# Supplementary material for: A Meta-Analysis of the Converging Effects of Different Classes of Antipsychotics on the Frontal Cortex Transcriptome in Laboratory Rodents and Non-Human Primates
Source: bioRxiv. 2026 Jun 29:2026.06.24.734301. Preprint. [Version 1] doi: 10.64898/2026.06.24.734301 (PMC13345317; doi:10.64898/2026.06.24.734301)
Supplement: Supplement 2 [file media-2.xlsx]

## Sheet: ColumnDefinitions
Column Name	Column Definition
pathway	The gene set name
pval	The nominal p-value for the enrichment of antipsychotic-related differential expression within the gene set
padj	False discovery rate (FDR) corrected p-value for the enrichment of antipsychotic-related differential expression within the gene set
ES	Enrichment score for the enrichment of antipsychotic-related differential expression within the gene set
NES	Normalized enrichment score for the enrichment of antipsychotic-related differential expression within the gene set
nMoreExtreme	Number of genes in the gene set with differential expression effects beyond what would be expected by random chance (as determined by permutation)
size	Gene set size
leadingEdge	A list of the genes in the gene set with the largest effects of antipsychotic - note that the order of the genes listed in this column is not consistently based on effect size (it depends on the direction of effect)
More information about fGSEA analysis can be found here:
https://bioconductor.org/packages/release/bioc/html/fgsea.html
https://www.biorxiv.org/content/10.1101/060012v3

## Sheet: Exploratory_RodentMacaque_GSEA_
pathway	pval	padj	ES	NES	nMoreExtreme	size	leadingEdge
GOBP_REGULATION_OF_IMMUNE_SYSTEM_PROCESS	0.000103178	0.0185111	0.306119	1.4381	0	1000	Cartpt,Ccl28,Gal,Itgal,Isg15,Apod,Tgfb1,Serping1,Col1a1,C2,Psmb9,Clec7a,Ccr1,Tbc1d10c,Sphk1,Col3a1,Psmb8,Vav1,Fcer1g,Gpr137b,Tnfrsf14,Tlr8,Rab7b,Nfatc1,Wnt5a,Fcer1a,Sox11,Cd74,Pip,Kit,Car2,Col1a2,Cxcr3,Itgb2,Stap1,Myc,Psme2,Ceacam2,Plvap,Trim5,B2m,Parp14,Sash3,Parp9,Vcam1,Vnn1,Mog,Dock8,Bglap,Syk,Scrib,Ptprc,C6,Cd48,Cxcl10,Itgb7,Hlx,Csf1,H2-Ea,Gfi1b,Pgc,Csf1r,Zfp36l2,Vsir,C3,Irf1,Il18,H2-M3,Il13,…
GOBP_RESPONSE_TO_BIOTIC_STIMULUS	0.000103295	0.0185111	0.308943	1.45085	0	993	S100a9,Isg15,Tgfb1,Ncf2,Serping1,C2,Pstpip1,Psmb9,Clec7a,Ifit3,Tmem106a,Serinc5,Cybb,Psmb8,Slc15a3,Vav1,Cxcl2,Cxcl16,Dcn,Fcer1g,Txnip,Tnfrsf14,Tlr8,Grp,Rab7b,Ly86,Cyba,Wnt5a,Loxl1,Cd74,Ifit3b,Reg1,Stap1,Psme2,Ceacam2,Krt8,Trim5,Stab2,B2m,Parp14,Cd180,Parp9,Smad6,Vcam1,Vnn1,Ccl3,Penk,Syk,Casp4,Gsn,Reg3g,Th,Scrib,Mpeg1,Ptprc,C6,Adm,Cxcl10,Ass1,Tspo,Ncf1,Csf1,H2-Ea,Gzma,Igfbpl1,Pgc,Sparc,Zg16,Rnf166…
GOBP_RESPONSE_TO_CYTOKINE	0.000104384	0.0185111	0.320493	1.49794	0	867	Itgax,Isg15,Tgfb1,Il13ra1,Col1a1,Psmb9,Foxc1,Ccr1,Ifit3,Sphk1,Col3a1,Psmb8,Vav1,Cxcl2,Cxcl16,Hk2,Fcer1g,Tnfrsf14,Stat5a,Il22ra2,Rab7b,Il17re,Wnt5a,Cebpd,Cd74,Sox17,Ifit3b,Kit,Col1a2,Cxcr3,Reg1,Itgb2,Stap1,Myc,Psme2,Ceacam2,Aldh1a2,Plvap,Krt8,Trim5,Has2,B2m,Parp14,Parp9,Vcam1,Ltbr,Dock8,Ccl3,Syk,Casp4,Gsn,Tnfrsf17,Ptprc,Cxcl10,Ass1,Sox2,Csf1,H2-Ea,Adamts7,Sparc,Nrp2,Csf1r,Zfp36l2,Sbno2,Agpat2,Ccl2…
MEISSNER_BRAIN_HCP_WITH_H3K4ME3_AND_H3K27ME3	0.000104548	0.0185111	0.368689	1.72242	0	863	Cartpt,Kcnk6,Nkx6-2,Cdca7,Igfbp5,Npr1,Tgfb1,Ppp1r14a,Rprm,Adora2b,Tap1,Foxc1,Slc1a5,Rrad,Tmem98,Slc13a3,Nkx2-2,Wnk4,Cxcl16,Hk2,Mgarp,Txnip,Stat5a,Hjurp,Zic3,C1ql1,Fgf5,Pstpip2,Sapcd2,Onecut1,Gipc2,Ccn2,Abtb2,Dsg2,Olig1,Fbln2,Hhex,Fzd2,Slc35d3,Nfatc1,Wnt5a,Slco5a1,Vipr2,Nxph4,Rcsd1,Kit,Clic5,Id3,Aldh1a2,Kiss1r,Zbtb7c,Parp14,Pgm5,Smad6,Ebf4,Tmem51,Slc12a4,Ltbr,Kdelr3,Prlhr,Dock8,Cdh1,Penk,Slc22a3,L…
GOBP_NEGATIVE_REGULATION_OF_MULTICELLULAR_ORGANISMAL_PROCESS	0.000105452	0.0185111	0.308263	1.43445	0	773	Cartpt,Nkx6-2,Igfbp5,Npr1,Isg15,Apod,Tgfb1,Serping1,C1qtnf3,Foxc1,Ccr1,Tmem98,Tspan8,Wnk4,Stc1,Dcn,Gpr137b,Tlr8,Homer3,Prl,Hhex,Efna1,Wnt5a,Neurog1,Ube2l6,Sox11,Jup,Cd74,Sox17,Cdh3,Sox10,Myc,Ceacam2,B2m,Smad6,Plg,Reg3g,Tifab,Ptprc,Adm,Cxcl10,Ntn1,Hlx,Tspo,Adamts7,Egfr,Sparc,Angpt2,Chadl,Fgf3,Vsir,Pitx3,Irf1,H2-M3,Il13,Vasn,Ctdp1,Tnf,Gpnmb,Laptm5,Trem2,Relb,Trim25,Fcgr2b,Pycard,Wnt7a,Timp1,Adamts9…
Gemma_GSE5429_Hippocampal_gene_expression_profiling_across_8_inbred_strains:_towards_understanding_the_molecular_basis_of_behaviour_strain_BALB.cByJ_Up	0.000105865	0.0185111	0.343254	1.59563	0	759	S100a9,Gjb1,Asgr1,Krt71,Npy4r,Tgfb1,Gh,Slc5a11,S100a3,Prr5,Psmb9,Cd82,Col7a1,Sphk1,Cybb,Tbxas1,Nppa,F10,Tcf7,Fcer1g,Napsa,Gtse1,Stx2,Hmx1,Atp2a3,Ly86,Cyba,Fam3b,Vipr2,Sox17,Slc27a3,Adrb3,Nr1i3,Hcn2,Cdh3,Pnmt,Cxcr3,Id3,Aldh1a2,Slc12a4,Ltbr,Sct,Sp110,Plg,Reg3g,Tnfrsf17,Llgl2,Ntsr1,Tbx2,Vax2,Fbln1,Zic4,Itgb7,Hlx,T2,Gfi1b,Zg16,Tmem134,Mcm7,Fut1,Crhr2,Zfp36l2,Rgs3,Sorbs3,Slc6a9,Pcsk6,Pitx3,Endog,Il13,…
MANNO_MIDBRAIN_NEUROTYPES_HENDO	0.000106293	0.0185111	0.305093	1.41562	0	722	Mycbpap,Npr1,Isg15,Tgfb1,Cavin3,Foxc1,Cd82,Serinc5,Parp12,Hspa12b,Rbp1,Megf6,Txnip,Tnfrsf14,Igfbp3,Zic3,Ccn2,Fbln2,Gimap7,Hhex,Efna1,Cyba,Jup,Kank3,Sox17,Rcsd1,Fgd5,Car2,Myct1,Clic5,Pde7b,Myc,Id3,Gimap6,Plvap,Gimap4,B2m,Parp14,Parp9,Smad6,Fam89a,Ltbr,Nqo1,Gjc2,Acss1,Casp4,Adm,Hlx,Scarf1,Gzma,Fcgrt,Angpt2,Ppic,Fut1,Nrp2,C2cd4b,Zfp36l2,Dennd2c,Rgs3,Cdc42ep2,Zic2,Irf1,Mfrp,Ifi35,Rhoc,Mgst2,Stxbp2,Ni…
GOBP_DEFENSE_RESPONSE_TO_OTHER_ORGANISM	0.000106678	0.0185111	0.362702	1.67986	0	697	S100a9,Isg15,Ncf2,Serping1,C2,Pstpip1,Psmb9,Clec7a,Ifit3,Tmem106a,Serinc5,Cybb,Psmb8,Slc15a3,Vav1,Cxcl16,Fcer1g,Tnfrsf14,Tlr8,Rab7b,Ly86,Cyba,Wnt5a,Cd74,Ifit3b,Psme2,Ceacam2,Trim5,Stab2,B2m,Parp14,Cd180,Parp9,Vcam1,Vnn1,Ccl3,Syk,Casp4,Gsn,Reg3g,Mpeg1,Ptprc,C6,Cxcl10,Ass1,Ncf1,Csf1,H2-Ea,Pgc,Zg16,Rnf166,Csf1r,Ccl2,Cdc42ep2,C3,Rnase6,Irf1,Il18,H2-M3,Nop53,Ifi35,Erap1,Ccl19,Tnf,Trem2,Mov10,Pla2g10,P…
Gemma_GSE23182_Systemic_inflammation_modulates_Fc_receptor_expression_on_microglia_in_chronic_neurodegeneration_disease_prion.disease_Up	0.000107009	0.0185111	0.480076	2.21934	0	670	Itgax,Kcnk6,Igfbp5,Spint1,Tgfb1,Il13ra1,Ncf2,Fermt3,Psmb9,Slc14a1,Clec7a,Slc1a5,Tmem106a,Cybb,Psmb8,Bst2,Tbxas1,Slc15a3,Vav1,Cxcl16,Hk2,Fcer1g,Capg,Slc29a3,Stx2,Gfap,S100a16,Rab7b,S100a4,Ly86,Nfatc1,Cyba,Cd74,Fabp7,Ctsz,Itgb2,Cmtm3,Id3,B2m,Fkbp10,Sash3,Slc25a18,Tent5c,Ltbr,Dock8,Ccl3,Hpgds,Syk,Tifab,Fxyd1,Mtmr11,Mpeg1,Ptprc,Cd48,Eif4ebp1,Lcat,Pdlim4,Gcnt1,Lgals3bp,Tspo,Apbb1ip,Ncf1,Csf1,Gal3st4,C…
Gemma_GSE117758_Cell-type_specific_transcriptional_profiling_of_glucocorticoid_receptor-dependent_changes_in_the_nucleus_accumbens_cell_type_neuron_Down	0.00010725	0.0185111	0.470353	2.17313	0	662	Kcnk6,Nkx6-2,Gal,Calb2,Apod,Ncf2,Serping1,Ppp1r14a,Slc18a3,Rprm,Cavin3,Adora2b,C2,Slc22a4,Cd82,Wscd1,Sphk1,Psmb8,Tbxas1,Tmem98,Slc13a3,Nkx2-2,Vav1,Dcn,Rbp1,Hk2,Fcer1g,Car14,Plekhh1,Ifitm1,Fgfbp3,Trh,Slc29a3,Grp,Gfap,S1pr5,Arhgap45,Olig1,Rab7b,Atp2a3,Ly86,Cyba,Hapln2,Rhbdf1,Cd74,Ugt8a,Kit,Car2,Fa2h,Sox10,Id3,B2m,Sash3,Slc25a18,Vcam1,Tmem51,Gjc2,Mog,Acss1,Dennd2a,Gsn,Mpeg1,Cp,Lcat,Pdlim4,Gcnt1,Rbm4…
GOBP_CELL_CELL_ADHESION	0.000107504	0.0185111	0.330887	1.52613	0	635	Itgax,S100a9,Ccl28,Itgal,Tgfb1,Fermt3,Cyp1b1,Vav1,Scarf2,Tnfrsf14,Dsg2,Pkp1,Wnt5a,Obscn,Jup,Cd74,Kit,Cdh3,Mbp,Itgb2,Ceacam2,Has2,Sash3,Vcam1,Vnn1,Dock8,Plg,Cdh1,Syk,Scrib,Ptprc,Cdc42ep1,Cldn16,Ntn1,Ass1,Itgb7,Hlx,Pcdhb21,Sox2,Gcnt1,H2-Ea,Egfr,Cldn3,Trpv4,Emb,Cldn11,Vsir,Irf1,Il18,Itga7,H2-M3,Ccl19,Tnf,Gpnmb,Laptm5,Zfp36l1,Pkd1,Fcgr2b,Pycard,Wnt1,Ezr,Col14a1,Ninj2,Ptafr,Dsp,Cd86,Alox15,Dsc2,Nckap1…
Gemma_GSE85136_Sex_Differences_in_Nucleus_Accumbens_Transcriptome_Profiles_Associated_with_Susceptibility_versus_Resilience_to_Subchronic_Variable_Stress_genotype_Dnmt3a.mouse.DNA.methyltransferase.3A_Homozygous.negative_Up	0.000107504	0.0185111	0.36397	1.67872	0	635	Krtcap3,Gjb1,Nkx6-2,Igfbp5,Serping1,Ppp1r14a,Rprm,Slc14a1,Clec7a,Ccr1,Wscd1,Exoc3l,Parp12,Capg,Txnip,Tlr8,Mxra8,Gfap,S1pr5,Arhgap45,Stbd1,Gimap7,Stag3,Ccdc61,Cd99,Rpp25,Hcn2,Cxcr3,Oas1b,Cmtm3,Id3,Plvap,Col23a1,Tmem121,Trir,Unc5cl,Vnn1,Gjc2,Ccl3,H2-T24,Acss1,Ptprc,Nrros,Lcat,Sult2b1,Lgals3bp,Haus8,Csf1,Gng8,Copz2,Gpr62,Dhrsx,Kcnh2,Cdk2,Fzd8,Csf1r,Ogfod3,Rprml,Lsm4,Sbno2,Nme3,Naglu,Anapc11,Slc5a5,C…
FAN_EMBRYONIC_CTX_OLIG	0.000107562	0.0185111	0.342443	1.57773	0	619	Gjb1,Nkx6-2,Apod,Ppp1r14a,Serinc5,Slc13a3,Aspa,Car14,Plekhh1,S1pr5,Myrf,Hapln2,Arhgef10,Ermn,Cndp1,Cyp2j6,Ugt8a,Gltp,Car2,Myo1d,Fa2h,Mbp,Sox10,Rxrg,Gjc2,Mog,Relt,Gsn,Map6d1,Plekhb1,Csf1,Gpr62,Cldn11,Chadl,Plpp2,Klhl21,Rgs3,Slc6a9,Pcsk6,Acsbg1,Cdc42ep2,Zfp536,Bcas1,Klk6,Rhog,Gamt,Tubb4a,Rnase1,St18,Rhob,Arhgap23,Tcp11l2,Wipi1,Apcdd1,Arhgap22,Cnp,Unc5b,Btbd16,Cers2,Gal3st1,Ninj2,Eml2,Sgk2,Ankrd44,B…
Gemma_GSE117758_Cell-type_specific_transcriptional_profiling_of_glucocorticoid_receptor-dependent_changes_in_the_nucleus_accumbens_cell_type_astrocyte_Up	0.000107596	0.0185111	0.388988	1.79321	0	630	Nkx6-2,Hmgcs2,Cavin3,Adora2b,Prr5,C2,Slc14a1,Slc22a4,Wscd1,Slc13a3,Parp12,Cxcl2,Rbp1,Fgfbp3,P3h4,S100a16,Rlbp1,Fbln2,Atp2a3,Fzd2,Nfatc1,Rhbdf1,Loxl1,Nde1,Cyp4f13,Fabp7,Rnf213,Car2,Adgra3,Ctsz,Cmtm3,Id3,Fkbp10,Slc25a18,Vcam1,Tmem51,Slc12a4,Ltbr,Ccl3,Acss1,Fxyd1,Mtmr11,Fbln1,Lcat,Pdlim4,Sox2,Lgals3bp,Hsd17b11,Tspo,Copz2,Egfr,Id4,Fcgrt,Cklf,Slc6a9,Pcsk6,Acsbg1,Cdk5rap2,Irf1,Il18,Itga7,Podxl,Nid2,Slc…
GOBP_REGULATION_OF_IMMUNE_RESPONSE	0.000108061	0.0185111	0.334203	1.5363	0	592	Itgal,Tgfb1,Serping1,Col1a1,C2,Psmb9,Col3a1,Psmb8,Vav1,Fcer1g,Tnfrsf14,Tlr8,Nfatc1,Wnt5a,Fcer1a,Cd74,Kit,Col1a2,Itgb2,Stap1,Psme2,Ceacam2,Trim5,B2m,Parp14,Sash3,Parp9,Vcam1,Mog,Syk,Ptprc,C6,Cd48,Itgb7,Hlx,H2-Ea,Pgc,Vsir,C3,Irf1,Il18,H2-M3,Il13,Ifi35,Erap1,Ccl19,Cd8b1,Tnf,Laptm5,Stxbp2,Trem2,Psmd9,Relb,Fcgr2b,Pycard,Unc13d,F2,Cd40,Ezr,Psmb10,Ptafr,Btk,Cd86,Alox15,Usp18,Plpp4,Cmklr1,Elf1,Nlrc5,Ncka…
GOBP_REGULATION_OF_CELL_ADHESION	0.000108225	0.0185111	0.32576	1.49575	0	576	C2cd4a,Ccl28,Apod,Tgfb1,Fermt3,Col1a1,Cyp1b1,Vav1,Tnfrsf14,Onecut1,Prkx,Fbln2,Efna1,Wnt5a,Jup,Cd74,Cxcr3,Mbp,Itgb2,Ceacam2,Has2,Sash3,Vcam1,Vnn1,Dock8,Plg,Cdh1,Syk,Gsn,Scrib,Ptprc,Fbln1,Ass1,Hlx,Sox2,Apbb1ip,Csf1,H2-Ea,Trpv4,Angpt2,Fut1,C2cd4b,Vsir,Rin2,Irf1,Il18,H2-M3,Ccl19,Tnf,Gpnmb,Laptm5,Adgrg1,Acer2,Dmp1,Pkd1,Fcgr2b,Pycard,Unc13d,Wnt1,Ptpro,Emilin1,Sfrp2,Ptafr,Cd86,Alox15,Nckap1l,Tnfsf4,St3g…
GOBP_CYTOKINE_MEDIATED_SIGNALING_PATHWAY	0.000108625	0.0185111	0.347274	1.59229	0	567	Itgax,Isg15,Tgfb1,Il13ra1,Psmb9,Foxc1,Ccr1,Ifit3,Sphk1,Psmb8,Vav1,Cxcl2,Fcer1g,Tnfrsf14,Stat5a,Il22ra2,Il17re,Wnt5a,Cebpd,Cd74,Ifit3b,Kit,Col1a2,Cxcr3,Itgb2,Stap1,Myc,Psme2,Ceacam2,Plvap,Krt8,Trim5,B2m,Parp14,Parp9,Vcam1,Ltbr,Ccl3,Syk,Casp4,Tnfrsf17,Ptprc,Cxcl10,Sox2,Csf1,H2-Ea,Csf1r,Agpat2,Ccl2,Irf1,Il18,H2-M3,Il13,Ifi35,Ccl19,Csf3r,Tnf,Ackr4,Laptm5,Lcp1,Card14,Trem2,St18,Psmd9,Trim25,Tnip2,Tnfr…
GOCC_CELL_SURFACE	0.000108932	0.0185111	0.33524	1.53568	0	561	Itgax,Itgal,Adgrg2,Tgfb1,Il13ra1,Clec7a,Kcna5,Ccr1,F10,Tspan8,Folr2,Enpep,Fcer1g,Tnfrsf14,Tlr8,Mxra8,Dsg2,Wnt5a,Fcer1a,Cd74,Kit,Fam234a,Cxcr3,Mbp,Adgra3,Itgb2,Ceacam2,Plvap,Kiss1r,Stab2,B2m,Vcam1,Mog,Plg,Ptprc,Ntsr1,Fcrl6,Cxcl10,Nrros,Itgb7,H2-Ea,Egfr,Fcgrt,Sparc,Kcnh2,Alpi,Casr,Csf1r,Pcsk6,Wnt6,C3,Itga7,H2-M3,Il13,Vasn,Csf3r,Cd8b1,Tnf,Ackr4,Kcnj5,Cd63,Tnfrsf11a,Pkd1,Fcgr2b,Wnt7a,F2,Cd40,Wnt1,Isl…
GOBP_INNATE_IMMUNE_RESPONSE	0.000108968	0.0185111	0.374027	1.71272	0	558	S100a9,Isg15,Ncf2,Serping1,C2,Pstpip1,Psmb9,Clec7a,Ifit3,Tmem106a,Serinc5,Cybb,Psmb8,Slc15a3,Vav1,Cxcl16,Fcer1g,Tnfrsf14,Tlr8,Rab7b,Ly86,Cyba,Wnt5a,Cd74,Ifit3b,Psme2,Ceacam2,Trim5,B2m,Parp14,Cd180,Parp9,Vcam1,Vnn1,Ccl3,Syk,Casp4,Gsn,Mpeg1,C6,Ass1,Ncf1,Csf1,H2-Ea,Rnf166,Csf1r,Ccl2,Cdc42ep2,C3,Rnase6,Irf1,Il18,H2-M3,Ifi35,Erap1,Ccl19,Trem2,Psmd9,Tlr1,Relb,Tbkbp1,Trim25,Slc26a6,Shfl,Vim,Fcgr2b,Pycar…
GOBP_INFLAMMATORY_RESPONSE	0.000109745	0.0185111	0.343278	1.56599	0	522	S100a9,C2cd4a,Gal,Itgal,Apod,Tgfb1,C1qtnf3,Pstpip1,Clec7a,Ccr1,Sphk1,Cybb,Folr2,Cxcl2,Serpina3c,Tlr8,Il22ra2,Ly86,Il17re,Cyba,Wnt5a,Metrnl,Agtr1a,Kit,Cxcr3,Itgb2,Stap1,Cd180,Vcam1,Vnn1,Ccl3,Syk,Casp4,Reg3g,Ptprc,Adm,Cxcl10,Nrros,Ass1,Pbk,Csf1,Egfr,Tspan2,C2cd4b,Csf1r,Sbno2,Ccl2,C3,Il18,Il13,Ifi35,Ccl19,Mgst2,Tnf,Creb3l3,Trem2,Tlr1,Relb,Tnip2,Tnfrsf11a,Fcgr2b,Pycard,Ptger2,Timp1,Hgf,Unc13d,F2,Cd40…
Gemma_GSE109315_Gene_expression_analysis_of_mouse_brain_regions_after_chronic_social_defeat_stress_(CSDS)_phenotype_susceptible.to.chronic.social.defeat.stress_Up	0.000110375	0.0185111	0.369562	1.68149	0	497	Tap1,Wscd1,Frat1,Abtb2,S1pr5,Fzd2,Cebpd,Kank3,Gtpbp6,Plekhh3,Trabd,Tmem121,Gjc2,Gsn,Bckdha,Acsbg1,Itga7,Tppp3,Adamts10,Vasp,Mgat3,Pkd1,Dok7,Islr2,Dpp7,Mvp,Srebf1,Cenpb,Man2c1,Eml2,Gpsm1,Acadvl,Tfeb,Mobp,Dbndd2,Cldn5,Mag,Nrtn,Lzts2,Dohh,Bok,Galk1,Eml1,Slc12a9,Lgi4,Pheta1,Mafk,Cant1,Snx21,Arrdc1,Col4a1,Stard3,Nkain4,Cyth1,St6galnac6,Hck,Pold2,Rab34,Abcb8,Adck1,Epha10,Trnau1ap,Pink1,Ormdl3,Snta1,Opl…
Gemma_GSE85136_Sex_Differences_in_Nucleus_Accumbens_Transcriptome_Profiles_Associated_with_Susceptibility_versus_Resilience_to_Subchronic_Variable_Stress_genotype_wild.type.genotype_Down	0.0001104	0.0185111	0.433743	1.97359	0	498	Itgax,Itgal,Mroh7,Il13ra1,Serping1,Slc14a1,Slc22a4,Clec7a,Tap1,Ccr1,Ifit3,Col7a1,Cybb,Psmb8,Parp12,Capg,Txnip,Tlr8,Ctse,Mxra8,Gfap,Arhgap45,Stbd1,Gimap7,Stag3,Ly86,Obscn,Ube2l6,Cd74,Ifit3b,Rnf213,Cxcr3,Oas1b,Plvap,Col23a1,B2m,Parp14,Sash3,Parp9,Insrr,Vcam1,Unc5cl,Ankrd23,Ccl3,Traf3ip3,Mtmr11,Mpeg1,Ptprc,Cd48,Cxcl10,Clec2d,Lgals3bp,Kcnh2,Csf1r,Sbno2,Naglu,Ccl2,Adi1,C3,Irf1,Smpd4,Ifi35,Erap1,Csf3r,…
GOBP_MYELOID_LEUKOCYTE_ACTIVATION	0.000110546	0.0185111	0.33703	1.5329	0	496	Itgax,S100a9,Itgal,Gpr84,Tbc1d10c,Tmem106a,Sphk1,Cybb,Serpina3c,Fcer1g,Gpr137b,Tlr8,Arhgap45,Stbd1,Pkp1,Cyba,Wnt5a,Jup,Cd74,Kit,Ctsz,Itgb2,Stap1,Ceacam2,B2m,Ltbr,Vnn1,Syk,Gsn,Ptprc,Csf1,Sbno2,Agpat2,C3,Il18,Il13,Ifi35,Rhog,Tnf,Stxbp2,Trem2,Pla2g10,Cd63,Tlr1,Relb,Tnip2,Cnn2,Fcgr2b,Pycard,Camp,Unc13d,Dpp7,Mvp,Ptafr,Btk,Dsp,Nckap1l,Krt1,Arg1,Ano6,Ndrg1,S100a13,Tmbim1,Ptpn6,Pik3cd,Ceacam1,Cxcl5,Gm2a,…
Gemma_GSE109315_Gene_expression_analysis_of_mouse_brain_regions_after_chronic_social_defeat_stress_(CSDS)_phenotype_resilient.to.chronic.social.defeat.stress_Up	0.000110619	0.0185111	0.37245	1.69364	0	495	Tap1,Wscd1,Frat1,Abtb2,S1pr5,Fzd2,Cebpd,Kank3,Gtpbp6,Plekhh3,Trabd,Tmem121,Gjc2,Gsn,Bckdha,Acsbg1,Itga7,Tppp3,Adamts10,Vasp,Mgat3,Pkd1,Dok7,Islr2,Dpp7,Mvp,Srebf1,Cenpb,Man2c1,Eml2,Gpsm1,Acadvl,Tfeb,Mobp,Dbndd2,Cldn5,Mag,Nrtn,Lzts2,Dohh,Bok,Galk1,Eml1,Slc12a9,Lgi4,Pheta1,Mafk,Cant1,Snx21,Arrdc1,Col4a1,Stard3,Nkain4,Cyth1,St6galnac6,Hck,Pold2,Rab34,Abcb8,Adck1,Epha10,Trnau1ap,Pink1,Ormdl3,Snta1,Opl…
GOBP_LYMPHOCYTE_ACTIVATION	0.000111074	0.0185111	0.337328	1.53062	0	476	Gal,Itgal,Tgfb1,Clec7a,Tbc1d10c,Tmem98,Vav1,Fcer1g,Tnfrsf14,Bcl11b,Onecut1,Hhex,Sox11,Cd74,Kit,Itgb2,Ceacam2,B2m,Cd180,Sash3,Vcam1,Vnn1,Dock8,Syk,Gsn,Scrib,Ptprc,Hlx,Apbb1ip,H2-Ea,Zfp36l2,Vsir,Irf1,Il18,H2-M3,Il13,Ccl19,Cd8b1,Gpnmb,Laptm5,Lcp1,Zfp36l1,Relb,Tnip2,Fcgr2b,Pycard,Unc13d,Cd40,Wnt1,Il11,Psmb10,Btk,Cd86,Nckap1l,Tnfsf4,Fzd5,Cbfb,Cxcr5,Rabl3,Foxj1,Arg1,H2-K1,Dll4,Ptpn6,Pik3cd,Ceacam1,Grap…
MANNO_MIDBRAIN_NEUROTYPES_HMGL	0.000111669	0.0185111	0.417164	1.88703	0	454	Kcnk6,Il13ra1,Ncf2,Fermt3,Igsf6,Clec7a,Ccr1,Slc1a5,Cybb,Slc15a3,Nkx2-2,Vav1,Folr2,Fcer1g,Gpr137b,Capg,Txnip,Stat5a,Igfbp3,Stx11,Arhgap45,Hhex,Ly86,Nfatc1,Cyba,Cebpd,Cd74,Rcsd1,Rnf213,Mbp,Itgb2,Plvap,Gimap4,B2m,Parp14,Sash3,Parp9,Ltbr,Dock8,Hpgds,Syk,Casp4,Gsn,Mpeg1,Ptprc,Cd48,Apbb1ip,Csf1,Rbm47,Fcgrt,Nrg2,Gal3st4,Gatm,Csf1r,Zfp36l2,Abi3,Haus4,Cd37,Rin2,Cped1,C3,Rnase6,Irf1,Il18,Rhog,Csf3r,Mgst2,G…
Gandal_2018_AutismSpectrumDisorder_Upregulated_Cortex	0.000112613	0.0185111	0.360843	1.62402	0	416	S100a9,Igfbp5,Il13ra1,Fermt3,Gpr84,Tap1,Wscd1,Psmb8,Parp12,Stc1,Cxcl16,Espl1,Fcer1g,Txnip,Hjurp,Alx1,Tctn1,Cebpd,Cd74,Ctsz,Cmtm3,B2m,Tmem51,Ltbr,Nqo1,Sp110,Plg,Traf3ip3,Cp,Adm,Cdca2,Cxcl10,Tspo,H2-Ea,Tsen34,Egfr,Aebp1,Sparc,Cdk2,Angpt2,Ppic,Ccl2,Mgst2,Lcp1,Slc16a3,Zfp36l1,Rhob,Vim,Pou3f2,Timp1,Adamts9,Slc7a2,Elf1,Tubb2b,Ano6,Cldn5,Cks2,Abca1,H2-K1,Mthfd2,Six5,Pcolce2,Plat,Carhsp1,Calr,Pparg,Asap3…
DESCARTES_MAIN_FETAL_MICROGLIA	0.000113598	0.0185111	0.451028	2.02388	0	405	Itgax,S100a9,Kcnk6,Itgal,Il13ra1,Ncf2,Fermt3,Igsf6,Gpr84,C2,Clec7a,Ccr1,Tmem106a,Cybb,Tbxas1,Slc15a3,Vav1,Folr2,Cxcl16,Hk2,Fcer1g,Capg,Stat5a,Slc29a3,S100a4,Ly86,Nfatc1,Cep295nl,Erp27,Cd74,Ctsz,Itgb2,Plvap,Cd180,Sash3,Dock8,Hpgds,Traf3ip3,Syk,Mpeg1,Ptprc,Cd48,Nrros,Apbb1ip,Ncf1,Csf1,Rbm47,H2-Ea,Gal3st4,Csf1r,Sds,Cd37,C3,Rnase6,Il18,Bnc2,Csf3r,Sall1,Tnf,Gpnmb,Laptm5,Lcp1,Stxbp2,Card14,Trem2,Kcnj5,…
Gandal_2018_Schizophrenia_Upregulated_Cortex	0.000115247	0.0185111	0.379777	1.68901	0	362	S100a9,Cartpt,Adora2b,Slc14a1,Kcna5,Txnip,Pole2,Prkx,Cyp2j6,Ube2l6,Fabp7,Slc27a3,Nqo1,Sp110,Cp,Sox2,Id4,Kcnn3,Klhl21,Acsbg1,Shmt1,Psat1,Scrg1,Lrp10,Zfp36l1,Zhx2,Peli2,Slc7a2,Lrrc1,Dsc2,Fzd5,Cbfb,Tubb2b,Ndrg1,Abca1,Tmbim1,Cybrd1,Pon3,Tgfbr3,Asap3,Ifitm3,Acacb,Pon2,Tmem176b,Aqp1,Hspb8,Gdpd2,Ddah1,Smpd2,Cnn3,Pik3ip1,Spon1,Cadm1,Gstm7,Lgals3,Ddr1,Elovl5,Grb14,Ifitm2,Ung,Pttg1ip,Phka1,Limk2,Eci2,Pdk4,…
ZHONG_PFC_MAJOR_TYPES_MICROGLIA	0.000115861	0.0185111	0.445897	1.97837	0	347	Itgax,Il13ra1,Igsf6,C2,Ccr1,Cybb,Tbxas1,Slc15a3,Vav1,Folr2,Cxcl16,Fcer1g,Slc29a3,Ly86,Cyba,Cebpd,Cd74,Rcsd1,Rnf213,Itgb2,Plvap,Gimap4,B2m,Sash3,Dock8,Hpgds,Syk,Gsn,Mpeg1,Ptprc,Apbb1ip,Fcgrt,Gal3st4,Gatm,Csf1r,Zfp36l2,Abi3,Vsir,Cd37,Rin2,Cped1,C3,Rnase6,Rhog,Csf3r,Sall1,Mgst2,Laptm5,Lcp1,Stxbp2,Trem2,Zfp36l1,Cd63,Rhob,Pycard,Olfml3,Dab2,Igflr1,Dpp7,Psmb10,Naga,Ptafr,Cd86,Wdr91,Elf1,Nckap1l,Lpar6,P…
DESCARTES_FETAL_CEREBELLUM_MICROGLIA	0.000115861	0.0185111	0.461827	2.04905	0	347	Itgax,S100a9,Kcnk6,Itgal,Fermt3,Igsf6,Gpr84,C2,Clec7a,Ccr1,Tmem106a,Cybb,Tbxas1,Slc15a3,Vav1,Folr2,Cxcl16,Hk2,Fcer1g,Capg,Stat5a,Slc29a3,S100a4,Ly86,Nfatc1,Cep295nl,Erp27,Cd74,Ctsz,Itgb2,Plvap,Cd180,Sash3,Dock8,Hpgds,Traf3ip3,Syk,Mpeg1,Ptprc,Nrros,Apbb1ip,Csf1,Rbm47,Gal3st4,Csf1r,Sds,Cd37,C3,Rnase6,Il18,Bnc2,Csf3r,Sall1,Tnf,Gpnmb,Laptm5,Lcp1,Stxbp2,Card14,Trem2,Kcnj5,Tlr1,Fcgr2b,Pck2,Unc13d,Igflr…
Johnson_2016_Coexpression_Hippocampus_Human_M20	0.000116036	0.0185111	0.454412	2.01359	0	342	Gjb1,Nkx6-2,Apod,Slc5a11,Ppp1r14a,Nkx2-2,Aspa,Car14,Plekhh1,Olig1,Myrf,Hapln2,Ermn,Cyp2j6,Nde1,Mdc1,Ugt8a,Gltp,Car2,Myo1d,Fa2h,Sox10,Lemd2,Gjc2,Mog,Gsn,Map6d1,Faah,Cldn11,Mcm7,Chadl,Slc6a9,Cdc42ep2,Zfp536,Bcas1,Rhog,Gamt,Rnase1,St18,Pmp22,Slc27a1,Arhgap22,Mrap,Btbd16,Cdc20,Cers2,Gal3st1,Srebf1,Ninj2,St3gal4,Bin1,Tfeb,Mobp,Slc45a3,Mag,Lipe,Lzts2,Ndrg1,Dohh,Creb5,Scarb2,Bok,Myo9b,Slc12a9,Olig2,Tmc6…
DESCARTES_MAIN_FETAL_MYELOID_CELLS	0.000116713	0.0185111	0.386068	1.70587	0	333	Itgax,S100a9,Ncf2,Igsf6,Gpr84,C2,Clec7a,Ccr1,Ifit3,Tmem106a,Cybb,Tbxas1,Slc15a3,Folr2,Cxcl16,Fcer1g,Gpr137b,Tlr8,Slc29a3,Stx11,Ly86,Cd74,Ifit3b,Ctsz,Asgr2,Cd180,Vcam1,Vnn1,Hpgds,Tifab,Mpeg1,Cxcl10,Ncf1,Rbm47,H2-Ea,Trpv4,Bid,Plpp2,Csf1r,Sds,Ccl2,Rnase6,Csf3r,Cyp2s1,Card14,Trem2,Kcnj5,St18,Tlr1,Tnfrsf11a,Arhgap22,Camp,Ptpro,Ciita,Ptafr,Csf2ra,Cd86,Cmklr1,Slc12a3,Abca1,Kcnmb1,Pid1,Card9,Mefv,P2rx7,T…
Oligodendrocyte_All_Zeisel_Science_2015	0.000117028	0.0185111	0.463129	2.0413	0	320	Gjb1,Nkx6-2,Apod,Slc5a11,Serinc5,Aspa,Plekhh1,Abtb2,S1pr5,Olig1,Myrf,Arhgef10,Ermn,Ccdc163,Ugt8a,Hcn2,Car2,Mbp,Fam83d,Gjc2,Mog,Gsn,Map6d1,Pard3,Gng8,Txndc16,Gpr62,Tspan2,Cldn11,Fhdc1,Chadl,Adi1,Cdc42ep2,Klk6,Gamt,Tubb4a,St18,Dusp15,Arhgap23,Wipi1,Hs3st1,Cnp,Btbd16,Cers2,Gal3st1,Ninj2,Otud7b,Arsg,Sgk2,Tfeb,Mtmr10,Mobp,Slc45a3,Dbndd2,Mag,Lzts2,Ccdc28b,Scarb2,B3galt5,Serpind1,Efnb3,Eml1,Qdpr,Pcyt2,V…
GOBP_LEUKOCYTE_MIGRATION	0.000117055	0.0185111	0.43944	1.93779	0	322	Itgax,S100a9,Ccl28,Itgal,Apod,Tgfb1,Col1a1,Ccr1,Vav1,Cxcl2,Cxcl16,Fcer1g,Tnfrsf14,Wnt5a,Cd74,Kit,Col1a2,Cxcr3,Itgb2,Stap1,Ceacam2,Plvap,Vcam1,Dock8,Ccl3,Syk,Cd48,Cxcl10,Itgb7,Gcnt1,Csf1,Cklf,Angpt2,Csf1r,Ccl2,Rhog,Ccl19,Csf3r,Tnf,Dapk2,Trem2,Slc16a3,Tnfrsf11a,Pycard,F2,Ptpro,Emilin1,Ptafr,Cmklr1,Apob,Nckap1l,St3gal4,Cxcr5,Foxj1,Sele,Ano6,Mag,Ptpn6,Rin3,Pik3cd,Ceacam1,Cxcl5,Alox5,Jchain,Calr,Fut4,…
FAN_EMBRYONIC_CTX_BIG_GROUPS_BRAIN_ENDOTHELIAL	0.000117661	0.0185111	0.377553	1.66088	0	315	Mfap2,Isg15,Serping1,Ppp1r14a,Cavin3,Foxc1,Cd82,Col3a1,Psmb8,Hspa12b,Dcn,S100a16,Gimap7,Efna1,Car2,Col1a2,Myct1,Pde7b,Id3,B2m,Ltbr,Cdc42ep1,Foxs1,Scarf1,Aebp1,Sparc,Ppic,Rgs3,Sorbs3,Zic2,Ifi35,Rhoc,Mgst2,Nid2,Slc38a3,Rnase1,Pmp22,Cnn2,Foxq1,Vim,Slc12a7,Apcdd1,Papss2,Timp1,Unc5b,Cers2,Fstl1,Efemp2,Cldn5,S100a13,H2-K1,Isyna1,Clec3b,Plat,Cspg4,Slc6a12,Vwf,Ifitm3,Eva1b,Pon2,Col4a1,Cpd,Yes1,Wwtr1,Slc7…
Microglia_All_Zeisel_Science_2015	0.000118022	0.0185111	0.435919	1.91413	0	309	Ncf2,Fermt3,Igsf6,Gdpd3,Ccr1,Tmem106a,Cybb,Tbxas1,Slc15a3,Vav1,Folr2,Cxcl2,Cxcl16,Hk2,Fcer1g,Stag3,Ly86,Ctsz,Itgb2,Sash3,Dock8,Ccl3,Sp110,Hpgds,Syk,Casp4,Mpeg1,Cd48,Cxcl10,Nrros,Ncf1,Bid,Clec4a3,Csf1r,Ccl2,Cd37,Dtx2,Csf3r,Tnf,Laptm5,Lcp1,Pyroxd2,Trem2,Tnfrsf11a,Fcgr2b,Pycard,Dab2,Ptafr,Btk,Cd86,Nckap1l,Rplp1,Mrc1,Ptpn6,Pik3cd,Ccl6,Fcna,P2rx7,Evi2b,Tfec,Alox5,Cebpa,Stab1,Eml3,Lyl1,Shcbp1,Sh2b2,Sus…
FAN_EMBRYONIC_CTX_BIG_GROUPS_MICROGLIA	0.000118315	0.0185111	0.470542	2.0589	0	295	Itgax,Il13ra1,Igsf6,C2,Ccr1,Cybb,Tbxas1,Folr2,Cxcl16,Fcer1g,Slc29a3,Hhex,Ly86,Cyba,Cebpd,Cd74,Rcsd1,Rnf213,Itgb2,Plvap,Gimap4,B2m,Dock8,Hpgds,Syk,Gsn,Mpeg1,Ptprc,Apbb1ip,Fcgrt,Gal3st4,Gatm,Csf1r,Zfp36l2,Abi3,Vsir,Cd37,Rin2,Cped1,C3,Rnase6,Rhog,Csf3r,Sall1,Mgst2,Laptm5,Lcp1,Trem2,Zfp36l1,Rhob,Pycard,Olfml3,Dab2,Dpp7,Naga,Ptafr,Cd86,Elf1,Nckap1l,Lpar6,Bin1,Cks2,Mrc1,Ptpn6,Gm2a,Tmem35b,Evi2b,Tfec,Lt…
HU_FETAL_RETINA_MICROGLIA	0.000118427	0.0185111	0.448363	1.96314	0	300	Itgax,Il13ra1,Igsf6,Clec7a,Ccr1,Cybb,Tbxas1,Vav1,Folr2,Cxcl16,Fcer1g,Txnip,Arhgap45,Ly86,Cyba,Cebpd,Cd74,Rcsd1,Rnf213,Itgb2,Gimap4,B2m,Parp14,Dock8,Ccl3,Hpgds,Syk,Gsn,Mpeg1,Ptprc,Apbb1ip,H2-Ea,Fcgrt,Arhgap27,Gal3st4,Gatm,Csf1r,Zfp36l2,Abi3,Vsir,Cd37,Cped1,C3,Rnase6,Rhog,Csf3r,Mgst2,Laptm5,Lcp1,Stxbp2,Trem2,Zfp36l1,Rhob,Pycard,Olfml3,Ptafr,Csf2ra,Cd86,Elf1,Nckap1l,Lpar6,Plcb2,Bin1,H2-K1,Gm2a,Evi2b…
ZHONG_PFC_MAJOR_TYPES_ASTROCYTES	0.000120106	0.0185111	0.448203	1.94699	0	273	Adora2b,Prr5,Cd82,Wscd1,Dcn,Gpr137b,P3h4,Gfap,S100a16,Fbln2,Efna1,Fabp7,B2m,Slc25a18,Vcam1,Fxyd1,Cdc42ep1,Sox2,Lgals3bp,Plekhb1,Id4,Gatm,Zfp36l2,Acsbg1,Psat1,Rhoc,Scrg1,Adgrg1,Slc38a3,Zfp36l1,Cd63,Pmp22,Vim,Timp1,Cspg5,Efemp2,S100a13,H2-K1,Bche,Trim47,Spry1,Tm7sf2,Eepd1,Veph1,Ifitm3,Pon2,Gng7,Nkain4,Gdpd2,Ddah1,Rab34,Cnn3,Spon1,Lgals3,Ddr1,Elovl5,Plec,Grb14,Pttg1ip,Nt5e,Fam181b,Hapln3,Slc15a2,Prc…
GOBP_LEUKOCYTE_CELL_CELL_ADHESION	0.000120467	0.0185111	0.397359	1.72451	0	272	S100a9,Ccl28,Itgal,Fermt3,Vav1,Tnfrsf14,Cd74,Itgb2,Ceacam2,Has2,Sash3,Vcam1,Vnn1,Dock8,Syk,Scrib,Ptprc,Ass1,Itgb7,Hlx,Gcnt1,H2-Ea,Vsir,Irf1,Il18,H2-M3,Ccl19,Tnf,Gpnmb,Laptm5,Fcgr2b,Pycard,Ezr,Ptafr,Cd86,Nckap1l,Tnfsf4,St3gal4,Cbfb,Foxj1,Sele,Arg1,H2-K1,Ptpn6,Ceacam1,Grap2,Efnb3,Alox5,Fut4,Map3k8,Yes1,Ccl5,Gpam,Lgals3,Il2,Nt5e,Zbtb7b,Cd300a,Lgals7,Tgfbr2,Fgl2,Igfbp2,Cd28,Aif1,Olr1,Zc3h8,Il1rl2,Dus…
GOBP_ADAPTIVE_IMMUNE_RESPONSE	0.000120642	0.0185111	0.377848	1.6344	0	261	Tgfb1,Serping1,C2,Tap1,Tmem98,Fcer1g,Tnfrsf14,Tlr8,Cd74,Ceacam2,B2m,Sash3,Syk,Tnfrsf17,Ptprc,C6,Cd48,Hlx,H2-Ea,C3,Irf1,Il18,H2-M3,Erap1,Ccl19,Cd8b1,Tnf,Relb,Tnfrsf11a,Fcgr2b,Pycard,Unc13d,Cd40,Btk,Otud7b,Cd86,Alox15,Tnfsf4,Fzd5,Tfeb,Foxj1,Arg1,H2-K1,Ptpn6,Pik3cd,Ceacam1,Jchain,Pla2g4a,Rsad2,Unc93b1,Inpp5d,Cd8a,Dbnl,Jam3,Ung,Il2,Cr2,Zbtb7b,Bcl3,Pkn1,Orai1,Ctsc,C1qc,Cd28,Trim27,Ctsh,Dusp10,Il4ra,Ra…
MANNO_MIDBRAIN_NEUROTYPES_HRGL2C	0.000120846	0.0185111	0.385697	1.66392	0	252	Shisa3,1700010I14Rik,Cd82,Wscd1,Nkx2-2,Fgfbp3,Fbln2,Fabp7,Gltp,Pde7b,Has2,Slc25a18,Fam89a,Acss1,Pbk,Sox2,Egfr,Lima1,Gatm,Slc6a9,Psat1,Scrg1,Adgrg1,Pmp22,Mcm5,Kcnip1,Thumpd2,Dpp7,Arhgap42,Cspg5,Tmbim1,Creb5,Col2a1,Birc5,Spry1,Plat,Eepd1,Olig2,Nusap1,Pon2,Lrrc4b,Gng7,Nkain4,Gdpd2,Pnoc,Pllp,Cdh13,Kcnj1,Mybl2,Grid2,Scamp2,Timp4,Fgfr3,Fam181b,Hapln3,Nfatc2,Dock1,Igfbp2,Rfc3,Plpp3,Adamts6,Morn5,Adgrb1,…
DESCARTES_FETAL_CEREBRUM_MICROGLIA	0.00012164	0.0185111	0.464933	1.99864	0	243	Itgax,S100a9,Itgal,Il13ra1,Ncf2,Gpr84,C2,Clec7a,Ccr1,Tmem106a,Cybb,Slc15a3,Vav1,Folr2,Cxcl16,Hk2,Capg,Slc29a3,Ly86,Cep295nl,Erp27,Cd74,Itgb2,Plvap,Cd180,Sash3,Dock8,Hpgds,Traf3ip3,Mpeg1,Cd48,Apbb1ip,Ncf1,Csf1,Rbm47,Gal3st4,Csf1r,Cd37,Rnase6,Il18,Bnc2,Csf3r,Gpnmb,Card14,Trem2,Tlr1,Tnfrsf11a,Pck2,Hgf,Igflr1,Csf2ra,Cd86,Bin1,Cdkn2a,Rin3,Card9,Chek2,Mefv,Evi2b,Tfec,Cebpa,Rab20,Pparg,Kcnk13,Acsm5,Unc9…
GOBP_GLIOGENESIS	0.000121907	0.0185111	0.443206	1.89926	0	235	S100a9,Nkx6-2,Spint1,Tgfb1,Tmem98,Nkx2-2,Aspa,Fgf5,Mxra8,Olig1,Myrf,Arhgef10,Sox11,Fa2h,Sox10,Stap1,Gjc2,Penk,Gsn,Pard3,Nrros,Sox2,Tspo,Csf1,Egfr,Tspan2,Csf1r,Pitx3,Tnf,Adgrg1,Trem2,Vim,Pou3f2,Cnp,F2,Cers2,Adgrg6,Bin1,Cspg5,Mobp,Slc45a3,Mag,Ndrg1,Bok,Lgi4,Cspg4,Olig2,Pparg,Prdm8,Tiam1,C5ar1,Gcm1,Bace2,Ascl1,Grn,Slc8a3,Lpar1,Sirt2,Mapk3,Cd9,Emx1,Idh2,Dusp10,Hexb,Rela,Gpr37l1,Metrn,Atp1b2,Erbb3,Nr1…
GOBP_CELL_CHEMOTAXIS	0.000123732	0.0185111	0.421011	1.78415	0	212	S100a9,Ccl28,Ccr1,Vav1,Cxcl2,Cxcl16,Fcer1g,Wnt5a,Cd74,Agtr1a,Kit,Cxcr3,Itgb2,Stap1,Vcam1,Ccl3,Syk,Fgfr1,Cxcl10,Csf1,Cklf,Csf1r,Ccl2,Rhog,Ccl19,Csf3r,Ackr4,Dapk2,Tnfrsf11a,Hgf,Ptpro,Cmklr1,Nckap1l,Cxcr5,Ano6,Rin3,Pik3cd,Cxcl5,Alox5,Calr,Tiam1,C5ar1,Gpsm3,Prss56,Ccl5,Rarres2,Ccl22,Lgals3,Jam3,Ccr10,Thbs4,Pdgfra,Hsd3b7,Mst1,F2rl1,Gab1,Lpar1,Aif1,C3ar1,Cxcl14,Mapk3,Slc12a2,S1pr1,Pdgfrb,Ddt,Ccl17,Epha2
DropViz_HC_Microglia_Macrophage_C1qb_cluster-markers.csv	0.000126199	0.0185111	0.584996	2.43731	0	183	Kcnk6,Tgfb1,Ncf2,Fermt3,Psmb8,Tbxas1,Slc15a3,Vav1,Hk2,Fcer1g,Txnip,Hhex,Ly86,Cyba,Rcsd1,Ctsz,Itgb2,B2m,Cd180,Dock8,Hpgds,Tifab,Mpeg1,Ptprc,Cd48,Gcnt1,Apbb1ip,Ncf1,Sparc,Gal3st4,Clec4a3,Csf1r,Abi3,Cd37,Csf3r,Sall1,Laptm5,Lcp1,Trem2,Fcgr2b,Pycard,Olfml3,Dab2,Ptafr,Cd86,Nckap1l,Lpar6,Mrc1,Ptpn6,Ccl6,P2rx7,Ltc4s,Stab1,Mlph,Lyl1,Susd3,Syngr2,Unc93b1,C5ar1,Slco2b1,Inpp5d,Gpsm3,Hck,Bank1,Scamp2,Grn,Ptpn…
GOBP_GLIAL_CELL_DIFFERENTIATION	0.000126807	0.0185111	0.471697	1.95619	0	177	S100a9,Nkx6-2,Spint1,Tgfb1,Tmem98,Nkx2-2,Aspa,Fgf5,Mxra8,Olig1,Myrf,Arhgef10,Sox11,Fa2h,Sox10,Gsn,Pard3,Nrros,Sox2,Egfr,Tspan2,Tnf,Trem2,Vim,Pou3f2,Cnp,F2,Adgrg6,Bin1,Cspg5,Mobp,Slc45a3,Mag,Ndrg1,Bok,Lgi4,Olig2,Pparg,Prdm8,C5ar1,Gcm1,Bace2,Ascl1,Grn,Slc8a3,Lpar1,Sirt2,Mapk3,Emx1,Dusp10,Rela,Gpr37l1,Metrn,Erbb3,Nr1d1
DropViz_STR_Microglia_Macrophage_C1qb_cluster-markers.csv	0.000127845	0.0185111	0.609951	2.51032	0	166	Tgfb1,Ncf2,Fermt3,Psmb9,Psmb8,Tbxas1,Slc15a3,Vav1,Hk2,Fcer1g,Txnip,Hhex,Ly86,Cyba,Ctsz,Itgb2,B2m,Cd180,Dock8,Hpgds,Tifab,Mpeg1,Ptprc,Cd48,Nrros,Gcnt1,Apbb1ip,Ncf1,Sparc,Gal3st4,Clec4a3,Csf1r,Abi3,Cd37,Csf3r,Sall1,Laptm5,Lcp1,Adgrg1,Trem2,Fcgr2b,Pycard,Olfml3,Ptafr,Cd86,Nckap1l,Lpar6,Mrc1,Ptpn6,Pon3,Ccl6,Ltc4s,Stab1,Lyl1,Susd3,Arpc1b,Unc93b1,C5ar1,Slco2b1,Inpp5d,Gpsm3,Hck,Pros1,Vamp8,Scamp2,Grn,Pt…
Gemma_GSE23182_Systemic_inflammation_modulates_Fc_receptor_expression_on_microglia_in_chronic_neurodegeneration_Treatment_lipopolysaccharide_Up	0.000127845	0.0185111	0.44501	1.83149	0	166	S100a9,Spint1,Il13ra1,Fermt3,Cyp1b1,Bst2,Hk2,Txnip,Ifitm1,Cmtm3,Cp,Eif4ebp1,Pdlim4,Tspo,Cklf,Rpl18,Rin2,Ifi35,Vasn,Emilin2,Fcgr2b,Pycard,Steap4,Dab2,Gfpt2,Elmod3,Gpr146,Smim3,Rab20,Sh2b2,Ifitm3,Pon2,S100a11,Tmem176b,Helz2,Col4a1,Syngr2,C5ar1,Anxa2,Slc2a1,Ifitm2,Hsd3b7,Farp2,Stxbp3,Pdk4,Ctsc,Btg1,Endod1,Fkbp5,Stra6,Dhx58,Csf2rb,Ddit4,Arrdc2,Polr3e,Csad,A2m,Myd88,Sgk3,Rab31
GOBP_LEUKOCYTE_CHEMOTAXIS	0.000129483	0.0185111	0.475129	1.93644	0	153	S100a9,Ccr1,Vav1,Cxcl2,Cxcl16,Fcer1g,Wnt5a,Cd74,Kit,Cxcr3,Itgb2,Stap1,Ccl3,Syk,Cxcl10,Csf1,Cklf,Csf1r,Ccl2,Ccl19,Csf3r,Dapk2,Tnfrsf11a,Ptpro,Cmklr1,Nckap1l,Cxcr5,Ano6,Rin3,Pik3cd,Cxcl5,Alox5,Calr,C5ar1,Gpsm3,Prss56,Ccl5,Rarres2,Ccl22,Lgals3,Jam3,Thbs4,Hsd3b7,Mst1,F2rl1,Aif1,C3ar1,Cxcl14,Mapk3,Slc12a2,S1pr1,Ddt,Ccl17
DropViz_STR_FibroblastLike_Dcn_cluster-markers.csv	0.000130208	0.0185111	0.500633	2.02967	0	146	Mfap2,Apod,Serping1,Col1a1,Cyp1b1,Foxc1,Slc1a5,Col3a1,Dcn,Rbp1,Txnip,Mxra8,Wnt5a,Col1a2,Aldh1a2,Kdelr3,Cpz,Cp,Zic4,Csf1,Aebp1,Sparc,Cped1,Zic2,Slc5a5,Slc6a13,Cnn2,Olfml3,Emilin1,Srpx2,Tmem132c,Slc22a6,Clec3b,Plat,Ifitm3,Fam114a1,Eva1b,Zic1,S100a11,Col4a1,Anxa2,Rarres2,Ifitm2,Pdgfra,Bgn,Plscr2,Inmt,Kank2,Tmem45a,Igfbp2,Cthrc1,Enpp1,Ctsh,Nr2f2,Prrx2,Gjb2,Pdgfrb,Tbx18,Lama1,Igf2,Efemp1,Ptgis,Vstm4,O…
DropViz_HC_FibroblastLike_Dcn_cluster-markers.csv	0.000132118	0.0185111	0.534373	2.14203	0	134	Asgr1,Hmgcs2,Mfap2,Crabp2,Apod,Serping1,Col1a1,Cyp1b1,Foxc1,Slc1a5,Col3a1,Slc13a3,Dcn,Rbp1,Txnip,Ifitm1,Mxra8,Omd,Wnt5a,Loxl1,Col1a2,Aldh1a2,Cdkn1c,Vcam1,Cp,Zic4,Aebp1,Cped1,Zic2,Slc6a13,Cnn2,Olfml3,Emilin1,Tmem132c,Slc22a6,Clec3b,Tgfbr3,Ier3,Eva1b,Zic1,S100a11,Col4a1,Anxa2,Ifitm2,Pdgfra,Bgn,Plscr2,Lpar1,Inmt,Kank2,Tmem45a,Igfbp2,Enpp1,Igfbp4,Mpzl2,Gjb2,Tbx18,Lama1,Igf2,Col6a2,Efemp1,P2ry1,Ogn,Gp…
GOBP_MONONUCLEAR_CELL_MIGRATION	0.000133636	0.0185111	0.452084	1.79129	0	121	Itgal,Apod,Ccr1,Cxcl16,Tnfrsf14,Wnt5a,Cxcr3,Dock8,Ccl3,Cxcl10,Itgb7,Csf1,Cklf,Csf1r,Ccl2,Ccl19,Tnf,Tnfrsf11a,Pycard,Ptpro,Cmklr1,Ano6,Pik3cd,Alox5,Calr,C5ar1,Ccl5,Rarres2,Ccl22,Lgals3,Hsd3b7,Aif1,C3ar1,Cxcl14,Mapk3,Slc12a2,S1pr1
FAN_EMBRYONIC_CTX_BIG_GROUPS_GLIAL	0.000133654	0.0185111	0.452536	1.7937	0	122	Wscd1,S100a16,Olig1,Fabp7,Sox2,Lima1,Gatm,Psat1,Rhoc,Scrg1,Adgrg1,Cd63,Vim,Timp1,Bche,Tm7sf2,Laptm4b,Pon2,Nkain4,Ddah1,Cnn3,Spon1,Sec11c,Grid2,Pttg1ip,Prcp,Plpp3,Cxcl14,Cd9,Ckb,Tspan6,Atp1b2,Add3,Sema6a,Rfx4,Bcan,Rab31,Mfge8,Ramp1,Eno1,Dad1,Dbi,Grhpr,Cst3,Txndc12,Itm2c,Scd1,Ednrb,Mlc1,Cyp51
GOBP_REGULATION_OF_ADAPTIVE_IMMUNE_RESPONSE	0.000133726	0.0185111	0.446852	1.7674	0	119	Tgfb1,Tnfrsf14,Ceacam2,B2m,Sash3,Ptprc,Cd48,Hlx,H2-Ea,C3,Irf1,Il18,H2-M3,Ccl19,Tnf,Fcgr2b,Pycard,Cd40,Btk,Alox15,Tnfsf4,Fzd5,Foxj1,Arg1,H2-K1,Ptpn6,Ceacam1,Pla2g4a,Rsad2,Il2,Zbtb7b,Pkn1,Cd28,Trim27,Dusp10,Il4ra,Nectin2,Cd4,Anxa1,Cd81,Fadd,Samsn1,Il33,Smad7,Irf7,Mad2l2,Prkcq,Kmt5b,Il23a,Il27ra
DropViz_STR_Oligodendrocytes_Tfr_cluster-markers.csv	0.000133726	0.0185111	0.69161	2.73547	0	119	Gjb1,Nkx6-2,Apod,Ppp1r14a,Cd82,Wscd1,Aspa,Car14,Plekhh1,S1pr5,Olig1,Myrf,Hapln2,Arhgef10,Ermn,Ugt8a,Gltp,Car2,Fa2h,Mbp,Sox10,Gjc2,Mog,Gsn,Plekhb1,Gpr62,Tspan2,Cldn11,Gatm,Cdc42ep2,Bcas1,Tppp3,Klk6,Rhog,Psat1,Tubb4a,Cnp,Unc5b,Cers2,Gal3st1,Ninj2,Arsg,Scd2,Bin1,Mobp,Mag,Ndrg1,Tmbim1,Pcolce2,Qdpr,Kcnk13,Fgfr2,Enpp6,Phlda3,Pllp,Gstm7,Jam3,Grb14,Sec11c,Tmem229a,Lpar1,Mal,Trim59,Serpinb1a,Galnt6,Rnf130…
GOBP_ENSHEATHMENT_OF_NEURONS	0.000134391	0.0185111	0.483968	1.91035	0	117	Itgax,Nkx6-2,Serinc5,Tmem98,Aspa,Myrf,Arhgef10,Ugt8a,Fa2h,Mbp,Sox10,Pard3,Tspan2,Cldn11,Acsbg1,Bcas1,Klk6,Pmp22,Pou3f2,Hgf,Gal3st1,Adgrg6,Mobp,Mag,Ndrg1,Galc,Lgi4,Olig2,Rarg,Pllp,Ormdl3,Jam3,Slc8a3,Lpar1,Mal,Zfp24,Ctsc,Sirt2,Cd9,Hexb,Mpz
FAN_EMBRYONIC_CTX_BIG_GROUPS_BRAIN_IMMUNE	0.000134391	0.0185111	0.534793	2.11097	0	117	Itgal,Isg15,Fermt3,Psmb9,Tbc1d10c,Psmb8,Fcer1g,Txnip,Arhgap45,Gimap7,S100a4,Cd74,Rcsd1,Rnf213,Itgb2,Psme2,Gimap4,B2m,Sp110,Ptprc,Cd48,H2-Ea,Gzma,Zfp36l2,Abi3,Cd37,Irf1,Lcp1,Cnn2,Elf1,H2-K1,Ptpn6,Evi2b,Il2rg,Ifitm3,Acap1,Arpc1b,Gpsm3,Fxyd5,Eef1d,Vamp8,Ifitm2,Klf2
DropViz_HC_Astrocyte_Gja1_cluster-markers.csv	0.000135007	0.0185111	0.477623	1.87734	0	114	Slc14a1,Gfap,Fzd2,Fabp7,Slc25a18,Vcam1,Fxyd1,Lcat,Pdlim4,Sox2,Id4,Acsbg1,Scrg1,Slc27a1,Papss2,Mt3,Ezr,Lgi4,Pon2,Adhfe1,Nkain4,Ddah1,Phkg1,Ephx2,Cyp2j9,Timp4,Fgfr3,Slc15a2,Apoe,Cxcl14,S1pr1,Tlcd1,Grin2c,Slc6a11,Gpr37l1,Gpld1,Metrn,Atp1b2,Slc4a4,Eva1a,Hepacam,Ppp1r3c,S100a1,Bcan,Plxnb1,Mfge8,Tst,Cldn10,Slc7a10,Gldc,Dbi,Cst3,Tril,Aldh1l1,Dio2,Ednrb,Mlc1,Htra1,Glul,Asrgl1
GOBP_NEGATIVE_REGULATION_OF_LYMPHOCYTE_ACTIVATION	0.000135888	0.0185111	0.458616	1.78796	0	107	Gal,Tbc1d10c,Tnfrsf14,Sox11,Cd74,Ceacam2,Scrib,Hlx,Vsir,Irf1,H2-M3,Gpnmb,Laptm5,Fcgr2b,Btk,Cd86,Tnfsf4,Cbfb,Foxj1,Arg1,Ptpn6,Ceacam1,Fgr,Inpp5d,Lgals3,Il2,Bank1,Zbtb7b,Cd300a,Pkn1,Sfrp1,Lgals7,Fgl2,Zc3h8,Il4ra,Mad1l1,Tnfaip8l2,Tyrobp,Gnrh1,Bmp4,Anxa1,Axl,Samsn1,Smad7,Casp3
Johnson_2016_Coexpression_Hippocampus_Human_M23	0.000136054	0.0185111	0.597758	2.32557	0	105	Il13ra1,Serping1,Fermt3,Cybb,Psmb8,Slc15a3,Cxcl16,Fcer1g,Ly86,Cyba,Cd74,Ctsz,Gimap4,Myof,Ltbr,Tspo,Apbb1ip,H2-Ea,Fcgrt,Abi3,Cd37,Rnase6,Csf3r,Gpnmb,Laptm5,Lcp1,Trem2,Pycard,Mvp,Csf2ra,Cd86,Tmbim1,Ptpn6,Evi2b,Alox5,Ifitm3,Fgr,Plbd1,Gpsm3,Fxyd5,Kynu,Vamp8,Ifitm2,Cd300a,Tgfbr2,Rras,Ctsc,Fgl2,Serpinb1a,Gstk1,C1qc,Aif1,Hexb,Il4ra,Tyrobp,Sat1
DESCARTES_FETAL_EYE_MICROGLIA	0.000136818	0.0185111	0.546378	2.11179	0	101	Itgal,Ncf2,Clec7a,Tmem106a,Cybb,Tbxas1,Vav1,Ly86,Cd74,Itgb2,Dock8,Hpgds,Traf3ip3,Ptprc,Nrros,Apbb1ip,H2-Ea,Gal3st4,Csf1r,Cd37,Csf3r,Laptm5,Lcp1,Arhgap22,Ptafr,Csf2ra,Nckap1l,Tfec,Stab1,Rab20,Kcnk13,Slco2b1,Inpp5d,Hck
GOBP_GLIAL_CELL_DEVELOPMENT	0.000137589	0.0185111	0.572692	2.19966	0	96	S100a9,Nkx6-2,Nkx2-2,Aspa,Mxra8,Olig1,Myrf,Arhgef10,Sox11,Fa2h,Sox10,Gsn,Pard3,Nrros,Egfr,Tspan2,Tnf,Trem2,Vim,Pou3f2,Adgrg6,Cspg5,Mobp,Mag,Ndrg1,Lgi4,Prdm8,C5ar1,Bace2,Ascl1,Grn,Lpar1,Sirt2
HP_SKIN_ULCER	0.000138045	0.0185111	0.475699	1.82121	0	94	Ncf2,Col1a1,Pstpip1,Clec7a,Tap1,Cybb,Col3a1,Ccn2,Pkp1,Cyba,Itgb2,Dock8,Ncf1,Usb1,Btk,Krt1,Dll4,Aqp5,Mefv,Sptb,Pros1,Plec,Cd28,Idh2,Gjb2,Pdgfrb,Il17ra,Sptlc2,Lmna,Ak2,Irf5,Tap2,Ccr6
DropViz_HC_Oligodendrocyte_Tfr_cluster-markers.csv	0.000139082	0.0185111	0.720277	2.73137	0	88	Gjb1,Nkx6-2,Apod,Ppp1r14a,Aspa,Car14,Plekhh1,S1pr5,Olig1,Myrf,Hapln2,Ermn,Ugt8a,Gltp,Car2,Fa2h,Mbp,Sox10,Gjc2,Mog,Gsn,Plekhb1,Gpr62,Tspan2,Cldn11,Gatm,Cdc42ep2,Bcas1,Tppp3,Rhog,Gamt,Tubb4a,Cnp,Cers2,Ninj2,Arsg,Mobp,Mag,Ndrg1,Creb5,Carhsp1,Qdpr,Fgfr2,Pllp,Jam3,Grb14,Tprn,Lpar1,Mal,Trim59,Serpinb1a,Galnt6,Slc12a2,Adamts4,Efhd1,Josd2,Csrp1,Ttyh2,Cryab,Gpr37
DURANTE_ADULT_OLFACTORY_NEUROEPITHELIUM_DENDRITIC_CELLS	0.000140154	0.0185111	0.515912	1.93941	0	84	S100a9,Ncf2,Igsf6,Clec7a,Cybb,Fcer1g,Stx11,S100a4,Cyba,Itgb2,Mpeg1,Ptprc,Cd48,Ncf1,H2-Ea,Cd37,Csf3r,Laptm5,Lcp1,Stxbp2,Pycard,Timp1,Evi2b,Fgr,C5ar1,Ifitm2,Fgl2,Lgals2,Aif1,Cfp,Tyrobp,Fcnb,Cd44,Cotl1,Vcan,Ms4a7,Nfkbia,Fcgr4,Samsn1,Serpina1c,Rnf149,Cst3,Plek,Ctss,Tnfaip3,Tkt
GOBP_OLIGODENDROCYTE_DIFFERENTIATION	0.00014043	0.0185111	0.514052	1.92981	0	83	Nkx6-2,Tmem98,Nkx2-2,Aspa,Olig1,Myrf,Sox11,Fa2h,Sox10,Gsn,Tspan2,Cnp,Mobp,Slc45a3,Mag,Bok,Olig2,Pparg,Prdm8,Ascl1,Slc8a3,Lpar1
GOBP_GRANULOCYTE_CHEMOTAXIS	0.000141383	0.0185111	0.504756	1.87646	0	78	S100a9,Vav1,Cxcl2,Fcer1g,Cd74,Itgb2,Ccl3,Syk,Cxcl10,Csf1,Cklf,Csf1r,Ccl2,Ccl19,Csf3r,Dapk2,Cmklr1,Nckap1l,Pik3cd,Cxcl5,C5ar1,Ccl5,Rarres2,Ccl22,Lgals3,Jam3,Thbs4
ZHONG_PFC_MAJOR_TYPES_OPC	0.000141543	0.0185111	0.499088	1.86192	0	80	Apod,Cd82,Nkx2-2,Olig1,Sox10,B2m,Plekhb1,Sparc,Lima1,Gatm,Psat1,Rhoc,Scrg1,Cd63,Cnp,Cspg5,Bche,Spry1,Plat,Olig2,Pon2,Gng7,Nkain4,Pllp,Grid2,Pdgfra,Mmp2,Sirt2,Plpp3,Cd9
DURANTE_ADULT_OLFACTORY_NEUROEPITHELIUM_FIBROBLASTS_STROMAL_CELLS	0.000143164	0.0185111	0.546485	2.00171	0	72	Igfbp5,Crabp2,Apod,Serping1,Col1a1,Cyp1b1,Col3a1,Dcn,Kcne4,Mxra8,Col1a2,Gsn,Fbln1,Aebp1,Sparc,Cldn11,Vim,Timp1,Hgf,Sfrp2,Itgbl1,Timp2,Tfap2a,Ifitm3,Fgf7,Rarres2,Bgn,Sfrp1,Inmt,Sspn,Plpp3,Igfbp4,Nr2f2
LEIN_OLIGODENDROCYTE_MARKERS	0.000144155	0.0185111	0.716211	2.59916	0	68	Gjb1,Apod,Wscd1,Serinc5,S100a16,S1pr5,Olig1,Myrf,Arhgef10,Ermn,Ugt8a,Hcn2,Gltp,Car2,Fa2h,Mbp,Sox10,Mog,Gsn,Plekhb1,Tspan2,Gatm,Tppp3,Cnp,Cers2,Mobp,Mag,Ndrg1,Olig2,Qdpr,Pcyt2,Slc48a1,Mal,Serpinb1a,Pacs2,Aatk,Csrp1,Ttyh2,Cryab,Gpr37
DESCARTES_MAIN_FETAL_OLIGODENDROCYTES	0.0001443	0.0185111	0.578042	2.09403	0	67	Gjb1,Apod,Chad,Nkx2-2,Hmx1,Olig1,Rlbp1,Myrf,Tmem212,Cyp2j6,Ugt8a,Fa2h,Sox10,Myt1,Mog,Tent5b,Cldn11,Bcas1,Scrg1,Gal3st1,Plpp4,Mobp,Mag,Pid1,Olig2,Enpp6,Col11a1,Fcrla,Fmo3,Pdgfra,Nt5e,Galnt13,Slpi,Sstr1
GOCC_CYTOSOLIC_RIBOSOME	0.000149544	0.0185111	0.57386	1.97432	0	50	Isg15,Apod,Rps16,Rpl18,Rpl12,Rps13,Rpl35,Rpl7,Rpl27a,Rpl8,Rpl23,Rps9,Rpl22,Rpl11,Rpl27,Rpl6,Rps11,Rps8,Rps27l,Rpl14,Rpl19,Rpl4,Rplp0,Rps21,Mrps11,Rpl18a,Rps27a,Rps23,Rpl37,Rpl28,Rpl7l1,Nufip1,Eif2ak4,Rpl3,Rps15,Mrpl1
Park_2011_Coexpression_Hippocampus_Mouse_paleturquoise	0.000149544	0.0185111	0.630268	2.16839	0	50	Asgr1,Crabp2,Serping1,C2,Foxc1,Sphk1,Slc13a3,Mrgprf,Spp2,Omd,Aldh1a2,Fbln1,Aebp1,Angpt2,Slc6a13,Mrc1,Slc22a6,Serpind1,Slc6a12,S100a11,Anxa2,Shc1,Fxyd5,Ifitm2,Bgn,Uaca,Enpp1,Gjb2,Ptgis,Ogn,Gpr182
Park_2011_Coexpression_Hippocampus_Mouse_skyblue	0.000151906	0.0185111	0.686266	2.31979	0	46	Ppp1r14a,Cd82,Ugt8a,Fa2h,Mbp,Gjc2,Mog,Plekhb1,Tspan2,Cldn11,Bcas1,Tppp3,Rhog,Psat1,Cnp,Otud7b,Sgk2,Mobp,Mag,Ndrg1,Lims2,Kcnk13,Rffl,Enpp6,Pllp,Mal,Efhd1,Josd2,Ttyh2,Cryab,Mboat1,Enpp4,Phldb1,Il33,Slc35b2,Clic4
DropViz_HC_Polydendrocyte_Tnr_cluster-markers.csv	0.000152416	0.0185111	0.588782	1.96567	0	43	Nkx2-2,C1ql1,Abtb2,Olig1,Rlbp1,Sox10,Chadl,Mmp15,Bcas1,Tmem255b,Lims2,Cacng4,Cspg4,Olig2,Sh3bp4,Enpp6,Pllp,Pdgfra,Mpzl1,Sirt2,Traf4,Cd9,Vcan,Bmp4,Galnt10,Car8,Prkcq
GOBP_REGULATION_OF_MYELOID_LEUKOCYTE_MEDIATED_IMMUNITY	0.000152648	0.0185111	0.609469	2.02463	0	42	Itgb2,Stap1,Syk,C3,Il13,Stxbp2,Fcgr2b,Unc13d,Ptafr,Btk,Arg1,Cxcl5,Fgr,Vamp8,Cd300a,F2rl1,Hmox1,Il4ra,Mavs,Tyrobp,Dnase1,Rac2
GOBP_OLIGODENDROCYTE_DEVELOPMENT	0.000152648	0.0185111	0.631773	2.08866	0	41	Nkx6-2,Nkx2-2,Aspa,Olig1,Myrf,Sox11,Fa2h,Sox10,Gsn,Mobp,Mag,Prdm8,Ascl1,Lpar1
DESCARTES_FETAL_CEREBRUM_OLIGODENDROCYTES	0.000152648	0.0185111	0.706348	2.34645	0	42	Gjb1,Apod,Chad,Nkx2-2,Hmx1,Olig1,Myrf,Tmem212,Ugt8a,Fa2h,Sox10,Myt1,Mog,Tent5b,Cldn11,Bcas1,Scrg1,Gal3st1,Plpp4,Mobp,Mag,Olig2,Enpp6,Fcrla,Pdgfra,Nt5e
GOBP_REGULATION_OF_VASCULAR_PERMEABILITY	0.000153186	0.0185111	0.605345	1.98363	0	39	C2cd4a,Npr1,Tgfb1,Fgfbp3,Ceacam2,Adm,Trpv4,C2cd4b,Cldn5,Ceacam1,Tjp2,Yes1,Ddah1,Apoe,Gpr4,Src
GOBP_MEMBRANE_LIPID_CATABOLIC_PROCESS	0.000156104	0.0185111	0.620373	1.94541	0	32	Cyp1b1,Sphk1,Smpd4,Mgst2,Acer2,Naga,Galc,Gm2a,Cel,Smpd2,Asah2,Hexa,Fuca1,Hexb
GOBP_ANTIMICROBIAL_HUMORAL_IMMUNE_RESPONSE_MEDIATED_BY_ANTIMICROBIAL_PEPTIDE	0.000156299	0.0185111	0.633628	2.0113	0	34	S100a9,Cxcl2,Reg1,Reg3g,Cxcl10,Pgc,Ccl2,Rnase6,Camp,F2,Klk1b1,Cxcl5,Klk1b3,Cxcl14,H2bc21
Oligodendrocyte_All_Cahoy_JNeuro_2008	0.000156617	0.0185111	0.735748	2.31908	0	33	Gjb1,Ppp1r14a,Plekhh1,Hapln2,Ugt8a,Fa2h,Mbp,Mog,Gsn,Gpr62,Tspan2,Cldn11,Bcas1,Gal3st1,Sgk2,Mobp,Mag,Pla2g4a,Rffl,Enpp6,Mal,Galnt6,Adamts4,Erbb3,Sft2d1
Oligodendrocyte_Myelinating_Zhang_JNeuro_2014	0.000156617	0.0185111	0.704615	2.22095	0	33	Gjb1,Apod,Ppp1r14a,Aspa,Hapln2,Hcn2,Mbp,Mog,Gsn,Plekhb1,Cldn11,Cdc42ep2,Tppp3,Cenpb,Arsg,Slc45a3,Ndrg1
GOCC_MYELIN_SHEATH	0.000156887	0.0185111	0.654887	2.03704	0	31	Serinc5,Ermn,Myo1d,Mbp,Gjc2,Gsn,Tspan2,Tubb4a,Cnp,Mobp,Mag,Pllp,Jam3,Sirt2,Mpz
GOBP_EMBRYONIC_EYE_MORPHOGENESIS	0.000157903	0.0185111	0.640693	1.97574	0	30	Mfap2,Wnt5a,Sox11,Fbn2,Th,Six3,Tbx2,Vax2,Mfap5,Fzd5,Tfap2a,Rarg,Stra6,Efemp1,Kdm2b
GOBP_SUPEROXIDE_ANION_GENERATION	0.000160385	0.0185111	0.65926	1.93957	0	24	Tgfb1,Ncf2,Clec7a,Cybb,Cyba,Itgb2,Syk,Ncf1,Egfr,Pon3,Gnai2,F2rl1,Nox4,Tyrobp
HP_RECURRENT_BACTERIAL_SKIN_INFECTIONS	0.000160385	0.0185111	0.669662	1.97017	0	24	Ncf2,Cybb,Cyba,Dock8,Ncf1,Egfr,Btk,Il2rg,Ctsc,Gjb2,Il17ra,Myd88,Carmil2,Psenen
ZHONG_PFC_C1_ASTROCYTE	0.000162338	0.0185111	0.681497	1.9645	0	22	Adora2b,Cd82,Efna1,Slc25a18,Scrg1,Veph1,Sptlc1,Apoe,S1pr1,Gpx3,Add3,Pgm2
GOBP_AXON_ENSHEATHMENT_IN_CENTRAL_NERVOUS_SYSTEM	0.000163319	0.0185111	0.712922	2.00836	0	20	Nkx6-2,Aspa,Myrf,Fa2h,Sox10,Mobp,Mag
GOBP_REGULATION_OF_MACROPHAGE_CHEMOTAXIS	0.000164555	0.0185111	0.706269	1.96581	0	19	Stap1,Csf1,Csf1r,Cmklr1,C5ar1,Ccl5,Rarres2,Mst1,C3ar1,Mapk3,Ddt
Oligodendrocyte_Mature_Doyle_Cell_2008	0.000165262	0.0185111	0.715857	1.96358	0	18	Apod,Plekhh1,Abca8a,Ninj2,Mobp,Ndrg1,Efnb3,Pcolce2,Serpinb1a,Galnt6,Adamtsl1
Gemma_GSE81672_Ketamine_and_Imipramine_Reverse_Transcriptional_Signatures_of_Susceptibility_and_Induce_Resilience-Specific_Gene_Expression_Profiles_NACC_treatment_ketamine_Up	0.00016975	0.0188116	0.885359	2.27933	0	14	Cd82,Wscd1,Car2,Sox10,Gjc2,Gsn,Cdc42ep1,Gatm,Cnp,Cers2
GOBP_POSITIVE_REGULATION_OF_HUMORAL_IMMUNE_RESPONSE	0.000172028	0.0188633	0.834854	1.96786	0	10	Ptprc,Pgc,C3,Tnf,Fcgr2b
GOBP_IMMUNE_EFFECTOR_PROCESS	0.000209183	0.0226985	0.308557	1.44125	1	855	Itgax,S100a9,Itgal,Isg15,Tgfb1,Serping1,Gpr84,C2,Clec7a,Ifit3,Tbc1d10c,Serinc5,Cybb,Tmem98,Vav1,Serpina3c,Fcer1g,Tnfrsf14,Tlr8,Arhgap45,Stbd1,Pkp1,Cyba,Wnt5a,Jup,Cd74,Ifit3b,Kit,Ctsz,Itgb2,Stap1,Ceacam2,Trim5,B2m,Cd180,Sash3,Parp9,Vnn1,Syk,Gsn,Ptprc,C6,Cxcl10,Hlx,Apbb1ip,H2-Ea,Pgc,Sbno2,Agpat2,C3,Rnase6,Irf1,Il18,H2-M3,Il13,Nop53,Ifi35,Rhog,Ccl19,Tnf,Laptm5,Lcp1,Stxbp2,Trem2,Mov10,Pla2g10,Cd63,Re…
GOCC_ANCHORING_JUNCTION	0.000214316	0.0230158	0.303973	1.40504	1	672	Gjb1,Calb2,Fermt3,Kcna5,Wnk4,Vav1,Scarf2,Sapcd2,Mxra8,Dsg2,Gjb3,Pkp1,Fzd2,Steap1,Obscn,Mdc1,Jup,Kit,Cdh3,Itgb2,Ceacam2,Krt8,B2m,Pgm5,Gjc2,Ankrd23,Cdh1,Gsn,Scrib,Fxyd1,Ptprc,Cdc42ep1,Cldn16,Pard3,Itgb7,Pdlim4,Apbb1ip,Egfr,Cldn3,Trpv4,Rps16,Cldn11,Lima1,Ppp1r9b,Sorbs3,Rpl18,Rhog,Lcp1,Rhob,Cnn2,Slc2a2,Vasp,Vim,Arhgap22,Abcb4,Dab2,Rpl12,Sympk,Ezr,Rps13,Dsp,Slc5a1,Dsc2,Rpl7,Pdlim1,Fzd5,Itgbl1,Inpp5e,C…
GOBP_LEUKOCYTE_MEDIATED_IMMUNITY	0.000217865	0.0230675	0.315978	1.44745	1	561	Itgax,S100a9,Itgal,Tgfb1,Serping1,Gpr84,C2,Clec7a,Tbc1d10c,Cybb,Vav1,Serpina3c,Fcer1g,Tlr8,Arhgap45,Stbd1,Pkp1,Cyba,Jup,Cd74,Kit,Ctsz,Itgb2,Stap1,Ceacam2,B2m,Sash3,Vnn1,Syk,Gsn,Ptprc,C6,H2-Ea,Agpat2,C3,Il18,H2-M3,Il13,Rhog,Tnf,Stxbp2,Cd63,Cnn2,Fcgr2b,Pycard,Camp,Unc13d,F2,Cd40,Dpp7,Mvp,Ptafr,Btk,Dsp,Nckap1l,Tnfsf4,Krt1,Fzd5,Foxj1,Arg1,Ano6,S100a13,H2-K1,Tmbim1,Ptpn6,Pik3cd,Ceacam1,Cxcl5,Gm2a,Timp…
GOBP_CELL_ACTIVATION_INVOLVED_IN_IMMUNE_RESPONSE	0.000219226	0.0230675	0.323342	1.47606	1	528	Itgax,S100a9,Itgal,Tgfb1,Gpr84,Clec7a,Tbc1d10c,Cybb,Tmem98,Serpina3c,Fcer1g,Arhgap45,Stbd1,Pkp1,Cyba,Jup,Cd74,Kit,Ctsz,Itgb2,Ceacam2,B2m,Cd180,Vnn1,Syk,Gsn,Ptprc,Hlx,Apbb1ip,H2-Ea,Sbno2,Agpat2,C3,Il18,Il13,Ifi35,Rhog,Ccl19,Lcp1,Stxbp2,Trem2,Cd63,Relb,Cnn2,Fcgr2b,Pycard,Camp,Unc13d,Cd40,Dpp7,Mvp,Ptafr,Btk,Dsp,Cd86,Nckap1l,Tnfsf4,Krt1,Arg1,Ano6,S100a13,Tmbim1,Ptpn6,Pik3cd,Ceacam1,Gm2a,Timp2,Alox5,T…
GOBP_LEUKOCYTE_DIFFERENTIATION	0.000228754	0.0233408	0.357064	1.59548	1	383	Cartpt,Tgfb1,Ccr1,Tmem98,Vav1,Fcer1g,Gpr137b,Bcl11b,Onecut1,Hhex,Cd74,Kit,Car2,Myc,Ceacam2,B2m,Sash3,Vcam1,Ltbr,Vnn1,Bglap,Syk,Ptprc,Nrros,Hlx,Csf1,H2-Ea,Tspan2,Csf1r,Zfp36l2,Sbno2,Vsir,Irf1,Il18,H2-M3,Ccl19,Tnf,Trem2,Zfp36l1,Relb,Tnfrsf11a,Fcgr2b,Wnt1,Il11,Btk,Cd86,Nckap1l,Tnfsf4,Fzd5,Cbfb,Rabl3,Foxj1,Dll4,Ptpn6,Pik3cd,Ceacam1,Evi2b,Cebpa,Lyl1,Pparg,Ifi204,St3gal1,Tmem176b,Rsad2,Inpp5d,Itfg2,Anx…
GOMF_RECEPTOR_REGULATOR_ACTIVITY	0.000233155	0.0233408	0.357635	1.58016	1	331	Cartpt,Wfikkn1,Ccl28,Gal,Prok1,Tgfb1,Gh,Nts,Fam3d,Osgin1,Nppa,Cxcl2,Stc1,Cxcl16,Trh,Fgf5,Grp,Ccn2,Prl,Wnt5a,Fam3b,Metrnl,Reg1,Cmtm3,Ccl3,Penk,Adm,Cxcl10,Csf1,Nrg2,Cklf,Fgf3,Inhbe,Ccl2,Cdc42ep2,Wnt6,Il18,Il13,Ccl19,Tnf,Gpnmb,Wnt5b,Wnt7a,Timp1,Mrap,Hgf,F2,Wnt1,Il11,Igsf1,Sfrp2,Angptl8,Mrap2,Tnfsf4,Gast,Cspg5,Wnt11,Amh,Nrtn,Nppc,Sema6c,Cxcl5,Crh,Egf,Fgf7,Sema3f,Pnoc,Ccl5,Ccl22,Tgfa,Nmb,Lgals3,Thbs4,…
GOBP_T_CELL_ACTIVATION	0.000233427	0.0233408	0.370097	1.6353	1	333	Itgal,Clec7a,Tmem98,Vav1,Fcer1g,Tnfrsf14,Bcl11b,Cd74,Kit,Ceacam2,B2m,Sash3,Vcam1,Vnn1,Dock8,Syk,Gsn,Scrib,Ptprc,Hlx,Apbb1ip,H2-Ea,Zfp36l2,Vsir,Irf1,Il18,H2-M3,Ccl19,Cd8b1,Gpnmb,Laptm5,Lcp1,Zfp36l1,Relb,Fcgr2b,Pycard,Wnt1,Psmb10,Cd86,Nckap1l,Tnfsf4,Fzd5,Cbfb,Rabl3,Foxj1,Arg1,H2-K1,Dll4,Ptpn6,Pik3cd,Ceacam1,Grap2,Efnb3,Rsad2,Map3k8,Yes1,Ccl5,Rpl22,Cd8a,Gpam,Lgals3,Il2,Zbtb7b,Cd300a,Bcl3,Trp53,Stk11…
GOBP_MONONUCLEAR_CELL_DIFFERENTIATION	0.00023677	0.0233408	0.362495	1.58606	1	296	Tmem98,Vav1,Fcer1g,Bcl11b,Onecut1,Hhex,Cd74,Kit,Myc,B2m,Sash3,Vcam1,Ltbr,Vnn1,Syk,Ptprc,Hlx,Csf1,H2-Ea,Csf1r,Zfp36l2,Vsir,Irf1,Il18,H2-M3,Ccl19,Trem2,Zfp36l1,Relb,Fcgr2b,Wnt1,Il11,Btk,Cd86,Nckap1l,Tnfsf4,Fzd5,Cbfb,Rabl3,Foxj1,Dll4,Ptpn6,Pik3cd,Lyl1,Pparg,Ifi204,St3gal1,Tmem176b,Rsad2,Inpp5d,Itfg2,Rpl22,Cd8a,Il2,Cr2,Zbtb7b,Bcl3,Trp53,Stk11,F2rl1,Sfrp1,Itgb6,Tgfbr2,Fgl2,Atp7a,Nfatc2,Cd28,Bax,Zc3h8,…
Gemma_GSE63412_RNA-seq_analysis_of_contextual_fear_conditioning_treatment_memory.retrieval_Up	0.00023872	0.0233408	-0.861547	-2.15778	0	10	Egr2,Fos,Arc,Ccn1,Junb,Nr4a1,Sik1
Gemma_GSE63412_RNA-seq_analysis_of_contextual_fear_conditioning_treatment_fear.conditioning_Up	0.00023872	0.0233408	-0.861547	-2.15778	0	10	Egr2,Fos,Arc,Ccn1,Junb,Nr4a1,Sik1
GOBP_NEGATIVE_REGULATION_OF_IMMUNE_SYSTEM_PROCESS	0.000239063	0.0233408	0.37018	1.6137	1	283	Cartpt,Ccl28,Gal,Apod,Tgfb1,Serping1,Tbc1d10c,Col3a1,Gpr137b,Tnfrsf14,Sox11,Cd74,Stap1,Myc,Ceacam2,Parp14,Scrib,Ptprc,Hlx,Vsir,Irf1,H2-M3,Tnf,Gpnmb,Laptm5,Fcgr2b,Emilin1,Ezr,Btk,Cd86,Alox15,Nlrc5,Tnfsf4,Cbfb,Foxj1,Arg1,H2-K1,Ptpn6,Rin3,Ceacam1,Tspan32,Samhd1,Cactin,Pparg,Ifi204,Fgr,Phpt1,Tmem176b,Inpp5d,Lpxn,Gpam,Lgals3,Il2,Bank1,Zbtb7b,Grn,Cd300a,Trafd1,Pkn1,Sfrp1,Lgals7,Hmox1,Fgl2,C1qc,Selenos,…
GOBP_REGULATION_OF_IMMUNE_EFFECTOR_PROCESS	0.000240211	0.0233408	0.379045	1.64657	1	273	Tgfb1,Serping1,C2,Clec7a,Vav1,Tnfrsf14,Wnt5a,Cd74,Itgb2,Stap1,Ceacam2,B2m,Sash3,Parp9,Syk,Ptprc,C6,Hlx,H2-Ea,Pgc,C3,Il18,H2-M3,Il13,Ccl19,Tnf,Laptm5,Stxbp2,Fcgr2b,Pycard,Unc13d,F2,Cd40,Dtx3l,Ptafr,Btk,Cd86,Tnfsf4,Fzd5,Foxj1,Arg1,H2-K1,Ddx60,Ptpn6,Ceacam1,Cxcl5,Tspan32,Fgr,Rsad2,C5ar1,Cd5l,Slc7a5,Cadm1,Pros1,Lgals3,Vamp8,Il2,Cr2,Zbtb7b,Grn,Cd300a,Pkn1,F2rl1,Hmox1,Zmpste24,Fgl2,C1qc,Cd28,C3ar1,Dhx5…
HP_ABNORMAL_URINE_SODIUM_CONCENTRATION	0.00024325	0.0233408	-0.806082	-2.22362	0	14	Cyp11a1,Avpr2,Clcnkb,Slc34a1,Bsnd,Ehhadh,Hsd3b1,Hsd11b2,Clcnka
LU_AGING_BRAIN_UP	0.00024423	0.0233408	0.380565	1.62921	1	233	Apod,Slc14a1,Cyp1b1,Serinc5,Nkx2-2,Gpr137b,Txnip,Gfap,Cebpd,Adgra3,Myof,Gsn,Fxyd1,Id4,Gatm,Acsbg1,Rin2,Rnase1,Pmp22,Mtss1,Zhx2,Vim,Wipi1,Cldn5,Ndrg1,Olig2,Vwf,Fgfr2,Ifi204,Pon2,Vat1,Yes1,Wwtr1,Spon1,Ddr1,Ung,Ascl1,Pex1,Sfrp1,Fgfr3,Mal,Tgfbr2,Sspn,Zfp423,S1pr1,Greb1,Hsd17b6,Efhd1,Mndal,Csrp1,Cryab,Tmed10,Hebp2,Ptpn13,Erbb3,Efemp1,Ddit4,Slc4a4,Add3,Vcan,Anxa3,Nfkbia,Plxnb1,Leprot,Tst,Gprc5b,Il33,Ra…
Gemma_GSE16158_Gene_expression_induced_by_trace_fear_conditioning_in_murine_hippocampus_timepoint_0.5.h_Up	0.000257798	0.0233575	-0.700675	-2.13836	0	20	Egr2,Fos,Arc,Egr4,Egr1,Tiparp,Junb,Nr4a1
HP_ABNORMALITY_OF_THE_LYMPH_NODES	0.000258565	0.0233575	0.416225	1.69832	1	154	Isg15,Ncf2,Fermt3,Pstpip1,Psmb9,Ccr1,Cybb,Psmb8,Slc29a3,Stx11,Cyba,Myc,Sp110,Ptprc,Lcat,Ncf1,Erap1,Stxbp2,Cd40,Btk,Nckap1l,Fat4,Cdkn2a,Abca1,Pik3cd,Card9,Mefv,Calr,Il2rg,Arpc1b,Wt1,Ung,Cr2,Xrcc4,Ripk1,Trp53,Tgfbr2,Apoe,Cd28,Sh3bp2,Otulin,Tnfrsf1a,Irf2bp2,Rab27a
GOBP_REGULATION_OF_LEUKOCYTE_MIGRATION	0.000259134	0.0233575	0.410542	1.67127	1	151	Ccl28,Apod,Ccr1,Tnfrsf14,Wnt5a,Cd74,Cxcr3,Stap1,Plvap,Dock8,Cxcl10,Csf1,Csf1r,Rhog,Ccl19,Tnf,Dapk2,Trem2,Pycard,Emilin1,Ptafr,Cmklr1,Nckap1l,St3gal4,Sele,Ano6,Rin3,Calr,Fut4,C5ar1,Gpsm3,Prss56,Ccl5,Rarres2,Lgals3,Jam3,Thbs4,Cd300a,Mst1,F2rl1,Hmox1,Aif1,C3ar1,Cxcl14,Mapk3
GOBP_POSITIVE_REGULATION_OF_IMMUNE_EFFECTOR_PROCESS	0.000259302	0.0233575	0.43369	1.7622	1	148	Tgfb1,Clec7a,Vav1,Tnfrsf14,Wnt5a,Cd74,Itgb2,Stap1,B2m,Sash3,Syk,Ptprc,Hlx,H2-Ea,Pgc,C3,Il18,H2-M3,Il13,Ccl19,Tnf,Laptm5,Stxbp2,Unc13d,Cd40,Ptafr,Btk,Cd86,Tnfsf4,Fzd5,Arg1,H2-K1,Ddx60,Fgr,Rsad2,Slc7a5,Cadm1,Vamp8,Il2,Cd300a,F2rl1,Hmox1,Cd28,Dhx58,Il4ra,Mavs,Nectin2,Tyrobp,Rac2,Tlr4,Anxa1,Cd81,Gprc5b,Cd46,Fadd,Appl2,Il33,Trim6,Mad2l2,Sphk2,Kmt5b
GOBP_MYELOID_LEUKOCYTE_MIGRATION	0.000260146	0.0233575	0.419075	1.70082	1	147	S100a9,Ccr1,Vav1,Cxcl2,Fcer1g,Cd74,Kit,Itgb2,Stap1,Ccl3,Syk,Cxcl10,Csf1,Cklf,Csf1r,Ccl2,Rhog,Ccl19,Csf3r,Dapk2,Trem2,Tnfrsf11a,Ptpro,Emilin1,Cmklr1,Nckap1l,Ano6,Rin3,Pik3cd,Cxcl5,C5ar1,Ccl5,Rarres2,Ccl22,Lgals3,Jam3,Thbs4,Cd300a,Mst1,Gp2,Aif1,C3ar1,Mapk3
GOBP_NEGATIVE_REGULATION_OF_CELL_ACTIVATION	0.000262089	0.0233575	0.426221	1.7212	1	142	Gal,Tbc1d10c,Tnfrsf14,Sox11,Cd74,Ceacam2,Scrib,Ptprc,Hlx,Vsir,Irf1,H2-M3,Gpnmb,Laptm5,Fcgr2b,F2,Emilin1,Btk,Cd86,Tnfsf4,Cbfb,Foxj1,Arg1,Ptpn6,Ceacam1,Tspan32,Fgr,Inpp5d,Thbd,Lgals3,Pdgfra,Il2,Bank1,Zbtb7b,Grn,Cd300a,Pkn1,Sfrp1,Lgals7,Hmox1,Fgl2,Apoe,Cd9,Zc3h8,Il4ra,Mad1l1,Tnfaip8l2,Tyrobp,Nr1d1,Gnrh1,Bmp4,Anxa1,Axl,Samsn1,Nos3,Smad7,Casp3
ASTON_MAJOR_DEPRESSIVE_DISORDER_DN	0.000262192	0.0233575	0.418083	1.68673	1	141	Apod,Nkx2-2,Aspa,Myrf,Arhgef10,Mdc1,Ugt8a,Sox10,Mog,Cdc42ep1,Mcm7,Zfp36l2,Klk6,Rnase1,St18,Pmp22,Cnp,Bin1,Mobp,Mag,Lipe,Scarb2,P2rx7,Myo9b,Olig2,Tmc6,Fgfr2,Tiam1,Syngr2,Pllp,Jam3,Cyp19a1,Lpar1,Mal,Crybg3,Bcat1,Slc4a2,Cryab,Gpr37,Erbb3,Pde8a
GOBP_REGULATION_OF_LEUKOCYTE_MEDIATED_IMMUNITY	0.000262812	0.0233575	0.429681	1.72902	1	138	Tgfb1,Clec7a,Vav1,Itgb2,Stap1,Ceacam2,B2m,Sash3,Syk,Ptprc,H2-Ea,C3,Il18,H2-M3,Il13,Tnf,Stxbp2,Fcgr2b,Unc13d,Cd40,Ptafr,Btk,Tnfsf4,Fzd5,Foxj1,Arg1,H2-K1,Ptpn6,Ceacam1,Cxcl5,Fgr,Rsad2,Cadm1,Vamp8,Il2,Cd300a,F2rl1,Hmox1,Cd28,Il4ra,Mavs,Nectin2,Tyrobp,Dnase1,Rac2,Tlr4,Cd81,Fadd,Smad7,Mad2l2,Sphk2,Kmt5b,Il23a,Il27ra
GOBP_RESPONSE_TO_INTERFERON_GAMMA	0.000264585	0.0233575	0.44059	1.7648	1	133	Cxcl16,Rab7b,Wnt5a,Cd74,Trim5,B2m,Parp14,Parp9,Vcam1,Ccl3,Gsn,Ass1,H2-Ea,Ccl2,Cdc42ep2,Irf1,H2-M3,Ccl19,Trim25,Slc26a6,Shfl,Vim,Cd40,Ciita,Ptafr,Nlrc5,Gbp3,Arg1,H2-K1,Mrc1,Mefv,Rab20,Pparg,Ifitm3,Dapk3,Hck,Ccl5,Ccl22,Kynu,Ifitm2,Cited1,Trp53,Stxbp3
GOMF_GROWTH_FACTOR_BINDING	0.000268781	0.0235285	0.432764	1.70823	1	117	Wfikkn1,Igfbp5,Col1a1,Kazald1,Col3a1,Fgfbp3,Igfbp3,Ccn2,Rhbdf1,Igfbp1,Col1a2,Fgfr1,Nrros,Egfr,Igfbpl1,Nrp2,Pcsk6,Vasn,S100a13,Srpx2,Col2a1,Tgfbr3,Il2rg,Fgfr2,Col4a1,Shc1,Itgb3,Pdgfra,Ltbp2,Fgfr3,Tgfbr2,Igfbp2,Igfbp4,Fgfrl1
FAN_EMBRYONIC_CTX_BRAIN_MYELOID	0.000274801	0.023855	0.467213	1.79627	1	97	Itgax,S100a9,Itgal,Isg15,Psmb9,Clec7a,Txnip,Tnfrsf14,S100a4,Cd74,Cd48,H2-Ea,Irf1,Stxbp2,Trim25,Vim,Timp1,Plcb2,H2-K1,Tspan32,Ifitm3,Fgr,Tmem176b,C5ar1,Anxa2,Hck,Fxyd5,Plxnb2,Ifitm2,Klf2
GOBP_B_CELL_MEDIATED_IMMUNITY	0.000278474	0.0239741	0.480931	1.81994	1	87	Tgfb1,Serping1,C2,Fcer1g,Tlr8,Cd74,Ptprc,C6,C3,H2-M3,Tnf,Fcgr2b,Cd40,Btk,Tnfsf4,Foxj1,Ptpn6,Inpp5d,Ung,Il2,Cr2,Bcl3,C1qc,Cd28,Il4ra,Nectin2,Ccr6,Myd88,Cd81,Cd46,Rnf168,Irf7,Mad2l2,Kmt5b,Il27ra
DropViz_STR_Polydendrocytes_Tnr_cluster-markers.csv	0.0002849	0.0242203	0.50513	1.85672	1	73	Nkx2-2,C1ql1,Abtb2,Olig1,Rlbp1,Cyp2j6,Fabp7,Sox10,Lima1,Chadl,Mmp15,Bcas1,Scrg1,Tmem163,Tmem255b,Gm2a,Lims2,Cspg4,Olig2,Sh3bp4,Tmem176b,Enpp6,Pllp,Spon1,Pdgfra,Mpzl1,Sirt2,Traf4,Cd9,Afap1l2,Vcan,S100a1,Bmp4,Galnt10,Mycl,Prkcq,Fxyd6,Ednrb,C1ql3,Grin3a
Gemma_GSE88736_Transcriptomics_of_environmental_enrichment_and_cocaine_using_quantitative_next_generation_sequencing_treatment_cocaine_Up	0.000288184	0.0242203	-0.620935	-2.23821	0	40	Egr2,Fos,Cth,Egr4,Nr4a3,Cdkn1a,Per2,Tmem100,Palmd,Fam107b,Panx1,Fosl2,Itga9,Cry1,Apex2,Pdp1,Dnajb5,Crem,Ubash3b,Mmp9,Fosb,Midn,Gpt2,Rnf217
GOBP_POSITIVE_REGULATION_OF_PRODUCTION_OF_MOLECULAR_MEDIATOR_OF_IMMUNE_RESPONSE	0.000288309	0.0242203	0.52084	1.89015	1	68	Tgfb1,Clec7a,Tnfrsf14,Wnt5a,Cd74,B2m,Sash3,Ptprc,Pgc,Il18,H2-M3,Il13,Laptm5,Cd40,Tnfsf4,Fzd5,H2-K1,Rsad2,Slc7a5,Il2,F2rl1,Cd28,Il4ra,Mavs,Tlr4,Cd81,Gprc5b,Il33,Trim6,Mad2l2,Kmt5b
GOBP_COTRANSLATIONAL_PROTEIN_TARGETING_TO_MEMBRANE	0.000296209	0.0246848	0.555312	1.92576	1	52	Rps16,Rpl18,Rpl12,Rps13,Rpl35,Sil1,Rpl7,Rpl27a,Tram2,Rpl8,Rpl23,Rps9,Rpl22,Rpl11,Rpl27,Rpl6,Zfand2b,Rps11,Rps8,Rpl14,Rpl19,Rpl4,Rplp0,Rps21,Rpl18a,Rps27a,Rps23,Ssr2,Rpl37,Rpl28,Rpl3,Rps15,Srp14
GOMF_RRNA_BINDING	0.000299088	0.0246876	0.544769	1.87424	1	50	Nop53,Rpl12,Rps13,Rpl8,Rpl23,Rps9,Rpl11,Imp3,Ptcd3,Ddx28,Ppan,Eri1,Rps11,Mdm2,Kdm2b,Tst,Rplp0,Utp25,Mrps11,Nol12,Emg1,Mrps6,Rpl37,Taco1,Rcc1l,Eef2,Rpl3,Cirbp
GOCC_TERTIARY_GRANULE_MEMBRANE	0.000301523	0.0246876	0.537581	1.83352	1	48	Itgax,Gpr84,Cybb,Fcer1g,Stbd1,Cyba,Itgb2,Ceacam2,Ptafr,Ano6,Ceacam1,Tmc6,Vamp8,Cd300a,Olr1,Rap2b
GOBP_T_CELL_MIGRATION	0.000303352	0.0246876	0.553026	1.86126	1	45	Itgal,Apod,Cxcl16,Tnfrsf14,Wnt5a,Cxcr3,Dock8,Cxcl10,Itgb7,Pycard,Pik3cd,Ccl5,Aif1,Slc12a2,S1pr1
GOBP_NEGATIVE_REGULATION_OF_SYNAPTIC_TRANSMISSION	0.000310752	0.0247253	-0.527662	-2.05741	0	57	Arc,Drd5,Npy2r,Htr2a,Adipoq,Slc24a2,Syt4,Htr1b,Npy5r,Shank2,Grik3,Slc24a1,Sorcs3,Pcdh17,Slc30a1,Cd38,Plk2,Kcnb1,Tnr,Fmr1,Rap1a
GOBP_TUBE_DEVELOPMENT	0.000314597	0.0247253	0.297985	1.39043	2	837	Itgax,Igfbp5,Npr1,Spint1,Prok1,Tbx4,Apod,Tgfb1,Cyp1b1,Foxc1,Sphk1,Cybb,Sfrp5,Nkx2-2,Wnk4,Dcn,Enpep,Hk2,Zic3,Ccn2,Prkx,Prl,Hhex,Fzd2,Tctn1,Efna1,Wnt5a,Sox11,Jup,Sox17,Rnf213,Agtr1a,Kit,Cxcr3,Reg1,Sox10,Itgb2,Myc,Ceacam2,Aldh1a2,Has2,Stab2,Fkbp10,Smad6,Syk,Scrib,Adm,Eif4ebp1,Tbx2,Cxcl10,Ntn1,Ass1,Hlx,Shb,Csf1,Egfr,Sparc,Casr,Angpt2,Fut1,Nrp2,Csf1r,Rin2,Wnt6,C3,Hoxb7,Il18,H2-M3,Il13,Erap1,Sall1,Tnf,…
GOCC_PROTEIN_COMPLEX_INVOLVED_IN_CELL_ADHESION	0.000315259	0.0247253	0.618907	1.89755	1	29	Itgax,Itgal,Itgb2,Itgb7,Itga7,Emilin1,Itgbl1,Tspan32,Itgae,Itgb3,Jam3,Itgb6,Cd28
GOBP_MACROPHAGE_CHEMOTAXIS	0.000316056	0.0247253	0.642201	1.9271	1	26	Stap1,Csf1,Cklf,Csf1r,Cmklr1,C5ar1,Ccl5,Rarres2,Lgals3,Mst1,C3ar1,Mapk3,Ddt
DESCARTES_MAIN_FETAL_VASCULAR_ENDOTHELIAL_CELLS	0.000318708	0.0247253	0.299012	1.38751	2	724	Mycbpap,Scn4a,Npr1,Isg15,Serping1,Nts,S100a3,Ppp1r14a,Cavin3,Adora2b,Slc14a1,Foxc1,Cd82,Ifit3,Ano2,Nnat,Col3a1,Exoc3l,Hspa12b,Dcn,Rbp1,Enpep,Megf6,Kcne4,Naaladl1,Ccn2,S100a16,S1pr5,Gimap7,Olfml2a,Nfatc1,Efna1,Rbp7,Slco5a1,Kank3,Sox17,Igfbp1,Ifit3b,Slfn3,Fgd5,Kit,Car2,Col1a2,Myct1,Clic5,Id3,Ceacam2,Gimap6,Plvap,Gimap4,Stab2,Pgm5,Tent5c,Nqo1,Gjc2,Cdc42ep1,Cp,Adm,Tbx2,Foxs1,Hlx,Scarf1,Sparc,Angpt2,P…
GOBP_TUBE_MORPHOGENESIS	0.000320753	0.0247253	0.301399	1.39442	2	682	Itgax,Npr1,Spint1,Prok1,Tbx4,Apod,Tgfb1,Cyp1b1,Foxc1,Sphk1,Cybb,Sfrp5,Wnk4,Dcn,Enpep,Hk2,Zic3,Ccn2,Prkx,Prl,Hhex,Fzd2,Tctn1,Efna1,Wnt5a,Sox11,Jup,Sox17,Rnf213,Agtr1a,Cxcr3,Sox10,Itgb2,Myc,Ceacam2,Has2,Stab2,Fkbp10,Syk,Scrib,Adm,Tbx2,Cxcl10,Ntn1,Hlx,Shb,Csf1,Sparc,Casr,Angpt2,Fut1,Nrp2,Csf1r,Rin2,Wnt6,C3,Hoxb7,Il18,H2-M3,Erap1,Sall1,Tnf,Gpnmb,Adgrg1,Zfp36l1,Mtss1,Rhob,Vasp,Pkd1,Arhgap22,Wnt7a,Plcd…
GOMF_CHEMOKINE_ACTIVITY	0.000321647	0.0247253	0.661391	1.92929	1	23	Ccl28,Cxcl2,Cxcl16,Ccl3,Cxcl10,Cklf,Ccl2,Ccl19,Cxcl5,Ccl5,Ccl22,Cxcl14,Ccl17
HAY_BONE_MARROW_STROMAL	0.000325344	0.0247253	0.309052	1.41795	2	573	Igfbp5,Apod,Serping1,Tdo2,Col1a1,Cavin3,Cyp1b1,Foxc1,Col7a1,Sfrp5,Col3a1,Rrad,Tmem98,Tspan8,Cxcl2,Dcn,Rbp1,Enpep,Aspa,Mrgprf,Kcne4,Igfbp3,Mxra8,Ccn2,S100a16,Olfml2a,Efna1,Rhbdf1,Arhgef10,Steap1,Loxl1,Agtr1a,Col1a2,Id3,Has2,Fkbp10,Vcam1,Dennd2a,Fgfr1,Gsn,Slc22a3,Cdc42ep1,Cp,Adm,Fbln1,Ass1,Pdlim4,Rasd1,Lgals3bp,Csf1,Egfr,Id4,Cldn11,Ppic,Lima1,Nrp2,Fzd8,Rgs3,Pcsk6,Ccl2,Vasn,Snx7,Dapk2,Nid2,Cd63,Pcgf…
HP_GINGIVITIS	0.00032911	0.0247253	0.690064	1.92071	1	19	Ncf2,Cybb,Col3a1,Cyba,Itgb2,Plg,Ncf1
Gemma_GSE74966_Genome-wide_maps_of_chromatin_changes_uppon_contextual_fear_conditioning_in_mice_(RNA-seq)_treatment_contextual.fear.conditioning_Up	0.000329924	0.0247253	-0.533599	-2.16287	0	70	Egr2,Fos,Egr1,Nr4a3,Dusp6,Cdkn1a,Tmem100,Dusp4,Bhlhe40,Errfi1,Irak2,Nr4a1,Klf16,B3gnt2,P4ha1,Fosl2,Slco1c1,Kdr,Hsph1,Egr3,Enc1,Nab2,Bcor,Flt1,Kctd10,Sema3g,Dnajb5,Frmd6,Crem,Arid5a,Cog5,Cgnl1,Lrp5,Ppard,Wdtc1,Fosb,Pip4k2b
Gemma_GSE74966_Genome-wide_maps_of_chromatin_changes_uppon_contextual_fear_conditioning_in_mice_(RNA-seq)_treatment_electric.shock_contextual.fear.conditioning_Up	0.000329924	0.0247253	-0.533599	-2.16287	0	70	Egr2,Fos,Egr1,Nr4a3,Dusp6,Cdkn1a,Tmem100,Dusp4,Bhlhe40,Errfi1,Irak2,Nr4a1,Klf16,B3gnt2,P4ha1,Fosl2,Slco1c1,Kdr,Hsph1,Egr3,Enc1,Nab2,Bcor,Flt1,Kctd10,Sema3g,Dnajb5,Frmd6,Crem,Arid5a,Cog5,Cgnl1,Lrp5,Ppard,Wdtc1,Fosb,Pip4k2b
GOBP_POSITIVE_REGULATION_OF_MYELOID_LEUKOCYTE_MEDIATED_IMMUNITY	0.000340657	0.0252148	0.79316	1.96459	1	12	Itgb2,Stap1,C3,Ptafr,Btk,Arg1,F2rl1,Mavs,Tyrobp
GOBP_REGULATION_OF_CELL_ACTIVATION	0.000341297	0.0252148	0.351914	1.5771	2	400	Gal,Tgfb1,Clec7a,Tbc1d10c,Sphk1,Vav1,Fcer1g,Gpr137b,Tnfrsf14,Ccn2,Wnt5a,Sox11,Cd74,Itgb2,Stap1,Ceacam2,Sash3,Vcam1,Vnn1,Dock8,Syk,Scrib,Ptprc,Hlx,H2-Ea,Zfp36l2,Vsir,Irf1,Il18,H2-M3,Il13,Ccl19,Gpnmb,Laptm5,Stxbp2,Trem2,Pla2g10,Zfp36l1,Tnip2,Fcgr2b,Pycard,Unc13d,F2,Cd40,Emilin1,Ptafr,Btk,Cd86,Nckap1l,Tnfsf4,Cbfb,Foxj1,Arg1,H2-K1,Ptpn6,Ceacam1,Grap2,Tspan32,Efnb3,Cebpa,Pla2g4a,Fgr,Map3k8,Yes1,Inpp5d…
GOBP_POSITIVE_REGULATION_OF_RESPONSE_TO_EXTERNAL_STIMULUS	0.000344788	0.0252934	0.354775	1.57907	2	365	S100a9,C2cd4a,Tgfb1,Psmb9,Ccr1,Psmb8,Vav1,Fcer1g,Tlr8,Ly86,Cyba,Wnt5a,Cd74,Agtr1a,Stap1,Psme2,Trim5,Cd180,Parp9,Plg,Syk,Fgfr1,Cxcl10,Csf1,Egfr,Scarf1,Pgc,Casr,C2cd4b,Csf1r,C3,Il18,H2-M3,Ifi35,Ccl19,Mgst2,Tnf,Creb3l3,Dapk2,Trem2,Psmd9,Relb,Tnfrsf11a,Pycard,F2,Psmb10,Btk,Cmklr1,Nlrc5,Nckap1l,Tnfsf4,Arg1,Ano6,Ddx60,Card9,Cebpa,Calr,Ifi204,Tiam1,Usf1,C5ar1,Gpsm3,Prss56,Hck,Ccl5,Rarres2,Thbd,Stx3,Cadm…
GOCC_COLLAGEN_CONTAINING_EXTRACELLULAR_MATRIX	0.000349936	0.025347	0.345249	1.52565	2	332	S100a9,Mfap2,Tgfb1,Serping1,Col1a1,Col7a1,Kazald1,Col3a1,Nppa,Dcn,Serpina3c,Fgfbp3,Spp2,Omd,Ccn2,Fbln2,S100a4,Wnt5a,Loxl1,Col1a2,Ctsz,Col23a1,Fbn2,Plg,Adamtsl4,Fbln1,Ntn1,Lgals3bp,Mfap5,Aebp1,Sparc,Zg16,Angpt2,Chadl,Inhbe,Pcsk6,Adamts10,Nid2,Emilin2,Adamts8,Wnt5b,Timp1,Adamts9,F2,Emilin1,Col14a1,Sfrp2,Impg2,Krt1,Serpinc1,Efemp2,Srpx2,Col2a1,Timp2,Fgg,Clec3b,Calr,Cspg4,Vwf,Fgfr2,Col4a1,Anxa2,Cbln1…
"Gemma_GSE100236_RNA_sequencing_of_whole,_ventral_and_dorsal_hippocampus_after_different_stress_conditions_treatment_swim.stress_Up"	0.000350385	0.025347	-0.541873	-2.28098	0	85	Klf4,Egr2,Adamts1,Fos,Arc,Zfp189,Trib1,Atf3,Egr1,Nr4a3,Dusp6,Dnajb1,Cdkn1a,Arl4d,Bhlhe40,Ccn1,Errfi1,Tiparp,Lrrc32,Trim16,Csrnp1,Stk40,Nr4a1,Per1,Sik1,P4ha1,Nedd9,Fosl2,Plk2,Arhgef3,Tent5a,Jmjd6,Nes
MANNO_MIDBRAIN_NEUROTYPES_HOPC	0.000361402	0.0257126	0.358193	1.55454	2	272	Apod,Wscd1,Serinc5,Nkx2-2,Gtse1,Fgfbp3,C1ql1,Sapcd2,Olig1,Fabp7,Myt1,Fam89a,Chst11,Acss1,Pbk,Sox2,Egfr,Lima1,Gatm,Scrg1,Adgrg1,Zfp36l1,Pmp22,Arhgap23,Kcnip1,Thumpd2,Gal3st1,Plpp4,Elf1,Arhgap42,Ankrd44,Cspg5,Pid1,Creb5,Bche,Col2a1,Birc5,Tmem35b,Plat,Ncaph,Olig2,Prdm8,Gng7,Rarg,Nkain4,Pllp,Kcnj1,Grb14,Grid2,Pdgfra,Ascl1,Scamp2,Gab1,Timp4,Mmp2,Fam181b,Slc15a2,Sirt2,Dock1,Traf4,Igfbp2,Cnmd,Cthrc1,Psd…
MANNO_MIDBRAIN_NEUROTYPES_HPROGFPL	0.000362056	0.0257126	0.356157	1.53763	2	254	Mnd1,Ddc,Hk2,Gtse1,Hjurp,Ccn2,Dsg2,Fzd2,Wnt5a,Cks1b,Smad6,Fam83d,H2ax,Fbln1,Pbk,Sox2,Atad2,Cdk2,Mcm7,Zfp36l2,Lsm4,Calml4,Atad5,Sall1,Arx,Zfp36l1,Cnn2,Vim,Wnt7a,Wnt1,Ptpro,Tk1,Plk1,Sfrp2,Lmnb1,Kif15,Dsc2,Pttg1,Timeless,Mcm3,Ube2t,Sall4,Tmem132c,Col2a1,Birc5,Fbxo5,Kif22,Ncaph,Prc1,Veph1,Dlgap5,Nusap1,Ranbp1,Tmpo,Plekha5,Tff3,Eef1d,Jam3,Mybl2,Ube2c,Lmnb2,Trim59,Igfbp2,Rfc3,Cdca3,Ak4,Adamts6,Ptgr1,Ce…
"Gemma_GSE100236_RNA_sequencing_of_whole,_ventral_and_dorsal_hippocampus_after_different_stress_conditions_treatment_restraint.stress_Up"	0.000362845	0.0257126	-0.556059	-2.38882	0	95	Klf4,Egr2,Adamts1,Fos,Arc,Zfp189,Trib1,Atf3,Egr1,Nr4a3,Dusp6,Dnajb1,Cdkn1a,Arl4d,Per2,Cys1,Bhlhe40,Ccn1,Errfi1,Tiparp,Lrrc32,Trim16,Csrnp1,Stk40,Nr4a1,Tbx3,Per1,Sik1,Prdm2,P4ha1,Nedd9,Fosl2,Irf9,Plk2,Arhgef3,Tent5a,Jmjd6,Nes,Mfap3
"Gemma_GSE100236_RNA_sequencing_of_whole,_ventral_and_dorsal_hippocampus_after_different_stress_conditions_treatment_novelty.stress_Up"	0.000365764	0.0257444	-0.55211	-2.37042	0	96	Klf4,Egr2,Adamts1,Fos,Arc,Zfp189,Trib1,Atf3,Egr1,Nr4a3,Dusp6,Dnajb1,Cdkn1a,Arl4d,Per2,Cys1,Bhlhe40,Ccn1,Errfi1,Tiparp,Lrrc32,Trim16,Csrnp1,Stk40,Nr4a1,Tbx3,Per1,Sik1,Prdm2,P4ha1,Nedd9,Fosl2,Irf9,Plk2,Arhgef3,Tent5a,Jmjd6,Nes,Mfap3
DropViz_STR_Endothelial_Flt1_cluster-markers.csv	0.000371563	0.025977	0.389825	1.64937	2	208	Isg15,Psmb9,Foxc1,Ddc,Ifit3,Psmb8,Bst2,Hspa12b,Zic3,Hhex,Efna1,Kank3,Sox17,Fgd5,Myct1,Clic5,Gimap6,Cdkn1c,B2m,Parp9,Cp,Tspo,Fcgrt,Sparc,Ifi35,Podxl,Foxq1,Vim,Prss23,Dab2,Gbp3,Lpar6,Net1,Cldn5,H2-K1,Trim47,Ceacam1,Cdkn2b,Lims2,Ier3,Vwf,Sp100,Ifitm3,S100a11,Arpc1b,Rsad2,Col4a1,Wwtr1,Anxa2,Thbd,Slc7a5,Fxyd5,Slc2a1,Ifitm2,Ifih1,Klf2,Uaca,Plscr2,Fli1,Rras,Mpzl1,Ppfibp1,Stra6,Gpr4,Ctsh,Tmem140,Pltp,Deg…
VERHAAK_GLIOBLASTOMA_MESENCHYMAL	0.000382068	0.0265334	0.421783	1.73907	2	169	Ncf2,Col1a1,Folr2,S100a4,Col1a2,Ctsz,Itgb2,Myof,Casp4,Ptprc,Gcnt1,Rbm47,Copz2,Bnc2,Rhog,Mgst2,Laptm5,Lcp1,Stxbp2,Slc16a3,Relb,Tnfrsf11a,Cnn2,Fcgr2b,Timp1,Dab2,Mvp,Dsc2,Efemp2,S100a13,Tmbim1,Ptpn6,Srpx2,Cybrd1,Alox5,Stab1,Plbd1,Arpc1b,Syngr2,Wwtr1,C5ar1,Anxa2,Shc1,Thbd,Fxyd5,Lgals3,Kynu,Pold4,Grn,Ltbp2,Man2b1,Tgfbr2,Rras,Ctsc,Hexa,Rbks,Tnfrsf1a,Hexb,Il4ra,St14,Rab27a,Cd4,Sat1
DropViz_STR_Astrocyte_Gja1_cluster-markers.csv	0.000398565	0.0274957	0.416625	1.66126	2	128	Igfbp5,Rbp1,Fzd2,Fabp7,Id3,Vcam1,Fxyd1,Lcat,Pdlim4,Sox2,Acsbg1,Il18,Scrg1,Slc38a3,Cd63,Slc27a1,Papss2,Mt3,Ezr,Smpdl3a,Lgi4,Adhfe1,Nkain4,Ddah1,Phkg1,Ephx2,Cyp2j9,Timp4,Fgfr3,Slc15a2,Apoe,Cxcl14,S1pr1,Tlcd1,Grin2c,Slc6a11,Gpr37l1,Atp1b2,Eva1a,Hepacam,Crym,S100a1,Bcan,Lfng,Mfge8,Tst,Appl2,Cldn10,Slc7a10,Cst3,Tril,Aldh1l1,Timp3,Dio2,Fbxo2,Ednrb
GOCC_TERTIARY_GRANULE	0.000402253	0.0275675	0.423096	1.67193	2	118	Itgax,Gpr84,Tbc1d10c,Cybb,Fcer1g,Stbd1,Pkp1,Cyba,Itgb2,Ceacam2,B2m,Stxbp2,Cnn2,Camp,Ptafr,Dsp,Nckap1l,Ano6,Ptpn6,Ceacam1,Timp2,Tmc6,Cant1,Tmem179b,Dbnl,Lgals3,Vamp8,Cd300a,Stxbp3,Prcp,Olr1,Ctsh,Rap2b,Cfp
Gemma_GSE50423_Contextual_fear_conditioning_in_the_mouse_hippocampus_timepoint_24.h_Down	0.000430663	0.0292796	-0.404121	-1.85669	0	146	Egr2,Adamts1,Fos,Arc,Olfml2b,Egr4,Egr1,Nr4a3,Dusp6,Ccnjl,Ccn1,Errfi1,Tiparp,Junb,Ints6,Katna1,Nr4a1,Per1,Sik1,Dnaja4,P4ha1,Rnf115,Lurap1l,Scn3b,Patl1,Egr3,Kdm3a,Rfxap,Lyst,Irf9,Tent5a,Jmjd6,Fam151b
GOBP_REGULATION_OF_TISSUE_REMODELING	0.000434594	0.0292796	0.525277	1.89806	2	66	Cartpt,Tgfb1,Gpr137b,Car2,Ceacam2,Bglap,Syk,Egfr,Csf1r,Il18,Gpnmb,Tnfrsf11a,Tmbim1,Ceacam1,P2rx7,Inpp5d,Itgb3,Thbs4,Il2,Trp53,Sfrp1,Pdk4,S1pr1,Iapp,Src
GOBP_NEUTROPHIL_CHEMOTAXIS	0.000435667	0.0292796	0.511364	1.838	2	64	S100a9,Vav1,Cxcl2,Fcer1g,Cd74,Itgb2,Ccl3,Syk,Cxcl10,Cklf,Ccl2,Ccl19,Csf3r,Dapk2,Nckap1l,Pik3cd,Cxcl5,C5ar1,Ccl5,Ccl22,Lgals3,Jam3,Thbs4
GOBP_COLLAGEN_FIBRIL_ORGANIZATION	0.000453583	0.0302883	0.537969	1.82814	2	47	Col1a1,Cyp1b1,Foxc1,Col3a1,P3h4,Loxl1,Col1a2,Fkbp10,Aebp1,Chadl,Emilin1,Col14a1,Sfrp2,Efemp2,Col2a1
GOBP_EXTERNAL_ENCAPSULATING_STRUCTURE_ORGANIZATION	0.000472813	0.0313713	0.345687	1.51617	3	305	Itgax,Mfap2,Itgal,Spint1,Tgfb1,Col1a1,Cyp1b1,Foxc1,Col7a1,Kazald1,Col3a1,Dcn,P3h4,Ccn2,Fbln2,Olfml2a,Hapln2,Loxl1,Col1a2,Itgb2,Col23a1,Has2,Fkbp10,Vcam1,Fbn2,Plg,Cdh1,Adamtsl4,Fbln1,Itgb7,Mfap5,Adamts7,Aebp1,Sparc,Chadl,Mmp15,Itga7,Adamts10,Tnf,Lcp1,Nid2,Adamts8,Dmp1,Timp1,Adamts9,Emilin1,Col14a1,Sfrp2,Mmp13,Mmp10,Efemp2,Spint2,Col2a1,Timp2,Fgg,Vwf,Antxr1,Itgae,Mmp7,Col4a1,Myh11,Col11a1,Itgb3,Jam…
Gemma_GSE72343_Circuit-wide_transcriptional_profiling_reveals_region_specific_gene_co-expression_networks_regulating_depression_susceptibility_timepoint_28.d_chronic.social.defeat.stress_1.h_aggressor.re.exposure_Up	0.000483267	0.031862	0.357503	1.54648	3	262	Mycbpap,4933411K16Rik,Mroh7,Col7a1,Nkx2-2,Wnk4,Plekhh1,Nkain3,Abca8a,Atp2a3,Morn1,Cep295nl,Erp27,Sox10,Myt1,Gjc2,H2-T24,Adamtsl4,Cdc42ep1,T2,Egfr,Ankdd1a,Zfp536,Cdk5rap2,Itga7,Vasn,Cand2,St18,Dusp15,Ifitm7,Wipi1,Eps8l1,Unc5b,Igsf1,Man2c1,Csf2ra,Angptl8,Slc12a3,Plppr3,Cldn5,Lrrc45,Tmem255b,Carmil3,Creb5,Bche,Col2a1,Serpind1,Dnah2,Myo9b,Slc12a9,Tmc6,Fgfr2,Mks1,Il3ra,Fyco1,Col11a1,Ybx2,Bank1,Plxna3,…
Neuron_Pyramidal_Cortical_Zeisel_Science_2015	0.000488043	0.0319148	-0.386185	-1.83289	0	186	Htr1f,Cwh43,Opn3,Sema3a,Calml3,Kcnh5,Cpa2,Epha8,Rps6ka3,Htr2a,Arl4d,Lsm11,Tnnc1,Exph5,Krt12,Arpp19,Ntn5,Scn4b,Slc24a2,Myl4,Medag,Col5a1,Hs3st2,Fstl4,Gfra2,Fap,Grm8,Pde8b,Zfp367,Gabbr2,Numb,Grik3,Adrb1,Arpp21,Oprk1,Asap1,Prkacb,Pip5k1c,Atp2b2,Ptprk,Apoa1,Strbp,Il12a,Arg2,Cckbr,Atp1a1,Prrt2,Trhde,Dtl,Akap6,Dact2,Kcnh4,Galt,Cpne9,Nkiras1,Rragd,Uchl5,Grm2,Myrip,Skap1,Fam171a2,Josd1,Pak1,Camkk2,Cmpk2,…
MANNO_MIDBRAIN_NEUROTYPES_HPROGBP	0.000490196	0.0319148	0.377757	1.6137	3	228	Mnd1,Shisa3,Hk2,Gtse1,Hjurp,Sapcd2,Mxra8,Ccn2,Dsg2,Fbln2,Fzd2,Wnt5a,Cks1b,Fam83d,H2ax,Pbk,Sox2,Atad2,Cdk2,Mcm7,Zfp36l2,Rpl18,Sall1,Zfp36l1,Mcm5,Vim,Pou3f2,Wnt7a,Tk1,Plk1,Sfrp2,Lmnb1,Kif15,Dsc2,Pttg1,Timeless,Ube2t,Cks2,Celsr2,Sall4,Col2a1,Birc5,Fbxo5,Kif22,Ncaph,Prc1,Veph1,Dlgap5,Antxr1,Nusap1,Tmpo,Xrcc3,Eef1d,Mybl2,Ube2c,Lmnb2,Ascl1,Sfrp1,Fgfr3,Trim59,Igfbp2,Rfc3,Cdca3,Bcat1,Lama1,Aspm,Arl4a,Kns…
GOBP_T_CELL_CHEMOTAXIS	0.000500751	0.0319761	0.721031	1.89451	2	15	Cxcl16,Wnt5a,Cxcr3,Cxcl10,Pik3cd,Ccl5,Slc12a2
HP_ABNORMAL_AUDITORY_EVOKED_POTENTIALS	0.000500751	0.0319761	0.720266	1.8925	2	15	Myh3,Sox10,Gjc2,Ndrg1,Galc
Johnson_2016_Coexpression_Hippocampus_Human_M24	0.000501065	0.0319761	0.385123	1.61325	3	190	Cdca7,Slc14a1,Slc22a4,Rrad,Gpr137b,Mfap5,Aebp1,Rin2,Zic2,Mfrp,Plcd3,Gfpt2,Igsf1,Ezr,Sfrp2,Fstl1,Ankrd35,S100a13,Cybrd1,Pon3,Abhd4,Tgfbr3,Tjp2,Laptm4b,Myom1,Zfp385a,Antxr1,Pon2,Hspb8,Rasl12,Rarres2,Fyco1,Gnai2,Phkg1,Snta1,Nmb,Ddr1,Plec,Ung,Ascl1,Ssc5d,Srpx,Fgfr3,Fam181b,Prcp,Sspn,Gna12,Fgfrl1,Pltp,Gpr37l1,Metrn,Efemp1,Myl3,Sdsl,Add3,Igdcc4,Akr1c18,Necap2,Bcan,Rangap1,Tmem216,Tst,Myo5c,Crtap,Lix1,T…
GOBP_ADAPTIVE_IMMUNE_RESPONSE_BASED_ON_SOMATIC_RECOMBINATION_OF_IMMUNE_RECEPTORS_BUILT_FROM_IMMUNOGLOBULIN_SUPERFAMILY_DOMAINS	0.000507357	0.0319761	0.394058	1.6379	3	181	Tgfb1,Serping1,C2,Tmem98,Fcer1g,Tlr8,Cd74,Ceacam2,B2m,Sash3,Ptprc,C6,Hlx,H2-Ea,C3,Il18,H2-M3,Ccl19,Tnf,Relb,Fcgr2b,Unc13d,Cd40,Btk,Tnfsf4,Fzd5,Foxj1,Arg1,H2-K1,Ptpn6,Ceacam1,Pla2g4a,Rsad2,Inpp5d,Cd8a,Ung,Il2,Cr2,Zbtb7b,Bcl3,Pkn1,Ctsc,C1qc,Cd28,Ctsh,Il4ra,Rab27a,Nectin2,Cd4,Rftn1,Ccr6,Myd88,Tlr4,Anxa1,Cd81,Cd46,Fadd,Il33,Smad7,Rnf168,Irf7,Mad2l2,Prkcq,Kmt5b,Il23a,Il27ra
GOBP_POSITIVE_REGULATION_OF_LEUKOCYTE_CELL_CELL_ADHESION	0.000508712	0.0319761	0.403982	1.67122	3	174	Vav1,Tnfrsf14,Cd74,Itgb2,Has2,Sash3,Vcam1,Vnn1,Dock8,Syk,Ptprc,Hlx,H2-Ea,Vsir,Il18,H2-M3,Ccl19,Tnf,Pycard,Ptafr,Cd86,Nckap1l,Tnfsf4,St3gal4,Cbfb,Sele,H2-K1,Ptpn6,Grap2,Efnb3,Alox5,Fut4,Map3k8,Yes1,Ccl5,Gpam,Il2,Zbtb7b,Tgfbr2,Igfbp2,Cd28,Aif1,Il1rl2,Dusp10,Il4ra,Rela,Ap3b1,Src,Igf2,Cd4,Cd276,Il36b,Cd44,Csk,Cd6,Nkap,Anxa1,Cd81,Cd46,Gli2,Fadd
Gemma_GSE16158_Gene_expression_induced_by_trace_fear_conditioning_in_murine_hippocampus_timepoint_2.h_Up	0.000509554	0.0319761	-0.693694	-2.09187	1	19	Egr2,Fos,Arc,Egr4,Egr1,Tiparp,Junb,Nr4a1
HAY_BONE_MARROW_MONOCYTE	0.000514867	0.032116	0.409987	1.67822	3	158	Itgax,Isg15,Tbxas1,Cxcl16,Fcer1g,Gpr137b,Psme2,Bid,Csf1r,Abi3,Vsir,Tppp3,Rhog,Rhoc,Mtss1,Vasp,Papss2,Timp1,Smpdl3a,Arap1,Ptpn6,Rin3,Card9,Ifitm3,Fgr,Arpc1b,Syngr2,C5ar1,Hck,Plxnb2,Ptp4a3,Pkn1,Naprt,Pdk4,Rras,Aif1,C3ar1,Drap1,Ckb,Sat1,Snx18,Cdh23,Cotl1,Slc2a6,Gng5,Myd88,Ms4a7,Lfng,Fcgr4,P2rx1,Myl6,Serpina1c,Rgs19,Rnf149,Gch1,Cstb,Capzb,Arrb2,Pdlim5,Dennd10,Gnb2,Batf3,Zmynd15,Naaa,Oaz2,Camk1,Myo1g,…
GOBP_HUMORAL_IMMUNE_RESPONSE	0.000520833	0.0321398	0.406663	1.6487	3	146	S100a9,Serping1,C2,Cxcl2,Reg1,Reg3g,Ptprc,C6,Cxcl10,Pgc,Ccl2,C3,Rnase6,Tnf,Trem2,Fcgr2b,Camp,F2,Psmb10,Bpifa2,Krt1,Klk1b1,Tfeb,Foxj1,H2-K1,Ptpn6,Cxcl5,Alox5,Jchain,C5ar1,Rarres2,Cd5l,Pros1,Cr2,Klk1b3,Bcl3,Atp7a,C1qc,Cd28,Colec11,C3ar1,Cxcl14,Slpi,H2bc21,Cfp
GOBP_ANATOMICAL_STRUCTURE_FORMATION_INVOLVED_IN_MORPHOGENESIS	0.000523122	0.0321398	0.292546	1.36642	4	861	Itgax,Myh3,Npr1,Spint1,Prok1,Tbx4,Apod,Tgfb1,Col1a1,Cyp1b1,Foxc1,Col7a1,Sphk1,Cybb,Chad,Dcn,Enpep,Hk2,Tnnt2,Ccn2,Prkx,Prl,Hhex,Fzd2,Tctn1,Efna1,Wnt5a,Obscn,Neurog1,Sox11,Jup,Ugt8a,Sox17,Rnf213,Agtr1a,Cxcr3,Itgb2,Ceacam2,Aldh1a2,Krt8,Stab2,Myof,Pgm5,Lemd2,Fbn2,Relt,Syk,Scrib,Tifab,Adm,Tbx2,Cxcl10,Sox2,Shb,Sparc,Angpt2,Fut1,Nrp2,Sbno2,Cacna1h,Mmp15,Wnt6,C3,Ptf1a,Il18,Itga7,H2-M3,Erap1,Csf3r,Sall1,T…
GOBP_CENTRAL_NERVOUS_SYSTEM_DEVELOPMENT	0.00052615	0.0321398	0.297792	1.38725	4	794	S100a9,Nkx6-2,Apod,Tgfb1,Foxc1,Nnat,Sphk1,Col3a1,Tmem98,Nkx2-2,Aspa,Capg,Zic3,Bcl11b,Mxra8,Olig1,Tctn1,Myrf,Wnt5a,Hapln2,Nde1,Sox11,Ugt8a,Myo1d,Fa2h,Mbp,Sox10,Id3,Aldh1a2,B2m,Gjc2,Mog,Cdh1,Gsn,Th,H2ax,Six3,Vax2,Nrros,Zic4,Sox2,Egfr,Cldn3,Tspan2,Ppp1r9b,Fut1,Nrp2,Csf1r,Naglu,Pitx3,Cdk5rap2,Zic2,C3,Ptf1a,Klk6,Sall1,Tnf,Arx,Dcx,Myo16,Adgrg1,Trem2,Slc38a3,Vim,Pkd1,Fcgr2b,Pou3f2,Cnp,Wnt7a,Dhx37,F2,Wnt…
GOBP_REGULATION_OF_RESPONSE_TO_EXTERNAL_STIMULUS	0.000529829	0.0321398	0.297367	1.38133	4	748	S100a9,C2cd4a,Cartpt,Tgfb1,Serping1,C1qtnf3,Psmb9,Ccr1,Sphk1,Psmb8,Tspan8,Vav1,Fcer1g,Tlr8,Il22ra2,Grk4,Ly86,Cyba,Wnt5a,Metrnl,Cd74,Agtr1a,Stap1,Psme2,Ceacam2,Trim5,Parp14,Cd180,Parp9,Plg,Syk,Casp4,Fgfr1,Ptprc,Cxcl10,Pbk,Csf1,Egfr,Cldn3,Scarf1,Pgc,Casr,Angpt2,C2cd4b,Csf1r,Sbno2,C3,Irf1,Il18,H2-M3,Il13,Nop53,Ifi35,Erap1,Ccl19,Mgst2,Tnf,Creb3l3,Dapk2,Trem2,Psmd9,Relb,Tnfrsf11a,Fcgr2b,Pycard,Hgf,F2,…
GOBP_DEFENSE_RESPONSE_TO_BACTERIUM	0.000530856	0.0321398	0.416608	1.66628	3	132	S100a9,Isg15,Fcer1g,Tnfrsf14,Cyba,Stab2,Syk,Reg3g,Mpeg1,Pgc,Zg16,Rnase6,Tnf,Trem2,Pycard,Camp,F2,Bpifa2,Gbp3,Klk1b1,H2-K1,Card9,Cxcl5,Stab1,Jchain,Fgr,C5ar1,Aqp1,Rarres2,Shc1,Klk1b3,Ssc5d,Grn,Lpo,Bcl3,F2rl1,Sirt2,Adgrb1,Slpi,Tnfrsf1a,H2bc21,Cfp,Mavs,Epha2,Cd4
GOBP_LYMPHOCYTE_ACTIVATION_INVOLVED_IN_IMMUNE_RESPONSE	0.00053376	0.0321398	0.427452	1.69777	3	124	Itgal,Tgfb1,Tmem98,Fcer1g,Cd74,Ceacam2,Cd180,Ptprc,Hlx,Apbb1ip,H2-Ea,Il18,Ccl19,Lcp1,Relb,Fcgr2b,Unc13d,Cd40,Cd86,Tnfsf4,Ceacam1,St3gal1,Itfg2,Lgals3,Ung,Il2,Zbtb7b,Bcl3,Trp53,F2rl1,Fgl2,Atp7a,Cd28,Il4ra,Rab27a,Ccr6,Tlr4,Anxa1,Lfng,Cd81,Cd46,Smad7,Rnf168,Mad2l2,Kmt5b,Ifnk,Il23a,Dock11,Il27ra
GOBP_POSITIVE_REGULATION_OF_LEUKOCYTE_MEDIATED_IMMUNITY	0.000566091	0.0338906	0.485737	1.80227	3	77	Tgfb1,Clec7a,Vav1,Itgb2,Stap1,B2m,Sash3,Ptprc,H2-Ea,C3,Il18,H2-M3,Tnf,Cd40,Ptafr,Btk,Tnfsf4,Fzd5,Arg1,H2-K1,Rsad2,Cadm1,Il2,F2rl1,Cd28,Mavs,Nectin2,Tyrobp
GOBP_MACROPHAGE_ACTIVATION	0.000572656	0.0340877	0.496618	1.81905	3	72	Tmem106a,Sphk1,Gpr137b,Tlr8,Wnt5a,Cd74,Itgb2,Stap1,Syk,Ptprc,Sbno2,Il13,Ifi35,Tnf,Trem2,Pla2g10,Tlr1,Tnip2,Fcgr2b,Cebpa,Pla2g4a,C5ar1,Grn,Ctsc,Aif1,Il4ra,Tyrobp,Nr1d1,Tlr7
GOBP_REGULATION_OF_CELL_CELL_ADHESION	0.000583567	0.0343894	0.342521	1.51346	4	333	Ccl28,Tgfb1,Fermt3,Vav1,Tnfrsf14,Wnt5a,Cd74,Mbp,Itgb2,Ceacam2,Has2,Sash3,Vcam1,Vnn1,Dock8,Plg,Cdh1,Syk,Scrib,Ptprc,Ass1,Hlx,Sox2,H2-Ea,Trpv4,Vsir,Irf1,Il18,H2-M3,Ccl19,Tnf,Gpnmb,Laptm5,Fcgr2b,Pycard,Wnt1,Ptafr,Cd86,Alox15,Nckap1l,Tnfsf4,St3gal4,Cbfb,Foxj1,Sele,Arg1,H2-K1,Celsr2,Ptpn6,Spint2,Ceacam1,Grap2,Fgg,Efnb3,Alox5,Fut4,Map3k8,Yes1,Ccl5,Fxyd5,Gpam,Cela2a,Mdga1,Lgals3,Il2,Zbtb7b,Cd300a,Lgals7…
GOBP_REGULATION_OF_PEPTIDASE_ACTIVITY	0.000585823	0.0343894	0.344097	1.51523	4	317	S100a9,Wfikkn1,Spint1,Serping1,Psmb9,Clec7a,Col7a1,Psmb8,Fetub,Serpina3c,Spp2,Ccn2,Atp2a3,Efna1,Mbp,Myc,Psme2,Serpinb11,Syk,Gsn,Tfap4,Fbln1,Sox2,Cldn3,Bid,Vsir,C3,Tnf,Laptm5,Acer2,St18,Pycard,Timp1,Hgf,Sfrp2,Pttg1,Serpinc1,Bin1,Spint2,Card9,Serpina11,Serpinb2,Bok,Serpind1,Timp2,Mefv,Pcolce2,Pparg,Antxr1,Ifi204,Rffl,Aqp1,Anxa2,Pih1d1,Bbc3,Pros1,Pink1,Dap,Spink8,Casp9,Ripk1,Grn,Uaca,Timp4,Serpinb1a…
DURANTE_ADULT_OLFACTORY_NEUROEPITHELIUM_MACROPHAGES	0.000589102	0.0343894	0.503269	1.77465	3	58	Igsf6,Clec7a,Cxcl16,Fcer1g,Ly86,Cyba,Fcer1a,Cebpd,Cd74,Itgb2,H2-Ea,Csf1r,C3,Rnase6,Laptm5,Trem2,Csf2ra,Grn,Fgl2,Apoe,C1qc,Aif1,C3ar1,Tyrobp,Cotl1,Rgs1,Ms4a7,Fcgr4,Cx3cr1,Rgs10,Cst3,Pld4
DESCARTES_FETAL_CEREBELLUM_OLIGODENDROCYTES	0.000590929	0.0343894	0.513341	1.79035	3	54	Apod,Chad,Hmx1,Olig1,Rlbp1,Myrf,Cyp2j6,Ugt8a,Sox10,Mog,Cldn11,Bcas1,Scrg1,Gal3st1,Mag,Pid1,Olig2,Enpp6,Col11a1,Fmo3,Pdgfra,Nt5e,Galnt13
Gemma_GSE47847_Early_life_stress_in_fathers_impairs_synaptic_plasticity_in_the_offspring_-__brain_collected_after_acute_swim_stress_treatment_acute.swim.stress_Up	0.000602047	0.0345745	-0.34795	-1.73537	0	277	Klf4,Adamts1,Fos,Atf3,Dusp6,Zfp131,Pde6a,Ccn1,Tasp1,Ints6,Csrnp1,Fas,Gria3,Mbip,Hace1,Cnot6l,St3gal2,Ssx2ip,Nus1,Dock4,Spidr,Ppm1k,Nr3c1,Nrp1,Plcxd2,Nol4l,Rnf150,Rp2,Epha4,Mbnl1,Dmd,Dcun1d5,Xkr4,Sgip1,Lnx2,Mospd2,Sgms1,Asb14,Nme7,Tmem161b,Zfand5,Armc8,Hivep2,Srsf10,Acaca,Hspa14,Snrpb2,Ostm1,Glmn,Dhx9,Flt1,Dynlt3,Dusp1,Usp31,Abraxas2,Med13,Rnf14,Inpp5f,Hmbox1,Ebf1,Elavl2,Zfpm2,Pnpla8,Rbm27,Clstn2,…
GOBP_POSITIVE_REGULATION_OF_PHAGOCYTOSIS	0.000603045	0.0345745	0.520746	1.77609	3	48	C2,Clec7a,Fcer1g,Cyba,Stap1,Ptprc,C3,Tnf,Trem2,Fcgr2b,Pycard,Nckap1l,Ano6,Calr,Il2rg,Pparg,F2rl1,Lman2,Rab27a,Tulp1,Dnm2,Rab31,Mfge8,Appl2
GOBP_SUPEROXIDE_METABOLIC_PROCESS	0.000604778	0.0345745	0.51817	1.76086	3	47	Tgfb1,Ncf2,Clec7a,Cybb,Cyba,Itgb2,Nqo1,Syk,Nrros,Ncf1,Egfr,Pon3,Fancc,Gnai2,F2rl1,Atp7a,Nox4,Tyrobp,Prex1,Ccs,Nos3
GOBP_POSITIVE_REGULATION_OF_CELL_ACTIVATION	0.000607386	0.0345745	0.362899	1.56045	4	244	Tgfb1,Clec7a,Vav1,Tnfrsf14,Ccn2,Wnt5a,Cd74,Itgb2,Stap1,Sash3,Vcam1,Vnn1,Dock8,Syk,Ptprc,Hlx,H2-Ea,Vsir,Il18,H2-M3,Il13,Ccl19,Trem2,Tnip2,Pycard,Cd40,Ptafr,Btk,Cd86,Nckap1l,Tnfsf4,Cbfb,H2-K1,Ptpn6,Grap2,Efnb3,Cebpa,Pla2g4a,Fgr,Map3k8,Yes1,Inpp5d,Ccl5,Gpam,Vamp8,Il2,Zbtb7b,F2rl1,Tgfbr2,Ctsc,Nfatc2,Igfbp2,Cd28,Aif1,Rps6ka1,Il1rl2,Dusp10,Il4ra,Pdgfrb,Ap3b1,Src,Igf2,Nectin2,Cd4,Tyrobp,Cd276,Il36b,Csk,…
GOBP_POSITIVE_REGULATION_OF_CELL_CELL_ADHESION	0.000619655	0.0350813	0.37527	1.58811	4	209	Vav1,Tnfrsf14,Wnt5a,Cd74,Itgb2,Has2,Sash3,Vcam1,Vnn1,Dock8,Syk,Ptprc,Hlx,Sox2,H2-Ea,Vsir,Il18,H2-M3,Ccl19,Tnf,Pycard,Ptafr,Cd86,Alox15,Nckap1l,Tnfsf4,St3gal4,Cbfb,Sele,H2-K1,Ptpn6,Grap2,Fgg,Efnb3,Alox5,Fut4,Map3k8,Yes1,Ccl5,Gpam,Il2,Zbtb7b,Tgfbr2,Igfbp2,Cd28,Aif1,Plpp3,Il1rl2,Dusp10,Il4ra,Rela,Ap3b1,Src,Igf2,Cd4,Cd276,Il36b,Cd44,Csk,Cd6,Nkap,Anxa1,Cd81,Cd46,Gli2,Fadd
HP_PROPTOSIS	0.000625	0.0351926	0.380291	1.60017	4	198	Tgfb1,Col1a1,Foxc1,Col3a1,Psmb8,Slc29a3,Fzd2,Wnt5a,Nde1,Fgfr1,Cdk5rap2,Adamts10,Psat1,Tnfrsf11a,Ube2t,Efemp2,Col2a1,Fance,Cant1,Fgfr2,Vangl2,Zic1,Fancc,Rad51,Col11a1,Cdc45,Bgn,Pkdcc,Gata4,Fgfr3,Mmp2,Fli1,Man2b1,Tgfbr2,Plcb3,Zmpste24,Rras,Cplx1,Rit1,Sh3bp2,Fgfrl1,Xrcc2,Gata5,Pdgfrb,Alpl,Plagl1,Igf2,Lmna,Aspm,Nkx2-5,Rac3,Nelfa,Myd88,Letm1,Dvl3,Slc39a13,Crtap,Lztr1,Recql4,Ddr2,Mad2l2,Naa10,Slc25a24,…
Gray_2014_ChronicRestraintAndForcedSwimStress_Upregulated_HC	0.000643087	0.035559	-0.314741	-1.57834	0	296	Egr2,Fos,Arc,Zfp189,Egr4,Egr1,Bdnf,Dusp6,Dnajb1,Cdkn1a,Per2,Dyrk3,Gadd45g,Nostrin,Errfi1,Junb,Osbpl8,Tasp1,Zfp236,Stk40,Ets2,Per1,St3gal2,Lrrc8a,Nedd9,Prmt8,Mtmr12,Slc19a2,Nefm,Gadd45b,Dcun1d4,Glrx3,Ikzf5,Pkig,Krit1,Mbnl2,Ipmk,Plk2,Cnksr2,Arhgef3,Eif4a1,Hbs1l,Mfap3,Ptpn1,Cacybp,Rbm18,Ccar1,Gpm6a,Dld,Fbxo30,Dynlt3,Rwdd4a,Ywhag,Mtrf1l,Inpp5f,Utp15,Cyfip2,Ptprs,Plekha3,Crem,Ppp3ca,Vps29,Mknk2,Prkag2…
GOBP_POSITIVE_REGULATION_OF_IMMUNE_SYSTEM_PROCESS	0.000643432	0.035559	0.300951	1.38952	5	652	Tgfb1,Serping1,C2,Psmb9,Clec7a,Ccr1,Psmb8,Vav1,Fcer1g,Tnfrsf14,Tlr8,Wnt5a,Cd74,Car2,Itgb2,Stap1,Psme2,Ceacam2,Plvap,Trim5,B2m,Sash3,Parp9,Vcam1,Vnn1,Mog,Dock8,Syk,Ptprc,C6,Cxcl10,Hlx,Csf1,H2-Ea,Pgc,Csf1r,Vsir,C3,Il18,H2-M3,Il13,Ifi35,Ccl19,Tnf,Laptm5,Stxbp2,Dapk2,Trem2,Psmd9,Zfp36l1,Relb,Tnip2,Fcgr2b,Pycard,Unc13d,F2,Cd40,Ezr,Psmb10,Ptafr,Btk,Cd86,Plpp4,Cmklr1,Elf1,Nlrc5,Nckap1l,Tnfsf4,Krt1,Fzd5,…
GOCC_SECRETORY_GRANULE	0.000644607	0.035559	0.301148	1.3896	5	642	Itgax,S100a9,Cartpt,Gal,Itgal,Tgfb1,Ncf2,Serping1,Fermt3,Col1a1,Gpr84,Tbc1d10c,Cybb,Exoc3l,Serpina3c,Fcer1g,Napsa,Trh,Grp,Spp2,Arhgap45,Stbd1,Pkp1,Cyba,Loxl1,Jup,Kit,Reg1,Ctsz,Itgb2,Ceacam2,B2m,Vnn1,Plg,Penk,Gsn,Ptprc,Lgals3bp,Sparc,Zg16,Agpat2,Slc6a9,C3,Klk6,Rhog,Stxbp2,Pla2g10,Cd63,Cnn2,Pycard,Camp,Timp1,Hgf,Unc13d,Dpp7,Mvp,Acrv1,Ptafr,Syt8,Dsp,Bpifa2,Nckap1l,Krt1,Oprd1,Acr,Klk1b1,Pcsk5,Arg1,An…
Gemma_GSE109315_Gene_expression_analysis_of_mouse_brain_regions_after_chronic_social_defeat_stress_(CSDS)_phenotype_susceptible.to.chronic.social.defeat.stress_Down	0.000645161	0.035559	-0.456517	-2.28675	0	295	Fam149a,Neto1,Nr4a3,Rps6ka3,Ar,Pcdh10,Mbd5,Dusp11,Ofd1,Slc16a7,Ak5,Syt4,Rorb,Serinc1,C1galt1,Slc39a10,Zfp800,Ogfrl1,Gca,Zfp770,Zfp280c,Kcnc2,Lin7a,Cep126,Cep290,Dr1,Lrrc4c,Cdh12,Flrt3,Tenm2,Nsf,Ndufaf4,Arpp21,Hcn1,Parp8,Cisd2,Jazf1,Acsl4,Cpeb4,Tsc22d2,Pura,Elmod1,Far1,Flrt2,Fndc3a,Pclo,Mllt11,Tbc1d19,Tpr,Kdm3a,Lgi1,Eea1,Gabra4,Tmem230,Ikzf5,Dcc,Xkr4,Sgip1,Mob1b,Nup155,Cnksr2,Rasa1,Dyrk2,Zfp612,Tm…
GOBP_CIRCULATORY_SYSTEM_PROCESS	0.000659993	0.0360531	0.314872	1.43471	5	512	C2cd4a,Cartpt,Kcnk6,Npr1,Tgfb1,Serping1,Kcna5,Foxc1,Kcnh6,Slc1a5,Nppa,Slc13a3,Stc1,Enpep,Tnnt2,Kcne4,Fgfbp3,Ccn2,Dsg2,Fxyd4,Atp2a3,Cacng5,Cyp2j6,Jup,Adrb3,Agtr1a,Col1a2,Ctsz,Ceacam2,Myof,Gsn,Th,Slc22a3,Fxyd1,Ntsr1,Adm,Tbx2,Cxcl10,Egfr,Trpv4,Kcnh2,Casr,C2cd4b,Kcnj14,Slc6a9,Cacna1h,Slc5a5,Erap1,Slc22a5,Slc6a13,Slc38a3,Kcnj5,Kcnip1,Slc27a1,Ptger2,Ptpro,Srebf1,Slc7a2,Ptafr,Dsp,Slc5a1,Kcnk3,Dsc2,Arhga…
Oligodendrocyte_Mature_Darmanis_PNAS_2015	0.000661048	0.0360531	0.704409	1.93218	3	18	Gjb1,Ermn,Cndp1,Ugt8a,Cldn11,Klk6,Rnase1,Mobp,Dbndd2,Mag
GOCC_EXTERNAL_ENCAPSULATING_STRUCTURE	0.000677048	0.0367334	0.334179	1.50292	5	412	S100a9,Mfap2,Tgfb1,Serping1,Col1a1,Col7a1,Kazald1,Chad,Col3a1,Nppa,Dcn,Serpina3c,Fgfbp3,Spp2,Omd,Ccn2,Fbln2,Olfml2a,S100a4,Wnt5a,Hapln2,Loxl1,Col1a2,Ctsz,Col23a1,Cd180,Fbn2,Plg,Adamtsl4,Fbln1,Ntn1,Lgals3bp,Mfap5,Adamts7,Aebp1,Sparc,Zg16,Angpt2,Chadl,Inhbe,Pcsk6,Mmp15,Wnt6,Adamts10,Vasn,Nid2,Emilin2,Adamts8,Wnt5b,Dmp1,Wnt7a,Timp1,Adamts9,F2,Emilin1,Col14a1,Sfrp2,Impg2,Mmp13,Krt1,Serpinc1,Mmp10,Wnt…
GOBP_REGULATION_OF_PRODUCTION_OF_MOLECULAR_MEDIATOR_OF_IMMUNE_RESPONSE	0.000680643	0.0367371	0.443006	1.71801	4	103	Tgfb1,Clec7a,Tnfrsf14,Wnt5a,Cd74,B2m,Sash3,Ptprc,Pgc,Il18,H2-M3,Il13,Tnf,Laptm5,Fcgr2b,Cd40,Btk,Tnfsf4,Fzd5,Arg1,H2-K1,Rsad2,Slc7a5,Il2,Pkn1,F2rl1,Hmox1,Cd28,Il4ra,Mavs,Tlr4,Cd81,Gprc5b,Il33,Smad7,Trim6,Mad2l2,Kmt5b,Tgfb2,Il27ra,Tril
GOBP_INTEGRIN_MEDIATED_SIGNALING_PATHWAY	0.000698032	0.0374093	0.470866	1.77883	4	86	Itgax,Itgal,Isg15,Fermt3,Col3a1,Vav1,Ccn2,Itgb2,Ceacam2,Syk,Itgb7,Itga7,Cd63,Timp1,Itgbl1,Ceacam1,Tspan32,Lims2,Itgae,Fgr,Hck,Itgb3,Itgb6,Dock1,Plpp3
HU_FETAL_RETINA_FIBROBLAST	0.00070028	0.0374093	0.339215	1.49885	5	333	Mfap2,Igfbp5,Isg15,Apod,Col1a1,Foxc1,Col3a1,Dcn,Txnip,P3h4,Mxra8,Ccn2,Cyba,Cebpd,Col1a2,Cmtm3,Id3,Aldh1a2,Plvap,Has2,B2m,Fbn2,Fgfr1,Cdc42ep1,Fbln1,Egfr,Fcgrt,Aebp1,Sparc,Lima1,Nrp2,Zfp36l2,Sorbs3,Cped1,Irf1,Rhoc,Zfp36l1,Pmp22,Prss23,Timp1,Olfml3,Dab2,Emilin1,Fstl1,Sult1e1,Lpar6,Efemp2,S100a13,H2-K1,Creb5,Antxr1,Fgfr2,Ifitm3,Fam114a1,Ifi204,Plbd1,Eva1b,Col4a1,Wwtr1,Rarg,Anxa2,Rab34,Cnn3,Spon1,Fxyd…
GOBP_REGULATION_OF_LYMPHOCYTE_ACTIVATION	0.000705965	0.0375206	0.341161	1.50004	5	313	Gal,Tgfb1,Clec7a,Tbc1d10c,Vav1,Tnfrsf14,Sox11,Cd74,Ceacam2,Sash3,Vcam1,Vnn1,Dock8,Syk,Scrib,Ptprc,Hlx,H2-Ea,Zfp36l2,Vsir,Irf1,Il18,H2-M3,Il13,Ccl19,Gpnmb,Laptm5,Zfp36l1,Tnip2,Fcgr2b,Pycard,Cd40,Btk,Cd86,Nckap1l,Tnfsf4,Cbfb,Foxj1,Arg1,H2-K1,Ptpn6,Ceacam1,Grap2,Efnb3,Fgr,Map3k8,Yes1,Inpp5d,Ccl5,Gpam,Lgals3,Il2,Bank1,Zbtb7b,Cd300a,Pkn1,Sfrp1,Lgals7,Tgfbr2,Fgl2,Nfatc2,Igfbp2,Cd28,Aif1,Zc3h8,Il1rl2,Du…
GOBP_NUCLEAR_TRANSCRIBED_MRNA_CATABOLIC_PROCESS_NONSENSE_MEDIATED_DECAY	0.000724323	0.0379075	0.504261	1.82212	4	66	Rps16,Rpl18,Rpl12,Rps13,Rpl35,Rpl7,Rpl27a,Rpl8,Helz2,Rpl23,Rps9,Rpl22,Rpl11,Rpl27,Rpl6,Upf3a,Smg6,Rps11,Rps8,Rpl14,Rpl19,Rpl4,Smg9,Rplp0,Rps21,Rpl18a,Rps27a,Rps23,Rpl37,Smg8,Rpl28,Pabpc1,Rbm8a,Smg5,Rpl3,Rps15,Secisbp2,Rps15a,Ppp2r1a,Dhx34,Pnldc1,Rps3,Gspt2,Exosc10,Etf1
HP_PARAPARESIS	0.00072685	0.0379075	0.502532	1.79753	4	62	Gjb1,Fa2h,Sox10,Gjc2,Sp110,Adgrg1,Tnfrsf11a,Sdhaf1,Arg1,Mag,Idua,Galc,Srpx2,Samhd1,Trmt10a,Ifih1
HP_ELBOW_FLEXION_CONTRACTURE	0.00072685	0.0379075	0.499856	1.78795	4	62	Myh3,Pstpip1,Psmb8,Scarf2,Slc29a3,Fkbp10,Fbn2,Trpv4,Slc6a9,Itga7,Wnt7a,Ky,Lgi4,Tfap2a,Gjb2,Col6a2,Lmna,Plod1,Hacd1,Ddr2,Tmem43,Myl2,Col12a1
Gemma_GSE23182_Systemic_inflammation_modulates_Fc_receptor_expression_on_microglia_in_chronic_neurodegeneration_disease_prion.disease_Down	0.000730994	0.0379075	-0.335783	-1.71416	0	348	Marchf11,Ttc39b,Cdh8,Npy1r,Rims2,Serinc1,Ogfrl1,Sptssb,Gdap1,Tstd3,Gabra1,Kcnc2,Mcts1,Tbc1d8b,Scn1a,Tnnt1,Rtf1,Ssx2ip,Ndufaf4,Shoc2,Nus1,Acsl4,Unc5c,Ranbp6,Fastkd3,Pomk,Dpm1,Mllt11,Ggps1,Gabra4,Septin6,Clec2l,Sgip1,Mtmr7,Cdk5r1,Cox11,Nefl,Eif5a2,Eps8l2,Lig4,Cds1,Ythdf3,Strbp,Eno2,Atp6ap2,Gjc1,Pdp1,Lrfn5,Trappc2,Nrxn3,Armc8,Plpp6,Ralgapa1,Yaf2,Ica1,Map1b,Lrrfip1,Slc25a46,Ap4s1,Kcnip4,Gabrb2,Sacs,R…
GOBP_REGULATION_OF_VASCULATURE_DEVELOPMENT	0.00073144	0.0379075	0.363558	1.55891	5	239	Itgax,Npr1,Prok1,Cyp1b1,Foxc1,Sphk1,Cybb,Dcn,Hk2,Prl,Hhex,Efna1,Wnt5a,Jup,Itgb2,Ceacam2,Adm,Cxcl10,Sparc,Angpt2,Fut1,C3,H2-M3,Tnf,Gpnmb,Rhob,Adamts9,Hgf,Cd40,Emilin1,Sfrp2,Krt1,Klk1b1,Cldn5,Pik3cd,Ceacam1,Alox5,Stab1,Pparg,Epn1,C5ar1,Aqp1,Ddah1,Thbs4,Klf2,Angpt4,Klk1b3,Grn,Gata4,Gab1,Sfrp1,Hmox1,Tgfbr2,Rras,Btg1,Foxo4,Cnmd,Pdcl3,C3ar1,Gpr4,Slc12a2,Ctsh,Adgrb1,Vash1
Gemma_GSE109315_Gene_expression_analysis_of_mouse_brain_regions_after_chronic_social_defeat_stress_(CSDS)_phenotype_resilient.to.chronic.social.defeat.stress_Down	0.000737463	0.0379992	-0.431609	-2.2105	0	355	Fam149a,Neto1,Nr4a3,Rps6ka3,Ar,Pcdh10,Mlip,Mbd5,Dusp11,Ofd1,Slc16a7,Ak5,Mttp,Syt4,Rorb,Npy1r,Id2,Serinc1,C1galt1,Slc39a10,Gria3,Zfp800,Ogfrl1,Gca,Zfp770,Zfp280c,Kcnc2,Lin7a,Cep126,Cep290,Dr1,Necab1,Tox,Lrrc4c,Cdh12,Flrt3,Tenm2,Nsf,Ndufaf4,Arpp21,Hcn1,Parp8,Cisd2,Jazf1,Acsl4,Cpeb4,Erp44,Tsc22d2,Gstm4,Pura,Elmod1,Npas2,Far1,Flrt2,Fndc3a,Pclo,Mllt11,Tbc1d19,Tpr,Kdm3a,Lgi1,Eea1,Gabra4,Tmem230,Ikzf5,D…
GOBP_POSITIVE_REGULATION_OF_INTRACELLULAR_SIGNAL_TRANSDUCTION	0.000740506	0.0379992	0.290909	1.35263	6	761	S100a9,Igfbp5,Npr1,Prok1,Tgfb1,Adora2b,Prr5,Clec7a,Ccr1,Tmem106a,Sphk1,Col3a1,F10,Slc15a3,Vav1,Dcn,Gpr137b,Igfbp3,Spatc1l,Fgf5,Ccn2,S100a4,Efna1,Wnt5a,Sox11,Cd74,Adrb3,Kit,Prxl2c,Trim5,Gipr,Ltbr,Unc5cl,Ccl3,Syk,Fgfr1,Ptprc,Pbk,Sox2,Ncf1,Csf1,Egfr,Gpr62,Nrg2,Bid,Casr,Fgf3,Csf1r,Sorbs3,Ccl2,Il18,Ifi35,Rhog,Ccl19,Rhoc,Tnf,Gpnmb,Laptm5,Adgrg1,Trem2,Ksr1,Trim25,Tnip2,Tnfrsf11a,Dusp15,Fcgr2b,Pycard,Wnt…
GOBP_LYMPHOCYTE_CHEMOTAXIS	0.000781494	0.039906	0.572521	1.81733	4	34	Cxcl16,Wnt5a,Cxcr3,Ccl3,Cxcl10,Cklf,Ccl2,Ccl19,Pik3cd,Ccl5,Ccl22,Hsd3b7,Cxcl14,Slc12a2,Ccl17,Padi2
Gemma_GSE50423_Contextual_fear_conditioning_in_the_mouse_hippocampus_timepoint_4.h_Down	0.000785546	0.0399172	-0.272956	-1.41216	0	378	Hspa1a,Serinc2,Egr2,Fos,Arc,Cth,Cfap300,Egr4,Egr1,Nr4a3,Dusp6,Dnajb1,Cdkn1a,Smoc2,Per2,Cys1,Hspb1,Dusp11,Pnpla3,Ccn1,Errfi1,Depdc7,Tiparp,Junb,Ints6,Gpr83,Zfp236,Katna1,Nr4a1,Slc24a4,Banp,Shank2,Ap5z1,Sik1,Prdm2,Dnaja4,P4ha1,C2cd3,Tent4b,Tent4a,Glt8d2,Cbl,Rflnb,Chordc1,Creb1,Sec24b,Irf3,Egr3,Hmcn1,Klhl2,Krit1,Irf9,Tent5a,Tmem170,Jmjd6,Fam151b,Vgll4,Mfap3,Dnajb4,Tra2a,Zfp961,Noxred1,Dusp1,Usp31,An…
GOCC_CYTOSOLIC_LARGE_RIBOSOMAL_SUBUNIT	0.000790139	0.0399557	0.624919	1.87524	4	26	Rpl18,Rpl12,Rpl35,Rpl7,Rpl27a,Rpl8,Rpl23,Rpl22,Rpl11,Rpl27,Rpl6,Rpl14,Rpl19,Rpl4,Rplp0,Rpl18a,Rpl37,Rpl28,Rpl7l1,Rpl3,Mrpl1
VERHAAK_GLIOBLASTOMA_CLASSICAL	0.000800641	0.0402091	0.413855	1.64377	5	124	Wscd1,Slc12a4,Dennd2a,Hmg20b,Tbx2,Egfr,Slc6a9,Acsbg1,Itga7,Adgrg1,Lrp10,Pmp22,Shfl,Pcsk5,Creb5,Shox2,Gng7,Snta1,Nr2f6,Cc2d1a,Fgfr3,Sars2,Carmil1,Gstk1,Dmwd,Tmem147,Slc6a11,Tead3,Slc4a4,Sema6a,Qtrt1,Hspbp1,Lfng,Ilk,Rbm42,Megf8,Gli2,Myo5c,Eya2,Lrfn3,Ptpn14,Mab21l1,Rgs12
FAN_EMBRYONIC_CTX_BRAIN_ENDOTHELIAL_1	0.000804505	0.0402091	0.337917	1.50404	6	365	Mfap2,Isg15,Cavin3,Slc14a1,Foxc1,Cd82,Serinc5,Parp12,Hspa12b,Rbp1,Megf6,Zic3,S100a16,Gimap7,Efna1,Jup,Kank3,Sox17,Car2,Myct1,Clic5,Id3,Nqo1,Cdc42ep1,Adm,Sparc,Angpt2,Ppic,Rgs3,Sorbs3,Zic2,Ifi35,Rhoc,Mgst2,Nid2,Slc38a3,Foxq1,Vim,Apcdd1,Timp1,Unc5b,Fstl1,Dsp,Gbp3,Plaat3,Cldn5,S100a13,Dll4,Clec3b,Lims2,Carhsp1,Laptm4b,Vwf,Ifitm3,Slco1a5,Pon2,Cpd,Yes1,Wwtr1,Ifi44,Cnn3,Pllp,Slc7a5,Fxyd5,Stx3,Ldlrad3,S…
DESCARTES_FETAL_CEREBRUM_VASCULAR_ENDOTHELIAL_CELLS	0.00080673	0.0402091	0.335447	1.49186	6	362	Isg15,Serping1,Cavin3,Adora2b,Slc14a1,Foxc1,Ifit3,Col3a1,Exoc3l,Hspa12b,Dcn,Rbp1,Megf6,Kcne4,Naaladl1,Ccn2,S100a16,S1pr5,Gimap7,Olfml2a,Efna1,Kank3,Sox17,Igfbp1,Ifit3b,Slfn3,Fgd5,Col1a2,Clic5,Id3,Gimap6,Gimap4,Nqo1,Gjc2,Cdc42ep1,Adm,Tbx2,Foxs1,Sparc,Angpt2,Ppic,C2cd4b,Rgs3,Cdc42ep2,Rhoc,Slc6a13,Slc38a3,Rhob,Foxq1,Slc12a7,Unc5b,Zbtb42,Fstl1,Dsp,Sult1e1,Sele,Dll4,Srpx2,Cdkn2b,Clec3b,Lims2,Syde1,Eml…
GOBP_NEGATIVE_REGULATION_OF_IMMUNE_RESPONSE	0.000816993	0.0405268	0.439885	1.70821	5	104	Serping1,Col3a1,Tnfrsf14,Ceacam2,Parp14,Ptprc,Hlx,H2-M3,Fcgr2b,Alox15,Nlrc5,Tnfsf4,Foxj1,Arg1,H2-K1,Ptpn6,Ceacam1,Samhd1,Cactin,Pparg,Ifi204,Inpp5d,Lgals3,Il2,Zbtb7b,Grn,Cd300a,Trafd1,Hmox1,Fgl2,Selenos,Trim27,Dhx58,Mndal,Dusp10,Il4ra,Fam3a,A2m,Anxa1,Samsn1,Il33,Smad7,Psmb4,Nlrx1,Il27ra,Nmi,Tnfaip3,Gpx1,Irak3,Arrb2
GOBP_ANTIGEN_PROCESSING_AND_PRESENTATION_OF_ENDOGENOUS_ANTIGEN	0.000829738	0.0409639	0.722768	1.92774	4	16	Tap1,Cd74,B2m,H2-Ea,H2-M3,Erap1,H2-K1
GOBP_ANTIGEN_PROCESSING_AND_PRESENTATION_OF_EXOGENOUS_PEPTIDE_ANTIGEN_VIA_MHC_CLASS_I	0.000864927	0.0424997	0.497061	1.80386	5	68	Ncf2,Psmb9,Tap1,Cybb,Psmb8,Fcer1g,Cyba,Psme2,B2m,Ncf1,H2-M3,Psmd9,Psmb10,H2-K1,Calr
GOBP_T_CELL_DIFFERENTIATION	0.000884062	0.043236	0.379747	1.58082	6	182	Tmem98,Vav1,Fcer1g,Bcl11b,Cd74,Kit,B2m,Sash3,Vnn1,Syk,Ptprc,Hlx,H2-Ea,Zfp36l2,Vsir,Irf1,Il18,H2-M3,Ccl19,Zfp36l1,Relb,Wnt1,Cd86,Nckap1l,Tnfsf4,Fzd5,Cbfb,Rabl3,Foxj1,Dll4,Pik3cd,Rsad2,Rpl22,Cd8a,Il2,Zbtb7b,Bcl3,Trp53,Stk11,Tgfbr2,Fgl2,Atp7a,Nfatc2,Cd28,Zc3h8,Il1rl2,Dusp10,Il4ra,Ap3b1,Cd4,Il36b,Prex1,Ccr6,Nkap,Bmp4,Anxa1,Lfng,Clptm1,Sh3rf1,Cd46,Gli2,Fadd,Smad7
DESCARTES_FETAL_CEREBELLUM_VASCULAR_ENDOTHELIAL_CELLS	0.000903444	0.0439775	0.324905	1.46114	7	413	Mycbpap,Isg15,Ppp1r14a,Cavin3,Slc14a1,Foxc1,Cd82,Ifit3,Ano2,Col3a1,Exoc3l,Hspa12b,Enpep,Kcne4,Ccn2,S100a16,S1pr5,Gimap7,Olfml2a,Efna1,Kank3,Sox17,Ifit3b,Slfn3,Fgd5,Car2,Myct1,Clic5,Id3,Gimap6,Tent5c,Cdc42ep1,Adm,Tbx2,Foxs1,Hlx,Sparc,Angpt2,Ppic,C2cd4b,Dennd2c,Ccdc102a,Rgs3,Cdc42ep2,Rhoc,Slc6a13,Slc38a3,Rhob,Slc26a6,Cnn2,Foxq1,Slc12a7,Apcdd1,Timp1,Unc5b,Vangl1,Zbtb42,Fstl1,Dsp,Sult1e1,Gbp3,Pdlim1,…
HARRIS_BRAIN_CANCER_PROGENITORS	0.000922509	0.0446966	0.560418	1.82635	5	38	Ddc,Kazald1,Capg,S100a4,Wnt5a,Tmem212,Casp4,Papss2,Ninj2,Aox1,Pid1,Srpx2,Enpp6,Bgn,Lgals2,Mia,Larp6,Col6a2
GOBP_POSITIVE_REGULATION_OF_CYTOKINE_PRODUCTION_INVOLVED_IN_IMMUNE_RESPONSE	0.000935016	0.0450929	0.567759	1.81493	5	35	Clec7a,Tnfrsf14,Wnt5a,Cd74,B2m,Sash3,Il18,H2-M3,Laptm5,Tnfsf4,Fzd5,H2-K1,Rsad2,Slc7a5,F2rl1,Mavs,Tlr4,Cd81,Gprc5b,Trim6
GOMF_INTEGRIN_BINDING	0.000944414	0.0451396	0.427071	1.67459	6	111	Itgax,Isg15,Fermt3,Col3a1,Tspan8,Ccn2,Itgb2,Vcam1,Syk,Itgb7,Egfr,Casr,Gpnmb,Lcp1,Adamts8,Dmp1,Emilin1,Sfrp2,Itgbl1,Timp2,Calr,Vwf,Itgb3,Jam3,Thbs4,Edil3,Itgb6,Plpp3,Cd9,Src,Igf2,Itga3
GOMF_MOLECULAR_TRANSDUCER_ACTIVITY	0.000956633	0.0451396	0.293081	1.35988	8	722	Itgax,Gal,Itgal,Npr1,Adgrg2,Il13ra1,Igsf6,Adora2b,Gpr84,Clec7a,Ccr1,Slc1a5,Sphk1,Folr2,Fcer1g,Mrgprf,Tnfrsf14,Tlr8,Il22ra2,S1pr5,Il17re,Fzd2,Fcer1a,Vipr2,Cd74,Gabrq,Adrb3,Agtr1a,Kit,Cxcr3,Reg1,Adgra3,Itgb2,Rxrg,Trim5,Kiss1r,Insrr,Gipr,Unc5cl,Prlhr,Fgfr1,Reg3g,Tnfrsf17,Ptprc,Ntsr1,Cd48,Fcrl6,Itgb7,Chrna10,Tspo,H2-Ea,Egfr,Cldn3,Gpr62,Scarf1,Casr,Nrp2,Crhr2,Fzd8,Csf1r,Npffr1,Csf3r,Cd8b1,Ackr4,Adgrg1…
"Gemma_GSE8641_Rnf41_is_associated_with_anxiety_like_behavior,_major_depression_and_beta_carboline_induced_seizure_-_GPL339_StrainOrLine_C57BL.6_Up"	0.000959079	0.0451396	0.621553	1.84727	5	25	C1ql1,Arhgap23,Olfml3,Adam1a,Csf2ra,Pttg1,Qdpr,Rps9,Hspb8,Stx3,Fggy,C1qc,Mndal,Crym
"Gemma_GSE8641_Rnf41_is_associated_with_anxiety_like_behavior,_major_depression_and_beta_carboline_induced_seizure_-_GPL340_StrainOrLine_C57BL.6_Up"	0.000959079	0.0451396	0.621553	1.84727	5	25	C1ql1,Arhgap23,Olfml3,Adam1a,Csf2ra,Pttg1,Qdpr,Rps9,Hspb8,Stx3,Fggy,C1qc,Mndal,Crym
FAN_EMBRYONIC_CTX_BRAIN_ENDOTHELIAL_2	0.000964553	0.0451396	0.348264	1.50786	7	264	Apod,Serping1,Ppp1r14a,Cavin3,Adora2b,Col3a1,Dcn,Rbp1,Kcne4,Olfml2a,Col1a2,Pde7b,Myof,Cdc42ep1,Tbx2,Foxs1,Pard3,Fbln1,Lgals3bp,Aebp1,Sparc,Lima1,Rhoc,Nid2,Pmp22,Vim,Slc12a7,Papss2,Timp1,Unc5b,Fstl1,Pdlim1,Arhgap42,Efemp2,Pid1,Bche,Isyna1,Spry1,Cspg4,Slc6a12,Ifitm3,Zic1,Col4a1,Heyl,Rasl12,Anxa2,Plekha5,Cnn3,Ccr10,Bgn,Uaca,Tesc,Kank2,Ednra,Ggt1,Slc12a2,Cd9,Nr2f2,Galnt18,Pdgfrb,Tbx18,Plagl1,Col6a2,L…
GOCC_PLASMA_MEMBRANE_RAFT	0.00096605	0.0451396	0.442288	1.69551	6	95	Cavin3,Kcna5,Myo1d,Itgb2,Plvap,Has2,Myof,Cdh1,Fxyd1,Plpp2,Trem2,Ezr,Sele,Lipe,Slc22a6,Hck,Smpd2,Cd8a,Cdh13,Slc2a1,Cln3,Cavin2,Asah2,Adra1a,Hmox1,Orai1,Tgfbr2,Mapk3,Tex101,Src,Slc6a3,Adcy8,Prkaca,Ptgis,Ehd2,Atp1b3
GOBP_GRANULOCYTE_MIGRATION	0.000966317	0.0451396	0.4497	1.72167	6	94	S100a9,Vav1,Cxcl2,Fcer1g,Cd74,Itgb2,Ccl3,Syk,Cxcl10,Csf1,Cklf,Csf1r,Ccl2,Rhog,Ccl19,Csf3r,Dapk2,Cmklr1,Nckap1l,Pik3cd,Cxcl5,C5ar1,Ccl5,Rarres2,Ccl22,Lgals3,Jam3,Thbs4,Cd300a,Gp2,C3ar1,Mapk3
GOBP_NEUTROPHIL_MIGRATION	0.000990659	0.045894	0.467808	1.73575	6	77	S100a9,Vav1,Cxcl2,Fcer1g,Cd74,Itgb2,Ccl3,Syk,Cxcl10,Cklf,Ccl2,Rhog,Ccl19,Csf3r,Dapk2,Nckap1l,Pik3cd,Cxcl5,C5ar1,Ccl5,Ccl22,Lgals3,Jam3,Thbs4,Gp2,C3ar1
GOBP_PRIMARY_ALCOHOL_METABOLIC_PROCESS	0.000994365	0.045894	-0.439865	-1.79483	2	72	Cyp11a1,Ttr,Rpe65,Wnt4,Lrat,Rdh14,Cyp1a2,Cyp11b1,Retsat,Cyp2c39,Bmp2,Aldh3b1,Cyp2c38,Bmp5,Adh7,Cyp3a11,Akr1b8,Rdh13
GOBP_REGULATION_OF_SUPEROXIDE_ANION_GENERATION	0.000995685	0.045894	0.719937	1.92019	5	16	Tgfb1,Clec7a,Itgb2,Syk,Egfr,Pon3,Gnai2,F2rl1,Tyrobp
KIM_ALL_DISORDERS_CALB1_CORR_UP	0.0010101	0.0461283	-0.345729	-1.82301	0	485	Htr2a,Znhit3,Arpp19,Crhbp,Tsr2,Btbd8,Bhlhe40,Ubc,Psmd12,Klf10,Ldb2,Serinc1,Rgs4,Dctn3,Gabra1,Ndufab1,Camsap2,Dusp14,Gabbr2,Kcnk1,Ppp1r7,Cacng3,Fhl2,Rtf1,Nsf,Hspa13,Shoc2,Dock4,Iscu,Pld3,Optn,Vipr1,Prkacb,Pip5k1c,Npy,Sec24b,Mllt11,Mbnl1,Tdp2,Cyria,Egr3,Rcan2,Rapgef5,Hyou1,Prps1,Ppp1r12a,Nefl,Plk2,Itpr1,Cnksr2,Rasa1,Nckap1,Eno2,Slc17a7,Slc9a6,Abhd14a,Zfand5,Madd,Hivep2,Wdr7,Usp14,Socs5,Wdr47,Glrb,B…
GOBP_RESPONSE_TO_BACTERIUM	0.00101272	0.0461283	0.320974	1.44508	8	417	S100a9,Isg15,Tgfb1,Cxcl2,Dcn,Fcer1g,Tnfrsf14,Ly86,Cyba,Wnt5a,Loxl1,Stap1,Trim5,Stab2,B2m,Cd180,Smad6,Vcam1,Penk,Syk,Reg3g,Th,Mpeg1,Adm,Cxcl10,Ass1,Tspo,Gzma,Pgc,Sparc,Zg16,Sbno2,C3,Rnase6,Il18,Il13,Erap1,Mgst2,Tnf,Slc22a5,Trem2,Tlr1,Tnip2,Tnfrsf11a,Vim,Fcgr2b,Pycard,Cnp,Pck2,Camp,F2,Cd40,Ptafr,Cd86,Bpifa2,Apob,Nlrc5,Gbp3,Tnfsf4,Fzd5,Klk1b1,Plaat3,Sele,Arg1,H2-K1,Mrc1,Card9,Cxcl5,Stab1,Jchain,Cact…
GOBP_REGULATION_OF_NEURAL_PRECURSOR_CELL_PROLIFERATION	0.00101405	0.0461283	0.494184	1.78571	6	66	Spint1,Wnt5a,Sox10,Gjc2,Six3,Pitx3,Adgrg1,Rassf10,Dll4,Spint2,Lims2,Egf,Shcbp1,Gli1,Lhx5,Gnai2,Ascl1,Trp53,Sirt2,Zfp423,Disp3,Emx1,Gpr37l1,Kdm2b,Gli2,Appl2,Slc6a4,Cx3cr1,Ctnna1,Zfp335,Nf2,Lrp2,Cdon,Smarcd3
GOBP_PROTEIN_LOCALIZATION_TO_CELL_CORTEX	0.00103217	0.0467483	0.786091	1.85292	5	10	Sapcd2,Ppp1r9b,Ezr,Plk1
GOBP_REGULATION_OF_CELLULAR_COMPONENT_MOVEMENT	0.00104987	0.0473441	0.28793	1.34208	9	805	Itgax,Ccl28,Igfbp5,Apod,Tgfb1,Fermt3,Col1a1,Osgin1,Clec7a,Cyp1b1,Ccr1,Sphk1,Col3a1,F10,Stc1,Cxcl16,Dcn,Gtse1,Tnfrsf14,Stat5a,Sinhcaf,Igfbp3,Fgf5,Onecut1,Prkx,Dsg2,Efna1,Wnt5a,Jup,Cd74,Kit,Cxcr3,Stap1,Ceacam2,Plvap,Has2,Dock8,Arpin,Cdh1,Fgfr1,Ptprc,Cxcl10,Fbln1,Ntn1,Csf1,Egfr,Cldn3,Sparc,Nrg2,Angpt2,Fut1,Fgf3,Nrp2,Csf1r,Abi3,Vsir,Rin2,Rhog,Ccl19,Rhoc,Tnf,Gpnmb,Dapk2,Adgrg1,Trem2,Rhob,Fam83h,Wnt5b,…
GOBP_EMBRYONIC_ORGAN_DEVELOPMENT	0.00105895	0.0475477	0.334147	1.4692	8	313	Mfap2,Spint1,Tbx4,Tgfb1,Foxc1,Zic3,Alx1,Fzd2,Efna1,Wnt5a,Neurog1,Sox11,Sox17,Kit,Id3,Aldh1a2,Krt8,Chst11,Fbn2,Th,Tifab,Six3,Adm,Tbx2,Vax2,Ntn1,Hlx,Chrna10,Mfap5,Naglu,Hoxb7,Sall1,Tnf,Zfp36l1,Pkd1,Pcgf2,Plcd3,Wnt1,Fzd5,Pcsk5,Tfeb,Tubb2b,Wnt11,Spint2,Col2a1,Shox2,Cebpa,Pkd2,Tfap2a,Fgfr2,Gli1,Vangl2,Zic1,Rarg,Gcm1,Rarres2,Col11a1,Msx1,Mbd3,Pitx2,Pdgfra,Pkdcc,Cited1,Gata4,Trp53,Tprn,Cdx2,Tgfbr2,Cthrc…
GOBP_REGULATION_OF_LEUKOCYTE_DEGRANULATION	0.00109409	0.0489148	0.569358	1.80729	6	34	Itgb2,Ceacam2,Syk,Il13,Stxbp2,Fcgr2b,Unc13d,Ptafr,Ceacam1,Fgr,Vamp8,Cd300a,F2rl1,Hmox1,Il4ra,Rac2
GOBP_LEUKOCYTE_PROLIFERATION	0.00111248	0.0493321	0.360931	1.5335	8	218	Gal,Tnfrsf14,Hhex,Sox11,Cd74,Kit,Cd180,Sash3,Vcam1,Dock8,Syk,Scrib,Ptprc,Csf1,Csf1r,Vsir,Irf1,Il18,H2-M3,Il13,Ccl19,Gpnmb,Trem2,Fcgr2b,Pycard,Cd40,Psmb10,Btk,Cd86,Nckap1l,Tnfsf4,Foxj1,Arg1,H2-K1,Npr3,Ptpn6,Inpp5d,Ccl5,Gpam,Lgals3,Il2,Cr2,Zbtb7b,Cd300a,Trp53,Pkn1,F2rl1,Lgals7,Tgfbr2,Nfatc2,Igfbp2,Cd28,Aif1,Bax,Mapk3,Mad1l1,Igf2,Cd4,Tyrobp,Cd276,Gnrh1,Rac2,Myd88,Tlr4,Cd6,Bmp4,Anxa1,Cd81,Sh3rf1,Cd46…
GOCC_EXTERNAL_SIDE_OF_PLASMA_MEMBRANE	0.0011129	0.0493321	0.363942	1.5443	8	215	Il13ra1,Ccr1,F10,Folr2,Enpep,Fcer1g,Tnfrsf14,Tlr8,Cd74,Kit,Cxcr3,Adgra3,Itgb2,Stab2,B2m,Vcam1,Mog,Plg,Ptprc,Fcrl6,Cxcl10,Fcgrt,H2-M3,Il13,Csf3r,Tnf,Ackr4,Kcnj5,Tnfrsf11a,Fcgr2b,F2,Cd40,Csf2ra,Cd86,Cxcr5,Fgg,Tgfbr3,Calr,Il2rg,Igsf21,Antxr1,Itgae,Il3ra,Thbd,Slc7a5,Cd8a,Cdh13,Ccr10,Pdgfra,Nt5e,Itgb6,Tgfbr2,Prlr,Cd28,S1pr1,Cd4,Atp1b2,Itga3,Cd276,Fcnb,Ccr6,Cubn,Tlr4,Cd6,Anxa1,Fcgr4,P2rx1,Clptm1,Mfge8
Gemma_GSE72343_Circuit-wide_transcriptional_profiling_reveals_region_specific_gene_co-expression_networks_regulating_depression_susceptibility_timepoint_28.d_chronic.social.defeat.stress_1.h_aggressor.re.exposure_Down	0.00113766	0.0501324	-0.275701	-1.46338	0	528	Glp2r,Klf4,Egr2,A2ml1,Slc18a2,Fos,Flvcr2,Cwh43,Arc,Cth,Rpe65,Zfp189,Trib1,Nat8f5,Atf3,Egr1,Nr4a3,Tekt5,Dusp6,Cd7,Cdkn1a,Slc43a1,Arl4d,Cyp4f15,Per2,Dyrk3,Alas2,Cys1,Pheta2,Hspb1,Arpp19,Ucp2,Aass,Snx10,Nostrin,Bhlhe40,Lsp1,Ccn1,Errfi1,Chek1,Depdc7,Isg20,Proser2,Tiparp,Abracl,Mthfd1l,Tmem119,Chac2,Medag,Trim16,Slc4a1,Csrnp1,Zfp874a,Fas,Ankrd33b,Nr4a1,Mal2,Sptssb,Rgs5,Cox6a2,Gabra1,Nrsn1,Tmem204,Banp…
GOBP_REGULATION_OF_GLIOGENESIS	0.00114058	0.0501324	0.467779	1.72538	7	75	Nkx6-2,Spint1,Tgfb1,Tmem98,Nkx2-2,Aspa,Sox11,Sox10,Gjc2,Tspo,Pitx3,Tnf,F2,Cers2,Bin1,Mag,Olig2,Pparg,Sirt2,Idh2,Dusp10,Rela,Gpr37l1,Nr1d1,E2f1
GOBP_CIRCULATORY_SYSTEM_DEVELOPMENT	0.00114787	0.0502408	0.285631	1.33514	10	870	Itgax,Npr1,Spint1,Prok1,Tbx4,Apod,Tgfb1,Col1a1,Cyp1b1,Foxc1,Sphk1,Cybb,Col3a1,Nppa,Dcn,Enpep,Hk2,Tnnt2,Zic3,Ccn2,Prkx,Dsg2,Prl,Hhex,Fzd2,Nfatc1,Efna1,Wnt5a,Loxl1,Sox11,Jup,Sox17,Rnf213,Agtr1a,Kit,Col1a2,Cxcr3,Itgb2,Id3,Ceacam2,Aldh1a2,Has2,Stab2,Fkbp10,Smad6,Lemd2,Vcam1,Syk,Th,Adm,Tbx2,Foxs1,Cxcl10,Pdlim4,Shb,Egfr,Sparc,Angpt2,Fut1,Fgf3,Nrp2,Rin2,C3,Il18,H2-M3,Erap1,Ctdp1,Sall1,Tnf,Gpnmb,Adgrg1,Z…
GOBP_TISSUE_REMODELING	0.00117616	0.051264	0.396922	1.60661	8	144	Cartpt,Igfbp5,Tgfb1,Foxc1,Gpr137b,P3h4,Spp2,Car2,Ceacam2,Plg,Bglap,Syk,Egfr,Csf1r,Il18,Gpnmb,Tnfrsf11a,Timp1,Arg1,Tmbim1,Dll4,Ceacam1,P2rx7,Cspg4,Inpp5d,Itgb3,Thbs4,Il2,Bgn,Trp53,Sfrp1,Pdk4,Mmp2,Atp7a,Cthrc1,Bax,S1pr1,Iapp,Src,Epha2,Capn1,Rac2,Csk,Bak1,Axl,Dbh,Nos3,Ddr2,Ncdn,Ext1,Cst3,Il23a
GOBP_VASCULATURE_DEVELOPMENT	0.00118842	0.0515823	0.298888	1.37404	10	596	Itgax,Npr1,Spint1,Prok1,Tbx4,Apod,Tgfb1,Col1a1,Cyp1b1,Foxc1,Sphk1,Cybb,Dcn,Enpep,Hk2,Ccn2,Prkx,Prl,Hhex,Nfatc1,Efna1,Wnt5a,Loxl1,Jup,Sox17,Rnf213,Agtr1a,Kit,Col1a2,Cxcr3,Itgb2,Ceacam2,Aldh1a2,Has2,Stab2,Fkbp10,Smad6,Syk,Adm,Tbx2,Foxs1,Cxcl10,Shb,Sparc,Angpt2,Fut1,Nrp2,Rin2,C3,Il18,H2-M3,Erap1,Tnf,Gpnmb,Adgrg1,Zfp36l1,Rhob,Pkd1,Arhgap22,Wnt7a,Plcd3,Unc5b,Adamts9,Hgf,Cd40,Emilin1,Sfrp2,Apob,Krt1,Fz…
GOBP_DEFENSE_RESPONSE_TO_GRAM_POSITIVE_BACTERIUM	0.00121933	0.0526608	0.526657	1.75827	7	43	Tnfrsf14,Stab2,Reg3g,Mpeg1,Zg16,Rnase6,Tnf,Camp,Gbp3,H2-K1,Card9,Fgr,C5ar1,Rarres2,Ssc5d,H2bc21,Epha2
GOBP_POSITIVE_REGULATION_OF_LEUKOCYTE_MIGRATION	0.00123136	0.0526608	0.441139	1.70504	8	101	Ccr1,Tnfrsf14,Wnt5a,Cd74,Plvap,Dock8,Cxcl10,Csf1,Csf1r,Ccl19,Tnf,Dapk2,Trem2,Pycard,Ptafr,Cmklr1,Nckap1l,Ano6,Calr,C5ar1,Gpsm3,Prss56,Ccl5,Rarres2,Lgals3,Jam3,Thbs4,F2rl1,Aif1,C3ar1,Cxcl14,Mapk3
JOHNSTONE_PARVB_TARGETS_2_DN	0.00123153	0.0526608	-0.294545	-1.4736	1	284	Hspa1a,Popdc3,Gcnt2,Dsel,Arpp19,Dach1,Slc16a7,Msrb3,Zfyve28,Snrnp48,Osbpl8,Cst7,Tcaf1,Zfp654,C1galt1,Gls,Rdh13,Dock4,Commd5,Prim2,Btc,Arl5a,Nr3c1,Utp11,Emp1,Sec24b,Manea,Mbnl1,Gxylt1,Tdp2,Exoc5,Fsd1l,Lepr,Ranbp9,Mcur1,Dcun1d4,Mob1b,Zdhhc2,Agfg1,F2r,B3gnt5,Ankrd13c,Polr1c,Srsf10,Socs5,Nudt21,Hook3,Tmem33,Ifrd1,Fxr1,Syncrip,Rasa2,Hnrnpll,Tmem165,Slk,Ufl1,B3galnt1,Mylk,Cap2,Rbm26,Frmd6,Nufip2,Crem,P…
GOBP_POSITIVE_REGULATION_OF_IMMUNE_RESPONSE	0.00123735	0.0526608	0.319005	1.43967	10	440	Tgfb1,Serping1,C2,Psmb9,Psmb8,Vav1,Fcer1g,Tlr8,Wnt5a,Cd74,Itgb2,Stap1,Psme2,Ceacam2,Trim5,B2m,Sash3,Parp9,Mog,Syk,Ptprc,C6,Hlx,H2-Ea,Pgc,C3,Il18,H2-M3,Il13,Ifi35,Ccl19,Tnf,Laptm5,Psmd9,Relb,Fcgr2b,Pycard,F2,Cd40,Ezr,Psmb10,Ptafr,Btk,Cd86,Plpp4,Cmklr1,Elf1,Nlrc5,Nckap1l,Tnfsf4,Krt1,Fzd5,Cbfb,H2-K1,Ptpn6,Pik3cd,Ceacam1,Card9,Grap2,Pla2g4a,Sh2b2,Ifi204,Fgr,Phpt1,Arpc1b,Rsad2,Yes1,C5ar1,Inpp5d,Hck,Cc…
GOBP_PHAGOCYTOSIS	0.00123854	0.0526608	0.359129	1.5223	9	213	Itgal,Ncf2,C2,Clec7a,Sphk1,Vav1,Fcer1g,Rab7b,Cyba,Itgb2,Stap1,Syk,Gsn,Ptprc,C3,Rhog,Tnf,Trem2,Fcgr2b,Pycard,Unc13d,Alox15,Plpp4,Nckap1l,Ano6,Calr,Rab20,Il2rg,Pparg,Fgr,Arpc1b,Yes1,Sh3bp1,Hck,Rab34,Itgb3,Cln3,Cd300a,Srpx,F2rl1,Dock1,Aif1,Mapk3,Adgrb1,Rab7,Lman2,Rab27a,Txndc5,Src,Tyrobp,Tulp1,Irf8,Fcnb,Plcg1,Dnm2,Rac2,Csk,Myd88,Tlr4,Anxa1,Anxa3,Rab31,Mesd,Fcgr4,Axl,Mfge8,Myh9,Appl2,P2ry6
HP_RENAL_SALT_WASTING	0.0012655	0.0535884	-0.677044	-2.00261	4	18	Cyp11a1,Clcnkb,Nr0b1,Bsnd,Cyp11b1,Hsd3b1,Clcnka
Bagot_2016_StressSusceptibleVsCTRL_HC	0.00129891	0.0546708	0.654529	1.86887	7	21	S100a9,Doc2g,Trh,Ugt8a,Penk,Cldn11,Slc10a4
GOBP_T_CELL_ACTIVATION_INVOLVED_IN_IMMUNE_RESPONSE	0.00130378	0.0546708	0.489194	1.76768	8	66	Itgal,Tmem98,Fcer1g,Cd74,Ceacam2,Hlx,Apbb1ip,H2-Ea,Il18,Ccl19,Lcp1,Relb,Fcgr2b,Cd86,Tnfsf4,Ceacam1,Lgals3,Il2,Zbtb7b,Bcl3,Trp53,F2rl1,Fgl2,Atp7a,Il4ra,Rab27a
FAN_EMBRYONIC_CTX_BRAIN_B_CELL	0.00130681	0.0546708	0.491544	1.76298	8	63	Ppp1r14a,Psmb9,Txnip,Atp2a3,Cd74,Psme2,Sp110,Cd48,Ncf1,H2-Ea,Cd37,Elf1,Pdlim1,H2-K1,Ptpn6,Alox5,Il2rg,Acap1,Fcrla,Eef1d,Bank1,Btg1,Qrsl1
GOBP_NEGATIVE_REGULATION_OF_CELL_POPULATION_PROLIFERATION	0.0013142	0.0547603	0.305935	1.39728	11	535	Gal,Igfbp5,Npr1,Spint1,Apod,Tgfb1,Cyp1b1,Ifit3,Sfrp5,Tnfrsf14,Igfbp3,Bcl11b,Prl,Wnt5a,H2ac13,Sox11,Ifit3b,Fabp7,Reg1,Sox10,Myc,Ceacam2,Aldh1a2,Zbtb7c,B2m,Smad6,Ccl3,Fbxo4,Plg,Scrib,Adm,Tfap4,Fbln1,Sult2b1,Sox2,Tspo,Cldn3,Sparc,Csf1r,Vsir,Irf1,H2-M3,Ifi35,H2ac11,Tnf,Gpnmb,Myo16,Adgrg1,St18,Adamts8,Mtss1,Pemt,Fcgr2b,Cers2,Erbb4,Sfrp2,Btk,Cd86,Nacc2,Fzd5,Foxj1,Arg1,Wnt11,Efemp2,Ripply3,Lzts2,Ndrg1,C…
Gandal_2018_Schizophrenia_Upregulated_PFC	0.00134441	0.0557959	0.35678	1.52572	10	229	S100a9,Igfbp5,Tap1,C1ql1,Cebpd,Ube2l6,Mtmr11,Cp,Csf1,Sbno2,Vasn,Trim25,Tnip2,Timp1,Ppp1r3b,Adamts9,Plk1,Mvp,Slc7a2,Naga,Nt5dc3,Cbfb,Bin1,Mthfd2,Dnaaf5,Timp2,Rpl8,Myo9b,Sys1,Rab20,Pkd2,Vwf,Ifitm3,Ifi204,Spr,Tmem176b,Helz2,Map3k8,Cpd,Sema3f,Aqp1,Hspb8,Cnn3,Nexn,Hcn4,Thbd,Ifitm2,Galnt16,Pkn1,Limk2,Btg1,Rit1,C1qc,Map7,Mndal,Tnfrsf1a,Il4ra,Rela,Smg6,Ddit4,Sdf4,Ppp1r18,Cd44,Hsf4,Igdcc4,Vash2,Dusp9,Tns1…
DropViz_HC_Neuron_Subiculum_Slc17a6_cluster-markers.csv	0.00141924	0.058283	-0.561183	-1.97354	4	36	Kcnh5,Tacr3,Egr1,Plch1,Ldb2,Gpr83,Dkk2,Kcnb2,Tox,Arpp21,Glt8d2,Plcxd2,Cldn1,Satb2,Cckbr,Dpp10,Meis2,Tshz3,Fxyd7
Gemma_GSE117758_Cell-type_specific_transcriptional_profiling_of_glucocorticoid_receptor-dependent_changes_in_the_nucleus_accumbens_cell_type_astrocyte_Down	0.00142045	0.058283	-0.297766	-1.59973	0	633	Dmkn,Chia1,A2ml1,Gpr45,Sema3a,Neto1,Egr4,Marchf11,Pgam2,Kcnv1,Pde10a,Krt12,Snx16,Slc16a7,Crhbp,Ttc39b,Csrnp3,Syt16,Scn4b,Ptprr,Cacna2d3,Onecut2,Mas1,Slc24a2,Cdh8,Syt4,Osbpl8,Sema3e,Ica1l,Rasd2,Ahi1,Fstl4,Gpr83,Ngfr,Sez6l,Rgs4,Npy5r,Sh2d5,Gria3,Cdc42ep3,Ing2,Gdap1,Avp,Ydjc,Socs2,Gjd2,Chodl,Lin7a,St8sia3,Rwdd2a,Dusp14,Lrif1,Necab1,Scn1a,Cacng3,Plcl2,Trpc3,Pde1a,Fhl2,Spata2l,Flrt3,Tenm2,Nsf,Panx1,Gp…
GOMF_CHEMOKINE_RECEPTOR_BINDING	0.00142113	0.058283	0.601827	1.83288	8	28	Ccl28,Cxcl2,Cxcl16,Ccl3,Cxcl10,Cklf,Ccl2,Ccl19,Cxcl5,Ccl5,Ccl22,Cxcl14,Ccl17
GOBP_BLOOD_VESSEL_MORPHOGENESIS	0.00143425	0.0585903	0.307796	1.40129	12	503	Itgax,Npr1,Prok1,Tbx4,Apod,Tgfb1,Cyp1b1,Foxc1,Sphk1,Cybb,Dcn,Enpep,Hk2,Ccn2,Prkx,Prl,Hhex,Efna1,Wnt5a,Jup,Sox17,Rnf213,Agtr1a,Cxcr3,Itgb2,Ceacam2,Has2,Stab2,Fkbp10,Syk,Adm,Tbx2,Cxcl10,Shb,Sparc,Angpt2,Fut1,Nrp2,Rin2,C3,Il18,H2-M3,Erap1,Tnf,Gpnmb,Adgrg1,Zfp36l1,Rhob,Arhgap22,Wnt7a,Plcd3,Unc5b,Adamts9,Hgf,Cd40,Emilin1,Sfrp2,Apob,Krt1,Fzd5,Klk1b1,Wnt11,Efemp2,Cldn5,Dll4,Srpx2,Pik3cd,Ceacam1,Alox5,St…
GOBP_POSITIVE_REGULATION_OF_DEFENSE_RESPONSE	0.00145208	0.0590872	0.343304	1.4802	11	251	S100a9,C2cd4a,Psmb9,Psmb8,Vav1,Fcer1g,Tlr8,Cyba,Wnt5a,Agtr1a,Stap1,Psme2,Trim5,Parp9,Penk,Syk,Egfr,Pgc,C2cd4b,C3,Il18,H2-M3,Ifi35,Mgst2,Tnf,Creb3l3,Trem2,Psmd9,Relb,Tnfrsf11a,Pycard,Psmb10,Btk,Nlrc5,Tnfsf4,Arg1,Card9,Cebpa,Crh,Ifi204,Gpsm3,Hck,Ccl5,Cadm1,Vamp8,Il2,Ripk1,Grn,F2rl1,Ctsc,Cd28,Gpr4,Mapk3,Mndal,Tnfrsf1a,Rela,Ddt,Mavs,Src,Nectin2,Tyrobp,Prkaca,Tlr7,Fcnb,Lrsam1,Sting1,Tlr4,Zcchc3,Nfkbia…
GOBP_REGULATION_OF_LEUKOCYTE_PROLIFERATION	0.00152168	0.0616785	0.375751	1.55829	11	177	Gal,Tnfrsf14,Hhex,Sox11,Cd74,Sash3,Vcam1,Syk,Scrib,Ptprc,Csf1,Csf1r,Vsir,Irf1,Il18,H2-M3,Il13,Ccl19,Gpnmb,Fcgr2b,Pycard,Cd40,Btk,Cd86,Nckap1l,Tnfsf4,Foxj1,Arg1,H2-K1,Ptpn6,Inpp5d,Ccl5,Gpam,Lgals3,Il2,Zbtb7b,Cd300a,Pkn1,Lgals7,Tgfbr2,Nfatc2,Igfbp2,Cd28,Aif1,Mapk3,Mad1l1,Igf2,Cd4,Tyrobp,Cd276,Gnrh1,Rac2,Myd88,Tlr4,Cd6,Bmp4,Anxa1,Cd81,Sh3rf1,Cd46,Fadd,Il33,Casp3,Prkcq,Il23a,Il27ra,Zfp335,Stat5b,Gstp…
GOBP_LYMPHOCYTE_MEDIATED_IMMUNITY	0.00153629	0.0620071	0.384424	1.57887	11	162	Tgfb1,Serping1,C2,Vav1,Fcer1g,Tlr8,Cd74,Ceacam2,B2m,Sash3,Ptprc,C6,H2-Ea,C3,Il18,H2-M3,Tnf,Fcgr2b,Unc13d,Cd40,Btk,Tnfsf4,Fzd5,Foxj1,Arg1,H2-K1,Ptpn6,Ceacam1,Rsad2,Inpp5d,Cd8a,Cadm1,Ung,Il2,Cr2,Bcl3,Ctsc,C1qc,Cd28,Ctsh,Il4ra,Rab27a,Nectin2,Rftn1,Ccr6,Myd88,Cd81,Cd46,Fadd,Smad7,Rnf168,Irf7,Mad2l2,Kmt5b,Il23a,Il27ra
GOBP_REGULATION_OF_LEUKOCYTE_CHEMOTAXIS	0.0015417	0.0620071	0.446936	1.68011	10	84	Ccr1,Wnt5a,Cd74,Stap1,Cxcl10,Csf1,Csf1r,Ccl19,Dapk2,Cmklr1,Nckap1l,Ano6,Rin3,Calr,C5ar1,Gpsm3,Prss56,Ccl5,Rarres2,Jam3,Thbs4,Mst1,F2rl1,Aif1,C3ar1,Cxcl14,Mapk3,Ddt,Rac2,Padi2,Ccr6
HP_NEONATAL_SHORT_LIMB_SHORT_STATURE	0.00154825	0.0620314	0.77458	1.82579	8	10	Col1a1,Col1a2,Col2a1,Gli1,Evc,Fgfr3
GOBP_REGULATION_OF_DEFENSE_RESPONSE	0.00155504	0.0620645	0.306801	1.3921	13	476	S100a9,C2cd4a,Serping1,C1qtnf3,Psmb9,Sphk1,Psmb8,Vav1,Fcer1g,Tlr8,Il22ra2,Cyba,Wnt5a,Metrnl,Agtr1a,Stap1,Psme2,Ceacam2,Trim5,Parp14,Parp9,Penk,Syk,Casp4,Ptprc,Pbk,Egfr,Pgc,C2cd4b,Sbno2,C3,Irf1,Il18,H2-M3,Il13,Ifi35,Erap1,Mgst2,Tnf,Creb3l3,Trem2,Psmd9,Relb,Tnfrsf11a,Fcgr2b,Pycard,Hgf,Dtx3l,Psmb10,Btk,Alox15,Usp18,Nlrc5,Tnfsf4,Krt1,Sele,Arg1,H2-K1,Ptpn6,Ceacam1,Card9,Cxcl5,Tspan32,Mefv,Alox5,Cebpa,…
HP_ABNORMAL_IMMUNE_SYSTEM_MORPHOLOGY	0.00157533	0.0624344	0.312904	1.40875	13	417	Cdca7,Tgfb1,Ncf2,Fermt3,Pstpip1,Psmb9,Cybb,Tbxas1,Tnnt2,Bcl11b,Slc29a3,Stx11,Dsg2,Cyba,Kit,Itgb2,Myc,Dock8,Sp110,Ptprc,Tbx2,Ncf1,Casr,Rpl18,Usb1,Csf3r,Stxbp2,Trem2,Dmp1,Fcgr2b,Unc13d,Cd40,Ciita,Vangl1,Srebf1,Btk,Rpl35,Nckap1l,Fat4,Cbfb,Ube2t,Cdkn2a,Dll4,Sall4,Pik3cd,Card9,Scarb2,Chek2,Mefv,Cebpa,Samhd1,Calr,Fance,Il2rg,Gli1,Arpc1b,Fancc,Rad51,Unc93b1,Tmpo,Evc,Nexn,Cd8a,Rpl11,Fmo3,Cln3,Ifih1,Pdgfr…
GOBP_REGULATION_OF_MACROPHAGE_MIGRATION	0.00157629	0.0624344	0.592083	1.8153	9	29	Stap1,Csf1,Csf1r,Trem2,Emilin1,Cmklr1,C5ar1,Ccl5,Rarres2,Mst1,C3ar1,Mapk3,Ddt,Cd81,Cx3cr1
GOBP_POSITIVE_REGULATION_OF_HEMOPOIESIS	0.00160128	0.0631839	0.401123	1.5932	11	124	Tgfb1,Ccr1,Cd74,Car2,Sash3,Vnn1,Syk,Ptprc,Hlx,Csf1,H2-Ea,Vsir,Il18,H2-M3,Ccl19,Tnf,Trem2,Zfp36l1,Btk,Cd86,Nckap1l,Tnfsf4,Cbfb,Evi2b,Inpp5d,Il2,Ripk1,Zbtb7b,Tesc,Tgfbr2,Il1rl2,Dusp10,Il4ra,Ap3b1,Cd4,Tyrobp,Il36b,Nkap,Anxa1,Axl,Cd46,Gli2,Fadd
GOBP_CELL_KILLING	0.00164564	0.0646891	0.436966	1.68342	11	98	Clec7a,Vav1,Stap1,Ceacam2,B2m,Syk,Reg3g,Ptprc,H2-Ea,Ccl2,C3,Il18,H2-M3,Il13,Stxbp2,Fcgr2b,Camp,Unc13d,F2,Arg1,H2-K1,Ptpn6,Ceacam1,Cxcl5,P2rx7,Cd5l,Cadm1,F2rl1,Ctsc,Ctsh,H2bc21,Rab27a,Nectin2,Tyrobp,Dnase1
Gemma_GSE5429_Hippocampal_gene_expression_profiling_across_8_inbred_strains:_towards_understanding_the_molecular_basis_of_behaviour_strain_C3H.HeJ_Up	0.00167856	0.065735	0.284574	1.32688	15	814	S100a9,Gjb1,Asgr1,Igfbp5,Apod,Adora2b,Psmb9,Nnat,Sphk1,Tbxas1,F10,Rbp1,Tcf7,Napsa,Gtse1,Stat5a,Homer3,Gfap,Rlbp1,Ly86,Fam3b,Guca2b,Nde1,Slc27a3,Hcn2,Kit,Id3,Aldh1a2,Padi1,Sp110,Plg,Reg3g,Tnfrsf17,Fxyd1,Mpeg1,Llgl2,Ntsr1,Tbx2,Fbln1,Zic4,Itgb7,Hlx,T2,Id4,Rps16,Igfbpl1,Zg16,Mcm7,Fut1,Zfp36l2,Slc6a9,Pcsk6,Pitx3,Endog,Il13,Nop53,Shmt1,Tnf,Podxl,Stxbp2,Scrg1,Itgb2l,Kcnj5,Relb,Mcm5,Pou3f2,Slc27a1,Camp,A…
DropViz_HC_Neuron_CajalRetzius_Lhx1_cluster-markers.csv	0.00169779	0.0661982	0.552438	1.78033	10	36	Calb2,Gtse1,Nxph4,Cdkn1c,Syndig1l,Kcnj5,Ankrd35,Mrap2,Slc17a6,Tmem163,Nppc,Lhx5,Pnoc,Isoc1,Mia,Pafah1b3,Rec114,Diablo,Rassf4,Ndnf,Mab21l1,Lrig3
GOBP_RETINOL_METABOLIC_PROCESS	0.00170309	0.0661982	-0.551477	-1.9394	5	36	Ttr,Rpe65,Lrat,Rdh14,Cyp1a2,Retsat,Cyp2c39,Cyp2c38,Adh7,Cyp3a11,Akr1b8,Rdh13,Cyp1a1
GOBP_REGULATION_OF_PHAGOCYTOSIS	0.00171944	0.0662224	0.465858	1.70227	11	71	C2,Clec7a,Sphk1,Fcer1g,Cyba,Stap1,Syk,Ptprc,C3,Tnf,Trem2,Fcgr2b,Pycard,Alox15,Nckap1l,Ano6,Calr,Il2rg,Pparg,Fgr,Hck,Cd300a,F2rl1,Lman2,Rab27a,Tulp1,Dnm2,Csk,Rab31,Mfge8,Appl2
GOBP_LYMPHOCYTE_MIGRATION	0.00171944	0.0662224	0.462771	1.69099	11	71	Itgal,Apod,Cxcl16,Tnfrsf14,Wnt5a,Cxcr3,Dock8,Ccl3,Cxcl10,Itgb7,Cklf,Ccl2,Ccl19,Pycard,Pik3cd,Ccl5,Ccl22,Hsd3b7,Aif1,Cxcl14,Slc12a2,S1pr1,Ccl17
GOBP_ASTROCYTE_DEVELOPMENT	0.00172279	0.0662224	0.569908	1.79636	10	33	S100a9,Egfr,Tspan2,Tnf,Trem2,Vim,Pou3f2,C5ar1,Bace2,Grn
GOBP_REGULATION_OF_LEUKOCYTE_DIFFERENTIATION	0.00173461	0.066384	0.357028	1.51195	13	211	Cartpt,Tgfb1,Ccr1,Gpr137b,Cd74,Car2,Myc,Ceacam2,Sash3,Vnn1,Bglap,Syk,Ptprc,Hlx,Csf1,H2-Ea,Zfp36l2,Vsir,Irf1,Il18,H2-M3,Ccl19,Tnf,Trem2,Zfp36l1,Fcgr2b,Btk,Cd86,Nckap1l,Tnfsf4,Cbfb,Foxj1,Ptpn6,Ceacam1,Evi2b,Tmem176b,Inpp5d,Il2,Ripk1,Zbtb7b,Tesc,Sfrp1,Tgfbr2,Fgl2,Nfatc2,C1qc,Cd28,Zc3h8,Il1rl2,Dusp10,Il4ra,Ap3b1,Cd4,Tyrobp,Il36b,Tlr4,Nkap,Bmp4,Anxa1,Axl,Clptm1,Sh3rf1,Cd46,Gli2,Fadd
HAY_BONE_MARROW_NEUTROPHIL	0.00173974	0.066384	0.325529	1.44329	14	344	S100a9,Asgr1,Tgfb1,Ncf2,Igsf6,Pstpip1,Cybb,Slc15a3,Capg,Tlr8,Stx11,S100a4,Ly86,Cyba,Rbp7,Ctsz,Asgr2,Ltbr,Vnn1,Mtmr11,Mpeg1,Stac3,Hlx,Tspo,Ncf1,Rbm47,Cars2,Emb,Cklf,Rin2,Csf3r,Lcp1,Stxbp2,Emilin2,Slc16a3,Rhob,Vim,Pycard,Steap4,Peli2,Naga,Ptafr,Scand1,Ltb4r1,Ano6,Creb5,Gm2a,Serpinb2,Timp2,Mefv,Tfec,Alox5,Stab1,Plbd1,Tmem176b,Ndufs7,Cpd,Lamtor4,Anxa2,Gnai2,Plec,Kynu,Grn,Tmbim4,Inppl1,Dennd6b,Fgl2,Se…
Park_2011_Coexpression_Hippocampus_Mouse_yellow	0.0017517	0.0665964	0.3011	1.3749	15	531	Gjb1,Scn4a,Spint1,Pdha2,Slc5a11,C1qtnf3,Kcnh6,Col7a1,Akap14,Bst2,Doc2g,Tcf7,Stat5a,Gsta3,Hmx1,Frat1,Fxyd4,Fbln2,Olfml2a,Krt24,Arhgef10,Fcer1a,Obscn,Metrnl,Myct1,Pnmt,Magix,Ebf4,Slc12a4,Sytl3,Relt,Scrib,Ranbp17,Tifab,Cldn16,Pard3,Lrrc56,Dhrsx,Gal3st4,Bid,Casr,Cdk2,Fut1,Crhr2,Zfp784,Il13,Tnf,Gpnmb,Rdh7,Spag4,Ksr1,Adamts8,Tbkbp1,Tnip2,Dusp15,Cnn2,Lao1,Crb3,Camp,Steap4,F2,Wnt1,Isoc2b,Tk1,Ankrd9,Mmp13…
MEISSNER_BRAIN_HCP_WITH_H3K27ME3	0.00180157	0.0682245	0.384582	1.57489	13	159	Gal,Spint1,Calb2,Slc18a3,Prr5,Sfrp5,Scarf2,Alx1,Hmx1,Atp2a3,Pkp1,Tmem30b,Neurog1,Loxl1,Tcfl5,Insrr,Fam89a,Vax2,Cldn3,Trpv4,Aebp1,Igfbpl1,Fgf3,Hoxb7,Ptf1a,Espn,Slc5a5,Irx4,Fev,Sall4,Tfap2c,Amn,Aqp5,Plbd1,Lhx5,Dmrt1,Pitx2,Wt1,Foxd2,Thbs4,Gata4,Ltbp2,Bcl3,Cdx2,Mmp2,Ankrd53,Prrx2,Gata5,Igf2,Krt19,Uncx,Sim2,Nkx2-5,Draxin,Igf2bp1,Tlx2,Gpr50
GOBP_SKELETAL_SYSTEM_MORPHOGENESIS	0.00180762	0.0682245	0.38591	1.57614	13	155	Tbx4,Col1a1,Foxc1,Chad,Stc1,Alx1,Ccn2,Neurog1,Sox11,Has2,Chst11,Fbn2,Fgfr1,Tifab,Trpv4,Hoxb7,Pkd1,Pcgf2,Wnt7a,Sfrp2,Mmp13,Nppc,Col2a1,Shox2,Tfap2a,Fgfr2,Fgr,Rarg,Col11a1,Msx1,Pdgfra,Sfrp1,Inppl1,Fgfr3,Mmp2,Tgfbr2,Zmpste24,Thra
HP_AVASCULAR_NECROSIS_OF_THE_CAPITAL_FEMORAL_EPIPHYSIS	0.00182542	0.0684008	0.686438	1.85512	10	17	Col1a1,Fzd2,Wnt5a,Col1a2,Trpv4,Sil1,Col2a1,Atp7a
Microglia_All_Darmanis_PNAS_2015	0.00182542	0.0684008	0.680106	1.83801	10	17	Itgax,Cd74,Ccl3,Ptprc,C3,Laptm5,Lcp1
GOBP_MACROPHAGE_MIGRATION	0.00184502	0.0688873	0.545626	1.77815	11	38	Stap1,Csf1,Cklf,Csf1r,Trem2,Emilin1,Cmklr1,C5ar1,Ccl5,Rarres2,Lgals3,Mst1,C3ar1,Mapk3,Ddt
GOBP_REGULATION_OF_VENTRICULAR_CARDIAC_MUSCLE_CELL_ACTION_POTENTIAL	0.00187425	0.069729	0.763985	1.85203	10	11	Dsg2,Jup,Dsp,Dsc2,Bin1
GOBP_NEGATIVE_REGULATION_OF_GLIOGENESIS	0.00189484	0.0702438	0.591835	1.80245	11	28	Nkx6-2,Tmem98,Sox11,Sox10,Tspo,Pitx3,F2,Cers2,Sirt2,Idh2,Dusp10,Gpr37l1,Nr1d1
GOBP_INTERLEUKIN_6_PRODUCTION	0.0019058	0.0703967	0.425272	1.64924	13	103	C1qtnf3,Clec7a,Tmem106a,Tlr8,Rab7b,Cyba,Wnt5a,Cd74,Mbp,Syk,Tnf,Trem2,Tlr1,Pycard,Hgf,Ptafr,Nckap1l,Tnfsf4,Foxj1,Ptpn6,Card9,Inpp5d,Ifih1,Klf2,Bank1,F2rl1,Aif1,Selenos,Il1rl2,Mavs,Il17ra,Tyrobp,Afap1l2,Tlr7,Csk,Myd88,Tlr4,Il33,Sphk2,Nlrx1,Nod1,Il27ra,C1qtnf4,Tnfaip3,Ptpn11,Gas6,Irak3,Arrb2,Arhgef2,Il6ra,Il10,Sirpa,Bcl10
GOBP_MYELOID_LEUKOCYTE_MEDIATED_IMMUNITY	0.00191248	0.0703967	0.312018	1.40614	16	424	Itgax,S100a9,Itgal,Gpr84,Tbc1d10c,Cybb,Serpina3c,Fcer1g,Arhgap45,Stbd1,Pkp1,Cyba,Jup,Kit,Ctsz,Itgb2,Stap1,Ceacam2,B2m,Vnn1,Syk,Gsn,Ptprc,Agpat2,C3,Il13,Rhog,Stxbp2,Cd63,Cnn2,Fcgr2b,Pycard,Camp,Unc13d,F2,Dpp7,Mvp,Ptafr,Btk,Dsp,Nckap1l,Krt1,Arg1,Ano6,S100a13,Tmbim1,Ptpn6,Pik3cd,Ceacam1,Cxcl5,Gm2a,Timp2,Alox5,Tmc6,Cant1,Tmem179b,Fgr,Vat1,C5ar1,Anxa2,Ormdl3,Dbnl,Lgals3,Vamp8,Grn,Cd300a,F2rl1,Naprt,St…
GOMF_3_5_CYCLIC_GMP_PHOSPHODIESTERASE_ACTIVITY	0.00193564	0.0709985	-0.760338	-1.95354	7	11	Pde6b,Pde6a,Pde10a,Pde5a,Pde1a,Pde1c
MANNO_MIDBRAIN_NEUROTYPES_HOMTN	0.00194301	0.0710185	-0.287235	-1.44681	2	304	Sncg,Fabp6,Sema3a,Neto1,Cd2,Dach1,Syt4,Sema3e,Gpr155,Gdap1,P2rx3,Sema3c,St8sia3,Pcdh9,Pip4p2,Stac,Tenm2,Dock4,Isl2,Acsl4,Prmt8,Dnajc6,Plcxd3,Prkacb,Atp2b2,Syn3,Mllt11,Plcl1,Adgrb3,Rnf157,Rapgef5,Septin6,Fam131b,Xkr4,Adam22,Mab21l2,Lyst,Esrrg,Ctxn2,Nefl,Epha3,Irx3,Lhx4,Chrna3,Dmtn,Eno2,Arg2,Pdp1,Lrfn5,Tmem255a,Prrt2,Nfasc,Atp11c,Unc79,Kcnma1,Ppp2r2b,Ppfia2,Trhde,Htr3a,Map1b,Atp2b1,Sema3d,Stxbp5,Ra…
GOBP_BUNDLE_OF_HIS_CELL_TO_PURKINJE_MYOCYTE_COMMUNICATION	0.00204047	0.0742443	0.729194	1.84402	11	13	Kcna5,Dsg2,Jup,Dsp,Dsc2
GOBP_RESPONSE_TO_MECHANICAL_STIMULUS	0.00204551	0.0742443	0.377707	1.55449	15	166	Col1a1,Kcna5,Col3a1,Nppa,Dcn,Txnip,Tlr8,Neurog1,Jup,Kit,Ltbr,Ankrd23,Bglap,Gsn,Tifab,Cxcl10,Chrna10,Egfr,Trpv4,Angpt2,Xpa,Irf1,Endog,Il13,Cnn2,Pkd1,Cd40,Wnt11,Mag,Pkd2,Pparg,Mmp7,Aqp1,Smpd2,Col11a1,Slc2a1,Gata4,Tgfbr2,Igfbp2,Nrxn2,Scx,Stra6,Mapk3,Tmem120a,Tnfrsf1a,Bag3,Rela,Asic3,Src,Tlr7,P2ry1,Cradd,Bak1,Myd88,Tlr4,Nfkbia
HP_LIMITED_ELBOW_MOVEMENT	0.00205479	0.0743222	0.430765	1.6609	14	99	Myh3,Pstpip1,Psmb8,Scarf2,Slc29a3,Fzd2,Fkbp10,Fbn2,Trpv4,Slc6a9,Itga7,Wnt7a,Ky,Mmp13,Sall4,Col2a1,Lgi4,Tfap2a,Fgfr2,Bgn,Fgfr3,Atp7a,Colec11,Sf3b4,Gjb2,Col6a2,Lmna,Plod1,Hacd1,Recql4,Ddr2,Tmem43,Myl2,Col12a1
GOBP_REGULATION_OF_ANTIGEN_PROCESSING_AND_PRESENTATION	0.00206434	0.074409	0.764917	1.80301	11	10	Cd74,Ccl19,Trem2,Fcgr2b,Pycard,Fgl2
DESCARTES_MAIN_FETAL_ENS_GLIA	0.00210231	0.0755165	0.43955	1.65235	14	84	Slc15a3,Serpina3c,Aspa,Nkain3,Rlbp1,Olfml2a,Sox10,Sox2,Zfp536,Ppp1r1c,Cnp,Erbb4,Igsf11,Lgi4,Tfap2a,Heyl,Nkain4,Gpr12,Vgll3,Kirrel3,Fam181b,Adgrb1,Gins3,Cryab,Mpz,Mia,Metrn,Sdk2,Erbb3,Cmtm5,Crym,Bcan,Col5a3
MANNO_MIDBRAIN_NEUROTYPES_HGABA	0.00211864	0.0758416	-0.231484	-1.26431	0	813	Ccdc141,Sema3a,Neto1,Fut9,Bdnf,Cd2,Lsm11,Krt14,Chic1,Hnf1b,Dusp4,Csrnp3,Nlk,Slc24a2,Col8a1,Cdh8,Syt4,Oprm1,Sema3e,Ica1l,Rims2,Slc4a1,Serinc1,Sez6l,Zbtb38,Cdc42ep3,Sytl2,Tbc1d32,Gpr155,Gdap1,Mtmr6,Ebf2,Gabra1,Nrsn1,Kcnc2,Sema3c,Cep126,St8sia3,Ets2,Camsap2,Shank2,Pcdh9,Lratd1,Cnot6l,Smurf1,Gabbr2,Gnaq,Scn1a,Prdm2,Pde1a,Grik3,Tenm2,Arpp21,Dock4,Acsl4,Cpeb4,Sorcs3,Pdzrn4,Lrp12,Tmem196,Amer3,St8sia2,D…
HP_UNUSUAL_INFECTION	0.00216076	0.0770844	0.293481	1.34918	19	596	Myh3,Cdca7,Isg15,Tgfb1,Ncf2,Slc18a3,Fermt3,Psmb9,Clec7a,Tap1,Ccr1,Cybb,Psmb8,Tnnt2,Bcl11b,Slc29a3,Cyba,Nde1,Sox11,Itgb2,B2m,Dock8,Sp110,Plg,Cdh1,Ptprc,C6,Cldn16,Lrrc56,Sult2b1,Ncf1,Tsen34,Dnai1,Egfr,Naglu,Usb1,C3,Itga7,Bnc2,Erap1,Csf3r,Stxbp2,Relb,Tnfrsf11a,Pkd1,Pcgf2,Mrap,Cd40,Ciita,Vangl1,Srebf1,Btk,Kif15,Ehmt1,Nckap1l,Fat4,Ube2t,Foxj1,Efemp2,Idua,Dnaaf5,Galc,Bche,Pik3cd,Card9,Tsen15,Col2a1,Mef…
GOBP_AXIS_SPECIFICATION	0.00217992	0.0774893	0.474985	1.69467	14	61	Stc1,Wnt5a,Neurog1,Smad6,Tifab,Six3,Vax2,Wnt6,Wnt7a,Irx4,Wnt1,Fzd5,Pitx2,Wt1,Cited1,Sfrp1,Cdx2
GOBP_TRIGLYCERIDE_CATABOLIC_PROCESS	0.00218699	0.0774893	-0.58507	-1.94955	7	29	Fabp4,Fabp6,Pnpla3,Pnpla1,Cps1,Plin5,Apoa4,Fabp9,Fabp2,Aadac,Lipc,Apoa1,Abhd5,Ddhd2,Lpl,Sorl1
GOBP_PHOSPHATIDYLINOSITOL_BIOSYNTHETIC_PROCESS	0.00221402	0.0779919	-0.392843	-1.68973	5	98	Cwh43,Plcg2,Htr2a,Pik3c2g,Piga,Pik3c2b,Mtmr6,Mtmr1,Pyurf,Pip5k1c,Dpm1,Mtmr12,Mtmr7,Cds1,Pitpnm1,Pik3ca,Fig4,Pigyl,Cdipt,Dpm3,Inpp5f,Pigh,Pten,Plekha3,Mtmr4,Pigu,Pi4k2a,Dgke,Dpm2,Pik3cb,Ocrl,Pgap4,Pip4k2c,Plekha8,Pigx,Mtmr9,Fgf2,Inpp4b,Htr2c,Pip4k2b
Gandal_2018_Schizophrenia_Downregulated_Cortex	0.00222222	0.0779919	-0.262915	-1.39466	1	518	Klf4,Fos,Htr1f,Arc,Postn,Opn3,Asap2,Egr4,Egr1,Nr4a3,Bdnf,Dusp6,Rps6ka3,Htr2a,Kcnv1,Arl4d,Exph5,Arpp19,Crhbp,Dusp4,Nr4a2,Junb,Plch1,Klf10,Rph3a,Gfra2,Rgs4,Nr4a1,Emcn,Gls,Pde8b,Ing2,Ephb3,Ndufab1,Ets2,St8sia1,Dusp14,Pde4a,Kcnk1,Ppp1r7,Cacng3,Plcl2,Trpc3,Kcns3,Abcg2,Fhl2,Spata2l,Exosc9,Traf3,Ndufaf4,Clstn3,Acat2,Mical2,Prmt8,Car4,C2cd2l,Nr3c1,Ecm1,Pld3,Vipr1,Npy,Atp2b2,Kcna1,Mllt11,Hras,Armcx3,Fbxw7…
Neuron_All_Cahoy_JNeuro_2008	0.00222363	0.0779919	-0.451827	-1.78044	6	60	Ttr,Cdh8,Syt4,Ica1l,Hs3st2,Rgs4,Mal2,Gabra1,Kcnc2,Plcxd3,Nefm,Satb2,Nefl,Trhde,Lpl,Neurod6,Syt1,Cck,Camk4,Calb1,Asph,Pgm2l1,Sv2b,Clstn2,L1cam
Gemma_GSE5429_Hippocampal_gene_expression_profiling_across_8_inbred_strains:_towards_understanding_the_molecular_basis_of_behaviour_strain_BALB.cByJ_Down	0.00223214	0.0780276	-0.248344	-1.36346	0	852	Ttr,Ptgs2,Fos,Npy2r,Fut9,Bdnf,Dusp6,Gpcpd1,Ttc39b,Snx10,Hivep1,Bhlhe40,Pcyox1,Cdh8,Abracl,Zfp322a,Zdhhc5,Psmd12,Npy1r,Id2,Ahi1,Tank,Serinc1,Eif1a,Krt10,Gria3,Gdap1,Tfb2m,Gabra1,Rapgef4,Nfyb,St8sia3,Gnpnat1,Pno1,Cnot6l,Scn1a,Pip4p2,Pdk3,Pde1a,Numb,Ssx2ip,Rbm3,Wfs1,Ndufaf4,Shoc2,Serpina3n,Acsl4,Pdk1,Spp1,Arl5a,Ipo7,Nr3c1,Zscan26,Nrp1,Fndc3a,Ap1ar,Pclo,Naa30,Mbnl1,Dnttip2,Mfsd14a,Fam3c,Ranbp9,Dcun1d…
MANNO_MIDBRAIN_NEUROTYPES_HPERIC	0.00225394	0.0785262	0.291069	1.34358	20	649	Isg15,Tgfb1,Serping1,Shisa3,Ppp1r14a,Cavin3,Adora2b,Foxc1,Serinc5,Col3a1,Rrad,Dcn,Enpep,Kcne4,Tulp2,Txnip,Naaladl1,Olfml2a,Cyba,Cebpd,Rcsd1,Fgd5,Rnf213,Car2,Col1a2,Pde7b,Myc,Id3,Plvap,Myof,B2m,Parp14,Ltbr,Nqo1,Casp4,Gsn,Tbx2,Foxs1,Zic4,Lgals3bp,Fcgrt,Sparc,Angpt2,Ppic,Lima1,Cdc42ep2,Cped1,Zic2,Irf1,Mfrp,Ifi35,Rhoc,Gpnmb,Eva1c,Nid2,Zfp36l1,Cd63,Pmp22,Slc2a2,Foxq1,Slc12a7,Wipi1,Papss2,Timp1,Unc5b,O…
GOMF_ENDOPEPTIDASE_ACTIVITY	0.00227137	0.0788695	0.33021	1.43899	18	282	C2,Psmb9,Ctrl,Psmb8,F10,Espl1,Napsa,Ctse,Adam18,Capn8,Tmprss11d,Pip,Ctsz,Plg,Casp4,Adamtsl4,Adamts7,Gzma,Pgc,Pcsk6,Mmp15,Casp6,Adamts10,Klk6,Adamts8,Pycard,Prss23,Adamts9,Hgf,F2,Psmb10,Kdm8,Usp18,Mmp13,Acr,Klk1b1,Mmp10,Pcsk5,Prss55,Plat,Hgfac,Mmp7,Prss56,Cd5l,Pik3ip1,Cela2a,Bace2,Sec11c,Klk1b3,Ctrc,Casp9,Rce1,Mst1,Sfrp1,Usp49,Mmp2,Zmpste24,Ctsc,Prss21,Adamtsl1,Adamts4,Adamts6,Ctsh
GOBP_REGULATION_OF_B_CELL_MEDIATED_IMMUNITY	0.00229779	0.079522	0.534878	1.75272	14	39	Tgfb1,Ptprc,C3,Tnf,Fcgr2b,Cd40,Btk,Tnfsf4,Foxj1,Ptpn6,Il2,Cd28,Nectin2,Mad2l2,Kmt5b,Il27ra
HP_INFLAMMATORY_ABNORMALITY_OF_THE_EYE	0.00234131	0.0807597	0.387036	1.57079	17	147	Tbx4,Ncf2,Psmb9,Ccr1,Col7a1,Cybb,Psmb8,Slc29a3,Stx11,Pkp1,Cyba,B2m,Plg,Gsn,Ncf1,Egfr,Aebp1,Xpa,Usb1,Erap1,Srebf1,Btk,H2-K1,Mefv,Fgfr2,Stub1,Plec,Cr2,Mst1,Fgfr3,Apoe,Ankrd55,Tnfrsf1a,Gjb2,Ddb2,St14
Johnson_2016_Coexpression_Hippocampus_Human_M3	0.00237906	0.0817911	-0.359611	-1.60308	5	120	Dsel,Csrnp3,Prickle1,Pde8b,Lrrc4c,Arpp21,Shc3,Bag4,Zfp830,Zfp503,Xkr4,Cds1,Dyrk2,Phactr1,Kcnb1,Usp14,Rgs17,Map1b,Mcm4,Actr2,Rab9b,Unkl,Dbt,Usp33,Nemf,Ppp2r5e,Zyg11b,Serinc3,Gabrb1,Scn2a,Cers6,Pptc7,Grin2a,Ssbp3,Gtdc1,Mycbp2,Pip4k2b,Frrs1l,Akirin1,Gabrb3,Magi3,Cxadr,Pias1,Hook1,Prox1,Cmtm8
GOBP_POSITIVE_REGULATION_OF_LYMPHOCYTE_DIFFERENTIATION	0.00238965	0.081885	0.441657	1.65519	16	82	Cd74,Sash3,Vnn1,Syk,Ptprc,Hlx,H2-Ea,Vsir,Il18,H2-M3,Ccl19,Btk,Cd86,Nckap1l,Tnfsf4,Cbfb,Inpp5d,Il2,Zbtb7b,Tgfbr2,Il1rl2,Dusp10,Il4ra,Ap3b1,Il36b,Nkap,Anxa1,Axl,Cd46,Gli2
GOBP_RESPONSE_TO_NUTRIENT	0.00247396	0.0841607	0.384641	1.55942	18	146	Ccl28,Col1a1,C2,Cybb,Folr2,Stc1,Aldh1a2,Gipr,Vcam1,Nqo1,Bglap,Penk,Gsn,Cxcl10,Ass1,Tspo,Egfr,Sparc,Casr,Trim25,Pemt,Cd40,Sfrp2,Serpinc1,Arg1,Ucp3,Tyr,Bche,Cdkn2b,Pparg,Abcg5,Usf1,Gnai2,Kynu,Ascl1,Gata4,Sfrp1,Hmox1,Tgfbr2,Kank2,Hmgcl,Igfbp2
HP_ABNORMALITY_OF_THE_ACETABULUM	0.0024803	0.0841607	0.475781	1.69298	16	60	Tbx4,Col1a1,Col1a2,Fkbp10,Trpv4,Col2a1,Cant1,Fgfr2,Evc,Timm22,Ifih1,Bgn,Inppl1,Fgfr3,Mmp2,Tgfbr2,Gpx4,Smarcal1,Ap3b1
HP_KNEE_FLEXION_CONTRACTURE	0.0024803	0.0841607	0.47588	1.69334	16	60	Myh3,Slc18a3,Pstpip1,Scarf2,Fkbp10,Fbn2,Trpv4,Itga7,Psat1,Ky,Sdhaf1,Lgi4
GOBP_ANTIGEN_PROCESSING_AND_PRESENTATION_OF_PEPTIDE_ANTIGEN_VIA_MHC_CLASS_I	0.00252773	0.0854916	0.43835	1.64561	17	83	Ncf2,Psmb9,Tap1,Cybb,Psmb8,Fcer1g,Cyba,Psme2,B2m,Ncf1,H2-M3,Erap1,Psmd9,Psmb10,H2-K1,Calr
GOBP_ANTIGEN_PROCESSING_AND_PRESENTATION_OF_ENDOGENOUS_PEPTIDE_ANTIGEN	0.00255059	0.085607	0.723386	1.82934	14	13	Tap1,B2m,H2-Ea,H2-M3,Erap1,H2-K1
GOBP_POSITIVE_REGULATION_OF_MACROPHAGE_CHEMOTAXIS	0.00255059	0.085607	0.723645	1.82999	14	13	Csf1,Csf1r,Cmklr1,C5ar1,Ccl5,Rarres2,C3ar1,Mapk3
GOBP_BONE_TRABECULA_MORPHOGENESIS	0.0025558	0.085607	0.752528	1.82426	14	11	Col1a1,Chad,Fbn2,Sbno2,Sfrp1,Mmp2
HP_JOINT_CONTRACTURES_INVOLVING_THE_JOINTS_OF_THE_FEET	0.00264419	0.0882838	0.65502	1.7967	15	18	Myh3,Col7a1,Psmb8,Scarf2,Slc29a3,Chrng,Fgfr3,Mmp2
GOBP_MYELOID_LEUKOCYTE_DIFFERENTIATION	0.00270305	0.0899606	0.376327	1.53982	20	157	Cartpt,Tgfb1,Ccr1,Gpr137b,Cd74,Kit,Car2,Myc,Ceacam2,Ltbr,Bglap,Nrros,Csf1,Tspan2,Csf1r,Sbno2,Ccl19,Tnf,Trem2,Zfp36l1,Relb,Tnfrsf11a,Pik3cd,Ceacam1,Evi2b,Cebpa,Pparg,Ifi204,Inpp5d,Anxa2,Cbfa2t3,Ripk1,Tesc,F2rl1,Farp2,Sfrp1,Itgb6,Tgfbr2,C1qc,Mndal,Ap3b1,Src,Epha2,Cd4,Tyrobp
DropViz_HC_Endothelial_Flt1_cluster-markers.csv	0.0027221	0.0901239	0.350539	1.4855	21	212	Hmgcs2,Isg15,Ddc,Bst2,Hspa12b,Tcf7,Capg,Zic3,Hhex,Kank3,Sox17,Fgd5,Clic5,Id3,Gimap6,B2m,Cp,Tspo,Fcgrt,Ppic,Ifi35,Podxl,Cnn2,Foxq1,Vim,Gbp3,Net1,Cldn5,H2-K1,Trim47,Ceacam1,Isyna1,Cdkn2b,Lims2,Ier3,Vwf,Sp100,Ifitm3,Arpc1b,Rsad2,Col4a1,Wwtr1,Anxa2,Thbd,Slc7a5,Fxyd5,Slc2a1,Ifitm2,Ifih1,Klf2,Uaca,Fli1,Slc6a6,Rras,Mpzl1,Ppfibp1,Gpr4,Ctsh,Tmem140,Pltp,Degs2,Rtp4
GOBP_IMMUNOLOGICAL_MEMORY_PROCESS	0.00272526	0.0901239	0.732322	1.8139	15	12	Tnfrsf14,H2-Ea,Tnfsf4,St3gal1,Fgl2,Cd81,Cd46,Il23a
GOMF_ACTIN_BINDING	0.00277971	0.0916336	0.321022	1.42448	23	348	Myh3,Pstpip1,Tnnt2,Capg,Pstpip2,S100a4,Ermn,Pip,Rcsd1,Myo1d,Ceacam2,Ppp1r42,Gsn,Pdlim4,Egfr,Trpv4,Myh4,Fhdc1,Lima1,Ppp1r9b,Espn,Lcp1,Myo16,Mtss1,Cnn2,Vasp,Eps8l1,Ezr,Pdlim1,Bin1,Mobp,Ceacam1,Mefv,Myo9b,Mlph,Tlnrd1,Myom1,Antxr1,Sptb,Arpc1b,Baiap2l1,Myh11,Pof1b,Cgn,Cnn3,Nexn,Nrap,Fxyd5,Sptbn4,Dbnl,Snta1,Plec,Afap1,Myh7,Inppl1,Iqgap2,Msrb1,Aif1,Vash1,Syne3,Hip1r,Adcy8,Myl3,Mtss2,Ppp1r18,Mib2,Dnase1,…
GOMF_STRUCTURAL_MOLECULE_ACTIVITY	0.00289242	0.0950485	0.301253	1.36599	25	472	Ankrd2,Mfap2,Col1a1,Col7a1,Col3a1,Dcn,Stx2,Gfap,Fbln2,Pkp1,Crygn,Krt24,Obscn,Jup,Col1a2,Mbp,Col23a1,Pgm5,Fbn2,Bglap,Cldn16,Fbln1,Mfap5,Mybph,Cldn3,Rps16,Aebp1,Sparc,Cldn11,Chadl,Sorbs3,Rpl18,Nid2,Emilin2,Tubb4a,Spag4,Vim,Tuba8,Rpl12,Emilin1,Rps13,Col14a1,Dsp,Rpl35,Impg2,Lmnb1,Rpl7,Mrpl54,Krt1,Rpl27a,Mobp,Tubb2b,Efemp2,Cldn5,Mrpl33,Evpl,Srpx2,Col2a1,Fgg,Rpl8,Prph,Myom1,Vwf,Sptb,Arpc1b,Tubb1,Col4a1…
HP_DECREASED_CIRCULATING_ALDOSTERONE_LEVEL	0.00290487	0.0951572	-0.747095	-1.97525	11	12	Cyp11a1,Nr0b1,Cyp11b1,Hsd3b1,Hsd11b2,Nr3c1
GOBP_PRODUCTION_OF_MOLECULAR_MEDIATOR_OF_IMMUNE_RESPONSE	0.00298198	0.097377	0.381674	1.55085	22	148	Tgfb1,Clec7a,Tnfrsf14,Wnt5a,Cd74,Kit,B2m,Sash3,Ptprc,Pgc,Il18,H2-M3,Il13,Tnf,Laptm5,Fcgr2b,Cd40,Btk,Cd86,Tnfsf4,Fzd5,Klk1b1,Arg1,H2-K1,Samhd1,Rsad2,Slc7a5,Ung,Il2,Klk1b3,Xrcc4,Pkn1,F2rl1,Hmox1,Cd28,Il4ra,Mavs,Ccr6,Tlr4,Cd81,Gprc5b,Klk1b5,Il33,Smad7,Trim6,Rnf168,Mad2l2,Sphk2,Kmt5b,Tgfb2,Il27ra,Tril,Ctnnbl1,Yy1
Gemma_GSE23182_Systemic_inflammation_modulates_Fc_receptor_expression_on_microglia_in_chronic_neurodegeneration_Treatment_lipopolysaccharide_Down	0.00301523	0.0981551	0.496925	1.69485	19	48	Wscd1,Aspa,Sox17,Gal3st4,Arhgap23,Wnt7a,Bin1,Vwf,Kcnk13,Fgfr2,Slco2b1,Tmem151a,Slc6a6,Serpinb1a,Pcbp4,Larp6,Padi2,Phldb1
GOBP_POSITIVE_REGULATION_OF_LEUKOCYTE_CHEMOTAXIS	0.0030303	0.0983385	0.458972	1.66268	20	67	Ccr1,Wnt5a,Cd74,Cxcl10,Csf1,Csf1r,Ccl19,Dapk2,Cmklr1,Nckap1l,Ano6,Calr,C5ar1,Gpsm3,Prss56,Ccl5,Rarres2,Thbs4,F2rl1,Aif1,C3ar1,Cxcl14,Mapk3
GOCC_GOLGI_LUMEN	0.00304922	0.0984836	0.468881	1.6817	20	63	Tgfb1,F10,Dcn,Omd,Wnt5a,Bglap,Zg16,Pcsk6,Wnt6,Wnt5b,Hs3st1,Wnt7a,F2,Wnt1,Pcsk5,Cspg5,Cspg4,Pros1,Bgn
GOBP_DIOL_METABOLIC_PROCESS	0.00305564	0.0984836	0.611599	1.78404	18	23	Sphk1,Plpp2,Acer2,Qdpr,Spr,Asah2,Sptlc1,Plpp3,Degs2,Sptlc2,Abca2,Sphk2,Gch1,Pts
HP_ABNORMAL_MITRAL_VALVE_MORPHOLOGY	0.00306321	0.0984836	0.42737	1.61725	21	87	Col1a1,Col3a1,Zic3,Slc29a3,Col1a2,Fbn2,Mfap5,Aebp1,Pkd1,Pcgf2,Col2a1,Pkd2,Vwf,Hcn4,Tbl2,Ifih1,Myh7,Dchs1,Gata4,Mmp2,Tgfbr2,Zmpste24,Enpp1,Lmna,Ndufb11,Nkx2-5,Hgd,Gtf2ird1,Plod1,Gtf2i,Mypn,Ccdc22,Tgfb2,Xylt1,Pld1
GOMF_GLYCOSAMINOGLYCAN_BINDING	0.00307259	0.0984836	0.37202	1.52793	23	162	Dcn,Fgfbp3,Ccn2,Hapln2,Reg1,Stab2,Fgfr1,Reg3g,Ptprc,Cxcl10,Zg16,Nrp2,Pcsk6,Gpnmb,Eva1c,Adgrg1,Trem2,Adamts8,F2,Fstl1,Impg2,Apob,Serpinc1,Efemp2,Cxcl5,Serpind1,Clec3b,Pcolce2,Stab1,Jchain,Tgfbr3,Fgfr2,Mmp7,Fgf7,Slit1,Zfp146,Cel,Rpl22,Col11a1,Thbs4,Bgn,Ltbp2,Sfrp1,Tgfbr2,Hapln3,Apoe,Fgfrl1,Adamts15,Rspo1,Cd44,Podxl2,Ltbp4,Ptprf,Vcan,Bcan,Bmp4,Col5a3,Grem2,Ndnf,Adamtsl5,Sell,Nod1,Vegfb,Sost,Prg2,Paf…
HP_THIN_EYEBROW	0.00309552	0.098874	0.476085	1.67449	20	57	Krt71,Bcl11b,Jup,Cdh3,Aebp1,Rin2,Apcdd1,Dsp,Lpar6,Antxr1,Lss,Col11a1,Cdc45,Pex1,Kank2,Ednra,Gjb2,St14,Itga3,Ccnk,Megf8,Lztr1,Naa10
GOBP_POSITIVE_REGULATION_OF_GLIOGENESIS	0.00310375	0.098874	0.487099	1.69425	20	53	Nkx6-2,Spint1,Tgfb1,Nkx2-2,Aspa,Sox10,Gjc2,Tspo,Tnf,Bin1,Mag,Olig2,Pparg
GOBP_DIGESTIVE_SYSTEM_DEVELOPMENT	0.00311864	0.0990455	0.406575	1.59027	22	110	Sfrp5,Nkx2-2,Zic3,Wnt5a,Sox11,Sox17,Kit,Reg1,Sox10,Aldh1a2,Tbx2,Ass1,Hlx,Egfr,Ptf1a,Sall1,Tnf,Pkd1,Sfrp2,Fat4,Pcsk5,Wnt11,Shox2,Fgfr2,Gli1,Agr2,Rarres2,Pdgfra,Pkdcc,Dchs1,Ascl1,Gata4,Sfrp1,Cdx2,Tgfbr2,Stra6,Gata5,Slc4a2,Src,Igf2,Hip1r
MANNO_MIDBRAIN_NEUROTYPES_HRGL1	0.00314199	0.0992074	0.334986	1.44709	25	257	Igfbp5,Nts,1700010I14Rik,Wscd1,Dcn,Hk2,Cfap45,Ccn2,Dsg2,Wnt5a,Ermn,Fabp7,Id3,Col23a1,Slc25a18,Acss1,Sox2,Id4,Zfp36l2,Kcnn3,Il18,Psat1,Arx,Zfp36l1,Pmp22,Vim,Apcdd1,Wnt1,Ptpro,Igsf1,Erbb4,Nacc2,Cspg5,Foxj1,Npr3,Tmem132c,Creb5,Tram2,Eepd1,Veph1,Antxr1,Pon2,Slit1,Nkain4,Gdpd2,Ddah1,Plekha5,Tff3,Msx1,Pik3ip1,Rsph1,Fgfr3,Trim59,Nfatc2,Ropn1l,Igfbp2,Adamts6,Morn5,S1pr1,Pltp,Cryab,Asic3,Vstm4,Cd44,Rfx4,I…
GOBP_POSITIVE_REGULATION_OF_CELL_ADHESION	0.00315126	0.0992074	0.322258	1.42392	26	333	Ccl28,Vav1,Tnfrsf14,Fbln2,Wnt5a,Jup,Cd74,Itgb2,Has2,Sash3,Vcam1,Vnn1,Dock8,Syk,Ptprc,Hlx,Sox2,Apbb1ip,Csf1,H2-Ea,Fut1,Vsir,Rin2,Il18,H2-M3,Ccl19,Tnf,Adgrg1,Dmp1,Pycard,Unc13d,Emilin1,Sfrp2,Ptafr,Cd86,Alox15,Nckap1l,Tnfsf4,St3gal4,Cbfb,Cspg5,Sele,Efemp2,H2-K1,Ptpn6,Grap2,Fgg,Efnb3,Lims2,Alox5,Calr,Fut4,Agr2,Map3k8,Yes1,Ccl5,Gpam,Stx3,Cdh13,Il2,Zbtb7b,Sfrp1,Edil3,Tgfbr2,Carmil1,Rras,Dock1,Igfbp2,Cd…
HP_MITRAL_VALVE_PROLAPSE	0.00315231	0.0992074	0.449236	1.64154	21	71	Col1a1,Col3a1,Slc29a3,Col1a2,Fbn2,Mfap5,Aebp1,Pkd1,Pcgf2,Col2a1,Pkd2,Vwf,Hcn4,Tbl2,Myh7,Dchs1,Mmp2,Tgfbr2,Enpp1,Lmna,Ndufb11,Gtf2ird1,Plod1,Gtf2i,Mypn
GOBP_CYTOKINE_PRODUCTION_INVOLVED_IN_IMMUNE_RESPONSE	0.0031714	0.0995074	0.453877	1.64714	21	68	Tgfb1,Clec7a,Tnfrsf14,Wnt5a,Cd74,Kit,B2m,Sash3,Il18,H2-M3,Tnf,Laptm5,Btk,Tnfsf4,Fzd5,Arg1,H2-K1,Rsad2,Slc7a5,F2rl1,Hmox1
HP_ABSCESS	0.00319003	0.0997079	0.497805	1.68273	20	46	Tgfb1,Ncf2,Pstpip1,Cybb,Cyba,Itgb2,Ncf1,Dmp1,Vangl1,Btk,Cdkn2a,Mefv,Trp53,Ctsc,Enpp1,Il17ra,Rac2,Myd88,Carmil2,Psenen,Ddr2
Park_2011_Coexpression_Hippocampus_Mouse_sienna3	0.00319693	0.0997079	0.597546	1.77592	19	25	Cartpt,Rprm,Trh,Meis1,Zbtb7c,Cacng4,Glra2,Cdh13,Oxt
GOBP_NEGATIVE_REGULATION_OF_ADAPTIVE_IMMUNE_RESPONSE	0.00324124	0.10062	0.537192	1.7312	20	36	Tnfrsf14,Ceacam2,Ptprc,H2-M3,Fcgr2b,Alox15,Tnfsf4,Foxj1,Arg1,Ptpn6,Ceacam1,Il2,Zbtb7b,Trim27,Il4ra,Samsn1,Il33,Smad7,Il27ra
FLORIO_NEOCORTEX_BASAL_RADIAL_GLIA_DN	0.00324549	0.10062	0.379166	1.5407	24	149	Mnd1,Apod,Espl1,Gtse1,Hjurp,Cks1b,Nde1,Ugt8a,Col1a2,Vcam1,Tent5c,Cdca2,Pbk,Hsd17b11,Sparc,Cdc20,Tk1,Plk1,Fstl1,Lmnb1,Kif15,Pttg1,Timeless,Ube2t,Cks2,Chek2,Birc5,Fbxo5,Kif22,Ncaph,Prc1,Shcbp1,Dlgap5,Fgfr2,Nusap1,Mybl2,Ube2c,Cenpl,Cdc45,Trim59,Slc15a2,Cenpm,Tubb6,Cdca3,Ak4,Xrcc2,Kif18b,Dusp10
LEIN_ASTROCYTE_MARKERS	0.00327256	0.101158	0.542268	1.73345	20	35	Gfap,Id3,Gsn,Sparc,Cd63,Cldn5,Stab1,Mlph,Apoe,Plpp3,S1pr1,Gpr37l1,Hepacam,Bcan,Mfge8,Gldc,Dbi,Cst3
GOMF_CYTOKINE_RECEPTOR_BINDING	0.00331126	0.102051	0.365368	1.50646	25	169	Ccl28,Tgfb1,Il13ra1,Gh,Cxcl2,Cxcl16,Prl,Stap1,Smad6,Ccl3,Syk,Cxcl10,Csf1,Bid,Cklf,Ccl2,Il18,Il13,Erap1,Ccl19,Tnf,Pycard,Il11,Tnfsf4,Amh,Tmbim1,Cxcl5,Tgfbr3,Ccl5,Shc1,Ccl22,Itgb3,Il2,Traf5,Ripk1,Tgfbr2,Prlr,Traf4,Pdcl3,Cxcl14,Ddt,Ccl17,Il36b,Plcg1,Myd88,Fadd,Inhbc,Il33,Smad7,Casp3,Trap1,Fasl,Ifnk,Tgfb2,Il23a,Il27ra,Bex3,Vegfb
FAN_EMBRYONIC_CTX_MICROGLIA_1	0.00333467	0.10247	0.392749	1.55894	24	123	Mnd1,Espl1,Gtse1,Hjurp,Cks1b,Fam83d,H2ax,Cdca2,Pbk,Atad2,Cklf,Atad5,Anapc11,Ccnf,Cdc20,Tk1,Plk1,Kif15,Pttg1,Ube2t,Cks2,Birc5,Fbxo5,Evi2b,Kif22,Ncaph,Prc1,Shcbp1,Dlgap5,Nusap1,Tmpo
GOCC_PHAGOCYTIC_VESICLE	0.00338983	0.103858	0.403825	1.57952	24	110	Ncf2,Tap1,Cybb,Rab7b,Cyba,B2m,Syk,Gsn,Mpeg1,Ncf1,Cdc42ep2,H2-M3,Tlr1,Vim,Abca1,H2-K1,Calr,Rab20,Unc93b1,Rab34,Vamp8,Stxbp3,Atp7a,Rab7,Tlr7,Dnm2,Rac2,Tap2,Anxa3,Rab31,Appl2,Cdc42ep4,Nod1,Rab38,Pld4,Pip4p1,Vamp3,Ctss
GOBP_VIRAL_GENE_EXPRESSION	0.0034215	0.104194	0.381049	1.53177	25	137	Tfap4,Rps16,Rpl18,Ctdp1,Shfl,Rpl12,Rps13,Rpl35,Rpl7,Rpl27a,Rpl8,Ifitm3,Usf1,Rpl23,Rps9,Ccl5,Rpl22,Rpl11,Ndc1,Rpl27,Polr2a,Trim27,Rpl6,Tarbp2,Eif3f,Rps11,Rps8,Nelfe,Nelfa,Eif3b,Rpl14,Hdac1,Polr2d,Rpl19,Rpl4,Rplp0,Rps21,Sp1,Rpl18a,Eif3g,Usf2,Polr2c,Trim8,Rps27a,Rps23,Nup35,Rpl37,Smarca4,Eif3l,Rpl28,Sec13,Larp7,Polr2f,Eif2ak4,Rpl3,Rps15,Mid2,Nelfb,Supt5,Rest,Polr2j,Rps15a,Spcs1,Trim14,Polr2g,Tardbp,…
GOBP_NEGATIVE_REGULATION_OF_DEVELOPMENTAL_PROCESS	0.00342796	0.104194	0.285062	1.31792	31	675	Cartpt,Ankrd2,Nkx6-2,Igfbp5,Npr1,Tgfb1,Foxc1,Ccr1,Sfrp5,Chad,Tmem98,Nkx2-2,Dcn,Gpr137b,Sinhcaf,Prl,Hhex,Nfatc1,Efna1,Wnt5a,Sox11,Cd74,Sox17,Cdh3,Sox10,Myc,Id3,Ceacam2,Tcf23,B2m,Smad6,Arpin,Reg3g,Six3,Tbx2,Cxcl10,Fbln1,Ntn1,Hlx,Sox2,Tspo,Adamts7,Egfr,Sparc,Angpt2,Chadl,Fgf3,Zfp36l2,Pitx3,Zfp536,Cdk5rap2,Irf1,Il18,H2-M3,Il13,Vasn,Ctdp1,Tnf,Zfp36l1,Zhx2,Fcgr2b,Wnt7a,Adamts9,F2,Wnt1,Emilin1,Cers2,Sfr…
GOBP_MICROGLIAL_CELL_ACTIVATION	0.00343857	0.104194	0.545602	1.73188	21	34	Sphk1,Tlr8,Itgb2,Stap1,Ptprc,Il13,Tnf,Trem2,Tlr1,C5ar1,Grn,Ctsc,Aif1,Tyrobp,Nr1d1,Tlr7
GOBP_CELLULAR_RESPONSE_TO_BIOTIC_STIMULUS	0.00344081	0.104194	0.363898	1.49996	26	168	Tgfb1,Clec7a,Cxcl2,Txnip,Ly86,Wnt5a,Stap1,Trim5,Cd180,Syk,Cxcl10,Ass1,Tspo,Igfbpl1,Sbno2,Il18,Tnf,Trem2,Tlr1,Tnip2,Vim,Fcgr2b,Pycard,Cd40,Ptafr,Btk,Cd86,Tnfsf4,Fzd5,Arg1,Mrc1,Cxcl5,Cactin,Hck,Ccl5,Trp53,Zmpste24,Sirt2,Selenos,Mapk3,Rela,Src,Nr1d1,Irf8,Il36b,Myd88,Tlr4,Cd6,Nfkbia,Axl,Cdk4
GOCC_NON_MOTILE_CILIUM	0.0034749	0.10492	-0.360564	-1.58415	8	111	Opn3,Drd5,Npy2r,Pde6b,Pde6a,Dcdc2a,Iftap,Inha,Rgr,Bbs7,Opn4,Ahi1,Gpr83,Rho,Ush1c,Cep290,Shank2,Gnaq,Tmem237,Cdc14a,Nxnl1,Arl3,Ift88,Gnat2,Cib2,Map1b,Ccdc66,Prom1,Topors,Arl13b,Atp1a4,Nphp1,Mak,Kifap3,Pex6,Ocrl,Myo7a,Ift57,Myrip,Dhrs3,Tulp3,Spata7,Arr3,Ttc8,Drd1,Rsph9,Gnb1
GOBP_CERAMIDE_CATABOLIC_PROCESS	0.0034849	0.10492	0.656127	1.77321	20	17	Acer2,Naga,Galc,Gm2a,Cel,Asah2,Hexa,Hexb
GOBP_POSITIVE_REGULATION_OF_MONONUCLEAR_CELL_MIGRATION	0.00350556	0.105238	0.5082	1.69664	22	43	Ccr1,Tnfrsf14,Wnt5a,Dock8,Cxcl10,Tnf,Pycard,Ano6,Calr,Ccl5,Lgals3,Aif1,Cxcl14
GOBP_MEMBRANE_PROTEIN_ECTODOMAIN_PROTEOLYSIS	0.00352328	0.105466	0.520618	1.706	22	39	Erap1,Tnf,Timp1,Timp2,Mmp7,Bace2,Rbmx,Timp4,Adra2a,Apoe,Gpld1,Myh9,Psenen,Prkcq,Aph1a,Snx33,Timp3,Sppl2b,Il10,Psen2
GOMF_METALLOENDOPEPTIDASE_INHIBITOR_ACTIVITY	0.0035769	0.106764	0.72054	1.78472	20	12	Wfikkn1,Fetub,Timp1,Timp2,Timp4
GOBP_POSITIVE_REGULATION_OF_LOCOMOTION	0.0035951	0.107	0.30189	1.36353	31	443	Itgax,Igfbp5,Tgfb1,Fermt3,Col1a1,Clec7a,Ccr1,Sphk1,F10,Cxcl16,Gtse1,Tnfrsf14,Stat5a,Onecut1,Wnt5a,Cd74,Kit,Plvap,Has2,Dock8,Fgfr1,Ptprc,Cxcl10,Ntn1,Csf1,Egfr,Cldn3,Sparc,Casr,Fut1,Nrp2,Csf1r,Vsir,Rin2,Ccl19,Rhoc,Tnf,Gpnmb,Dapk2,Trem2,Rhob,Fam83h,Wnt5b,Pycard,Wnt7a,Hgf,Dab2,Cd40,Ptafr,Cmklr1,Nckap1l,Wnt11,Ano6,Sema6c,Srpx2,Pik3cd,Fbxo5,Calr,Syde1,Egf,Dapk3,Fgr,Tiam1,Phpt1,Mmp7,Fgf7,C5ar1,Sema3f,Gp…
GOBP_POSITIVE_REGULATION_OF_PEPTIDASE_ACTIVITY	0.00361384	0.107252	0.372195	1.52159	27	156	S100a9,Clec7a,Ccn2,Atp2a3,Efna1,Mbp,Myc,Psme2,Syk,Gsn,Tfap4,Fbln1,Cldn3,Bid,Vsir,Tnf,Laptm5,Acer2,St18,Pycard,Sfrp2,Card9,Bok,Mefv,Pcolce2,Pparg,Antxr1,Ifi204,Bbc3,Pink1,Dap,Casp9,Ripk1,Grn,Uaca,Bax,Ctsh,Mndal,Hip1r,Foxl2,Pdcd2,Sox7,Rps27l,Cradd,Bak1,Diablo,Mapk12,P2rx1,Dapk1,Psenen,Fadd,Fasl,Aph1a,Nod1,Rcn3,Bex3
HP_ABNORMAL_CIRCULATING_HORMONE_LEVEL	0.00364697	0.107757	-0.266454	-1.35968	4	347	Cyp11a1,Fos,Nr0b1,Ccdc141,Rpe65,Sema3a,Ret,Tacr3,Cldn19,Dusp6,Wnt4,Ar,Cdkn1a,Lrat,Pde6b,Fscn2,Pde6a,Ofd1,Ucp2,Reep6,Cyp11b1,Ghr,Pole,Slc7a7,Sema3e,Rgr,Cftr,Ahi1,Cidec,Hsd3b1,Phex,Hsd11b2,Pde8b,Taf4b,Rho,Bmp15,Psmc3ip,Dmxl2,Flrt3,Car4,Spidr,Nr3c1,Rp2,Dcaf17,Lepr,Srd5a3,Dcc,Zfp57,Arl3,Ift88,Lhx4,Klhl7,Nab2,Pou3f4,Arl6,Pik3ca,Madd,Fgf8,Fmr1,Grm7,Pmm2,Kmt2a,Gnas,Hpgd,Kl,Prepl,Mrps22,Nsmce2,Hnf4a,Prom…
GOBP_EPITHELIUM_DEVELOPMENT	0.00365154	0.107757	0.274282	1.28247	34	880	Itgax,Krt71,Gal,Igfbp5,Spint1,Tbx4,Tgfb1,Psmb9,Foxc1,Psmb8,Nkx2-2,Wnk4,Stc1,Txnip,Zic3,Bcl11b,Sapcd2,Onecut1,Prkx,Dsg2,Pkp1,Fzd2,Tctn1,Krt24,Wnt5a,Hapln2,Sox11,Jup,Sox17,Tmem132e,Esrp1,Cdh3,Fa2h,Sox10,Myc,Id3,Psme2,Ceacam2,Aldh1a2,Krt8,Smad6,Reg3g,Scrib,Adamtsl4,Six3,Adm,Tbx2,Cxcl10,Ntn1,Sult2b1,Csf1,Egfr,Cldn3,Casr,Csf1r,Cnfn,Pcsk6,Pitx3,Casp6,Wnt6,C3,Hoxb7,Il13,Rhoc,Sall1,Tnf,Arx,Psmd9,Zfp36l1,…
GOBP_REGULATION_OF_T_CELL_ACTIVATION	0.00366435	0.107829	0.337329	1.44548	29	237	Vav1,Tnfrsf14,Cd74,Ceacam2,Sash3,Vcam1,Vnn1,Dock8,Syk,Scrib,Ptprc,Hlx,H2-Ea,Vsir,Irf1,Il18,H2-M3,Ccl19,Gpnmb,Laptm5,Fcgr2b,Pycard,Cd86,Nckap1l,Tnfsf4,Cbfb,Foxj1,Arg1,H2-K1,Ptpn6,Ceacam1,Grap2,Efnb3,Map3k8,Yes1,Ccl5,Gpam,Lgals3,Il2,Zbtb7b,Cd300a,Lgals7,Tgfbr2,Fgl2,Nfatc2,Igfbp2,Cd28,Aif1,Zc3h8,Il1rl2,Dusp10,Il4ra,Mad1l1,Ap3b1,Tnfaip8l2,Src,Igf2,Cd4,Cd276,Gnrh1,Il36b,Rac2,Csk,Cd6,Nkap,Bmp4,Anxa1,Cd…
GOBP_EMBRYONIC_AXIS_SPECIFICATION	0.00367647	0.107881	0.594107	1.7657	22	25	Wnt5a,Neurog1,Smad6,Tifab,Wnt7a,Wnt1,Fzd5,Wt1,Cited1
HP_JUVENILE_ASEPTIC_NECROSIS	0.00368885	0.10794	0.6007	1.76728	22	24	Col1a1,Fzd2,Wnt5a,Col1a2,Fgfr1,Trpv4,Sil1,Col2a1
GOBP_REGULATION_OF_SUPEROXIDE_METABOLIC_PROCESS	0.00373377	0.108445	0.616944	1.77842	22	22	Tgfb1,Clec7a,Itgb2,Syk,Egfr,Pon3,Gnai2,F2rl1,Tyrobp,Gch1,Gstp1,Nfe2l2,Prkcd
GOBP_NEGATIVE_REGULATION_OF_SYSTEMIC_ARTERIAL_BLOOD_PRESSURE	0.00373451	0.108445	0.694389	1.78768	21	14	Kcnk6,Nppa,Adrb3,Ntsr1,Arhgap42,Crh,Adra1a,Prcp,Gpr37l1
GOBP_ENTRAINMENT_OF_CIRCADIAN_CLOCK	0.00373732	0.108445	-0.592716	-1.90723	13	25	Pde6b,Per2,Bhlhe40,Id2,Per1,Gnaq,Fbxl8,Usp2,Cry1,Ppp1cb,Fbxl12,Fbxl17
GOCC_DESMOSOME	0.00378476	0.109441	0.640232	1.78201	22	19	Dsg2,Pkp1,Jup,Dsp,Dsc2,Evpl,Pof1b,Jam3,Pkp4
GOBP_NEGATIVE_REGULATION_OF_LYMPHOCYTE_MEDIATED_IMMUNITY	0.00379267	0.109441	0.584869	1.75506	23	26	Ceacam2,Ptprc,H2-M3,Fcgr2b,Foxj1,Arg1,H2-K1,Ptpn6,Ceacam1
Gemma_GSE47847_Early_life_stress_in_fathers_impairs_synaptic_plasticity_in_the_offspring_-__brain_collected_after_acute_swim_stress_environmental_history_offspring.of.fathers.exposed.to.maternal.unpredictable.separation.stress_Up	0.00390117	0.112231	-0.271984	-1.36987	5	306	Adamts1,Fos,Flvcr2,Smoc2,Popdc3,Ttc39b,Ghr,Ptprr,Fam13c,Zfp322a,Slc10a7,Tm6sf1,Mbip,Sema3c,Rapgef4,Pno1,Ndfip2,Ssx2ip,Nedd9,Tent4b,Satb1,Zfyve16,Bod1l,Pclo,Slc30a1,Col4a5,Wdhd1,Ctla2b,Stk3,Sgip1,Ebag9,Lnx2,Phf6,Rasa1,Rictor,Sgms1,Tmem161b,Dmxl1,Srsf10,Wdr47,Atp11c,Glrb,Man1a,Glmn,Rap1a,Clec4a2,Trhde,Dusp1,Ppp2r1b,Gfra1,Nudcd1,Cpsf6,Bex4,Proser1,Rybp,Trappc6b,Cobll1,Pnpla8,Asph,Sos2,Riok2,Gk,Tpd52…
GOBP_GLYCOSYLCERAMIDE_METABOLIC_PROCESS	0.0039109	0.112231	0.711707	1.7998	22	13	Ugt8a,Fa2h,Gal3st1,Naga,Galc,St6galnac6
MANNO_MIDBRAIN_NEUROTYPES_HRGL2B	0.0039808	0.113644	0.320282	1.41186	33	321	Shisa3,1700010I14Rik,Wscd1,Serinc5,Nkx2-2,Gpr137b,Fgfbp3,Gfap,Fzd2,Has2,Slc25a18,Vcam1,Acss1,H2ax,Pbk,Sox2,Egfr,Id4,Gatm,Zfp36l2,Kcnn3,Slc6a9,Ptf1a,Sall1,Adgrg1,Zfp36l1,Pmp22,Vim,Pou3f2,Wnt7a,Plcd3,Irx4,Sfrp2,Nacc2,Kif15,Cspg5,Foxj1,Creb5,Birc5,Eepd1,Veph1,Qdpr,Nusap1,Pon2,Gng7,Nkain4,Gdpd2,Ddah1,Xrcc3,Ifi44,Col11a1,Cdh13,Kcnj1,Mybl2,Grid2,Rabl6,Ascl1,Cited1,Tnrc18,Kirrel3,Gab1,Inppl1,Timp4,Fgfr3…
GOBP_GPI_ANCHOR_METABOLIC_PROCESS	0.00398195	0.113644	-0.585337	-1.86798	14	24	Cwh43,Piga,Pyurf,Dpm1,Pigyl,Dpm3,Pigh,Pigu,Dpm2,Pgap4,Pigx
GOBP_PHOTOPERIODISM	0.00400427	0.113969	-0.589945	-1.89832	14	25	Pde6b,Per2,Bhlhe40,Id2,Per1,Fbxl8,Usp2,Aanat,Cry1,Ppp1cb,Fbxl12,Fbxl17
GOBP_NEURAL_PRECURSOR_CELL_PROLIFERATION	0.00403986	0.114668	0.396096	1.55948	29	115	Spint1,Wnt5a,Sox10,Gjc2,Six3,Pitx3,Arx,Adgrg1,Pou3f2,Wnt7a,Wnt1,Rassf10,Dll4,Spint2,Lims2,Eml1,Egf,Shcbp1,Fgfr2,Gli1,Lhx5,C5ar1,Gnai2,Plxnb2,Ascl1,Trp53,Atf5,Sirt2,Zfp423,Disp3,Emx1,Tarbp2,Gpr37l1,Tead3,Kdm2b,Igf2bp1,Gli2,Appl2,Slc6a4,Cx3cr1,Ctnna1,Zfp335,Pafah1b1,Nf2,Lrp2,Cdon,Smarcd3,Gbx2,Arhgef2
GOBP_CYTOKINE_PRODUCTION	0.00406192	0.114981	0.294571	1.34401	36	526	S100a9,Isg15,Apod,Tgfb1,C1qtnf3,Clec7a,Cyp1b1,Tmem106a,Sphk1,Fcer1g,Tnfrsf14,Tlr8,Homer3,Rab7b,Nfatc1,Cyba,Wnt5a,Ube2l6,Cd74,Kit,Cdh3,Mbp,Ceacam2,B2m,Sash3,Mog,Syk,Scrib,Ptprc,Nrros,Tspo,Csf1r,Agpat2,Vsir,C3,Irf1,Il18,H2-M3,Il13,Ccl19,Tnf,Gpnmb,Laptm5,Adgrg1,Trem2,Tlr1,Relb,Trim25,Fcgr2b,Pycard,Hgf,F2,Cd40,Ezr,Ptafr,Btk,Otud7b,Cd86,Cmklr1,Nlrc5,Nckap1l,Tnfsf4,Fzd5,Pcsk5,Foxj1,Arg1,Wnt11,S100a13,H…
GOCC_SIDE_OF_MEMBRANE	0.00409556	0.115619	0.310635	1.39061	35	391	Il13ra1,Ccr1,F10,Folr2,Enpep,Fcer1g,Tnfrsf14,Tlr8,Jup,Cd74,Kit,Cxcr3,Adgra3,Itgb2,Stab2,B2m,Pgm5,Vcam1,Mog,Plg,Cdh1,Syk,Th,Ptprc,Ntsr1,Fcrl6,Cxcl10,Stac3,H2-Ea,Gng8,Fcgrt,Ppp1r9b,H2-M3,Il13,Csf3r,Tnf,Ackr4,Kcnj5,Tnfrsf11a,Fcgr2b,Kcnip1,F2,Cd40,Ezr,Csf2ra,Cd86,Alox15,Plekha4,Cxcr5,H2-K1,Gm2a,Fgg,Tgfbr3,Calr,Il2rg,Igsf21,Pkd2,Antxr1,Itgae,Sptb,Fgr,Tiam1,Il3ra,Yes1,Gng7,Cyth1,Hck,Thbd,Slc7a5,Cd8a,Gn…
HP_INCREASED_CIRCULATING_ANTIBODY_LEVEL	0.00413105	0.116306	0.440501	1.61916	28	73	Tgfb1,Col1a1,Pstpip1,Psmb9,Col7a1,Psmb8,Krt8,Dock8,Cd40,Nckap1l,Krt1,Pik3cd,Card9,Scarb2,Il2rg,Ifih1,Ung,Mst1,Otulin,Il4ra,Irf5,Sting1,Myd88,Klhdc8b,Alb,Fasl,Psmb4
Johnson_2016_Coexpression_Hippocampus_Human_M13	0.00418729	0.117571	-0.35646	-1.56659	10	110	Snx10,Dedd2,Gfra2,Gabra1,Ndufab1,Fat3,Xrcc5,Kcnk1,Ndufaf4,Arpp21,Jazf1,Nckipsd,Klhl2,Cdk5r1,Hivep2,Gpm6a,Ugp2,Ywhag,Atp2b1,Arl8b,Ppp3ca,B4galt6,Prkcb,Bmpr2,Mtpn,Scoc,Gskip,Leprotl1,Nrn1,Sub1,Cops8,Negr1,Glod4,Rnf126,Akap11,Wasf1,Pds5b,Acvr2a,Rab8b,Tuba4a,Pcsk2,Nol4,Ube2d2a,Ociad2,Fkbp1b,Lrp11,Olfm1,Tbc1d9,Mtx2,Ubqln2,Cacnb1,Mif,Prkci,Fam98a,Ptbp3,Topbp1,Atp2b3,Tiprl
Gemma_GSE10415_7_Brain_Regions_in_20_Inbred_Strains_of_Laboratory_Mice_StrainOrLine_PERA.EiJ_Up	0.00422074	0.117876	0.277595	1.29156	39	770	Tdo2,Col1a1,Adora2b,Gpr84,Ccdc71,Cd82,Col7a1,Sphk1,Sfrp5,Bst2,Tbxas1,Tmem98,Slc15a3,Dcn,Aspa,Pmel,Fcer1g,Plekhh1,Ccn2,Gfap,Ccdc163,Loxl1,Cd74,Col1a2,Ctsz,Cmtm3,Myc,Parp14,Fkbp10,Nqo1,Fbxo4,Acss1,Dennd2a,Gsn,Slc22a3,Adamtsl4,Mpeg1,Fbln1,Chrna10,Hsd17b11,Rbm47,Tsen34,Copz2,Fcgrt,Sparc,Bid,Slc10a4,Adi1,Cd37,Shmt1,Ppp1r1c,Ifi35,Psat1,Trem2,Rnpepl1,Atp10d,Cand2,Cd63,Tlr1,Mtss1,Pycard,Ppp1r3b,Olfml3,Pr…
GOBP_RESPIRATORY_BURST	0.00422078	0.117876	0.614572	1.77158	25	22	Ncf2,Clec7a,Cybb,Cyba,Ncf1,Pik3cd,Jchain,Hck,Grn,Dusp10,Rac2
HP_LYMPHADENITIS	0.00425967	0.118644	0.734169	1.77975	24	11	Ncf2,Cybb,Cyba,Ncf1
GOBP_OLFACTORY_BULB_INTERNEURON_DIFFERENTIATION	0.00430071	0.119399	0.747981	1.76309	24	10	Wnt5a,Sall1,Arx,Erbb4,Atf5,Uncx
GOBP_POSITIVE_REGULATION_OF_ALPHA_BETA_T_CELL_DIFFERENTIATION	0.00430968	0.119399	0.529515	1.71784	27	37	Sash3,Syk,Hlx,H2-Ea,Il18,Ccl19,Cd86,Nckap1l,Tnfsf4,Cbfb,Zbtb7b,Tgfbr2,Il4ra,Ap3b1,Nkap,Anxa1
MANNO_MIDBRAIN_NEUROTYPES_HNBGABA	0.004329	0.119551	-0.243754	-1.29003	3	506	Tesmin,Bdnf,Cd2,Dennd3,Chic1,Ak5,Lrrc8c,Csrnp3,Onecut2,Cdh8,Syt4,Oprm1,Sema3e,Ica1l,Npy1r,Rims2,Slc4a1,Cttnbp2,Grm8,Zbtb38,Gls,Sytl2,Tbc1d32,Gpr155,Gabra1,Kcnc2,Sema3c,St8sia3,Camsap2,Shank2,Pcdh9,Gabbr2,Scn1a,St3gal2,Arpp21,Dock4,Acsl4,Cpeb4,Rassf5,Sorcs3,Runx3,Tmem196,Dnajc6,Optn,Scn3b,Prkacb,Atp2b2,Pcdh17,Pclo,Syn3,Socs7,Ptprk,Adgrb3,Eea1,Fam131b,Gata3,Xkr4,Syt13,Palb2,Plcb4,Cacng8,Cdk5r1,Enc1…
GOMF_THYROID_HORMONE_RECEPTOR_BINDING	0.00435493	0.119551	-0.57551	-1.86585	15	26	Znhit3,Oasl1,Jmjd1c,Nr0b2,Tacc1,Med13,Med30,Med17,Arid5a,Trip12,Med1,Ncor1,Med12,Med4,Brd8
GOBP_REGULATION_OF_LEUKOCYTE_APOPTOTIC_PROCESS	0.00435983	0.119551	0.462352	1.6496	29	61	Efna1,Wnt5a,Cd74,Pip,Dock8,Ccl19,Btk,Cdkn2a,Pik3cd,St3gal1,Ccl5,Gpam,Ormdl3,Lgals3,Il2,Trp53,Selenos,Bax,Zc3h8,Fnip1,Bmp4,Anxa1,Slc7a11,Axl,Fadd,Irf7,Prkcq,Blk,Gas6,Ada,Il10,Bcl10
GOBP_RESPONSE_TO_CHEMOKINE	0.0043611	0.119551	0.459364	1.64312	29	62	Foxc1,Ccr1,Cxcl2,Cxcr3,Reg1,Dock8,Ccl3,Cxcl10,Ccl2,Ccl19,Ackr4,Trem2,Cmklr1,Cxcr5,Cxcl5,Ccl5,Ccl22,Ccr10
GOBP_NEGATIVE_REGULATION_OF_INNATE_IMMUNE_RESPONSE	0.0043986	0.120263	0.5004	1.68414	28	45	Serping1,Ceacam2,Parp14,H2-M3,Nlrc5,Arg1,H2-K1,Ceacam1,Samhd1,Cactin,Pparg,Ifi204,Grn,Trafd1,Dhx58,Mndal,Dusp10,Fam3a,A2m,Nlrx1,Nmi,Tnfaip3,Irak3,Arrb2
Gemma_GSE12284_Gene_expression_changes_in_LPS-induced_neuroinflammation_Treatment_lipopolysaccharide_Up	0.00442102	0.12045	0.702276	1.77595	25	13	S100a9,Cxcl16,Cyba,Tspo
GOBP_CHONDROITIN_SULFATE_CATABOLIC_PROCESS	0.00442855	0.12045	0.712406	1.76457	25	12	Dcn,Cspg5,Idua,Cspg4,Bgn,Hexa,Hexb,Vcan,Bcan
GOBP_T_CELL_PROLIFERATION	0.00446781	0.121201	0.375471	1.51088	33	138	Tnfrsf14,Sash3,Vcam1,Dock8,Syk,Scrib,Ptprc,Vsir,Irf1,Il18,H2-M3,Ccl19,Gpnmb,Pycard,Psmb10,Cd86,Nckap1l,Tnfsf4,Foxj1,Arg1,H2-K1,Ptpn6,Ccl5,Gpam,Lgals3,Il2,Zbtb7b,Trp53,Lgals7,Tgfbr2,Igfbp2,Cd28,Aif1,Bax,Mad1l1,Igf2,Cd4,Cd276,Gnrh1,Rac2,Cd6,Bmp4,Anxa1,Cd81,Sh3rf1,Cd46,Fadd,Casp3,Prkcq,Il23a,Il27ra
HP_ABNORMAL_ATRIOVENTRICULAR_VALVE_MORPHOLOGY	0.0044898	0.121481	0.402859	1.56732	32	105	Col1a1,Col3a1,Zic3,Slc29a3,Myrf,Col1a2,Fbn2,Fgfr1,Mfap5,Aebp1,Pkd1,Pcgf2,Col2a1,Pkd2,Vwf,Mycn,Hcn4,Tbl2,Ifih1,Myh7,Dchs1,Gata4,Mmp2,Tgfbr2,Zmpste24,Enpp1,Nr2f2,Lmna,Ndufb11,Nkx2-5,Hgd,Gtf2ird1,Plod1,Gtf2i,Mypn
GOBP_POSITIVE_REGULATION_OF_CHEMOTAXIS	0.00462333	0.12477	0.402642	1.57084	33	108	Tgfb1,Ccr1,Wnt5a,Cd74,Fgfr1,Cxcl10,Csf1,Casr,Csf1r,Ccl19,Dapk2,Trem2,Cmklr1,Nckap1l,Ano6,Calr,Tiam1,C5ar1,Gpsm3,Prss56,Ccl5,Rarres2,Stx3,Cdh13,Thbs4,F2rl1,Lpar1,Aif1,C3ar1,Cxcl14,Mapk3,S1pr1
DropViz_STR_Mural_Rgs5Acta2_cluster-markers.csv	0.00470558	0.126253	0.358605	1.4835	36	174	Serping1,Foxc1,Col3a1,Rrad,Enpep,Ifitm1,Mxra8,Atp2a3,Rcsd1,Col1a2,Cdkn1c,Tmem51,Cp,Foxs1,Sparc,Itga7,Vasn,Cnn2,Vasp,Vim,Prss23,Pdlim1,Kcnmb1,Plat,Cspg4,Hrc,Ifitm3,Eva1b,Zic1,S100a11,Col4a1,Myh11,Heyl,Rasl12,Sh3bgr,Rarres2,Ifitm2,Bgn,Pdlim3,Kank2,Ednra,Rras,Tmem45a,Esyt1,Ggt1,Nr2f2,Mndal,Pdgfrb,Tbx18,Igf2,Lmna,Ehd2,Vstm4,Ogn,C1qtnf2,Gprc5c,Casq2,Anxa1,Axl,Mfge8,Cnn1,Gpx8,Nbl1,Col4a2,Tinagl1,Nid1,R…
HP_RED_EYE	0.0047339	0.126253	0.443206	1.61546	32	70	Psmb9,Ccr1,Col7a1,Psmb8,Stx11,B2m,Plg,Gsn,Aebp1,Xpa,Usb1,Erap1,Srebf1,Btk,Mefv,Fgfr2,Cr2,Tnfrsf1a,Gjb2,Ddb2
GOCC_SECRETORY_VESICLE	0.00474834	0.126253	0.277297	1.29023	44	772	Itgax,S100a9,Cartpt,Gal,Itgal,Tgfb1,Ncf2,Serping1,Fermt3,Col1a1,Gpr84,Ddc,Tbc1d10c,Cybb,Exoc3l,Cplx3,Serpina3c,Fcer1g,Napsa,Trh,Stx2,Grp,Spp2,Stx11,Arhgap45,Stbd1,Pkp1,Cyba,Loxl1,Jup,Kit,Reg1,Ctsz,Itgb2,Ceacam2,B2m,Sytl3,Vnn1,Plg,Penk,Gsn,Th,Ptprc,Lgals3bp,Sparc,Zg16,Agpat2,Slc6a9,C3,Klk6,Rhog,Stxbp2,Pla2g10,Cd63,Cnn2,Pycard,Camp,Timp1,Hgf,Unc13d,Dpp7,Mvp,Acrv1,Ptafr,Syt8,Dsp,Bpifa2,Nckap1l,Krt1,…
HP_RECURRENT_GRAM_NEGATIVE_BACTERIAL_INFECTIONS	0.0047611	0.126253	0.696213	1.76062	27	13	Ncf2,Cybb,Cyba,Itgb2,C6,Ncf1,Il2rg
GOBP_MACROPHAGE_CYTOKINE_PRODUCTION	0.00477083	0.126253	0.727082	1.76257	27	11	Tgfb1,Wnt5a,Cd74,H2-M3,Laptm5
Gemma_GSE50423_Contextual_fear_conditioning_in_the_mouse_hippocampus_treatment_contextual.fear.conditioning_Up	0.00477441	0.126253	-0.744261	-1.86403	19	10	Egr2,Fos,Arc,Sik1
HP_ABNORMAL_URINE_POTASSIUM_CONCENTRATION	0.00477867	0.126253	-0.660326	-1.88256	18	16	Cyp11a1,Clcnkb,Slc34a1,Bsnd,Cyp11b1,Ehhadh,Clcnka
GOBP_B_CELL_ACTIVATION	0.00478288	0.126253	0.354952	1.48031	37	184	Tgfb1,Tbc1d10c,Onecut1,Hhex,Cd74,Kit,Cd180,Sash3,Vcam1,Syk,Ptprc,Zfp36l2,Il13,Laptm5,Zfp36l1,Tnip2,Fcgr2b,Cd40,Il11,Btk,Cd86,Nckap1l,Tnfsf4,Cxcr5,Rabl3,Foxj1,Ptpn6,Pik3cd,Lyl1,St3gal1,Inpp5d,Itfg2,Ung,Il2,Cr2,Bank1,Cd300a,Bcl3,Trp53,Pkn1,Sfrp1,Nfatc2,Cd28,Bax,Irf2bp2,Tyrobp,Fnip1,Bak1,Ccr6,Tlr4,Lfng,Cd81,Samsn1,Casp3,Rnf168,Mad2l2,Kmt5b,Ifnk,Dock11,Sh3kbp1,Il27ra,Stat5b,Yy1,Blk,Tnfaip3,Casp8,Exo1…
GOBERT_OLIGODENDROCYTE_DIFFERENTIATION_UP	0.00478735	0.126253	0.29719	1.34668	42	468	Cdca7,Spc24,Espl1,Gtse1,Hjurp,Pole2,Frat1,Ccdc61,S100a4,Cks1b,Mdc1,Fam234a,Fam83d,Fbn2,H2ax,Cdca2,Pbk,Haus8,Atad2,Sparc,Cdk2,Mcm7,Lsm4,Haus4,Atad5,Aen,Shmt1,Snx7,Ccnf,Cand2,Mtss1,Mcm5,Vim,Pola2,Zbtb12,Cdc20,Tk1,Plk1,Slc7a2,Fstl1,Lmnb1,Adgrg6,Pttg1,Timeless,Mcm3,Rdm1,Pdlim1,Net1,Ube2t,Cks2,Cdkn2a,Ptpn6,Exosc8,Creb5,Bok,Chek2,Birc5,Fbxo5,Samhd1,Kif22,Cacng4,Ncaph,Prc1,Shcbp1,Dlgap5,Nusap1,Cdca4,Rad…
HP_FEMORAL_HERNIA	0.00484059	0.126658	0.674967	1.77348	28	15	Col1a1,Fzd2,Wnt5a,Col1a2,Ehmt1,Atp7a
GOBP_REGULATION_OF_HEART_CONTRACTION	0.00484894	0.126658	0.346638	1.46256	38	202	Kcnk6,Npr1,Kcna5,Kcnh6,Nppa,Stc1,Tnnt2,Kcne4,Ccn2,Dsg2,Fxyd4,Atp2a3,Cacng5,Cyp2j6,Jup,Th,Fxyd1,Adm,Tbx2,Kcnh2,Kcnj14,Cacna1h,Kcnj5,Kcnip1,Srebf1,Dsp,Kcnk3,Dsc2,Bin1,Nppc,Kcnj12,Cacng4,Slc8a2,Hcn4,Sptbn4,Gstm7,Snta1,Il2,Myh7,Oxt,Gata4,Adra1a,Slc8a3,Kcnip2,Npff,Zmpste24,Thra
GOBP_DE_NOVO_PROTEIN_FOLDING	0.00485021	0.126658	-0.497856	-1.76148	16	37	Hspa1a,Dnajb1,Dnajb13,Hspa13,Dnajc2,Hsph1,Dnajb4,Hspa14,Hspe1,Dnajb5,Hspa5,Ptges3
"Gemma_GSE8641_Rnf41_is_associated_with_anxiety_like_behavior,_major_depression_and_beta_carboline_induced_seizure_-_GPL339_StrainOrLine_A.J_Up"	0.00486351	0.126658	0.54818	1.70512	30	31	C1ql1,Arhgap23,Adam1a,Pttg1,Itgbl1,Qdpr,Baiap2l1,Hspb8,Stx3,Fggy,Mndal,Rpap1
"Gemma_GSE8641_Rnf41_is_associated_with_anxiety_like_behavior,_major_depression_and_beta_carboline_induced_seizure_-_GPL340_StrainOrLine_A.J_Up"	0.00486351	0.126658	0.54818	1.70512	30	31	C1ql1,Arhgap23,Adam1a,Pttg1,Itgbl1,Qdpr,Baiap2l1,Hspb8,Stx3,Fggy,Mndal,Rpap1
GOMF_CARGO_RECEPTOR_ACTIVITY	0.00487733	0.126701	0.472549	1.65344	32	55	Asgr1,Folr2,Cxcl16,Scarf2,Itgb2,Asgr2,Stab2,Lgals3bp,Scarf1,Ssc4d,Ackr4,Lrp10,Dab2,Hhipl1,Abca1,Mrc1,Scarb2,Stab1,Cd5l,Ssc5d,Enpp1,Olr1
GOBP_BODY_FLUID_SECRETION	0.00500143	0.129602	0.433402	1.59446	34	74	Npr1,Slc22a4,Wnk4,Hk2,Stat5a,Prl,Neurog1,Tifab,Erbb4,Serpinc1,Npr3,Celsr2,Aqp5,Agr2,Aqp1,Cel,Ddr1,Vamp8,Ncor2,Zbtb7b,Atp7a,Prlr
GOBP_CELLULAR_EXTRAVASATION	0.00503555	0.130162	0.47933	1.66226	33	52	Ccl28,Itgal,Itgb2,Plvap,Vcam1,Itgb7,Gcnt1,Tnf,Ptafr,St3gal4,Sele,Pik3cd,Fut4
GOBP_REGULATION_OF_LYMPHOCYTE_MEDIATED_IMMUNITY	0.00508381	0.130927	0.40997	1.57619	36	97	Tgfb1,Vav1,Ceacam2,B2m,Sash3,Ptprc,H2-Ea,C3,Il18,H2-M3,Tnf,Fcgr2b,Cd40,Btk,Tnfsf4,Fzd5,Foxj1,Arg1,H2-K1,Ptpn6,Ceacam1,Rsad2,Cadm1,Il2
HP_ABNORMALITY_OF_THE_SYNOVIA	0.00509029	0.130927	0.331443	1.42757	41	247	Myh3,Tbx4,Slc18a3,Col1a1,Col3a1,Fzd2,Wnt5a,Col1a2,Fkbp10,Fgfr1,Six3,Fbln1,Trpv4,Aebp1,Slc6a9,Zic2,Itga7,Wnt7a,Chrng,Sil1,Ube2t,Efemp2,Col2a1,Kif22,Fance,Cant1,Fgfr2,Fancc,Rad51,Evc,Timm22,Ifih1,Myh7,Bgn,Inppl1,Fgfr3,Mmp2,Fli1,Tgfbr2,Zmpste24,Thra,Atp7a,Cplx1,Gpx4,Colec11,Enpp1,Sf3b4,Smarcal1,Slc12a2,Fgfrl1,Xrcc2,Ap3b1,Col6a2,Lmna,Puf60,Ccdc8,Syt2,Polr1a,Plod1,Letm1,Hacd1,Gli2,Dvl3,Pomt1,Crtap,Rec…
GOCC_CELL_CELL_JUNCTION	0.00522846	0.13415	0.306742	1.37405	45	396	Gjb1,Calb2,Kcna5,Wnk4,Vav1,Sapcd2,Mxra8,Dsg2,Gjb3,Pkp1,Steap1,Obscn,Jup,Kit,Cdh3,Ceacam2,Krt8,Pgm5,Gjc2,Ankrd23,Cdh1,Scrib,Fxyd1,Cdc42ep1,Cldn16,Pard3,Pdlim4,Cldn3,Trpv4,Cldn11,Ppp1r9b,Cnn2,Slc2a2,Vasp,Abcb4,Sympk,Dsp,Slc5a1,Dsc2,Pdlim1,Fzd5,Cldn5,Igsf11,Evpl,Ndrg1,Ptpn6,Ceacam1,Lims2,Tjp2,Igsf21,Pkd2,Tiam1,Vangl2,Baiap2l1,Sh3bp1,Pof1b,Cgn,Cyth1,Anxa2,Cnn3,Nexn,Nrap,Itgb3,Stx3,Cadm1,Sptbn4,Jam3,S…
GOCC_PHOSPHATIDYLINOSITOL_3_KINASE_COMPLEX	0.00528541	0.135278	-0.57751	-1.822	19	23	Socs3,Pik3c2g,Pik3c2b,Socs2,Atg14,Socs7,Pik3ca,Socs5,Nrbf2
HP_ABNORMAL_SCLERA_MORPHOLOGY	0.00531617	0.135732	0.421362	1.58771	37	85	Col1a1,Col3a1,Psmb8,Slc29a3,Fzd2,Wnt5a,Col1a2,Fkbp10,Fgfr1,Mfrp,Sall1,Wnt1,Cant1,Prss56,Trmt10a,Inppl1,Tgfbr2,Enpp1,Alpl,Igf2,Chst14,Arl2,Hgd,Plod1,Mesd,Ppib,Dvl3,Slc39a13,Crtap,Col12a1,Chsy1
GOBP_NEGATIVE_REGULATION_OF_STEROID_METABOLIC_PROCESS	0.00541377	0.137886	-0.606593	-1.85124	20	20	Nr0b1,Wnt4,Bmp2,Snai1,Bmp5,Gfi1,Erlin1,Atp1a1
HU_FETAL_RETINA_RPE	0.00544016	0.138211	0.341547	1.4516	43	219	Igfbp5,Sfrp5,Tmem98,Pmel,Car14,Tnfrsf14,Qprt,Dsg2,Rlbp1,Slc35d3,Myrf,Morn1,Loxl1,Cndp1,Col1a2,Id3,Krt8,B2m,Pgm5,Hsd17b2,Rbm47,Sparc,Zfp36l2,Npffr1,Psat1,Gpnmb,Slc6a13,Rnase1,Cd63,Vim,Ezr,Dpp7,Slc7a2,Fstl1,Net1,Plaat3,Tyr,Timp2,Pcolce2,Veph1,Fgfr2,Wwtr1,Abca4,Asb13,Slc7a5,Plxnb2,Bace2,Slc2a1,Ncor2,Uaca,Sfrp1,Tprn,Fgfr3,Iqgap2,Apoe,Stra6,Ctsh,Fgfrl1,Tns3,Pltp,Pdgfrb,Rab27a
GOBP_CARTILAGE_DEVELOPMENT_INVOLVED_IN_ENDOCHONDRAL_BONE_MORPHOGENESIS	0.00545309	0.138211	0.58712	1.72733	33	24	Col1a1,Stc1,Trpv4,Nppc,Col2a1,Shox2,Rarg,Tgfbr2,Zmpste24
GOBP_SPHINGOID_METABOLIC_PROCESS	0.00547627	0.138462	0.645679	1.74497	32	17	Sphk1,Plpp2,Acer2,Asah2,Sptlc1,Plpp3,Degs2,Sptlc2,Abca2,Sphk2,Kdsr
GOBP_FIBRINOLYSIS	0.00552038	0.13906	0.610866	1.7442	33	21	Serping1,Plg,F2,Krt1,Serpinb2,Fgg,Plat,Usf1,Thbd,Pros1
GOBP_AORTIC_VALVE_MORPHOGENESIS	0.00552661	0.13906	0.559511	1.70401	34	28	Tgfb1,Nppa,Nfatc1,Efna1,Smad6,Emilin1,Dll4,Heyl,Gata4,Gata5,Nkx2-5,Bmp4,Nos3
GOMF_COLLAGEN_BINDING	0.00561383	0.140914	0.472554	1.6481	37	54	Dcn,P3h4,Aebp1,Sparc,Chadl,Adgrg1,Nid2,Col14a1,Mmp13,Adgrg6,Pcolce2,Vwf,Antxr1,Ddr1,Col6a2,Itga3,Cd44,Col5a3,Ppib,Smad7,Crtap,Ddr2,Nid1
GOBP_LEUKOCYTE_TETHERING_OR_ROLLING	0.00562882	0.140951	0.594557	1.73433	34	23	Ccl28,Vcam1,Itgb7,Gcnt1,Tnf,Ptafr,St3gal4,Sele,Fut4
GOBP_INTERLEUKIN_17_PRODUCTION	0.005689	0.142116	0.574175	1.72297	35	26	Tgfb1,Sphk1,Vsir,Il18,Nckap1l,Tnfsf4,Slc7a5,Il2,Zbtb7b,Rftn1,Myd88,Tlr4,Prkcq,Il23a,Il27ra
GOBP_SECONDARY_PALATE_DEVELOPMENT	0.00571615	0.14235	0.617909	1.7407	34	20	Fzd2,Wnt5a,Sox11,Wnt7a,Wnt11,Tgfbr3,Itgb6,Tgfbr2
GOBP_CARDIAC_CONDUCTION	0.0057257	0.14235	0.383043	1.52315	42	125	Kcnk6,Npr1,Kcna5,Kcnh6,Nppa,Kcne4,Dsg2,Fxyd4,Atp2a3,Cacng5,Jup,Fxyd1,Kcnh2,Kcnj14,Kcnj5,Kcnip1,Dsp,Kcnk3,Dsc2,Bin1,Nppc,Kcnj12,Cacng4,Slc8a2,Hcn4,Sptbn4,Slc8a3,Kcnip2,Zmpste24
HP_MUSCLE_FLACCIDITY	0.00578133	0.142949	0.689683	1.74411	33	13	Scn4a,Col1a1,Col1a2,Sil1,Plec,Pex1
GOBP_HUMORAL_IMMUNE_RESPONSE_MEDIATED_BY_CIRCULATING_IMMUNOGLOBULIN	0.00578306	0.142949	0.532635	1.69072	36	34	Serping1,C2,Ptprc,C6,C3,Tnf,Fcgr2b,Foxj1,Ptpn6,Cr2,Bcl3,C1qc
GOBP_REGULATION_OF_MONONUCLEAR_CELL_MIGRATION	0.00579096	0.142949	0.421039	1.56852	40	79	Apod,Ccr1,Tnfrsf14,Wnt5a,Dock8,Cxcl10,Csf1,Csf1r,Tnf,Pycard,Cmklr1,Ano6,Calr,C5ar1,Ccl5,Rarres2,Lgals3,Aif1,C3ar1,Cxcl14,Mapk3
HP_SEX_REVERSAL	0.00580973	0.143073	-0.70273	-1.85795	23	12	Cyp11a1,Nr0b1,Wnt4
GOBP_REGULATION_OF_STRIATED_MUSCLE_CONTRACTION	0.00587477	0.144157	0.438654	1.60287	40	71	Scn4a,Nppa,Stc1,Ccn2,Dsg2,Jup,Mybph,Dsp,Dsc2,Bin1,Hcn4,Gstm7,Myh7,Gata4,Adra1a,Slc8a3,Prkaca,Myl3,Nkx2-5,Casq2,Smad7,Myl2,Scn10a
GOBP_G_PROTEIN_COUPLED_RECEPTOR_SIGNALING_PATHWAY	0.0058937	0.144157	0.279646	1.29179	54	656	Cartpt,Ccl28,Gal,Npr1,Prok1,Adgrg2,Nts,Adora2b,Gpr84,Ccr1,Sphk1,Nppa,Vav1,Cxcl2,Cxcl16,Mrgprf,Homer3,Trh,Grp,S1pr5,Grk4,Fzd2,Vipr2,Obscn,Nxph4,Adrb3,Agtr1a,Car2,Cxcr3,Pde7b,Adgra3,Kiss1r,Gipr,Prlhr,Ccl3,Penk,Ntsr1,Adm,Cxcl10,Pard3,Rasd1,Gng8,Gpr62,Casr,Ppp1r9b,Crhr2,Fzd8,Rgs3,Ccl2,C3,Npffr1,Klk6,Ccl19,Rhoc,Ackr4,Adgrg1,Rgs9,Rhob,Ptger2,Mrap,F2,Ezr,Ptafr,Btk,Cmklr1,Adgrg6,Zfp219,Gucy2e,Mrap2,Lpar6…
Park_2011_Coexpression_Hippocampus_Mouse_cyan	0.00589722	0.144157	-0.318271	-1.45494	13	141	Neto1,Pde10a,Npy1r,Gria3,Zbtb38,Rgs5,Dctn4,Brwd3,Fbxo32,Scn1a,Pde1a,Zfx,Synm,Flrt2,Creb1,Atp2b2,Ash1l,Kcna1,Gramd1b,Col25a1,Adam22,Zfp326,Cnksr2,Mia3,Csnk1g1,Ncam2,Klhl5,Tacc1,Aggf1,Rsrc1,Pgm2l1,Lsm12,Rragd,Prkaa2,Tmem38b,Cbx5,Gpr26,Rora,Acbd5,Cluap1,Pum2,Pcyt1a,Rock2,Rif1,Nell2,Cntln,Ccdc137,Pdcd4,Gkap1,Slmap
HP_ABNORMALITY_OF_THE_SPLEEN	0.00590909	0.144157	0.304138	1.36243	51	394	Tgfb1,Ncf2,Fermt3,Pstpip1,Psmb9,Ccr1,Cybb,Psmb8,Tbxas1,Zic3,Slc29a3,Stx11,Myrf,Cyba,Car2,Sox10,Myc,B2m,Sp110,Gsn,Ptprc,Lcat,Lrrc56,Ncf1,Gfi1b,Dnai1,Casr,Kcnn3,Agpat2,Naglu,Usb1,Erap1,Stxbp2,Alg1,Tnfrsf11a,Abcb4,Unc13d,Nckap1l,Fat4,Foxj1,Inpp5e,Idua,Cdkn2a,Abca1,Dnaaf5,Pik3cd,Scarb2,Galk1,Fgg,Mefv,Samhd1,Calr,Il2rg,Pparg,Fgfr2,Sptb,Mks1,Mycn,Fmo3,Slc2a1,Wt1,Ifih1,Pdgfra,Rsph1,Cr2,Zmynd10,Ripk1,Hsd…
GOBP_REGULATION_OF_CIRCADIAN_RHYTHM	0.00597461	0.145415	-0.356412	-1.54385	15	102	Opn3,Npy2r,Pde6b,Per2,Bhlhe40,Rorb,Klf10,Id2,Opn4,Ghrl,Per1,Gnaq,Adrb1,Fbxl8,Creb1,Usp2,Fbxw7,Cry1,Ppp1cb,Hcrtr2,Fbxl12,Fbxl17,Hnf4a,Zfhx3,Crem,Nlgn1,Mapk10,Atg7,Prkaa2
GOBP_POSITIVE_REGULATION_OF_B_CELL_MEDIATED_IMMUNITY	0.00600032	0.145447	0.556084	1.69357	37	28	Tgfb1,Ptprc,C3,Tnf,Cd40,Btk,Tnfsf4,Il2,Cd28,Nectin2,Mad2l2,Kmt5b
GOMF_ACTIN_FILAMENT_BINDING	0.00601716	0.145447	0.357592	1.46867	46	162	Myh3,Pstpip1,Capg,Pstpip2,Ermn,Rcsd1,Myo1d,Gsn,Egfr,Trpv4,Myh4,Lima1,Ppp1r9b,Espn,Lcp1,Myo16,Ezr,Bin1,Myom1,Antxr1,Sptb,Arpc1b,Myh11,Pof1b,Nexn,Nrap,Dbnl,Myh7,Iqgap2,Aif1,Syne3,Hip1r,Tulp1,Fscn1,Add3,Cotl1,Pick1,Vill,Myh9,Myo5c,Tmod4,Slc6a4,Myh14,Ablim1,Ctnna1,Twf2,Map1s,Tln1,Tnnc2,Myo5b,Capzb,Actn4,Hip1,Camsap3,Eef2,Shroom3,Gas2l3,Myo7b,Cyfip1,Samd14,Svil,Abl1,Pls3,Myo1g,Ctnnal1
GOBP_BIOLOGICAL_PROCESS_INVOLVED_IN_SYMBIOTIC_INTERACTION	0.0060343	0.145447	0.275784	1.28199	56	759	Asgr1,Itgal,Isg15,Psmb9,Tap1,Slc1a5,Serinc5,Psmb8,Tnfrsf14,Mxra8,Cd74,Asgr2,Krt8,Trim5,B2m,Tent5c,Ltbr,Mog,Sp110,Plg,Cdh1,Syk,Gsn,Reg3g,Scrib,H2ax,Ptprc,Tfap4,Fbln1,Itgb7,H2-Ea,Egfr,Rps16,Tmem134,Nrp2,Csf1r,Rpl18,Nop53,Ctdp1,Cd8b1,Tnf,Mov10,Tbkbp1,Trim25,Shfl,Vim,Fcgr2b,Camp,F2,Rpl12,Ciita,Dtx3l,Rps13,Psmb10,Cd86,Rpl35,Rpl7,Rpl27a,Bin1,Pcsk5,Plaat3,Arg1,H2-K1,Atg16l2,Mrc1,Scarb2,Cxcl5,Rpl8,Efnb3,…
GOBP_NEGATIVE_REGULATION_OF_CELL_CELL_ADHESION	0.00604468	0.145447	0.371839	1.49626	45	138	Ccl28,Tgfb1,Tnfrsf14,Cd74,Mbp,Ceacam2,Plg,Cdh1,Scrib,Ass1,Hlx,Trpv4,Vsir,Irf1,H2-M3,Gpnmb,Laptm5,Fcgr2b,Wnt1,Cd86,Tnfsf4,Cbfb,Foxj1,Arg1,Ptpn6,Spint2,Ceacam1,Fxyd5,Lgals3,Il2,Zbtb7b,Cd300a,Lgals7,Fgl2,Cd9,Zc3h8,Il4ra,Mad1l1,Tnfaip8l2
GOMF_1_PHOSPHATIDYLINOSITOL_3_KINASE_REGULATOR_ACTIVITY	0.0060518	0.145447	-0.698603	-1.84704	24	12	Socs3,Socs2,Socs7,Cckbr,Socs5
HP_ABNORMAL_CEREBRAL_ARTERY_MORPHOLOGY	0.00605971	0.145447	0.472035	1.64185	40	53	Col1a1,Col3a1,Nde1,Rnf213,Mfap5,Pkd1,Apob,Samhd1,Tgfbr3,Pkd2,Abcg5,Col4a1,Myh11,Ifih1,Bgn,Tgfbr2,Pdgfrb,Ldlrap1,Gaa,Gucy1a1,Brcc3,Slc20a2
GOBP_RESPONSE_TO_VIRUS	0.00608199	0.145646	0.331032	1.42303	49	243	Isg15,Ifit3,Serinc5,Tlr8,Ifit3b,Trim5,Parp9,Penk,Ptprc,Cxcl10,Rnase6,Irf1,Nop53,Ccl19,Tnf,Mov10,Pla2g10,Shfl,Pycard,Unc13d,Cd40,Dtx3l,Apob,Nlrc5,Tnfsf4,Ddx60,Card9,Tspan32,Samhd1,Ifitm3,Ifi204,Fgr,Rsad2,Unc93b1,Ccl5,Ccl22,Ifi44,Gpam,Vamp8,Ifitm2,Ifih1,Bcl3,F2rl1,Itgb6,Zmpste24,Fgl2,Bax,Dhx58,Mndal,Rela,Polr3k,Rtp4,Tarbp2,Ncbp3,Mavs,Tspan6,Src,Ddx17,Ddit4,Tlr7,Hnrnpul1,Polr3e,Irf5,Wdfy4,Polr3h,Sti…
Astrocyte_All_Cahoy_JNeuro_2008	0.0061313	0.145935	0.483739	1.66427	40	50	Slc14a1,Gfap,Fzd2,Slc25a18,Vcam1,Egfr,Acsbg1,Papss2,Slc7a2,Cybrd1,Adhfe1,Fgfr3,Pdk4,Slc15a2,Tlcd1,Grin2c,Slc4a4,Rfx4,Ppp1r3c,Cldn10,Slc7a10,Gldc,Aldh1l1,Dio2,Mlc1,Chrdl1,Tnc
GOMF_OXIDOREDUCTASE_ACTIVITY_ACTING_ON_NAD_P_H_OXYGEN_AS_ACCEPTOR	0.00613392	0.145935	0.716697	1.7374	35	11	Ncf2,Cybb,Cyba,Ncf1
GOBP_DOPAMINE_TRANSPORT	0.00614215	0.145935	-0.459337	-1.71155	20	46	Sncg,Slc18a2,Npy2r,Htr2a,Slc6a2,Slc22a2,Syt4,Htr1b
HP_EXTERNAL_GENITAL_HYPOPLASIA	0.00617284	0.145935	-0.247368	-1.28512	6	418	Cyp11a1,Nr0b1,Ccdc141,Rpe65,Sema3a,Dlk1,Tacr3,Dusp6,Ar,Lrat,Pde6b,Fscn2,Pde6a,Frem2,Mbd5,Ofd1,Prrx1,Reep6,Wdpcp,Ghr,Pole,Sema3e,Rgr,Psmd12,Cftr,Bbs7,Ahi1,Hsd3b1,Gria3,Dync2i2,Poc1a,Tbx3,Piga,Taf4b,Rho,Nek1,Fras1,Cep290,Dmxl2,Flrt3,C2cd3,Limk1,Smchd1,Car4,Rnaseh2a,Pomk,Rp2,Kcna1,Dcaf17,Mbtps2,Lepr,Dcc,Satb2,Arl3,Irf6,Gpr161,Ift88,Ppp1r12a,Zeb2,Phf6,Atad3a,Lhx4,Mlxipl,Lig4,Klhl7,Scn1b,Arl6,Madd,Fgf…
GOMF_IMMUNE_RECEPTOR_ACTIVITY	0.00617891	0.145935	0.417159	1.56606	43	83	Il13ra1,Ccr1,Fcer1g,Il22ra2,Il17re,Cd74,Cxcr3,H2-Ea,Csf3r,Ackr4,Fcgr2b,Csf2ra,Cmklr1,Cxcr5,Il2rg,Il9r,Il3ra,C5ar1,Ccr10,Cr2,Prlr,C3ar1,Ctsh,Il1rl2,Il4ra,Csf2rb,Il17ra,Cd4,Cd44,Ccr6,Fzd4,Cx3cr1,Cxcr2,Ifnar2,Il27ra
GOMF_PEPTIDOGLYCAN_BINDING	0.00619302	0.145935	0.740269	1.74492	35	10	Reg1,Reg3g,Zg16,Trem2,Jchain
GOBP_POSITIVE_REGULATION_OF_PEPTIDYL_TYROSINE_PHOSPHORYLATION	0.00620556	0.145935	0.361279	1.47412	47	154	Tgfb1,Gh,Clec7a,Tnfrsf14,Efna1,Cd74,Kit,Stap1,Parp14,Parp9,Syk,Ptprc,Ncf1,Csf1r,Il18,Il13,Tnf,Trem2,Dok7,Hgf,Cd40,Il11,Erbb4,Cspg4,Egf,Fgf7,Ccl5,Tgfa,Itgb3,Thbs4,Il2,Angpt4,Bank1,Adra1a,Trp53,Fgfr3,Adra2a,Tnfrsf1a,Nox4,Src,Igf2,Cd4,Erbb3,Afap1l2
GOCC_CORNIFIED_ENVELOPE	0.00620611	0.145935	0.613253	1.72759	37	20	Dsg2,Pkp1,Jup,Cnfn,Dsp,Dsc2,Krt1,Evpl,Pkp4,Sprr3
MANNO_MIDBRAIN_NEUROTYPES_HDA	0.00623539	0.146021	-0.251538	-1.30043	7	376	Dlk1,Fut9,Cd2,Crhbp,Nr4a2,Csrnp3,Nlk,Fam13c,Col8a1,Syt4,Sema3e,Ptges3l,Ica1l,Npy1r,Rims2,Ldb2,Fstl4,Serinc1,Sez6l,Cttnbp2,Gria3,Grm8,Zbtb38,Cdc42ep3,Ebf2,Cep126,Fat3,Smurf1,Gabbr2,Pip4p2,Grik3,Dock4,Parp8,Oprk1,Acsl4,Cpeb4,Rassf5,Pdzrn4,Tmem196,Optn,Plcxd3,Scn3b,Prkacb,Atp2b2,Mllt11,Cyria,Rapgef5,Plekhm3,Xkr4,Syt13,Lyst,Cdk5r1,Enc1,Ctxn2,Arhgef3,Dmtn,Eno2,Tmem178b,Olfm3,Arg2,Prrt2,Unc79,Gpm6a,Kcn…
GOBP_DEFENSE_RESPONSE_TO_VIRUS	0.00625239	0.146021	0.355148	1.46545	48	171	Isg15,Ifit3,Serinc5,Tlr8,Ifit3b,Trim5,Parp9,Ptprc,Cxcl10,Rnase6,Irf1,Nop53,Mov10,Pla2g10,Shfl,Pycard,Unc13d,Cd40,Dtx3l,Nlrc5,Ddx60,Card9,Tspan32,Samhd1,Ifitm3,Ifi204,Rsad2,Unc93b1,Gpam,Vamp8,Ifitm2,Ifih1,F2rl1,Zmpste24,Fgl2,Dhx58,Mndal,Rela,Polr3k,Rtp4,Tarbp2,Ncbp3,Mavs,Tspan6,Ddx17,Ddit4,Tlr7,Polr3e,Irf5,Polr3h,Sting1,Zcchc3,Fadd,Il33,Trim6,Map3k14,Irf7,Nlrx1,Ifnk,Ifnar2,Il23a
GOBP_POSITIVE_REGULATION_OF_MACROPHAGE_MIGRATION	0.00625309	0.146021	0.621029	1.72856	37	19	Csf1,Csf1r,Trem2,Cmklr1,C5ar1,Ccl5,Rarres2,C3ar1,Mapk3
JOHNSTONE_PARVB_TARGETS_3_DN	0.00626959	0.146021	-0.229818	-1.245	3	690	Cenpa,Nuf2,Bdnf,Mtbp,Socs3,Per2,Bard1,Snx16,Cenpe,Aass,Mycbp,Csrnp3,Tiparp,Psmd12,Sgo2a,Cenpn,Gtf3c3,Rims2,Ccna2,C1galt1,Eif1a,Ccne2,Rbm12,Gls,Dimt1,Polr1h,Ing2,Incenp,Dctn4,Mysm1,Gins1,Dr1,Mcts1,Zfp367,Dusp14,Elk4,Spag5,Fbxo11,Phospho2,Cnot6l,Iqgap3,Pdk3,Ndfip2,Hspa13,Ccnj,Mybl1,Smchd1,Lsm8,Cisd2,Tmem237,Dtymk,Dmac2l,Nck1,Fosl2,Rnaseh2a,Bag4,Kif20b,Gfm1,Skp2,Nip7,Man2a1,Pomk,Rp2,Mbnl1,Rbl1,Wdhd1…
GOBP_LIPOPROTEIN_BIOSYNTHETIC_PROCESS	0.00628515	0.146021	-0.394494	-1.60347	18	71	Zdhhc19,Cwh43,Atg10,Mttp,Zdhhc5,Piga,Pyurf,Dpm1,Hhatl,Zdhhc2,Apoa1,Pigyl,Porcn,Dpm3,Pigh,Pigu,Dpm2,Golga7,Zdhhc20,Pgap4,Atg7,Pigx
GOMF_INOSITOL_1_4_5_TRISPHOSPHATE_BINDING	0.00629388	0.146021	-0.692014	-1.82962	25	12	Rph3a,Plcl2,Trpc3,Trpc5,Trpc4,Plcl1,Itpr1,Itpr3
GOMF_SCAVENGER_RECEPTOR_ACTIVITY	0.00631612	0.146211	0.545567	1.6824	39	30	Cxcl16,Scarf2,Stab2,Lgals3bp,Scarf1,Ssc4d,Ackr4,Hhipl1,Scarb2,Stab1,Cd5l,Ssc5d,Enpp1
GOCC_PLASMA_MEMBRANE_PROTEIN_COMPLEX	0.00637156	0.146968	0.296418	1.341	56	457	Itgax,Kcnk6,Gjb1,Scn4a,Itgal,Il13ra1,Ncf2,Slc18a3,Kcna5,Cybb,Fcer1g,Kcne4,Fxyd4,Gjb3,Cyba,Cacng5,Jup,Cd74,Hcn2,Cdh3,Itgb2,Ceacam2,Krt8,B2m,Pgm5,Insrr,Vcam1,Gjc2,Cdh1,Syk,Scrib,Fxyd1,C6,Stac3,Itgb7,Apbb1ip,Ncf1,H2-Ea,Gng8,Egfr,Kcnh2,Kcnj14,Cacna1h,Itga7,H2-M3,Cd8b1,Kcnj5,Tlr1,Kcnip1,Cd40,Emilin1,Itgbl1,H2-K1,Kcnmb1,Ptpn6,Atp1b4,Ceacam1,Tspan32,Tgfbr3,Cacng4,Chrnd,Chrnb1,Chrna6,Abcg5,Itgae,Lrrc26,G…
GOBP_REGULATION_OF_LYMPHOCYTE_DIFFERENTIATION	0.00637704	0.146968	0.377255	1.50427	47	128	Cd74,Sash3,Vnn1,Syk,Ptprc,Hlx,H2-Ea,Zfp36l2,Vsir,Irf1,Il18,H2-M3,Ccl19,Zfp36l1,Btk,Cd86,Nckap1l,Tnfsf4,Cbfb,Foxj1,Ptpn6,Inpp5d,Il2,Zbtb7b,Sfrp1,Tgfbr2,Fgl2,Nfatc2,Cd28,Zc3h8,Il1rl2,Dusp10,Il4ra,Ap3b1,Il36b,Nkap,Bmp4,Anxa1,Axl,Clptm1,Sh3rf1,Cd46,Gli2,Smad7
HP_BASAL_GANGLIA_CALCIFICATION	0.00639386	0.147031	0.57496	1.70879	39	25	Isg15,Psmb8,Car2,Casr,Trem2,Samhd1,Ifih1,Pdgfrb,Tyrobp,Fam111a,Slc20a2
Gemma_GSE85136_Sex_Differences_in_Nucleus_Accumbens_Transcriptome_Profiles_Associated_with_Susceptibility_versus_Resilience_to_Subchronic_Variable_Stress_genotype_Dnmt3a.mouse.DNA.methyltransferase.3A_Homozygous.negative_Down	0.00641994	0.147305	-0.346379	-1.51816	16	108	Npy2r,Usp27x,Exph5,Frem2,Mttp,Slc30a7,Dph5,Aptx,Gapdhs,Kcnb2,Fat3,Tagln,Kdr,Cbll1,Scn3b,Coa7,Emp1,Zfp830,Skp2,Cdc14a,Pxylp1,Nup205,Rbm11,Wnt2b,Lsm6,Nes,Arl6,Nrxn3,Flt1,Uros
GOBP_CELL_MIGRATION_INVOLVED_IN_SPROUTING_ANGIOGENESIS	0.00643463	0.147318	-0.455082	-1.69569	21	46	Ptgs2,Klf4,Nr4a1,Mmrn2,Stard13,Gata2,Kdr,Nrp1,Egr3,Fbxw7,Plk2,Mia3
HP_ABNORMALITY_OF_CIRCULATING_GLUCOCORTICOID_LEVEL	0.00645351	0.147426	-0.452172	-1.67271	21	45	Cyp11a1,Nr0b1,Ret,Cdkn1a,Cyp11b1,Hsd3b1,Hsd11b2,Pde8b
GOBP_NEGATIVE_REGULATION_OF_LEUKOCYTE_CELL_CELL_ADHESION	0.00648813	0.147892	0.405912	1.55403	46	94	Ccl28,Tnfrsf14,Cd74,Ceacam2,Scrib,Ass1,Hlx,Vsir,Irf1,H2-M3,Gpnmb,Laptm5,Fcgr2b,Cd86,Tnfsf4,Cbfb,Foxj1,Arg1,Ptpn6,Ceacam1,Lgals3,Il2,Zbtb7b,Cd300a,Lgals7,Fgl2,Zc3h8,Il4ra,Mad1l1,Tnfaip8l2
GOBP_CELL_CELL_JUNCTION_ORGANIZATION	0.00651591	0.148167	0.354682	1.45939	50	165	Gjb1,Tgfb1,Dsg2,Pkp1,Jup,Ugt8a,Cdh3,Cdh1,Cldn16,Pard3,Cldn3,Trpv4,Cldn11,Csf1r,Rhoc,Tnf,Ptpro,Dsp,Fzd5,Cbfb,Wnt11,Cldn5,Lims2,Tjp2,Pof1b,Cadm1,Cdh13,Jam3,Dchs1,F2rl1,Cdh20,Pkp4,Cd9,Gjb2,Cldn14,Src,Epha2,Nectin2,Sdk2,Prkaca,Fscn1,Cldn22,Arl2,Csk,Rab13,Fbf1,Cldn2,Cdh22,Smad7,Cldn10,Pak2,Ctnna1,Ext1,Tgfb2,Pard6a,Nf2,Nectin4,Tln1,Flcn,Rdx,Vcl,Ramp2,Bmp6,Camsap3,Prkch,Ccm2,Pkp2,Lim2,Patj,Perp,Dlg5,Nec…
GOMF_PROTEASE_BINDING	0.00653595	0.148167	0.397364	1.54309	47	104	Col1a1,Col3a1,Kit,Col1a2,Mbp,Adamtsl4,Tnf,Pycard,Timp1,Serpinc1,Acr,Bin1,Timp2,Vwf,Rffl,Anxa2,Itgb3,Pink1,Trp53,Timp4,Cd28,Selenos,Adamts4,Slc6a3,Itga3,Cradd,A2m,Bdkrb2,Fadd,Dvl3,Tysnd1,Casp3,Serpina1c,Sell,Rad23a,Cst3,Os9,Timp3,Derl1,Cstb,Flot1,Tnfaip3,Chmp3
Gemma_GSE10415_7_Brain_Regions_in_20_Inbred_Strains_of_Laboratory_Mice_StrainOrLine_C58.J_Up	0.00654285	0.148167	0.275397	1.28132	61	769	Col1a1,Adora2b,Gpr84,Ccdc71,Cd82,Sphk1,Sfrp5,Bst2,Tmem98,Slc15a3,Dcn,Aspa,Ccn2,Loxl1,Cd74,Cdh3,Col1a2,Ctsz,Cmtm3,Myc,Plvap,Stab2,Cuedc1,Magix,Fkbp10,Nqo1,Fbxo4,Acss1,Dennd2a,Gsn,Adamtsl4,Mpeg1,Fbln1,Chrna10,Hsd17b11,Rbm47,Tsen34,Treh,Cars2,Sparc,Myh4,Slc10a4,Adi1,Thg1l,Shmt1,Ifi35,Erap1,Ccl19,Trem2,Atp10d,Cand2,Mtss1,Pycard,Olfml3,Zfp422,Prss32,Thumpd2,Ptpro,Cers2,Isoc2b,Peli2,Gatad2a,Slc7a2,Nsmc…
MANNO_MIDBRAIN_NEUROTYPES_HSERT	0.00656934	0.148444	-0.252375	-1.29024	8	350	Sncg,Slc18a2,Usp27x,Cd2,Ak5,Csrnp3,Ptprr,Cdh8,Rims2,Slc4a1,Serinc1,Grm8,Sytl2,Chodl,Sema3c,Cep126,St8sia3,Gata2,Pcdh9,Lratd1,Gabbr2,Tenm2,Sorcs3,Glt8d2,Dnajc6,Optn,Plcxd3,Scn3b,Prkacb,Atp2b2,Mllt11,Lgi1,Septin6,Gata3,Syt13,Adam22,Cacng8,Cdk5r1,Ctxn2,Baalc,Arrb1,Dmtn,Eno2,Tmem178b,Slc9a6,Olfm3,Lrfn5,Prrt2,Rgs17,Nfasc,Unc79,Brinp1,Ica1,Grm7,Gpm6a,Mest,Ppp2r2b,Ppfia2,Map1b,Ywhag,Kcnip4,Rab9b,Gabrb2,…
GOBP_HETEROTYPIC_CELL_CELL_ADHESION	0.0066076	0.148758	0.484695	1.65991	43	49	Itgax,Dsg2,Jup,Mbp,Itgb2,Vcam1,Ptprc,Itgb7,Itga7,Tnf,Dsp,Alox15,Dsc2,Fgg,Itgb3,Jam3
GOBP_NEGATIVE_REGULATION_OF_CYTOKINE_PRODUCTION	0.00661178	0.148758	0.344229	1.45069	52	200	Isg15,Apod,Tgfb1,C1qtnf3,Tlr8,Homer3,Ube2l6,Cdh3,Ceacam2,Ptprc,Tspo,Vsir,Il13,Tnf,Gpnmb,Laptm5,Trem2,Relb,Trim25,Fcgr2b,Pycard,Hgf,F2,Ezr,Btk,Otud7b,Cmklr1,Nlrc5,Nckap1l,Tnfsf4,Foxj1,Arg1,Wnt11,Ptpn6,Ceacam1,Mefv,Cactin,Laptm4b,Cidea,Inpp5d,Ifih1,Klf2,Bank1,Ssc5d,Bcl3,F2rl1,Lgals7,Hmox1,Serpinb1a,Selenos,Trim27,Dhx58,Mavs,Epha2,Tyrobp,Csk,Tlr4,Anxa1,Rps6ka4,Axl,Appl2,Il33,Smad7,Abcd1,Cx3cr1,Erbin…
DESCARTES_MAIN_FETAL_SCHWANN_CELLS	0.00666318	0.149521	0.365751	1.48083	50	145	Sfrp5,Aspa,Fgfbp3,Nkain3,Olfml2a,Ugt8a,Sox10,Rxrg,Cdh1,Fxyd1,Sox2,Plekhb1,Zfp536,Ppp1r1c,Scrg1,Pmp22,Adamts8,Cnp,Gal3st1,Alox15,Plekha4,Mag,Col2a1,Lgi4,Tfap2a,Tmem176b,B3gat1,Nkain4,Pllp,Cadm1,Scn7a,Grb14,Grid2,Kirrel3,Mal,Stac2,Cnmd,Gins3,Cldn14,Mpz,Mia,Metrn,Erbb3
GOBP_ANTIMICROBIAL_HUMORAL_RESPONSE	0.00667441	0.149521	0.441572	1.59089	45	65	S100a9,Cxcl2,Reg1,Reg3g,Cxcl10,Pgc,Ccl2,Rnase6,Camp,F2,Bpifa2,Klk1b1,H2-K1,Cxcl5,Jchain,Rarres2,Klk1b3,Bcl3,Atp7a,Colec11,Cxcl14,Slpi,H2bc21
HP_HYPOPLASTIC_HEART	0.00674616	0.150804	0.536038	1.66735	42	31	Myrf,Smad6,Chrng,Chrnd,Kynu,Wt1,Gata4,Fli1,Nr2f2,Gata5,Nkx2-5,Dvl3,Haao,Ccdc22
GOBP_OLIGOPEPTIDE_TRANSPORT	0.00681315	0.151634	0.701659	1.73795	39	12	Slc13a3,Slc15a3,Car2,Slc26a6,Slc15a2
GOBP_CHAPERONE_COFACTOR_DEPENDENT_PROTEIN_REFOLDING	0.00681385	0.151634	-0.537999	-1.77907	24	28	Hspa1a,Dnajb1,Dnajb13,Hspa13,Hsph1,Dnajb4,Hspa14,Hspe1,Dnajb5,Hspa5,Ptges3
GOBP_POSITIVE_REGULATION_OF_ANION_TRANSMEMBRANE_TRANSPORT	0.00682695	0.151634	-0.449213	-1.68939	22	48	Slc34a1,Opn3,Nr4a3,Adipoq,Arpp19,Osbpl8,Cftr,Tcaf1
GOMF_PEPTIDASE_REGULATOR_ACTIVITY	0.00689386	0.152794	0.364473	1.47922	52	147	Wfikkn1,Spint1,Serping1,Col7a1,Fetub,Serpina3c,Spp2,Atp2a3,Psme2,Serpinb11,Fbln1,Vsir,C3,Pycard,Timp1,Sfrp2,Pttg1,Serpinc1,Bin1,Spint2,Serpina11,Serpinb2,Serpind1,Birc5,Timp2,Pcolce2,Anxa2,Pros1,Pink1,Spink8,Timp4,Mal,Ctsc,Serpinb1a,Serpine3,Ctsh,Rps6ka1,Slpi
HP_ADRENAL_OVERACTIVITY	0.00691181	0.152829	-0.50833	-1.75697	24	33	Cyp11a1,Clcnkb,Ret,Cdkn1a,Bsnd,Cyp11b1,Pde8b,Clcnka
DURANTE_ADULT_OLFACTORY_NEUROEPITHELIUM_RESPIRATORY_CILIATED_CELLS	0.00694203	0.152829	-0.373023	-1.56349	19	83	Dmkn,Cfap300,Fabp6,Gdf15,Smim22,Aldh3b1,Fam174a,Adh7,Cfap126,Wfdc6a,Spag16,Tspan1,Fxyd3,Elf3,Dnali1,Arl3,Ccdc80,Cds1
GOCC_CELL_SUBSTRATE_JUNCTION	0.00694444	0.152829	0.307283	1.36386	59	349	Fermt3,Scarf2,Fzd2,Mdc1,Jup,Itgb2,B2m,Pgm5,Gsn,Ptprc,Cdc42ep1,Itgb7,Apbb1ip,Egfr,Trpv4,Rps16,Lima1,Sorbs3,Rpl18,Rhog,Lcp1,Rhob,Cnn2,Vasp,Vim,Arhgap22,Abcb4,Dab2,Rpl12,Ezr,Rps13,Rpl7,Pdlim1,Itgbl1,Inpp5e,Scarb2,Rpl8,Lims2,Calr,Cspg4,Asap3,Arpc1b,Rpl23,Rps9,Yes1,Hck,Rpl22,Cnn3,Nexn,Nrap,Itgb3,Tm4sf20,Lpxn,Cdh13,Plec,Afap1,Fgfr3,Itgb6,Rpl27,Rras,Mpzl1,Gna12,Ppfibp1,Mapk3,Cd9,Adgrb1,Rpl6,Tns3,Slc4a2,…
GOBP_MODULATION_OF_PROCESS_OF_OTHER_ORGANISM	0.0069541	0.152829	0.409217	1.5518	49	88	S100a9,Clec7a,Reg1,Syk,Reg3g,Scrib,Mpeg1,Tfap4,Csf1r,Ctdp1,Arg1,Cxcl5,P2rx7,Aqp1,Anxa2,Ccl5,F2rl1,Apoe,Slpi,Pcx,Cd4,Ccnk,Hdac1,Ppib,Tnip1,Sp1,Hipk2,Smarca4,Reg3b,Cpsf4,Casp8,Rab9
MANNO_MIDBRAIN_NEUROTYPES_HRGL3	0.00697491	0.152964	0.297656	1.34163	61	425	Igfbp5,Tgfb1,1700010I14Rik,Ano2,Dcn,Hk2,P3h4,Cfap45,Mxra8,Ccn2,Dsg2,Wnt5a,Mbp,Id3,Rxrg,Has2,Vcam1,Prlhr,Acss1,Ntn1,Sox2,Lgals3bp,Id4,Sparc,Gatm,Zfp36l2,Kcnn3,Slc6a9,Mfrp,Bnc2,Tppp3,Ifi35,Psat1,Sall1,Arx,Eva1c,Kifc2,Zfp36l1,Pmp22,Vim,Kcnip1,Hs3st1,Wnt7a,Thumpd2,Ezr,Dpp7,Sfrp2,Ankrd9,Fstl1,Nacc2,Dsc2,Cspg5,Foxj1,Efemp2,Kcnmb1,Galc,Tmem132c,Creb5,Bche,Tram2,Timp2,Efnb3,Cacng4,Eepd1,Veph1,Antxr1,Tshz…
GOBP_EXOCYTOSIS	0.00703475	0.153952	0.276995	1.28387	65	709	Itgax,S100a9,Itgal,Tgfb1,Serping1,Doc2b,Fermt3,Gpr84,Ccr1,Tbc1d10c,Cybb,Exoc3l,Cplx3,Serpina3c,Fcer1g,Stx2,Spp2,Stx11,Arhgap45,Stbd1,Pkp1,Cyba,Jup,Kit,Ctsz,Itgb2,Ceacam2,B2m,Sytl3,Vnn1,Plg,Syk,Gsn,Llgl2,Ptprc,Lgals3bp,Sparc,Agpat2,Cacna1h,C3,Il13,Rhog,Stxbp2,Cd63,Cnn2,Fcgr2b,Pycard,Wnt7a,Camp,Timp1,Hgf,Unc13d,Dpp7,Mvp,Ptafr,Btk,Syt8,Dsp,Nckap1l,Krt1,Cspg5,Arg1,Ano6,S100a13,Tmbim1,Ptpn6,Pik3cd,Cea…
HP_ABNORMAL_VASCULAR_MORPHOLOGY	0.00710288	0.154975	0.282275	1.30101	65	627	Myh3,Tbx4,Col1a1,Slc22a4,Cyp1b1,Foxc1,Ccr1,Col3a1,Nppa,Zic3,Bcl11b,Alx1,Slc29a3,Cyp7a1,Myrf,Nde1,Rnf213,Col1a2,Sox10,Smad6,Fbn2,Gjc2,Dock8,Fgfr1,Six3,Tbx2,Lcat,Lrrc56,Sox2,Mfap5,Dnai1,Aebp1,Kcnn3,Agpat2,Rpl18,Rin2,Zic2,Adamts10,Erap1,Sall1,Arx,Kcnj5,Pkd1,Pcgf2,Ciita,Csf2ra,Usp18,Rpl35,Apob,Slc12a3,Chrng,Cyp17a1,Ehmt1,Fat4,Ube2t,Foxj1,Efemp2,Abca1,Dnaaf5,Dll4,Galc,Sall4,Pik3cd,Col2a1,Gm2a,Serpind1…
HP_ABNORMAL_MACROPHAGE_MORPHOLOGY	0.00711125	0.154975	0.566888	1.7011	44	26	Ncf2,Cybb,Slc29a3,Stx11,Cyba,Ncf1,Stxbp2,Unc13d
GOBP_REGULATION_OF_RESPONSE_TO_BIOTIC_STIMULUS	0.00714286	0.155339	0.317672	1.38757	59	291	Serping1,Psmb9,Psmb8,Vav1,Fcer1g,Tlr8,Ly86,Cyba,Wnt5a,Psme2,Ceacam2,Trim5,Parp14,Cd180,Parp9,Syk,Pgc,Irf1,H2-M3,Nop53,Ifi35,Erap1,Trem2,Psmd9,Relb,Fcgr2b,Pycard,Dtx3l,Psmb10,Usp18,Nlrc5,Arg1,H2-K1,Ddx60,Ptpn6,Ceacam1,Card9,Cxcl5,Tspan32,Samhd1,Cactin,Pparg,Ifi204,Fgr,Hck,Ccl5,Cadm1,Grn,Trafd1,F2rl1,Zmpste24,Fgl2,Apoe,Sirt2,Mapk3,Dhx58,Mndal,Dusp10,Rela,Tarbp2,Mavs,Tspan6,Src,Nectin2,Tyrobp,Prkaca…
GOMF_PHOTORECEPTOR_ACTIVITY	0.00716161	0.155422	-0.724446	-1.81441	29	10	Opn3,Rgr,Opn4,Rho,Cry1,Gnat2
GOBP_RESPONSE_TO_FUNGUS	0.00723705	0.156543	0.587147	1.71272	44	23	S100a9,Clec7a,Syk,Btk,Arg1,Card9,Rarres2,Bak1,Cotl1,Fam3a,Myd88,Tlr4
GOBP_ANIMAL_ORGAN_MORPHOGENESIS	0.00724333	0.156543	0.272692	1.27103	68	807	Itgax,Mfap2,Igfbp5,Tbx4,Tgfb1,Col1a1,Psmb9,Foxc1,Chad,Psmb8,Wnk4,Stc1,Dcn,Tnnt2,Zic3,Bcl11b,Alx1,Stx2,Fgf5,Sapcd2,Ccn2,Prkx,Fzd2,Efna1,Wnt5a,Neurog1,Sox11,Sox17,Car2,Col1a2,Myc,Id3,Psme2,Ceacam2,Aldh1a2,Has2,Smad6,Lemd2,Chst11,Fbn2,Bglap,Relt,Syk,Fgfr1,Th,Scrib,Tifab,Six3,Adm,Tbx2,Vax2,Ntn1,Hlx,Chrna10,Gcnt1,Csf1,Mfap5,Trpv4,Treh,Fgf3,Nrp2,Csf1r,Naglu,Pitx3,Wnt6,Hoxb7,Ptf1a,Mfrp,Csf3r,Sall1,Tnf,G…
HP_NEVUS	0.00734694	0.158454	0.395553	1.53889	53	105	Myh3,Cyp1b1,Col7a1,Col3a1,Fzd2,Wnt5a,Cdh3,Fkbp10,Fgfr1,Xpa,Tnfrsf11a,Pcgf2,Sdhc,Chrng,Cdkn2a,Tyr,Cdkn2b,Fgfr2,Tbl2,Ltbp2,Fgfr3,Rras,Rit1,Rbm28,Smarcal1,Ddb2,Igf2,Puf60,Hps1,Gtf2ird1,Gtf2i,Cdk4,Dvl3,Lztr1,Tyrp1
GOBP_PROTEIN_HOMOTETRAMERIZATION	0.00740853	0.159124	0.482349	1.63913	48	47	Tdo2,Mat1a,Aldh1a2,B2m,Thg1l,Shmt1,Vasp,Tk1,Aqp5,Kcnj12,Samhd1,Pkd2,Acacb
GOBP_MONOCYTE_DIFFERENTIATION	0.00740858	0.159124	0.544086	1.66815	46	29	Cd74,Myc,Csf1,Csf1r,Zfp36l1,Pparg,Ifi204,Inpp5d,Mndal,Cd4,Bmp4,Myh9,Irf7
GOBP_REGULATION_OF_BONE_REMODELING	0.00743212	0.159301	0.489126	1.6462	48	45	Cartpt,Gpr137b,Car2,Bglap,Syk,Egfr,Csf1r,Tnfrsf11a,P2rx7,Inpp5d,Itgb3,Sfrp1,Pdk4,S1pr1,Iapp,Src
COLIN_PILOCYTIC_ASTROCYTOMA_VS_GLIOBLASTOMA_UP	0.00750234	0.160476	0.526734	1.67199	47	34	Apod,Serpina3c,Gfap,Sox10,Plekhb1,Scrg1,H2-K1,Olig2,Galnt13,Eef1a1,Itga3,Gprc5b,Scd1,Serpina3k,Htra1,Rassf2,Glul,Serpina3m,Fth1,Cpe
GOBP_GLUCOCORTICOID_BIOSYNTHETIC_PROCESS	0.00754527	0.160985	-0.6426	-1.83203	29	16	Cyp11a1,Wnt4,Cyp11b1,Bmp2,Hsd3b1,Hsd11b2,Bmp5,Hsd11b1
HP_ABNORMAL_PARANASAL_SINUS_MORPHOLOGY	0.00755702	0.160985	0.402009	1.54558	54	97	Ncf2,Psmb9,Tap1,Cybb,Psmb8,Alx1,Cyba,Dock8,Lrrc56,Ncf1,Dnai1,Usb1,Stxbp2,Ciita,Btk,Foxj1,Dnaaf5,Il2rg,Col11a1,Rsph1,Cr2,Zmynd10,Ccno,Man2b1,Fuca1,Dnah1,Il17ra,Irf8,Mdm4,Rac2,Tap2,Igsf3,Fcgr4,Aga,Rnf168,Psmb4
GOBP_POSITIVE_REGULATION_OF_PHOSPHATIDYLINOSITOL_3_KINASE_SIGNALING	0.00764223	0.162468	0.418917	1.55434	53	77	Prr5,Dcn,Kit,Fgfr1,Ncf1,Il18,Tnf,Unc5b,Hgf,F2,Erbb4,Ptpn6,Pik3cd,Egf,Fgr,Ccl5,Pdgfra,F2rl1,Gab1,Cd28,Pdgfrb,Src,Erbb3
GOCC_CHITOSOME	0.00766741	0.162671	0.708516	1.71757	44	11	Th,Gpnmb,Tyr,Rab7,Rab27a,Tyrp1,Rab38
GOBP_FACE_DEVELOPMENT	0.00768758	0.162767	0.507321	1.65331	49	38	Myh3,Col1a1,Wnt5a,Aldh1a2,Cldn5,Rarg,Msx1,Pdgfra,Mmp2,Rras,Scx,Stra6,Mapk3
GOBP_POSITIVE_REGULATION_OF_POTASSIUM_ION_TRANSMEMBRANE_TRANSPORT	0.00774336	0.163476	0.562182	1.68698	48	26	Gal,Nppa,Wnk4,Kcnh2,Trem2,Ano6,Kcnmb1,Lrrc26,Kcnip2,Atp1b2,Dnm2,Atp1b3,Amigo1
GOBP_DIOL_BIOSYNTHETIC_PROCESS	0.00776731	0.163476	0.62705	1.71998	46	18	Sphk1,Acer2,Qdpr,Spr,Asah2,Sptlc1,Sptlc2,Abca2,Sphk2,Gch1,Pts
GOCC_FICOLIN_1_RICH_GRANULE_MEMBRANE	0.00778507	0.163476	0.498439	1.65579	50	42	Itgax,Tbc1d10c,Fcer1g,Stbd1,Pkp1,Itgb2,Dsp,Nckap1l,Tmem179b,Lgals3,Cd300a,Prcp
GOBP_RESPONSE_TO_WOUNDING	0.00779107	0.163476	0.288018	1.31394	70	521	Apod,Tgfb1,Serping1,Fermt3,Col1a1,Clec7a,Ccr1,Col3a1,F10,Tspan8,Vav1,Dcn,Fcer1g,Ccn2,Hhex,Wnt5a,Cdh3,Col1a2,Reg1,Id3,Ceacam2,Myof,Fkbp10,Gipr,Dock8,Plg,Syk,Gsn,Reg3g,Hmg20b,Adm,Fbln1,Sox2,Tspo,Egfr,Cldn3,Scarf1,Sparc,Zfp36l2,Irf1,Klk6,Rhoc,Tnf,Zfp36l1,Wnt5b,Wnt7a,Timp1,F2,Cd40,Wnt1,Cers2,Dsp,Alox15,Krt1,Serpinc1,St3gal4,Arg1,Ano6,Mag,Evpl,Ptpn6,Ceacam1,Serpinb2,Tspan32,Serpind1,Fgg,P2rx7,Alox5,Pl…
GOBP_NEGATIVE_REGULATION_OF_NEURAL_PRECURSOR_CELL_PROLIFERATION	0.00779954	0.163476	0.633372	1.71171	46	17	Spint1,Wnt5a,Spint2,Lims2,Trp53,Sirt2,Kdm2b,Appl2,Slc6a4,Ctnna1
GOMF_RNA_POLYMERASE_II_ACTIVATING_TRANSCRIPTION_FACTOR_BINDING	0.00782382	0.163656	-0.469316	-1.7029	26	41	Egr2,Fos,Prrx1,Bhlhe40,Id2,Ldb2,Tbx3,Exosc9,Creb1,Rbl1,Smad3
GOBP_NEGATIVE_REGULATION_OF_NEURON_DIFFERENTIATION	0.00788715	0.164497	0.488481	1.64403	51	45	Nkx2-2,B2m,Six3,Sox2,Zfp536,Cdk5rap2,Zhx2,Mag,Calr,Olig2,Ascl1,Disp3,Gpr37l1
HP_MENINGITIS	0.00789913	0.164497	0.483665	1.63494	51	46	Ncf2,Ccr1,Cybb,Cyba,Nde1,Ncf1,Erap1,Ciita,Vangl1,Btk,Card9,Mefv
HP_ABNORMAL_AUTONOMIC_NERVOUS_SYSTEM_PHYSIOLOGY	0.00791652	0.164497	-0.366221	-1.56384	21	91	Ttr,Slc18a2,Kcne2,Ret,Slc6a2,Cyp11b1,Nr4a2,Scn4b,Vps13c,Col5a1,Gabbr2,Wfs1,Cisd2,Dnajc6,Elp1,Ppox,Lepr,Scn11a,Chrna3,Il12a,Fmr1,Coq2,Arsa,Polr3a
GOBP_MEMBRANE_INVAGINATION	0.00797754	0.164497	0.464226	1.61906	53	54	Itgb2,Stap1,Gsn,C3,Rhog,Trem2,Fcgr2b,Alox15,Nckap1l,Ano6,Pparg,Sh3bp1,Cd300a,F2rl1,Dock1,Aif1,Adgrb1,Snx18,Rac2,Rab31,Mfge8,Myh9,Hgs,Appl2
GOBP_REGULATION_OF_MEMBRANE_INVAGINATION	0.00797827	0.164497	0.667401	1.7182	46	14	Stap1,C3,Trem2,Alox15,Nckap1l,Ano6,Pparg,Cd300a,F2rl1,Rab31,Appl2
GOBP_BONE_REMODELING	0.00798403	0.164497	0.422114	1.55695	55	75	Cartpt,Tgfb1,Gpr137b,P3h4,Spp2,Car2,Bglap,Syk,Egfr,Csf1r,Tnfrsf11a,P2rx7,Inpp5d,Itgb3,Sfrp1,Pdk4,Cthrc1,S1pr1,Iapp,Src,Epha2,Rac2,Csk
GOBP_TAXIS	0.00799023	0.164497	0.289314	1.31423	71	491	S100a9,Ccl28,Tgfb1,Ccr1,Vav1,Cxcl2,Cxcl16,Fcer1g,Bcl11b,Efna1,Wnt5a,Cd74,Agtr1a,Kit,Cxcr3,Itgb2,Cmtm3,Stap1,Vcam1,Ccl3,Syk,Fgfr1,Scrib,Cxcl10,Ntn1,Csf1,Emb,Casr,Cklf,Angpt2,Nrp2,Csf1r,Ccl2,Rhog,Ccl19,Csf3r,Arx,Gpnmb,Ackr4,Dapk2,Trem2,Pla2g10,Dpysl5,Tnfrsf11a,Vasp,Unc5b,Hgf,Ptpro,Ezr,Ptafr,Cmklr1,Nckap1l,Cxcr5,Tubb2b,Ano6,Lypla2,Nrtn,Sema6c,Rin3,Pik3cd,Cxcl5,Serpind1,Efnb3,Alox5,Calr,Sptb,Tiam1,Fg…
GOBP_REGULATION_OF_HUMORAL_IMMUNE_RESPONSE	0.00799035	0.164497	0.477795	1.6296	52	48	Serping1,C2,Ptprc,C6,Pgc,C3,Tnf,Fcgr2b,F2,Foxj1,Ptpn6,C5ar1,Cd5l,Pros1,Cr2,C1qc,C3ar1,Cfp,A2m,Cd81,Cd46
GOMF_CYTOKINE_BINDING	0.00803158	0.164759	0.392034	1.52034	58	103	Wfikkn1,Il13ra1,Ccr1,Tnfrsf14,Il22ra2,Cd74,Kit,Cxcr3,Nrros,Nrp2,Csf1r,Vasn,Csf3r,Ackr4,Tnfrsf11a,Csf2ra,Cxcr5,Tgfbr3,Il2rg,Il3ra,Itgb3,Ccr10,Tgfbr2,Prlr,Tnfrsf1a,Cd4,A2m,Ccr6,Ltbp4,Grem2,Fzd4,Cx3cr1,Nbl1,Cxcr2,Il27ra,Plp2,Sost,Sostdc1
GOBP_SKELETAL_SYSTEM_DEVELOPMENT	0.00804043	0.164759	0.301067	1.34226	69	375	Wfikkn1,Tbx4,Tgfb1,Col1a1,Foxc1,Chad,Col3a1,Stc1,Alx1,Spp2,Ccn2,Wnt5a,Hapln2,Neurog1,Sox11,Kit,Col1a2,Has2,Chst11,Fbn2,Bglap,Fgfr1,Tifab,Ptprc,Adamts7,Trpv4,Chadl,Hoxb7,Wnt5b,Pkd1,Pcgf2,Wnt7a,Papss2,Timp1,Wnt1,Sfrp2,Cmklr1,Mmp13,Zfp219,Fat4,Pcsk5,Wnt11,Nppc,Npr3,Ptpn6,Col2a1,Shox2,Vkorc1,Zfp385a,Tfap2a,Fgfr2,Fgr,Rarg,Anxa2,Col11a1,Msx1,Evc,Pitx2,Pdgfra,Bgn,Pkdcc,Dchs1,Trp53,Sfrp1,Inppl1,Fgfr3,Mmp…
GOBP_REGULATION_OF_PEPTIDYL_TYROSINE_PHOSPHORYLATION	0.00805053	0.164759	0.335962	1.4241	64	213	Tgfb1,Gh,Clec7a,Tnfrsf14,Il22ra2,Efna1,Cd74,Kit,Itgb2,Stap1,Parp14,Parp9,Syk,Ptprc,Ncf1,Egfr,Csf1r,Il18,Il13,Tnf,Trem2,Dok7,Hgf,Cd40,Il11,Mvp,Erbb4,Sfrp2,Ptpn6,Cspg4,Egf,Chmp6,Fgf7,Ccl5,Shc1,Tgfa,Itgb3,Thbs4,Il2,Angpt4,Bank1,Cd300a,Adra1a,Trp53,Sfrp1,Fgfr3,Adra2a,Ibtk,Pdcl3,Dusp22,Tnfrsf1a,Rap2b,Nox4,Src,Igf2,Cd4,Erbb3,Afap1l2
GOBP_PANCREATIC_JUICE_SECRETION	0.00825735	0.168475	0.732041	1.72552	47	10	Wnk4,Npr3,Aqp5,Aqp1,Cel
GOCC_ENDOCYTIC_VESICLE_MEMBRANE	0.00826446	0.168475	0.373854	1.48726	61	126	Slc18a3,Tap1,Cybb,Rab7b,Fzd2,Cyba,Wnt5a,Cd74,Stab2,B2m,H2-Ea,Scarf1,Wnt6,H2-M3,Tlr1,Wnt5b,Wnt7a,Wnt1,Apob,Fzd5,H2-K1,Scarb2,Stab1,Calr,Cacng4,Rab20,Rab34,Vamp8,Atp7a,Apoe,Cd9,Camk2a,Rab7,Mdm2,Dnm2,Rac2,Tap2,Pick1,Anxa3,Rab31,Appl2,Nos3,Fzd4,Tyrp1,Rab38,Pip4p1,Rps27a,Cd163,Vamp3
LU_AGING_BRAIN_DN	0.0083022	0.168813	-0.317819	-1.44142	19	135	Rps6ka3,Htr2a,Gfra2,Rgs4,Ets2,Gnaq,Hspa13,Car4,Pld3,Atp2b2,Cyria,Ranbp9,Cdk5r1,Pank3,Mbnl2,Rap2a,Slc17a7,Cckbr,Cdc40,Kcnb1,Srsf10,Nudt21,Map1b,Uros,B3galnt1,Cap2,Elavl2,Macir,Camk4,Calb1,Prkcb,Pik3cb,Timm17a,Cacnb2,Rbbp4,Dnm1l,Nutf2,Grin2a,Pak1,Acta1,Cbx5,Abi2
GOBP_ASTROCYTE_DIFFERENTIATION	0.00831631	0.168813	0.45078	1.60402	56	60	S100a9,Nkx2-2,Egfr,Tspan2,Tnf,Trem2,Vim,Pou3f2,F2,Bin1,Mag,C5ar1,Gcm1,Bace2,Grn,Mapk3,Gpr37l1,Nr1d1
Cembrowski_HippoSeq_Granule	0.00833451	0.168813	0.413757	1.54661	58	81	C2cd4a,Dcn,Tnnt2,Abca8a,Grp,Ccdc61,Cacng5,Ccdc163,Tspan2,Cpne7,Gpnmb,Cd63,Dsp,Timp2,Sh3bp1,Pold2,Frmpd1,Snta1,Ifitm2,Hmox1,Mpzl1,Stra6,Zfp423,Emx1,Nr2f2,Plagl1,Sat1,Tox3,Tmem160,Cotl1,Spata13,Grem2,Dpy19l1,Gprc5b,Dpf3,Cpm
GOMF_SUGAR_TRANSMEMBRANE_TRANSPORTER_ACTIVITY	0.00834585	0.168813	0.656092	1.72389	49	15	Slc5a11,Slc2a2,Slc5a1,Slc45a3,Slc2a1,Slc5a2,Slc50a1,Slc2a6
GOBP_PROTEIN_ACTIVATION_CASCADE	0.00836282	0.168828	0.581035	1.69489	51	23	Serping1,F10,Fbln1,F2,Serpinc1,Fgg,Vwf,Prcp,Gp9,A2m
DropViz_HC_Neurogenesis_Sox4_cluster-markers.csv	0.00846545	0.170352	0.510743	1.65694	54	37	Mfap2,Cdca7,Cks1b,Sox11,Pbk,Igfbpl1,Mcm7,Dcx,Cdc20,Birc5,Prc1,Nusap1,Mycn,Ube2c,Cdca3,Pafah1b3,Draxin,Cdca8,Top2a,Cdk4,Neurod1,Cdk1,Cd24a
HP_NON_MOTOR_SEIZURE	0.00847099	0.170352	-0.311391	-1.4269	19	143	Nubpl,Usp27x,Rps6ka3,Mbd5,Rorb,Gabra1,Agtr2,Scn1a,Dmxl2,Ngly1,Hcn1,Acsl4,Ash1l,Kcna1,Lgi1,Dmd,Satb2,Cacnb4,Zeb2,Atad3a,Cnksr2,Nexmif,Scn1b,Hivep2,Prrt2,Kcnma1,Dpm3,Dync1h1,Ppp3ca,Dyrk1a,Cdkl5,Taok1,Mapk10,Wdr26,Cask,Kcnq5,Scn2a,Grin2a,Stx1b,Cux2,Frrs1l,Usp9x,Nfkb2,Gabrb3,Slc35a3,Rab11a,Scn9a,Scn8a,Kif1a,Clcn2,Cltc,Ap2m1,Med12,Upf3b,Slc25a22,Cacna1a,Gabrg2,Chd2,Gnao1,Pi4ka,Tspan7
HP_CARPAL_SYNOSTOSIS	0.0085004	0.170588	0.573838	1.68825	52	24	Myh3,Fbln1,Sall4,Fgfr2,Gli1,Evc,Fgfr3,Atp7a,Recql4,Chsy1,Pitx1
GOBP_NEUTRAL_LIPID_CATABOLIC_PROCESS	0.00851547	0.170588	-0.486536	-1.71102	29	36	Fabp4,Fabp6,Pnpla3,Pnpla1,Cps1,Plin5,Apoa4,Fabp9,Fabp2,Aadac,Lipc,Apoa1,Abhd5,Ddhd2,Lpl,Sorl1,Abhd2
HP_AVASCULAR_NECROSIS	0.00854197	0.17079	0.45455	1.60285	57	58	Col1a1,Ccr1,Fzd2,Wnt5a,Car2,Col1a2,Fgfr1,Trpv4,Usb1,Erap1,Sil1,Scarb2,Col2a1,Mefv,Man2b1,Zmpste24,Atp7a
Oligodendrocyte_Progenitor Cell_Zhang_JNeuro_2014	0.0085857	0.171336	0.524306	1.64416	54	32	Rprm,Dcn,C1ql1,Sapcd2,Col1a2,Myt1,Mmp15,Pid1,Cacng4,Cspg4,Pdgfra
GOBP_REGULATION_OF_B_CELL_ACTIVATION	0.00860633	0.171419	0.403111	1.53309	61	90	Tgfb1,Tbc1d10c,Cd74,Sash3,Syk,Ptprc,Zfp36l2,Il13,Laptm5,Zfp36l1,Tnip2,Fcgr2b,Cd40,Btk,Nckap1l,Tnfsf4,Foxj1,Ptpn6,Inpp5d,Il2,Bank1,Cd300a,Pkn1,Sfrp1,Nfatc2,Cd28,Tyrobp,Tlr4,Cd81,Samsn1,Casp3,Mad2l2,Kmt5b,Sh3kbp1,Il27ra,Stat5b,Blk,Tnfaip3,Cd320,Ada,Bcl2,Il10
HP_ABNORMAL_URINARY_ELECTROLYTE_CONCENTRATION	0.00871992	0.17335	-0.3697	-1.55231	24	84	Cyp11a1,Avpr2,Clcnkb,Slc34a1,Nr0b1,Cldn19,Cdkn1a,Bsnd,Cyp11b1,Ehhadh,Cftr,Hsd3b1,Phex,Hsd11b2,Clcnka,Atp6v0a4
Gemma_GSE20388_Expression_Profiling_of_a_Genetic_Animal_Model_of_Depression_StrainOrLine_diisopropyl.fluorophosphate_Flinders.sensitive.rat_Sprague.Dawley_sensitive.toward_Down	0.00877543	0.174121	0.370473	1.47792	65	129	Spint1,Serinc5,Rlbp1,Slc35d3,Itgb2,B2m,Slc25a18,Vcam1,Mpeg1,Cd48,Csdc2,Acsbg1,Slc27a1,Repin1,Exosc8,Tbc1d2b,Rarres2,Pllp,Fxyd5,Ephx2,Trafd1,Fam181b,Slc15a2,Dock1,Aif1,Ctsh,Adgrb1,Ptgr2,Map7,Csrp1,Apba1,Qtrt1,Kdm2b,Fam111a,Eva1a,Trp53inp2,Plxnb1,Psenen,Dnajb6,Rps21,Rgs10,Lmod1,Vwa5b2,Tril
HP_ABNORMAL_RETINAL_VASCULAR_MORPHOLOGY	0.00895656	0.177377	-0.303435	-1.41034	19	158	Rpe65,Ret,Dlk1,Lrat,Pde6b,Fscn2,Pde6a,Ofd1,Reep6,Rgr,Lrrc32,Ahi1,Hsd11b2,Clcnka,Rho,Nek1,Myoc,Gnaq,Limk1,Smchd1,Car4,Rp2,Jmjd1c,Atf6,Stn1,Arl3,Krit1,Ift88,Mlxipl,Klhl7,Hira,Arl6,Gnat2,Lpl,Abcc6,Prom1,Max,Topors,Snrnp200,Glb1,Pdcd10,Ahr,Ufd1,Mak,Igfbp7
Gemma_GSE95740_Environmental_enrichment_increases_transcriptional_and_epigenetic_differentiation_between_mouse_dorsal_and_ventral_dentate_gyrus_neurons_treatment_enriched.environment_Up	0.00898876	0.177567	-0.403	-1.60345	27	63	Egr2,Fos,Arc,Arl4d,Crhbp,Junb,Gpr83,Csrnp1,Rgs4,Sh2d5,Sik1,Sorcs3,Fosl2,Npas2,Npy,Gadd45b,Mylk3,Syt12,Nefl
GOBP_HEMOGLOBIN_METABOLIC_PROCESS	0.00900024	0.177567	-0.651866	-1.7982	36	14	Klf4,Alas2,Inha
HP_ARTHRALGIA	0.00904135	0.178041	0.370038	1.47619	67	129	Myh3,Col1a1,Pstpip1,Psmb9,Slc22a4,Ccr1,Psmb8,Ccn2,Xpa,Erap1,Trem2,Ciita,Apob,Slc12a3,Col2a1,Mefv,Abcg5,Col11a1,Tbl2,Cr2,Lmnb2,Pkdcc,Mmp2,Enpp1,Atp7b,Otulin,Ankrd55,Tnfrsf1a,Ddb2,Lmna,Tyrobp,Ldlrap1,Irf5,Hgd,Gtf2ird1,Sting1,Ccr6,Tlr4,Cd81,Gtf2i
GOBP_EMBRYONIC_CAMERA_TYPE_EYE_DEVELOPMENT	0.00931628	0.183084	0.532491	1.64207	58	30	Wnt5a,Sox11,Aldh1a2,Th,Six3,Tbx2,Fzd5,Tfap2a,Rarg
GOBP_ENDOTHELIAL_CELL_CHEMOTAXIS	0.0093433	0.183084	-0.540813	-1.74022	34	25	Smoc2,Hspb1,Fgf4,Met,Nr4a1,Kdr,Nrp1,Egr3
Mural_Pericyte_Zhang_JNeuro_2014	0.00935016	0.183084	0.514052	1.64325	59	35	Serping1,Col1a1,Cyp1b1,Col3a1,Dcn,Kcne4,Col1a2,Aldh1a2,Slc6a13,Fstl1,Slc22a6,Clec3b
GOBP_REGULATION_OF_HEART_RATE_BY_CARDIAC_CONDUCTION	0.00937793	0.183283	0.517759	1.6435	59	34	Kcna5,Kcnh6,Kcne4,Dsg2,Jup,Kcnh2,Kcnj5,Dsp,Dsc2,Bin1
HP_COMPLEX_FEBRILE_SEIZURE	0.00946372	0.184439	-0.665648	-1.80041	38	13	Gabra1,Scn1a,Scn1b,Prrt2,Scn2a,Scn9a,Scn8a,Cacna1a,Gabrg2
GOMF_MHC_PROTEIN_BINDING	0.00947248	0.184439	0.597949	1.68447	57	20	Clec7a,Tap1,Cd74,Fcrl6,Cd8b1,Col2a1,Cd8a,Cd4,Tap2,Cd81
HP_ABNORMALITY_OF_NEUTROPHIL_PHYSIOLOGY	0.00952219	0.184639	0.66858	1.69074	55	13	Ncf2,Cybb,Cyba,Ncf1
GOBP_LONG_TERM_SYNAPTIC_DEPRESSION	0.00954198	0.184639	-0.525216	-1.71854	34	27	Arc,Drd5,Slc24a2,Shank2,Slc24a1,Sorcs3,Cd38,Plk2,Kcnb1,Fmr1,Pten
GOBP_REGULATION_OF_AMINO_ACID_IMPORT_ACROSS_PLASMA_MEMBRANE	0.00954882	0.184639	-0.710028	-1.7783	39	10	Slc43a1,Per2,Rgs4
GOBP_POSITIVE_REGULATION_OF_POTASSIUM_ION_TRANSPORT	0.00955364	0.184639	0.518607	1.63465	60	33	Gal,Nppa,Wnk4,Kcnh2,Trem2,Ano6,Kcnmb1,Lrrc26,Kcnip2,Adra2a,Atp1b2,Dnm2,Atp1b3,Amigo1
HP_PSEUDOBULBAR_SIGNS	0.00959079	0.1847	0.561474	1.66871	59	25	Aspa,Fbln1,Adgrg1,Lmnb1,Srpx2,Gm2a,Prph
GOBP_POSITIVE_REGULATION_OF_CELL_POPULATION_PROLIFERATION	0.00961025	0.1847	0.274079	1.26894	89	694	Itgax,Igfbp5,Prok1,Tgfb1,Il13ra1,Clec7a,Kcna5,Sphk1,Folr2,Stat5a,Sinhcaf,Fgf5,Sapcd2,Ccn2,Prl,Wnt5a,Sox11,Cd74,Agtr1a,Kit,Cdh3,Reg1,Sox10,Myc,Aldh1a2,Has2,Sash3,Vcam1,Gjc2,Syk,Fgfr1,Reg3g,Ptprc,Adm,Tbx2,Cxcl10,Ntn1,Hlx,Tspo,Csf1,Egfr,Casr,Cdk2,Fgf3,Nrp2,Csf1r,Pitx3,Il18,Il13,Rhog,Ccl19,Tnf,Adgrg1,Acer2,Tnfrsf11a,Pycard,Pou3f2,Wnt7a,Timp1,F2,Cd40,Wnt1,Cdc20,Il11,Erbb4,Rassf10,Sfrp2,Ptafr,Cd86,Ncka…
GOMF_SECONDARY_ACTIVE_TRANSMEMBRANE_TRANSPORTER_ACTIVITY	0.00962635	0.1847	0.345435	1.43529	75	180	Slc5a11,Slc22a4,Slc1a5,Slc13a3,Slc15a3,Slc35d3,Slco5a1,Slc34a3,Slc9a8,Slc25a18,Slc12a4,Slc12a8,Slc22a3,Slc10a4,Slc6a9,Slc5a5,Slc26a4,Slc22a5,Slc6a13,Slc38a3,Slc16a3,Slc26a6,Slc12a7,Slc5a1,Slc12a3,Slc17a6,Slc45a3,Slc22a6,Slc12a9,Slc6a12,Slc8a2,Slco1a5,Slco2b1,Slc7a5,Slc17a3,Slc8a3,Slc9a4,Slc6a6,Slc15a2,Slc5a2,Slc12a2,Slc28a3,Slc4a2,Slc24a3,Slc6a11,Slc35c2,Slc6a3,Slc4a4,Slc26a5,Slc36a2,Slc1a4,Slc20…
GOBP_REGULATION_OF_COAGULATION	0.00962941	0.1847	0.447439	1.59214	65	60	Serping1,Tspan8,Ceacam2,Plg,F2,Krt1,Serpinc1,St3gal4,Ano6,Ceacam1,Serpinb2,Fgg,Plat,Vkorc1,Usf1,Thbd,Pros1,Pdgfra,F2rl1,Apoe,Cd9
GOBP_CELLULAR_HORMONE_METABOLIC_PROCESS	0.00965466	0.1847	-0.34362	-1.4864	25	101	Cyp11a1,Ttr,Rpe65,Egr1,Wnt4,Lrat,Rdh14,Cyp1a2,Cyp11b1,Tiparp,Retsat,Cyp2c39,Bmp2,Hsd3b1,Cyp2c38,Bmp5,Adh7,Cyp3a11,Akr1b8,Rdh13,Cyp1a1,Spp1,Dhrs11,Aanat,Srd5a3
DURANTE_ADULT_OLFACTORY_NEUROEPITHELIUM_OLFACTORY_ENSHEATHING_GLIA	0.00966317	0.1847	0.397143	1.52046	69	94	Tspan8,Sox10,Fxyd1,Pdlim4,Plekhb1,Sparc,Scrg1,Rnase1,Pmp22,Vim,Cnp,Plekha4,Lgi4,Ifitm3,Pon2,Tmem176b,Rarres2,Cnn3,Scn7a,Edil3,Apoe,Aatk,Cryab,Mpz,Mia,Gpr37l1,Metrn,Erbb3,Cmtm5,S100a1,Mfge8,Fads2,Clic4,Dbi,Cst3,Bex3,Scd1,Timp3
HP_DECREASED_LIGHT_AND_DARK_ADAPTED_ELECTRORETINOGRAM_AMPLITUDE	0.00970638	0.185186	-0.66342	-1.79438	39	13	Rpe65,Lrat,Rgr,Rho
GOBP_POSITIVE_REGULATION_OF_INTERLEUKIN_10_PRODUCTION	0.00975064	0.185349	0.561065	1.66749	60	25	Clec7a,Sash3,Syk,Il13,Trem2,Pycard,Hgf,Tnfsf4,Bcl3,Cd28,Tlr4,Cd46,Il23a
HP_ABNORMALITY_OF_THE_ELBOW	0.00976709	0.185349	0.339765	1.42694	77	195	Myh3,Col1a1,Pstpip1,Col7a1,Psmb8,Scarf2,Slc29a3,Fzd2,Wnt5a,Sox11,Fkbp10,Fbn2,Fgfr1,Trpv4,Aebp1,Slc6a9,Itga7,Wnt7a,Ky,Mmp13,Chrng,Sil1,Idua,Sall4,Col2a1,Kif22,Lgi4,Cant1,Tfap2a,Fgfr2,Gli1,Evc,Cdc45,Bgn,Pex1,Fgfr3,Atp7a,Colec11,Enpp1,Sf3b4,Gjb2,Col6a2,Lmna,Ccdc8,Plod1,Hacd1,Dvl3,Slc39a13,Pex2,Smarcd1,Recql4,Ddr2,Tmem43,Myl2,Ext1,Col12a1
FAN_EMBRYONIC_CTX_BIG_GROUPS_EXCITATORY_NEURON	0.00978699	0.185349	-0.471047	-1.6857	33	39	Ica1l,Sema3c,Arpp21,Actn2,Csrp2,Pclo,Fbxw7,Satb2,Cacng8,Enc1,Prrt2,Ppp2r2b,Neurod6,Meis2
GOBP_CELLULAR_RESPONSE_TO_LOW_DENSITY_LIPOPROTEIN_PARTICLE_STIMULUS	0.00979091	0.185349	0.638602	1.70325	58	16	Fcer1g,Itgb2,Syk,Casr,Abca1,Pparg,Cdh13,Cd9
GOBP_REGULATION_OF_INNATE_IMMUNE_RESPONSE	0.00980392	0.185349	0.329488	1.40751	79	228	Serping1,Psmb9,Psmb8,Vav1,Fcer1g,Tlr8,Wnt5a,Psme2,Ceacam2,Trim5,Parp14,Parp9,Syk,Irf1,H2-M3,Ifi35,Erap1,Trem2,Psmd9,Relb,Fcgr2b,Pycard,Psmb10,Usp18,Nlrc5,Arg1,H2-K1,Ptpn6,Ceacam1,Card9,Samhd1,Cactin,Pparg,Ifi204,Fgr,Hck,Ccl5,Cadm1,Grn,Trafd1,Apoe,Dhx58,Mndal,Dusp10,Rela,Mavs,Src,Nectin2,Tyrobp,Prkaca,Fcnb,Sting1,Fam3a,A2m,Tlr4,Zcchc3,Psmd4,Fadd,Appl2,Psmd5,Trim6,Pspc1,Tab1,Psmd3,Pak2,Psmb4,Irf7,N…
Pena_2019_StressVsCTRL_NACC	0.00988811	0.186602	-0.572074	-1.76494	37	21	Folr1,Ttr,F5,Kcne2,Col8a1,Wfdc2,Kcnj13
GOBP_OVULATION	0.00997324	0.187868	-0.64909	-1.79054	40	14	Adamts1,Pgr,Inhbb,Mmp19,Tnfaip6,Hpgd,Rgs2
GOBP_DIGESTIVE_TRACT_MORPHOGENESIS	0.00999385	0.187917	0.498181	1.62353	64	38	Sfrp5,Wnt5a,Sox11,Sox17,Sox10,Hlx,Sfrp2,Wnt11,Shox2,Fgfr2,Gli1,Agr2,Pdgfra,Gata4,Sfrp1,Stra6
GOBP_RESPONSE_TO_MOLECULE_OF_BACTERIAL_ORIGIN	0.0100133	0.187928	0.319731	1.3813	82	256	S100a9,Tgfb1,Cxcl2,Dcn,Ly86,Wnt5a,Loxl1,Stap1,Trim5,B2m,Cd180,Smad6,Vcam1,Penk,Th,Adm,Cxcl10,Ass1,Tspo,Sparc,Sbno2,Il18,Il13,Mgst2,Tnf,Trem2,Tlr1,Tnip2,Tnfrsf11a,Vim,Fcgr2b,Pycard,Cnp,Pck2,Cd40,Ptafr,Cd86,Apob,Tnfsf4,Fzd5,Sele,Arg1,Mrc1,Card9,Cxcl5,Cactin,Fgfr2,C5ar1,Hck,Ccl5,Thbd,Ssc5d,Cited1,Timp4,Sirt2,Selenos,Ggt1,Mapk3,Slpi,Gjb2,Dusp10,Rela,Csf2rb,Alpl,Src,Nr1d1,Gnrh1,Irf8,Il36b,Irf5
GOBP_NEGATIVE_REGULATION_OF_LEUKOCYTE_PROLIFERATION	0.0100305	0.187928	0.438905	1.56994	68	62	Gal,Tnfrsf14,Sox11,Scrib,Vsir,H2-M3,Gpnmb,Fcgr2b,Btk,Cd86,Foxj1,Arg1,Ptpn6,Inpp5d,Il2,Zbtb7b,Cd300a,Pkn1,Lgals7,Mad1l1,Tyrobp,Gnrh1,Bmp4,Il33,Casp3
HP_ABNORMAL_TENDON_MORPHOLOGY	0.0100606	0.188081	0.280531	1.28834	92	580	Gjb1,Myh3,Scn4a,Tbx4,Slc18a3,Pstpip1,Psmb9,Slc22a4,Col7a1,Col3a1,Psmb8,Scarf2,Alx1,Slc29a3,Ccn2,Fzd2,Wnt5a,Nde1,Cdh3,Col1a2,Sox10,Kiss1r,Fkbp10,Fbn2,Fgfr1,Six3,Stac3,Trpv4,Kcnn3,Slc6a9,Zic2,Itga7,Smpd4,Psat1,Ctdp1,Arx,Dcx,Alg1,Adgrg1,Dok7,Wnt7a,Ciita,Ky,Zbtb42,Apob,Chrng,Adgrg6,Kif15,Sil1,Sdhaf1,Mtmr14,Krt1,Fat4,Bin1,Idua,Srpx2,Sall4,Exosc8,Col2a1,Samhd1,Lgi4,Chrnd,Chrnb1,Cant1,Abcg5,Tfap2a,Fgfr2…
GOBP_COLLAGEN_BIOSYNTHETIC_PROCESS	0.0100748	0.188081	0.491251	1.62409	65	41	Tgfb1,Col1a1,P3h4,Ccn2,Cyp7a1,Vim,F2,Emilin1,Ciita,Arg1,Nppc,Tram2,Pparg
GOBP_RESPONSE_TO_MERCURY_ION	0.0101621	0.189262	-0.680571	-1.74859	41	11	Slc34a1,Pgam2,Tat,Aqp9
HP_HYPOPLASIA_OF_PENIS	0.0101744	0.189262	-0.250586	-1.27729	13	345	Nr0b1,Ccdc141,Rpe65,Sema3a,Tacr3,Dusp6,Ar,Lrat,Pde6b,Fscn2,Pde6a,Frem2,Mbd5,Ofd1,Prrx1,Reep6,Wdpcp,Ghr,Pole,Sema3e,Rgr,Psmd12,Bbs7,Ahi1,Hsd3b1,Gria3,Dync2i2,Tbx3,Piga,Rho,Nek1,Fras1,Cep290,Dmxl2,Flrt3,C2cd3,Limk1,Smchd1,Car4,Rnaseh2a,Pomk,Rp2,Kcna1,Dcaf17,Dcc,Satb2,Arl3,Gpr161,Ift88,Ppp1r12a,Zeb2,Phf6,Atad3a,Lhx4,Mlxipl,Lig4,Klhl7,Scn1b,Arl6,Madd,Fgf8,Polr1c,Fig4,Kmt2a,Fktn,Tcof1,Nxn,Prom1,Topors…
HP_ABNORMAL_CAROTID_ARTERY_MORPHOLOGY	0.0102192	0.189436	0.463969	1.60899	68	52	Col3a1,Nde1,Mfap5,Aebp1,Apob,Ube2t,Abca1,Fance,Pparg,Abcg5,Fancc,Myh11,Rad51,Tbl2,Tgfbr2,Zmpste24,Atp7a,Xrcc2,Lmna,Ldlrap1,Gtf2ird1,Gtf2i,Mad2l2,Tgfb2
GOMF_CELL_ADHESION_MOLECULE_BINDING	0.0102201	0.189436	0.292588	1.32066	90	438	Itgax,Itgal,Isg15,Fermt3,Col3a1,Tspan8,Capg,Ccn2,Dsg2,Pkp1,Obscn,Jup,Cdh3,Itgb2,Vcam1,Cdh1,Syk,Scrib,Cdc42ep1,Itgb7,Egfr,Emb,Casr,Lima1,Vasn,Gpnmb,Lcp1,Adamts8,Trim25,Cnn2,Vasp,Dmp1,Eps8l1,Ptpro,Emilin1,Ezr,Sfrp2,Dsp,Dsc2,Pdlim1,Itgbl1,Lypla2,Evpl,Ndrg1,Ptpn6,Timp2,Fgg,Calr,Tjp2,Vwf,Eif2s3x,Ranbp1,Baiap2l1,Cgn,Tmpo,Anxa2,Cnn3,Nexn,Itgb3,Fxyd5,Eef1d,Dbnl,Cdh13,Jam3,Plec,Thbs4,Dchs1,Kirrel3,Cc2d1a,…
GOBP_HEMOGLOBIN_BIOSYNTHETIC_PROCESS	0.010265	0.189929	-0.706634	-1.7698	42	10	Klf4,Alas2,Inha
HP_ABNORMALITY_OF_HUMORAL_IMMUNITY	0.0102976	0.190196	0.338666	1.41986	81	193	Cdca7,Tgfb1,Col1a1,Pstpip1,Psmb9,Col7a1,Psmb8,Plvap,Krt8,B2m,Dock8,Sp110,C6,C3,Stxbp2,Tnfrsf11a,Cd40,Ciita,Btk,Nckap1l,Krt1,Fat4,Pik3cd,Card9,Scarb2,Galk1,Il2rg,Ifih1,Ung,Cr2,Lmnb2,Ripk1,Mst1,Trp53,Man2b1,C1qc,Cd28,Smarcal1,Otulin,Cfp,Il4ra,Irf2bp2,Lmna,Ak2,Knstrn,Irf5,Alg12,Rac2,Sting1,Myd88,Carmil2,Cd81,Lamtor2,Klhdc8b,Alb,Rnf168,Fasl,Psmb4
GOBP_IMMUNOLOGICAL_MEMORY_FORMATION_PROCESS	0.0104937	0.193133	0.716202	1.68819	60	10	H2-Ea,Tnfsf4,St3gal1,Fgl2,Cd46,Il23a
HP_MOTOR_APHASIA	0.0104937	0.193133	0.715881	1.68743	60	10	Gjb1,Fa2h,Trem2,Grn
GOBP_DENDRITIC_CELL_MIGRATION	0.0105768	0.194318	0.616222	1.69028	63	18	Ccr1,Dock8,Ccl19,Ano6,Alox5,Calr,Ccl5,Ccr6,Ext1,Cxcr2,Gas6
HP_IRREGULAR_HYPERPIGMENTATION	0.010614	0.194325	0.375921	1.48266	78	116	Ncf2,Col7a1,Cybb,Col3a1,Gjb3,Cyba,Kit,Fgfr1,Ncf1,Casr,Xpa,Usb1,Gpnmb,Card14,Sdhc,Ube2t,Sall4,Cdkn2b,Fance,Fancc,Rad51,Pdgfra,Stk11,Fgfr3,Mmp2,Zmpste24,Cd28,Smarcal1,Xrcc2,Tnfrsf1a,Ddb2,Pdgfrb,Lmna
GOBP_VASCULAR_PROCESS_IN_CIRCULATORY_SYSTEM	0.0106173	0.194325	0.329589	1.40164	85	220	C2cd4a,Npr1,Tgfb1,Kcna5,Foxc1,Slc1a5,Nppa,Slc13a3,Fgfbp3,Atp2a3,Adrb3,Agtr1a,Ceacam2,Slc22a3,Adm,Egfr,Trpv4,Casr,C2cd4b,Slc6a9,Slc5a5,Slc22a5,Slc6a13,Slc38a3,Slc27a1,Slc7a2,Ptafr,Slc5a1,Arhgap42,Cldn5,Ceacam1,Fgg,Tjp2,Slc8a2,Htr1d,Yes1,Slco2b1,Ddah1,Slc7a5,Snta1,Slc2a1,Klf2,Adra1a,F2rl1,Slc6a6,Adra2a,Ednra,Smtnl2,Slc15a2,Apoe,Gpr4,Slc12a2,Slc24a3,Adra2b,Adra2c,Src,Atp1b2,Slc4a4,P2ry1
GOCC_SECRETORY_GRANULE_MEMBRANE	0.0106331	0.194325	0.327653	1.40116	86	229	Itgax,Itgal,Gpr84,Tbc1d10c,Cybb,Fcer1g,Stbd1,Pkp1,Cyba,Itgb2,Ceacam2,Vnn1,Ptprc,Sparc,Zg16,Agpat2,Rhog,Cd63,Ptafr,Dsp,Nckap1l,Ano6,Tmbim1,Ceacam1,Tmc6,Acrbp,Tmem179b,C5ar1,Itgb3,Stx3,Ormdl3,Lgals3,Vamp8,Cd300a,Iqgap2,Syt5,Prcp,C3ar1,Cd9,Olr1,Rab7,Rap2b,Tmed10,Dgat1,Rab27a,Tyrobp,Rab27b,Gaa,Rab26,Cd44,Sting1,Syt2,Rab31,Enpp4,Anpep,Fcgr4,P2rx1,Dbh,Ddost,Cd46,Lamtor2,Nbeal2
HP_ABNORMALITY_OF_SKIN_PHYSIOLOGY	0.0107314	0.195777	0.305102	1.34824	91	332	Tgfb1,Ncf2,Fermt3,Pstpip1,Psmb9,Clec7a,Ccr1,Col7a1,Cybb,Psmb8,Bcl11b,Slc29a3,Stx11,Gjb3,Pkp1,Cyba,Kit,B2m,Gjc2,Dock8,Sp110,Gsn,Ptprc,Sult2b1,Ncf1,H2-Ea,Egfr,Casr,Erap1,Gpnmb,Card14,Fcgr2b,Papss2,Sdhc,Abcb4,Ciita,Srebf1,Btk,Dsp,Nckap1l,Krt1,Fat4,Acadvl,H6pd,Pik3cd,Card9,Aqp5,Mefv,Samhd1,Tjp2,Il2rg,Tmc6,Fgfr2,Sptb,Lss,Stx3,Ifih1,Pdgfra,Ripk1,Hsd3b7,Mst1,Fli1,Ctsc,Cd28,Enpp1,Atp7b,Otulin,Tnfrsf1a,Gj…
GOBP_REGULATION_OF_BODY_FLUID_LEVELS	0.0108016	0.196714	0.294574	1.3211	94	403	Npr1,Serping1,Fermt3,Col1a1,Slc22a4,Col3a1,F10,Tspan8,Wnk4,Vav1,Hk2,Fcer1g,Stat5a,Prl,Neurog1,Col1a2,Fa2h,Ceacam2,Has2,Dock8,Plg,Syk,Tifab,Hmg20b,Adm,Fbln1,Trpv4,Irf1,F2,Cd40,Ptpro,Erbb4,Krt1,Serpinc1,St3gal4,Ano6,Npr3,Celsr2,Ptpn6,Ceacam1,Aqp5,Serpinb2,Tspan32,Serpind1,Fgg,P2rx7,Plat,Vkorc1,Tmem79,Hgfac,Pla2g4a,Mafk,Vwf,Zfp385a,Sh2b2,Usf1,Agr2,Aqp1,Cel,Prss56,Thbd,Itgb3,Gnai2,Cela2a,Pros1,Ddr1,V…
LEIN_CEREBELLUM_MARKERS	0.0108262	0.196818	0.420863	1.54698	75	73	Npr1,Calb2,Prl,Kit,Slc25a18,Sytl3,Ntn1,Zic2,Pcp2,H6pd,Arap1,Tjp2,Zic1,Lhx5,Nkain4,Phka1,Kank2,Btg1,Selenos
GOBP_REGULATION_OF_PHOSPHATIDYLINOSITOL_3_KINASE_SIGNALING	0.0108784	0.197392	0.38385	1.49456	79	106	Prr5,Dcn,Kit,Ceacam2,Fgfr1,Ncf1,Egfr,Il18,Nop53,Tnf,Unc5b,Hgf,F2,Erbb4,Inpp5e,Ptpn6,Pik3cd,Ceacam1,Ier3,Egf,Fgr,Ccl5,Pik3ip1,Pdgfra,F2rl1,Gab1,Cd28,Mapk3,Pdgfrb,Src,Ptpn13,Erbb3
GOCC_T_CELL_RECEPTOR_COMPLEX	0.0109073	0.197392	0.615423	1.68809	65	18	Ceacam2,Syk,Apbb1ip,Cd8b1,Ptpn6,Ceacam1,Cd8a,Cd4,Cd6,Trat1
GOBP_NEGATIVE_REGULATION_OF_NEURON_PROJECTION_REGENERATION	0.0109197	0.197392	-0.655617	-1.77328	44	13	Klk8,Rtn4rl1,Rtn4r,Spp1,Epha4,Tnr,Inpp5f,Pten,Ptprs
GOBP_REGULATION_OF_ALPHA_BETA_T_CELL_ACTIVATION	0.0109437	0.197392	0.4132	1.52784	76	76	Tnfrsf14,Sash3,Syk,Ptprc,Hlx,H2-Ea,Vsir,Irf1,Il18,Ccl19,Cd86,Nckap1l,Tnfsf4,Cbfb,H2-K1,Il2,Zbtb7b,Cd300a,Lgals7,Tgfbr2,Cd28,Il4ra,Ap3b1,Nkap,Anxa1,Cd81,Sh3rf1,Smad7,Prkcq,Il23a
GOBP_BETA_CATENIN_DESTRUCTION_COMPLEX_DISASSEMBLY	0.0109525	0.197392	0.620598	1.67719	65	17	Frat1,Fzd2,Frat2,Wnt1,Fzd5
HP_APLASIA_HYPOPLASIA_INVOLVING_FOREARM_BONES	0.010978	0.197426	0.416155	1.53497	76	75	Myh3,Tgfb1,Scarf2,Zic3,B2m,Fkbp10,Fgfr1,Wnt7a,Mmp13,Ube2t,Sall4,Col2a1,Fance,Fgfr2,Fancc,Rad51,Fgfr3,Sf3b4,Xrcc2,Alg12,Ccdc8,Recql4,Mad2l2,Rbm10,Ext1,Pitx1,Plxnd1
LEIN_MIDBRAIN_MARKERS	0.0110097	0.197426	0.428765	1.54932	75	66	Ddc,Hjurp,Gabrq,Bnc2,Cers2,Slc17a6,Carmil3,Pcolce2,Prph,Glra2,Qdpr,Arrdc1,Phlda3,Sema3f,Afap1,Slc8a3,Endod1,Arhgef40,Ankrd55,Bcat1,Slc4a2,Slc6a3,Pcsk1n
HP_ABNORMAL_BLOOD_SODIUM_CONCENTRATION	0.0110113	0.197426	-0.453679	-1.64616	37	41	Cyp11a1,Avpr2,Clcnkb,Nr0b1,Bsnd,Cyp11b1,Hsd3b1,Clcnka,Prf1,Traf3,Elp1,Ppox,Tdp2,Lyst,Car12,Scnn1g,Cpox
GOBP_NEGATIVE_REGULATION_OF_PROTEIN_LOCALIZATION_TO_CELL_PERIPHERY	0.011039	0.197477	0.580825	1.6743	67	22	Tgfb1,Sapcd2,Mrap,Dab2,Mrap2,Tmbim1,Pid1,Pkdcc,Csk,Rhoq,Ppp2r5a
GOBP_RESPONSE_TO_CAMP	0.011052	0.197477	0.403646	1.52096	78	85	Igfbp5,Col1a1,Stc1,Hcn2,Penk,Ass1,Sparc,Slc5a5,Zfp36l1,Slc26a6,Ezr,Srebf1,Ptafr,Cnga3,Tyr,Pkd2,Eef2k,Aqp1,Hcn4,Thbd,Wt1,Oxt,Cited1,Slc8a3
GOBP_EMBRYONIC_CAMERA_TYPE_EYE_MORPHOGENESIS	0.0112013	0.199801	0.579404	1.6702	68	22	Wnt5a,Sox11,Th,Six3,Tbx2,Fzd5,Tfap2a,Stra6,Kdm2b
UEDA_CENTRAL_CLOCK	0.0112666	0.199981	-0.366255	-1.51505	32	78	Hspa1a,Dlk1,Dnajb1,Per2,Gadd45g,Id2,Pkib,Avp,Per1,P4ha1,Rbm3,Chordc1,Man2a1,Hsph1,Gadd45b,Cry1,Plk2,Hrh2,Dusp1,Gadd45a,Cmbl,Hspa5
GOBP_NEGATIVE_REGULATION_OF_MYOBLAST_DIFFERENTIATION	0.011269	0.199981	0.591811	1.66718	68	20	Ankrd2,Tgfb1,Id3,Cxcl10,Il18,Tnf
HP_MALIGNANT_HYPERTHERMIA	0.011269	0.199981	0.591465	1.66621	68	20	Myh3,Scn4a,Stac3,Chrng,Mtmr14,Bin1,Chrnd
Gemma_GSE16158_Gene_expression_induced_by_trace_fear_conditioning_in_murine_hippocampus_timepoint_6.h_Up	0.0113774	0.201562	-0.664758	-1.75756	46	12	Fos,Arc,Tiparp,Nr4a1,Slc19a2
GOBP_LEUKOCYTE_MEDIATED_CYTOTOXICITY	0.0113997	0.201614	0.426194	1.54394	78	67	Vav1,Stap1,Ceacam2,B2m,Ptprc,H2-Ea,Il18,H2-M3,Stxbp2,Fcgr2b,Unc13d,F2,Arg1,H2-K1,Ptpn6,Ceacam1,Cxcl5,Cadm1,F2rl1,Ctsc,Ctsh,Rab27a,Nectin2,Tyrobp,Dnase1
GOBP_LEUKOCYTE_APOPTOTIC_PROCESS	0.011452	0.201935	0.411627	1.53025	80	78	Efna1,Wnt5a,Cd74,Pip,Dock8,Ccl19,Btk,Cdkn2a,Pik3cd,St3gal1,Ccl5,Gpam,Ormdl3,Lgals3,Il2,Ripk1,Trp53,Pkn1,Selenos,Bax,Zc3h8,Fnip1,Bak1,Bmp4,Anxa1,Slc7a11,Axl,Fadd,Casp3,Fasl,Irf7,Prkcq,Blk,Gas6,Akt1,Traf3ip2,Ada,Il10,Bcl10
GOBP_REGULATION_OF_PROTEOLYSIS	0.0114566	0.201935	0.281399	1.28785	104	555	S100a9,Wfikkn1,Spint1,Serping1,Psmb9,Clec7a,Col7a1,Psmb8,Tmem98,Fetub,Serpina3c,Spp2,Ccn2,Atp2a3,Efna1,Rhbdf1,Mbp,Ctsz,Myc,Psme2,Serpinb11,Syk,Gsn,Tfap4,Fbln1,Pbk,Sox2,Cldn3,Bid,Vsir,C3,Nop53,Tnf,Laptm5,Trem2,Acer2,St18,Pkd1,Pycard,Timp1,Hgf,F2,Dab2,Wnt1,Cdc20,Plk1,Sfrp2,Angptl8,Pttg1,Serpinc1,Bin1,Spint2,Card9,Serpina11,Serpinb2,Bok,Serpind1,Timp2,Clec3b,Mefv,Pcolce2,Cebpa,Plat,Tmem259,Pparg,Egf…
GOMF_CALCIUM_DEPENDENT_PROTEIN_BINDING	0.0114976	0.202173	0.450011	1.58278	77	57	S100a9,S100a3,Stx2,S100a16,S100a4,Myo1d,S100a5,Syt8,Pef1,S100a13,Anxa2,Rac3,A2m,Casq2,S100a1,Anxa1,Anxa3
HP_FRAGILE_SKIN	0.011509	0.202173	0.555196	1.65005	71	25	Col1a1,Col7a1,Col3a1,Pkp1,Jup,Col1a2,Dsp,Plec,Pdgfrb,Itga3,Prkaca,Chst14,Plod1,Itga6
GOMF_SEROTONIN_RECEPTOR_ACTIVITY	0.0116009	0.20252	-0.575374	-1.75596	44	20	Htr1f,Htr2a,Htr1b,Chrm1,Hrh4,Htr7,Hrh2,Htr6
Astrocyte_All_Zeisel_Science_2015	0.0116103	0.20252	0.341667	1.42351	91	183	Slc13a3,Fgfbp3,Gfap,Rlbp1,Fabp7,Chst11,Acss1,Relt,Fzd8,Acsbg1,Lrp10,Slc26a6,Slc27a1,Peli2,Dhrs4,Zfp219,Gucy2e,Acadvl,Cspg5,Gm2a,Slc12a9,Lgi4,Tm7sf2,Sycp2,Rab34,Gpam,Frmpd1,Snta1,Ephx2,Thbs4,Cyp2j9,Zmpste24,Pced1b,Slc6a11,Ckb,Txndc5,Src,Sdsl,Add3,Mpv17l2,Slc36a2,Igdcc4,Polr3h,Slc1a4,Stard6,Slc7a11,Glud1,Gli2,Il33,Pgm2,Car8,Cldn10,Gldc,Gys1,Aspg,Rom1,Bmpr1a,Tprkb,Hif3a,Fbxo2,Lrig1,Chi3l1,Tmem218,Ex…
DropViz_STR_Neurogenesis_Sox4_cluster-markers.csv	0.0116116	0.20252	0.401985	1.5147	82	85	Mfap2,Cdca7,Nnat,Spc24,Cks1b,Sox11,Pbk,Igfbpl1,Mcm7,Arx,Dcx,Cdc20,Lmnb1,Kif15,Mcm3,Tubb2b,Birc5,Fbxo5,Prc1,Dlgap5,Nusap1,Tmpo,Ube2c,Ascl1,Cenpm,Cdca3,Nasp,Tox3,Aspm,Pafah1b3,Hes6,Knstrn,Tacc3,Fam111a,Cdca8,Top2a,Cdk4
HP_RECURRENT_PNEUMONIA	0.0116262	0.20252	0.439675	1.56869	79	61	Tgfb1,Ncf2,Cybb,Cyba,Ncf1,Egfr,Usb1,Tnfrsf11a,Srebf1,Btk,Efemp2,Il2rg,Fmo3,Cr2,Ap3b1,Rac2,Plod1,Carmil2,Ddr2,Rnf168
HP_HAMARTOMA_OF_TONGUE	0.011676	0.20252	-0.644073	-1.77671	47	14	Ofd1,Edn1,Wdpcp,Nek1,C2cd3,Plcb4
DESCARTES_FETAL_CEREBRUM_MEGAKARYOCYTES	0.0117023	0.20252	0.316801	1.3713	96	263	Fermt3,Irag1,Tap1,Cxcl2,Pstpip2,Stx11,Atp2a3,Ccdc61,S100a4,Gtpbp6,Endov,Tent5c,Dusp23,Gfi1b,Irf2bp1,Zfp689,Unc13d,Nlrc5,Tnfsf4,St3gal4,Wnt11,Ano6,Grap2,Tspan32,Tecr,Tjp2,Lyl1,Zfp287,Myom1,Acrbp,Egf,Pcyt2,Ggact,Usf1,Tubb1,Cenpt,Bbc3,Nexn,Itgb3,Nr5a1,Fxyd5,Oplah,Cavin2,Rita1,Bank1,Stk11,Iqgap2,Serpine3,Homez,Ppif,Dcaf4,Slc50a1,Rap2b,Larp6,Gmpr,Rab27b,Thoc6,Treml1,Gp9,Mpst,Ptgis,Cmtm5,Vsig10l,E2f1,N…
GOBP_RESPONSE_TO_TUMOR_NECROSIS_FACTOR	0.011703	0.20252	0.323167	1.38572	95	239	Col1a1,Psmb9,Sphk1,Psmb8,Cxcl16,Tnfrsf14,Psme2,Plvap,Krt8,Has2,Vcam1,Ltbr,Ccl3,Syk,Casp4,Tnfrsf17,Ass1,Adamts7,Zfp36l2,Ccl2,Endog,Smpd4,Ccl19,Tnf,Laptm5,Card14,St18,Psmd9,Zfp36l1,Tnfrsf11a,Pycard,Pck2,Cd40,Psmb10,Apob,Tnfsf4,Sele,Pid1,Cebpa,Cactin,Rffl,Ccl5,Ccl22,Klf2,Traf5,Ripk1,Trp53,F2rl1,Sfrp1,Traf4,Ggt1,Mapk3,Commd7,Otulin,Tnfrsf1a,H2bc21,Sharpin,Rela,Ccl17
GOBP_SEROTONIN_RECEPTOR_SIGNALING_PATHWAY	0.0117126	0.20252	-0.551847	-1.72401	44	22	Htr1f,Htr2a,Htr1b,Chrm1,Hrh4,Htr7,Hrh2,Htr6,Htr3a
GOCC_CAVEOLA	0.0117394	0.20252	0.42026	1.53936	81	72	Cavin3,Kcna5,Plvap,Myof,Cdh1,Fxyd1,Plpp2,Sele,Lipe,Slc22a6,Hck,Smpd2,Cdh13,Slc2a1,Cln3,Cavin2,Asah2,Adra1a,Hmox1,Tgfbr2,Mapk3,Src,Slc6a3,Adcy8,Ptgis,Ehd2,Atp1b3
HP_SUBCUTANEOUS_NODULE	0.0117495	0.20252	0.422024	1.5421	81	71	Fermt3,Col1a1,Ccr1,Col7a1,Col3a1,Kit,Fgfr1,Erap1,Sall1,Tnfrsf11a,Sdhc,Naga,Mefv,Fgfr2,Mmp2,Apoe,Enpp1,Idh2,Gjb2,Pdgfrb,Mdm2
GOBP_CELLULAR_RESPONSE_TO_MOLECULE_OF_BACTERIAL_ORIGIN	0.0117586	0.20252	0.356621	1.44387	89	145	Tgfb1,Cxcl2,Ly86,Wnt5a,Stap1,Trim5,Cd180,Cxcl10,Ass1,Tspo,Sbno2,Il18,Tnf,Trem2,Tlr1,Tnip2,Vim,Fcgr2b,Pycard,Cd40,Ptafr,Cd86,Tnfsf4,Fzd5,Arg1,Mrc1,Cxcl5,Cactin,Hck,Ccl5,Sirt2,Selenos,Mapk3,Rela,Src,Nr1d1,Irf8,Il36b,Myd88,Tlr4,Cd6,Nfkbia,Axl,Cdk4
GOBP_EPITHELIAL_CELL_DIFFERENTIATION	0.0117725	0.20252	0.287236	1.30322	105	475	Krt71,Foxc1,Nkx2-2,Stc1,Txnip,Bcl11b,Onecut1,Prkx,Dsg2,Pkp1,Fzd2,Krt24,Wnt5a,Hapln2,Sox11,Jup,Sox17,Tmem132e,Esrp1,Cdh3,Fa2h,Id3,Ceacam2,Krt8,Reg3g,Scrib,Adamtsl4,Six3,Sult2b1,Cldn3,Cnfn,Pcsk6,Pitx3,Casp6,Il13,Sall1,Tnf,Arx,Zfp36l1,Mtss1,Wnt5b,Vim,Pck2,Wnt7a,Dab2,Wnt1,Ptpro,Ezr,Erbb4,Fstl1,Dsp,Dsc2,Krt1,Fat4,Cbfb,Acadvl,Foxj1,Wnt11,Cldn5,Evpl,Spint2,Ceacam1,Spry1,Tmem79,Tjp2,Pparg,Fgfr2,Gli1,Col4…
Park_2011_Coexpression_Hippocampus_Mouse_darkgreen	0.0118004	0.20252	-0.366663	-1.5126	34	76	Sema3a,Olfml2b,Tnnc1,Grb7,Hectd2,Myl4,Ldb2,Bmp3,Grm8,Sytl2,Incenp,Dusp14,Pcdh20,Arpp21,Stk32c,Slc23a3,Cacnb4,Cmtm4,Cdh7,Ccdc3,Cckbr,Dpp10,Meis2,Tshz3,Mup5
GOBP_NEGATIVE_REGULATION_OF_CELL_ADHESION	0.0118009	0.20252	0.327651	1.39573	95	223	Ccl28,Apod,Tgfb1,Col1a1,Cyp1b1,Tnfrsf14,Cd74,Mbp,Ceacam2,Plg,Cdh1,Scrib,Ptprc,Fbln1,Ass1,Hlx,Trpv4,Angpt2,Vsir,Irf1,H2-M3,Gpnmb,Laptm5,Acer2,Fcgr2b,Wnt1,Ptpro,Cd86,Tnfsf4,Cbfb,Foxj1,Arg1,Cdkn2a,Ptpn6,Spint2,Ceacam1,Lpxn,Fxyd5,Plxnb2,Cdh13,Lgals3,Jam3,Il2,Zbtb7b,Cd300a,Plxna3,Lgals7,Fgl2,Sipa1,Cd9,Dusp22,Zc3h8,Il4ra,Mad1l1,Tacstd2,Tnfaip8l2,Src
GOMF_DICARBOXYLIC_ACID_TRANSMEMBRANE_TRANSPORTER_ACTIVITY	0.0118521	0.203064	0.551052	1.65358	74	26	Slc1a5,Slc13a3,Slc25a18,Slc26a4,Slc26a6,Slc26a5,Slc1a4,Slc26a1,Slc13a2,Slc1a6,Slc26a8
GOBP_POSITIVE_REGULATION_OF_CANONICAL_WNT_SIGNALING_PATHWAY	0.0118762	0.203143	0.368643	1.46419	88	124	Tgfb1,Col1a1,Psmb9,Psmb8,Frat1,Hhex,Jup,Cdh3,Psme2,Egfr,Psmd9,Tbl1x,Sfrp2,Psmb10,Plekha4,Egf,Fgfr2,Dapk3,Csnk1g2,Sfrp1,Jrk,Src,Ptk7,Rspo1,Gid8,Ctdnep1,Ilk,Psmd4,Gprc5b,Csnk1e,Psmd5,Psmd3,Psmb4
GOBP_REGULATION_OF_MYELINATION	0.0119412	0.203921	0.488809	1.60936	77	40	Itgax,Nkx6-2,Tmem98,Myrf,Sox10,Pard3,Hgf,Mag,Lgi4,Rarg,Ctsc,Sirt2
GOBP_CHAPERONE_MEDIATED_PROTEIN_COMPLEX_ASSEMBLY	0.0119745	0.204155	-0.581731	-1.75424	46	19	Hspa1a,Ptges3l,Ndufaf1,Psmg3,Ptges3,Apcs,Hsp90ab1,Pfdn6
GeneWeaver_Rodd_2008_GS75564_Genes that were different in the nucleus accumbens of iP rats between the saccharin and water groups_Up_Pval01_Top25LogFC	0.0120149	0.204509	0.582474	1.66313	73	21	Slc15a3,Ptprc,Gpnmb,Pola2,Eef2k,Ifitm3,Arpc1b,Nexn
GOBP_ACTIVATION_OF_IMMUNE_RESPONSE	0.0120595	0.204932	0.303786	1.33915	102	321	Serping1,C2,Psmb9,Psmb8,Vav1,Fcer1g,Stap1,Psme2,Ceacam2,Trim5,Mog,Syk,Ptprc,C6,H2-Ea,C3,Laptm5,Psmd9,Relb,Fcgr2b,Pycard,F2,Ezr,Psmb10,Btk,Plpp4,Cmklr1,Elf1,Nckap1l,Krt1,Cbfb,H2-K1,Ptpn6,Pik3cd,Ceacam1,Card9,Grap2,Sh2b2,Ifi204,Fgr,Phpt1,Arpc1b,Yes1,C5ar1,Inpp5d,Hck,Cd5l,Lpxn,Pros1,Lgals3,Cr2,Cd300a,Stk11,Nfatc2,Dock1,C1qc,Cd28,Colec11,C3ar1,Bax,Mapk3,Mndal,Cfp,Rela,Mavs,Src,Gpld1,Nectin2,Cd4,Tyrob…
HP_ABNORMAL_BLOOD_ION_CONCENTRATION	0.0121279	0.205759	-0.271468	-1.32293	21	231	Cyp11a1,Avpr2,Clcnkb,Slc34a1,Nr0b1,Kcne2,Ret,Cldn19,Cdkn1a,Bsnd,Alas2,Snx10,Cyp11b1,Ehhadh,Scn4b,Slc7a7,Sema3e,Bmp2,Slc4a1,Hsd3b1,Phex,Hsd11b2,Clcnka,Prf1,Atp6v0a4,Trnt1,Limk1,Traf3,Nr3c1,Elp1,Piezo1,Slc3a1,Klhl3,Jmjd1c,Ppox,Tdp2,Steap3,Hras,Gata3,Lyst,Mlxipl,Hira,Nab2,Atp1a1,Car12,Ostm1,Scnn1g,Gnas,Kl,Prepl,Abcc6,Slc12a1,Cpox,Hnf4a,Max,Fgf23
HP_ABNORMAL_ESOPHAGUS_MORPHOLOGY	0.0121537	0.205862	0.357079	1.44533	92	144	Tgfb1,Ncf2,Col7a1,Cybb,Zic3,Cyba,Jup,Kit,Krt8,Fbn2,Fgfr1,Sox2,Ncf1,Usb1,Wnt7a,Sdhc,Dsp,Ube2t,Dll4,Fance,Pla2g4a,Fgfr2,Mycn,Fancc,Rad51,Tbl2,Rpl11,Plec,Pdgfra,Stk11,Tgfbr2,Atp7a,Cthrc1,Atp7b,Slc12a2,Xrcc2
GOBP_ESTABLISHMENT_OF_PROTEIN_LOCALIZATION_TO_ENDOPLASMIC_RETICULUM	0.012188	0.205862	0.428129	1.54246	83	65	Rps16,Rpl18,Rpl12,Rps13,Rpl35,Rpl7,Rpl27a,Tram2,Rpl8,Rpl23,Rps9,Rpl22,Rpl11,Rpl27,Rpl6,Zfand2b,Rps11,Rps8,Rpl14,Rpl19,Rpl4,Rplp0,Rps21,Rpl18a,Rps27a,Rps23,Rpl37,Rpl28,Rpl3,Rps15,Srp14
GOBP_EXTRACELLULAR_MATRIX_ASSEMBLY	0.0121932	0.205862	0.5018	1.61714	78	36	Tgfb1,Hapln2,Col1a2,Has2,Fkbp10,Emilin1,Efemp2,Antxr1,Myh11
GOCC_PIGMENT_GRANULE	0.0122286	0.206126	0.389757	1.49848	88	97	Slc1a5,Pmel,Capg,Th,Gpnmb,Cd63,Cnp,Tyr,Myh11,Anxa2,Itgb3,Stx3,Slc2a1,Rab7,Calu,Tmed10,Rab27a,Rab27b,Atp1b3,Mlana,Slc1a4,Rab35,Ppib,Ctns,Tyrp1,Rab38,Bsg,Rab5b,Flot1,Slc3a2,Rab9,Rab17,Ctsd,Sgsm2
GOCC_ENDOCYTIC_VESICLE	0.0122722	0.206525	0.32142	1.38128	100	242	Ncf2,Slc18a3,Tap1,Sphk1,Cybb,Rab7b,Fzd2,Cyba,Wnt5a,Cd74,Stab2,B2m,Syk,Gsn,Mpeg1,Ncf1,H2-Ea,Egfr,Scarf1,Sparc,Cdc42ep2,Wnt6,H2-M3,Tlr1,Mtss1,Wnt5b,Vim,Wnt7a,Wnt1,Apob,Fzd5,Abca1,H2-K1,Rin3,Scarb2,Amn,Stab1,Calr,Cacng4,Rab20,Unc93b1,Rab34,Vamp8,Stxbp3,Lpar1,Atp7a,Cpne6,Apoe,Lpar2,Cd9,Camk2a,Rab7,Mdm2,Tlr7,Ehd2,Dnm2,Rac2,Tap2,Rab13,Cubn,Pick1,Cltb,Anxa3,Rab31,Rab35,Appl2,Nos3,Fzd4,Tyrp1,Cdc42ep4,Nod…
HP_ABNORMAL_BLOOD_MONOVALENT_INORGANIC_CATION_CONCENTRATION	0.0123278	0.206919	-0.347588	-1.49112	33	94	Cyp11a1,Avpr2,Clcnkb,Slc34a1,Nr0b1,Kcne2,Bsnd,Cyp11b1,Ehhadh,Scn4b,Slc4a1,Hsd3b1,Hsd11b2,Clcnka,Prf1,Atp6v0a4,Traf3,Nr3c1,Elp1,Piezo1,Klhl3,Ppox,Tdp2
GOMF_STRUCTURAL_CONSTITUENT_OF_RIBOSOME	0.0123877	0.206919	0.383511	1.48729	90	103	Rps16,Rpl18,Rpl12,Rps13,Rpl35,Rpl7,Mrpl54,Rpl27a,Mrpl33,Rpl8,Rpl23,Rps9,Rpl22,Rpl11,Rpl27,Mrpl9,Rpl6,Rps11,Rps8,Rps27l,Mrpl3,Rpl14,Mrps2,Rpl19,Rpl4,Rplp0,Rps21,Mrps11,Mrpl22,Rpl18a,Mrpl34,Mrps36,Mrps6,Rps27a,Rps23,Rpl37,Rpl28,Rpl7l1,Mrpl55,Mrpl4,Mrpl21,Mrpl2,Mrps12,Rpl3,Rps15,Mrpl1
HP_UNUSUAL_FUNGAL_INFECTION	0.012415	0.206919	0.456612	1.5882	83	53	Tgfb1,Ncf2,Clec7a,Cybb,Cyba,Dock8,Sp110,Ncf1,Ciita,Srebf1,Pik3cd,Card9,Il2rg
GOBP_POSITIVE_REGULATION_OF_MAPK_CASCADE	0.0124387	0.206919	0.295222	1.3207	108	388	Prok1,Tgfb1,Adora2b,Clec7a,Ccr1,Tmem106a,Sphk1,Igfbp3,Ccn2,Efna1,Wnt5a,Cd74,Adrb3,Kit,Prxl2c,Trim5,Ltbr,Unc5cl,Ccl3,Syk,Fgfr1,Ptprc,Pbk,Sox2,Ncf1,Egfr,Casr,Csf1r,Sorbs3,Ccl2,Ccl19,Tnf,Gpnmb,Laptm5,Trem2,Ksr1,Tnfrsf11a,Dusp15,Fcgr2b,Pycard,Wnt7a,Hgf,Cd40,Il11,Peli2,Erbb4,Alox15,Fzd5,Grm4,Card9,Timp2,Fgg,Cspg4,Egf,Fgfr2,Tiam1,C5ar1,Ccl5,Shc1,Ccl22,Tgfa,Gnai2,Dbnl,Nqo2,Pdgfra,Traf5,Bank1,Ripk1,Gata4…
GOMF_C4_DICARBOXYLATE_TRANSMEMBRANE_TRANSPORTER_ACTIVITY	0.0124461	0.206919	0.625793	1.66909	74	16	Slc1a5,Slc13a3,Slc25a18
HP_ERYTHEMA	0.0124558	0.206919	0.40729	1.51945	87	80	Serping1,Col1a1,Clec7a,Col7a1,Psmb8,Gjb3,Pkp1,Kit,Sult2b1,Egfr,Xpa,Srebf1,Dsp,Krt1,Aqp5,Mefv,Xrcc4,Cd28,Tnfrsf1a,Gjb2,Ddb2,Il17ra,Itga3,Ndufb11,Sting1,Fech,Recql4,Ddr2,Rnf168,Scn10a,Slc39a4,Kdsr,Traf3ip2,Ap1s1,Glul,Lrp1
HP_INCREASED_BODY_WEIGHT	0.0124633	0.206919	-0.245263	-1.25442	16	351	Ccdc141,Rpe65,Abcc9,Sema3a,Dlk1,Tacr3,Usp27x,Bdnf,Dusp6,Rps6ka3,Wnt4,Lrat,Pde6b,Fscn2,Pde6a,Myf6,Ofd1,Ucp2,Reep6,Wdpcp,Ghr,Slc7a7,Mttp,Slc10a7,Rgr,Psmd12,Bbs7,Ahi1,Dync2i2,Tbx3,Piga,Hace1,Rho,Cep290,Ghrl,Agtr2,Hsd11b1,Flrt3,Limk1,Acsl4,Car4,Cfi,Rp2,Jmjd1c,Lepr,Dmd,Dcc,Arl3,Ift88,Phf6,Mlxipl,Cnksr2,Klhl7,Hira,Ift74,Atp6ap2,Pou3f4,Arl6,Pik3ca,Fgf8,Kidins220,Fmr1,Nr0b2,Kmt2a,Gnas,Ap4s1,Fxr1,Hnf4a,Pr…
HP_CEREBRAL_PALSY	0.0124669	0.206919	0.505119	1.61469	79	35	Scn4a,Ntn1,Dcx,Tubb2b,Idua,Spr,Rad51,Itgb3,Idh2,Slc6a3,Wdr81,Car8,Rbm10,Vldlr
HP_CARDIOVASCULAR_CALCIFICATION	0.0124743	0.206919	0.523645	1.6148	78	30	Smad6,Apob,Samhd1,Abcg5,Galnt3,Ifih1,Nt5e,Zmpste24,Enpp1,Gata5,Pdgfrb,Lmna,Ldlrap1,Nkx2-5,Hgd,Slc20a2,Rnaseh2b,Rnaseh2c,Ercc8
GOBP_REGULATION_OF_GRANULOCYTE_CHEMOTAXIS	0.0125039	0.20708	0.506035	1.60628	79	34	Cd74,Csf1,Csf1r,Ccl19,Dapk2,Cmklr1,Nckap1l,C5ar1,Ccl5,Rarres2,Jam3,Thbs4,C3ar1,Mapk3
GOBP_DETECTION_OF_OTHER_ORGANISM	0.0125581	0.20734	0.707643	1.66801	72	10	Clec7a,Tlr1,H2-K1,Ssc5d,Tlr4,Nod1
MANNO_MIDBRAIN_NEUROTYPES_HPROGM	0.0125594	0.20734	0.322686	1.38333	102	238	Mnd1,1700010I14Rik,Ddc,Tmem98,Rbp1,Hk2,Gtse1,Hjurp,Ccn2,Dsg2,Fzd2,Wnt5a,Cks1b,Pbk,Sox2,Zfp36l2,Rpl18,Sall1,Arx,Zfp36l1,Mcm5,Vim,Tbl1x,Wnt1,Ptpro,Plk1,Sfrp2,Kif15,Dsc2,Mcm3,Foxj1,Efemp2,Ripply3,Sall4,Tmem132c,Col2a1,Tram2,Birc5,Ncaph,Prc1,Nusap1,Pon2,Gdpd2,Plekha5,Tff3,Jam3,Scn7a,Mmp2,Iqgap2,Trim59,Igfbp2,Cthrc1,Rfc3,Cdca3,Cerkl,Ptgr1,Pltp,Nox4,Tox3,Arl4a,Ddit4,Tacc3,Ccdc8,Rfx4,Ppp1r3c,Igf2bp1,Syt…
POMEROY_MEDULLOBLASTOMA_DESMOPLASIC_VS_CLASSIC_DN	0.0126082	0.207816	0.472829	1.59831	82	46	Igfbp5,Apod,Col1a1,Col3a1,Col1a2,Rpl7,Gli1,Mycn,Ltbp2,Igf2,Rps11,Irf8,Vcan,Nfatc3,Nid1,Rps23,Nfatc4,Bcl2,Cfh,Pbx3,Cyfip1
GOBP_ANTIGEN_PROCESSING_AND_PRESENTATION_OF_PEPTIDE_ANTIGEN	0.0127009	0.208834	0.351281	1.42909	97	150	Ncf2,Psmb9,Tap1,Cybb,Psmb8,Fcer1g,Ctse,Cyba,Cd74,Psme2,B2m,Ncf1,H2-Ea,H2-M3,Erap1,Trem2,Psmd9,Fcgr2b,Pycard,Psmb10,Kif15,H2-K1,Calr,Kif22
Johnson_2016_Coexpression_Hippocampus_Human_M21	0.0127244	0.208834	0.409445	1.52214	89	78	Tap1,Serpina3c,Stat5a,Cmtm3,Parp9,Nqo1,Nrros,Vasn,Vim,Timp1,Plekha4,Ano6,Trim47,Asap3,Aqp1,Anxa2,Cnn3,Bank1,Tspan6,Matn2,Rps27l,Cd44,Anxa1,Cd81,Nav2,Dynlt1a,Aph1a,Cstb,Ppfia1,Tln1,Tmem218,Serpina3k,Vcl,Pabpc1,Clic1,Sec14l2,Serpina3m,Swap70,Msn,Tpst1,Stat3,Pdpn,Emp3,Angpt1
HP_ABSENT_PALMAR_CREASE	0.0127301	0.208834	0.704809	1.66133	73	10	Myh3,Slc18a3,Dok7
GOBP_CELL_VOLUME_HOMEOSTASIS	0.0127881	0.2092	0.543538	1.64342	80	27	Slc12a4,Slc12a8,Trpv4,Slc12a7,Slc12a3,Ano6,P2rx7,Slc12a9,Aqp1,Cln3,Slc12a2
HP_ABNORMALITY_OF_RENIN_ANGIOTENSIN_SYSTEM	0.0127926	0.2092	-0.51906	-1.68284	46	26	Cyp11a1,Avpr2,Cdkn1a,Cyp11b1,Hsd3b1,Hsd11b2,Clcnka
GOBP_OSSIFICATION	0.012876	0.209674	0.302847	1.33545	109	322	Igfbp5,Isg15,Tgfb1,Col1a1,Foxc1,Ccr1,Kazald1,Stc1,Igfbp3,Omd,Ccn2,Wnt5a,Sox11,Col1a2,Id3,Asgr2,Smad6,Fbn2,Bglap,Penk,Sox2,Csf1,Egfr,Sparc,Casr,Sbno2,Tnf,Tnfrsf11a,Dmp1,Hgf,Sfrp2,Alox15,Fat4,Cbfb,Wnt11,Ano6,Nppc,Col2a1,Clec3b,Fbxo5,Shox2,P2rx7,Alox5,Cebpa,Pparg,Tfap2a,Fgfr2,Gli1,Fgr,Wwtr1,Gdpd2,Col11a1,Hsd17b4,Rbmx,Oxt,Pkdcc,Igsf10,Dchs1,Cited1,Sfrp1,Inppl1,Fgfr3,Mmp2,Zmpste24,Thra,Pthlh,Cthrc1,En…
HP_DEHYDRATION	0.012884	0.209674	-0.382552	-1.54497	38	69	Cyp11a1,Avpr2,Slc34a1,Nr0b1,Cdkn1a,Cyp11b1,Ehhadh,Cftr,Itgb4,Hsd3b1,Clcnka,Atp6v0a4
GOBP_REGULATION_OF_PROTEIN_LOCALIZATION_TO_NUCLEUS	0.0129015	0.209674	0.372938	1.47208	95	117	Apod,Tgfb1,Tmem98,Gtse1,Jup,Parp9,Fbxo4,Cdh1,F2,Plk1,Dtx3l,Otud7b,Lzts2,Zic1,Wwtr1,Ormdl3,Stk11,Limk2,Bag3,Mavs,Glis2,Src,Polr1a,Bmp4,Ctnna1,Mfhas1,Trim8,Nf2,Cdk1,Cct7,Akt1,Flcn,Tesk1,Jak2,Glul,Lamtor5,Prkcd,Larp7,Cd2ap,Smo,Cct4,Pkia,Trim28,Cdk5rap3,Sin3a,Sufu,Shh,Bysl,Sesn2,Lif,Angpt1,Hyal2
GOMF_PLATELET_DERIVED_GROWTH_FACTOR_BINDING	0.0129021	0.209674	0.703708	1.65874	74	10	Col1a1,Col3a1,Col1a2,Col2a1,Col4a1,Pdgfra,Pdgfrb
GOMF_INSULIN_LIKE_GROWTH_FACTOR_BINDING	0.0129476	0.209766	0.550815	1.63703	80	25	Igfbp5,Kazald1,Igfbp3,Ccn2,Igfbp1,Igfbpl1,Itgb3,Igfbp2,Igfbp4
GOBP_POSITIVE_REGULATION_OF_NERVOUS_SYSTEM_PROCESS	0.012948	0.209766	0.522385	1.61091	81	30	Itgax,Cartpt,Myrf,Sox10,Ntsr1,Pard3,Hgf,Ptafr,Mag
Gemma_GSE85136_Sex_Differences_in_Nucleus_Accumbens_Transcriptome_Profiles_Associated_with_Susceptibility_versus_Resilience_to_Subchronic_Variable_Stress_genotype_wild.type.genotype_Up	0.0129797	0.209952	0.291187	1.30952	114	411	Krtcap3,Gjb1,Nkx6-2,Ppp1r14a,Rprm,1700010I14Rik,Wscd1,Exoc3l,Wnk4,Frat1,S1pr5,Ccdc61,Cd99,Rpp25,Hcn2,Tmem121,Trir,Gjc2,H2-T24,Klhl35,Lcat,Sult2b1,Haus8,Gng8,Copz2,Dhrsx,Fzd8,Rprml,Lsm4,Xpa,Slc5a5,Frat2,Smco4,Cyp2s1,Gamt,Stxbp2,Slc6a13,Nid2,Emilin2,Tubb4a,Ino80b,Tnfrsf11a,Eps8l1,Borcs6,Olfml3,Aldh2,Alox15,Cmklr1,Scand1,Ankrd35,Pttg1,Rasl10a,Sdhaf1,Tubb2b,Ucp3,Zfp772,S100a13,Ccdc28b,Serpinb2,Zfp771…
GOBP_CELL_SUBSTRATE_ADHESION	0.0130734	0.210424	0.308631	1.34858	109	292	Ccl28,Itgal,Apod,Fermt3,Col1a1,Col3a1,Onecut1,Ccn2,Prkx,Fbln2,Efna1,Jup,Itgb2,Has2,Smad6,Vcam1,Plg,Fbln1,Itgb7,Csf1,Angpt2,Fut1,Sorbs3,Rin2,Itga7,Nid2,Acer2,Cd63,Dmp1,Pkd1,Adamts9,Unc13d,Wnt1,Ptpro,Emilin1,Alox15,Itgbl1,Cspg5,Efemp2,Cdkn2a,Fgg,Lims2,Calr,Vwf,Antxr1,Dapk3,Tiam1,Agr2,Itgb3,Lpxn,Cdh13,Jam3,Ddr1,Sfrp1,Edil3,Itgb6,Carmil1,Rras
HP_SKIN_RASH	0.0130737	0.210424	0.395953	1.5015	93	88	Ncf2,Psmb9,Clec7a,Cybb,Stx11,Gjb3,Cyba,Kit,B2m,Ncf1,Fcgr2b,Sdhc,Ciita,Btk,Mefv,Il2rg,Sptb,Pdgfra,Ripk1,Cd28,Enpp1,Otulin,Tnfrsf1a,Il17ra,Dnase1,Ak2,Sting1
GOMF_PHOSPHATIDYLINOSITOL_3_KINASE_REGULATOR_ACTIVITY	0.0130785	0.210424	-0.615948	-1.75604	51	16	Klf4,Socs3,Socs2,Socs7,Cckbr,Socs5
GOBP_TISSUE_MORPHOGENESIS	0.0130971	0.210424	0.282638	1.28769	118	511	Itgax,Krt71,Igfbp5,Spint1,Tbx4,Tgfb1,Psmb9,Foxc1,Psmb8,Wnk4,Stc1,Tnnt2,Zic3,Sapcd2,Prkx,Fzd2,Tctn1,Wnt5a,Sox11,Sox17,Sox10,Myc,Psme2,Ceacam2,Aldh1a2,Scrib,Six3,Adm,Tbx2,Cxcl10,Ntn1,Gcnt1,Csf1,Casr,Nrp2,Csf1r,Wnt6,Hoxb7,Rhoc,Sall1,Tnf,Psmd9,Mtss1,Rhob,Wnt5b,Foxq1,Vasp,Pkd1,Wnt7a,Hgf,Dab2,Wnt1,Vangl1,Sfrp2,Psmb10,Dsp,Timeless,Plekha4,Fzd5,Fat4,Wnt11,Efemp2,Lzts2,Celsr2,Dll4,Sall4,Spint2,Pik3cd,Ceac…
GOBP_NEGATIVE_REGULATION_OF_CELL_KILLING	0.0131099	0.210424	0.615056	1.66221	78	17	Ceacam2,Ptprc,H2-M3,Il13,Fcgr2b,H2-K1,Ceacam1
GOBP_POSITIVE_REGULATION_OF_ADAPTIVE_IMMUNE_RESPONSE	0.0131824	0.211263	0.418489	1.52918	91	71	Tgfb1,B2m,Sash3,Ptprc,H2-Ea,C3,Il18,H2-M3,Tnf,Pycard,Cd40,Btk,Tnfsf4,Fzd5,H2-K1,Pla2g4a,Rsad2,Il2,Cd28,Nectin2,Cd4,Cd81,Fadd,Mad2l2,Prkcq,Kmt5b,Il23a,Il27ra
GOBP_SYNAPTIC_TRANSMISSION_GABAERGIC	0.0132412	0.211328	-0.454885	-1.62786	45	39	Htr1b,Gabra6,Npy5r,Gabra1,Plcl2,Clstn3,Syn3,Plcl1,Gabra4,Gabrb2,Pten,Nlgn1,Tac1,Gabrg3,Cnr2,Phf24
MANNO_MIDBRAIN_NEUROTYPES_HRGL2A	0.0132421	0.211328	0.289651	1.30721	117	433	Shisa3,1700010I14Rik,Wscd1,Tmem98,Gpr137b,Fgfbp3,P3h4,Cfap45,Mxra8,Ccn2,Gfap,Fzd2,Fabp7,Cyp2f2,Has2,Slc25a18,Vcam1,Acss1,Sox2,Lgals3bp,Egfr,Id4,Gatm,Zfp36l2,Kcnn3,Slc6a9,Pcsk6,Mfrp,Psat1,Sall1,Scrg1,Adgrg1,Zfp36l1,Pmp22,Cnn2,Vim,Kcnip1,Wnt7a,Plcd3,Irx4,Ezr,Sfrp2,Nacc2,Cspg5,Foxj1,Tubb2b,Efemp2,Kcnmb1,Galc,Creb5,Bche,Tram2,Spry1,Eepd1,Veph1,Prdm8,Antxr1,Pon2,B3gat1,Slit1,Gng7,Nkain4,Hspb8,Gdpd2,Dd…
JOHNSTONE_PARVB_TARGETS_3_UP	0.0132473	0.211328	0.297161	1.3212	114	360	Psmb9,Parp12,Txnip,S100a16,S100a4,Cebpd,Jup,Cmtm3,Myof,Fgfr1,Gsn,Lgals3bp,Csf1,Rbm47,H2-Ea,Plpp2,Naglu,Cdc42ep2,C3,H2-M3,Nop53,Ifi35,Adgrg1,Mov10,Spag4,Rhob,Vim,Timp1,Gfpt2,Dpp7,Mvp,Dsp,Nlrc5,Acadvl,Plaat3,Dnah2,Timp2,Samhd1,Tm7sf2,Tmc6,Ifitm3,St3gal1,Vat1,Arpc1b,Helz2,Syngr2,Cpd,Unc93b1,Thbd,Fxyd5,Hsd17b4,Vamp8,Pold4,Kctd2,Retreg2,Grn,Uaca,Bcl3,Srpx,Hpcal1,Hmox1,Pdk4,Fnta,Map4,Tgfbr2,Btg1,Gstk1,…
GOBP_REGULATION_OF_T_CELL_DIFFERENTIATION	0.013317	0.212115	0.377006	1.4698	97	107	Cd74,Sash3,Vnn1,Syk,Ptprc,Hlx,H2-Ea,Vsir,Irf1,Il18,H2-M3,Ccl19,Cd86,Nckap1l,Tnfsf4,Cbfb,Foxj1,Il2,Zbtb7b,Tgfbr2,Fgl2,Nfatc2,Cd28,Zc3h8,Il1rl2,Dusp10,Il4ra,Ap3b1,Il36b,Nkap,Bmp4,Anxa1,Clptm1,Sh3rf1,Cd46,Gli2,Smad7
GOBP_REGULATION_OF_CHEMOTAXIS	0.0133946	0.213025	0.342346	1.41052	104	167	Tgfb1,Ccr1,Wnt5a,Cd74,Stap1,Fgfr1,Cxcl10,Csf1,Casr,Angpt2,Csf1r,Ccl19,Dapk2,Trem2,Ptpro,Cmklr1,Nckap1l,Tubb2b,Ano6,Sema6c,Rin3,Calr,Tiam1,C5ar1,Sema3f,Gpsm3,Prss56,Ccl5,Rarres2,Stx3,Cdh13,Jam3,Thbs4,Pdgfra,Mst1,F2rl1,Plxna3,Lpar1,Sema6b,Aif1,C3ar1,Cxcl14,Mapk3,S1pr1,Pdgfrb,Ddt,Sema4b,Sema6a,Rac2,Padi2,Ccr6
GOBP_EMBRYONIC_DIGESTIVE_TRACT_DEVELOPMENT	0.0134271	0.213217	0.54886	1.63122	83	25	Sox11,Aldh1a2,Hlx,Sall1,Tnf,Pcsk5,Shox2,Fgfr2,Rarres2,Pdgfra,Pkdcc,Stra6
HP_SYNOSTOSIS_OF_CARPALS_TARSALS	0.0134691	0.213558	0.507633	1.60006	85	33	Myh3,Tbx4,Fgfr1,Fbln1,Sall4,Fgfr2,Gli1,Evc,Fgfr3,Atp7a
HP_MALE_SEXUAL_DYSFUNCTION	0.0135048	0.213651	-0.390134	-1.56044	41	65	Ttr,Ccdc141,Sema3a,Tacr3,Dusp6,Ar,Cdkn1a,Vps13c,Bmp2,Flrt3,Slc40a1,Dnajc6,Dcc,Pik3ca,Fgf8,Fmr1,Coq2
GOBP_POSITIVE_REGULATION_OF_FOCAL_ADHESION_ASSEMBLY	0.0135386	0.213651	-0.52955	-1.68995	50	24	Wnt4,Myoc,Fmn1,Kdr,Nrp1,Smad3,Ptprj
ZHONG_PFC_MAJOR_TYPES_NPCS	0.0135698	0.213651	0.371489	1.46518	100	116	Mfap2,Cdca7,Tmem98,Gtse1,Sinhcaf,Hjurp,Cks1b,H2ax,Pbk,Atad2,Id4,Mcm7,Mcm5,Vim,Cdc20,Sfrp2,Kif15,Pttg1,Mcm3,Ube2t,Cks2,Creb5,Birc5,Fbxo5,Kif22,Prc1,Dlgap5,Nusap1,Cdca4,Tmpo,Ube2c,Sfrp1,Cenpm,Plpp3,Cdca3,Emx1,Aspm,Knstrn,Rps27l,Tacc3,Igf2bp1,Gng5
GOBP_NEGATIVE_REGULATION_OF_LEUKOCYTE_MEDIATED_IMMUNITY	0.013581	0.213651	0.511609	1.60435	86	32	Ceacam2,Ptprc,H2-M3,Fcgr2b,Foxj1,Arg1,H2-K1,Ptpn6,Ceacam1,Cd300a,Hmox1
HP_LIMITATION_OF_JOINT_MOBILITY	0.0135934	0.213651	0.305615	1.34042	114	305	Myh3,Scn4a,Tbx4,Tgfb1,Col1a1,Pstpip1,Slc22a4,Psmb8,Aspa,Scarf2,Slc29a3,Fzd2,Nde1,Col1a2,Fkbp10,Fbn2,Fgfr1,Adamtsl4,Trpv4,Slc6a9,Naglu,Ptf1a,Itga7,Adamts10,Trem2,Wnt7a,Ciita,Vangl1,Ky,Mmp13,Chrng,Adgrg6,Bin1,Idua,Sall4,Col2a1,Lgi4,Tfap2a,Fgfr2,Tbl2,Plec,Myh7,Bgn,Pkdcc,Ltbp2,Inppl1,Fgfr3,Mmp2,Man2b1,Zmpste24,Atp7a,Colec11,Enpp1,Sf3b4,Idh2,Ankrd55,Gjb2,Pdgfrb,Col6a2,Lmna,Tyrobp
HP_HIP_CONTRACTURE	0.013598	0.213651	0.504432	1.60119	86	34	Myh3,Fkbp10,Fbn2,Trpv4,Slc6a9,Itga7,Bin1,Col2a1,Lgi4
GOBP_POSITIVE_REGULATION_OF_GLIAL_CELL_DIFFERENTIATION	0.0136839	0.214676	0.489817	1.59627	88	38	Nkx6-2,Spint1,Tgfb1,Nkx2-2,Aspa,Bin1,Mag,Olig2,Pparg
DURANTE_ADULT_OLFACTORY_NEUROEPITHELIUM_GLOBOSE_BASAL_CELLS	0.0137137	0.214821	0.527415	1.61703	86	29	Calb2,Rprm,Rbp1,Sox11,Gng8,Tubb2b,Pcbp4,Ckb,Hes6,Cotl1,Psip1,Neurod1
HP_RECURRENT_BACTERIAL_INFECTIONS	0.0137737	0.215253	0.369396	1.46104	102	119	Isg15,Ncf2,Fermt3,Cybb,Cyba,Itgb2,Dock8,C6,Lrrc56,Ncf1,Dnai1,Egfr,C3,Cd40,Ciita,Btk,Foxj1,Dnaaf5,Pik3cd,Il2rg,Cd8a,Ung,Rsph1,Cr2,Zmynd10,Gata4,Ccno,Man2b1,Ctsc,Gjb2,Ap3b1,Rab27a,Dnah1,Il17ra,Knstrn,Nkx2-5,Myd88,Carmil2,Cd81,Psenen
HP_RECURRENT_STAPHYLOCOCCUS_AUREUS_INFECTIONS	0.0138013	0.215253	0.690031	1.67276	80	11	Ncf2,Cybb,Cyba,Ncf1,Ciita
GOMF_ALPHA_ACTININ_BINDING	0.0138226	0.215253	0.594001	1.65333	83	19	Kcna5,Pdlim4,Pdlim1,Pkd2,Pparg,Nrap
GOBP_CORTISOL_METABOLIC_PROCESS	0.0138458	0.215253	-0.6944	-1.73915	57	10	Cyp11a1,Wnt4,Cyp11b1,Bmp2,Bmp5
GOBP_SECRETION_BY_TISSUE	0.0138933	0.215253	0.538884	1.62935	87	27	Wnk4,Neurog1,Tifab,Npr3,Celsr2,Aqp5,Agr2,Aqp1,Cel,Vamp8
HP_ABNORMAL_SYSTEMIC_ARTERIAL_MORPHOLOGY	0.0138985	0.215253	0.298609	1.32502	119	348	Myh3,Col1a1,Cyp1b1,Col3a1,Cyp7a1,Nde1,Rnf213,Col1a2,Smad6,Fbn2,Fgfr1,Six3,Lcat,Mfap5,Aebp1,Rpl18,Rin2,Zic2,Kcnj5,Pkd1,Csf2ra,Rpl35,Apob,Chrng,Cyp17a1,Ehmt1,Ube2t,Efemp2,Abca1,Galc,Pik3cd,Gm2a,Serpind1,Samhd1,Tgfbr3,Fance,Pkd2,Pparg,Abcg5,Antxr1,Fgfr2,Mks1,Mycn,Fancc,Col4a1,Myh11,Rad51,Tbl2,Rpl11,Ephx2,Wt1,Ifih1,Myh7,Bgn,Nt5e,Gata4,Mmp2,Tmem127,Rpl27,Fli1,Tgfbr2,Zmpste24,Atp7a,Apoe,Hexa,Actl6b,Ada…
HP_COXA_VARA	0.0138995	0.215253	0.477095	1.59663	90	44	Tbx4,Col1a1,Fzd2,Wnt5a,Col1a2,Fkbp10,Trpv4,Dmp1,Mmp13,Col2a1,Cant1
HP_DECREASED_SKULL_OSSIFICATION	0.0139066	0.215253	0.547324	1.62666	86	25	Col1a1,Col1a2,Wnt7a,Col2a1,Antxr1,Fgfr2,Zmpste24,Alpl,Lmna,Fam111a,Ppib,Crtap,Slc25a24
GOBP_REGULATION_OF_MONOCYTE_DIFFERENTIATION	0.014021	0.216341	0.632367	1.66155	83	15	Cd74,Myc,Csf1,Zfp36l1,Inpp5d,Cd4,Irf7
HP_ABNORMAL_CONJUNCTIVA_MORPHOLOGY	0.0140251	0.216341	0.378882	1.47132	102	104	Psmb9,Ccr1,Col7a1,Psmb8,Stx11,B2m,Plg,Fgfr1,Gsn,Aebp1,Xpa,Usb1,Erap1,Sall1,Sdhc,Srebf1,Btk,Krt1,Mefv,Fgfr2,Galnt3,Pitx2,Cr2,Fuca1,Tnfrsf1a,Gjb2,Ddb2
STARK_HYPPOCAMPUS_22Q11_DELETION_UP	0.0140392	0.216341	-0.426333	-1.58857	47	46	Neto1,Olfml2b,Rph3a,St3gal2,Cpeb4,Cdk5r1,Slc17a7,Ywhag,Mtmr4,B4galt6,Dclk1,Camkk2
HP_EMG_IMPAIRED_NEUROMUSCULAR_TRANSMISSION	0.0140645	0.21641	0.543709	1.63155	88	26	Scn4a,Slc18a3,Dok7,Bin1,Chrnd,Chrnb1
GOBP_REGULATION_OF_LIPOPROTEIN_METABOLIC_PROCESS	0.0141132	0.21684	0.655266	1.65707	82	13	Apod,Pemt,Angptl8,Rabl3,Itgb3
GOCC_SPECIFIC_GRANULE	0.0142129	0.21805	0.369832	1.46145	105	118	Itgal,Gpr84,Cybb,Cyba,Jup,Ctsz,Itgb2,Ceacam2,B2m,Agpat2,Stxbp2,Cnn2,Camp,Arg1,Ano6,Tmbim1,Ptpn6,Ceacam1,Timp2,Tmc6,Cant1,Stx3,Ormdl3,Vamp8,Stxbp3,C3ar1,Olr1,Slpi,Rap2b,Cfp,Dgat1,Rab27a
GOBP_RESPONSE_TO_TYPE_I_INTERFERON	0.0143416	0.219579	0.422789	1.52773	98	66	Isg15,Ifit3,Psmb8,Wnt5a,Ifit3b,Irf1,H2-M3,Ifi35,Shfl,Usp18,Nlrc5,H2-K1,Ptpn6,Samhd1,Cactin,Ifitm3,Rsad2
GOBP_BONE_MORPHOGENESIS	0.0143547	0.219579	0.407775	1.50778	100	76	Col1a1,Foxc1,Stc1,Neurog1,Has2,Tifab,Trpv4,Sfrp2,Mmp13,Nppc,Col2a1,Shox2,Tfap2a,Fgfr2,Rarg,Msx1,Inppl1,Fgfr3,Tgfbr2,Zmpste24,Scx
HU_FETAL_RETINA_RPC	0.0144088	0.220083	0.401144	1.49946	101	81	Cdca7,Cks1b,Id3,Tbx2,Sox2,Atad2,Mcm7,Zic2,Zfp36l1,Mcm5,Vim,Sfrp2,Pttg1,Mcm3,Fzd5,Ube2t,Cks2,Col2a1,Eml1,Ifitm3,Nusap1,Ube2c,Cenpm,Plpp3,Nasp,Ckb
GOBP_REGULATION_OF_BLOOD_CIRCULATION	0.0144751	0.220772	0.319375	1.37292	118	243	Kcnk6,Npr1,Kcna5,Kcnh6,Nppa,Stc1,Tnnt2,Kcne4,Ccn2,Dsg2,Fxyd4,Atp2a3,Cacng5,Cyp2j6,Jup,Agtr1a,Th,Fxyd1,Adm,Tbx2,Egfr,Kcnh2,Casr,Kcnj14,Cacna1h,Kcnj5,Kcnip1,Ptger2,Srebf1,Ptafr,Dsp,Kcnk3,Dsc2,Arhgap42,Bin1,Nppc,Fgg,Kcnj12,Cacng4,Slc8a2,Hcn4,Sptbn4,Gstm7,Snta1,Il2,Myh7,Oxt,Gata4,Adra1a,Slc8a3,Kcnip2,Npff,Adra2a,Zmpste24,Smtnl2,Thra
HP_PROGRESSIVE_NIGHT_BLINDNESS	0.0145208	0.220975	-0.38598	-1.54717	44	66	Rpe65,Lrat,Pde6b,Fscn2,Pde6a,Ofd1,Reep6,Rgr,Ahi1,Rho,Car4,Rp2,Arl3,Ift88,Klhl7,Pou3f4,Arl6,Prom1,Topors,Snrnp200,Ahr,Mak,Rdh5,Scaper,Prpf3,Spata7,Tub,Ttc8
FAN_EMBRYONIC_CTX_NSC_2	0.0145309	0.220975	0.332805	1.3941	115	190	Mnd1,Espl1,Gtse1,Hjurp,Sapcd2,Cks1b,Nde1,Psme2,Fam83d,H2ax,Cdca2,Pbk,Hsd17b11,Rassf1,Atad5,Ccnf,Cdc20,Tk1,Plk1,Lmnb1,Kif15,Pttg1,Ube2t,Cks2,Ruvbl2,Chek2,Birc5,Fbxo5,Kif22,Ncaph,Prc1,Shcbp1,Dlgap5,Nusap1,Tmpo,Rarres2,Neurl1b,Ube2c,Rbmx,Xrcc4,Ascl1,Trim59,Cenpm,Tubb6,Rfc3,Cdca3
GOCC_PLASMA_MEMBRANE_SIGNALING_RECEPTOR_COMPLEX	0.0145844	0.221036	0.345693	1.41324	112	156	Itgax,Itgal,Il13ra1,Cacng5,Itgb2,Ceacam2,B2m,Insrr,Syk,Scrib,Itgb7,Apbb1ip,Itga7,Cd8b1,Tlr1,Cd40,Emilin1,Itgbl1,Ptpn6,Ceacam1,Tspan32,Cacng4,Chrnd,Chrnb1,Chrna6,Itgae,Chrna2,Itgb3,Cd8a,Grid2,Traf5,Itgb6,Traf4,Grin2c,Amhr2,Csf2rb,Cd4,Itga3,Erbb3
GOMF_CYTOKINE_ACTIVITY	0.0145947	0.221036	0.358077	1.43142	109	131	Ccl28,Tgfb1,Fam3d,Cxcl2,Cxcl16,Wnt5a,Fam3b,Cmtm3,Ccl3,Cxcl10,Csf1,Cklf,Inhbe,Ccl2,Wnt6,Il18,Il13,Ccl19,Tnf,Wnt5b,Wnt7a,Timp1,Wnt1,Il11,Tnfsf4,Wnt11,Cxcl5
GOBP_NEGATIVE_REGULATION_OF_T_CELL_MEDIATED_IMMUNITY	0.0145985	0.221036	0.644713	1.65979	85	14	Ceacam2,Ptprc,H2-M3,Fcgr2b,Arg1,Ceacam1
GOBP_REGULATION_OF_GLIAL_CELL_DIFFERENTIATION	0.0147406	0.222863	0.441857	1.5541	99	57	Nkx6-2,Spint1,Tgfb1,Tmem98,Nkx2-2,Aspa,F2,Bin1,Slc45a3,Mag,Olig2,Pparg
GOBP_RESPIRATORY_SYSTEM_DEVELOPMENT	0.0147986	0.223136	0.343832	1.40801	114	159	Igfbp5,Tbx4,Zic3,Ccn2,Wnt5a,Sox11,Aldh1a2,Eif4ebp1,Ass1,Gng8,Egfr,Sparc,Il13,Tnf,Pkd1,Srebf1,Timeless,Foxj1,Arg1,Wnt11,Cebpa,Spry1,Fgfr2,Gli1,Fgf7,Rarg,Wt1,Klf2,Aard,Pdgfra,Pkdcc,Ascl1,Itgb6,Tgfbr2,Thra,Atp7a,Stra6,Mapk3,Ctsh,Pdgfrb,Ap3b1,Lama1,Itga3,Ptk7,Sim2
Wilhelm_2013_FlindersSensitiveLine_Downregulated_HC	0.0148014	0.223136	-0.340452	-1.4592	40	93	Cyp4f15,Pde10a,Hspb1,Dusp11,Tmem100,Retsat,Prss35,Aldh3b1,Cyp4f14,Mysm1,Crot,Lrrc4c,Fmo5,Mtmr1,Ssx2ip,Scn3b,Rps6ka6,Syt12,F2r,Tbccd1,Mfap3,Frem3,Lrrc8b,Hook3,Phf20l1,Trhde,Rtn4ip1,Trak2,Arid2,Fxyd7
GOBP_TERTIARY_ALCOHOL_METABOLIC_PROCESS	0.014839	0.223379	-0.609299	-1.73708	58	16	Cyp11a1,Wnt4,Cyp11b1,Bmp2,Bmp5,Akr1b8
GOBP_SPHINGOSINE_BIOSYNTHETIC_PROCESS	0.014994	0.225069	0.686254	1.6636	87	11	Sphk1,Acer2,Asah2,Sptlc1,Sptlc2,Abca2,Sphk2
HP_SHORTENING_OF_ALL_DISTAL_PHALANGES_OF_THE_FINGERS	0.0149945	0.225069	-0.505481	-1.65397	54	27	Usp27x,Rps6ka3,Agtr2,Acsl4,Dmd,Phf6,Cnksr2,Pigyl
GOCC_SUPRAMOLECULAR_POLYMER	0.0150263	0.225077	0.272274	1.25682	139	649	Ankrd2,Myh3,Mfap2,Krt71,Col1a1,Pstpip1,Kcna5,Col3a1,Dcn,Tnnt2,Gtse1,Pstpip2,Gfap,Pkp1,Krt24,Obscn,Nde1,Jup,Rcsd1,Col1a2,Krt8,Pgm5,Fbn2,Ankrd23,Capn6,Map6d1,Fbln1,Pdlim4,Haus8,Mfap5,Mybph,Dnai1,Trpv4,Myh4,Cldn11,Fhdc1,Klhl21,Haus4,Rassf1,Cdk5rap2,Espn,Tppp3,Adamts10,Tpgs1,Dcx,Lcp1,Tubb4a,Kifc2,Fam83h,Vim,Tuba8,Hook2,Ezr,Plk1,Ky,Eml2,Dsp,Lmnb1,Kif15,Krt1,Pdlim1,Bin1,Tubb2b,Efemp2,Evpl,Lzts2,Ndrg1,C…
HP_HALLUX_VALGUS	0.0150387	0.225077	0.465637	1.57399	98	46	Myh3,Psmb8,Scarf2,Slc29a3,Col1a2,Chst11,Aebp1,Kcnn3,Fgfr2,Tbl2,Fgfr3,Sf3b4
Gemma_GSE50423_Contextual_fear_conditioning_in_the_mouse_hippocampus_timepoint_12.h_Up	0.0150602	0.225077	-0.224005	-1.20687	9	659	Hspa1a,Glp2r,Serinc2,Ccdc141,Cth,Rpe65,Cfap300,Olfml2b,Dusp6,Dnajb1,Smoc2,Per2,Cys1,Hspb1,Dusp11,Gpcpd1,Prrx1,Ccnjl,Lrrc8c,Rnft1,Errfi1,Depdc7,Mthfd1l,Slc10a7,Ints6,Zfp236,Katna1,Ccne2,Tbx3,Slc24a4,Sipa1l2,Banp,Ets2,Rab30,Per1,Shank2,Sowaha,Ap5z1,Phospho2,Stc2,Sclt1,Prdm2,Abcg2,Mfsd2a,Polk,P4ha1,C2cd3,Rbm3,Rnf115,Traf3,Lurap1l,Jazf1,Tent4b,Hes1,Tent4a,Cbl,Scn3b,Chordc1,Creb1,Fndc3a,Ccne1,Sec24b,I…
GOBP_POSITIVE_REGULATION_OF_TRANSFORMING_GROWTH_FACTOR_BETA_PRODUCTION	0.0150815	0.225077	-0.628231	-1.733	61	14	Ptgs2,Gata6,Serpinb7,Creb1,Smad3,Atp6ap2
GOBP_RHYTHMIC_PROCESS	0.0151781	0.226194	-0.26251	-1.29751	25	256	Egr2,Adamts1,Rpe65,Opn3,Npy2r,Egr1,Pde6b,Adipoq,Per2,Hnf1b,Pgr,Bhlhe40,Mttp,Oprm1,Nos2,Rorb,Klf10,Id2,Opn4,Hs3st2,Ngfr,Npy5r,Zpbp2,Enox2,Ghrl,Per1,Gnaq,Adrb1,Mmp19,Fbxl8,Npas2,Creb1,Usp2,Zfp830,Egr3,Aanat,Fbxw7,Mybbp1a,Cry1,Cdk5r1,Ppp1cb,Arrb1,Htr7,Hcrtr2,Nampt,Nr0b2,Fbxl12,Fbxl17,Kmt2a,Dhx9,Dtl,Hnf4a,Kdm5c,Zfhx3,Pten,Hspa5,Ahr,Crem,Dyrk1a,Setx,Top1
HP_CONTRACTURES_OF_THE_JOINTS_OF_THE_LOWER_LIMBS	0.0152137	0.226401	0.35656	1.42822	114	133	Gjb1,Myh3,Slc18a3,Pstpip1,Psmb8,Scarf2,Slc29a3,Ccn2,Fkbp10,Fbn2,Trpv4,Slc6a9,Itga7,Psat1,Ky,Chrng,Sdhaf1,Bin1,Col2a1,Lgi4,Sptbn4,Plec,Fgfr3,Mmp2,Gjb2,Bag3,Col6a2,Lmna,Irf5,Speg,Ccr6,Hacd1,Pomt1,Abcd1,Ddr2,Tmem43,Myl2,Col12a1
GOBP_NEGATIVE_REGULATION_OF_IMMUNE_EFFECTOR_PROCESS	0.0154381	0.229413	0.391299	1.48385	110	88	Tgfb1,Serping1,Ceacam2,Ptprc,Hlx,H2-M3,Tnf,Fcgr2b,Tnfsf4,Foxj1,Arg1,H2-K1,Ptpn6,Ceacam1,Lgals3,Il2,Zbtb7b,Grn,Cd300a,Hmox1,Fgl2,Dhx58,Dusp10,Il4ra,Tarbp2,Tspan6
GOBP_POSITIVE_REGULATION_OF_LYMPHOCYTE_MIGRATION	0.0154721	0.22959	0.531961	1.60841	97	27	Tnfrsf14,Wnt5a,Dock8,Cxcl10,Pycard,Ccl5,Aif1,Cxcl14
GOBP_GLAND_DEVELOPMENT	0.0155236	0.229949	0.297067	1.31862	133	350	Igfbp5,Tgfb1,Foxc1,Hk2,Stat5a,Zic3,Bcl11b,Onecut1,Prl,Wnt5a,Fa2h,Reg1,Sox10,Ceacam2,Aldh1a2,Cdh1,Scrib,Six3,Tbx2,Ntn1,Ass1,Hlx,Sox2,Tspo,Csf1,Egfr,Csf1r,Ptf1a,Sall1,Tnf,Tnfrsf11a,Pkd1,Pou3f2,Pck2,Hgf,Wnt1,Erbb4,Serpinc1,Arg1,Wnt11,Tyr,Ceacam1,Lims2,Cebpa,Tgfbr3,Pkd2,Qdpr,Egf,Tbx19,Fgfr2,Gli1,Fgf7,Rarg,Msx1,Nr5a1,Ddr1,Pitx2,Wt1,Pdgfra,Ncor2,Ascl1,Zbtb7b,Mst1,Stk11,Sfrp1,Hmox1,Orai1,Tgfbr2,Zmpste24…
BLALOCK_ALZHEIMERS_DISEASE_INCIPIENT_UP	0.0155569	0.229949	0.302963	1.33061	131	308	Il13ra1,Slc14a1,Dcn,Prl,S100a4,Cyp4f13,Gabrq,Agtr1a,Mbp,Adgra3,Fbn2,Csf1,Id4,Zfp36l2,Kcnj14,Calml4,Casp6,Il18,Itga7,Erap1,Gamt,Dapk2,Rgs9,Tlr1,Srebf1,Slc12a3,Sgk2,Efemp2,Cldn5,Cebpa,Tgfbr3,Il2rg,Arpc1b,Yes1,Wwtr1,Gpsm3,Sycp2,Pgap6,Sync,Plxnb2,Ikzf4,Nmb,Klf2,Bgn,Ctrc,Ascl1,Sfrp1,Limk2,Fgfr3,Gosr2,Akap13,Zfp24,Ednra,Jrk,Prcp,Pgls,Sspn,Ptgs1,Tns3,Cnpy3,Pcx,Il17ra,Gmpr,Matn2,Efemp1,Cpsf1,Fut2,Fbxw4,P…
HP_ABNORMALITY_OF_THE_LYMPHATIC_SYSTEM	0.0155625	0.229949	0.282421	1.28215	139	482	Isg15,Tgfb1,Ncf2,Fermt3,Pstpip1,Psmb9,Ccr1,Cybb,Psmb8,Tbxas1,Zic3,Slc29a3,Stx11,Myrf,Cyba,Car2,Sox10,Myc,B2m,Sp110,Gsn,Ptprc,Lcat,Lrrc56,Ncf1,Gfi1b,Dnai1,Casr,Kcnn3,Agpat2,Naglu,Usb1,Erap1,Stxbp2,Alg1,Tnfrsf11a,Abcb4,Unc13d,Cd40,Btk,Nckap1l,Fat4,Foxj1,Inpp5e,Idua,Cdkn2a,Abca1,Dnaaf5,Pik3cd,Card9,Scarb2,Cdkn2b,Galk1,Fgg,Mefv,Samhd1,Calr,Il2rg,Pparg,Tfap2a,Fgfr2,Sptb,Mks1,Vangl2,Mycn,Arpc1b,Fmo3,Sl…
GOBP_POSITIVE_REGULATION_OF_CD4_POSITIVE_ALPHA_BETA_T_CELL_ACTIVATION	0.0156053	0.230255	0.523274	1.60434	98	29	Sash3,Hlx,H2-Ea,Il18,Ccl19,Cd86,Nckap1l,Tnfsf4,Zbtb7b,Tgfbr2,Il4ra,Anxa1,Cd81,Prkcq,Il23a
Johnson_2016_Coexpression_Hippocampus_Human_M5	0.015873	0.233874	-0.311697	-1.39468	39	122	Phf14,Rtn4r,Dmxl2,Ndufaf4,Nrp1,Scn3b,Rbm24,Dpm1,Fam3c,Mad2l1,Klhl7,Nckap1,Atp1a1,Armc8,Usp14,Wdr47,Grm7,Ppfia2,Kcnip4,Syt1,Morf4l2,Zfpm2,Ap2s1,Letmd1,Ocrl,Cacnb2,Mapk10,Uchl5,Ndufaf7,Dclk1,Scn2a,Trim37,Ndrg3,Ankmy2,Snca,Sucla2,Rad51c,Tagln3,Rap1gds1,Nipsnap1,Alkbh6,Fkbp1a,Coq10b,Tusc3,Lcmt1,Tpi1,Lysmd2,Gnao1
GOBP_POSITIVE_REGULATION_OF_T_CELL_PROLIFERATION	0.0159049	0.233925	0.413074	1.5094	110	71	Sash3,Vcam1,Syk,Ptprc,Il18,Ccl19,Pycard,Cd86,Nckap1l,Tnfsf4,H2-K1,Ccl5,Gpam,Il2,Tgfbr2,Igfbp2,Cd28,Aif1,Igf2,Cd4,Cd276,Cd6,Anxa1,Cd81,Cd46,Fadd,Prkcq,Il23a,Il27ra,Stat5b
HP_LEUKOCYTOSIS	0.0159214	0.233925	0.387469	1.47586	114	91	Tgfb1,Fermt3,Bcl11b,Kit,Itgb2,Dock8,Casr,Srebf1,Nckap1l,Sall4,Card9,Mefv,Calr,Il2rg,Arpc1b,Unc93b1,Pdgfra,Acat1,Xrcc4,Ctrc,Lmnb2,Hmgcl,Otulin,Tnfrsf1a,Irf2bp2,Pdgfrb
HP_OROFACIAL_DYSKINESIA	0.016051	0.235259	-0.570633	-1.72077	62	19	Slc18a2,Pde10a,Prrt2,Coq2,Fgf14,Atxn7,Chmp2b,Vps13a
HP_ABNORMALITY_OF_CORNEAL_STROMA	0.0160573	0.235259	0.414635	1.50915	111	69	Cyp1b1,Foxc1,Psmb8,Slc29a3,Lcat,Xpa,Pitx3,Srebf1,Naga,Apob,Idua,Abca1,Ephx2,Pitx2,Wt1,Pex1,Mmp2,Apoe,Smarcal1,Gjb2,Ddb2
HP_RECURRENT_FEVER	0.0161315	0.236013	0.459286	1.56648	106	48	Psmb9,Psmb8,Slc29a3,Stx11,Stxbp2,Pmp22,Slc12a3,Galc,Mefv,Il2rg,Qdpr,Ripk1,Orai1,Otulin,Tnfrsf1a,Sting1,Rnf168,Psmb4,Sh3kbp1,Gch1,Iba57,Tnfaip3,Pts,Ntrk1,Prkcd
HP_RECURRENT_SKIN_INFECTIONS	0.0163059	0.237984	0.398531	1.49357	115	82	Ncf2,Fermt3,Clec7a,Col7a1,Cybb,Cyba,Gjc2,Dock8,Sp110,Ncf1,Egfr,Ciita,Srebf1,Btk,Krt1,Pik3cd,Card9,Il2rg,Tmc6,Ctsc,Gjb2,Ap3b1,Il17ra,Chst14,Knstrn,Cdh23,Myd88,Carmil2,Psenen,Itga6
GOBP_MEMBRANE_BIOGENESIS	0.0163119	0.237984	-0.474987	-1.64173	58	33	Dmkn,Serinc1
GOBP_EPIDERMIS_DEVELOPMENT	0.0164198	0.239223	0.322391	1.37103	132	220	Krt71,Gal,Igfbp5,Crabp2,Foxc1,Col7a1,Txnip,Bcl11b,Ccn2,Dsg2,Pkp1,Krt24,Wnt5a,Jup,Tmem132e,Esrp1,Cdh3,Fa2h,Krt8,Reg3g,Sult2b1,Egfr,Cnfn,Agpat2,Pcsk6,Tnf,Zfp36l1,Foxq1,Pou3f2,Apcdd1,Dsp,Dsc2,Krt1,Cbfb,Evpl,Tmem79,Fgfr2,Gli1,Fgf7,Cela2a,Pitx2,Tprn,Zmpste24,Atp7a,Pthlh,Pkp4,Sprr3,Sharpin,Rela,Ap3b1,St14,Krt19,Epha2,Capn1,Krt36,Gjb5,Prss8,Akr1c18,Plod1,Bmp4,Anxa1,Hdac1
HP_VASCULAR_DILATATION	0.0165152	0.240007	0.340188	1.39719	128	162	Myh3,Col1a1,Col3a1,Nppa,Nde1,Col1a2,Sox10,Smad6,Fbn2,Mfap5,Aebp1,Rin2,Pkd1,Chrng,Cyp17a1,Efemp2,Sall4,Samhd1,Tgfbr3,Pkd2,Mks1,Col4a1,Myh11,Tbl2,Ifih1,Bgn,Tgfbr2,Zmpste24,Atp7a,Actl6b,Enpp1,Gata5,Lmna,Gaa,Nkx2-5,Hgd,Gtf2ird1,Ltbp4,Plod1,Nkap,Gtf2i,Mypn,Ext1,Slc25a24,Tgfb2,Ephb4,Ntng1,Rnaseh2b,Rnaseh2c,Prkcsh,Ptpn11,Ercc8,Apc2
GOMF_NEUROPEPTIDE_HORMONE_ACTIVITY	0.0165196	0.240007	0.549012	1.61521	102	24	Cartpt,Gal,Nts,Nppa,Grp,Penk,Crh,Pnoc,Nmb,Oxt,Npff
GOBP_PHOSPHATIDYLINOSITOL_METABOLIC_PROCESS	0.0166375	0.24115	-0.296869	-1.37172	37	151	Cwh43,Plcg2,Htr2a,Socs3,Pik3c2g,Piga,Pik3c2b,Socs2,Mtmr6,Ttc7,Pip4p2,Mtmr1,Pla2g5,Pyurf,Pip5k1c,Dpm1,Socs7,Mtmr12,Mtmr7,Galr2,Ipmk,Cds1,Pitpnm1,Pik3ca,Fig4,Socs5,Pigyl,Cdipt,Inpp5b,Dpm3,Inpp5f,Pigh,Pten,Plekha3,Mtmr4,Pigu,Pi4k2a,Dgke,Dpm2,Pla2g2d,Pik3cb,Ocrl,Pgap4,Pip4k2c,Plekha8,Pigx,Plcb1,Mtmr9,Fgf2,Bpnt1,Inpp4b,Htr2c,Pip4k2b,Pla2g1b
GOBP_HETEROPHILIC_CELL_CELL_ADHESION_VIA_PLASMA_MEMBRANE_CELL_ADHESION_MOLECULES	0.0166745	0.24115	0.494715	1.58143	106	35	Itgal,Scarf2,Vcam1,Fat4,Sele,Igsf21,Cbln1,Cadm1,Grid2,Dchs1,Lgals7
GOBP_TUMOR_NECROSIS_FACTOR_SUPERFAMILY_CYTOKINE_PRODUCTION	0.016687	0.24115	0.371252	1.45062	122	109	Clec7a,Tmem106a,Cyba,Wnt5a,Sash3,Syk,Ptprc,Tspo,Vsir,Ccl19,Trem2,Tlr1,Pycard,Ptafr,Cd86,Fzd5,Ptpn6,Card9,Cactin,Cidea,Ifih1,Ripk1,Bcl3,Selenos,Trim27,Ddt,Mavs,Tyrobp,Myd88,Tlr4,Axl,Fadd,Il33,Cx3cr1,Sphk2,Nod1,Il23a,Il27ra,C1qtnf4,Nfatc4,Gstp1,Tnfaip3,Ptpn11,Gas6,Irak3,Arrb2,Jak2,Arhgef2,Il10,Sirpa,Pomc,Bcl10
HP_RIEGER_ANOMALY	0.0166979	0.24115	0.682767	1.65515	97	11	Foxc1,Pitx2,Cplx1,Adamtsl1,Fgfrl1,Letm1,Pax6,Igf1r
GOBP_REGULATION_OF_ANION_TRANSMEMBRANE_TRANSPORT	0.0167141	0.24115	-0.347171	-1.46928	46	88	Slc34a1,Opn3,Nr4a3,Slc43a1,Adipoq,Per2,Arpp19,Edn1,Osbpl8,Cftr,Tcaf1,Rgs4
GOCC_VESICLE_LUMEN	0.0167935	0.241961	0.310865	1.34474	138	262	S100a9,Tgfb1,Serping1,Fermt3,Serpina3c,Grp,Spp2,Arhgap45,Jup,Ctsz,B2m,Plg,Penk,Gsn,Lgals3bp,Egfr,Sparc,Zg16,C3,Cnn2,Pycard,Camp,Timp1,Hgf,Unc13d,Dpp7,Mvp,Apob,Arg1,Ptpn6,Gm2a,Timp2,Fgg,Clec3b,Alox5,Vwf,Egf,Cant1,Fgr,Vat1,Anxa2,Rarres2,Pros1,Dbnl,Grn,Naprt,Man2b1,Ctsc,Serpinb1a,Fuca1,Ppie,Ctsh,Prdx4,Slpi,Hexb,Cfp,Hebp2,Eef1a1,Rab27a,Txndc5,Igf2,Aprt,Fcnb,Dera,Padi2,Cotl1,A2m,Itih4,Creg1,Dbh,Dynlt1…
DropViz_STR_Ependyma_cluster-markers.csv	0.0169047	0.243225	0.349887	1.41294	128	142	Mycbpap,Uox,Nnat,Akap14,Txnip,Cfap45,Mxra8,Dsg2,Grk4,Crygn,Tmem212,Tekt4,Slc25a18,Aebp1,Calml4,Tppp3,Myo16,Zfp36l1,Vim,Mt3,Ezr,Foxj1,Nppc,Kcnmb1,Ccdc74a,Chek2,Antxr1,Ifitm3,S100a11,Anxa2,Rarres2,Cnn3,Bace2,Nmb,Lgals3,Scn7a,Rsph1,Zmynd10,Spata33,Ropn1l,Morn5,Ptgr1,Rsph10b,Pltp,Mia,Tspan6
Neuron_Glutamate_Sugino_NatNeuro_2006	0.016964	0.243225	-0.418215	-1.55832	57	46	Egr4,Klf10,Ldb2,Ets2,Dusp14,Fhl2,Arpp21,Skil,Fbxw7,Klhl2,Neurod6,Angptl6,Nphp1,Ppp3ca
HP_ABNORMALITY_OF_THE_CARPAL_BONES	0.016991	0.243225	0.423383	1.52177	116	64	Myh3,Fbln1,Trpv4,Wnt7a,Sall4,Col2a1,Kif22,Cant1,Fgfr2,Gli1,Evc,Bgn,Fgfr3,Mmp2,Atp7a,Enpp1,Xrcc2,Recql4,Ddr2,Chsy1,Lonp1,Pitx1,Xylt1
GOBP_ALPHA_BETA_T_CELL_ACTIVATION	0.0169976	0.243225	0.373637	1.45479	124	106	Tmem98,Tnfrsf14,Bcl11b,Sash3,Syk,Ptprc,Hlx,H2-Ea,Vsir,Irf1,Il18,Ccl19,Relb,Cd86,Nckap1l,Tnfsf4,Cbfb,H2-K1,Rsad2,Rpl22,Il2,Zbtb7b,Cd300a,Bcl3,Lgals7,Tgfbr2,Atp7a,Cd28,Il4ra,Ap3b1,Wdfy4,Nkap,Anxa1,Cd81,Sh3rf1
GOBP_POSITIVE_REGULATION_OF_GLUCOSE_TRANSMEMBRANE_TRANSPORT	0.0170153	0.243225	-0.460718	-1.615	60	35	Opn3,Nr4a3,Adipoq,Arpp19,Osbpl8
GOBP_REGULATION_OF_NON_CANONICAL_WNT_SIGNALING_PATHWAY	0.0170482	0.243225	0.565674	1.61516	104	21	Wnt5a,Rnf213,Wnt5b,Dab2,Sfrp2,Plekha4,Tiam1,Sfrp1
GeneWeaver_GeneNetwork Hippocampus Consortium_GS34684_Hippocampus Gene expression correlates of Novel environment locomotion (cm) 45-60 min in the periphery in BXD Males_Top25_byPval	0.0170482	0.243225	0.565901	1.61581	104	21	Vcam1,Lgals3bp,Cldn3,Rgs3,Neurl2,Msx1,Zbtb7b
GOBP_REGULATION_OF_HYDROLASE_ACTIVITY	0.0170807	0.243225	0.258637	1.21372	164	982	S100a9,Wfikkn1,Spint1,Serping1,Ppp1r14a,Psmb9,Clec7a,Col7a1,Tbc1d10c,Psmb8,Vav1,Fetub,Serpina3c,Tnnt2,Gpr137b,Igfbp3,Spp2,Ccn2,Arhgap45,Atp2a3,Efna1,Wnt5a,Arhgef10,Cfap100,Nde1,Fgd5,Agtr1a,Kit,Myo1d,Mbp,Myc,Psme2,Serpinb11,Dock8,Ccl3,Ppp1r42,Syk,Fgfr1,Gsn,Scrib,Llgl2,Ptprc,Tfap4,Fbln1,Sox2,Egfr,Cldn3,Gzma,Arhgap27,Bid,Casr,Ppp1r9b,Rgs3,Vsir,Pcsk6,Ccl2,Rin2,Cdc42ep2,C3,Ppp1r1c,Rhog,Ccl19,Rhoc,Tnf,…
GOCC_MYOSIN_COMPLEX	0.0170966	0.243225	0.474339	1.56818	111	41	Myh3,Myo1d,Myh4,Ccdc102a,Myo16,Myo9b,Myh11,Cgn,Myh7,Myl3,Dynll2,Limch1,Myl6,Myh9,Myo5c,Myh14,Myl1,Myl2
GOMF_TRANSFERASE_ACTIVITY_TRANSFERRING_SULFUR_CONTAINING_GROUPS	0.0171394	0.243225	0.463992	1.56161	112	45	Wscd1,Chst11,Sult2b1,Gal3st4,Hs3st1,Trmu,Gal3st1,Cdk5rap1,Sult1e1,Tstd1,Chst10,Hs6st1,Mocs3,Sult1c1,Oxct1,Mpst,Chst14,Ndst1,Chst8,Tst,Chst12,Hs6st2,Nfs1
GOBP_REGULATION_OF_CARDIAC_MUSCLE_CELL_ACTION_POTENTIAL	0.0171485	0.243225	0.576542	1.62417	104	20	Dsg2,Jup,Dsp,Dsc2,Bin1,Hcn4,Tbx18
GOBP_CELL_FATE_SPECIFICATION	0.0171801	0.243225	0.447008	1.55017	115	52	Tbx4,Nkx2-2,Wnt5a,Sox17,Esrp1,Tbx2,Sox2,Pou3f2,Sfrp2,Fev,Wnt11,Olig2,Tbx19
HP_MEDIASTINAL_LYMPHADENOPATHY	0.0171872	0.243225	0.597397	1.63865	103	18	Ncf2,Cybb,Cyba,Ncf1,Wt1,Apoe
GOBP_POSITIVE_REGULATION_OF_CD4_POSITIVE_ALPHA_BETA_T_CELL_DIFFERENTIATION	0.0172081	0.243225	0.557151	1.62522	106	23	Sash3,Hlx,H2-Ea,Il18,Ccl19,Cd86,Nckap1l,Tnfsf4,Zbtb7b,Il4ra
GOBP_REGULATION_OF_CELL_MIGRATION_INVOLVED_IN_SPROUTING_ANGIOGENESIS	0.0172414	0.243365	-0.474054	-1.6222	61	32	Ptgs2,Klf4,Mmrn2,Stard13,Gata2,Kdr,Fbxw7,Plk2
GOBP_BIOMINERALIZATION	0.0172712	0.243456	0.357644	1.42607	129	128	Isg15,Tgfb1,Col1a1,Ccr1,Omd,Col1a2,Asgr2,Fbn2,Bglap,Sbno2,Wnt6,Fam83h,Dmp1,Alox15,Wnt11,Ano6,Clec3b,Fbxo5,P2rx7,Alox5,Tfap2a,Fgfr2,Fgr,Pkdcc,Fgfr3,Itgb6,Zmpste24,Pthlh,Enpp1,S1pr1,Slc24a3,Alpl,Ambn
GOBP_GLYCOLIPID_CATABOLIC_PROCESS	0.017344	0.243988	0.643265	1.62672	101	13	Naga,Galc,Gm2a,Hexa,Fuca1,Hexb
GOBP_NEGATIVE_REGULATION_OF_GLUCOSE_IMPORT	0.0173748	0.243988	0.688998	1.62406	100	10	Tnf,Pid1,Stxbp3,Enpp1,Selenos,Appl2,Gsk3a,Pea15a,Grb10
GOBP_POSITIVE_REGULATION_OF_INTERLEUKIN_6_PRODUCTION	0.0174241	0.243988	0.422568	1.51559	119	63	Clec7a,Tlr8,Rab7b,Cyba,Wnt5a,Cd74,Mbp,Syk,Tnf,Tlr1,Pycard,Ptafr,Tnfsf4,Card9,Ifih1,F2rl1,Aif1,Il1rl2,Mavs,Il17ra,Tyrobp,Tlr7,Myd88,Tlr4
GOBP_INTERLEUKIN_10_PRODUCTION	0.0174632	0.243988	0.478151	1.56684	113	39	Isg15,Clec7a,Sash3,Syk,Vsir,Il13,Trem2,Fcgr2b,Pycard,Hgf,Tnfsf4,Bcl3,F2rl1,Cd28
GOBP_PODOSOME_ASSEMBLY	0.0174843	0.243988	0.63642	1.63845	102	14	Gsn,Tnf,Lcp1,Hck,Dbnl,Farp2,Src,Fscn1
GOBP_LYTIC_VACUOLE_ORGANIZATION	0.017518	0.243988	0.43849	1.539	118	56	Rab7b,Naglu,Laptm5,Hook2,Tfeb,Abca1,Scarb2,Rab20,Laptm4b,Cln5,Rab34,Cln3,Grn,Srpx,Ccdc115,Rab7,Hexb,Ap3b1,Gaa,Hps1,Snapin
DESCARTES_FETAL_EYE_STROMAL_CELLS	0.0175214	0.243988	0.405478	1.49043	122	73	Adgrg2,Col1a1,Col3a1,Dcn,Omd,Col1a2,Kdelr3,Penk,Adamtsl4,Mfap5,Sparc,Vasn,Emilin1,Col14a1,Sfrp2,Sult1e1,Itgbl1,Itgb3,Igsf10,Ednra,Pthlh,Cthrc1,Adamts4,Prrx2,Col6a2
GOBP_NOTOCHORD_DEVELOPMENT	0.0175263	0.243988	0.623662	1.63868	104	15	Efna1,Wnt5a,Id3,Wnt11,Col2a1,Gli1,Tead2,Epha2,Gli2
HP_JOINT_SUBLUXATION	0.0175263	0.243988	0.623287	1.63769	104	15	Col1a1,Col1a2,Efemp2,Idua,Col2a1,Mmp2,Puf60,Plod1,Ddr2,Xylt1
GOBP_POSITIVE_REGULATION_OF_INTERLEUKIN_17_PRODUCTION	0.0175498	0.243988	0.679393	1.64697	102	11	Tgfb1,Sphk1,Il18,Slc7a5,Il2,Myd88,Prkcq,Il23a
GOBP_CELLULAR_RESPONSE_TO_LIPOPROTEIN_PARTICLE_STIMULUS	0.0175831	0.243988	0.538652	1.60088	109	25	Fcer1g,Itgb2,Syk,Casr,Abca1,Pparg,Cdh13,Apoe,Cd9,Myd88,Tlr4,Cd81
GeneWeaver_Keeley_2006_GS137377_Upregulated transcriptional response to nonassociative and associative components of classical fear conditioning in the Hippocampus_Up_Top25_byPval	0.0176188	0.243988	-0.511792	-1.64683	65	25	Fos,Egr1,Tiparp,Junb,Nr4a1,Nsf,Pura
HP_ABNORMALITY_OF_THE_FOREARM	0.0176425	0.243988	0.33843	1.39285	137	166	Myh3,Tgfb1,Col1a1,Col7a1,Scarf2,Zic3,Fzd2,B2m,Fkbp10,Fgfr1,Aebp1,Wnt7a,Mmp13,Chrng,Ube2t,Sall4,Col2a1,Kif22,Fance,Cant1,Fgfr2,Fancc,Rad51,Col11a1,Tbl2,Ifih1,Bgn,Fgfr3,Rras,Cplx1,Rit1,Colec11,Sf3b4,Fgfrl1,Xrcc2,Alg12,Ccdc8,Gtf2ird1,Letm1,Gtf2i,Slc39a13,Aga,Lztr1,Recql4,Mad2l2,Rbm10,Ext1,Chsy1,Pitx1,Xylt1,Plxnd1
HP_ABNORMALITY_OF_SKULL_OSSIFICATION	0.0176851	0.243988	0.524893	1.59858	111	28	Col1a1,Col1a2,Naglu,Wnt7a,Col2a1,Antxr1,Fgfr2,Zmpste24,Alpl,Lmna,Fam111a,Ppib,Crtap,Slc25a24
Cembrowski_HippoSeq_ca4__VS__ca3_d-ca3_v-ca2-ca1_d-ca1_v	0.0176991	0.243988	0.532442	1.59774	111	26	Gal,Calb2,Camk2n2,Pmp22,Psmb10,Rpl23,Cthrc1,Sema6b,Rac3,Pgp,Rgs12,Fxyd6,Slc6a7,Rbpms2,Stmn3
HP_ABNORMAL_AORTIC_VALVE_PHYSIOLOGY	0.0177015	0.243988	0.374129	1.45286	129	104	Ccr1,Col1a2,Smad6,Fgfr1,Mfap5,Adamts10,Erap1,Pcgf2,Apob,Ehmt1,Efemp2,Idua,Mefv,Vwf,Abcg5,Myh11,Hcn4,Tbl2,Wt1,Ifih1,Gata4,Ltbp2,Fli1,Man2b1,Tgfbr2,Zmpste24,D2hgdh,Nr2f2,Gata5,Lmna,Ldlrap1,Puf60,Nkx2-5,Gtf2ird1,Tlr4,Gtf2i,Haao,Ccdc22
GOBP_INTERLEUKIN_12_PRODUCTION	0.0177072	0.243988	0.473181	1.56435	115	41	Clec7a,Tlr8,Syk,Irf1,H2-M3,Ccl19,Laptm5,Cd40,Cmklr1,Tnfsf4,Mefv
GOCC_9PLUS0_NON_MOTILE_CILIUM	0.0177305	0.243988	-0.345475	-1.4582	49	87	Opn3,Pde6b,Pde6a,Iftap,Inha,Rgr,Bbs7,Opn4,Rho,Ush1c,Cep290,Shank2,Gnaq,Tmem237,Nxnl1,Arl3,Gnat2,Cib2,Map1b,Ccdc66,Prom1,Topors,Atp1a4,Nphp1,Mak,Kifap3,Pex6,Ocrl,Myo7a,Ift57,Myrip,Dhrs3,Tulp3,Spata7,Arr3
HP_TRACHEOESOPHAGEAL_FISTULA	0.0177998	0.244618	0.425656	1.51462	121	60	Ncf2,Cybb,Zic3,Cyba,Fbn2,Fgfr1,Sox2,Ncf1,Usb1,Wnt7a,Ube2t,Fance,Mycn,Fancc,Rad51,Tbl2,Slc12a2,Xrcc2,Pdgfrb
HP_ABNORMAL_FORM_OF_THE_VERTEBRAL_BODIES	0.0178332	0.244754	0.317696	1.36135	145	237	Myh3,Col1a1,Tbxas1,Slc29a3,Fzd2,Tctn1,Wnt5a,Col1a2,Fkbp10,Fgfr1,Tbx2,Sox2,Trpv4,Sparc,Csf1r,Naglu,Tnfrsf11a,Dmp1,Wnt7a,Papss2,Dhx37,Wnt1,Vangl1,Mmp13,Chrng,Inpp5e,Idua,Sall4,Col2a1,Kif22,Cant1,Antxr1,Fgfr2,Mks1,Vangl2,Col11a1,Tbl2,Kynu,Bgn,Inppl1,Fgfr3,Mmp2,Fli1,Man2b1,Plcb3,Atp7a,Cplx1,Gpx4,Enpp1,Sf3b4,Smarcal1,Fuca1,Fgfrl1,Idh2,Alpl,Puf60,Alg12,Ccdc8,Gtf2ird1,Nelfa,Letm1,Lfng,Gtf2i,Ppib,Dvl3,Sl…
HP_VASCULAR_CALCIFICATION	0.0178571	0.24476	0.532129	1.5968	112	26	Smad6,Apob,Samhd1,Abcg5,Galnt3,Ifih1,Nt5e,Enpp1,Gata5,Pdgfrb,Ldlrap1,Nkx2-5,Hgd,Slc20a2,Rnaseh2b,Rnaseh2c,Ercc8
GOBP_WOUND_HEALING	0.0180424	0.246563	0.286426	1.28924	159	418	Tgfb1,Serping1,Fermt3,Col1a1,Clec7a,Col3a1,F10,Tspan8,Vav1,Dcn,Fcer1g,Wnt5a,Cdh3,Col1a2,Reg1,Ceacam2,Myof,Fkbp10,Dock8,Plg,Syk,Gsn,Reg3g,Hmg20b,Fbln1,Egfr,Cldn3,Sparc,Irf1,Rhoc,Tnf,Wnt5b,Wnt7a,Timp1,F2,Cd40,Dsp,Alox15,Krt1,Serpinc1,St3gal4,Ano6,Evpl,Ptpn6,Ceacam1,Serpinb2,Tspan32,Serpind1,Fgg,P2rx7,Alox5,Plat,Vkorc1,Hgfac,Pla2g4a,Mafk,Vwf,Sh2b2,Fgfr2,Usf1,Prss56,Thbd,Itgb3,Cela2a,Pros1,Ddr1,Plec,…
GOCC_ACTIN_FILAMENT	0.0180455	0.246563	0.38581	1.46729	129	90	Pstpip1,Pstpip2,Rcsd1,Pdlim4,Espn,Lcp1,Ezr,Pdlim1,Myo9b,Pkd2,Dapk3,Pof1b,Gdpd2,Hck,Sptbn4,Dbnl,Jam3,Smtnl2,Carmil1,Aif1,Dusp22,Src,Rac2,Rac3,Cotl1,Anxa1,Rhoq
GOBP_REGULATION_OF_ANATOMICAL_STRUCTURE_MORPHOGENESIS	0.0180596	0.246563	0.263672	1.22894	171	806	Itgax,Crabp2,Npr1,Prok1,Tgfb1,Psmb9,Cyp1b1,Foxc1,Sphk1,Cybb,Psmb8,Dcn,Hk2,Sapcd2,Prl,Hhex,Fzd2,Efna1,Wnt5a,Ermn,Jup,Fgd5,Kit,Reg1,Itgb2,Psme2,Ceacam2,Has2,Arpin,Cdc42ep1,Adm,Tbx2,Cxcl10,Fbln1,Ntn1,Csf1,Cldn3,Sparc,Angpt2,Fut1,Csf1r,Ccl2,Cdc42ep2,C3,Hoxb7,Itga7,H2-M3,Rhog,Rhoc,Tnf,Gpnmb,Mov10,Psmd9,Rhob,Wnt5b,Pou3f2,Wnt7a,Adamts9,Hgf,Unc13d,F2,Dab2,Cd40,Wnt1,Islr2,Emilin1,Ezr,Vangl1,Sfrp2,Psmb10,P…
GOMF_VOLTAGE_GATED_CHLORIDE_CHANNEL_ACTIVITY	0.0181466	0.247426	-0.658759	-1.69255	74	11	Clcnkb,Clcn1,Clcnka
HP_ACUTE_PHASE_RESPONSE	0.0182288	0.248221	0.46069	1.55727	119	46	Tgfb1,Pstpip1,Psmb9,Slc22a4,Psmb8,Slc29a3,Casr,Ciita,Mefv,Arpc1b,Unc93b1,Ctrc,Otulin,Ankrd55,Tnfrsf1a
GOBP_HEART_VALVE_DEVELOPMENT	0.0184013	0.250243	0.437342	1.53497	124	56	Tgfb1,Nppa,Nfatc1,Efna1,Smad6,Adamts9,Emilin1,Dll4,Shox2,Heyl,Dchs1,Gata4,Tgfbr2,Scx,Stra6,Tnfrsf1a,Gata5,Mdm4,Nkx2-5,Bmp4,Nos3,Bmpr1a,Tgfb2
Johnson_2016_Coexpression_Hippocampus_Human_M18	0.0185894	0.25238	-0.488857	-1.62895	67	29	Ptgs2,Klf4,Fos,Egr1,Junb,Csrnp1
GOBP_SUPRAMOLECULAR_FIBER_ORGANIZATION	0.0186147	0.25238	0.274036	1.25825	171	576	Myh3,Krt71,Col1a1,Pstpip1,Cyp1b1,Foxc1,Col3a1,Tnnt2,Capg,P3h4,Spatc1l,Pstpip2,Ccn2,Gfap,Pkp1,Arhgef10,Ermn,Obscn,Tle6,Loxl1,Nde1,Kank3,Myo1d,Col1a2,Krt8,B2m,Fkbp10,Pgm5,Arpin,Gsn,Map6d1,Cdc42ep1,Mfap5,Trpv4,Aebp1,Fhdc1,Lima1,Chadl,Ppp1r9b,Sorbs3,Cdc42ep2,Cdk5rap2,Espn,Tppp3,Rhog,Rhoc,Lcp1,Tubb4a,Rhob,Vasp,Vim,Pycard,Hook2,Emilin1,Ezr,Col14a1,Sfrp2,Eml2,Dsp,Alox15,Nckap1l,Pdlim1,Bin1,Wnt11,Efemp2,…
HP_ARTERIOSCLEROSIS	0.018638	0.25238	0.409541	1.49061	129	69	Col3a1,Cyp7a1,Lcat,Mfap5,Kcnj5,Csf2ra,Apob,Abca1,Serpind1,Tgfbr3,Pparg,Abcg5,Antxr1,Myh11,Ephx2,Tgfbr2,Zmpste24,Apoe,Enpp1,Smarcal1,Csf2rb,Lmna,Ldlrap1,Cep19,Hgd,Brcc3,Tgfb2,Xylt1,Agxt,Ercc8,Npc2,Htra1,Esr1,Smad4,Xylt2
GOCC_RUFFLE	0.0186649	0.25238	0.343064	1.39764	143	152	Capg,Arhgap45,Fgd5,Gsn,Psd4,Trpv4,Lima1,Ppp1r9b,Lcp1,Ksr1,Mtss1,Eps8l1,Ezr,Mtmr14,Inpp5e,Mefv,Cspg4,Asap3,Fgr,Tiam1,Itgb3,Dbnl,Tesc,Psd,Aif1,Eef1a1,Src,Epha2,Hip1r,Mtss2,Fscn1,Knstrn,Plcg1,Dnm2,Spata13,Mtm1,Tlr4,Pdxp,Carmil2,Myh9,Appl2,Samsn1
GOBP_CELL_AGGREGATION	0.0186947	0.25238	0.618077	1.624	111	15	Ccn2,Pkd1,Wnt7a,Col2a1,Col11a1,Thra,Mpz,Uncx
GOBP_MONOCYTE_CHEMOTACTIC_PROTEIN_1_PRODUCTION	0.0187043	0.25238	0.641367	1.62192	109	13	Apod,C1qtnf3,Clec7a,Syk
HP_RECURRENT_RESPIRATORY_INFECTIONS	0.0187478	0.25238	0.293446	1.30308	161	354	Myh3,Cdca7,Tgfb1,Ncf2,Slc18a3,Clec7a,Tap1,Cybb,Psmb8,Tnnt2,Slc29a3,Cyba,Sox11,B2m,Dock8,Sp110,Plg,Lrrc56,Sult2b1,Ncf1,Dnai1,Egfr,Naglu,Usb1,Itga7,Stxbp2,Relb,Tnfrsf11a,Pcgf2,Ciita,Srebf1,Btk,Ehmt1,Fat4,Foxj1,Efemp2,Idua,Dnaaf5,Pik3cd,Il2rg,Tbl2,Cd8a,Fmo3,Plec,Ifih1,Ung,Rsph1,Cr2,Zmynd10,Ripk1,Gata4,Inppl1,Ccno,Fli1,Ctsc,Polr2a,Fuca1,Vps51,Nr2f2,Tnfrsf1a,Ap3b1,Alpl,Dnah1,Il17ra,Col6a2,Itga3,Ak2,Ir…
HP_ABNORMAL_LEUKOCYTE_COUNT	0.0187523	0.25238	0.308689	1.33863	155	268	Cdca7,Tgfb1,Fermt3,Psmb9,Tbxas1,Bcl11b,Stx11,Kit,Itgb2,Myc,Dock8,Sp110,Ptprc,Casr,Rpl18,Usb1,Csf3r,Fcgr2b,Unc13d,Cd40,Ciita,Srebf1,Btk,Rpl35,Nckap1l,Fat4,Ube2t,Dll4,Sall4,Pik3cd,Card9,Scarb2,Mefv,Calr,Fance,Il2rg,Arpc1b,Fancc,Rad51,Unc93b1,Cd8a,Rpl11,Fmo3,Pdgfra,Acat1,Cr2,Xrcc4,Ctrc,Lmnb2,Rpl27,Sars2,Hmgcl,Smarcal1,Pacs2,Otulin,Xrcc2,Tnfrsf1a,Irf2bp2,Pdgfrb,Ap3b1,Rab27a,Dnase1,Ak2,Knstrn,Mdm4,Rac…
HP_IMMUNOLOGIC_HYPERSENSITIVITY	0.0189013	0.253767	0.368573	1.43792	138	108	Scn4a,Tgfb1,Pstpip1,Ccr1,Bcl11b,Cdh3,Dock8,Fgfr1,Six3,Zic2,H2-M3,Il13,Erap1,Tnf,Ptger2,Ccdc28b,Mefv,Alox5
GOBP_IMMUNE_SYSTEM_DEVELOPMENT	0.018904	0.253767	0.266277	1.23549	177	720	Cartpt,Isg15,Tgfb1,Psmb9,Foxc1,Ccr1,Psmb8,Tmem98,Vav1,Fcer1g,Gpr137b,Bcl11b,Onecut1,Prkx,Rab7b,Hhex,Wnt5a,Cd74,Kit,Car2,Myc,Psme2,Ceacam2,B2m,Sash3,Vcam1,Ltbr,Vnn1,Bglap,Syk,Ptprc,Nrros,Hlx,Csf1,Rbm47,Mfap5,H2-Ea,Gfi1b,Tspan2,Csf1r,Zfp36l2,Sbno2,Vsir,Zfp784,Irf1,Hoxb7,Il18,H2-M3,Ccl19,Csf3r,Tnf,Trem2,Mov10,Psmd9,Zfp36l1,Relb,Tnfrsf11a,Fcgr2b,Cd40,Wnt1,Il11,Sfrp2,Psmb10,Btk,Cd86,Nckap1l,Tnfsf4,Fzd…
GOBP_NEGATIVE_REGULATION_OF_LEUKOCYTE_MEDIATED_CYTOTOXICITY	0.0190121	0.254889	0.633018	1.62969	111	14	Ceacam2,Ptprc,H2-M3,Fcgr2b,H2-K1,Ceacam1
HP_CORPUS_CALLOSUM_ATROPHY	0.0192499	0.257746	0.599851	1.62112	115	17	Fa2h,Lmnb1,Mag,Irf2bpl,Stub1,Hsd17b4
GOMF_CYCLIC_NUCLEOTIDE_PHOSPHODIESTERASE_ACTIVITY	0.0193349	0.258112	-0.554714	-1.69291	74	20	Pde6b,Pde6a,Pde10a,Pde8b,Adprm,Pde5a,Pde4a,Pde1a,Pde1c
GOBP_HOMOTYPIC_CELL_CELL_ADHESION	0.0193437	0.258112	0.408211	1.49163	134	71	Fermt3,Dsg2,Jup,Ceacam2,Syk,Dsp,Dsc2,Ptpn6,Ceacam1,Tspan32,Fgg,Tjp2,Ccl5,Itgb3,Cela2a,Pdgfra,Stxbp3,Plpp3,Cd9,Rap2b,Csrp1,Slc7a11,Ilk,Myh9,Prkcq,Plek,Blk,Tln1,Rdx,Vcl,Prkcd,Clic1,Pkp2,Lgals1,C1qtnf1,Prkca,Lyn,Pdpn,Megf11
GOMF_PATTERN_RECOGNITION_RECEPTOR_ACTIVITY	0.0193516	0.258112	0.631525	1.62584	113	14	Clec7a,Tlr8,Trim5,Ptafr,Tlr7,Fcnb,Tlr4,Nod1
HP_ABNORMALITY_OF_THE_TARSAL_BONES	0.0194932	0.259668	0.388913	1.47173	139	87	Myh3,Tbx4,Slc29a3,Col1a2,Fgfr1,Fbln1,Aebp1,Smpd4,Psat1,Dok7,Wnt7a,Chrng,Col2a1,Cant1,Fgfr2,Pex1,Inppl1,Fgfr3,Mmp2,Zmpste24,Atp7a,Gpx4,Adamtsl1
Neuron_CA1Pyramidal_Cortical_Zeisel_Science_2015	0.0195614	0.260164	-0.25792	-1.28448	32	269	Zfp189,Gpr45,Drd5,Asap2,Tacr3,Usp27x,Ar,Cys1,Pde10a,Dusp4,Nr4a2,Depdc7,Hectd2,Onecut2,Ahi1,Bves,Sez6l,Pou3f1,Clcnka,Ydjc,Fras1,St8sia3,Klf16,Kcnb2,Shank2,Sowaha,Arl15,Gnaq,Tmem150c,Rtf1,Ssx2ip,Wfs1,Dock4,Mical2,C2cd2l,Bag4,Npas2,Cdc25b,Rnf150,Klhl3,Xkr4,Cacng8,Gpr161,Jph1,Agfg2,Cds1,Nckap1,Wasl,Pla2g4b,Cdc40,Tnr,Rab3d,Unc79,Ap2b1,Ppfia2,Sorl1,Casd1,Actr2,Stxbp5,B4galnt1,Lrrc7,Ptprs,Cpt1c,Prkag2,S…
GOMF_POLYPEPTIDE_N_ACETYLGALACTOSAMINYLTRANSFERASE_ACTIVITY	0.0195945	0.260164	0.674665	1.63551	114	11	Galnt3,Galnt16,Galnt13,Galnt6,Galnt18,Galnt10,Galnt7,Galnt2,Galnt14,Galnt1
DESCARTES_FETAL_EYE_CORNEAL_AND_CONJUNCTIVAL_EPITHELIAL_CELLS	0.0196054	0.260164	0.331926	1.37912	154	179	S100a9,Ccl28,Spint1,Fam3d,Cd82,Pkp1,Tmem30b,Cyp2f2,Krt8,Psd4,Cp,Ass1,Cldn3,Irf2bp1,Bcas1,Zfp689,Rnpepl1,Fam83h,Ppp1r3b,Eps8l1,Steap4,Syt8,Dsp,Ankrd35,Sh2d4a,Evpl,Cdkn2a,Spint2,Serpinb2,Cdkn2b,Ier3,Agr2,Gpr108,Tff3,Lgals3,Vamp8,Nr2f6,Tstd1,F2rl1,Serpinb1a,Cxcl14,Cd9,Sprr3,Tex101,Mpzl2,Slpi,Gjb2,Hebp2,St14,Tacstd2,Krt19
HP_SYNOSTOSIS_INVOLVING_BONES_OF_THE_LOWER_LIMBS	0.0196429	0.260308	0.55581	1.60219	120	22	Myh3,Tbx4,Fgfr1,Fbln1,Sall1,Fgfr2,Fgfr3,Atp7a
GOBP_RESPONSE_TO_INTERFERON_BETA	0.0196662	0.260308	0.590483	1.61968	118	18	Irf1,Shfl,Ifitm3,Ifi204,Ifitm2,Mndal,Cdc34,Sting1,Trim6,Ifnar2
HP_ABNORMAL_TRACHEOBRONCHIAL_MORPHOLOGY	0.0197516	0.261107	0.323062	1.36395	158	203	Tgfb1,Ncf2,Tap1,Cybb,Zic3,Slc29a3,Myrf,Cyba,B2m,Fbn2,Fgfr1,Lrrc56,Sox2,Ncf1,Dnai1,Egfr,Rin2,Usb1,Slc26a4,Wnt7a,Dsp,Ehmt1,Nckap1l,Fat4,Ube2t,Foxj1,Idua,Dnaaf5,Pik3cd,Col2a1,Kif22,Fance,Il2rg,Fgfr2,Mycn,Fancc,Rad51,Tbl2,Cd8a,Rsph1,Cr2,Zmynd10,Dchs1,Ripk1
HP_SYNOSTOSIS_INVOLVING_BONES_OF_THE_HAND	0.0197912	0.261299	0.488475	1.56149	126	35	Myh3,Fbln1,Sall4,Fgfr2,Gli1,Zic1,Evc,Fgfr3,Atp7a
GOBP_DEVELOPMENT_OF_PRIMARY_SEXUAL_CHARACTERISTICS	0.0198377	0.261338	-0.291979	-1.35904	43	160	Adamts1,Nr0b1,Sema3a,Wnt4,Ar,Six4,Dach1,Pgr,Tiparp,Mas1,Inha,Mgst1,Nudt1,Gata6,Inhbb,Ing2,Fanca,Bmp15,Mmp19,Zfx,Col9a3,Cbl,Zfp830,Tmf1,Nupr1,Gata3,Rnf38,Wnt2b,Arrb1,Spo11,Rdh10,Ncoa4,Fgf8
GOBP_REGULATION_OF_MACROPHAGE_ACTIVATION	0.0198443	0.261338	0.46726	1.55221	129	42	Sphk1,Gpr137b,Wnt5a,Cd74,Stap1,Ptprc,Il13,Trem2,Pla2g10,Tnip2,Fcgr2b,Cebpa,Pla2g4a,Grn,Ctsc,Il4ra,Nr1d1
GOBP_CGMP_MEDIATED_SIGNALING	0.0199249	0.261975	0.569562	1.6045	121	20	Npr1,Irag1,Nppa,Guca2b,Nppc,Aqp1,Apoe,Guca1a
GOBP_ALPHA_BETA_T_CELL_DIFFERENTIATION	0.019943	0.261975	0.402606	1.47987	139	73	Tmem98,Bcl11b,Sash3,Syk,Hlx,H2-Ea,Irf1,Il18,Ccl19,Relb,Cd86,Nckap1l,Tnfsf4,Cbfb,Rsad2,Rpl22,Il2,Zbtb7b,Bcl3,Tgfbr2,Atp7a,Il4ra,Ap3b1
GOBP_REGULATION_OF_HEMOPOIESIS	0.02	0.262393	0.301922	1.31877	167	291	Cartpt,Isg15,Tgfb1,Ccr1,Gpr137b,Rab7b,Cd74,Car2,Myc,Ceacam2,B2m,Sash3,Vnn1,Bglap,Syk,Ptprc,Hlx,Csf1,H2-Ea,Gfi1b,Zfp36l2,Vsir,Irf1,Il18,H2-M3,Ccl19,Csf3r,Tnf,Trem2,Mov10,Zfp36l1,Fcgr2b,Btk,Cd86,Nckap1l,Tnfsf4,Cbfb,Foxj1,Ptpn6,Ceacam1,Evi2b,Tmem176b,Rarg,Inpp5d,Lgals3,Il2,Ripk1,Zbtb7b,Tesc,Sfrp1,Tgfbr2,Fgl2,Nfatc2,C1qc,Cd28,Zc3h8,Il1rl2,Dusp10,Il4ra,Ap3b1,Cd4,Tyrobp,Il36b,Tlr4,Brd1,Nkap,Bmp4,Anxa1,…
HP_SENSORY_NEUROPATHY	0.0200577	0.262819	0.348289	1.40515	152	141	Gjb1,Scn4a,Tgfb1,Serping1,Col1a1,Ccr1,Gjc2,Gsn,Trpv4,Casr,Naglu,Erap1,Ctdp1,Pmp22,Naga,Slc12a3,Galc,Srpx2,Mefv,Calr,Cox20,Kcnj1,Slc2a1,Xrcc4,Pex1,Trp53,Tgfbr2,Sptlc1,Rab7,Tnfrsf1a,Rela,Sptlc2,Capn1
HP_DILATATION_OF_THE_CEREBRAL_ARTERY	0.0202935	0.265574	0.495669	1.55436	129	32	Col1a1,Col3a1,Mfap5,Pkd1,Tgfbr3,Pkd2,Col4a1,Myh11,Bgn,Tgfbr2
GOBP_POSITIVE_REGULATION_OF_WNT_SIGNALING_PATHWAY	0.0203552	0.265757	0.343491	1.3957	156	148	Tgfb1,Col1a1,Psmb9,Psmb8,Frat1,Hhex,Wnt5a,Jup,Cdh3,Psme2,Egfr,Sall1,Psmd9,Wnt5b,Tbl1x,Dab2,Sfrp2,Psmb10,Plekha4,Egf,Fgfr2,Dapk3,Csnk1g2,Sfrp1,Jrk,Src,Ptk7,Rspo1,Gid8,Ctdnep1,Ilk,Psmd4,Gprc5b,Csnk1e,Psmd5,Psmd3,Psmb4
GOBP_PROTEIN_TETRAMERIZATION	0.0203584	0.265757	0.407376	1.48273	141	69	Tdo2,Mat1a,Aldh1a2,B2m,Thg1l,Shmt1,Vasp,Pkd1,Tk1,Krt1,Aqp5,Kcnj12,Samhd1,Pkd2,Acacb
HP_FETAL_POLYURIA	0.02053	0.266573	-0.675079	-1.69077	85	10	Clcnkb,Ret,Bsnd,Clcnka,Fgf20,Slc12a1,Greb1l,Itga8
HP_JUVENILE_ONSET	0.0205441	0.266573	0.3817	1.45166	147	90	Tgfb1,Ncf2,Cybb,Cyba,Cldn16,Ncf1,Trpv4,Naglu,Pmp22,Dok7,Slc12a3,Ndrg1,Mefv,Abca4,Cox20,Galnt3,Lmnb2,Cc2d1a,Mmp2,Atp7a,Aldh5a1,Pnpla6,Sh3bp2,Mief2,Mpz,Col6a2,Lmna
GOBP_MODULATION_BY_SYMBIONT_OF_ENTRY_INTO_HOST	0.0205522	0.266573	0.501401	1.55962	130	31	Cd74,Trim5,Gsn,Trim25,Ciita,Ifitm3,Ifitm2,Trim27,Nectin2,Cd4,Fcnb,Trim6,Trim8
GOCC_PHAGOCYTIC_VESICLE_MEMBRANE	0.0206216	0.266573	0.417188	1.4995	141	64	Tap1,Cybb,Rab7b,Cyba,B2m,H2-M3,Tlr1,H2-K1,Calr,Rab20,Rab34,Vamp8,Atp7a,Rab7,Dnm2,Rac2,Tap2,Anxa3,Rab31,Appl2,Rab38,Pip4p1,Vamp3,Rab9,Rab11fip1
GOMF_OUTWARD_RECTIFIER_POTASSIUM_CHANNEL_ACTIVITY	0.0206434	0.266573	0.681037	1.6053	119	10	Kcna5,Pkd2,Kcnip2
HP_ABNORMALITY_OF_SUBCUTANEOUS_FAT_TISSUE	0.0206675	0.266573	0.46852	1.54256	134	40	Tgfb1,Col1a1,Col1a2,Fgfr1,Agpat2,Ptf1a,Slc2a2,Pparg,Trmt10a,Zmpste24,Rbm28,Lmna,Prkaca,Naa10,Bmpr1a,Slc25a24,Ercc8,Akt1,Igf1r
JOHANSSON_BRAIN_CANCER_EARLY_VS_LATE_DN	0.0206675	0.266573	0.468535	1.54261	134	40	Igfbp5,Dcn,Csdc2,Sparc,Acsbg1,C3,Ndrg1,Qdpr,Igfbp4,Cryab,Caly
GOBP_POSITIVE_REGULATION_OF_ALPHA_BETA_T_CELL_ACTIVATION	0.0206917	0.266573	0.438213	1.52421	139	53	Sash3,Syk,Ptprc,Hlx,H2-Ea,Il18,Ccl19,Cd86,Nckap1l,Tnfsf4,Cbfb,H2-K1,Zbtb7b,Tgfbr2,Cd28,Il4ra,Ap3b1,Nkap,Anxa1,Cd81,Prkcq,Il23a
GOBP_BLOOD_COAGULATION_INTRINSIC_PATHWAY	0.0207096	0.266573	0.628036	1.61686	121	14	Serping1,F2,Serpinc1,Vwf,Prcp,Gp9,A2m
GOBP_POSITIVE_REGULATION_OF_T_CELL_MIGRATION	0.0207462	0.266573	0.547666	1.59755	128	23	Tnfrsf14,Wnt5a,Dock8,Cxcl10,Pycard,Ccl5,Aif1
GOBP_TRIGLYCERIDE_METABOLIC_PROCESS	0.0207756	0.266573	-0.349116	-1.46115	59	82	Fabp4,Fabp6,Pnpla3,Pnpla1,Rgn,Mttp,Gpat2,Cps1,Plin5,Apoa4,Thrsp,Fabp9,Fabp2,Mfsd2a,Acsl4,Aadac,Atg14,Lipc,Fbxw7,Apoa1,Abhd5,Ddhd2,Lpl,Sorl1
GOCC_LATERAL_PLASMA_MEMBRANE	0.0207845	0.266573	0.424083	1.50268	141	59	Dsg2,Jup,Ceacam2,Cdh1,Cldn3,Slc6a9,Slc16a3,Pkd1,Ptpro,Vangl1,Ceacam1,Vangl2,Snta1,Gna12,Slc12a2,Gjb2,Tacstd2,Atp1b2,Erbb3,Arl2,Cldn12,Rab13,Anxa1
GOBP_NEUROPEPTIDE_SIGNALING_PATHWAY	0.0208068	0.266573	0.395537	1.47561	146	80	Cartpt,Gal,Nts,Gpr84,Nppa,Grp,Nxph4,Kiss1r,Prlhr,Penk,Ntsr1,Npffr1,Oprd1,Ltb4r1,Glra2,Pnoc,Nmb,Npff,Cysltr1,Sstr1,Gpr37,Sorcs2,Sstr3,Pcsk1n,Sstr4
GOBP_FEEDING_BEHAVIOR	0.0208127	0.266573	-0.369967	-1.49414	62	69	a,Fos,Npy2r,Tacr3,Nr4a3,Gdf15,Dach1,Oprm1,Htr1b,Npy1r,Npy5r,Gls,Ghrl,Npy,Lepr,Hcrtr1,Sgip1,Galr2
MANNO_MIDBRAIN_NEUROTYPES_HDA1	0.0208145	0.266573	-0.230243	-1.20644	22	442	Slc18a2,Dlk1,Fut9,Bdnf,Cd2,Dusp4,Nr4a2,Csrnp3,Syt4,Ldb2,Serinc1,Sez6l,Gria3,Grm8,Zbtb38,Gdap1,St8sia3,Fbxo11,Fat3,Shank2,Gabbr2,Gnaq,Pde1a,Grik3,Dock4,Oprk1,Acsl4,Cpeb4,Rassf5,Pdzrn4,Tmem196,St8sia2,Dnajc6,Optn,Scn3b,Cadps2,Mllt11,Rcan2,Rapgef5,Pde1c,Dcc,Xkr4,Syt13,Palb2,Adam22,Plcb4,Zswim6,Cdk5r1,Enc1,Ctxn2,Arrb1,Arhgef3,Dmtn,Eno2,Tmem178b,Olfm3,Arg2,Tmem255a,Prrt2,Rgs17,Wdr47,Nfasc,Atp11c,Unc79…
HP_NEONATAL_ONSET	0.0208394	0.266573	-0.416332	-1.53893	71	44	Avpr2,Krt5,Krt14,Cyp11b1,Gdap1,Atp6v0a4,Tnnt1,Trnt1,Ndufaf4
GOMF_WNT_PROTEIN_BINDING	0.020907	0.266573	0.54727	1.5964	129	23	Sfrp5,Fzd2,Fzd8,Apcdd1,Ptpro,Sfrp2,Fzd5,Sfrp1,Cthrc1
GOBP_INFLAMMATORY_RESPONSE_TO_WOUNDING	0.0209148	0.266573	0.638549	1.6148	122	13	Tgfb1,Timp1,Alox5,Grn,Hmox1
GOMF_ENDOPEPTIDASE_REGULATOR_ACTIVITY	0.0209171	0.266573	0.360348	1.42397	155	118	Wfikkn1,Spint1,Serping1,Col7a1,Fetub,Serpina3c,Spp2,Psme2,Serpinb11,Vsir,C3,Timp1,Sfrp2,Pttg1,Serpinc1,Bin1,Spint2,Serpina11,Serpinb2,Serpind1,Birc5,Timp2,Anxa2,Pros1,Spink8,Timp4,Serpinb1a,Serpine3,Rps6ka1,Slpi
GOMF_PEPTIDASE_ACTIVATOR_ACTIVITY	0.0209327	0.266573	0.477817	1.55012	135	37	Atp2a3,Psme2,Fbln1,Vsir,Pycard,Sfrp2,Pcolce2,Pink1,Mal,Ctsc,Ctsh,Rps27l,Psenen,Aph1a,Nod1,Bex3
HP_HYPEREXTENSIBLE_SKIN	0.0210242	0.267197	0.448103	1.53459	139	49	Col1a1,Col3a1,Col1a2,Aebp1,Rin2,Ehmt1,Antxr1,Fgfr2,Fgfr3,Atp7a,Rit1,Enpp1,Pdgfrb,Puf60,Chst14,Plod1,Slc39a13,Col12a1,Tgfb2,Yy1,Ptpn11
Gemma_GSE88736_Transcriptomics_of_environmental_enrichment_and_cocaine_using_quantitative_next_generation_sequencing_environmental_history_environmental.enrichment_Up	0.0210331	0.267197	-0.389601	-1.50247	67	54	Ubxn8,Lyrm1,Nck1,Tmem230,Tceal8,Eif4a1,Hdhd2,Eno2,Pdcd10,Trappc6b,Ufd1,Psmd6,Tceal1,Tmco1,Ankmy2
HP_EASY_FATIGABILITY	0.0210773	0.267432	0.423064	1.49907	143	59	Scn4a,Tgfb1,Slc18a3,Ntn1,Dok7,Sdhaf1,Mtmr14,Calr,Chrnd,Chrnb1,Rad51,Bag3,Cdh23,Dnm2,Syt2,Polg2,Mypn,Pomt1
GOBP_POSITIVE_REGULATION_OF_NEURAL_PRECURSOR_CELL_PROLIFERATION	0.0211268	0.267734	0.467555	1.53938	137	40	Sox10,Gjc2,Pitx3,Adgrg1,Rassf10,Dll4,Egf,Gli1,Lhx5,Gnai2,Ascl1,Zfp423,Disp3,Gpr37l1,Gli2,Cx3cr1,Zfp335,Lrp2,Cdon,Smarcd3
GOBP_REGULATION_OF_TRANS_SYNAPTIC_SIGNALING	0.0211679	0.267929	-0.240027	-1.22711	28	350	Sncg,Egr2,Arc,Neto1,Drd5,Npy2r,Bdnf,Htr2a,Adipoq,Edn1,Slc24a2,Syt4,Htr1b,Rims2,Slc4a10,Rgs4,Npy5r,Grm8,P2rx3,Ghrl,Shank2,Lrrc4c,Cacng3,Plcl2,Grik3,Slc24a1,Clstn3,Sorcs3,Creb1,Chrna5,Pcdh17,Syn3,Slc30a1,Epha4,Plcl1,Gper1,Lgi1,Hras,Dcc,Plcb4,Syt12,Cacng8,Zdhhc2,Cd38,Plk2,Chrna3,Kcnb1,Tacr2,Tnr,Prrt2,Fmr1,Grm7,Neurl1a,Rap1a,Ppfia2,Map1b,Prepl,Tshz3,Kcnmb4,Ywhag,Stxbp5,Lzts1,Syt1,Fgf14,Pten,Ptprs,Ppp…
GOBP_CELLULAR_RESPONSE_TO_ABIOTIC_STIMULUS	0.0212202	0.268265	0.306816	1.32915	175	266	Col1a1,Tlr8,Grk4,Rcsd1,Myc,Insrr,Ltbr,Fbxo4,H2ax,Pbk,Tspo,Egfr,Trpv4,Xpa,Irf1,Il13,Swi5,Slc38a3,Zfp36l1,Relb,Rhob,Cnn2,Timp1,Cd40,Sfrp2,Ptafr,Gucy2e,Net1,Wnt11,Mag,Ruvbl2,Aqp5,Chek2,Actr5,Pkd2,Grk1,Ifi204,Mmp7,Rad51,Cnga1,Aqp1,Eef1d,Slc2a1,Cln3,Casp9,Ascl1,Trp53,Stk11,Sfrp1,Mmp2,Itgb6,Fnta,Zmpste24,Sipa1,Opn1sw,Bax,Scx,Mapk3,Efhd1,Guca1a,Mndal,Tnfrsf1a,Ddb2,Bag3,Cryab,Nox4,Gpld1,Pold3,Mdm2,Palm,T…
GOBP_HEAD_DEVELOPMENT	0.0212559	0.268392	0.270381	1.24411	196	603	Myh3,Apod,Col1a1,Foxc1,Nnat,Sphk1,Col3a1,Nkx2-2,Bcl11b,Tctn1,Wnt5a,Nde1,Myo1d,Mbp,Aldh1a2,B2m,Gjc2,Cdh1,Th,H2ax,Six3,Vax2,Sox2,Tspan2,Ppp1r9b,Fut1,Nrp2,Csf1r,Naglu,Pitx3,Cdk5rap2,Zic2,Ptf1a,Sall1,Arx,Myo16,Adgrg1,Slc38a3,Fcgr2b,Pou3f2,Cnp,Wnt7a,Dhx37,Wnt1,Erbb4,Sfrp2,Kcnk3,Cdk5rap1,Fat4,Foxj1,Cldn5,Celsr2,Col2a1,Bok,Eml1,Crh,Olig2,Egf,Tbx19,Fgfr2,Gli1,Zic1,Fancc,Col4a1,Slit1,Cln5,Lhx5,C5ar1,Rarg,…
GOBP_NEGATIVE_REGULATION_OF_TYPE_I_INTERFERON_PRODUCTION	0.0213169	0.268583	0.504437	1.55556	134	30	Isg15,Ube2l6,Relb,Trim25,Pycard,Nlrc5,Cactin,Ifih1,Dhx58,Mavs,Nlrx1,Yy1,Nmi,Tnfaip3,Il10,Sirpa
Johnson_2016_Coexpression_Hippocampus_Human_M12	0.0213226	0.268583	-0.38774	-1.50019	68	55	Fam13c,Osbpl8,Vps13c,Rph3a,Scn1a,Usp2,Kcna1,Fbxw7,Cast,Agfg1,Mphosph8,Bcap29,Setx,Utp23,Cebpz,Vps41,Pex5l,Ppig,Cbx5,Zfp91,Thoc2
GOBP_PROTEIN_TRIMERIZATION	0.0213654	0.268796	0.613058	1.61081	127	15	Slc1a5,Cd74,Col1a2,H2-M3,Steap4
GOBP_CONVERGENT_EXTENSION	0.0214249	0.26922	0.636946	1.61074	125	13	Wnt5a,Wnt5b,Sfrp2,Wnt11,Sfrp1,Ptk7
DESCARTES_MAIN_FETAL_LIMBIC_SYSTEM_NEURONS	0.0216298	0.27114	-0.591299	-1.68577	85	16	Dmkn,Bdnf,Sh2d5,Hsd11b2,Oprk1
DESCARTES_FETAL_CEREBRUM_LIMBIC_SYSTEM_NEURONS	0.0216298	0.27114	-0.591299	-1.68577	85	16	Dmkn,Bdnf,Sh2d5,Hsd11b2,Oprk1
HP_LIMITED_HIP_MOVEMENT	0.0216893	0.27156	0.459809	1.53878	141	44	Myh3,Fkbp10,Fbn2,Trpv4,Slc6a9,Itga7,Bin1,Col2a1,Lgi4,Myh7,Fgfr3,Mmp2,Zmpste24,Lmna,Speg,Hacd1
GOBP_CELLULAR_PROTEIN_CONTAINING_COMPLEX_LOCALIZATION	0.0217391	0.271567	0.594741	1.60731	130	17	Exoc3l,Klhl21,Ezr,Nacc2,Ndc1,Snapin,Smad7,Exoc3l2,Exoc3l4
HP_ABNORMAL_PHARYNX_MORPHOLOGY	0.0217421	0.271567	0.366741	1.42978	159	107	Serping1,Tap1,Psmb8,Slc29a3,Dock8,Plg,Fgfr1,Egfr,Naglu,Usb1,Stxbp2,Ciita,Foxj1,Dnaaf5,Sall4,Il2rg,Fgfr2,Ung,Rsph1,Cr2,Zmynd10,Trp53,Stk11,Tnfrsf1a,Il17ra,Mdm4,Rac2,Tap2,Carmil2,Cd81,Fcgr4
GOMF_PALMITOYLTRANSFERASE_ACTIVITY	0.0218043	0.272019	-0.476583	-1.60432	79	30	Zdhhc19,Lrat,Zdhhc5,Sptssb
GOMF_CYTOKINE_RECEPTOR_ACTIVITY	0.0219481	0.273208	0.403811	1.47187	152	70	Il13ra1,Ccr1,Il22ra2,Il17re,Cd74,Cxcr3,Csf3r,Ackr4,Csf2ra,Cmklr1,Cxcr5,Il2rg,Il9r,Il3ra,Ccr10,Prlr,Il1rl2,Il4ra,Csf2rb,Il17ra,Cd4,Cd44,Ccr6,Fzd4,Cx3cr1,Cxcr2,Ifnar2,Il27ra
Gandal_2018_AlcoholAbuseDisorder_Upregulated_Cortex	0.0219521	0.273208	0.321361	1.3582	176	205	Spatc1l,Adrb3,Rasd1,Faah,Abi3,Stxbp2,Nid2,Kifc2,Maf1,Nt5dc3,Fzd5,Acadvl,Bin1,Cactin,Igsf21,Tmem259,Phlda3,Fbxl6,Ccdc86,Ap1g2,Plec,Cln3,Asah2,Galnt16,Thada,Ogfr,Stac2,Dmwd,Pnpla6,Pnck,Nrxn2,Miip,Gata5,Caly,Mib2,Rab26,Hsf4,Podxl2,Wbp2,Chst8,Neurl4,Rgs14,Arfgap1,Cad,Polrmt,Smarcd1,Tnip1,Tnk2,Cdhr1,Bsg,Zfp395,Flot1,Gas6,Axin1,Abhd12,Nagpa,Smyd5,2510039O18Rik,Cherp,Ly6h,Asic2,Slc4a3,Atxn2l,Srpk3,Mast1…
GOBP_STEM_CELL_DIVISION	0.0220504	0.273649	0.571538	1.5908	133	19	Sox17,Kit,Zfp36l2,Wnt7a,Sfrp2,Evi2b,Wwtr1,Esrrb,Cdk2ap2,Ext1,Tgfb2
GOBP_ANTIGEN_PROCESSING_AND_PRESENTATION	0.02207	0.273649	0.329624	1.36788	173	178	Ncf2,Psmb9,Tap1,Cybb,Psmb8,Fcer1g,Ctse,Cyba,Cd74,Psme2,B2m,Ncf1,H2-Ea,H2-M3,Erap1,Ccl19,Trem2,Psmd9,Relb,Fcgr2b,Pycard,Psmb10,Kif15,H2-K1,Calr,Kif22,Rab34,Cd8a,Vamp8,Fgl2,Ctsh,Rab7,Ap3b1,Rab27a,Dynll2,Wdfy4,Dnm2,Tap2,Rftn1,Psmd4,Rab35,Psmd5,Psmd3,Psmb4,Kif5a,Ext1,Nod1,Vamp3,Rab5b,Ctss,Actr1a,Capzb,Clta,Sec13,Psmb7,Ctsd,Ap2a2,Ap1s1
GOCC_RECEPTOR_COMPLEX	0.0220853	0.273649	0.292625	1.29509	189	338	Itgax,Itgal,Npr1,Il13ra1,Gpr84,Cacng5,Cd74,Gabrq,Adrb3,Kit,Itgb2,Ceacam2,B2m,Insrr,Syk,Fgfr1,Scrib,Itgb7,Apbb1ip,Egfr,Gpr62,Nrp2,Csf1r,Itga7,Csf3r,Cd8b1,Tlr1,Cd40,Emilin1,Erbb4,Csf2ra,Impg2,Nt5dc3,Itgbl1,Ptpn6,Ceacam1,Tspan32,Tgfbr3,Cacng4,Chrnd,Chrnb1,Il2rg,Chrna6,Tm7sf2,Pparg,Abcg5,Fgfr2,Itgae,Il3ra,Chrna2,Itgb3,Cd8a,Plxnb2,Epha10,Ddr1,Grid2,Pdgfra,Traf5,Cr2,Gabrr1,Ripk1,Plxna3,Fgfr3,Itgb6,Tgfb…
MCCLUNG_COCAIN_REWARD_4WK	0.0221083	0.273649	-0.373929	-1.47738	68	61	Klf4,Fos,Dusp6,Dnajb1,Aass,Col8a1,Guca2a,Klf10,Nr4a1,Per1,P4ha1
GOMF_G_PROTEIN_COUPLED_RECEPTOR_BINDING	0.0221189	0.273649	0.32592	1.36163	175	187	Ccl28,Gal,Prok1,Nts,Nppa,Cxcl2,Cxcl16,Homer3,Wnt5a,Agtr1a,Ccl3,Penk,Adm,Cxcl10,Cklf,Ppp1r9b,Ccl2,Wnt6,C3,Ccl19,Wnt5b,Wnt7a,Mrap,Wnt1,Mrap2,Wnt11,Arap1,Cxcl5,Crh,Stub1,Pnoc,Ccl5,Ccl22,Gnai2,Nmb,Il2,Oxt,Ppp1r1b,Sfrp1,Npff,Adra2a,Cthrc1,Gna12,Cxcl14,S1pr1,Rtp4,Adra2c,Ccl17,Rspo1,Palm,P2ry1,Fcnb,Dnm2,Pick1,Bdkrb2,Wnt9a,Gprc5b,Fem1a,Gip,Dvl3,Hcrt
GOBP_HEART_PROCESS	0.0222304	0.274702	0.313186	1.34203	181	237	Kcnk6,Npr1,Kcna5,Kcnh6,Nppa,Stc1,Tnnt2,Kcne4,Ccn2,Dsg2,Fxyd4,Atp2a3,Cacng5,Cyp2j6,Jup,Gsn,Th,Fxyd1,Adm,Tbx2,Kcnh2,Kcnj14,Cacna1h,Kcnj5,Kcnip1,Srebf1,Dsp,Kcnk3,Dsc2,Bin1,Nppc,Kcnj12,Cacng4,Slc8a2,Wwtr1,Hcn4,Gnai2,Sptbn4,Gstm7,Snta1,Il2,Myh7,Oxt,Gata4,Adra1a,Slc8a3,Kcnip2,Akap13,Npff,Zmpste24,Thra
GOBP_EPITHELIAL_TO_MESENCHYMAL_TRANSITION	0.0223173	0.274889	0.357735	1.41745	166	121	Tgfb1,Col1a1,Foxc1,Alx1,S100a4,Efna1,Wnt5a,Has2,Fam83d,Fgfr1,Vasn,Hgf,Dab2,Sfrp2,Pef1,Wnt11,Spry1,Tgfbr3,Fgfr2,Tiam1,Heyl,Wwtr1,Msx1,Hnrnpab,Sfrp1,Tgfbr2
GOBP_NEGATIVE_REGULATION_OF_INTERLEUKIN_6_PRODUCTION	0.0223228	0.274889	0.492506	1.54444	142	32	C1qtnf3,Tnf,Hgf,Nckap1l,Foxj1,Ptpn6,Inpp5d,Klf2,Bank1,Selenos,Csk,Tlr4,Nlrx1,Il27ra,Tnfaip3,Gas6,Irak3,Arrb2,Il10,Sirpa
GOBP_NEGATIVE_REGULATION_OF_EPIDERMAL_GROWTH_FACTOR_ACTIVATED_RECEPTOR_ACTIVITY	0.0223247	0.274889	-0.615942	-1.66597	91	13	Errfi1,Zfyve28,Cblc,Cblb,Cbl,Socs5
HP_LOWER_EXTREMITY_JOINT_DISLOCATION	0.0224553	0.276171	0.317114	1.3491	181	221	Myh3,Tbx4,Slc18a3,Col1a1,Col3a1,Fzd2,Wnt5a,Col1a2,Chst11,Fbn2,Fgfr1,Six3,Fbln1,Aebp1,Slc6a9,Zic2,Itga7,Wnt7a,Chrng,Sil1,Ube2t,Efemp2,Col2a1,Kif22,Fance,Cant1,Fancc,Rad51,Tbl2,Ifih1,Myh7,Pkdcc,Fli1,Zmpste24,Thra,Atp7a,Cplx1,Colec11,Sf3b4,Smarcal1,Slc12a2,Fgfrl1,Xrcc2,Col6a2,Lmna,Puf60,Ccdc8,Gtf2ird1,Syt2,Plod1,Letm1,Hacd1,Gtf2i,Gli2,Dvl3,Pomt1,Recql4,Mad2l2,Myl2,Col12a1
Gray_2014_ChronicRestraintAndForcedSwimStress_Downregulated_HC	0.0226415	0.277108	0.277793	1.2614	203	483	Mnd1,Nts,Tdo2,Gpr84,Slc15a3,Nkx2-2,Gtse1,Tulp2,Slc29a3,Frat1,Atp2a3,Hhex,Wnt5a,Cacng5,Cdh3,Reg1,Stap1,Parp14,Pgm5,Sox2,Gcnt1,H2-Ea,Egfr,Fzd8,Xpa,Anapc11,Lcp1,Zfp36l1,Foxq1,Fcgr2b,Timp1,Olfml3,Ptpro,Tk1,Slc7a2,Usp18,Rdm1,Mtmr14,Nt5dc3,Nnmt,Cldn5,Idua,H6pd,Galc,Repin1,Hspb3,Cybrd1,Dnajb3,Evi2b,Gcdh,Actr5,Lmf2,Fut4,Abcg5,Susd3,Fgfr2,St3gal1,Vangl2,Rffl,Slamf9,Serhl,Gpr135,Lss,Fcrla,Ap1g2,Tbl2,Stx3,D…
HP_UNUSUAL_INFECTION_BY_ANATOMICAL_SITE	0.0226514	0.277108	0.414459	1.48651	155	63	Ncf2,Ccr1,Cybb,Cyba,Nde1,Ncf1,Erap1,Ciita,Vangl1,Btk,Nckap1l,Card9,Mefv,Il2rg
GOMF_SERINE_TYPE_ENDOPEPTIDASE_INHIBITOR_ACTIVITY	0.0226704	0.277108	0.430766	1.51189	153	56	Wfikkn1,Spint1,Serping1,Col7a1,Serpina3c,Serpinb11,Serpinc1,Spint2,Serpina11,Serpinb2,Serpind1,Anxa2,Spink8,Serpinb1a,Serpine3,Slpi,Pcsk1n,Pebp1,A2m,Itih4
GOBP_LYMPHOCYTE_COSTIMULATION	0.0226716	0.277108	0.469656	1.539	147	39	Vav1,Tnfrsf14,Ccl19,Cd86,Tnfsf4,Ptpn6,Grap2,Efnb3,Map3k8,Yes1,Cd28,Src,Csk,Cd81,Pak2,Ptpn11,Akt1,Cd320
Gemma_GSE31063_Extinction_learning_timepoint_first.extinction.trial_Up	0.02269	0.277108	-0.479076	-1.59636	82	29	Arc,Trib1,Dyrk3,Gadd45g,Aqp9,Csrnp1,Slc30a7
GOBP_EXTRACELLULAR_REGULATION_OF_SIGNAL_TRANSDUCTION	0.0227077	0.277108	0.678872	1.60019	131	10	Fbn2,Nrros,Zfp653,Grem2,Cd46,Nbl1
HP_BLADDER_DIVERTICULUM	0.022731	0.277108	0.553903	1.58155	139	21	Col1a1,Col3a1,Col1a2,Efemp2,Sall4,Tbl2,Atp7a,Gtf2ird1,Ltbp4,Plod1,Gtf2i
GOBP_CELLULAR_RESPONSE_TO_CAMP	0.022765	0.277108	0.448717	1.53043	150	48	Igfbp5,Stc1,Hcn2,Penk,Ass1,Slc5a5,Zfp36l1,Slc26a6,Ezr,Ptafr,Pkd2,Eef2k,Aqp1,Hcn4,Wt1,Slc8a3
Andrus_2012_WistarMoreImmobileRats_Upregulated_HC	0.0227709	0.277108	0.33469	1.37552	177	163	Tdo2,Ccdc71,Capg,Pde7b,Cuedc1,Cdh1,T2,Gfi1b,Lsm4,Sds,Klhl21,Rgs3,Rassf1,Mov10,Fam83h,Zfp422,Apob,Serpinc1,Dpf1,Dnah2,Fgg,Veph1,Egf,Itgae,Lrrc26,Arrdc1,Tmpo,Nos1ap,Foxe3,Ascl1,Thra,Gckr,Cep78,Cep250,Anks1,Slc24a3,Pdgfrb,Sim2,Sstr4,Wdr54,Ssrp1,Parvg,Cenpi
HP_ABNORMAL_CORTICAL_BONE_MORPHOLOGY	0.0228231	0.277419	0.415199	1.48514	156	62	Tgfb1,Col1a1,Tbxas1,Slc34a3,Trpv4,Cdk5rap2,Adamts10,Tnfrsf11a,Dmp1
GOBP_REGULATION_OF_CELL_KILLING	0.0228886	0.277891	0.409529	1.47981	157	66	Clec7a,Vav1,Stap1,Ceacam2,B2m,Syk,Ptprc,H2-Ea,H2-M3,Il13,Fcgr2b,Arg1,H2-K1,Ceacam1,Cxcl5,P2rx7,Cd5l,Cadm1,F2rl1
GOMF_EXODEOXYRIBONUCLEASE_ACTIVITY	0.0229299	0.278047	-0.548337	-1.65354	89	19	Tatdn1,Pole,Isg20,Aptx,Pld3,Fen1,Apex2,Exd2
GOBP_REGULATION_OF_MYOBLAST_DIFFERENTIATION	0.0229779	0.278047	0.469206	1.53753	149	39	Ankrd2,Tgfb1,Igfbp3,Id3,Cxcl10,Il18,Tnf,Zfp36l1
GOMF_CELL_ADHESION_MEDIATOR_ACTIVITY	0.0229816	0.278047	0.449334	1.52694	151	47	Dsg2,Jup,Cdc42ep1,Emb,Emilin1,Dsp,Dsc2,Pdlim1,Baiap2l1,Anxa2,Cnn3,Nexn,Jam3
MANNO_MIDBRAIN_NEUROTYPES_HPROGFPM	0.0231521	0.279785	0.307248	1.32864	191	259	Mnd1,1700010I14Rik,Ddc,Hk2,Gtse1,Hjurp,Dsg2,Wnt5a,Cks1b,Fam83d,Fbln1,Pbk,Sox2,Atad2,Rpl18,Sall1,Arx,Zfp36l1,Cnn2,Vim,Tbl1x,Wnt1,Ptpro,Plk1,Sfrp2,Lmnb1,Kif15,Dsc2,Pttg1,Ube2t,Cks2,Sall4,Exosc8,Tmem132c,Col2a1,Birc5,Cebpa,Kif22,Ncaph,Prc1,Dlgap5,Antxr1,Nusap1,Tmpo,Plekha5,Pih1d1,Tff3,Eef1d,Ube2c,Nr2f6,Rbmx,Inppl1,Mmp2,Trim59,Pgghg,Igfbp2,Cdca3,Ak4,Adamts6,Ptgr1,Tead2,H2bc21,Krt19,Mbd4,Tox3,Aspm,Arl…
HP_OPEN_MOUTH	0.0232637	0.280808	-0.353612	-1.45876	68	76	Dlk1,Rps6ka3,Znhit3,Mbd5,Ahi1,Gria3,Kcnk9,Tmem237,Pura,Hras,Adam22,Zswim6,Zeb2,Mlxipl,Nexmif,Slc9a6
HP_PTERYGIUM	0.0234155	0.282315	0.491433	1.54108	149	32	Myh3,Slc18a3,Fkbp10,Xpa,Psat1,Dok7,Chrng,Chrnd,Plec,Mmp2,Ddb2
HP_CELLULITIS	0.0236148	0.283667	0.477618	1.53921	152	36	Ncf2,Col1a1,Pstpip1,Cybb,Cyba,Gjc2,Ncf1,Aebp1,Btk,Pik3cd
GOBP_COMPLEMENT_ACTIVATION	0.0236605	0.283667	0.460597	1.53008	154	42	Serping1,C2,C6,C3,F2,Krt1,C5ar1,Cd5l,Pros1,Cr2,C1qc,Colec11,C3ar1,Cfp,Fcnb,A2m,Cd81,Cd46
GOBP_NEGATIVE_REGULATION_OF_CELL_DIFFERENTIATION	0.023664	0.283667	0.277321	1.2592	212	484	Cartpt,Ankrd2,Nkx6-2,Igfbp5,Tgfb1,Tmem98,Nkx2-2,Gpr137b,Sinhcaf,Nfatc1,Efna1,Wnt5a,Sox11,Cd74,Sox10,Myc,Id3,Ceacam2,Tcf23,B2m,Smad6,Reg3g,Six3,Cxcl10,Fbln1,Ntn1,Hlx,Sox2,Tspo,Adamts7,Egfr,Chadl,Zfp36l2,Pitx3,Zfp536,Cdk5rap2,Irf1,Il18,H2-M3,Il13,Vasn,Ctdp1,Tnf,Zfp36l1,Zhx2,Fcgr2b,Wnt7a,F2,Wnt1,Cers2,Sfrp2,Tnfsf4,Cbfb,Bhlha15,Foxj1,Mag,Abca1,Nppc,Sema6c,Ceacam1,Efnb3,Spry1,Calr,Olig2,Pparg,Tmem176b…
GOBP_REGULATION_OF_ALPHA_BETA_T_CELL_DIFFERENTIATION	0.0236695	0.283667	0.447412	1.52598	156	48	Sash3,Syk,Hlx,H2-Ea,Il18,Ccl19,Cd86,Nckap1l,Tnfsf4,Cbfb,Il2,Zbtb7b,Tgfbr2,Il4ra,Ap3b1,Nkap,Anxa1,Sh3rf1,Smad7
GOBP_POSITIVE_REGULATION_OF_CELL_KILLING	0.0236777	0.283667	0.469059	1.52862	153	38	Clec7a,Vav1,Stap1,B2m,Syk,Ptprc,H2-Ea,H2-M3,Arg1,H2-K1,Cd5l,Cadm1,F2rl1,Nectin2,Tyrobp
GOBP_PHOSPHATIDYLINOSITOL_PHOSPHORYLATION	0.0236911	0.283667	-0.405631	-1.51144	80	46	Socs3,Pik3c2g,Pik3c2b,Socs2,Ttc7,Pip5k1c,Socs7,Ipmk,Pik3ca,Socs5,Pi4k2a,Pik3cb,Pip4k2c
HP_SPASTIC_PARAPARESIS	0.0238277	0.284975	0.456462	1.52758	155	44	Fa2h,Sox10,Gjc2,Sdhaf1,Arg1,Mag,Idua,Galc,Samhd1,Trmt10a,Ifih1
HP_NEOPLASM_OF_THE_SMALL_INTESTINE	0.0238964	0.285216	0.599237	1.59826	143	16	Kit,Sdhc,Pdgfra,Stk11,Lmna,Nthl1,Bmpr1a,Smad4,Sdhd,Sdhb,Mlh1
GOBP_NEGATIVE_REGULATION_OF_RESPONSE_TO_BIOTIC_STIMULUS	0.0239027	0.285216	0.408266	1.47525	164	66	Serping1,Ceacam2,Parp14,H2-M3,Nlrc5,Arg1,H2-K1,Ceacam1,Samhd1,Cactin,Pparg,Ifi204,Grn,Trafd1,Fgl2,Sirt2,Dhx58,Mndal,Dusp10,Tarbp2,Tspan6,Fam3a,A2m,Nlrx1,Nmi,Tnfaip3,Irak3,Arrb2,Htra1
GOBP_NEGATIVE_REGULATION_OF_MUSCLE_TISSUE_DEVELOPMENT	0.0240839	0.287051	0.676764	1.59523	139	10	Igfbp5,Tgfb1,Fgf3
ZHONG_PFC_C2_UNKNOWN_NPC	0.0243219	0.288915	0.425758	1.49748	164	57	Mfap2,Calb2,Gtse1,Hjurp,Nde1,Fam83d,Cdca2,Cdc20,Plk1,Pttg1,Cks2,Kif22,Dlgap5,Nusap1,Ube2c,Trim59,Tubb6,Cdca3,Ambn,Aspm,Knstrn,Tacc3,Cdca8,Rangap1,Top2a
GOBP_COAGULATION	0.0243315	0.288915	0.304152	1.3181	201	267	Serping1,Fermt3,Col1a1,Col3a1,F10,Tspan8,Vav1,Fcer1g,Col1a2,Ceacam2,Dock8,Plg,Syk,Hmg20b,Fbln1,Irf1,F2,Cd40,Krt1,Serpinc1,St3gal4,Ano6,Ptpn6,Ceacam1,Serpinb2,Tspan32,Serpind1,Fgg,P2rx7,Plat,Vkorc1,Hgfac,Pla2g4a,Mafk,Vwf,Sh2b2,Usf1,Prss56,Thbd,Itgb3,Cela2a,Pros1,Pdgfra,Gata4,F2rl1,Stxbp3,Adra2a,Carmil1,Prcp,Apoe,Dock1,Gna12,Mapk3,Cd9,Gata5,Rap2b,Csrp1,Adra2b,Adra2c,Ap3b1,Rab27a,Src,Prkaca,Treml1,G…
HP_BREECH_PRESENTATION	0.0243541	0.288915	0.568731	1.58299	147	19	Myh3,Col1a1,Col1a2,Mks1,Pex1
GOBP_POSITIVE_REGULATION_OF_RESPONSE_TO_BIOTIC_STIMULUS	0.0244027	0.288915	0.330109	1.36267	190	172	Psmb9,Psmb8,Vav1,Fcer1g,Tlr8,Ly86,Cyba,Wnt5a,Psme2,Trim5,Cd180,Parp9,Syk,Pgc,H2-M3,Ifi35,Psmd9,Relb,Pycard,Psmb10,Nlrc5,Arg1,Ddx60,Card9,Ifi204,Hck,Ccl5,Cadm1,Grn,F2rl1,Dhx58,Mndal,Rela,Mavs,Src,Nectin2,Tyrobp,Prkaca,Fcnb,Sting1,Tlr4,Zcchc3,Psmd4,Fadd,Psmd5,Trim6,Pspc1,Tab1,Psmd3,Pak2,Psmb4,Irf7
HP_SPLENOMEGALY	0.0244048	0.288915	0.301033	1.31068	203	279	Tgfb1,Ncf2,Fermt3,Psmb9,Ccr1,Cybb,Psmb8,Tbxas1,Slc29a3,Stx11,Cyba,Car2,Sox10,B2m,Ptprc,Lcat,Ncf1,Gfi1b,Casr,Kcnn3,Agpat2,Naglu,Usb1,Erap1,Stxbp2,Alg1,Tnfrsf11a,Abcb4,Fat4,Inpp5e,Idua,Abca1,Pik3cd,Scarb2,Mefv,Calr,Il2rg,Pparg,Sptb,Mks1,Fmo3,Slc2a1,Ifih1,Pdgfra,Cr2,Ripk1,Hsd3b7,Mst1,Trp53,Inppl1,Man2b1,Ccdc115,Apoe,Cd28,Atp7b,Fuca1
GOMF_SYMPORTER_ACTIVITY	0.0244068	0.288915	0.362379	1.4174	179	110	Slc5a11,Slc22a4,Slc1a5,Slc13a3,Slc15a3,Slc34a3,Slc25a18,Slc12a4,Slc12a8,Slc22a3,Slc10a4,Slc6a9,Slc5a5,Slc22a5,Slc6a13,Slc38a3,Slc16a3,Slc12a7,Slc5a1,Slc12a3,Slc17a6,Slc45a3,Slc12a9,Slc6a12,Slc17a3,Slc6a6,Slc15a2,Slc5a2,Slc12a2,Slc28a3,Slc24a3,Slc6a11,Slc6a3,Slc4a4,Slc36a2,Slc1a4,Slc20a2,Slc36a1,Slc6a8
GOBP_KILLING_OF_CELLS_IN_OTHER_ORGANISM_INVOLVED_IN_SYMBIOTIC_INTERACTION	0.0244856	0.28952	0.632493	1.59948	143	13	Reg3g,Camp,F2,Arg1,Cxcl5,F2rl1
HP_IMPAIRED_SOCIAL_INTERACTIONS	0.0247232	0.291463	-0.32329	-1.39056	66	98	Dlk1,Nubpl,Vps13c,Ndufaf1,Gria3,Gabbr2,Ndufaf4,Gfm1,Dnajc6,Nexmif,Fmr1,Ugp2,Syt1,Alg11,Nlgn1,Cdkl5,Tet3,Sh2b1,Foxred1,Cux2,Snca,Extl3,Adsl,Kcnt1,Ep300,Ndufs1,Prkn,Med12,Arfgef2,Uchl1,Agtpbp1,Ndufa11,Herc1,Twnk,Snrpn,Gnb5,Mecp2,Foxg1,Dock7
HU_FETAL_RETINA_BLOOD	0.02475	0.291463	0.32157	1.35308	197	198	Col1a1,Slc22a4,Slc1a5,Col3a1,Pmel,Txnip,Ctse,Hhex,S100a4,Col1a2,B2m,Tent5c,Fbn2,Cdc42ep1,Gfi1b,Cped1,Espn,Rhog,Rnase1,Rpl35,Elf1,Pttg1,Cks2,Tspan32,Birc5,Sptb,Arid3a,Tubb1,Syngr2,Slc2a1,Ube2c,Bgn,Tesc,Iqgap2,Ednra,Ctsc,Gstk1,Tubb6,Slc25a39,Gmpr,Arl4a,Add3,Aprt,Hps1,Ubac1,Fech,Slc25a37,Tns1,Cyp26a1,Anxa1,Hcn3,Creg1,Myl6,Myh9,Galnt10,Bpgm,Tcf19
MANNO_MIDBRAIN_NEUROTYPES_HDA2	0.0247525	0.291463	-0.233909	-1.21344	29	391	Ttr,Slc18a2,Krt5,Ret,Dlk1,Fut9,Bdnf,Cd2,Ak5,Dusp4,Nr4a2,Csrnp3,Cdh8,Syt4,Npy1r,Rims2,Serinc1,Sez6l,Gria3,Kcnc2,Cep126,St8sia3,Shank2,Pde1a,Grik3,Flrt3,Oprk1,Pdzrn4,Tmem196,Amer3,St8sia2,Dnajc6,Optn,Plcxd3,Scn3b,Prkacb,Pcdh17,Mllt11,Rcan2,Lgi1,Dcc,Xkr4,Cldn1,Syt13,Cacng8,Cdk5r1,Baalc,Arhgef3,Dmtn,Eno2,Tmem178b,Olfm3,Arg2,Pdp1,Lrfn5,Prrt2,Nfasc,Gpm6a,Mest,Ppfia2,Map1b,Kctd4,Cdk14,Gfra1,Kcnip4,Stxbp…
GOCC_LAMELLIPODIUM	0.0247619	0.291463	0.328465	1.36037	194	175	Pstpip1,Capg,Stx2,Fgd5,Dock8,Arpin,Cdh1,Gsn,Scrib,Pdlim4,Apbb1ip,Trpv4,Ppp1r9b,Abi3,Vasp,Ptpro,Mefv,Cspg4,Pkd2,Antxr1,Sh3bp1,Gdpd2,Itgb3,Stx3,Dbnl,Tesc,Inppl1,Fam89b,Iqgap2,Carmil1,Aif1,Dusp22,Ptpn13,Epha2,Mtss2,Fscn1,Plcg1,Dnm2,Cd44,Rac2,Rac3,Nrbp1,Igf2bp1,Spata13,Rab13,Pdxp,Carmil2,Ilk,Sh3rf1,Dynlt1a,Ablim1,Ctnna1,Twf2,Nf2,Plxnd1,Flot1,Spef1,Apc2,Akt1,Rdx
GOCC_BASEMENT_MEMBRANE	0.0248156	0.291765	-0.356011	-1.45301	73	73	Adamts1,Smoc2,Col15a1,Frem2,Col8a2,Col4a4,Ntn5,Col8a1,Col5a1,Itgb4,Mmrn2,Fras1,Col4a6,Col9a3,Vwa1,Col4a5,Hmcn1,Ccdc80,Lamb1,Frem3,Loxl2,Col9a1,Egflam
DESCARTES_FETAL_EYE_ASTROCYTES	0.0248478	0.291814	0.5679	1.58068	150	19	Gfap,Zic4,Scrg1,Zic1,Gins3,Cst3,Aldh1l1,Mlc1,Tnc,Kcnj16
GOBP_POSITIVE_REGULATION_OF_ACTIVATED_T_CELL_PROLIFERATION	0.0248921	0.292006	0.59767	1.59408	149	16	Il18,Pycard,Gpam,Il2,Igfbp2,Igf2,Fadd,Il23a,Il27ra,Stat5b
HP_DUPLICATION_OF_THUMB_PHALANX	0.0249487	0.29234	0.499639	1.54076	157	30	Rpl18,Sall1,Rpl35,Ube2t,Fance,Cant1,Fgfr2,Gli1,Fancc,Rpl11,Fgfr3,Rpl27
HP_ABNORMAL_CIRCULATING_RENIN	0.0250064	0.292407	-0.539629	-1.64687	96	20	Cyp11a1,Avpr2,Cyp11b1,Hsd3b1,Hsd11b2,Clcnka
HP_JOINT_STIFFNESS	0.0250849	0.292407	0.339033	1.37266	191	145	Myh3,Col1a1,Slc22a4,Aspa,Nde1,Col1a2,Fkbp10,Fbn2,Adamtsl4,Trpv4,Naglu,Ptf1a,Adamts10,Ciita,Vangl1,Mmp13,Idua,Sall4,Col2a1,Fgfr2,Tbl2,Ltbp2,Inppl1,Fgfr3,Man2b1,Zmpste24,Sf3b4,Idh2,Col6a2,Lmna,Hgd,Gtf2ird1,Sting1,Gtf2i,Aga,Recql4,Tmem43,Emg1,Col12a1
GOBP_MYELOID_CELL_DIFFERENTIATION	0.0250858	0.292407	0.296494	1.29911	211	302	Cartpt,Isg15,Tgfb1,Ccr1,Gpr137b,Prkx,Rab7b,Cd74,Kit,Car2,Myc,Ceacam2,B2m,Ltbr,Bglap,Nrros,Csf1,Tspan2,Csf1r,Sbno2,Hoxb7,Ccl19,Csf3r,Tnf,Trem2,Mov10,Zfp36l1,Relb,Tnfrsf11a,Il11,Nckap1l,Cbfb,Ptpn6,Pik3cd,Ceacam1,Cdkn2b,Evi2b,Cebpa,Tgfbr3,Pparg,Zfp385a,Ifi204,Rarg,Inpp5d,Anxa2,Lgals3,Cbfa2t3,Klf2,Casp9,Ripk1,Tesc,F2rl1,Farp2,Sfrp1,Itgb6,Fli1,Tgfbr2,Thra
GOBP_CELLULAR_RESPONSE_TO_ACID_CHEMICAL	0.0251198	0.292407	0.409818	1.46986	172	63	Col1a1,Cybb,Col1a2,Ass1,Tnf,Glra2,Pkd2,Sh3bp4,Col4a1,Lamtor4,Rragb,Klf2,Pdgfra,Mmp2,Atp7a,Sipa1
HP_RECURRENT_STAPHYLOCOCCAL_INFECTIONS	0.0251231	0.292407	0.619855	1.5958	147	14	Ncf2,Cybb,Cyba,Itgb2,Ncf1,Ciita
Gemma_GSE30187_Expression_data_in_the_mouse_brain_following_the_glucocorticoid_receptor_overexpression_in_the_forebrain_(GRov)_during_different_periods_in_development_genotype_Overexpression_Nr3c1.mouse.nuclear.receptor.subfamily.3.group.C.member.1_Up	0.0251317	0.292407	-0.297447	-1.34796	61	132	Chic1,Slc16a7,Serinc1,Sema3c,Sowaha,Gnaq,Pcdh20,Smchd1,Stk4,Synm,Nr3c1,Csrp2,Pxylp1,Fam131b,Paqr9,Ranbp2,Nexmif,Arhgef3,Tra2a,Kidins220,Ptprj,Fbxo30,Osgin2,Map1b,Ywhag,Cpox,Med13,Rybp,Nufip2,Morf4l2,Arfgap3,Asph,Kdm6a,Dnm1l,Serinc3,Gabrb1,Bach1,Mtpn,Ank2,Tpp2,Cdkn1b,Cep41,Maco1,Thoc2,Gpd2,Csde1,Xrn1,Ncor1,Ppp3cb,Cdh2,Sgpl1
GOBP_PEPTIDYL_L_CYSTEINE_S_PALMITOYLATION	0.0251509	0.292407	-0.580386	-1.65465	99	16	Zdhhc19,Zdhhc2,Golga7,Zdhhc20,Zdhhc6,Zdhhc23,Zdhhc17,Zdhhc4,Zdhhc1
GOBP_CHOLESTEROL_CATABOLIC_PROCESS	0.0252881	0.293653	0.673613	1.5878	146	10	Cyp7a1,Scarf1,Cel,Apoe
HP_BOWING_OF_THE_ARM	0.0253144	0.293653	0.55938	1.57582	154	20	Scarf2,B2m,Wnt7a,Mmp13,Fgfr2,Col11a1
FAN_EMBRYONIC_CTX_BRAIN_EFFECTOR_T_CELL	0.0254742	0.295177	0.374709	1.42726	183	91	Itgal,Psmb9,Tbc1d10c,Txnip,S1pr5,Gimap7,S100a4,Gimap4,Ptprc,Cd48,Gzma,Abi3,Irf1,Lcp1,H2-K1,Il2rg,Fgr,Acap1,Ifitm2,Tstd1,Dennd2d,Iqgap2,Btg1
GOBP_REGULATION_OF_CARDIAC_MUSCLE_CONTRACTION	0.0256148	0.295893	0.418001	1.48113	174	59	Nppa,Stc1,Ccn2,Dsg2,Jup,Dsp,Dsc2,Bin1,Hcn4,Gstm7,Gata4,Adra1a
GOBP_POSITIVE_REGULATION_OF_RNA_SPLICING	0.0256201	0.295893	-0.476917	-1.57708	93	28	Hspa1a,Slc39a5,Rbm3,Prpf19,Tra2a,Hnrnpll,Celf3,Dyrk1a,Setx
Park_2011_Coexpression_Hippocampus_Mouse_grey60	0.0256211	0.295893	-0.309552	-1.37116	65	115	Dmkn,Folr1,Ttr,F5,Kcne2,Pus7l,Pon1,Nudt7,Mycbp,Lbp,Fap
GOBP_ESTABLISHMENT_OF_TISSUE_POLARITY	0.0257217	0.296445	0.366651	1.41713	187	101	Psmb9,Psmb8,Sapcd2,Fzd2,Wnt5a,Psme2,Psmd9,Wnt7a,Dab2,Wnt1,Vangl1,Sfrp2,Psmb10,Plekha4,Fzd5,Wnt11,Celsr2,Tiam1,Vangl2
HP_ABNORMAL_HEART_VALVE_MORPHOLOGY	0.0257258	0.296445	0.313494	1.33741	209	225	Myh3,Col1a1,Col3a1,Zic3,Slc29a3,Myrf,Col1a2,Smad6,Fbn2,Fgfr1,Mfap5,Aebp1,Sall1,Pkd1,Pcgf2,Chrng,Bin1,Ube2t,Idua,Dll4,Col2a1,Fance,Pkd2,Vwf,Gli1,Mycn,Fancc,Myh11,Rad51,Evc,Hcn4,Tbl2,Ifih1,Myh7,Dchs1,Gata4,Mmp2,Tgfbr2,Ednra,Zmpste24,Rras,Rit1,Enpp1,Xrcc2,Nr2f2,Gata5,Lmna,Puf60,Chst14,Ndufb11,Nkx2-5,Hgd,Gtf2ird1,Nelfa,Speg,Plod1,Letm1,Gtf2i,Mypn,Lztr1,Ccdc22,Mad2l2,Bbs2,Naa10,Slc25a24,Tgfb2
GOBP_PHARYNGEAL_SYSTEM_DEVELOPMENT	0.0258985	0.298035	-0.512192	-1.61593	97	23	Folr1,Six4,Bmp5,Hes1,Gata3,Fgf8,Nog,Bmpr2
GOMF_CELL_CELL_ADHESION_MEDIATOR_ACTIVITY	0.0259502	0.298035	0.458009	1.52148	169	42	Dsg2,Jup,Cdc42ep1,Emb,Dsp,Dsc2,Pdlim1,Baiap2l1,Anxa2,Cnn3,Nexn,Jam3,Anxa1,Mypn,Bsg,Ntng1,Pak4,Pdlim5,Igsf9,Sirpa,Pkp2
HP_CARDIAC_VALVE_CALCIFICATION	0.0259763	0.298035	0.672461	1.58508	150	10	Smad6,Ifih1,Zmpste24,Gata5,Lmna,Nkx2-5,Hgd
GOBP_B_CELL_HOMEOSTASIS	0.0259782	0.298035	0.550055	1.57057	159	21	Cd74,Nckap1l,Pkn1,Bax,Bak1,Casp3,Dock11,Tnfaip3,Ada,Bcl2,Bcl10,Abl1,Lyn
GOBP_MULTICELLULAR_ORGANISMAL_SIGNALING	0.026047	0.298494	0.330073	1.36097	203	170	Cartpt,Kcnk6,Scn4a,Npr1,Kcna5,Kcnh6,Nppa,Kcne4,Dsg2,Fxyd4,Atp2a3,Cacng5,Jup,Fxyd1,Kcnh2,Kcnj14,Cacna1h,Kcnj5,Kcnip1,Dsp,Kcnk3,Dsc2,Bin1,Mag,Nppc,Kcnj12,Cacng4,Slc8a2,Hcn4,Sptbn4,Jam3,Scn7a,Slc8a3,Kcnip2,Zmpste24
HP_ABNORMAL_ENDOCARDIUM_MORPHOLOGY	0.0261029	0.29866	0.457513	1.51984	170	42	Clec7a,Ccr1,Sp110,Erap1,Slc22a5,Idua,Mefv,Tbl2,Pdgfra,Myh7,Gata4,Enpp1,Nr2f2,Il17ra,Myl3,Gtf2ird1,Tlr4,Gtf2i,Ldb3,Ptpn11,Traf3ip2,Vcl,Il10,Ubac2
GOMF_FIBRONECTIN_BINDING	0.0261406	0.29866	0.549749	1.56969	160	21	Igfbp5,Igfbp3,Ccn2,Fbln1,Sfrp2,Itgb3,Ssc5d
HP_SKIN_NODULE	0.0261474	0.29866	0.377552	1.43172	187	88	Fermt3,Col1a1,Ccr1,Col7a1,Col3a1,Kit,Fgfr1,Erap1,Sall1,Tnfrsf11a,Sdhc,Naga,Apob,Mefv,Fgfr2,Ephx2,Mmp2,Apoe,Enpp1,Idh2,Gjb2,Pdgfrb,Mdm2
GOBP_MINERALOCORTICOID_METABOLIC_PROCESS	0.0263731	0.299832	-0.638543	-1.64061	108	11	Wnt4,Cyp11b1,Bmp2,Hsd3b1,Bmp5
Gray_2014_AllStressConditions_HC	0.0263819	0.299832	-0.220919	-1.17696	20	568	Egr2,Adamts1,Fos,Arc,Zfp182,Egr4,Egr1,Nr4a3,Dusp6,Ar,Cdkn1a,Per2,Dyrk3,Gadd45g,Chic1,Nostrin,Errfi1,Hectd2,Junb,Cdh8,Osbpl8,Tasp1,Batf,Fas,Sec24d,Sorbs2,Slc39a10,Gria3,Zbtb38,Col4a6,Fbxo32,Per1,Necab1,Scn1a,Slc17a5,Stk4,Commd5,Tmem144,Nedd9,Prmt8,Nck1,Ptpn12,Optn,Flrt2,Skp2,Trpc4,Atp2b2,Ash1l,Pclo,Kcna1,Tbc1d19,Mtmr12,Slc19a2,Dcun1d4,Glrx3,Palb2,Pkig,Pank3,Ipmk,Zfp326,Jph1,Mia3,Nampt,Tnr,Pik3ca,N…
GOBP_POSITIVE_REGULATION_OF_T_CELL_CYTOKINE_PRODUCTION	0.0263857	0.299832	0.58433	1.57917	158	17	B2m,Sash3,Il18,Tnfsf4,Fzd5,H2-K1,Rsad2
GOBP_RESPONSE_TO_ESTRADIOL	0.0263938	0.299832	0.354864	1.39715	195	115	Tgfb1,Col1a1,Txnip,Ccn2,Aldh1a2,Nqo1,Penk,Th,Ass1,Egfr,Ppp1r9b,Mmp15,Endog,Rgs9,Wnt7a,Apob,Ruvbl2,Calr,Arpc1b,Mbd3,Cyp19a1,Ncor2,Oxt,Sfrp1,Igfbp2,Ggt1,Nr2f2,Gjb2,Sstr1,Cryab,Pdgfrb,Cd4,Mbd4,Sstr3,Anxa1,Slc6a4,Casp3,Dhh,Pcna,Wnt8b,Stat5b,Gstp1,Casp8,Ramp2,Fam210b,Dnmt3a,Esr1,Eef2,Myod1,Il10
Gemma_GSE73798_Molecular_profile_of_ketamine_in_comparison_to_memantine_and_phencyclidyne_and_other_psychotropic_drugs_[mouse_hippocampus]_timepoint_8.hours_Up	0.0263939	0.299832	-0.355476	-1.44087	79	70	Glp2r,Arc,Egr4,Dnajb1,Cdkn1a,Dyrk3,Gadd45g,Ccn1,Errfi1,Zfp236,Cemip2,Rbm3,Nedd9,Usp2,Krt23,S100a8,Mfap3,Dusp1,Xdh
HP_FACIAL_TICS	0.0264499	0.300084	-0.609411	-1.6483	108	13	Gabra1,Scn1a,Scn1b,Prrt2,Scn2a,Scn9a,Cacna1a,Gabrg2
HP_ABNORMALITY_OF_THE_HUMERORADIAL_JOINT	0.0264738	0.300084	0.469909	1.52447	171	37	Col1a1,Scarf2,Fzd2,Fgfr1,Wnt7a,Chrng,Kif22,Fgfr2
GOBP_CHAPERONE_MEDIATED_PROTEIN_FOLDING	0.026576	0.300916	-0.380343	-1.47157	85	55	Hspa1a,Dnajb1,Hspb1,Dnajb13,Hspa13,Chordc1,Hsph1,Dffa,Dnajb4,Hspa14,Hspe1,Dnajb5,Hspa5,Ptges3,Unc45b
GOBP_TOLL_LIKE_RECEPTOR_3_SIGNALING_PATHWAY	0.0267067	0.301749	0.603764	1.58639	159	15	Tnip2,Unc93b1,Ripk1,F2rl1,Rftn1,Fadd,Flot1,Tnfaip3,Casp8,Wdfy1,Peli1,Colec12
GOBP_SKIN_DEVELOPMENT	0.0267319	0.301749	0.320693	1.34562	212	194	Krt71,Gal,Igfbp5,Col1a1,Foxc1,Col3a1,Txnip,Bcl11b,Dsg2,Gjb3,Pkp1,Krt24,Wnt5a,Jup,Cdh3,Col1a2,Fa2h,Krt8,Reg3g,Egfr,Cnfn,Pcsk6,Tnf,Zfp36l1,Foxq1,Pkd1,Apcdd1,Dsp,Dsc2,Krt1,Cbfb,Evpl,Tmem79,Fgfr2,Fgf7,Cela2a,Itgb6,Zmpste24,Atp7a,Pkp4,Sprr3,Sharpin,Rela,Ap3b1,St14,Krt19,Epha2,Capn1,Itga3,Krt36
Gemma_GSE31063_Extinction_learning_timepoint_extinction.trial.low.freezing.behavior_Up	0.0267365	0.301749	-0.461352	-1.56735	96	31	Arc,Trib1,Dyrk3,Gadd45g,Aqp9,Csrnp1,Cenpk,Taf5,Rab3d,Dusp1
GOBP_REGULATION_OF_TRIGLYCERIDE_CATABOLIC_PROCESS	0.027099	0.305509	-0.637335	-1.6375	111	11	Plin5,Apoa4,Aadac,Apoa1,Abhd5,Sorl1
HP_PARTIAL_DUPLICATION_OF_THE_PHALANX_OF_HAND	0.0272772	0.306656	0.546961	1.56173	167	21	Rpl18,Sall1,Rpl35,Cant1,Fgfr2,Gli1,Rpl11,Fgfr3,Rpl27
GOBP_INTERFERON_GAMMA_PRODUCTION	0.0272935	0.306656	0.393616	1.44809	190	74	Isg15,Clec7a,Tlr8,Wnt5a,Sash3,Scrib,Vsir,Il18,Tnf,Laptm5,Pycard,Tnfsf4,Fzd5,H2-K1,Slc7a5,Il2,Bcl3,F2rl1,Lgals7,Trim27,Cd276,Tlr7,Irf8,Tlr4,Axl,Fadd,Il33
Park_2011_Coexpression_Hippocampus_Mouse_saddlebrown	0.0273078	0.306656	-0.395996	-1.48925	91	48	Dusp7,Atp2b2,Pcdh17,Adam22,Zeb2,Tnr,Mmp16,Rims1,Sorcs1,Bach1,Cask,Kif21a,Wdfy3,Ank3,Zfp91,Magi3,Kcnh1,Ep300,Prox1,Pdpk1,Gnao1,Atp8a1,Crkl,Rcor1
HP_ATYPICAL_ABSENCE_SEIZURE	0.0273295	0.306656	-0.513189	-1.60324	104	22	Gabra1,Scn1a,Zeb2,Scn1b,Kcnma1,Mapk10,Scn2a,Grin2a,Cux2,Frrs1l,Gabrb3,Scn9a,Ap2m1,Gabrg2,Chd2
GOBP_CANONICAL_WNT_SIGNALING_PATHWAY	0.027348	0.306656	0.299889	1.30415	227	276	Tgfb1,Shisa3,Col1a1,Psmb9,Sfrp5,Psmb8,Frat1,Hhex,Fzd2,Wnt5a,Tle6,Jup,Sox17,Igfbp1,Cdh3,Sox10,Psme2,Sox2,Egfr,Fzd8,Wnt6,Frat2,Psmd9,Wnt5b,Wnt7a,Tbl1x,Dab2,Wnt1,Ptpro,Sfrp2,Psmb10,Plekha4,Fzd5,Wnt11,Lzts2,Ruvbl2,Egf,Fgfr2,Dapk3,Gli1,Wwtr1,Rarg,Csnk1g2,Stk11,Sfrp1,Jrk,Apoe,Igfbp2,Cthrc1,Plpp3,Igfbp4,Otulin,Tbx18,Src,Ptk7,Rspo1,Gid8,Tle5,Sox7,Nkx2-5,Draxin,Hdac1,Wnt9a,Ctdnep1,Ilk,Psmd4,Gprc5b,Csnk1e,…
HP_ABNORMALITY_OF_TEMPERATURE_REGULATION	0.0274538	0.307351	0.293458	1.2895	232	311	Myh3,Scn4a,Ncf2,Col1a1,Pstpip1,Psmb9,Slc22a4,Clec7a,Ccr1,Ddc,Cybb,Psmb8,Slc29a3,Stx11,Cyba,Krt8,Fgfr1,Th,Six3,Stac3,Ncf1,Xpa,Zic2,Erap1,Stxbp2,Pmp22,Unc13d,Ciita,Btk,Slc5a1,Slc12a3,Chrng,Mtmr14,Acadvl,Bin1,Abca1,Galc,Chek2,Mefv,Samhd1,Calr,Chrnd,Il2rg,Qdpr,Sptb,Spr,Vangl2,Unc93b1,Kcnj1,Wt1,Ifih1,Acat1,Ctrc,Ascl1,Ripk1,Mst1,Trp53,Orai1,Atp7a,Hmgcl,Enpp1,Otulin,Tnfrsf1a,Hexb,Ddb2,Irf2bp2,Alpl,Rab27…
GOBP_RESPONSE_TO_PROGESTERONE	0.0275086	0.307351	0.480818	1.52624	175	34	Tgfb1,Nkx2-2,Txnip,Dsg2,Sox10,Tspo,Srebf1,Oxt,Gjb2,Rela,Src
GOBP_SEMI_LUNAR_VALVE_DEVELOPMENT	0.0275215	0.307351	0.463862	1.51168	178	38	Tgfb1,Nppa,Nfatc1,Efna1,Smad6,Emilin1,Dll4,Heyl,Gata4,Stra6,Tnfrsf1a,Gata5,Nkx2-5,Bmp4,Nos3
GOBP_POSITIVE_REGULATION_OF_CELL_SUBSTRATE_JUNCTION_ORGANIZATION	0.0275279	0.307351	-0.473538	-1.56591	100	28	Wnt4,Myoc,Fmn1,Kdr,Nrp1,Smad3,Ptprj
GOBP_NEGATIVE_REGULATION_OF_VIRAL_PROCESS	0.0275649	0.307434	0.421628	1.48296	186	57	Isg15,Trim5,Gsn,Tnf,Trim25,Shfl,Ciita,Ifitm3,Ifi204,Rsad2,Ccl5,Ifitm2,Trim27,Slpi,Parp10,Mndal,Mavs,Fcnb,Fam111a,Tnip1,Trim6
GOBP_POSITIVE_REGULATION_OF_INTERFERON_GAMMA_PRODUCTION	0.027605	0.307506	0.447068	1.50465	181	45	Clec7a,Tlr8,Wnt5a,Sash3,Scrib,Il18,Tnf,Pycard,Tnfsf4,Fzd5,H2-K1,Slc7a5,Il2,Bcl3,Cd276,Tlr7,Irf8,Tlr4,Fadd,Il23a,Il27ra
Gemma_GSE60303_Genome-wide_analysis_of_stress-exposure-associated_and_exposure-related_individual_differences_associated_hippocampus_gene_expression_in_males_and_females._phenotype_minimal.response.to.predator.scent.stress_Down	0.0276303	0.307506	0.484315	1.51876	176	32	C1ql1,Cdc42ep2,Maf1,Ndrg1,Plat,Tmem200c,Mapk3,Ccdc91,Phf1,Mapk1ip1,Cdk2ap1,Tspyl4,Eef2,Pi4kb,Hnrnpm,Phyh,Rack1,Sec11a,Mpc1,Copa,Dhcr7,Dnpep,Eif4h
HP_RIB_FUSION	0.0277466	0.30847	0.525682	1.54657	172	24	Myh3,Sox2,Chrng,Cplx1,Fgfrl1,Nelfa,Letm1,Lfng,Recql4,Dll3
GOBP_POSITIVE_REGULATION_OF_TRANSPORT	0.027825	0.308955	0.262114	1.21665	261	730	Cartpt,Gal,Npr1,Tgfb1,Doc2b,C1qtnf3,C2,Clec7a,Ccr1,Nnat,Nppa,Wnk4,Stc1,Fcer1g,Gtse1,Trh,Grp,Prl,Slc35d3,Cyba,Wnt5a,Tmem30b,Sox11,Jup,Cdh3,Car2,Itgb2,Stap1,B2m,Gipr,Gjc2,Cdh1,Syk,Fxyd1,Ptprc,Ntsr1,Cxcl10,Stac3,Tspo,Egfr,Kcnh2,Bid,Casr,Slc6a9,Cacna1h,C3,Il13,Ccl19,Tnf,Trem2,Pla2g10,Slc38a3,Rgs9,Psmd9,Cd63,Tnfrsf11a,Slc26a6,Fcgr2b,Pycard,Pck2,Sec16b,Abcb4,Unc13d,F2,Dab2,Ezr,Ptafr,Sgk2,Nckap1l,Fzd5,S…
GOBP_MORPHOGENESIS_OF_AN_EPITHELIUM	0.0278527	0.308955	0.278621	1.25762	247	438	Itgax,Krt71,Igfbp5,Spint1,Tbx4,Tgfb1,Psmb9,Psmb8,Wnk4,Zic3,Sapcd2,Prkx,Fzd2,Tctn1,Wnt5a,Sox11,Sox17,Sox10,Myc,Psme2,Ceacam2,Aldh1a2,Scrib,Adm,Tbx2,Cxcl10,Ntn1,Csf1,Casr,Csf1r,Wnt6,Hoxb7,Rhoc,Sall1,Tnf,Psmd9,Mtss1,Rhob,Wnt5b,Foxq1,Vasp,Pkd1,Wnt7a,Hgf,Dab2,Wnt1,Vangl1,Sfrp2,Psmb10,Timeless,Plekha4,Fzd5,Fat4,Wnt11,Lzts2,Celsr2,Dll4,Sall4,Spint2,Pik3cd,Ceacam1,Spry1,Tmem79,Pkd2,Egf,Tfap2a,Fgfr2,Tiam1…
GOBP_POSITIVE_REGULATION_OF_MYELINATION	0.0278792	0.308955	0.592458	1.58018	167	16	Itgax,Myrf,Sox10,Pard3,Hgf,Mag
HP_ABNORMALITY_OF_THE_ISCHIUM	0.0282111	0.312301	0.580674	1.56929	169	17	Cdca7,Ccn2,Col2a1,Fgfr2,Col11a1,Inppl1,Irf5,Ccdc8,Ccr6
GOBP_MYELOID_LEUKOCYTE_CYTOKINE_PRODUCTION	0.0282541	0.312439	0.552318	1.55592	172	20	Tgfb1,Wnt5a,Cd74,Kit,H2-M3,Laptm5,Hmox1,Mavs,Tlr4,Gprc5b,Tgfb2,Irak3
HP_ABNORMAL_INSULIN_LEVEL	0.0282836	0.312439	-0.309456	-1.36542	72	113	Fos,Rpe65,Lrat,Pde6b,Fscn2,Pde6a,Ofd1,Ucp2,Reep6,Rgr,Ahi1,Rho,Dmxl2,Car4,Rp2,Dcaf17,Lepr,Zfp57,Arl3,Ift88,Klhl7,Nab2,Arl6,Pmm2,Hnf4a,Prom1,Topors,Snrnp200,Ahr,Mak,Herc2,Scaper,Klf11,Sh2b1,Prpf3,Spata7,Tub,Cdkn1b,Ttc8
HAY_BONE_MARROW_NK_CELLS	0.0285027	0.314526	0.300514	1.30343	236	269	Itgal,Prr5,Psmb9,Tap1,Tbc1d10c,Naaladl1,Prkx,S1pr5,Vipr2,Ube2l6,Rnf213,Mbp,Itgb2,B2m,Sash3,Sytl3,Llgl2,Fcrl6,Itgb7,Gzma,Tspan2,Rnf166,Ccdc102a,Rassf1,Usb1,Irf1,Bnc2,Pyroxd2,Adgrg1,Rgs9,Lrp10,Shfl,Prss23,Ptger2,Psmb10,Plaat3,H2-K1,Bok,Tspan32,Ccdc107,Tgfbr3,Il2rg,Ifi204,Yes1,Ccdc12,St6galnac6,Fbxo6,Ifitm2,Stard3nl,Cd300a,Ttc38,Dennd2d,Ctsc,Nfatc2,Sipa1,Sirt2,Hexa,Commd7,Cep78,Rps6ka1,Mndal,Tsen54,…
GOBP_NEGATIVE_REGULATION_OF_B_CELL_ACTIVATION	0.0287724	0.317054	0.516298	1.53445	179	25	Tbc1d10c,Laptm5,Fcgr2b,Btk,Foxj1,Inpp5d,Bank1,Cd300a,Pkn1,Sfrp1,Tyrobp,Samsn1,Casp3,Blk,Tnfaip3
GOBP_NEGATIVE_REGULATION_OF_TRANSCRIPTION_FROM_RNA_POLYMERASE_II_PROMOTER_IN_RESPONSE_TO_STRESS	0.0287926	0.317054	-0.633832	-1.6285	118	11	Hspa1a,Dnajb1,Nck1
GOBP_EMBRYONIC_PATTERN_SPECIFICATION	0.0288781	0.317488	0.441016	1.49867	190	47	Wnt5a,Neurog1,Smad6,Tifab,Nrp2,Wnt7a,Wnt1,Erbb4,Fzd5,Ripply3,Fgfr2,Sema3f,Wt1,Cited1
GOMF_PEPTIDASE_ACTIVITY	0.0289121	0.317488	0.278947	1.2571	256	424	C2,Psmb9,Ctrl,Psmb8,F10,Espl1,Enpep,Napsa,Ctse,Adam18,Naaladl1,Capn8,Tmprss11d,Myrf,Cndp1,Pip,Ctsz,Unc5cl,Plg,Casp4,Cpz,Adamtsl4,Adamts7,Usp44,Gzma,Pgc,Pcsk6,Mmp15,Casp6,Adamts10,Klk6,Erap1,Rnpepl1,Adamts8,Pycard,Prss23,Adamts9,Hgf,F2,Dpp7,Ky,Psmb10,Kdm8,Otud7b,Usp18,Mmp13,Acr,Klk1b1,Mmp10,Pcsk5,Prss55,Plat,Hgfac,Pm20d2,Mmp7,Cpd,Prss56,Cd5l,Pik3ip1,Cela2a,Bace2,Metap1d,Sec11c,Klk1b3,Ctrc,Casp9,Rc…
Raghavan_2017_WistarMoreImmobileRats_Downregulated_HC	0.0289235	0.317488	-0.570902	-1.62762	114	16	Cdhr5,Slc22a7,Dph5,Fanca,Frk,Nme7,Pigh
HP_HYPOPLASIA_OF_THE_IRIS	0.0290496	0.318536	0.50824	1.53669	183	27	Foxc1,Sox10,Fgfr1,Sall4,Col4a1,Pitx2,Cplx1,Adamtsl1,Fgfrl1,Letm1,Wdr73,Pax6,Lrp2,Igf1r
GOBP_POSITIVE_REGULATION_OF_G_PROTEIN_COUPLED_RECEPTOR_SIGNALING_PATHWAY	0.0291262	0.318913	0.562099	1.56453	176	19	Grp,C3,Klk6,Mrap,F2,Mrap2
GOCC_INTERCALATED_DISC	0.0291559	0.318913	0.454555	1.50278	190	41	Kcna5,Dsg2,Jup,Pgm5,Ankrd23,Fxyd1,Dsp,Dsc2,Nrap,Sptbn4,Slc2a1
GOBP_GLYCEROLIPID_METABOLIC_PROCESS	0.0291758	0.318913	-0.237501	-1.21194	39	347	Serinc2,Fabp4,Cwh43,Fabp6,Plcg2,Htr2a,Socs3,Pon1,Pnpla3,Pnpla1,Gpcpd1,Rgn,Mttp,Osbpl8,Gpat2,Serinc1,Cps1,Pik3c2g,Plin5,Piga,Pik3c2b,Apoa4,Socs2,Thrsp,Mtmr6,Fabp9,Ttc7,Fabp2,Pip4p2,Mtmr1,Mfsd2a,Pla2g5,Pyurf,Acsl4,Aadac,Them5,Far1,Pip5k1c,Atg14,Dpm1,Socs7,Mtmr12,Lipc,Fbxw7,Mtmr7,Galr2,Ipmk,Akp3,Cds1,Apoa1,Pitpnm1,Pla2g4b,Abhd5,Pik3ca,Fig4,Socs5,Pigyl,Cdipt,Ajuba,Ddhd2,Lpl,Inpp5b,Sorl1,Dpm3,Slc44a4,…
GOBP_FOAM_CELL_DIFFERENTIATION	0.0292121	0.318975	0.491898	1.51689	184	30	Tgfb1,Agtr1a,Csf1,Il18,Pla2g10,Apob,Abca1,Pparg,Itgb3
Johnson_2016_Coexpression_Hippocampus_Human_M16	0.0292702	0.319276	0.349639	1.38585	218	122	Tubb4a,Pemt,Zkscan6,Tbc1d17,Eml1,Tmem259,Sh3bp4,Ccdc86,Tmem151a,Rce1,Plxna3,Fam89b,Ogfr,Ppie,Josd2,Drap1,Ckb,Uckl1,Gid8,Tmem222,Wbp2,Ptprf,Rbm42,Clptm1,Tmub1,Tab1,Rnf31,Pcif1,Zfp444,Bsg,Uri1,Gas6,Actn4,Mrpl55,Htra1,Hars2,Scarb1,Mrpl2,Capns1,Gnb2,Aar2,Tbc1d10b,Rps6ka2,Nelfb,Pi4kb,Atp1b1,Supt5,Igsf8,Aip,Atg2a,Acot3,Nipsnap3b
GOBP_ENDOCYTOSIS	0.0293921	0.319831	0.275846	1.24996	263	468	Asgr1,Pstpip1,Clec7a,Sphk1,Cxcl16,Fcer1g,Scarf2,Grk4,Wnt5a,Cacng5,Itgb2,Stap1,Asgr2,Ceacam2,Stab2,B2m,Syk,Gsn,Adm,Lgals3bp,Scarf1,Arhgap27,Sparc,Ssc4d,Rin2,C3,Rhog,Ccl19,Ackr4,Trem2,Lrp10,Cd63,Fcgr2b,Pycard,Hook2,Dab2,Ezr,Syt8,Alox15,Apob,Hhipl1,Nckap1l,Bin1,Sele,Ano6,Mrc1,Rin3,Ceacam1,Scarb2,Amn,Stab1,Jchain,Calr,Cacng4,Pparg,Egf,Epn1,Eef2k,Sh3bp4,Sh3bp1,Cel,Anxa2,Cd5l,Rab34,Neurl1b,Ap1g2,Itgb3,…
GOMF_DNA_REPLICATION_ORIGIN_BINDING	0.0293974	0.319831	0.551279	1.553	179	20	Mcm7,Mcm5,Mcm3,Mcm9,Mcm10,Cdc45
GOBP_REGULATION_OF_T_CELL_APOPTOTIC_PROCESS	0.0294307	0.319831	0.532825	1.55426	182	23	Efna1,Wnt5a,Pip,Dock8,St3gal1,Ccl5,Gpam,Lgals3,Trp53,Zc3h8,Bmp4,Fadd,Prkcq
GOBP_ALPHA_BETA_T_CELL_PROLIFERATION	0.029444	0.319831	0.478177	1.50722	187	33	Tnfrsf14,Syk,Ptprc,Vsir,Irf1,Il18,Tnfsf4,H2-K1,Zbtb7b,Lgals7,Tgfbr2,Cd28
GOMF_OXIDOREDUCTASE_ACTIVITY_ACTING_ON_THE_CH_CH_GROUP_OF_DONORS_NAD_OR_NADP_AS_ACCEPTOR	0.0295503	0.320651	0.543065	1.55061	181	21	Tbxas1,Tecr,Tm7sf2,Dpyd,Ptgr1,Ptgr2,Decr2,Pecr,Akr1c18
HP_ABNORMALITY_OF_IMMUNE_SERUM_PROTEIN_PHYSIOLOGY	0.0297078	0.321931	0.537424	1.54919	182	22	Psmb8,Sp110,Abcb4,Mefv,Samhd1,Ifih1,Nfkbia,Fadd,Fasl,Abcb11,Rnaseh2b,Rnaseh2c,Il6ra,Prkcd
GOBP_RESPONSE_TO_MACROPHAGE_COLONY_STIMULATING_FACTOR	0.0297609	0.321931	0.668648	1.57609	172	10	Stap1,Csf1,Csf1r
HP_POLAR_CATARACT	0.0297609	0.321931	0.668769	1.57638	172	10	Pitx3,Vim,Cryab,Epha2,Hsf4,Bbs2,Itm2b
HP_BICONCAVE_VERTEBRAL_BODIES	0.0298706	0.322479	0.588868	1.57061	179	16	Col1a1,Col1a2,Fkbp10,Idua,Kif22
HP_ABNORMAL_PUPIL_MORPHOLOGY	0.0298735	0.322479	0.450498	1.50401	195	43	Krt71,Foxc1,Col3a1,Loxl1,Adamtsl4,Tbx2,Lpar6,Sall4,Col4a1,Pitx2,Cplx1,Fgfrl1,Mpz
GOBP_NEGATIVE_REGULATION_OF_LOCOMOTION	0.0299234	0.322631	0.30462	1.30949	245	243	Ccl28,Igfbp5,Apod,Tgfb1,Cyp1b1,Col3a1,Stc1,Dcn,Sinhcaf,Igfbp3,Wnt5a,Jup,Cd74,Stap1,Arpin,Cdh1,Fbln1,Cldn3,Angpt2,Tnf,Adgrg1,Rhob,Timp1,Adamts9,Ptpro,Emilin1,Cers2,Erbb4,Sfrp2,Wnt11,Cldn5,Sema6c,Dll4,Rin3,Spint2,Calr,Pparg,Sema3f,Angpt4,Cd300a,Plxna3,Sfrp1,Hmox1,Rras,Apoe,Sema6b,Aif1,Zmynd8,Dusp22,Adgrb1,Miip,Vash1,Nr2f2,Idh2,Dusp10,Rap2b,Ddt,Tacstd2,Atp1b2,Sema4b,Gnrh1,Limch1,Sema6a
GOBP_KILLING_OF_CELLS_OF_OTHER_ORGANISM	0.0299496	0.322631	0.496595	1.52254	189	29	Clec7a,Syk,Reg3g,Ccl2,Camp,F2,Arg1,Cxcl5,P2rx7,F2rl1,H2bc21
GOBP_CORNIFICATION	0.0300259	0.322729	0.450201	1.50301	196	43	Krt71,Dsg2,Pkp1,Krt24,Jup,Krt8,Pcsk6,Dsp,Dsc2,Krt1,Evpl,Tmem79,Cela2a,Pkp4,Sprr3,St14,Krt19,Capn1,Krt36,Prss8
FAN_EMBRYONIC_CTX_BRAIN_NAIVE_LIKE_T_CELL	0.0300802	0.322729	0.350276	1.38658	224	120	Psmb9,Tbc1d10c,Serinc5,Psmb8,Txnip,Gimap7,Myc,Id3,Gimap4,Traf3ip3,Ptprc,Cd48,Cnn2,Nsmce1,H2-K1,Il2rg,Acap1,Gpsm3,Pik3ip1,Fxyd5,Eef1d,Ephx2,Tstd1,Dennd2d,Mal,Gstk1,Oxnad1,Ldlrap1,Tle5,Add3,Aprt,Cd44,Rac2,Cd6,Anxa1,Nosip,Trat1,Fcmr,Sell,Fam117b,Il27ra
GOBP_NEGATIVE_REGULATION_OF_COAGULATION	0.0300901	0.322729	0.446728	1.495	196	44	Serping1,Tspan8,Ceacam2,Plg,F2,Krt1,Ceacam1,Serpinb2,Fgg,Plat,Usf1,Thbd,Pros1,Pdgfra,Apoe,Cd9
GOMF_MICROTUBULE_BINDING	0.0300966	0.322729	0.313014	1.32683	242	213	S100a9,Ccdc187,Gtse1,Ccdc61,Cep295nl,Nde1,Fam83d,Capn6,Map6d1,Haus8,Trpv4,Fhdc1,Haus4,Cdk5rap2,Tpgs1,Dcx,Kifc2,Dpysl5,Hook2,Ezr,Plk1,Eml2,Kif15,Ndrg1,Birc5,Eml1,Kif22,Eml3,Prc1,Dlgap5,Gli1,Nusap1,Tiam1
GOBP_CHONDROITIN_SULFATE_BIOSYNTHETIC_PROCESS	0.0301135	0.322729	0.559382	1.55697	182	19	Dcn,Chst11,Cspg5,Cspg4,Bgn,Vcan,Bcan,Chst12,Chsy1,Xylt1
GOBP_POSITIVE_REGULATION_OF_SECRETION	0.0301605	0.3229	0.303431	1.31088	249	256	Cartpt,Gal,Npr1,Tgfb1,Doc2b,C1qtnf3,Nnat,Trh,Grp,Prl,Sox11,Itgb2,Gipr,Syk,Ntsr1,Egfr,Casr,Cacna1h,Il13,Trem2,Pla2g10,Psmd9,Tnfrsf11a,Pck2,Unc13d,Ezr,Ptafr,Fgg,Pla2g4a,Crh,Myom1,Fgr,Phpt1,Aqp1,Gnai2,Pink1,Nmb,Cyp19a1,Vamp8,Oxt,F2rl1,Slc12a2,Rab7,Il4ra,Tmed10,Rab27a,Cacna1i,Gpld1,Adcy8,Oxct1,Rab27b,Sstr4,P2ry1,Ncs1
GOBP_POSITIVE_REGULATION_OF_CYSTEINE_TYPE_ENDOPEPTIDASE_ACTIVITY	0.0302379	0.323205	0.349754	1.38057	224	117	S100a9,Clec7a,Ccn2,Atp2a3,Myc,Syk,Gsn,Tfap4,Bid,Tnf,Laptm5,Acer2,St18,Pycard,Card9,Bok,Mefv,Pparg,Ifi204,Bbc3,Dap,Casp9,Ripk1,Uaca,Bax,Ctsh,Mndal,Hip1r,Foxl2,Pdcd2,Sox7,Rps27l,Cradd,Bak1,Diablo,P2rx1,Dapk1,Fadd
GOBP_NON_CANONICAL_WNT_SIGNALING_PATHWAY	0.0302749	0.323205	0.343812	1.37287	227	130	Psmb9,Sfrp5,Psmb8,Fzd2,Nfatc1,Wnt5a,Rnf213,Psme2,Fzd8,Mov10,Psmd9,Wnt5b,Wnt7a,Dab2,Wnt1,Vangl1,Sfrp2,Psmb10,Plekha4,Fzd5,Plcb2,Wnt11,Celsr2,Tiam1,Vangl2
GOBP_POSITIVE_REGULATION_OF_INFLAMMATORY_RESPONSE	0.0302821	0.323205	0.369246	1.41059	218	93	S100a9,C2cd4a,Wnt5a,Agtr1a,Stap1,Egfr,C2cd4b,C3,Il18,Ifi35,Mgst2,Tnf,Creb3l3,Trem2,Tnfrsf11a,Btk,Tnfsf4,Cebpa,Gpsm3,Vamp8,Il2,Ripk1,Grn,Ctsc,Cd28,Gpr4,Tnfrsf1a,Ddt,Tlr7,Tlr4,Nfkbia,Cd81,Gprc5b,Il33,Tnip1
GOMF_HEXOSE_TRANSMEMBRANE_TRANSPORTER_ACTIVITY	0.0303288	0.323373	0.653425	1.58402	177	11	Slc5a11,Slc2a2,Slc5a1,Slc2a1,Slc5a2,Slc2a6
HP_HYPERALDOSTERONISM	0.030678	0.325996	-0.525814	-1.60471	118	20	Cyp11a1,Clcnkb,Bsnd,Cyp11b1,Clcnka
GOBP_PLATELET_DEGRANULATION	0.0307316	0.325996	0.358	1.39667	225	108	Tgfb1,Serping1,Fermt3,Serpina3c,Spp2,Plg,Syk,Lgals3bp,Sparc,Stxbp2,Cd63,Timp1,Hgf,Fgg,Clec3b,Vwf,Egf,Rarres2,Itgb3,Pros1,Endod1,Cd9,Igf2,Rab27b,A2m,Itih4,P2rx1,Alb,Serpina1c,Sytl4,Tgfb2,Vegfb,Timp3,Lhfpl2,Plek,Blk,Tln1,Gas6,Actn4,Serpina3k,Vcl
HP_ECHOLALIA	0.0307524	0.325996	0.480035	1.50533	196	32	Col1a1,Col1a2,Fgfr1,Trem2,Ehmt1,Plec,Grn,Puf60,Ndufb11
GOBP_REGULATION_OF_NEURON_PROJECTION_REGENERATION	0.0307567	0.325996	-0.48224	-1.56346	112	26	Klf4,Klk8,Prrx1,Rtn4rl1,Rtn4r,Spp1,Epha4,Tnr,Inpp5f,Pten,Ptprs
GOBP_RESPONSE_TO_PH	0.0307911	0.325996	0.490422	1.51234	194	30	Car2,Insrr,Slc38a3,Gpr4,Asic3,Src,Gpld1,Gip,Ctss,Trpv1
GOBP_POSITIVE_REGULATION_OF_INTERLEUKIN_12_PRODUCTION	0.0307911	0.325996	0.490242	1.51179	194	30	Clec7a,Syk,Irf1,H2-M3,Ccl19,Laptm5,Cd40,Tnfsf4,Rela,Irf8,Irf5,Tlr4
HP_FETAL_AKINESIA_SEQUENCE	0.0307939	0.325996	0.521446	1.53411	191	24	Slc18a3,Trpv4,Dok7,Chrng,Lgi4,Chrnd
JOHANSSON_GLIOMAGENESIS_BY_PDGFB_UP	0.030837	0.326077	0.441287	1.49168	202	46	Rnf213,B2m,Chst11,Pbk,Cd63,Cdc20,Plk1,Mcm3,Tmem176b,Pdgfra,Hmox1,Ppfibp1,Cd9,Eef1a1,Ppp1r18,Rps27l,Top2a,Cdk4,Dynlt1a,Rplp0,Dbi,Pcna
HP_CONTRACTURES_OF_THE_JOINTS_OF_THE_UPPER_LIMBS	0.0308642	0.326077	0.310537	1.32062	249	220	Myh3,Slc18a3,Pstpip1,Psmb8,Scarf2,Alx1,Slc29a3,Ccn2,Fzd2,Wnt5a,Cdh3,Fkbp10,Fbn2,Trpv4,Slc6a9,Itga7,Ctdp1,Dok7,Wnt7a,Ky,Chrng,Fat4,Idua,Col2a1,Lgi4,Cant1,Tfap2a,Fgfr2,Col11a1,Cdc45,Pex1,Fgfr3,Mmp2,Tgfbr2,Zmpste24,Gjb2,Col6a2,Lmna,Irf5,Ccr6,Plod1,Bmp4,Hacd1,Lfng,Dvl3,Slc39a13,Smg9,Ddr2,Kif5a,Tmem43,Myl2,Emg1,Col12a1,Naa10,Dll3,Tprkb,Wdr73,Pitx1,Xylt1,Gtf2h5,Alx3,Lama3,Adat3,Apc2
GOBP_RESPONSE_TO_AUDITORY_STIMULUS	0.0310322	0.32752	0.575672	1.55578	186	17	Neurog1,Tifab,Cxcl10,Xpa,Nrxn2,Stra6,Shank3,Ercc8,Abhd12
GOBP_ACTIN_CYTOSKELETON_REORGANIZATION	0.0310895	0.327793	0.371445	1.41134	223	89	Kit,Stap1,Insrr,Gsn,Pdlim4,Cldn3,Trpv4,Csf1r,Ezr,Arap1,Syde1,Antxr1,Dapk3,Phpt1,Baiap2l1,Fgf7,Gdpd2,Hck,Shc1,Pdgfra,Gab1,Farp2,Iqgap2
HP_LIMITED_NECK_RANGE_OF_MOTION	0.0312122	0.328249	-0.629161	-1.6165	128	11	Gabra1,Scn1a,Scn1b,Nog,Scn2a,Meox1,Scn9a,Gabrg2
GOBP_CELLULAR_RESPONSE_TO_MECHANICAL_STIMULUS	0.0312228	0.328249	0.402492	1.44668	214	64	Col1a1,Tlr8,Ltbr,Egfr,Irf1,Il13,Cnn2,Cd40,Wnt11,Mag,Mmp7,Aqp1,Slc2a1,Scx,Mapk3,Tnfrsf1a,Bag3,Tlr7,Cradd,Bak1,Myd88,Tlr4,Fadd,Map3k14,Ankrd1,Ptpn11,Casp8,Akt1,Bmp6,Bcl10,Casp1
GOBP_POSITIVE_REGULATION_OF_HORMONE_METABOLIC_PROCESS	0.0312273	0.328249	-0.617645	-1.633	128	12	Egr1,Wnt4,Slco1c1,Gata3,Hpn,Rdh10
HP_HYPERHIDROSIS	0.0313444	0.329148	-0.311015	-1.35833	82	106	Slc18a2,Gna14,Krt5,Ret,Krt14,Ucp2,Tat,Nop10,Itgb4,Clcnka,Thpo,Ngly1,Slurp1,Serpinb7,Cbl,Elp1,Kcna1,Mbtps2,Scn11a,Hpgd,Hnf4a,Max,Plaa,Parn
HP_ABNORMAL_LYMPHOCYTE_PHYSIOLOGY	0.0313952	0.329349	0.318033	1.33336	249	193	Cdca7,Tgfb1,Col1a1,Pstpip1,Psmb9,Col7a1,Psmb8,Plvap,Krt8,B2m,Dock8,Sp110,Stxbp2,Tnfrsf11a,Unc13d,Cd40,Ciita,Btk,Nckap1l,Krt1,Fat4,Pik3cd,Card9,Scarb2,Il2rg,Ifih1,Ung,Cr2,Ripk1,Mst1,Trp53,Man2b1,Cd28,Smarcal1,Otulin,Il4ra,Irf2bp2,Ap3b1,Rab27a,Lmna,Ak2,Knstrn,Irf5,Alg12,Rac2,Dgcr8,Sting1,Myd88,Carmil2,Cd81,Lamtor2,Klhdc8b,Alb,Rnf168,Fasl,Psmb4
GOBP_POSITIVE_REGULATION_OF_PHAGOCYTOSIS_ENGULFMENT	0.0315216	0.329932	0.651822	1.58013	184	11	Stap1,C3,Trem2,Nckap1l,Ano6,Pparg,F2rl1,Rab31,Appl2
Gemma_GSE61301_Gene_expression_of_7_day_combinatorial_yohimbine_and_imipramine_treated_rat_hippocampi_treatment_yohimbine_imipramine_Down	0.0315259	0.329932	0.492684	1.51055	199	29	Myh3,Grp,Olfml2a,Nxph4,Clic5,Slc25a18,Zscan10,Igsf1
GOBP_REGULATION_OF_INCLUSION_BODY_ASSEMBLY	0.0315457	0.329932	-0.600931	-1.62537	129	13	Hspa1a,Dnajb1,Dnaja4
HP_CEREBRAL_CALCIFICATION	0.0316767	0.330712	0.361918	1.40124	231	102	Isg15,Psmb8,Slc29a3,Car2,Fgfr1,Casr,Usb1,Psat1,Trem2,Tnfrsf11a,Usp18,Slc12a3,Col2a1,Samhd1,Qdpr,Col11a1,Slc2a1,Ifih1,Pex1,Ctsc,Atp7a,Enpp1,Pdgfrb,Tyrobp
GOBP_AMMONIUM_ION_METABOLIC_PROCESS	0.0316838	0.330712	0.548974	1.54651	193	20	Ddc,Trh,Slc22a3,Bche,Enpp6,Atp7a,Chka
HP_DECREASED_TESTICULAR_SIZE	0.0317221	0.330779	-0.310506	-1.35611	83	106	Cyp11a1,Nr0b1,Ccdc141,Sema3a,Tacr3,Dusp6,Sema3e,Cftr,Hsd3b1,Taf4b,Dmxl2,Flrt3,Dcaf17,Mbtps2,Lepr,Dcc,Satb2,Phf6,Lhx4,Arl6,Fgf8,Ercc5,Fmr1,Pmm2
HP_EMG_DECREMENTAL_RESPONSE_OF_COMPOUND_MUSCLE_ACTION_POTENTIAL_TO_REPETITIVE_NERVE_STIMULATION	0.0317591	0.330834	0.556048	1.54769	192	19	Scn4a,Dok7,Bin1,Chrnd,Chrnb1
GOBP_INOSITOL_LIPID_MEDIATED_SIGNALING	0.0318918	0.331741	0.325523	1.34121	249	167	Prr5,Dcn,Kit,Ceacam2,Fgfr1,Gsn,Ncf1,Egfr,Csf1r,Il18,Nop53,Tnf,Myo16,Zfp36l1,Plcd3,Unc5b,Hgf,F2,Ezr,Erbb4,Ptafr,Plcb2,Inpp5e,Npr3,Ptpn6,Pik3cd,Ceacam1,Ier3,Egf,Fgr,Ccl5,Pik3ip1,Pdgfra,Nyap1,F2rl1,Gab1,Plcb3,Sirt2,Cd28,Mapk3,Pdgfrb,Src,Ptpn13,Erbb3
GOBP_POSITIVE_REGULATION_OF_NEUROTRANSMITTER_SECRETION	0.0319122	0.331741	-0.581544	-1.62619	127	15	Gper1,Tacr2,Syt1,Nlgn1,Cacnb2,Dnm1l,Stx1b,Adora2a,Kmo
HP_HIP_FLEXOR_WEAKNESS	0.0319674	0.331741	0.620831	1.56999	187	13	Scn4a,Dok7,Chrnd,Chrnb1
GOBP_POSITIVE_REGULATION_OF_GLUCOSE_IMPORT	0.0319735	0.331741	-0.454786	-1.54504	115	31	Opn3,Adipoq,Arpp19,Osbpl8
GOBP_SULFUR_COMPOUND_METABOLIC_PROCESS	0.0320976	0.332261	0.29301	1.28263	270	298	Hmgcs2,Tdo2,Mat1a,Dcn,Stat5a,Gsta3,Omd,Clic5,Chst11,Hpgds,Acss1,Sult2b1,Gal3st4,Adi1,Acsbg1,Mgst2,Pemt,Papss2,Arsg,Sult1e1,St3gal4,Cspg5,Idua,Ciao1,Aadat,Gcdh,Tecr,Cspg4,Acacb,St3gal1,Acsm5,Enoph1,Gpam,Gstm7,Hsd17b4,Elovl5,Kynu,Mettl16,Oplah,Acat1,Tstd1,Bgn,Lpo,Pdk4,Mlycd,Gstk1,Ciao3,Acsf2,Hmgcl,Hexa,Enpp1,Ggt1,Pcx,Hexb,Acbd6,Dgat1,Nox4,Sult1c1,Pdpr,Suclg2,Mpst,Chst14,Ndst1,Ogn,Gsto2,Csad,Msra,Ch…
GOBP_BONE_DEVELOPMENT	0.0321095	0.332261	0.326116	1.34029	250	163	Col1a1,Foxc1,Chad,Stc1,Neurog1,Kit,Has2,Bglap,Tifab,Ptprc,Trpv4,Wnt1,Sfrp2,Mmp13,Fat4,Nppc,Ptpn6,Col2a1,Shox2,Vkorc1,Zfp385a,Tfap2a,Fgfr2,Rarg,Anxa2,Msx1,Pitx2,Bgn,Dchs1,Trp53,Inppl1,Fgfr3,Itgb6,Akap13,Fli1,Tgfbr2,Zmpste24
GOBP_NEGATIVE_REGULATION_OF_CALCIUM_ION_TRANSMEMBRANE_TRANSPORT	0.0321292	0.332261	0.5107	1.51781	200	25	Rrad,Ntsr1,Bin1,Pkd2,Gstm7,Thada,Adra2a
GOCC_RIBOSOMAL_SUBUNIT	0.0321591	0.332261	0.346929	1.37795	240	124	Isg15,Rps16,Rpl18,Rpl12,Rps13,Rpl35,Rpl7,Mrpl54,Rpl27a,Mrpl33,Rpl8,Rpl23,Rps9,Rpl22,Mrpl38,Rpl11,Rpl27,Mrpl9,Rpl6,Rps11,Mrpl45,Rps8,Rps27l,Mpv17l2,Mrpl3,Rpl14,Mrpl58,Mrps2,Rpl19,Rpl4,Rplp0,Rps21,Mrps11,Mrpl22,Rpl18a,Mrpl34,Mrps36,Mrps6,Rps27a,Rps23,Rpl37,Rpl28,Rpl7l1,Mrpl55,Mrpl4,Mrpl21,Mrpl2,Mrps12,Rpl3,Rps15,Mrpl1,Malsu1
Meckes_2018_WKYvsF344_Upregulated_HC	0.0322138	0.332261	-0.239969	-1.21403	46	322	Adamts1,Abcc9,Pus7l,Tradd,Ccdc96,Cwc25,Exph5,Hp,Hspb1,Hivep1,Tmem100,Nr4a2,Retsat,Prss35,Grifin,Aqp9,Fam107b,Bmp3,Fap,Nr4a1,Sult1d1,Inhbb,Sptssb,Thrsp,Fbxo32,Sdad1,Cmc1,Ripk2,Prdm2,Mtmr1,Shoc2,Tmem144,Cisd2,Serpina3n,Asap1,C2cd2l,Glt8d2,Spp1,Ppm1k,Agl,Vipr1,Pop5,Slc3a1,Xkr4,Gpatch11,Pfkfb2,Satb2,Hyou1,Syt12,Cyb561a3,Irf6,Esrrg,Strbp,Dyrk2,Nrxn3,Mmp16,Frem3,Prrt2,Gpr61,Lrrc8b,Serpinb9,Ptprj,Aqp11,…
GOBP_POSITIVE_REGULATION_OF_VASCULAR_PERMEABILITY	0.032215	0.332261	0.596689	1.5678	192	15	Tgfb1,Fgfbp3,Trpv4,Tjp2,Apoe
HP_APLASIA_HYPOPLASIA_OF_THE_PALMAR_CREASES	0.0323625	0.333452	0.633969	1.57029	189	12	Myh3,Slc18a3,Dok7
GOBP_KERATINIZATION	0.032451	0.333489	0.428841	1.47539	216	50	Krt71,Dsg2,Pkp1,Krt24,Jup,Cdh3,Krt8,Cnfn,Pcsk6,Dsp,Dsc2,Krt1,Evpl,Tmem79,Cela2a,Pkp4,Sprr3,Sharpin,St14,Krt19,Capn1,Krt36,Prss8
HP_ABNORMAL_MORPHOLOGY_OF_THE_GREAT_VESSELS	0.0324646	0.333489	0.275873	1.2462	288	444	Myh3,Tbx4,Col1a1,Foxc1,Col3a1,Zic3,Bcl11b,Alx1,Slc29a3,Cyp7a1,Myrf,Col1a2,Smad6,Fbn2,Fgfr1,Six3,Tbx2,Lrrc56,Sox2,Mfap5,Dnai1,Aebp1,Kcnn3,Rpl18,Rin2,Zic2,Adamts10,Sall1,Arx,Pkd1,Pcgf2,Usp18,Rpl35,Apob,Chrng,Cyp17a1,Ehmt1,Ube2t,Foxj1,Efemp2,Dnaaf5,Dll4,Sall4,Col2a1,Samhd1,Tgfbr3,Fance,Pkd2,Abcg5,Fgfr2,Mks1,Mycn,Fancc,Myh11,Rad51,Tbl2,Rpl11,Kynu,Wt1,Ifih1,Rsph1,Myh7,Zmynd10,Bgn,Gata4,Pex1,Fgfr3,Ccno…
GOBP_NEGATIVE_REGULATION_OF_GENE_SILENCING	0.0324728	0.333489	0.538776	1.53836	199	21	Tgfb1,Atad2,Tnf,Pparg,H1f0,Ncor2,Trp53,Zmpste24
GOCC_VESICLE_MEMBRANE	0.0324941	0.333489	0.265813	1.2254	301	629	Itgax,Itgal,Slc18a3,Gpr84,Tap1,Tbc1d10c,Cybb,Cplx3,Fcer1g,Rab7b,Stbd1,Pkp1,Fzd2,Cyba,Wnt5a,Cd74,Itgb2,Ceacam2,Stab2,Myof,B2m,Kdelr3,Vnn1,Th,Mpeg1,Ptprc,H2-Ea,Copz2,Egfr,Scarf1,Sparc,Zg16,Agpat2,Slc6a9,Wnt6,H2-M3,Rhog,Gpnmb,Snx7,Cd63,Tlr1,Slc26a6,Wnt5b,Wnt7a,Sec16b,Dab2,Wnt1,Srebf1,Ptafr,Syt8,Pef1,Dsp,Apob,Nckap1l,Oprd1,Slc17a6,Fzd5,Tmem163,Ano6,H2-K1,Tmbim1,Tyr,Ceacam1,Scarb2,Aqp5,Stab1,Calr,Cacn…
GOBP_REGULATION_OF_PROTEIN_CONTAINING_COMPLEX_DISASSEMBLY	0.0325347	0.333577	0.358878	1.39176	238	103	Capg,Gsn,Map6d1,Trpv4,Lima1,Tnf,Shfl,Mtrf1,Sptb,Sh3bp1,Mid1ip1,Fyco1,Sptbn4,Cln3,F2rl1,Zmpste24,Carmil1,Add3,Ubqln4,Pdxp,Carmil2,Vill,Tmod4,Lmod1,Map1a,Twf2,Plek,Map1s,Spef1,Apc2,Irak3,Eif5a,Capzb,Rdx,Igf1r,Arhgef2,Gle1,Camsap3,Plekhh2,Svil,Swap70,Cib1,Wdr1,Tmem39b,Avil
GOBP_POSITIVE_REGULATION_OF_VASCULATURE_DEVELOPMENT	0.0326797	0.334734	0.34638	1.37488	244	123	Itgax,Cyp1b1,Sphk1,Cybb,Hk2,Wnt5a,Jup,Itgb2,Adm,Angpt2,Fut1,C3,Rhob,Hgf,Cd40,Sfrp2,Pik3cd,C5ar1,Aqp1,Ddah1,Angpt4,Grn,Gata4,Gab1,Hmox1,Tgfbr2,Rras,Btg1,Pdcl3,C3ar1,Ctsh
GOBP_NEGATIVE_REGULATION_OF_PROTEOLYSIS	0.0329469	0.336912	0.305691	1.30932	269	234	Wfikkn1,Spint1,Serping1,Col7a1,Tmem98,Fetub,Serpina3c,Spp2,Efna1,Ctsz,Serpinb11,Pbk,C3,Nop53,Tnf,Timp1,Hgf,F2,Wnt1,Sfrp2,Pttg1,Serpinc1,Bin1,Spint2,Serpina11,Serpinb2,Serpind1,Timp2,Plat,Ifi204,Rffl,Rpl23,Aqp1,Anxa2,Pih1d1,Tm4sf20,Pros1,Rpl11,Cln3,Spink8,Trp53,Timp4,Serpinb1a,Serpine3,Pdcl3,Rps6ka1,Slpi,Mndal,Cryab,Tmed10,Src,Pcsk1n,Fnip1,Cd44,Qrich2,Ubxn1,Pebp1,A2m,Mtm1,Itih4,Sh3rf1,Styx,Dnajb6,…
Gandal_2018_BipolarDisorder_Downregulated_PFC	0.0329747	0.336912	-0.334587	-1.40239	94	83	Klf4,Fos,Dusp6,Arl4d,Arpp19,Bend5,Rgs4,Nr4a1,Emcn,Gjd2,Kcnk1,Trpc3,Abcg2,Fhl2,Spata2l,Slc40a1,Cisd2,Piezo1,Fbxw7,Ccdc80,Neurod6,Atg16l1,Prom1,Col9a1,Frmd6,Tac1,Timm17a,Cgnl1,Jkamp,Apbb3,Dcaf13
GOCC_CELL_CELL_CONTACT_ZONE	0.0329894	0.336912	0.403434	1.43939	226	61	Kcna5,Dsg2,Jup,Pgm5,Ankrd23,Fxyd1,Dsp,Dsc2,Tjp2,Tiam1,Nrap,Sptbn4,Jam3,Slc2a1,Pkp4,Fgfrl1,Rap2b,Nectin2
GOBP_G_PROTEIN_COUPLED_RECEPTOR_SIGNALING_PATHWAY_COUPLED_TO_CYCLIC_NUCLEOTIDE_SECOND_MESSENGER	0.0331476	0.337871	-0.396136	-1.46542	112	45	Htr1f,Htr2a,Oprm1,Htr1b,Npy1r,Lpar3,Agtr2,Chrm1,Vipr1,Npy,Hrh4,Htr7,Hrh2,Sstr5,Htr6
GOBP_CELL_MIGRATION_INVOLVED_IN_HEART_DEVELOPMENT	0.0331588	0.337871	-0.578925	-1.61887	132	15	Folr1,Bves,Sema3c,Flrt3
GOBP_REGULATION_OF_T_CELL_MEDIATED_IMMUNITY	0.0331987	0.337871	0.428409	1.47391	221	50	Ceacam2,B2m,Sash3,Ptprc,H2-Ea,Il18,H2-M3,Fcgr2b,Tnfsf4,Fzd5,Arg1,H2-K1,Ceacam1,Rsad2
HP_STRIDOR	0.0333123	0.337871	0.502338	1.51885	210	27	Scn4a,Serping1,Slc18a3,Scarf2,Trpv4
GOBP_REGULATION_OF_CD4_POSITIVE_ALPHA_BETA_T_CELL_ACTIVATION	0.0333183	0.337871	0.433433	1.4783	220	48	Sash3,Hlx,H2-Ea,Vsir,Il18,Ccl19,Cd86,Nckap1l,Tnfsf4,Cbfb,Il2,Zbtb7b,Lgals7,Tgfbr2,Il4ra,Anxa1,Cd81,Sh3rf1,Smad7,Prkcq,Il23a
GOBP_REGULATION_OF_T_HELPER_2_CELL_DIFFERENTIATION	0.0333735	0.337871	0.66094	1.55793	193	10	Hlx,Il18,Cd86,Tnfsf4,Il4ra,Anxa1
GOBP_POSITIVE_REGULATION_OF_LEUKOCYTE_DEGRANULATION	0.0333829	0.337871	0.55975	1.53538	201	18	Itgb2,Syk,Il13,Ptafr,Fgr,Vamp8,F2rl1,Il4ra
GOBP_MORPHOGENESIS_OF_A_POLARIZED_EPITHELIUM	0.033387	0.337871	0.347081	1.37154	248	118	Psmb9,Psmb8,Sapcd2,Fzd2,Wnt5a,Psme2,Scrib,Psmd9,Wnt7a,Dab2,Wnt1,Vangl1,Sfrp2,Psmb10,Plekha4,Fzd5,Wnt11,Celsr2,Tiam1,Vangl2,Sh3bp1,Sfrp1,Cthrc1,Lama1,Ptk7,Psmd4,Dvl3,Psmd5,Fzd4,Psmd3,Psmb4,Pfn1,Arhgef19,Pard6a,Lama3,Spef1,Arrb2,Psmb7,Ap2a2,Camsap3,Psmb5,Abl1,Trp63,Dlg5,Msn,Wdr1,Ajap1
GOBP_REGULATION_OF_SYSTEM_PROCESS	0.0333999	0.337871	0.272246	1.23622	300	486	Itgax,Cartpt,Kcnk6,Scn4a,Gal,Igfbp5,Npr1,Kcna5,Kcnh6,Sphk1,Nppa,Tmem98,Wnk4,Stc1,Tnnt2,Kcne4,Ccn2,Dsg2,Fxyd4,Atp2a3,Myrf,Cacng5,Neurog1,Cyp2j6,Jup,Agtr1a,Kit,Sox10,Th,Tifab,Fxyd1,Ntsr1,Adm,Tbx2,Pard3,Mybph,Egfr,Kcnh2,Casr,Kcnj14,Cacna1h,Begain,Ctdp1,Slc22a5,Kcnj5,Kcnip1,Wnt7a,Ptger2,Hgf,Ptpro,Srebf1,Ptafr,Dsp,Kcnk3,Dsc2,Oprd1,Arhgap42,Bin1,Mag,Igsf11,Nppc,Fgg,Kcnj12,Cacng4,Crh,Abcg5,Dapk3,Slc8a2,…
ZHENG_GLIOBLASTOMA_PLASTICITY_UP	0.0334076	0.337871	0.309785	1.31523	269	217	Il13ra1,Rbp1,Gpr137b,Mxra8,Rlbp1,Fbln2,Cks1b,Ugt8a,Mbp,Fbn2,Cp,Ass1,Csdc2,Cldn11,Mmp15,Bcas1,Ccnf,Mcm5,Wnt7a,Cdc20,Tk1,Plk1,Csf2ra,Lmnb1,Adgrg6,Mcm3,Ube2t,Cks2,Cdkn2a,Mthfd2,Birc5,Cebpa,Spry1,Kif22,Ier3,Prc1,Shcbp1,Sh3bp4,Nusap1,Rad51,Hspb8,Gcat,Pllp,Pdgfra,Cdc45,Cited1,Tesc,Dpysl4,Timp4,Slc6a6,Psd,Plpp3,Igfbp4,Cdca3,Nasp,Slc6a11,Metrn,Sdk2,Aspm,Snx18
HP_ABNORMAL_TRABECULAR_BONE_MORPHOLOGY	0.033628	0.339643	0.501658	1.51679	212	27	Slc29a3,Slc34a3,Trpv4,Usb1,Tnfrsf11a,Dmp1,Plcb3,Enpp1
HP_FOCAL_HEMICLONIC_SEIZURE	0.033648	0.339643	-0.613703	-1.62257	138	12	Gabra1,Scn1a,Scn1b,Scn2a,Grin2a,Frrs1l,Scn9a,Gabrg2
GOBP_CHRONIC_INFLAMMATORY_RESPONSE	0.0336874	0.339711	0.572475	1.54713	202	17	S100a9,Vcam1,Vnn1,Tnf,Unc13d,Ccl5
GOBP_REGULATION_OF_LYMPHOCYTE_APOPTOTIC_PROCESS	0.0337353	0.339791	0.449707	1.48675	220	41	Efna1,Wnt5a,Cd74,Pip,Dock8,Btk,St3gal1,Ccl5,Gpam,Ormdl3,Lgals3,Il2,Trp53,Bax,Zc3h8,Fnip1,Bmp4,Fadd,Prkcq,Blk,Ada,Il10,Bcl10
HP_FEMORAL_BOWING	0.0337606	0.339791	0.471391	1.49631	215	34	Col1a1,Scarf2,Col1a2,Slc34a3,Dmp1,Wnt7a,Mmp13,Fgfr2,Col11a1,Fgfr3,Man2b1,Enpp1
HP_PROGRESSIVE_SPASTICITY	0.0338412	0.340274	0.517217	1.52167	210	24	Nkx6-2,Fa2h,Gjc2,Arg1,Galc,Gm2a
GOBP_AMINO_SUGAR_CATABOLIC_PROCESS	0.0338983	0.340495	-0.645994	-1.61792	141	10	Chia1,Gnpda2,Chit1,Ctbs,Nagk,Gnpda1
HP_ABNORMALITY_OF_MASTICATORY_MUSCLE	0.0339286	0.340495	0.531409	1.53185	208	22	Scn4a,Adgrg1,Dok7,Srpx2,Chrnd,Chrnb1,Msx1
HP_PRURITUS	0.0339703	0.340586	0.38034	1.41891	239	80	Clec7a,Col7a1,Pkp1,Kit,Gsn,Sult2b1,H2-Ea,Gpnmb,Card14,Abcb4,Dsp,Aqp5,Tjp2,Il2rg,Stx3,Pdgfra,Hsd3b7,Mst1,Fli1,Cd28,Enpp1,Atp7b
HP_REDUCED_SUBCUTANEOUS_ADIPOSE_TISSUE	0.034162	0.342042	0.51679	1.52042	212	24	Tgfb1,Agpat2,Ptf1a,Slc2a2,Pparg,Zmpste24,Rbm28,Lmna,Naa10,Slc25a24,Ercc8,Igf1r,Bscl2,Fh1,Fbn1
Gandal_2018_Schizophrenia_Downregulated_PFC	0.0341812	0.342042	-0.229564	-1.18993	42	384	Fam149a,Opn3,Asap2,Trib1,Arl4d,Cys1,Rimkla,Arpp19,Gpcpd1,Msrb3,Ptprr,Mas1,Col26a1,Aunip,Sumf2,Bbs7,Ahi1,Rims2,Col5a1,Gfra2,Siae,Npy5r,Slc39a10,Emcn,Sytl2,Socs2,Fbxo16,Rapgef4,Mcts1,Rtn4r,Cdh12,Kcnk1,Dmxl2,Kcns3,Abcg2,Pla2g5,Slc40a1,Tmem19,Zfp329,Car4,Gfm1,Plxdc1,Lgi1,Tbc1d4,Dtd2,Fam131b,Clec2l,Racgap1,Esrrg,Baalc,Vgll4,Glrb,Nrbf2,Ddhd2,Fam204a,Neurod6,Uros,Atg16l1,Odf2l,Cdk14,Tnfsf10,Ncan,Rasa2,R…
GOBP_ADENYLATE_CYCLASE_MODULATING_G_PROTEIN_COUPLED_RECEPTOR_SIGNALING_PATHWAY	0.0343511	0.343124	-0.27327	-1.29268	71	179	Glp2r,Avpr2,Htr1f,Gna14,Drd5,Npy2r,Ptger4,Calca,Edn1,Oprm1,Htr1b,Npy1r,Grm8,Adgrl2,Adcy4,Lpar3,Gnaq,Grik3,Adrb1,Gpr6,Oprk1,Ucn2,Chrm1,Vipr1,Prkacb,Grk5,Hrh4,Lgr5,Adgrb3,Gper1,Glp1r,Galr2,Gpr161
HP_MILD_HEARING_IMPAIRMENT	0.0343552	0.343124	-0.492865	-1.55495	129	23	Usp27x,Rps6ka3,Agtr2,Acsl4,Dmd,Cnksr2,Mfn2,Pgm3
HP_ABNORMALITY_OF_THE_ANTERIOR_FONTANELLE	0.0344633	0.343227	0.3793	1.41303	243	79	Col1a1,Aspa,Wnt5a,Col1a2,Arx,Fat4,Pex26,Pex10,Antxr1,Fgfr2,Zic1,Mycn,Col11a1,Cdc45,Dchs1,Pex1,Fgfr3,Mmp2,Atp7a,Plagl1,Igf2,Fam111a,Pex16,Pex2,Smg9,Crtap
GOMF_S_ACYLTRANSFERASE_ACTIVITY	0.0345102	0.343227	-0.4876	-1.55608	129	24	Zdhhc19,Zdhhc5,Zdhhc2,Golga7,Zdhhc20,Zdhhc6,Zdhhc23,Zdhhc17,Zdhhc4,Zdhhc1,Zdhhc16
GOBP_NEGATIVE_REGULATION_OF_TRANSFORMING_GROWTH_FACTOR_BETA_RECEPTOR_SIGNALING_PATHWAY	0.0345629	0.343227	0.398894	1.43375	237	64	Wfikkn1,Tgfb1,Onecut1,Smad6,Chst11,Fbn2,Nrros,Vasn,Wnt1,Emilin1,Spry1,Tgfbr3,Veph1,Cidea,Stub1,Trp53,Fam89b,Tgfbr2
HP_HYPERMELANOTIC_MACULE	0.0345629	0.343227	0.398813	1.43346	237	64	Ncf2,Cybb,Gjb3,Cyba,Kit,Ncf1,Xpa,Usb1,Gpnmb,Cdkn2b,Stk11,Fgfr3,Mmp2,Zmpste24,Smarcal1,Tnfrsf1a,Ddb2,Lmna
HP_ABNORMAL_ARTERIAL_PHYSIOLOGY	0.0345766	0.343227	0.35757	1.38669	253	103	Col1a1,Ccr1,Col3a1,Rnf213,Col1a2,Mfap5,Erap1,Slc12a3,Serpinc1,Mefv,Samhd1,Tgfbr3,Calr,Col4a1,Myh11,Tbl2,Ifih1,Myh7,Nt5e,Gata4,Trp53,Tgfbr2,Zmpste24,Enpp1,Smarcal1,Nr2f2,Lmna,Gucy1a1,Nkx2-5,Gtf2ird1,Sting1,Brcc3,Tlr4,Plod1,Gtf2i
GOBP_RESPONSE_TO_COCAINE	0.0345821	0.343227	-0.413683	-1.49115	119	40	Drd5,Tacr3,Htr2a,Crhbp,Oprm1,Htr1b,Ccna2,Rgs4
HP_ABNORMALITY_OF_UPPER_LIMB_JOINT	0.0346017	0.343227	0.282505	1.25833	300	370	Myh3,Slc18a3,Col1a1,Pstpip1,Col7a1,Psmb8,Scarf2,Alx1,Slc29a3,Ccn2,Fzd2,Wnt5a,Sox11,Cdh3,Slc34a3,Fkbp10,Fbn2,Fgfr1,Fbln1,Trpv4,Aebp1,Slc6a9,Itga7,Ctdp1,Dmp1,Dok7,Wnt7a,Ky,Mmp13,Chrng,Sil1,Fat4,Idua,Sall4,Col2a1,Kif22,Lgi4,Cant1,Tfap2a,Fgfr2,Gli1,Zic1,Col11a1,Evc,Tbl2,Myh7,Cdc45,Bgn,Pex1,Fgfr3,Mmp2,Tgfbr2,Zmpste24,Rras,Atp7a,Cplx1,Rit1,Colec11,Enpp1,Sf3b4,Fgfrl1,Xrcc2,Gjb2,Col6a2,Lmna,Irf5,Ccdc8,Ra…
GOMF_PHOSPHATIDYLINOSITOL_5_PHOSPHATE_BINDING	0.0346291	0.343227	0.602131	1.55017	203	14	Obscn,Pla2g4a,Veph1,Phlda3,Plekha5
DURANTE_ADULT_OLFACTORY_NEUROEPITHELIUM_UNSPECIFIED	0.0347211	0.343742	0.552278	1.5372	210	19	Nts,Nqo1,Tppp3,Pttg1,Rsph1,Ckb,Dynlt1a
HP_DECREASED_SIZE_OF_NERVE_TERMINALS	0.0347471	0.343742	0.629867	1.56013	203	12	Scn4a,Dok7,Chrnd,Chrnb1
HP_OBSESSIVE_COMPULSIVE_TRAIT	0.0348777	0.344707	-0.499495	-1.56046	133	22	Gabra1,Scn1a,Hcn1,Mlxipl,Scn1b,Fmr1,Ywhag,Scn2a,Stx1b,Scn9a,Slc45a1,Gabrg2,Snrpn
DURANTE_ADULT_OLFACTORY_NEUROEPITHELIUM_PLASMA_CELLS	0.0349217	0.344815	0.658974	1.55329	202	10	Cyba,Tnfrsf17,Jchain,Sec11c,Prdx4
GOMF_CALMODULIN_BINDING	0.0350452	0.345707	0.322986	1.33133	274	168	Myh3,Sphk1,Rrad,Obscn,Myo1d,Mbp,Ceacam2,Map6d1,Egfr,Trpv4,Aebp1,Myh4,Kcnn3,Cdk5rap2,Dapk2,Cnn2,Rasgrf2,Ceacam1,Myo9b,Eef2k,Slc8a2,Myh11,Cnn3,Phkg1,Snta1,Myh7,Phka1,Ppp3cc,Slc8a3,Iqgap2,Orai1,Plcb3,Rit1,Pnck,Cnga2,Camk2a,Eef1a1,Adcy8,Aspm,Add3,Ryr3,Rgs1,Myh9,Dapk1,Cacna1s,Myo5c,Cnn1,Nos3,Myh14
GOBP_DOPAMINE_SECRETION	0.035112	0.346037	-0.444052	-1.5348	126	33	Sncg,Npy2r,Htr2a,Syt4,Htr1b,Syt13,Syt12,Fgf20
GOBP_ANATOMICAL_STRUCTURE_MATURATION	0.0351914	0.346441	0.324677	1.33104	273	161	Gal,Clec7a,C1ql1,Wnt5a,Cdh3,Sox10,Aldh1a2,Six3,Scarf1,C3,Ccl19,Slc26a6,Wnt1,Btk,Angptl8,Fev,Fzd5,Fat4,Cbfb,Bhlha15,Nppc,Fbxo5,Cebpa,Tmem79,Lgi4,Lyl1,Pparg,Cln5,Sptbn4,Klf2,Dchs1,Ascl1,Farp2,Fgfr3,Mmp2,Kcnip2,Ropn1l,Bfsp1,Sirt2,Actl6b,S1pr1,Anks1
GOBP_REGULATION_OF_GLIAL_CELL_MIGRATION	0.0352195	0.346441	0.59317	1.55856	210	15	Stap1,Csf1,Trem2,Cers2,Tiam1,Idh2,Atp1b2,Cx3cr1
GOBP_REGULATION_OF_MUSCLE_ADAPTATION	0.0352863	0.346771	-0.34255	-1.40808	105	74	Klf4,Nr4a3,Tnnc1,Mlip,Edn1,Errfi1,Rgs4,Fbxo32,Trpc3,Tnnt1,Casq1,Smad3,Glrx3,Sgca
HP_FLAT_FACE	0.0353894	0.347457	0.383139	1.41669	248	76	Myh3,Cdca7,Col3a1,Wnt5a,Cdh1,Ehmt1,Fat4,Pex26,Col2a1,Pex10,Fgfr2,Col11a1,Pex1,Fgfr3,Man2b1
GOBP_NEGATIVE_REGULATION_OF_TRANSMEMBRANE_RECEPTOR_PROTEIN_SERINE_THREONINE_KINASE_SIGNALING_PATHWAY	0.0354795	0.347749	0.358891	1.38377	258	99	Wfikkn1,Tgfb1,Onecut1,Wnt5a,Smad6,Lemd2,Chst11,Fbn2,Nrros,Vasn,Wnt1,Emilin1,Igsf1,Sfrp2,Spry1,Tgfbr3,Pparg,Veph1,Cidea,Stub1,Trp53,Sfrp1,Fam89b,Tgfbr2
GOMF_OXYGEN_BINDING	0.0354859	0.347749	0.506355	1.50489	221	25	Tdo2,Cyp1b1,Cyp2f2,Th,Cyp17a1,Cyp19a1,Nox4,Cyp8b1,Cygb,Cyp26a1,Alb
GOBP_REGULATION_OF_BIOLOGICAL_PROCESS_INVOLVED_IN_SYMBIOTIC_INTERACTION	0.035527	0.347824	0.333371	1.34496	270	141	Isg15,Cd74,Trim5,Gsn,Ctdp1,Tnf,Trim25,Shfl,Ciita,Arg1,Cxcl5,Ifitm3,Ifi204,Rsad2,Ccl5,Ifitm2,F2rl1,Cd28,Polr2a,Trim27,Ppie,Rab7,Slpi,Pcx,Parp10,Mndal,Tarbp2,Mavs,Nectin2,Cd4,Fcnb,Nelfe,Nelfa,Fam111a,Polr2d,Axl,Top2a,Dynlt1a,Tnip1,Trim6,Rad23a,Polr2c,Trim8,Ppara,Chmp3,Pabpc1,Bcl2,Larp7,Polr2f,Lgals1,Trim28,Mid2,Nelfb,Supt5,Notch1,Tmem39b,Polr2j,Chmp2a
GOMF_EXTRACELLULAR_MATRIX_STRUCTURAL_CONSTITUENT	0.0355905	0.348119	0.343166	1.36518	266	126	Mfap2,Col1a1,Col7a1,Col3a1,Dcn,Fbln2,Col1a2,Col23a1,Fbn2,Fbln1,Mfap5,Aebp1,Sparc,Chadl,Nid2,Emilin2,Emilin1,Col14a1,Impg2,Efemp2,Srpx2,Col2a1,Fgg,Vwf,Col4a1,Col11a1,Spon1,Bgn,Ltbp2,Srpx,Edil3,Gp2,Fgl2,Cthrc1,Lama1,Col6a2,Cd4,Ambn,Matn2,Efemp1,Ogn,Ltbp4,Vcan,Col5a3,Mfge8,Mepe,Col4a2,Col12a1,Tinagl1,Nid1,Col18a1
GOBP_DEFINITIVE_HEMOPOIESIS	0.0357082	0.348942	0.61625	1.55841	209	13	Mfap5,Zfp36l2,Cbfb,Tgfbr3,Lyl1
GOBP_NEGATIVE_REGULATION_OF_LEUKOCYTE_APOPTOTIC_PROCESS	0.035808	0.349589	0.462806	1.49148	231	36	Efna1,Cd74,Pip,Dock8,Ccl19,St3gal1,Ccl5,Gpam,Ormdl3,Il2,Selenos,Bmp4,Axl,Fadd,Irf7,Prkcq
GOMF_SINGLE_STRANDED_DNA_HELICASE_ACTIVITY	0.0358872	0.350034	0.591577	1.55437	214	15	Mcm7,Mcm5,Rad51,Wrnip1,Rfc3,Dscc1,Chtf18,Helb
HP_ABNORMAL_BRONCHUS_MORPHOLOGY	0.035983	0.350336	0.35793	1.38343	262	101	Tgfb1,Tap1,Slc29a3,Myrf,B2m,Fgfr1,Lrrc56,Dnai1,Egfr,Rin2,Dsp,Ehmt1,Nckap1l,Foxj1,Dnaaf5,Pik3cd,Il2rg,Fgfr2,Cd8a,Rsph1,Cr2,Zmynd10,Ripk1,Ccno,Dnah1,Il17ra,Irf8,Rac2,Tap2,Ltbp4,Carmil2,Cd81
GOBP_CERAMIDE_METABOLIC_PROCESS	0.0359854	0.350336	0.376323	1.41034	255	82	Sphk1,Ugt8a,Fa2h,Plpp2,Smpd4,Tnf,Acer2,Cers2,Gal3st1,Naga,Galc,Gm2a,St3gal1,Cel,St6galnac6,Smpd2,Ormdl3,Asah2,Sptlc1,Hexa,Plpp3,Tnfrsf1a,Hexb,Degs2,Sptlc2,B3galt4,P2rx1,St6galnac5,Abca2
HP_RECURRENT_LOWER_RESPIRATORY_TRACT_INFECTIONS	0.0360223	0.350368	0.367781	1.39466	258	88	Tgfb1,Ncf2,Cybb,Cyba,Ncf1,Egfr,Usb1,Tnfrsf11a,Ciita,Srebf1,Btk,Foxj1,Efemp2,Il2rg,Fmo3,Ung,Cr2,Ap3b1,Col6a2,Rac2,Plod1,Carmil2,Alb,Ddr2,Rnf168
GOMF_5S_RRNA_BINDING	0.036298	0.352461	0.657162	1.54902	210	10	Nop53,Rpl11,Mdm2,Tst,Eef2,Rpl3
HP_ABNORMALITY_OF_THE_2ND_TOE	0.0363054	0.352461	-0.479611	-1.54328	135	25	Usp27x,Rps6ka3,Bmp2,Agtr2,Acsl4,Dmd,Cnksr2,Bcor
GOBP_POSITIVE_REGULATION_OF_LEUKOCYTE_PROLIFERATION	0.036339	0.352461	0.350207	1.36979	267	110	Cd74,Sash3,Vcam1,Syk,Ptprc,Csf1,Csf1r,Il18,Il13,Ccl19,Pycard,Cd40,Cd86,Nckap1l,Tnfsf4,H2-K1,Ccl5,Gpam,Il2,Tgfbr2,Nfatc2,Igfbp2,Cd28,Aif1,Mapk3,Igf2,Cd4,Cd276,Myd88,Tlr4,Cd6,Anxa1,Cd81,Cd46,Fadd,Prkcq,Il23a,Il27ra,Zfp335,Stat5b
Neuron_All_Zhang_JNeuro_2014	0.0364074	0.352796	0.514728	1.51435	226	24	Nxph4,Dpysl5,Islr2,Mrap2,Slc17a6,Nppc,Lhx5
GOBP_REGULATION_OF_FEEDING_BEHAVIOR	0.0364465	0.352847	-0.534336	-1.5805	143	18	Npy2r,Tacr3,Nr4a3,Ghrl,Lepr,Sgip1
HP_ABNORMALITY_OF_LOWER_LIMB_JOINT	0.0365449	0.353265	0.271337	1.23299	329	489	Myh3,Tbx4,Tgfb1,Slc18a3,Col1a1,Pstpip1,Col7a1,Col3a1,Psmb8,Scarf2,Slc29a3,Fzd2,Wnt5a,Sox11,Car2,Col1a2,Fa2h,Slc34a3,Fkbp10,Chst11,Fbn2,Gjc2,Fgfr1,Six3,Fbln1,Trpv4,Aebp1,Slc6a9,Zic2,Itga7,Psat1,Ctdp1,Sall1,Adgrg1,Dmp1,Wnt7a,Ky,Mmp13,Chrng,Sil1,Sdhaf1,Ube2t,Efemp2,Idua,Galc,Col2a1,Kif22,Lgi4,Fance,Cant1,Fgfr2,Gli1,Fancc,Rad51,Stub1,Cenpt,Col11a1,Evc,Tbl2,Sptbn4,Cyp19a1,Timm22,Ifih1,Myh7,Cdc45,Bgn,P…
GOBP_SENSORY_PERCEPTION	0.0365575	0.353265	-0.233097	-1.20044	47	367	Nxnl2,Car6,Rpe65,Npy2r,Cldn19,Tas2r119,Htr2a,Bdkrb1,Lrat,Pde6b,Fscn2,Pde6a,Dcdc2a,Atpsckmt,Krt12,Cryba1,Edn1,Reep6,Tmem100,Slc24a2,Barhl1,Oprm1,Cryaa,Rgr,Bbs7,Rorb,Npy1r,Opn4,Gjb4,Slc4a10,Grm8,Slc24a4,Rho,P2rx3,Slc52a3,Atp6v0a4,Azgp1,Ush1c,Spry2,Fbxo11,Cnga4,Ptges,Pde4a,Scn1a,B3gnt2,Crybb3,Tmem150c,Wfs1,Slc24a1,Oprk1,Scn3b,Atp2b2,Rp2,Kcna1,Cdc14a,Atf6,Hmcn1,Trpm8,Scn11a,Hpn,Eps8l2,Crygb,F2r,Pou3f…
HP_TALIPES_EQUINOVARUS	0.0366939	0.354254	0.302762	1.29822	300	239	Myh3,Tbx4,Col1a1,Col3a1,Scarf2,Nde1,Col1a2,Fkbp10,Fbn2,Th,Stac3,Trpv4,Slc6a9,Itga7,Psat1,Ctdp1,Wnt7a,Vangl1,Ky,Chrng,Adgrg6,Ehmt1,Fat4,Bin1,Pex26,Ndrg1,Sall4,Col2a1,Lims2,Lgi4,Cant1,Eif2s3x,Arsi,Msx1,Evc,Hsd17b4,Ifih1,Myh7,Dchs1,Pex1,Man2b1,Tgfbr2,Cplx1,Gpx4,Sf3b4,Fgfrl1,Col6a2,Chst14,Alg12,Nelfa,Speg,Plod1,Nkap,Letm1,Hacd1,Mypn,Megf8,Entpd1,Pex2,Recql4,Rbm10,Myl2,Col12a1,Tgfb2,Brpf1,Gch1,Wdr73,P…
GOBP_LYMPHOCYTE_APOPTOTIC_PROCESS	0.0368017	0.354966	0.414052	1.44876	248	55	Efna1,Wnt5a,Cd74,Pip,Dock8,Btk,St3gal1,Ccl5,Gpam,Ormdl3,Lgals3,Il2,Ripk1,Trp53,Pkn1,Bax,Zc3h8,Fnip1,Bak1,Bmp4,Fadd,Fasl,Prkcq,Blk,Akt1,Traf3ip2,Ada,Il10,Bcl10
GOCC_SPECIFIC_GRANULE_MEMBRANE	0.0369036	0.355578	0.392338	1.42381	255	68	Itgal,Gpr84,Cybb,Cyba,Itgb2,Ceacam2,Agpat2,Ano6,Tmbim1,Ceacam1,Tmc6,Ormdl3,Vamp8,C3ar1,Olr1,Rap2b,Dgat1
GOBP_POSITIVE_REGULATION_OF_CELL_JUNCTION_ASSEMBLY	0.0369483	0.355578	-0.335435	-1.4016	107	81	Bdnf,Cldn19,Wnt4,Il1rap,Adgrl2,Ephb3,Ghrl,Myoc,Flrt3,Clstn3,Fmn1,Kdr,Nrp1,Flrt2,Adgrb3,Smad3,Cldn1
HP_THICKENED_CORTEX_OF_LONG_BONES	0.0369861	0.355578	0.656168	1.54668	214	10	Tgfb1,Col1a1,Man2b1,Fam111a,Sost
GOBP_NEGATIVE_REGULATION_OF_HORMONE_METABOLIC_PROCESS	0.0370017	0.355578	-0.639654	-1.60204	154	10	Wnt4,Bmp2,Bmp5,Gfi1,Atp1a1
GOCC_LYSOSOMAL_LUMEN	0.0371837	0.356997	0.379461	1.41067	262	78	Dcn,Omd,Cd74,Naglu,Apob,Cspg5,Idua,Galc,Scarb2,Gm2a,Cspg4,Bgn,Man2b1,Hexa,Fuca1,Hexb,Pdgfrb,Txndc5,Gaa,Ogn,Cubn,Vcan,Bcan,Gc
GOCC_MYOSIN_II_COMPLEX	0.0372386	0.357093	0.613372	1.55113	218	13	Myh3,Myh4,Myh11,Myh7,Myl3,Limch1,Myh9,Myh14,Myl1
GOBP_PROTEIN_PALMITOYLATION	0.0372622	0.357093	-0.489029	-1.54285	140	23	Zdhhc19,Zdhhc5,Hhatl,Zdhhc2,Porcn,Golga7,Zdhhc20,Zdhhc6,Zdhhc23,Zdhhc17,Zdhhc4,Zdhhc1,Zdhhc16
GOBP_MONOCYTE_CHEMOTAXIS	0.0375058	0.358885	0.459946	1.48226	242	36	Ccr1,Ccl3,Cxcl10,Ccl2,Ccl19,Tnfrsf11a,Ptpro,Ano6,Ccl5,Ccl22,Lgals3,Aif1,Ccl17
GOBP_LOCALIZATION_WITHIN_MEMBRANE	0.037518	0.358885	0.39453	1.42923	259	67	Itgal,Cacng5,Itgb2,Gsn,Scrib,Ptprc,Itgb7,Cacng4,Cdh13,Ndc1,Mal,Fnta,Apoe,Nrxn2,Rftn1,Pick1,Slc7a11,Mesd,Cd81
HP_MALE_PSEUDOHERMAPHRODITISM	0.0376002	0.35902	-0.439904	-1.52047	135	33	Cyp11a1,Nr0b1,Ar,Wdpcp,Hsd3b1,Cep290
GOBP_POSITIVE_REGULATION_OF_CELLULAR_PROTEIN_LOCALIZATION	0.0376402	0.35902	0.2975	1.28685	311	261	Tgfb1,Gpr137b,Gtse1,Jup,Itgb2,Parp9,Cdh1,Stac3,Egfr,Bid,Ppp1r9b,Rhog,Tnf,Trem2,Mgat3,F2,Ezr,Plk1,Erbb4,Dtx3l,Fzd5,Ube2j2,Entr1,Egf,Zic1,Agr2,Pdzk1,Wwtr1,Bbc3,Stx3,Pink1,Ormdl3,Lgals3,Cln3,Ppp3cc,Trp53,Stk11,Limk2,Stac2,Mief2,Cep250,Bag3,Mavs,Glis2,Gnl3l,Src,Epha2,Tyrobp,Itga3,Zdhhc8,E2f1,Rac2,Mesd,Cd81,Leprot,Rnf31,Usp36,Mark4,Map1a,Trim8,Snx33,Pard6a,Necab2,Cdk1,Cct7,Casp8,Akt1,Rdx,Gsk3a,Tesk1,J…
LEE_AGING_CEREBELLUM_UP	0.0376508	0.35902	0.397571	1.42209	258	62	Gfap,Ctsz,Trim5,B2m,Mpeg1,Lgals3bp,Rhog,F2,Ptpro,Lmnb1,Gbp3,Acadvl,Amh,Tgfbr3,Trappc5,Snta1,Lgals3,Hmox1,Apoe,C1qc,Ctsh,Hexb,Sez6,Dnajb2,Axl,Cdk4,Nos3,Irf7
GOCC_MYOSIN_FILAMENT	0.0376701	0.35902	0.565755	1.52897	226	17	Myh3,Mybph,Myh4,Myom1,Myh11,Myh7,Myh9,Myh14,Mybpc2
Gemma_GSE117758_Cell-type_specific_transcriptional_profiling_of_glucocorticoid_receptor-dependent_changes_in_the_nucleus_accumbens_cell_type_treatment_astrocyte_Down	0.0377907	0.359841	-0.487994	-1.53958	142	23	Cdkn1a,Arl4d,Errfi1,Plcl2,Far1,Pxylp1,Agfg2,Adamtsl2
GOBP_DIGESTIVE_SYSTEM_PROCESS	0.0378585	0.360157	0.375417	1.40329	267	81	Wnk4,Serpina3c,Neurog1,Tifab,Lima1,Slc22a5,Slc26a6,Slc2a2,Ezr,Slc5a1,Npr3,Aqp5,Tjp2,Crh,Abcg5,Aqp1,Cel,Tff3,Oxt,Slc9a4,Adra2a
HP_ABNORMAL_CSF_PROTEIN_LEVEL	0.0379989	0.360984	-0.453277	-1.51039	138	29	Ttr,Egr2,Prf1,Sumf1,Scn1a,Ngly1,Traf3,Abhd5,Prrt2,Arsa
GOBP_C21_STEROID_HORMONE_METABOLIC_PROCESS	0.0380375	0.360984	-0.444565	-1.51031	137	31	Cyp11a1,Egr1,Wnt4,Cyp11b1,Bmp2,Hsd3b1,Bmp5
GOMF_SULFOTRANSFERASE_ACTIVITY	0.0380546	0.360984	0.480746	1.4825	240	30	Wscd1,Chst11,Sult2b1,Gal3st4,Hs3st1,Gal3st1,Sult1e1,Chst10,Hs6st1,Sult1c1,Chst14,Ndst1,Chst8,Chst12,Hs6st2
GOBP_STRIATED_MUSCLE_CONTRACTION	0.038084	0.360984	0.330512	1.33621	290	143	Myh3,Scn4a,Kcna5,Nppa,Stc1,Tnnt2,Kcne4,Ccn2,Dsg2,Jup,Rcsd1,Gsn,Stac3,Mybph,Kcnh2,Kcnj5,Dsp,Dsc2,Bin1,Chrnd,Chrnb1,Hcn4,Gstm7,Snta1,Myh7,Gata4,Adra1a,Slc8a3
GOBP_PROTEIN_LOCALIZATION_TO_ENDOPLASMIC_RETICULUM	0.0381509	0.361122	0.367392	1.39028	273	87	Kdelr3,Rps16,Rpl18,Sec16b,Rpl12,Rps13,Rpl35,Rpl7,Rpl27a,Tram2,Rpl8,Rpl23,Rps9,Rpl22,Rpl11,Rpl27,Rpl6,Zfand2b,Rps11,Rps8,Rpl14,Rpl19,Rpl4,Rplp0,Rps21,Rpl18a,Rps27a,Rps23,Os9,Rpl37,Ppp1r15a,Rpl28,Rpl3,Rps15,Ubac2,Srp14
GOBP_POSITIVE_REGULATION_OF_LEUKOCYTE_ADHESION_TO_VASCULAR_ENDOTHELIAL_CELL	0.0381679	0.361122	0.564987	1.5269	229	17	Itgb2,Tnf,Ptafr,St3gal4,Sele,Alox5,Fut4
GOBP_POSITIVE_REGULATION_OF_GENE_EXPRESSION	0.0382387	0.361255	0.256713	1.19518	362	784	Itgax,Tgfb1,C1qtnf3,Clec7a,Cyp1b1,Sphk1,Fcer1g,Tnfrsf14,Tlr8,Fgf5,Ccn2,Rab7b,Pkp1,Cyba,Wnt5a,Sox11,Cd74,Pip,Kit,Cdh3,Reg1,Mbp,Stap1,Myc,Id3,Aldh1a2,Tcf23,B2m,Sash3,Tent5c,Gjc2,Syk,Gsn,Scrib,Ptprc,Csf1,Tent5b,Atad2,Egfr,Cldn3,Pgc,Casr,Fgf3,Csf1r,Agpat2,Vsir,Wnt6,C3,Irf1,Il18,H2-M3,Il13,Ccl19,Tnf,Arx,Laptm5,Trem2,Mov10,Tlr1,Relb,Vim,Pycard,Sec16b,Hgf,Nat8f1,Cd40,Emilin1,Ezr,Ptafr,Cd86,Angptl8,Hinfp…
HP_MODERATE_SENSORINEURAL_HEARING_IMPAIRMENT	0.0382514	0.361255	-0.506666	-1.56314	146	21	Usp27x,Rps6ka3,Agtr2,Acsl4,Dmd,Cnksr2
ZHONG_PFC_C9_ORG_OTHER	0.0383015	0.361401	0.388488	1.41602	266	70	S100a16,Fabp7,Cdc42ep1,Tspo,Sparc,Gatm,Psat1,Scrg1,S100a13,Eepd1,Col11a1,Lgals3,Plpp3,Atp1b2,Sat1,Gpx3,Bcan,Axl,Mfge8,Dbi,Cst3,Itm2c,Mlc1,Pea15a,Nfe2l2,Tnc,Fabp5,Snx5,Ptprn2,Bmp7,Enho,Pdpn
ZHONG_PFC_C1_OPC	0.038632	0.363559	0.31726	1.31822	304	180	Mnd1,Espl1,Gtse1,Hjurp,S100a16,Cks1b,Fam83d,H2ax,Cdca2,Pbk,Hsd17b11,Atad2,Cdk5rap2,Ccnf,Vim,Pola2,Cdc20,Tk1,Plk1,Sfrp2,Kif15,Pttg1,Ube2t,Cks2,Chek2,Birc5,Fbxo5,Kif22,Ncaph,Prc1,Shcbp1,Dlgap5,Nusap1,Cdca4,Rad51,Tmpo,Plekha5,Ube2c,Ndc1,Cenpm,Tubb6,Rfc3,Cdca3,Ppif
GOBP_METANEPHRIC_GLOMERULUS_DEVELOPMENT	0.0386727	0.363559	-0.637336	-1.59624	161	10	Ret,Egr1,Adipoq
GOBP_POSITIVE_REGULATION_OF_MONOCYTE_CHEMOTAXIS	0.0386778	0.363559	0.640641	1.55303	226	11	Ccr1,Cxcl10,Ano6,Ccl5,Aif1
GOBP_AGING	0.0387644	0.363559	0.299491	1.29072	319	249	Igfbp5,Apod,Ddc,Dcn,Ccn2,Igfbp1,Itgb2,B2m,Vcam1,Nqo1,Fbxo4,Bglap,Penk,Gsn,Th,H2ax,Adm,Tbx2,Ass1,Tspo,Ppp1r9b,Pitx3,Endog,H2-M3,Cnp,Timp1,Wnt1,Srebf1,Arg1,Amh,Ucp3,Cdkn2a,Kcnmb1,Cdkn2b,Chek2,Timp2,Fbxo5,Calr,Mmp7,Inpp5d,Nr5a1,Mbd3,Kynu,Adra1a,Trp53,Tgfbr2,Zmpste24,Ctsc,Foxo4,Igfbp2,Mapk3,Slc12a2,Vash1,Gjb2,Cryab,Rela,Pdgfrb,Nox4,Lmna,Slc6a3
HP_BLUE_SCLERAE	0.0387776	0.363559	0.390751	1.41805	268	68	Col1a1,Col3a1,Fzd2,Wnt5a,Col1a2,Fkbp10,Wnt1,Cant1,Trmt10a,Inppl1,Tgfbr2,Enpp1,Alpl,Igf2,Chst14,Hgd,Plod1,Mesd,Ppib,Dvl3,Slc39a13,Crtap,Col12a1,Chsy1,Xylt1
HP_ABNORMAL_FEMORAL_HEAD_MORPHOLOGY	0.0387873	0.363559	0.420934	1.45382	260	51	Tbx4,Col1a1,Fzd2,Wnt5a,Col1a2,Trpv4,Sil1,Idua,Col2a1,Kif22
Microglia_All_Zhang_JNeuro_2014	0.0388132	0.363559	0.510955	1.50325	241	24	Gpr84,Cxcl16,Sash3,Ccl3,Ncf1,Tnf,Ptafr,Hck,Cd300a,Pltp
GOCC_FIBRILLAR_COLLAGEN_TRIMER	0.038835	0.363559	0.623246	1.54373	227	12	Col1a1,Col3a1,Col1a2,Col2a1,Col11a1
GOBP_EPITHELIAL_TUBE_MORPHOGENESIS	0.0389124	0.363559	0.297957	1.28713	321	257	Itgax,Spint1,Tgfb1,Wnk4,Zic3,Prkx,Fzd2,Tctn1,Wnt5a,Sox11,Sox17,Myc,Scrib,Adm,Tbx2,Cxcl10,Ntn1,Csf1,Casr,Csf1r,Wnt6,Hoxb7,Sall1,Tnf,Mtss1,Rhob,Vasp,Pkd1,Wnt1,Sfrp2,Timeless,Fat4,Wnt11,Lzts2,Dll4,Sall4,Spint2,Pik3cd,Spry1,Pkd2,Egf,Fgfr2,Vangl2,Col4a1,Rarg,Plxnb2,Ddr1,Wt1,Dchs1,Cited1,Gata4,Sfrp1,Tgfbr2,Ednra,Cthrc1,Ctsh,Tead2,St14,Tacstd2,Src,Lama1,Epha2,Setdb2,Ptk7,Prkaca
HP_FUSED_CERVICAL_VERTEBRAE	0.038961	0.363559	0.526325	1.5172	239	22	Myh3,Ntn1,Chrng,Sall4,Col2a1,Fgfr2,Rad51,Enpp1,Puf60
GOBP_REGULATION_OF_ENDOTHELIAL_CELL_CHEMOTAXIS	0.0389775	0.363559	-0.531205	-1.57124	153	18	Smoc2,Hspb1,Fgf4,Met,Kdr
HP_MUSCLE_FIBRILLATION	0.0389826	0.363559	-0.43814	-1.51437	140	33	Myf6,Hspb1,Dysf,Slc52a3,Kcnk9,Scn1a,Optn,Prrt2,Ifrd1,Fxr1,Rmnd1
HP_FOCAL_AWARE_SEIZURE	0.0389839	0.363559	-0.554651	-1.58129	154	16	Gabra1,Scn1a,Traf3,Lgi1,Scn1b,Scn2a,Grin2a,Frrs1l,Tbk1,Scn9a
Gray_2014_ForcedSwimStress_Upregulated_HC	0.0390341	0.363701	-0.34173	-1.38901	117	71	Egr2,Olfml2b,Egr4,Egr1,Cdkn1a,Gadd45g,Errfi1,Fas,Thrsp,Per1,H13,Nedd9,Vwa1,Gadd45b,Stambpl1,Mfap3,Rpe,Cib2,Fbxo30
GOBP_PERIPHERAL_NERVOUS_SYSTEM_NEURON_DIFFERENTIATION	0.0391967	0.364858	-0.615873	-1.58236	161	11	Onecut2,Isl2,Runx3
GOBP_ENDOCRINE_PROCESS	0.0392283	0.364858	-0.349627	-1.39842	121	65	Avpr2,Drd5,Crhbp,Edn1,Cyp11b1,Inha,Hsd11b2,Tbx3,Inhbb,Ghrl,Agtr2,Trpv6,Ace,Tmf1,Gata3,Cry1,Atp6ap2,F2r,Tacr2,Cma1,Gnas,Niban2,Edn2
GOCC_LARGE_RIBOSOMAL_SUBUNIT	0.0392655	0.364879	0.37567	1.3995	277	79	Rpl18,Rpl12,Rpl35,Rpl7,Mrpl54,Rpl27a,Mrpl33,Rpl8,Rpl23,Rpl22,Mrpl38,Rpl11,Rpl27,Mrpl9,Rpl6,Mrpl45,Mpv17l2,Mrpl3,Rpl14,Mrpl58,Rpl19,Rpl4,Rplp0,Mrpl22,Rpl18a,Mrpl34,Rpl37,Rpl28,Rpl7l1,Mrpl55,Mrpl4,Mrpl21,Mrpl2,Rpl3,Mrpl1,Malsu1
GOCC_GAP_JUNCTION	0.0394017	0.365818	0.516753	1.50738	244	23	Gjb1,Calb2,Gjb3,Gjc2
HP_THIN_RIBS	0.0394979	0.366344	0.445225	1.46586	257	40	Col1a1,Scarf2,Col1a2,Wnt1,Chrng,Mtmr14,Bin1,Col2a1,Chrnd,Col11a1,Zmpste24,Lmna,Dnm2,Ccdc8,Fam111a,Mtm1
GOBP_SPROUTING_ANGIOGENESIS	0.0395287	0.366344	-0.302765	-1.32875	103	109	Ptgs2,Klf4,Bmper,E2f2,Sema3e,Vegfc,Ngfr,Nr4a1,Mmrn2,Stard13,Cemip2,Ghrl,Gata2,Kdr,Nrp1,Egr3,Fbxw7,Plk2,Mia3,Jmjd6,Il12a,Loxl2,Rspo3,Vegfd,Adtrp,Pdcd10
DESCARTES_FETAL_CEREBELLUM_UNIPOLAR_BRUSH_CELLS	0.0396276	0.366934	-0.635487	-1.5916	165	10	Rph3a,Col13a1,Tmem237
GOBP_POSITIVE_REGULATION_OF_PRODUCTION_OF_MIRNAS_INVOLVED_IN_GENE_SILENCING_BY_MIRNA	0.0397001	0.367189	0.639627	1.55057	232	11	Tgfb1,Egfr,Mycn,Ripk1,Trp53
GOBP_POSITIVE_REGULATION_OF_REACTIVE_OXYGEN_SPECIES_METABOLIC_PROCESS	0.0397256	0.367189	0.38127	1.40267	277	74	Tgfb1,Clec7a,Tmem106a,Cyba,Agtr1a,Itgb2,Syk,Ass1,Tspo,Egfr,Tnf,F2,Pid1,Pkd2,Ddah1,Gnai2,Nqo2,Klf2,Ripk1,Trp53,F2rl1,Tgfbr2,Adgrb1,Pdgfrb,Nox4,Rab27a,Tyrobp,Dnm2,Tlr4,Akr1c18
GOBP_POSITIVE_REGULATION_OF_TYROSINE_PHOSPHORYLATION_OF_STAT_PROTEIN	0.0397641	0.367219	0.430214	1.46196	262	47	Gh,Kit,Parp14,Parp9,Csf1r,Il18,Il13,Tnf,Cd40,Erbb4,Ccl5,Il2,Fgfr3
GOBP_LEUKOCYTE_ADHESION_TO_VASCULAR_ENDOTHELIAL_CELL	0.039821	0.367418	0.456852	1.47229	257	36	Ccl28,Itgb2,Vcam1,Itgb7,Gcnt1,Tnf,Ptafr,St3gal4,Sele,Alox5,Fut4
HP_RESPIRATORY_TRACT_INFECTION	0.0399595	0.36837	0.274391	1.23683	354	427	Myh3,Cdca7,Tgfb1,Ncf2,Slc18a3,Clec7a,Tap1,Cybb,Psmb8,Tnnt2,Slc29a3,Cyba,Sox11,B2m,Dock8,Sp110,Plg,Fgfr1,Gsn,Ptprc,Six3,Lrrc56,Sult2b1,Ncf1,Dnai1,Egfr,Naglu,Usb1,Zic2,Itga7,Stxbp2,Relb,Tnfrsf11a,Pcgf2,Ciita,Srebf1,Btk,Csf2ra,Ehmt1,Fat4,Acadvl,Foxj1,Efemp2,Idua,Dnaaf5,Pik3cd,Il2rg,Tbl2,Cd8a,Fmo3,Plec,Ifih1,Ung,Rsph1,Cr2,Zmynd10,Ripk1,Gata4,Inppl1,Ccno,Fli1,Man2b1,Ctsc,Ptcd3,Polr2a,Fuca1,Vps51,Nr2f2…
GOBP_REGULATION_OF_HORMONE_BIOSYNTHETIC_PROCESS	0.04	0.368417	-0.519541	-1.5667	156	19	Egr1,Wnt4,Bmp2,Bmp5,Gfi1,Stc2
GOBP_POSITIVE_REGULATION_OF_MACROPHAGE_DERIVED_FOAM_CELL_DIFFERENTIATION	0.0400611	0.368533	0.592517	1.52542	235	14	Agtr1a,Csf1,Il18,Pla2g10,Apob
GOBP_C21_STEROID_HORMONE_BIOSYNTHETIC_PROCESS	0.0400833	0.368533	-0.491227	-1.53463	153	22	Cyp11a1,Egr1,Wnt4,Cyp11b1,Bmp2,Bmp5
GOBP_NEGATIVE_REGULATION_OF_VIRAL_GENOME_REPLICATION	0.0401186	0.368533	0.469511	1.47233	256	32	Isg15,Tnf,Shfl,Ifitm3,Ifi204,Rsad2,Ccl5,Ifitm2,Slpi,Parp10,Mndal,Mavs,Fam111a,Tnip1,Trim6
GOMF_STRUCTURAL_CONSTITUENT_OF_SYNAPSE	0.0402815	0.369702	-0.584993	-1.58226	165	13	Pclo,Nefl,Ppfia2,Ina,Dlg1,Ctbp2,Nefh,Dnm3
GOBP_CELL_PROLIFERATION_IN_HINDBRAIN	0.0403253	0.369778	0.562186	1.51933	242	17	Egf,Gli1,Lhx5,C5ar1,Atf5,Zfp423,Gpr37l1,Gli2,Slc6a4,Gbx2,Smo,Shh
GOBP_PLACENTA_DEVELOPMENT	0.0404258	0.370374	0.346124	1.35991	299	113	Spint1,Stc1,Dcn,Gjb3,Krt8,Tcf23,Hsd17b2,Adm,Tppp3,Ccnf,Zfp36l1,Pkd1,Plcd3,Fzd5,Tfeb,Spint2,Cebpa,Pkd2,Pparg,Fgfr2,Gcm1,Cited1,Cdx2,Mapk3,Vash1,Nr2f2,Gjb2,Fbxw8,St14,Igf2,Krt19
GOBP_REGULATION_OF_WOUND_HEALING	0.0405442	0.371132	0.351712	1.36833	297	105	Serping1,Clec7a,Tspan8,Ceacam2,Plg,Reg3g,Cldn3,Tnf,F2,Krt1,Serpinc1,St3gal4,Ano6,Ceacam1,Serpinb2,Fgg,Alox5,Plat,Vkorc1,Usf1,Thbd,Pros1,Pdgfra,F2rl1,Adra2a,Apoe,Plpp3,Slc12a2,Cd9
HP_SYNOSTOSIS_OF_JOINTS	0.0406138	0.371132	0.335073	1.34215	306	133	Myh3,Tbx4,Fgfr1,Fbln1,Ntn1,Sox2,Sall1,Wnt7a,Vangl1,Chrng,Sall4,Col2a1,Chrnd,Cant1,Tfap2a,Fgfr2,Gli1,Zic1,Rad51,Evc,Tbl2,Fgfr3,Rras,Atp7a,Cplx1,Rit1,Colec11,Enpp1,Sf3b4,Fgfrl1,Puf60,Hgd,Gtf2ird1,Letm1,Gtf2i,Lztr1,Recql4,Ext1,Chsy1,Dll3,Pitx1,Xylt1
GOBP_REGULATION_OF_BEHAVIOR	0.0406154	0.371132	-0.371021	-1.41744	131	52	Npy2r,Tacr3,Nr4a3,Mbd5,Htr1b,Ahi1,Ghrl,Adrb1,Npas2,Lepr,Sgip1,Hcrtr2
HP_TYPE_II_DIABETES_MELLITUS	0.0407186	0.371749	-0.293924	-1.31493	101	123	Rpe65,Ar,Lrat,Pde6b,Fscn2,Pde6a,Ofd1,Hnf1b,Reep6,Rgr,Ahi1,Clcnka,Rho,Dmxl2,Limk1,Wfs1,Car4,Rp2,Lipc,Il6,Arl3,Ift88,Lig4,Klhl7,Arl6,Ptpn1,Hnf4a,Prom1,Polr3a,Topors,Snrnp200,Ahr
GOBP_CELL_MATRIX_ADHESION	0.0409691	0.373708	0.315642	1.31197	322	181	Ccl28,Itgal,Apod,Fermt3,Col3a1,Onecut1,Ccn2,Jup,Itgb2,Vcam1,Itgb7,Csf1,Fut1,Rin2,Itga7,Nid2,Acer2,Cd63,Pkd1,Adamts9,Emilin1,Itgbl1,Efemp2,Cdkn2a,Fgg,Dapk3,Tiam1,Itgb3,Cdh13,Jam3,Ddr1,Sfrp1,Itgb6,Rras
GOBP_SECOND_MESSENGER_MEDIATED_SIGNALING	0.0411808	0.375274	0.299442	1.28759	338	244	Gal,Npr1,Irag1,Ccr1,Tbc1d10c,Sphk1,Nppa,Homer3,Nfatc1,Guca2b,Agtr1a,Cxcr3,Pde7b,Gipr,Vcam1,Syk,Ptprc,Rasd1,Egfr,Gpr62,Ppp1r9b,Tnf,Ackr4,Trem2,Ksr1,Btk,Cmklr1,Adgrg6,Cxcr5,Bhlha15,Sele,Nppc,P2rx7,Crh,Slc8a2,Aqp1,Ddah1,Nr5a1,Gstm7,Cdh13,Ccr10,Ppp3cc,Tmbim4,Lpar1,Zmpste24,Nfatc2,Apoe
GOBP_GERMINAL_CENTER_FORMATION	0.0412196	0.375274	0.619426	1.53427	241	12	Unc13d,Foxj1,Bcl3,Pkn1,Tnfaip3,Ada,Cxcl13
GOBP_POSITIVE_REGULATION_OF_PROTEIN_LOCALIZATION_TO_NUCLEUS	0.0412488	0.375274	0.372484	1.39233	291	81	Tgfb1,Gtse1,Jup,Parp9,Cdh1,F2,Plk1,Dtx3l,Zic1,Wwtr1,Ormdl3,Stk11,Limk2,Bag3,Mavs,Glis2,Src,Trim8,Cdk1,Cct7,Akt1,Tesk1,Jak2,Lamtor5,Prkcd,Larp7,Cd2ap,Smo,Cct4,Trim28,Cdk5rap3,Shh,Sesn2,Lif,Hyal2,Ifng,Tardbp,Kat7,Card10,Fyn,Park7
HP_ABNORMAL_ADIPOSE_TISSUE_MORPHOLOGY	0.0413669	0.375432	0.322617	1.3223	321	160	Tgfb1,Col1a1,Psmb9,Col3a1,Psmb8,Tnnt2,Alx1,Slc29a3,Dsg2,Col1a2,Fgfr1,Agpat2,Ptf1a,Trem2,Slc2a2,Sdhc,Vangl1,Lipe,Cdkn2b,Mefv,Samhd1,Pparg,Vangl2,Tmpo,Nexn,Trmt10a,Ifih1,Myh7,Lmnb2,Zmpste24,Rbm28,Enpp1,Fuca1,Otulin,Bag3,Cryab,Pdgfrb,Lmna,Tyrobp,Prkaca,Cdh23,Mypn,Ddost,Alb,Fasl,Psmb4,Tmem43,Naa10,Bmpr1a,Slc25a24,Ankrd1,Ldb3,Rnaseh2b,Rnaseh2c,Gtf2h5,Alx3,Ercc8,Mc4r,Akt1,Flcn,Vcl,Igf1r
GOBP_APPENDAGE_MORPHOGENESIS	0.0413708	0.375432	0.352567	1.36504	302	102	Myh3,Crabp2,Tbx4,Wnt5a,Sox11,Aldh1a2,Chst11,Fbn2,Tbx2,Sall1,Wnt7a,Sfrp2,Zfp219,Pcsk5,Sall4,Col2a1,Shox2,Tfap2a,Fgfr2,Rarg,Msx1
GOCC_CUL2_RING_UBIQUITIN_LIGASE_COMPLEX	0.0413743	0.375432	-0.613266	-1.57566	170	11	Zswim4,Zswim6,Arih1,Glmn,Eloc,Zyg11b
HP_HYPERTRIGLYCERIDEMIA	0.0414313	0.375521	0.391183	1.41352	285	66	Psmb9,Psmb8,Slc29a3,Cyp7a1,Stx11,Plvap,Lcat,Aebp1,Agpat2,Stxbp2,Slc2a2,Unc13d,Lipe,Abca1,Pparg,Xrcc4,Apoe,Lmna,Ldlrap1,Rspo1,Cep19,Fech
GOBP_NEGATIVE_REGULATION_OF_HEMOPOIESIS	0.0414662	0.375521	0.377293	1.3999	292	77	Cartpt,Gpr137b,Cd74,Myc,Ceacam2,Hlx,Irf1,H2-M3,Fcgr2b,Tnfsf4,Cbfb,Foxj1,Ceacam1,Tmem176b,Inpp5d,Il2,Zbtb7b,Sfrp1,Fgl2,C1qc,Zc3h8,Il4ra
GOBP_CELLULAR_RESPONSE_TO_LEPTIN_STIMULUS	0.041499	0.375521	-0.53857	-1.5673	164	17	Nr4a3,Ccna2,Inhbb,Ebi3,Lepr,Fgf23,Pten
GOBP_POSITIVE_REGULATION_OF_FATTY_ACID_METABOLIC_PROCESS	0.0415621	0.375521	-0.425017	-1.48985	148	35	Ptgs2,Nr4a3,Adipoq,Rgn,Plin5,Avp,Apoa4
HP_NEONATAL_RESPIRATORY_DISTRESS	0.0416081	0.375521	0.371581	1.39257	295	82	Myh3,Scn4a,Lrrc56,Dnai1,Smpd4,Abcb4,Chrng,Mtmr14,Bin1,Foxj1,Dnaaf5,Pik3cd,Galk1,Cant1,Plec,Rsph1,Zmynd10,Ccno,Plcb3,Mlycd,Ptcd3,Dnah1,Plagl1,Itga3,Knstrn,Dnm2,Mtm1
Gemma_GSE34424_The_Influence_of_Sleep_Deprivation_on_Hippocampal_CA1_Gene_Expression:_Relation_to_Stress_and_Aging_treatment_sleep.deprivation_72.h_Up	0.0416141	0.375521	0.48037	1.4728	263	29	Hmgcs2,Tspan8,Trh,Bckdha,Rpl18
HP_NEMALINE_BODIES	0.0416364	0.375521	-0.599832	-1.5859	171	12	Tnnt1,Nefl,Neb,Klhl41,Acta1,Cfl2
HP_JOINT_DISLOCATION	0.0417163	0.375916	0.290794	1.26951	349	288	Myh3,Tbx4,Slc18a3,Col1a1,Col3a1,Scarf2,Fzd2,Wnt5a,Sox11,Col1a2,Chst11,Fbn2,Fgfr1,Six3,Fbln1,Aebp1,Slc6a9,Zic2,Itga7,Wnt7a,Chrng,Sil1,Ube2t,Efemp2,Col2a1,Gcdh,Kif22,Chrnd,Fance,Cant1,Fancc,Rad51,Tbl2,Ifih1,Myh7,Cdc45,Bgn,Pkdcc,Fli1,Tgfbr2,Zmpste24,Thra,Atp7a,Cplx1,Colec11,Sf3b4,Smarcal1,Slc12a2,Fgfrl1,Xrcc2,Ankrd55,Col6a2,Lmna,Puf60,Chst14,Ccdc8,Hgd,Gtf2ird1,Syt2,Plod1,Letm1,Hacd1,Gtf2i,Gli2,Dvl3,…
GOBP_BONE_MINERALIZATION	0.0417697	0.375917	0.357105	1.37294	303	97	Isg15,Tgfb1,Ccr1,Omd,Col1a2,Asgr2,Fbn2,Bglap,Sbno2,Alox15,Wnt11,Ano6,Clec3b,P2rx7,Alox5,Tfap2a,Fgfr2,Fgr,Pkdcc,Fgfr3,Zmpste24,Pthlh,Enpp1,S1pr1,Slc24a3
MUELLER_METHYLATED_IN_GLIOBLASTOMA	0.0418443	0.375917	0.484879	1.47671	264	28	Spint1,Stag3,S100a4,Laptm5,Mmp13,Serpind1,Ier3,Hsd17b6,Krt19
GOMF_HEPARIN_BINDING	0.0419298	0.375917	0.342281	1.35107	311	117	Fgfbp3,Ccn2,Fgfr1,Ptprc,Cxcl10,Nrp2,Pcsk6,Gpnmb,Eva1c,Adgrg1,Adamts8,F2,Fstl1,Impg2,Apob,Serpinc1,Efemp2,Cxcl5,Serpind1,Clec3b,Pcolce2,Tgfbr3,Fgfr2,Mmp7,Fgf7,Slit1,Zfp146,Cel,Rpl22,Col11a1,Thbs4,Ltbp2,Sfrp1,Apoe,Fgfrl1,Adamts15,Rspo1,Ptprf,Bmp4,Col5a3,Grem2,Ndnf,Adamtsl5,Sell,Vegfb,Sost,Prg2,Pafah1b1,Thbs2,Crispld2
GOMF_NUCLEAR_RECEPTOR_COACTIVATOR_ACTIVITY	0.0419306	0.375917	-0.378005	-1.43163	138	50	Psmc3ip,Pprc1,Dcaf6,Actn2,Tmf1,Ccar1,Med14,Rnf4,Tacc1,Med13,Med30,Med17,Prkcb,Slc30a9,Med1,Fgf2
HP_SUBARACHNOID_HEMORRHAGE	0.0419749	0.375917	0.513679	1.49841	260	23	Col3a1,F10,Dock8,Mfap5,Tgfbr3,Myh11,Itgb3,Tgfbr2
HP_AORTIC_REGURGITATION	0.0420082	0.375917	0.399527	1.41566	286	59	Ccr1,Col1a2,Smad6,Mfap5,Erap1,Pcgf2,Ehmt1,Idua,Mefv,Myh11,Hcn4,Man2b1,Tgfbr2,Zmpste24,D2hgdh,Gata5,Lmna,Puf60,Nkx2-5,Tlr4
HP_MATERNAL_DIABETES	0.0420458	0.375917	0.470852	1.46459	267	31	Fgfr1,Six3,Sox2,Zic2,Vangl1,Slc12a3,Col2a1,Pparg,Vangl2
GOMF_HEAT_SHOCK_PROTEIN_BINDING	0.0420819	0.375917	-0.308379	-1.33214	113	100	Hspa1a,Dnajb1,Ptges3l,Dnaja4,Hspa13,Dnajc2,Cyp1a1,Limk1,Bag4,Kdr,Npas2,Nr3c1,Chordc1,Creb1,Tpr,Apoa1,Bcor,Hspa14,Bag2,Hspa5,Ptges3,Ahr,Unc45b
HP_CORNEAL_OPACITY	0.0420894	0.375917	0.312584	1.30939	335	190	Cyp1b1,Foxc1,Col7a1,Psmb8,Scarf2,Slc29a3,Hmx1,Gjb3,Fgfr1,Lcat,Sox2,Xpa,Pitx3,Srebf1,Naga,Apob,Pex26,Idua,Abca1,Pex10,Mks1,Col4a1,Col11a1,Tbl2,Ephx2,Pitx2,Wt1,Pex1,Ltbp2,Mmp2,Man2b1,Plcb3,Zmpste24,Apoe,Cryba4,Smarcal1,Atp7b,Fuca1,Gjb2,Ddb2,Pdgfrb,St14,Lmna,Slc4a4,Ndufb11,Gtf2ird1,Nelfa,Pex16,Slc20a2,Bmp4,Letm1,Gtf2i,Tmem216,Ctns,Pex2,Pomt1,Crygd,Col18a1,Slc25a24,Wdr73,Pax6,Kdsr,Plxnd1
GOBP_IMMUNE_RESPONSE_REGULATING_SIGNALING_PATHWAY	0.0421392	0.375917	0.290815	1.26863	352	285	Psmb9,Psmb8,Vav1,Fcer1g,Nfatc1,Fcer1a,Kit,Stap1,Psme2,Ceacam2,Mog,Syk,Ptprc,H2-Ea,H2-M3,Laptm5,Psmd9,Relb,Fcgr2b,Cd40,Ezr,Psmb10,Btk,Plpp4,Cmklr1,Elf1,Nckap1l,Cbfb,H2-K1,Ptpn6,Pik3cd,Ceacam1,Card9,Grap2,Sh2b2,Fgr,Phpt1,Arpc1b,Yes1,C5ar1,Inpp5d,Hck,Shc1,Lpxn,Lgals3,Cr2,Cd300a,Stk11,Nfatc2,Dock1,Cd28,C3ar1,Bax,Mapk3,Ctsh,Rela,Src,Gpld1,Nectin2,Cd4,Tyrobp,Prkaca,Cd276,Fcnb,Plcg1,Csk,Rftn1,Nfatc3,Cd8…
GOBP_PHOSPHATIDYLINOSITOL_3_KINASE_SIGNALING	0.0421487	0.375917	0.336839	1.34375	316	129	Prr5,Dcn,Kit,Ceacam2,Fgfr1,Ncf1,Egfr,Il18,Nop53,Tnf,Myo16,Zfp36l1,Unc5b,Hgf,F2,Erbb4,Inpp5e,Ptpn6,Pik3cd,Ceacam1,Ier3,Egf,Fgr,Ccl5,Pik3ip1,Pdgfra,Nyap1,F2rl1,Gab1,Sirt2,Cd28,Mapk3,Pdgfrb,Src,Ptpn13,Erbb3
GOCC_ACTIN_CYTOSKELETON	0.0421495	0.375917	0.275596	1.23646	370	404	Myh3,Calb2,Fermt3,Pstpip1,Tnnt2,Capg,Pstpip2,Jup,Rcsd1,Myo1d,Clic5,Pgm5,Vcam1,Ankrd23,Cdh1,Dennd2a,Gsn,Llgl2,Pdlim4,Trpv4,Myh4,Lima1,Ppp1r9b,Ccdc102a,Espn,Lcp1,Myo16,Mtss1,Cnn2,Vasp,Abcb4,Ezr,Pdlim1,Bin1,Mobp,Cldn5,Myo9b,Mlph,Pkd2,Tlnrd1,Dapk3,Sptb,Fgr,Arpc1b,Baiap2l1,Myh11,Pof1b,Cgn,Gdpd2,Hck,H1f0,Neurl1b,Cnn3,Nexn,Lpxn,Sptbn4,Dbnl,Trmt10a,Jam3,Slc2a1,Afap1,Myh7,Ndc1,Iqgap2,Akap13,Smtnl2,Carmil1…
HP_DECREASED_MINIATURE_ENDPLATE_POTENTIALS	0.0422559	0.376531	0.636269	1.54243	247	11	Scn4a,Dok7,Chrnd,Chrnb1
GOBP_REGULATION_OF_SMAD_PROTEIN_SIGNAL_TRANSDUCTION	0.0422906	0.376531	0.540696	1.50496	256	19	Tgfb1,Dab2,Veph1,Wwtr1,Fam89b,Bmp4,Bmpr1a,Jak2,Bmp6,Smad4
GOMF_SERINE_HYDROLASE_ACTIVITY	0.042456	0.377681	0.341608	1.34732	315	116	C2,Ctrl,F10,Tmprss11d,Plg,Gzma,Pcsk6,Klk6,Prss23,Hgf,F2,Dpp7,Acr,Klk1b1,Pcsk5,Prss55,Plat,Hgfac,Mmp7,Cpd,Prss56,Cd5l,Pik3ip1,Cela2a,Sec11c,Klk1b3,Ctrc,Mst1,Mmp2,Ctsc,Prcp,Prss21,Ctsh
HP_VERTEBRAL_HYPOPLASIA	0.0426182	0.3788	0.512399	1.49468	264	23	Slc29a3,Sox2,Trpv4,Tnfrsf11a,Vangl1,Col11a1,Inppl1
GOBP_POSITIVE_REGULATION_OF_IMMUNOGLOBULIN_PRODUCTION	0.0426991	0.379139	0.454871	1.45407	273	35	Tgfb1,Sash3,Ptprc,Il13,Cd40,Tnfsf4,Il2,Cd28,Il4ra,Il33,Mad2l2,Kmt5b
GOBP_FEMALE_GAMETE_GENERATION	0.0427643	0.379139	-0.328527	-1.37274	124	81	Adamts1,Wnt4,Pgr,Ccnb1,Inhbb,Taf4b,Bmp15,Mmp19,Panx1,Zfx,Zfp830,Cdc25b,Marf1,Mlh3,Lgr5,Tnfaip6,Trip13,Nanos3,Spo11,Hpgd,Aurka,Rgs2,Parn
HP_APLASIA_HYPOPLASIA_OF_THE_RADIUS	0.0428343	0.379139	0.391661	1.40474	294	63	Myh3,Tgfb1,Zic3,Fkbp10,Fgfr1,Wnt7a,Mmp13,Ube2t,Sall4,Fance,Fgfr2,Fancc,Rad51,Fgfr3,Sf3b4,Xrcc2
GOCC_PLASMA_MEMBRANE_REGION	0.0428838	0.379139	0.2508	1.17679	413	980	Adgrg2,Calb2,Slc18a3,Cavin3,Pstpip1,Slc14a1,Slc22a4,Kcna5,Tbc1d10c,Slc1a5,Sphk1,Cplx3,Slc13a3,Stc1,Enpep,Kcne4,Naaladl1,Stx2,Sapcd2,Mxra8,Stx11,Arhgap45,Dsg2,Cacng5,Nde1,Jup,Gabrq,Fgd5,Car2,Myo1d,Clic5,Reg1,Slc34a3,Itgb2,Ceacam2,Plvap,Krt8,Has2,Myof,Dock8,Cdh1,Scrib,Fxyd1,Psd4,Pard3,Pdlim4,Chrna10,Egfr,Cldn3,Trpv4,Casr,Lima1,Ppp1r9b,Nrp2,Plpp2,Slc6a9,Mfrp,H2-M3,Rhoc,Slc26a4,Lcp1,Slc22a5,Trem2,Slc…
GOBP_CARDIAC_MUSCLE_CELL_CONTRACTION	0.0428864	0.379139	0.398573	1.41229	292	59	Kcna5,Stc1,Kcne4,Dsg2,Jup,Gsn,Kcnh2,Kcnj5,Dsp,Dsc2,Bin1,Hcn4,Snta1,Gata4
GOMF_WNT_ACTIVATED_RECEPTOR_ACTIVITY	0.0429375	0.379139	0.634577	1.53833	251	11	Fzd2,Fzd8,Pkd1,Fzd5
HP_ABNORMAL_INFLAMMATORY_RESPONSE	0.0429546	0.379139	0.258555	1.1984	402	709	Tbx4,Tgfb1,Ncf2,Fermt3,Pstpip1,Psmb9,Clec7a,Tap1,Ccr1,Col7a1,Cybb,Col3a1,Psmb8,Bcl11b,Slc29a3,Cyp7a1,Stx11,Gjb3,Pkp1,Cyba,Kit,Itgb2,Krt8,B2m,Gjc2,Dock8,Sp110,Plg,Cdh1,Fgfr1,Gsn,Ptprc,Bckdha,Six3,Tbx2,Lrrc56,Sult2b1,Ncf1,Dnai1,Egfr,Aebp1,Casr,Fgf3,Agpat2,Xpa,Usb1,Zic2,C3,Bnc2,Erap1,Stxbp2,Card14,Relb,Tnfrsf11a,Pkd1,Fcgr2b,Papss2,Sdhc,Abcb4,Ciita,Srebf1,Btk,Slc12a3,Kif15,Nckap1l,Krt1,Fat4,Acadvl,Fo…
GOBP_BONE_MINERALIZATION_INVOLVED_IN_BONE_MATURATION	0.0429697	0.379139	-0.629701	-1.57711	179	10	Snx10,Bmp2,Rflnb
GOBP_EMBRYONIC_ORGAN_MORPHOGENESIS	0.0429839	0.379139	0.310275	1.30486	343	197	Mfap2,Zic3,Alx1,Fzd2,Efna1,Wnt5a,Neurog1,Sox11,Sox17,Chst11,Fbn2,Th,Tifab,Six3,Tbx2,Vax2,Ntn1,Hlx,Chrna10,Mfap5,Naglu,Hoxb7,Pcgf2,Wnt1,Fzd5,Wnt11,Col2a1,Shox2,Pkd2,Tfap2a,Fgfr2,Gli1,Vangl2,Zic1,Rarg,Col11a1,Msx1,Pdgfra,Gata4,Tprn,Tgfbr2,Cthrc1,Stra6,Mapk3,Tead2,Tbx18,Epha2,Setdb2,Ptk7,Efemp1,Ndst1,Nkx2-5,Kdm2b
HP_PERIODONTITIS	0.0431416	0.379929	0.491954	1.47624	272	26	Col3a1,Itgb2,Plg,Aebp1,Fgf3,Usb1
GOBP_NEGATIVE_REGULATION_OF_T_CELL_RECEPTOR_SIGNALING_PATHWAY	0.0431464	0.379929	0.559721	1.51267	259	17	Ceacam2,Laptm5,Ezr,Ptpn6,Ceacam1,Phpt1,Lgals3
HP_MUTISM	0.0432861	0.38068	0.435183	1.45287	283	43	Col1a1,Col1a2,Fgfr1,Csf1r,Trem2,Ehmt1,Prdm8,Plec,Grn,Tbp
HP_APHASIA	0.0433048	0.38068	0.408631	1.42979	292	55	Gjb1,Col1a1,Col1a2,Fa2h,Fgfr1,Trem2,Ehmt1,Plec,Grn,Actl6b
GOMF_MHC_CLASS_I_PROTEIN_BINDING	0.0434486	0.381623	0.633899	1.53668	254	11	Tap1,Cd8b1,Cd8a,Tap2,Derl1
HP_DISPROPORTIONATE_SHORT_LIMB_SHORT_STATURE	0.0434906	0.38167	0.376701	1.39288	305	76	Col1a1,Fzd2,Wnt5a,Col1a2,Fgfr1,Mmp13,Col2a1,Cant1,Gli1,Col11a1,Evc,Kynu,Xrcc4,Pkdcc,Inppl1,Fgfr3,Gpx4,Alpl,Alg12,Mesd,Ppib,Crtap,Ddr2,Dync2i1,Xylt1
FAN_EMBRYONIC_CTX_ASTROCYTE_1	0.0435287	0.381682	0.389694	1.40398	299	65	C1qtnf3,Adora2b,Dcn,Gfap,Fabp7,Id3,Csdc2,Ezr,Tm7sf2,Eepd1,Veph1,Lss,Lgals3,Plec,Galnt16
GOMF_FIBROBLAST_GROWTH_FACTOR_BINDING	0.043607	0.382048	0.539005	1.50025	264	19	Fgfbp3,Fgfr1,S100a13,Tgfbr3,Fgfr2,Itgb3,Fgfr3,Fgfrl1
GOBP_NEUROMUSCULAR_PROCESS_CONTROLLING_BALANCE	0.0437899	0.383169	0.454257	1.4521	280	35	Nkx6-2,Neurog1,Tifab,Foxs1,Gm2a,Cln3,Hexb,Grin2c,Gaa,Cdh23,Rac3
GOBP_RHO_PROTEIN_SIGNAL_TRANSDUCTION	0.0438918	0.383169	0.348058	1.35694	322	107	Col3a1,Arhgef10,Agtr1a,Col1a2,Cdc42ep1,Ntn1,Cdc42ep2,Rhog,Adgrg1,Rhob,Eps8l1,Lpar6,Net1,Arhgap42,Abca1,Rasgrf2,Myo9b,Cdh13,Adra1a,F2rl1,Lpar1,Akap13,Kank2,Adra2a,Apoe,Gna12,Gpr4
GOBP_MUSCLE_CONTRACTION	0.043956	0.383169	0.290186	1.26586	367	286	Ankrd2,Myh3,Scn4a,Kcna5,Sphk1,Nppa,Stc1,Tnnt2,Kcne4,Ccn2,Dsg2,Neurog1,Jup,Rcsd1,Kit,Myof,Gsn,Tifab,Fxyd1,Tbx2,Stac3,Mybph,Kcnh2,Myh4,Sorbs3,Cacna1h,Gamt,Kcnj5,Vim,Ptafr,Dsp,Chrng,Dsc2,Arhgap42,Ltb4r1,Bin1,Kcnj12,Chrnd,Chrnb1,Myom1,Dapk3,Myh11,Htr1d,Hcn4,Gstm7,Ormdl3,Snta1,Scn7a,Myh7,Oxt,Gata4,Adra1a,Slc8a3,Kcnip2,Adra2a,Ednra,Stac2,Sspn
HP_DYSKINESIA	0.0439668	0.383169	-0.266309	-1.26546	89	188	Slc18a2,Pde10a,Mbd5,Vps13c,Dmxl2,Nus1,Hcn1,Pura,Dnajc6,Ash1l,Kcna1,Mlh3,Pms1,Med23,Cnksr2,Scn1b,Kcnb1,Pik3ca,Hivep2,Dpys,Prrt2,Pms2,Coq2,Kcnma1,Gnas,Xk,Ywhag,Gabrb2,B4galnt1,Syt1,Dync1h1,Fgf14,Cyfip2,Ppp3ca,Rsrc1,Edc3,Cdkl5,Taok1,Slc30a9,Tnik,Atxn7,Cask,Kcnq5,Scn2a,Wwox,Chmp2b,Vps13a,Cux2,Snca,Frrs1l,Gabrb3,Rab11a,Kcna2,Gigyf2,Scn8a,Kif1a,Cltc,Mettl23,Fgf12,Ddx3x,Prkn,Slc45a1,Kras,Iqsec1,Slc25a22…
HP_NEOPLASM_OF_THE_TONGUE	0.0440131	0.383169	-0.444265	-1.48036	160	29	Ofd1,Edn1,Wdpcp,Fas,Nek1,C2cd3,Plcb4,Pik3ca
HP_FEMALE_EXTERNAL_GENITALIA_IN_INDIVIDUAL_WITH_46_XY_KARYOTYPE	0.0440141	0.383169	-0.536082	-1.56006	174	17	Cyp11a1,Nr0b1,Ar,Hsd3b1
DURANTE_ADULT_OLFACTORY_NEUROEPITHELIUM_PERICYTES	0.0440343	0.383169	0.394728	1.40833	302	61	Txnip,Gimap7,Cd74,Sox17,Id3,Plvap,C2cd4b,Vim,Lpar6,Sele,Cldn5,Spry1,Plat,Vwf,Aqp1,Thbd,Fxyd5,Cavin2,Klf2,Tgfbr2,Prcp,Igfbp4
GOMF_HORMONE_ACTIVITY	0.0440591	0.383169	0.376222	1.39112	309	76	Cartpt,Gal,Gh,Nts,Nppa,Stc1,Trh,Grp,Prl,Metrnl,Penk,Adm,Inhbe,Angptl8,Gast,Amh,Nppc,Crh,Pnoc,Nmb,Oxt,Npff,Pthlh,Iapp,Igf2,Metrn,Gnrh1
GOBP_REGULATION_OF_CD8_POSITIVE_ALPHA_BETA_T_CELL_ACTIVATION	0.0440661	0.383169	0.57771	1.51794	263	15	Vsir,Irf1,Nckap1l,Cbfb,H2-K1,Zbtb7b,Sh3rf1,Mapk8ip1,Socs1
GOBP_RESPONSE_TO_EPIDERMAL_GROWTH_FACTOR	0.0441154	0.383278	0.43786	1.45455	288	42	Col1a1,Foxc1,Egfr,Mcm7,Ppp1r9b,Zfp36l2,Zfp36l1,Erbb4,Ascl1,Mapk3,Dusp22,Eef1a1,Pde8a,Knstrn,Plcg1,Mars1,Cad,Stat5b,Gstp1,Ptpn11,Akt1
GOMF_ANTIGEN_BINDING	0.0442129	0.383804	0.483159	1.47148	279	28	Tgfb1,Tap1,Plg,Cd48,H2-Ea,H2-M3,Cd40,H2-K1,Jchain,Slc7a5,Abo,Fcnb,Tap2
GOBP_REGULATION_OF_CELLULAR_RESPONSE_TO_HEAT	0.0442708	0.383988	-0.342016	-1.37304	135	67	Hspa1a,Dnajb1,Ier5,Dnajc2,Bag4,Chordc1,Hsph1,Tpr,Nup205,Nup155,Bag2,Nup50,Ptges3
HP_AORTIC_ANEURYSM	0.0443672	0.384485	0.338676	1.34193	331	121	Myh3,Col1a1,Col3a1,Col1a2,Smad6,Fbn2,Mfap5,Aebp1,Rin2,Pkd1,Chrng,Cyp17a1,Efemp2,Samhd1,Tgfbr3,Pkd2,Myh11,Tbl2,Ifih1,Tgfbr2,Zmpste24,Actl6b,Gata5,Lmna,Nkx2-5,Hgd,Gtf2ird1,Plod1,Nkap,Gtf2i,Mypn,Slc25a24,Tgfb2,Ntng1,Rnaseh2b,Rnaseh2c,Ercc8,Apc2
GOBP_HEMIDESMOSOME_ASSEMBLY	0.044402	0.384485	-0.626081	-1.56805	185	10	Krt5,Krt14,Itgb4
GOBP_REGULATION_OF_T_CELL_CHEMOTAXIS	0.0444709	0.384762	0.633106	1.53476	260	11	Wnt5a,Cxcl10,Ccl5
HP_THORACIC_SCOLIOSIS	0.0446359	0.385869	0.46211	1.45657	284	33	Scn4a,Aebp1,Dok7,Pcgf2,Chrnd,Chrnb1,Zmpste24,Lmna,Puf60,Wdr81,Plod1,Mypn
HP_ABNORMAL_BLOOD_POTASSIUM_CONCENTRATION	0.0447464	0.386504	-0.336506	-1.37308	134	72	Cyp11a1,Clcnkb,Slc34a1,Kcne2,Bsnd,Cyp11b1,Ehhadh,Scn4b,Slc4a1,Hsd3b1,Hsd11b2,Clcnka,Atp6v0a4,Nr3c1,Piezo1,Klhl3
GOBP_REGULATION_OF_RNA_SPLICING	0.0447876	0.386539	-0.299077	-1.314	115	111	Hspa1a,Rbm12b1,Slc39a5,Cwc22,Rbm12,Sap18,Rbm3,Prpf19,Rbm24,Mbnl1,Rbm11,Mbnl2,Zfp326,Khdrbs2,Jmjd6,Srsf10,Tra2a,Fmr1,Magoh,Fxr1,Rbm15,Hnrnpll,Celf3,Dyrk1a,Setx,Clk4
HP_ABNORMAL_RECTUM_MORPHOLOGY	0.0448493	0.386751	0.366659	1.37834	319	84	Tgfb1,Ncf2,Col1a1,Cybb,Cyba,Kit,Itgb2,Ncf1,Sall1,Sdhc,Vangl1,Cdkn2a,Sall4,Spint2,Chek2,Tbl2,Pdgfra,Trp53,Stk11,Tgfbr2,Mdm2,Ndufb11,Rac2,Gtf2ird1,Ltbp4,Gtf2i,Nthl1,Recql4,Naa10,Bmpr1a,Lonp1
GOBP_CELL_ADHESION_MEDIATED_BY_INTEGRIN	0.0449356	0.387175	0.397284	1.40772	306	59	Fermt3,Cyp1b1,Efna1,Itgb2,Syk,Itgb7,Acer2,Sfrp2,Nckap1l,Itgbl1,Ptpn6,Ccl5,Itgb3,Lpxn,Jam3,Tesc,Itgb6,Plpp3,Epha2,Rac3,Pde3b
GOBP_B_CELL_DIFFERENTIATION	0.0449903	0.387308	0.356771	1.36768	325	95	Onecut1,Hhex,Kit,Vcam1,Syk,Ptprc,Zfp36l2,Zfp36l1,Fcgr2b,Il11,Btk,Nckap1l,Rabl3,Ptpn6,Lyl1,St3gal1,Inpp5d,Itfg2,Il2,Cr2,Bcl3,Trp53,Sfrp1
HP_ELEVATED_URINARY_CARBOXYLIC_ACID	0.0450254	0.387308	-0.59054	-1.56133	185	12	Hpd,Ret,Tat,Ppox,Cpox
HP_INFANTILE_AXIAL_HYPOTONIA	0.0451057	0.387678	0.461299	1.45402	287	33	Fgfr1,Six3,Tsen34,Zic2,Psat1,Galc,Tsen15,Gm2a,Man2b1,Tsen54
Gemma_GSE88736_Transcriptomics_of_environmental_enrichment_and_cocaine_using_quantitative_next_generation_sequencing_environmental_history_environmental.enrichment_Down	0.0451432	0.387681	-0.35476	-1.38829	144	58	Klf4,Nr4a3,Grin3b,Dusp4,Nr4a1,Fosl2,Gramd1b,Rbms1,Bcor,Ptpn1
GOBP_WATER_HOMEOSTASIS	0.0452503	0.388228	-0.345769	-1.3804	140	64	Avpr2,Cyp11b1,Alox12,Met,Cftr,Aqp9,Cyp4f14,Sfn,Adcy4,Avp,Wfs1,Prkacb,Grhl3,Cldn1,Tfap2b,Aqp11,Scnn1g
Mural_All_Zeisel_Science_2015	0.0452815	0.388228	0.346437	1.35156	332	108	Mnd1,Serping1,Espl1,Sapcd2,Obscn,Smad6,Foxs1,Adamts8,Wnt5b,Emilin1,Fstl1,Pdlim1,Fzd5,Six5,Myom1,Gucd1,Myh11,Rasl12,Sh3bgr,Nexn,Plec,Bgn,Pdlim3,Fgl2,Adamtsl1
HP_TESTICULAR_ATROPHY	0.0453569	0.388444	-0.624663	-1.5645	189	10	Ar,Bmp2,Wfs1
GOCC_VACUOLAR_LUMEN	0.0454366	0.388444	0.330882	1.32887	344	135	Dcn,Serpina3c,Omd,Arhgap45,Cd74,Naglu,C3,Dapk2,Pycard,Unc13d,Dpp7,Apob,Cspg5,Arg1,Idua,Galc,Scarb2,Gm2a,Cspg4,Vat1,Anxa2,Bgn,Grn,Naprt,Man2b1,Ctsc,Hexa,Fuca1,Hexb,Hebp2,Pdgfrb,Txndc5,Gaa,Ogn,Padi2,Cubn,Vcan,Bcan,Gc,Creg1
GOBP_PROTEOGLYCAN_METABOLIC_PROCESS	0.0454545	0.388444	0.386328	1.39952	314	67	Dcn,Chst11,Gal3st4,Cspg5,Idua,Col2a1,Cspg4,Cant1,B3gat1,Col11a1,Bgn,Chst10,Hexa,Cnmd,Hs6st1,Hexb,Chst14,Ndst1,Chst8,Vcan,Bcan,Ndnf,Ext1,Chst12,Chsy1,Hs6st2,Xylt1
GOBP_BONE_RESORPTION	0.045468	0.388444	0.412104	1.42913	306	52	Cartpt,Gpr137b,Car2,Bglap,Syk,Egfr,Csf1r,Tnfrsf11a,P2rx7,Inpp5d,Itgb3,Pdk4,S1pr1,Iapp,Src,Rac2,Csk
GOBP_NEGATIVE_REGULATION_OF_GLUCOSE_TRANSMEMBRANE_TRANSPORT	0.0454931	0.388444	0.587406	1.51226	267	14	Tnf,Pid1,Stxbp3,Enpp1,Selenos,Appl2,Gsk3a,Pea15a,Fabp5,Grb10
GOBP_COLLAGEN_METABOLIC_PROCESS	0.045544	0.388468	0.36799	1.37911	323	82	Tgfb1,Col1a1,P3h4,Ccn2,Cyp7a1,Col1a2,Vsir,Mmp15,Klk6,Vim,F2,Emilin1,Ciita,Mmp13,Mmp10,Arg1,Nppc,Tram2,Pparg,Mmp7
GOBP_LEUKOCYTE_MIGRATION_INVOLVED_IN_INFLAMMATORY_RESPONSE	0.0455705	0.388468	0.603098	1.52515	267	13	S100a9,Itgb2,Sele,Alox5,Jam3
Gemma_GSE73798_Molecular_profile_of_ketamine_in_comparison_to_memantine_and_phencyclidyne_and_other_psychotropic_drugs_[mouse_hippocampus]_timepoint_1.hour_Up	0.0457633	0.389482	-0.316579	-1.3426	127	89	Glp2r,Egr2,Fos,Arc,Egr4,Egr1,Nr4a3,Dusp6,Dnajb1,Cdkn1a,Dyrk3,Gadd45g,Errfi1,Zfp236
HP_CONTRACTURES_INVOLVING_THE_JOINTS_OF_THE_FEET	0.0457642	0.389482	0.411472	1.42694	308	52	Gjb1,Myh3,Psmb8,Scarf2,Slc29a3,Ccn2,Ky,Chrng,Plec,Fgfr3,Mmp2,Col6a2,Lmna,Irf5,Ccr6,Pomt1,Tmem43,Col12a1,Adat3,Ercc8,Abhd12
OKAWA_NEUROBLASTOMA_1P36_31_DELETION	0.0458925	0.390255	0.530767	1.49521	280	20	Klhl21,Espn,Thap3,Rpl22,Dnajc11
GOBP_PROTEOGLYCAN_BIOSYNTHETIC_PROCESS	0.0459631	0.390536	0.424216	1.44158	303	47	Dcn,Chst11,Gal3st4,Cspg5,Cspg4,Cant1,B3gat1,Bgn,Chst10,Hs6st1,Chst14,Ndst1,Chst8,Vcan,Bcan,Ext1,Chst12,Chsy1,Hs6st2,Xylt1
Gemma_GSE12457_Comparison_of_Environmental_and_Genetic_models_of_ADHD_treatment_Aroclor.1254_Aroclor.1260_Up	0.0461104	0.391469	0.252789	1.1808	440	856	Mycbpap,Hmgcs2,4933411K16Rik,Doc2b,Osgin1,Foxc1,Psmb8,Rrad,Nppa,Scarf2,Bcl11b,Gipc2,Rab7b,Ccdc61,Fzd2,Efna1,Fam3b,Cks1b,Sox17,Id3,Tekt4,Cuedc1,Ankrd16,Sp110,H2-T24,Fgfr1,Hmg20b,Bckdha,Vax2,Sult2b1,Sox2,Csf1,Mybph,Id4,Alpi,Clec4a3,Zfp36l2,Ccdc102a,Xpa,Zfp784,Zic2,Endog,Tpgs1,Begain,Arx,Podxl,Zscan10,Mov10,Ino80b,Ggn,Cox6b2,Psmd9,Thap3,Kcnip1,Arhgap22,Hook2,B4galnt4,Igflr1,Emilin1,Cdc20,Tk1,Mvp,Sre…
HP_ABNORMAL_ERYTHROCYTE_SEDIMENTATION_RATE	0.0461491	0.391478	0.449304	1.44797	298	36	Tgfb1,Psmb9,Slc22a4,Psmb8,Slc29a3,Ciita,Mefv,Arpc1b,Ankrd55,Tnfrsf1a,Sting1,Myd88
GOBP_APOPTOTIC_CELL_CLEARANCE	0.0462833	0.392181	0.452363	1.44605	296	35	C2,C3,Rhog,Trem2,Alox15,Itgb3,Adgrb1,Txndc5,Tyrobp,Fcnb,Rac2,Anxa1,Axl,Mfge8
GOBP_CHAPERONE_MEDIATED_AUTOPHAGY	0.0463419	0.392181	0.586212	1.50918	272	14	Gfap,Stub1,Snrnp70,Bag3,Eef1a1
GOMF_MUSCLE_ALPHA_ACTININ_BINDING	0.0463452	0.392181	0.631223	1.53019	271	11	Pdlim4,Pdlim1,Pkd2,Nrap,Mypn,Ldb3,Pdlim5
GOBP_POSITIVE_REGULATION_OF_ACUTE_INFLAMMATORY_RESPONSE	0.0463825	0.392181	0.530144	1.49346	283	20	C2cd4a,C2cd4b,C3,Tnf,Creb3l3,Tnfrsf11a,Btk
HP_ABNORMAL_RESPIRATORY_SYSTEM_MORPHOLOGY	0.0464293	0.392214	0.251539	1.17707	445	902	Myh3,Scn4a,Cdca7,Tgfb1,Ncf2,Serping1,Slc18a3,Psmb9,Clec7a,Tap1,Ccr1,Cybb,Col3a1,Psmb8,Tnnt2,Scarf2,Zic3,Bcl11b,Alx1,Slc29a3,Ccn2,Myrf,Cyba,Sox11,Agtr1a,Sox10,Plvap,B2m,Fbn2,Dock8,Sp110,Plg,Fgfr1,Gsn,Ptprc,Six3,Lrrc56,Sult2b1,Sox2,Ncf1,Mfap5,Dnai1,Egfr,Trpv4,Casr,Gatm,Naglu,Rin2,Usb1,Zic2,Itga7,Erap1,Psat1,Slc26a4,Stxbp2,Trem2,Ccnf,Relb,Tnfrsf11a,Fcgr2b,Dok7,Pcgf2,Wnt7a,Ciita,Vangl1,Erbb4,Srebf1,B…
GOBP_AMINE_TRANSPORT	0.0464618	0.392214	-0.313494	-1.33463	129	90	Sncg,Slc18a2,Npy2r,Htr2a,Slc43a1,Per2,Slc22a2,Syt4,Htr1b,Aqp9,Rgs4,Npy5r,Avp,Agtr2,Rhcg,Syt13,Syt12,Fgf20,Chrna3,Kcnb1,Tacr2,Grm7
GOBP_REGULATION_OF_OLIGODENDROCYTE_DIFFERENTIATION	0.0465189	0.392378	0.4635	1.45348	297	32	Tmem98,Nkx2-2,Aspa,Slc45a3,Olig2,Pparg
HP_SEVERE_SHORT_STATURE	0.0465847	0.392616	0.375256	1.38055	325	74	Col1a1,Fzd2,Wnt5a,Col1a2,Fgfr1,Trpv4,Sil1,Sdhaf1,Sall4,Col2a1,Cant1,Cenpt,Cdc45,Inppl1,Fgfr3,Pnpla6,Ptcd3
GOBP_POSITIVE_REGULATION_OF_RECEPTOR_SIGNALING_PATHWAY_VIA_STAT	0.0466369	0.392738	0.448974	1.45655	302	37	Gh,Cyp1b1,Prl,Kit,Tnf,F2,Erbb4,Ccl5,Cd300a,Prlr
GOBP_RESPONSE_TO_ARSENIC_CONTAINING_SUBSTANCE	0.046892	0.394498	-0.453908	-1.48522	171	27	Atf3,Cdkn1a,Cyp1a1,Zc3h12a,Nefl,Zfand1,Rnf4,Pten,Mknk2
HP_PROTRUSIO_ACETABULI	0.0469637	0.394498	0.644663	1.51956	272	10	Col1a1,Col1a2,Fkbp10,Mmp2,Tgfbr2
GOBP_NEGATIVE_REGULATION_OF_PROTEIN_LOCALIZATION_TO_NUCLEUS	0.0469928	0.394498	0.501046	1.4741	292	24	Apod,Tmem98,Fbxo4,Otud7b,Lzts2
GOBP_TISSUE_HOMEOSTASIS	0.0469974	0.394498	0.306394	1.29276	377	202	Cartpt,Foxc1,Serpina3c,Gpr137b,Napsa,Ccn2,Pip,Cdh3,Car2,Mbp,B2m,Sash3,Bglap,Syk,Csf1,Egfr,Cldn3,Csf1r,Slc22a5,Tnfrsf11a,Krt1,Cldn5,Col2a1,P2rx7,Jchain,Tjp2,Wwtr1,Inpp5d,Abca4,Tff3,Itgb3,Jam3,Esrrb,Slc2a1,Stk11,Pdk4,Itgb6,Bax,Scx,Slc12a2,Ctsh,S1pr1,Iapp,Src,Atp1b2,Tulp1,Cdh23,Rac2,Rac3,Csk,Cldn12,Cubn,Trp53inp2,Tlr4,Rp1,Nos3,Alb,Bbs2,Cdhr1,Neurod1,Ncdn,Bbs1,Rcn3
GOBP_GONADOTROPIN_SECRETION	0.0472041	0.395352	-0.587249	-1.55263	194	12	Inha,Tbx3,Inhbb,Tmf1,Tacr2,Niban2
GOBP_SERINE_PHOSPHORYLATION_OF_STAT_PROTEIN	0.0472041	0.395352	-0.587292	-1.55274	194	12	Ret,Nlk,Cdk5r1,Gadd45a,Ifnb1
HP_ABNORMAL_CIRCULATING_IGE_LEVEL	0.047213	0.395352	0.469943	1.44919	298	30	Tgfb1,Col7a1,Dock8,Cd40,Nckap1l,Krt1,Card9,Il2rg
GOBP_REGULATION_OF_SPINDLE_ASSEMBLY	0.0473044	0.395619	-0.478612	-1.50998	178	23	Hspa1a,Spag5,Tpr,Chmp4c,Vps4b,Rnf4,Dync1h1
HP_APLASTIC_ANEMIA	0.0473588	0.395619	-0.493456	-1.52239	181	21	Nop10,Piga,Prf1,Gata2,Gfi1,Palb2,Tert,Efl1,Acd,Xiap,Srp72
HP_ABNORMAL_SEX_DETERMINATION	0.0473588	0.395619	-0.493137	-1.5214	181	21	Cyp11a1,Nr0b1,Wnt4,Hsd3b1
GOBP_CELL_SUBSTRATE_JUNCTION_ORGANIZATION	0.0474982	0.396465	-0.309196	-1.32642	130	94	Krt5,Wnt4,Krt14,Wdpcp,Itgb4,Myoc,Phldb2,Fmn1,Kdr,Actn2,Nrp1,Ptprk,Smad3,Epha3,Arhgap6,Dmtn,Ajuba,Ptprj,Pten,Slk,Dlc1,Fn1
HP_ABNORMAL_MALE_REPRODUCTIVE_SYSTEM_PHYSIOLOGY	0.0478161	0.398799	-0.269325	-1.27264	103	172	Ttr,Nr0b1,Ccdc141,Cfap300,Sema3a,Tacr3,Dusp6,Ar,Cdkn1a,Ofd1,Hnf1b,Vps13c,Cftr,Bmp2,Poc1a,Stk36,Taf4b,Fanca,Dnajb13,Flrt3,Slc40a1,Limk1,Wfs1,Cisd2,Nr3c1,Dnajc6,Dcaf17,Steap3,Ccdc65,Dcc,Palb2
HP_ABNORMAL_ELASTICITY_OF_SKIN	0.0479523	0.399615	0.322255	1.311	369	150	Col1a1,Foxc1,Col3a1,Bcl11b,Col1a2,Gsn,Sult2b1,Aebp1,Sparc,Kcnn3,Rin2,Psat1,Ehmt1,Efemp2,Spint2,Kif22,Antxr1,Fgfr2,Tbl2,Pitx2,Pex1,Trp53,Fgfr3,Man2b1,Tgfbr2,Zmpste24,Atp7a,Rit1,Gpx4,Enpp1,Pdgfrb,Lmna,Prkaca,Puf60,Chst14,Ndufb11,Gtf2ird1,Ltbp4,Plod1,Gtf2i,Megf8,Slc6a8,Slc39a13,Ext1,Col12a1,Naa10,Slc25a24,Tgfb2
GOBP_POSITIVE_REGULATION_OF_INSULIN_LIKE_GROWTH_FACTOR_RECEPTOR_SIGNALING_PATHWAY	0.048203	0.401384	0.611749	1.51525	282	12	Igfbp5,Igfbp3,Cdh3,Wnt1
GOBP_MACROPHAGE_PROLIFERATION	0.0483399	0.402202	0.643306	1.51636	280	10	Csf1,Csf1r,Trem2,Mapk3,Il33
GOBP_BIOLOGICAL_PROCESS_INVOLVED_IN_INTERACTION_WITH_SYMBIONT	0.0485948	0.404	0.39432	1.39722	331	59	Plg,Reg3g,Tfap4,Csf1r,Ctdp1,Camp,F2,Arg1,Cxcl5,Aqp1,Anxa2,Ccl5,F2rl1,Apoe,Pcx,Ccnk,Hdac1,Ppib,Sp1,Smarca4,Gpx1,Rab9
HP_ABNORMAL_PHALANGEAL_JOINT_MORPHOLOGY_OF_THE_HAND	0.0486424	0.404073	0.319601	1.30879	377	159	Myh3,Slc18a3,Slc22a4,Psmb8,Alx1,Slc29a3,Fzd2,Wnt5a,Fbn2,Trpv4,Ctdp1,Dok7,Pcgf2,Ciita,Chrng,Fat4,Idua,Sall4,Col2a1,Cant1,Fgfr2,Col11a1,Cdc45,Pex1,Fgfr3,Mmp2,Tgfbr2,Zmpste24
HP_VENTRICULAR_EXTRASYSTOLES	0.0488012	0.40473	0.596377	1.50815	286	13	Dsg2,Jup,Dsp,Cacna1s,Tmem43,Naa10
HP_CONGENITAL_MALFORMATION_OF_THE_LEFT_HEART	0.0488651	0.40473	0.474333	1.45429	309	29	Myrf,Smad6,Kynu,Wt1,Gata4,Fli1,Nr2f2,Gata5,Nkx2-5,Haao,Ccdc22,Stag2,B3glct,Notch1,Nadsyn1
GOBP_RESPONSE_TO_IONIZING_RADIATION	0.0489109	0.40473	0.335585	1.32969	365	121	Myc,Vcam1,Fbxo4,H2ax,Ptprc,Cxcl10,Aen,Swi5,Rhob,Sfrp2,Net1,Chek2,Abcg5,Ifi204,Rad51,Thbd,Mrnip,Eef1d,Xrcc4,Trp53,Stk11,Sfrp1,Itgb6,Zmpste24,Bax,Xrcc2,Mndal,Mta1,Cryab,Nox4,Mdm2,Brat1,Dnm2,Bak1,Brcc3,Kdm4d,Anxa1,Abraxas1,Casp3,Rnf168
GOBP_ODONTOGENESIS	0.0489145	0.40473	0.351943	1.3531	355	97	Col1a1,Foxc1,Bcl11b,Car2,Col1a2,Id3,Bglap,Relt,Adm,Csf1,Wnt6,Csf3r,Dmp1,Zfp422,Aqp5,Tfap2a,Fgfr2,Aqp1,Msx1,Pitx2,Pdgfra,Itgb6,Bax,Alpl,Src,Ambn,Aqp6,Pax9,Bmp4,Hdac1,Gli2,Ctnna1,Bsg,Bmpr1a,Tgfb2,Nf2,Sostdc1,Ppara
GOBP_SKELETAL_MUSCLE_CELL_DIFFERENTIATION	0.0489231	0.40473	-0.363744	-1.38964	158	52	Egr2,Fos,Atf3,Egr1,Six4,Myf6
GOBP_NEGATIVE_REGULATION_OF_GLIAL_CELL_DIFFERENTIATION	0.0489545	0.40473	0.566245	1.51027	294	16	Nkx6-2,Tmem98,F2,Dusp10,Gpr37l1,Nr1d1
HP_HYPERLIPIDEMIA	0.0491486	0.405167	0.355741	1.35501	354	91	Psmb9,Psmb8,Slc29a3,Cyp7a1,Stx11,Plvap,Lcat,Aebp1,Agpat2,Stxbp2,Slc2a2,Unc13d,Apob,Lipe,Abca1,Pparg,Abcg5,Cyp19a1,Xrcc4,Zmpste24,Apoe,Dgat1,Rab27a,Lmna,Ldlrap1,Rspo1,Cep19,Fech
HP_STAGE_5_CHRONIC_KIDNEY_DISEASE	0.0491587	0.405167	-0.335636	-1.36045	148	70	Slc34a1,Dcdc2a,Hnf1b,Col4a4,Ehhadh,Slc7a7,Ahi1,Col4a6,Cep290,Spry2,Tbc1d8b
GOBP_REGULATION_OF_ACTIN_FILAMENT_BASED_MOVEMENT	0.0491727	0.405167	0.45859	1.43808	314	32	Stc1,Dsg2,Jup,Dsp,Dsc2,Bin1,Hcn4,Gata4
GOMF_AMINOPEPTIDASE_ACTIVITY	0.0491778	0.405167	0.458421	1.44495	313	33	Enpep,Naaladl1,Mmp15,Erap1,Rnpepl1,Dpp7,Kdm8,Metap1d,Ctsh
GOBP_ASTROCYTE_ACTIVATION	0.0492019	0.405167	0.533066	1.48372	298	19	Egfr,Tnf,Trem2,C5ar1,Bace2,Grn,Nr1d1
Astrocyte_All_Zhang_JNeuro_2014	0.0493904	0.406398	0.451581	1.43343	315	34	Slc14a1,Egfr,Kcnn3,Itga7,Hgf,Gdpd2,Phkg1,Fgfr3,Slc6a11,Slc4a4,Sorcs2,Ppp1r3c,Aldh1l1,Lrig1,Mlc1,Aifm3,Chrdl1,Tnc,Paqr6
DropViz_HC_Mural_Rgs5Acta2_cluster-markers.csv	0.0495152	0.407103	0.32059	1.3081	382	154	Serping1,Foxc1,Rrad,Enpep,Kcne4,Ifitm1,Atp2a3,Rcsd1,Col1a2,Cp,Tbx2,Foxs1,Zic4,Cped1,Cnn2,Vasp,Vim,Prss23,Pdlim1,Kcnmb1,Cspg4,Hrc,Eva1b,Zic1,S100a11,Col4a1,Myh11,Heyl,Rasl12,Sh3bgr,Rarres2,Nexn,Ifitm2,Bgn,Pdlim3,Ednra,Ggt1,Pdgfrb,Tbx18,Ptgis,Ehd2,Vstm4,C1qtnf2,Gprc5c,Casq2,Pcp4l1,Tns1,Anxa1,Cnn1,Gpx8,Nbl1,Tinagl1,Nid1,Rcn3,Lmod1
GOBP_SYNCYTIUM_FORMATION	0.0496107	0.407549	0.433813	1.4342	324	41	Myof,Cxcl10,Sbno2,Cacna1h,Trem2,Wnt1,Gcm1,Nfatc2,Cd9,Adgrb1,Il4ra,Tyrobp,Ehd2,Vash2,Cd81,Myh9,Flot1,Cdon,Cd53,Myod1
GOBP_POSITIVE_REGULATION_OF_DNA_RECOMBINATION	0.0496476	0.407549	0.457207	1.44112	316	33	Tgfb1,Ptprc,Cd40,Timeless,Tnfsf4,Mrnip,Il2,Cd28
GOBP_RESPONSE_TO_LEPTIN	0.0497137	0.407562	-0.480507	-1.50114	190	22	Nr4a3,Edn1,Ccna2,Inhbb,Ebi3,Lepr,Fgf23,Pten
GOMF_HORMONE_BINDING	0.0497275	0.407562	-0.328066	-1.35384	145	77	Glp2r,Ttr,Ar,Crhbp,Ghr,Gucy2c,Ebi3,Slc40a1,Ucn2,C2cd2l,Nr3c1,Vipr1,Gper1,Lepr,Glp1r,Hcrtr1,Galr2,Hcrtr2,Cckbr,Atp1a1
GOCC_INTERMEDIATE_FILAMENT	0.0499564	0.408794	0.384944	1.3836	343	64	Krt71,Gfap,Pkp1,Krt24,Jup,Krt8,Cldn11,Fam83h,Vim,Dsp,Lmnb1,Krt1,Evpl,Prph,Sync,Plec,Lmnb2,Bfsp1,Krt19,Vmac,Lmna,Ldlrap1,Krt36,Slc1a4,Fbf1
HP_SHORT_FEMUR	0.0499915	0.408794	0.59445	1.50328	293	13	Tbx4,Col2a1,Col11a1,Fgfr3,Puf60,Alg12
GOMF_ACTIVE_TRANSMEMBRANE_TRANSPORTER_ACTIVITY	0.05	0.408794	0.299005	1.27867	408	230	Slc5a11,Slc22a4,Tap1,Slc1a5,Slc13a3,Slc15a3,Slc35d3,Slco5a1,Slc34a3,Slc9a8,Slc25a18,Slc12a4,Slc12a8,Slc22a3,Slc10a4,Slc6a9,Slc5a5,Slc26a4,Slc22a5,Slc6a13,Slc38a3,Slc16a3,Slc26a6,Slc12a7,Abcb4,Slc5a1,Slc12a3,Slc17a6,Slc45a3,Abca1,Slc22a6,Slc12a9,Slc6a12,Abcg5,Slc8a2,Slco1a5,Slco2b1,Abca4,Abcb8,Slc7a5,Slc17a3,Atp4a,Slc8a3,Slc9a4,Slc6a6,Atp7a,Slc15a2,Slc5a2,Atp7b,Slc12a2,Slc28a3,Slc4a2,Slc24a3,Slc6a…
GOBP_RESPONSE_TO_ACIDIC_PH	0.0500744	0.408794	0.540405	1.48232	302	18	Slc38a3,Gpr4,Asic3,Src,Gip,Ctss,Trpv1,Asic2,Rab11fip5
GOBP_REGULATION_OF_B_CELL_DIFFERENTIATION	0.0501705	0.408794	0.518352	1.48004	308	21	Syk,Zfp36l2,Zfp36l1,Btk,Nckap1l,Ptpn6,Inpp5d,Il2,Sfrp1
GOBP_REGULATION_OF_SYNAPTIC_TRANSMISSION_GABAERGIC	0.0501869	0.408794	-0.460991	-1.48337	187	25	Htr1b,Npy5r,Plcl2,Syn3,Plcl1,Pten,Nlgn1,Tac1,Cnr2,Phf24
GOBP_REGULATION_OF_KIDNEY_DEVELOPMENT	0.0501869	0.408794	-0.460958	-1.48326	187	25	Ret,Wnt4,Six4,Adipoq,Agtr2,Gata3,Wnt2b
GOBP_REGULATION_OF_CALCIUM_ION_IMPORT	0.0501918	0.408794	0.492429	1.46351	313	25	Stc1,Casr,Plpp4,Pkd2,Crh,Egf,Lgals3,Trim27,Pdgfrb
HP_MELANOCYTIC_NEVUS	0.0503543	0.409797	0.418358	1.42688	333	48	Col3a1,Cdh3,Fkbp10,Xpa,Tnfrsf11a,Sdhc,Tyr,Fgfr2,Fgfr3,Rras,Rit1,Rbm28,Smarcal1,Ddb2,Igf2,Hps1
GOMF_AMINE_BINDING	0.0505686	0.410456	-0.602259	-1.54738	208	11	Htr1f,Htr2a,Htr1b
GOMF_GABA_GATED_CHLORIDE_ION_CHANNEL_ACTIVITY	0.0505931	0.410456	-0.582521	-1.54013	208	12	Gabra6,Gabra1,Gabra4,Gabrb2,Gabrb1,Gabrg3,Gabrb3,Gabrg1,Gabrg2
GOBP_REGULATION_OF_CEREBELLAR_GRANULE_CELL_PRECURSOR_PROLIFERATION	0.0506049	0.410456	0.625738	1.5169	296	11	Egf,Gli1,Lhx5,Zfp423,Gpr37l1,Gli2,Slc6a4,Smo,Shh
GOCC_POLYMERIC_CYTOSKELETAL_FIBER	0.0506343	0.410456	0.268321	1.21517	454	462	Krt71,Pstpip1,Gtse1,Pstpip2,Gfap,Pkp1,Krt24,Nde1,Jup,Rcsd1,Krt8,Capn6,Map6d1,Pdlim4,Haus8,Dnai1,Trpv4,Cldn11,Fhdc1,Klhl21,Haus4,Rassf1,Cdk5rap2,Espn,Tppp3,Tpgs1,Dcx,Lcp1,Tubb4a,Kifc2,Fam83h,Vim,Tuba8,Hook2,Ezr,Plk1,Eml2,Dsp,Lmnb1,Kif15,Krt1,Pdlim1,Tubb2b,Evpl,Lzts2,Ndrg1,Dnah2,Birc5,Mefv,Prph,Myo9b,Eml1,Kif22,Eml3,Pkd2,Prc1,Dapk3,Tiam1,Tubb1,Mid1ip1,Pof1b,Gdpd2,Hck,Sync,Sptbn4,Dbnl,Jam3,Plec,Rsph…
GOBP_NEGATIVE_REGULATION_OF_PROTEIN_LOCALIZATION_TO_MEMBRANE	0.0506714	0.410456	0.491798	1.46163	316	25	Tgfb1,Mrap,Dab2,Mrap2,Tmbim1,Pid1,Pkdcc,Csk,Rhoq,Ppp2r5a
GOMF_INSULIN_LIKE_GROWTH_FACTOR_I_BINDING	0.0506717	0.410456	0.593209	1.50014	297	13	Igfbp5,Igfbp3,Igfbp1,Itgb3,Igfbp2,Igfbp4,Itga6,Lrp2,Igf1r
HP_OSTEOLYSIS	0.0507236	0.410558	0.37739	1.37901	353	71	Col3a1,Slc29a3,Ccn2,Fgfr1,Tnfrsf11a,Scarb2,Cdkn2b,Chek2,Ifih1,Trp53,Mmp2,Man2b1,Zmpste24,Ctsc,Atp7a,Idh2,Gjb2,Pdgfrb,Lmna,Irf5,Ccr6
HP_ABNORMALITY_OF_THE_KNEE	0.0508311	0.411109	0.290859	1.26049	421	267	Myh3,Tbx4,Tgfb1,Slc18a3,Col1a1,Pstpip1,Col7a1,Scarf2,Fzd2,Sox11,Car2,Col1a2,Fkbp10,Chst11,Fbn2,Trpv4,Aebp1,Slc6a9,Itga7,Psat1,Ctdp1,Dmp1,Wnt7a,Ky,Mmp13,Chrng,Sdhaf1,Idua,Col2a1,Kif22,Lgi4,Cant1,Gli1,Cenpt,Col11a1,Evc,Tbl2,Cyp19a1,Ifih1,Cdc45,Pkdcc,Fgfr3,Man2b1,Atp7a,Enpp1,Hs6st1
HP_AXONAL_DEGENERATION	0.0509459	0.411422	0.551393	1.49016	306	17	Gjb1,Serping1,Ctdp1,Naga
GOBP_REGULATION_OF_PRODUCTION_OF_SMALL_RNA_INVOLVED_IN_GENE_SILENCING_BY_RNA	0.050981	0.411422	0.50245	1.46565	316	23	Tgfb1,Egfr,Tnf,Mycn,Ncor2,Ripk1,Trp53,Zmpste24,Tarbp2,Bmp4
Cembrowski_HippoSeq_ca4-ca3_d-ca3_v-ca2-ca1_d-ca1_v__VS__dg_d-dg_v	0.0510018	0.411422	-0.489383	-1.50982	195	21	Sema3e,Fhl2,Me1,Ppp2r2b,Neurod6,Syt1,Sv2b,Elavl4,Dkk3,Khdrbs3,Synj2,Dock9,Gap43,Gnai1,Stmn2
HP_ANORECTAL_ANOMALY	0.0510279	0.411422	0.299044	1.27726	416	227	Tgfb1,Ncf2,Col1a1,Foxc1,Col7a1,Cybb,Zic3,Cyba,Kit,Itgb2,Dock8,Cdh1,Six3,Ncf1,Egfr,Usb1,Zic2,Sall1,Wnt7a,Sdhc,Vangl1,Ehmt1,Fat4,Acadvl,Ube2t,Cdkn2a,Sall4,Spint2,Chek2,Fance,Fgfr2,Mks1,Mycn,Fancc,Rad51,Tbl2,Pitx2,Pdgfra,Cr2,Cdc45,Dchs1,Trp53,Stk11,Fli1,Tgfbr2
GOBP_HYALURONAN_METABOLIC_PROCESS	0.0513185	0.413445	0.465264	1.43476	324	30	Tgfb1,Has2,Stab2,Hgf,Egf,Hexa,Hexb,Cd44,Itih4
HP_ABNORMALITY_OF_THE_PERIPHERAL_NERVOUS_SYSTEM	0.0513972	0.413759	-0.257321	-1.23177	102	199	Ttr,Slc18a2,Kcne2,Ret,Bdnf,Slc6a2,Cyp11b1,Nr4a2,Scn4b,Vps13c,Ahi1,Col5a1,Dysf,Sema3c,Cep290,Fanca,Gabbr2,Wfs1,Cisd2,Tmem237,Actg2,Dnajc6,Elp1,Jmjd1c,Ppox,Mbtps2,Lepr,Palb2,Arl3,Scn11a,Zeb2,Chrna3,Hira,Il12a,Bcor,Arl6,Cep104,Fgf8,Fmr1,Coq2,Pigyl
HP_FLAT_ACETABULAR_ROOF	0.051461	0.413953	0.511315	1.47393	316	22	Trpv4,Col2a1,Cant1,Bgn,Inppl1,Fgfr3,Gpx4
GOBP_KINETOCHORE_ORGANIZATION	0.0515594	0.414311	-0.526132	-1.5311	204	17	Cenpa,Nuf2,Cenpe,Cenpn,Cenpk
GOBP_INTRACILIARY_TRANSPORT	0.051585	0.414311	-0.398042	-1.43477	178	40	Dync2i2,Ssx2ip,Ift22,Arl3,Ift88,Ift74,Ift27,Mak,Kifap3,Ift57,Tub,Cluap1,Ift140,Dync2h1
HP_PAPULE	0.0516937	0.414864	0.394482	1.39104	350	58	Col1a1,Clec7a,Ccr1,Col7a1,Egfr,Aebp1,Erap1,Card14,Sdhc,Naga,Aqp5,Mefv,Tmc6,Plec,Zmpste24,Gjb2,Il17ra,Lmna
GOBP_DEVELOPMENTAL_PIGMENTATION	0.0518403	0.41572	0.453873	1.43061	330	33	Kit,Sox10,Cd63,Tyr,Cited1,Enpp1,Bax,Rab27a,Tyrp1,Rab38,Ednrb,Bcl2,Hps4,Ihh,Usp13,Ap1m1,Bcl2l11
HP_APLASIA_HYPOPLASIA_INVOLVING_THE_VERTEBRAL_COLUMN	0.0519846	0.416101	0.405708	1.40695	350	52	Zic3,Slc29a3,Sox2,Trpv4,Tnfrsf11a,Wnt7a,Vangl1,Idua,Col2a1,Vangl2,Col11a1,Bgn,Inppl1,Fuca1
HP_ABNORMAL_VAGINA_MORPHOLOGY	0.0520014	0.416101	-0.321164	-1.34197	151	81	Cyp11a1,Nr0b1,Wnt4,Ar,Frem2,Hsd3b1,Dync2i2,Tbx3,Fras1,Col4a6,Jak3,Col4a5,Smad3,Gata3,Irf6,Trip13,Ppp1r12a,Zeb2,Nab2,Bcor,Arl6,Polr1c
GOBP_POSITIVE_REGULATION_OF_HORMONE_SECRETION	0.0520451	0.416101	0.342974	1.33712	382	107	Gal,Doc2b,C1qtnf3,Nnat,Trh,Grp,Sox11,Gipr,Egfr,Casr,Psmd9,Pck2,Fgg,Crh,Phpt1,Nmb,Cyp19a1,Vamp8
GOBP_REGULATION_OF_COMPLEMENT_ACTIVATION	0.0520475	0.416101	0.449028	1.42533	332	34	Serping1,C2,C6,C3,F2,C5ar1,Cd5l,Pros1,Cr2,C1qc,C3ar1,Cfp,A2m,Cd81,Cd46
HP_APLASIA_HYPOPLASIA_AFFECTING_THE_ANTERIOR_SEGMENT_OF_THE_EYE	0.0521464	0.416571	0.350326	1.34557	378	96	Foxc1,Hmx1,Sox10,Fgfr1,Fgf3,Adamts10,Sdhc,Ube2t,Sall4,Col2a1,Fance,Mks1,Fancc,Col4a1,Rad51,Tbl2,Pitx2,Wt1,Ltbp2,Tmem127,Cplx1,Adamtsl1,Fgfrl1,Xrcc2,Vhl,Gtf2ird1,Fam111a,Ldhd,Letm1,Gtf2i,Tmem216
HP_APLASIA_HYPOPLASIA_OF_THE_TONGUE	0.0522591	0.416979	-0.452454	-1.4669	191	26	Edn1,Prrx1,Wdpcp,Nek1,Cep290,Ecm1,Plcb4
HP_SYNOSTOSIS_INVOLVING_BONES_OF_THE_UPPER_LIMBS	0.0522775	0.416979	0.36139	1.35853	372	84	Myh3,Fgfr1,Fbln1,Wnt7a,Sall4,Cant1,Fgfr2,Gli1,Zic1,Evc,Tbl2,Fgfr3,Rras,Atp7a,Cplx1,Rit1,Colec11,Sf3b4,Fgfrl1,Gtf2ird1,Letm1,Gtf2i,Lztr1,Recql4,Chsy1,Pitx1,Xylt1,Ptpn11
GOBP_MAMMARY_GLAND_DEVELOPMENT	0.0523617	0.417226	0.339479	1.33209	387	112	Igfbp5,Hk2,Stat5a,Prl,Wnt5a,Scrib,Tbx2,Ntn1,Csf1,Csf1r,Tnfrsf11a,Erbb4,Serpinc1,Arg1,Egf,Fgfr2,Msx1,Ddr1,Ncor2,Zbtb7b,Mst1,Orai1,Tgfbr2,Atp7a,Prlr,Bax,Src,Epha2,Slc6a3,Capn1,Aprt,Kalrn,Bmp4,Cad,Gli2
HP_EXCESSIVE_SALIVATION	0.0524124	0.417226	-0.318609	-1.33542	150	83	Dlk1,Usp27x,Rps6ka3,Pde10a,Tasp1,Zbtb11,Gabra1,Agtr2,Gabbr2,Scn1a,Acsl4,Dmd,Satb2,Prps1,Zeb2,Cnksr2,Pou3f3,Atp6ap2,Slc9a6,Scn1b
Endothelial_All_Daneman_PLOS_2010	0.0524508	0.417226	0.455119	1.4272	335	32	Hspa12b,Gimap5,Sox17,Myct1,Tcf23,Foxq1,Cd40,Fmo2
GOBP_REGULATION_OF_RESPONSE_TO_OSMOTIC_STRESS	0.0524686	0.417226	0.637446	1.50255	304	10	Cln3,Efhd1,Letm1,Bdkrb2,Slc25a23,Mlc1,Arhgef2
GOBP_RECEPTOR_CLUSTERING	0.0526157	0.418076	0.415918	1.41338	347	47	Itgal,Itgb2,Gsn,Scrib,Itgb7,Fnta,Apoe,Nrxn2,Pick1,Slc7a11,Mesd,Cd81
DURANTE_ADULT_OLFACTORY_NEUROEPITHELIUM_NK_CELLS	0.0526932	0.418373	0.39231	1.39009	359	59	Psmb9,Tbc1d10c,Fcer1g,Cyba,Itgb2,B2m,Traf3ip3,Ptprc,Cd48,Gzma,Lcp1,H2-K1,Il2rg,Ccl5,Ifitm2
GOMF_TRANSFORMING_GROWTH_FACTOR_BETA_BINDING	0.0528838	0.419436	0.537694	1.47488	319	18	Wfikkn1,Nrros,Vasn,Tgfbr3,Tgfbr2
GOBP_ANTIMICROBIAL_PEPTIDE_PRODUCTION	0.0529722	0.419436	0.605794	1.5005	310	12	Pgc,Klk1b1,Klk1b3,Klk1b5,Klk1b4,Klk1b11,Klk1b24,Klk1b21
GOBP_ANTIBACTERIAL_PEPTIDE_PRODUCTION	0.0529722	0.419436	0.605794	1.5005	310	12	Pgc,Klk1b1,Klk1b3,Klk1b5,Klk1b4,Klk1b11,Klk1b24,Klk1b21
HP_GYNECOMASTIA	0.0530277	0.419436	-0.319768	-1.33614	154	81	Cyp11a1,Nr0b1,Ccdc141,Sema3a,Tacr3,Dusp6,Ar,Sema3e,Hsd3b1,Flrt3,Smchd1,Lepr,Dcc,Phf6,Pik3ca,Fgf8,Fmr1,Hpgd,Polr3a,Usf3,Hsd17b3,Pten
GOBP_POSITIVE_REGULATION_OF_ENDOTHELIAL_CELL_CHEMOTAXIS	0.0530285	0.419436	-0.554907	-1.53074	217	14	Smoc2,Hspb1,Met,Kdr
GOBP_NEGATIVE_REGULATION_OF_ANTIGEN_RECEPTOR_MEDIATED_SIGNALING_PATHWAY	0.0530717	0.41946	0.50078	1.46078	329	23	Ceacam2,Laptm5,Fcgr2b,Ezr,Ptpn6,Ceacam1,Phpt1,Lpxn,Lgals3,Cd300a
GOMF_UBIQUITIN_CONJUGATING_ENZYME_BINDING	0.053148	0.419744	-0.440675	-1.45723	194	28	Rasd2,Rnf144b,Dcun1d5,Dcun1d4,Arih1,Rnf180,Traf6,Rnf14,Trim72,Dcun1d1,Ankib1,Rnf217
GOBP_PIGMENT_CELL_DIFFERENTIATION	0.0532289	0.419747	0.489704	1.45541	332	25	Kit,Sox10,Cd63,Cited1,Enpp1,Rab27a,Tyrp1,Rab38,Ednrb,Bcl2,Hps4,Usp13,Ap1m1
GOBP_REGULATION_OF_T_CELL_MIGRATION	0.0532498	0.419747	0.452754	1.42708	339	33	Apod,Tnfrsf14,Wnt5a,Dock8,Cxcl10,Pycard
GOMF_AMINO_ACID_CATION_SYMPORTER_ACTIVITY	0.0532692	0.419747	0.549195	1.48422	320	17	Slc6a9,Slc6a13,Slc6a12,Slc6a11,Slc36a2,Slc36a1,Slc1a6,Slc6a7,Slc32a1
GOMF_MICROFILAMENT_MOTOR_ACTIVITY	0.0534091	0.419954	0.508911	1.467	328	22	Myh3,Myo1d,Myh4,Myo9b,Myh7,Myh9,Myo5c,Myh14,Myo5b,Myo7b,Myo1g
GOBP_VENTRICULAR_CARDIAC_MUSCLE_TISSUE_DEVELOPMENT	0.0534596	0.419954	0.422569	1.41415	349	44	Tgfb1,Foxc1,Tnnt2,Dsg2,Adamts9,Dsp,Dll4,Tgfbr3,Fgfr2,Col11a1,Myh7,Zmpste24,Myl3,Nkx2-5,Smad7,Myl2,Bmpr1a,Tgfb2
GOMF_PEPTIDE_TRANSMEMBRANE_TRANSPORTER_ACTIVITY	0.0534986	0.419954	0.46078	1.43326	340	31	Tap1,Slc13a3,Slc15a3,Abca1,Timm22,Slc15a2,Tmed10,Tap2
GOBP_POSITIVE_REGULATION_OF_HYDROLASE_ACTIVITY	0.0535503	0.419954	0.260066	1.19719	496	608	S100a9,Clec7a,Tbc1d10c,Vav1,Tnnt2,Ccn2,Arhgap45,Atp2a3,Efna1,Wnt5a,Arhgef10,Agtr1a,Kit,Mbp,Myc,Psme2,Dock8,Ccl3,Syk,Fgfr1,Gsn,Scrib,Llgl2,Ptprc,Tfap4,Fbln1,Egfr,Cldn3,Arhgap27,Bid,Casr,Rgs3,Vsir,Ccl2,Rin2,Cdc42ep2,Rhog,Ccl19,Rhoc,Tnf,Laptm5,Rgs9,Acer2,St18,Arhgap23,Pycard,Arhgap22,Cd40,Sfrp2,Ptafr,Cd86,Nckap1l,Net1,Arhgap42,Plcb2,Foxj1,Tbc1d17,Sele,Wnt11,Arap1,Rin3,Card9,Gm2a,Bok,Elmod3,Mefv,Pcol…
HP_LEFT_VENTRICULAR_HYPERTROPHY	0.0535999	0.419954	0.381191	1.37741	369	66	Tnnt2,Col1a2,Egfr,Espn,Kcnj5,Sdhaf1,Bin1,Abca1,Ccdc28b,Nexn,Hcn4,Rit1,Myl3,Gaa,Nkx2-5,Speg,Polg2,Mypn,Pomt1,Gys1,Myl2,Bbs1,Slc25a24,Ldb3
GOBP_MICROTUBULE_NUCLEATION	0.0536236	0.419954	-0.462363	-1.47554	201	24	Hspa1a,Cenpj,Tubgcp6,Ranbp9,Slain2,Ccdc57
GOBP_REGULATION_OF_WNT_SIGNALING_PATHWAY	0.0536285	0.419954	0.284521	1.24588	452	299	Tgfb1,Shisa3,Col1a1,Psmb9,Sfrp5,Psmb8,Frat1,Hhex,Nfatc1,Wnt5a,Tle6,Jup,Sox17,Igfbp1,Rnf213,Cdh3,Sox10,Psme2,Sox2,Egfr,Sall1,Psmd9,Wnt5b,Apcdd1,Tbl1x,Dab2,Ptpro,Sfrp2,Psmb10,Plekha4,Cbfb,Wnt11,Lzts2,Ruvbl2,Egf,Fgfr2,Dapk3,Gli1,Tiam1,Wwtr1,Csnk1g2,Cited1,Stk11,Sfrp1,Jrk,Apoe,Igfbp2,Cthrc1,Plpp3,Igfbp4,Otulin,Tbx18,Src,Itga3,Ptk7,Rspo1,Gid8,Tle5,Sox7,Nkx2-5,Draxin,Hdac1,Ctdnep1,Ilk,Psmd4,Gprc5b,Csnk…
GOBP_NEGATIVE_REGULATION_OF_NEUROTRANSMITTER_SECRETION	0.0537121	0.419954	-0.615026	-1.54036	224	10	Syt4,Slc30a1,Fmr1,Rap1a
Gemma_GSE34424_The_Influence_of_Sleep_Deprivation_on_Hippocampal_CA1_Gene_Expression:_Relation_to_Stress_and_Aging_treatment_sleep.deprivation_24.h_Up	0.053715	0.419954	0.499837	1.45803	333	23	Hmgcs2,Tspan8,Trh,Rpl18
HP_PLATYSPONDYLY	0.0537575	0.419954	0.348628	1.34309	391	98	Col1a1,Slc29a3,Col1a2,Fkbp10,Fgfr1,Trpv4,Sparc,Csf1r,Tnfrsf11a,Papss2,Dhx37,Wnt1,Mmp13,Col2a1,Kif22,Cant1,Col11a1,Bgn,Inppl1,Fgfr3,Man2b1,Plcb3,Atp7a,Gpx4,Smarcal1,Fuca1,Idh2,Alpl
GOBP_GLYCEROLIPID_CATABOLIC_PROCESS	0.0537601	0.419954	-0.350091	-1.36504	172	57	Fabp4,Fabp6,Pnpla3,Pnpla1,Gpcpd1,Cps1,Plin5,Apoa4,Fabp9,Fabp2,Pla2g5,Aadac,Lipc,Apoa1,Pla2g4b,Abhd5,Ddhd2,Lpl,Sorl1,Inpp5f,Abhd2,Pnpla8
HP_ABNORMAL_CRANIAL_NERVE_PHYSIOLOGY	0.0537792	0.419954	0.297953	1.27111	438	225	Scn4a,Tgfb1,Slc18a3,Ccr1,Gjc2,Gsn,Trpv4,Erap1,Sall1,Arx,Adgrg1,Pmp22,Tnfrsf11a,Dok7,Sdhc,Ky,Mtmr14,Bin1,Ube2t,Pex26,Abca1,Dll4,Six5,Srpx2,Sall4,Mefv,Pex10,Chrnd,Fance,Chrnb1,Tfap2a,Fancc,Rad51,Sptbn4,Plec,Myh7,Pex1,Tubb6,Xrcc2,Idh2,Tnfrsf1a,Bag3,Cryab,Mpz,Col6a2,Lmna,Puf60,Cdh23,Dnm2,Pex16,Speg,Syt2,Mtm1,Myd88,Tlr4,Polg2,Mypn,Pex2,Pomt1,Dnajb6,Mad2l2,Ext1,Col12a1,Sost,Nf2,Chkb,Plxnd1
GOBP_REGULATION_OF_HIGH_VOLTAGE_GATED_CALCIUM_CHANNEL_ACTIVITY	0.0538448	0.420151	0.635404	1.49774	312	10	Rrad,Nppa
GOBP_REGULATION_OF_SKELETAL_MUSCLE_CONTRACTION	0.0540126	0.420694	0.621146	1.50577	316	11	Scn4a,Gstm7,Myh7,Slc8a3
GOBP_CELL_SURFACE_RECEPTOR_SIGNALING_PATHWAY_INVOLVED_IN_HEART_DEVELOPMENT	0.0540367	0.420694	0.49953	1.45714	335	23	Tgfb1,Wnt5a,Sox17,Wnt11,Dll4,Heyl,Msx1
GOBP_POSITIVE_REGULATION_OF_CALCIUM_ION_IMPORT	0.0540724	0.420694	0.5901	1.49228	317	13	Stc1,Casr,Crh,Lgals3,Pdgfrb,Sphk2
GOBP_RESPONSE_TO_ISCHEMIA	0.0540787	0.420694	0.416978	1.40951	355	46	Hk2,Nqo1,Eif4ebp1,Csf1,Casr,Csf1r,Trem2,P2rx7,Eef2k,Slc8a2,Stub1,Pink1,Trp53,Mlycd,Ppif,Camk2a,Gjb2
GOBP_BROWN_FAT_CELL_DIFFERENTIATION	0.0541163	0.420694	-0.398461	-1.42594	187	39	Ptgs2,Fabp4,Adipoq,Nudt7,Ebf2,Adrb1,Pex11a
HP_ABNORMAL_AORTIC_MORPHOLOGY	0.0542074	0.421088	0.291854	1.25986	448	253	Myh3,Col1a1,Col3a1,Cyp7a1,Col1a2,Smad6,Fbn2,Fgfr1,Six3,Mfap5,Aebp1,Rpl18,Rin2,Zic2,Pkd1,Rpl35,Apob,Chrng,Cyp17a1,Ehmt1,Ube2t,Efemp2,Samhd1,Tgfbr3,Fance,Pkd2,Abcg5,Fgfr2,Mks1,Mycn,Fancc,Myh11,Rad51,Tbl2,Rpl11,Wt1,Ifih1,Myh7,Bgn,Gata4,Mmp2,Rpl27,Fli1,Tgfbr2,Zmpste24,Apoe,Actl6b,Enpp1,Stra6,Xrcc2,Nr2f2,Gata5,Dnah1,Lmna,Ldlrap1,Puf60,Ndufb11,Nkx2-5,Hgd,Gtf2ird1,Dgcr8,Plod1,Nkap,Gtf2i,Mypn
HP_ABNORMALITY_OF_THE_PUBIC_HAIR	0.054477	0.422676	-0.394786	-1.43247	187	41	Nr0b1,Ccdc141,Dusp6,Ar,Sema3e,Itgb4,Bmp15,Psmc3ip,Spidr
GOBP_VENTRICULAR_CARDIAC_MUSCLE_CELL_ACTION_POTENTIAL	0.0546258	0.422676	0.476292	1.4401	345	27	Kcne4,Dsg2,Jup,Kcnh2,Kcnj5,Dsp,Dsc2,Bin1,Snta1
HP_SUBGLOTTIC_STENOSIS	0.054667	0.422676	-0.612407	-1.5338	228	10	Frem2,Tbx3,Fras1
HP_ABNORMAL_CERVICAL_SPINE_MORPHOLOGY	0.0546755	0.422676	0.604558	1.49744	320	12	Trpv4,Dhx37,Chrng,Chrnd,Fuca1,Chst14
ZHONG_PFC_C4_PTGDS_POS_OPC	0.0546791	0.422676	0.333573	1.32046	408	120	Serinc5,Myrf,Ugt8a,Mbp,Mog,Plekhb1,Cldn11,Bcas1,Tubb4a,Apcdd1,Cnp,Ptpro,Ankrd44,Mag,Scarb2,Lims2,Tecr,Tmem179b,Enpp6,Syngr2,Cadm1,Mpzl1,Sirt2,Pkp4,Tns3,Mvb12b
GOBP_REGULATION_OF_PROTEIN_LOCALIZATION_TO_PLASMA_MEMBRANE	0.0546842	0.422676	0.354557	1.34717	393	89	Tgfb1,Stac3,Egfr,Ppp1r9b,Rhog,Tnf,Trem2,Mrap,Dab2,Ezr,Mrap2,Tmbim1,Pid1,Agr2,Stx3,Lgals3,Vamp8,Cln3,Pkdcc,Stac2,Epha2,Itga3,Zdhhc8,Ldlrap1
HP_EPILEPTIC_ENCEPHALOPATHY	0.0546959	0.422676	-0.308484	-1.31729	151	91	Gls,Piga,Gabra1,Alg9,Gabbr2,Scn1a,Nus1,Hcn1,Adam22,Phactr1,Scn1b,Kcnb1,Ugdh,Gabrb2,Cyfip2,Ppp3ca,Dpm2,Cdkl5,Dnm1l,Gabrb1,Kcnq5,Scn2a,Wwox,Plcb1,Cux2,Frrs1l,Gabrb3,Kcna2,Scn8a,Rogdi,Kcnt1,Fgf12,Ap2m1,Slc25a22,Cacna1a,Gabrg2,Chd2,Gnao1
GOBP_REGULATION_OF_PLATELET_ACTIVATION	0.0547537	0.422684	0.458918	1.42747	348	31	Fcer1g,Ceacam2,Syk,F2,Ceacam1,Pla2g4a,Thbd,Cela2a,Pdgfra,Apoe,Cd9,Tlr4,Nos3,Prkcq,Plek,Blk,Prkcd,C1qtnf1,Prkca,Lyn,Pdpn
HP_AORTIC_VALVE_STENOSIS	0.0548008	0.422684	0.428401	1.42313	358	42	Smad6,Fgfr1,Adamts10,Ehmt1,Idua,Vwf,Wt1,Ifih1,Gata4,Ltbp2,Fli1,Zmpste24,Nr2f2,Gata5,Lmna,Nkx2-5,Haao,Ccdc22
HP_ABNORMALITY_OF_BLOOD_AND_BLOOD_FORMING_TISSUES	0.0548187	0.422684	0.24854	1.16565	528	964	Cdca7,Tgfb1,Ncf2,Fermt3,Col1a1,C2,Pstpip1,Psmb9,Ccr1,Col7a1,Cybb,Col3a1,Psmb8,Tbxas1,F10,Tnnt2,Bcl11b,Slc29a3,Stx11,Dsg2,Cyba,Nde1,Kit,Car2,Col1a2,Itgb2,Myc,Plvap,B2m,Dock8,Sp110,Plg,Gsn,Ptprc,Cp,Tbx2,Lcat,Ncf1,Mfap5,Gfi1b,Aebp1,Sparc,Casr,Rpl18,Rin2,Usb1,C3,Ptf1a,Erap1,Csf3r,Stxbp2,Trem2,Kcnj5,Tnfrsf11a,Fcgr2b,Sdhc,Unc13d,F2,Cd40,Ciita,Trmu,Col14a1,Srebf1,Btk,Usp18,Rpl35,Apob,Slc12a3,Kif15,Nckap…
GOMF_LIPOPOLYSACCHARIDE_BINDING	0.054879	0.422836	0.514596	1.46932	337	21	Trem2,Camp,F2,Ptafr,Bpifa2,P2rx7,Adgrb1,H2bc21,Tlr4,Cd6,Psmb4,Tril
GOCC_FILOPODIUM_MEMBRANE	0.0550826	0.42378	0.56492	1.48433	329	15	Tbc1d10c,H2-M3,Vasp,Antxr1,Itgb3,Itga3,Palm
HP_ABNORMAL_GLOMERULAR_FILTRATION_RATE	0.0550837	0.42378	-0.562249	-1.52074	226	13	Clcnkb,Bsnd,Slc7a7,Clcnka
Gemma_GSE10415_7_Brain_Regions_in_20_Inbred_Strains_of_Laboratory_Mice_StrainOrLine_NZB.B1NJ_Up	0.0551467	0.42378	0.256254	1.18658	516	689	Npy4r,Tdo2,Adora2b,Gpr84,Ccdc71,Col7a1,Sfrp5,Bst2,Slc15a3,Aspa,Gfap,Nfatc1,Ccdc163,Loxl1,Cd74,Slc27a3,Hcn2,Cdh3,Cuedc1,Parp14,Gsn,Th,Slc22a3,Adamtsl4,Fxyd1,Hsd17b11,Rbm47,Tsen34,Bid,Mx2,Slc10a4,Adi1,Shmt1,Ppp1r1c,Ccl19,Trem2,Rnpepl1,Nt5m,Acer2,Tbata,Cand2,St18,Cd63,Tlr1,Mtss1,Dusp15,Pycard,Dok7,Zfp709,Ppp1r3b,Plcd3,Olfml3,Nat8f1,Prss32,Zfp316,Ptpro,Isoc2b,Ciita,Gatad2a,Slc7a2,Sult1e1,Foxj1,Mobp,T…
GOBP_GLUCOCORTICOID_METABOLIC_PROCESS	0.0552326	0.42378	-0.46608	-1.47045	208	23	Cyp11a1,Wnt4,Cyp11b1,Bmp2,Hsd3b1,Hsd11b2,Bmp5,Hsd11b1
GOBP_MAMMARY_GLAND_MORPHOGENESIS	0.0552554	0.42378	0.441066	1.42142	357	36	Igfbp5,Wnt5a,Scrib,Tbx2,Ntn1,Csf1,Csf1r,Arg1,Fgfr2,Ddr1,Tgfbr2,Bax,Src,Epha2,Capn1
HP_ECTOPIC_CALCIFICATION	0.055286	0.42378	0.311846	1.28582	432	170	Isg15,Psmb8,Slc29a3,Car2,Smad6,Fgfr1,Casr,Usb1,Psat1,Trem2,Tnfrsf11a,Usp18,Apob,Slc12a3,Pex26,Col2a1,Pex10,Samhd1,Kif22,Qdpr,Abcg5,Col11a1,Galnt3,Hsd17b4,Kcnj1,Slc2a1,Ifih1,Ctrc,Nt5e,Pex1,Zmpste24,Ctsc,Atp7a,Enpp1,Atp7b,Gata5,Pdgfrb,Alpl,Lmna,Tyrobp,Ldlrap1,Nkx2-5,Hgd,Fam111a,Pex16,Slc20a2
GOCC_FICOLIN_1_RICH_GRANULE	0.0553031	0.42378	0.319751	1.29927	425	149	Itgax,Tbc1d10c,Fcer1g,Stbd1,Pkp1,Jup,Ctsz,Itgb2,Gsn,Mvp,Dsp,Nckap1l,Krt1,Timp2,Alox5,Cant1,Tmem179b,Dbnl,Lgals3,Cd300a,Fgl2,Prcp,Ppie,Ctsh,Prdx4,Eef1a1,Capn1,Gaa,Fcnb,Dera,Cotl1,Enpp4,Dynlt1a,Nbeal2,Pgm2,Serpina1c,Psmd3,Cst3,Prg2,Crispld2,Ctss,Cstb,Gstp1,Ostf1,Psmb7,Ctsd,Ap2a2,Vcl,Arl8a,Eef2,Cd93,Sirpa
GOBP_POSITIVE_REGULATION_OF_REGULATED_SECRETORY_PATHWAY	0.0553269	0.42378	0.422686	1.41115	362	43	Doc2b,Itgb2,Syk,Cacna1h,Il13,Unc13d,Ptafr,Fgr,Vamp8,F2rl1,Il4ra,Rab27a,Cacna1i
HP_TONIC_SEIZURE	0.0555925	0.423877	-0.328472	-1.35021	166	74	Mbd5,Gabra1,Scn1a,Dmxl2,Ngly1,Pura,Ash1l,Kcna1,Scn1b,Hivep2,Prrt2,Dync1h1,Ppp3ca,Cdkl5,Taok1,Mapk10,Cask,Kcnq5,Scn2a,Grin2a,Cux2,Cog2,Gabrb3,Rab11a,Scn9a,Scn8a,Kif1a,Cltc
GOMF_VOLTAGE_GATED_ANION_CHANNEL_ACTIVITY	0.0555971	0.423877	-0.545288	-1.52481	222	15	Clcnkb,Clcn1,Clcnka
GOBP_T_CELL_APOPTOTIC_PROCESS	0.0556335	0.423877	0.444672	1.42146	356	35	Efna1,Wnt5a,Pip,Dock8,St3gal1,Ccl5,Gpam,Lgals3,Ripk1,Trp53,Bax,Zc3h8,Bak1,Bmp4,Fadd,Fasl,Prkcq
Gandal_2018_MajorDepressiveDisorder_Upregulated_Cortex	0.0556386	0.423877	-0.369734	-1.39475	185	49	Nxnl2,Rnf32,Ar,Slc22a2,Grb7,Spatc1,Ackr2,Samd11,Chrna3,Il12a,Lrguk
GOBP_DICARBOXYLIC_ACID_CATABOLIC_PROCESS	0.0556782	0.423877	0.577656	1.48716	327	14	Aspa,Qprt,Adhfe1,Glud1,Aldh1l1,Glul,Gad1,Acsf3,Got2,Aldh1l2
GOBP_NEGATIVE_REGULATION_OF_DIGESTIVE_SYSTEM_PROCESS	0.0556782	0.423877	0.577517	1.4868	327	14	Wnk4,Neurog1,Tifab,Abcg5,Oxt
HP_REFLEX_SEIZURE	0.0556845	0.423877	-0.490981	-1.49841	215	20	Gabra1,Scn1a,Cacnb4,Slc9a6,Scn1b,Scn2a,Scn9a,Clcn2,Ap2m1,Gabrg2,Chd2
HP_MALABSORPTION	0.0557331	0.423877	0.313895	1.2911	435	164	Cdca7,Tgfb1,Ncf2,Ccr1,Cybb,Slc29a3,Ccn2,Cyba,B2m,Ncf1,Usb1,Ptf1a,Erap1,Arx,Slc2a2,Dmp1,Abcb4,Ciita,Btk,Slc5a1,Fat4,Pex26,Mefv,Pex10,Tjp2,Tbl2,Xrcc4,Ctrc,Hsd3b7,Pex1,Tgfbr2,Atp7a
GOBP_RESPONSE_TO_ACID_CHEMICAL	0.055752	0.423877	0.339998	1.32644	409	108	Col1a1,Cybb,Ccn2,Col1a2,Krt8,Nqo1,Th,Ass1,Ppp1r9b,Tnf,Pemt,Arg1,Glra2,Pkd2,Sh3bp4,Col4a1,Lamtor4,Rragb,Klf2,Pdgfra,Mmp2,Atp7a,Sipa1,Crls1,Rela
GOMF_ALPHA_TUBULIN_BINDING	0.0557682	0.423877	-0.433387	-1.44411	203	29	Slc6a2,Ofd1,Efhc2,Hsph1,Cdk5r1,Racgap1,Eml4,Bex4,Ino80,Arl8b,Taok1
GOMF_PROTEIN_TYROSINE_PHOSPHATASE_ACTIVITY	0.0558393	0.423877	-0.319186	-1.32965	163	80	Dusp6,Cdkn3,Dusp11,Dusp4,Ptprr,Acp1,Mtmr6,Dusp14,Mtmr1,Dusp7,Ptpn12,Dnajc6,Cdc25b,Cdc14a,Ptprk,Mtmr7,Ptpn1,Ptprj,Dusp1,Pten,Ptprs,Mtmr4,Ubash3b,Ptpn3,Dusp19,Ptprb
GOBP_DENDRITIC_CELL_CHEMOTAXIS	0.0558479	0.423877	0.576797	1.48495	328	14	Ccr1,Ccl19,Ano6,Calr,Ccl5,Ccr6,Cxcr2,Gas6
GOBP_NEGATIVE_REGULATION_OF_RESPONSE_TO_EXTERNAL_STIMULUS	0.0558686	0.423877	0.287428	1.24973	465	275	Cartpt,Serping1,C1qtnf3,Tspan8,Il22ra2,Wnt5a,Metrnl,Stap1,Ceacam2,Parp14,Plg,Ptprc,Pbk,Cldn3,Angpt2,H2-M3,Il13,Tnf,Fcgr2b,Hgf,F2,Ptpro,Cers2,Nlrc5,Krt1,Arg1,H2-K1,Sema6c,Rin3,Ceacam1,Serpinb2,Fgg,Mefv,Alox5,Plat,Samhd1,Cactin,Pparg,Ifi204,Usf1,Sema3f,Thbd,Pros1,Grid2,Pdgfra,Il2,Nt5e,Grn,Trafd1,Plxna3,Npff,Fgl2,Apoe,Sirt2,Sema6b,Aif1,Selenos,Slc12a2,Cd9,Otulin,Dhx58,Mndal,Tnfrsf1a,Dusp10,Sharpin,T…
GOBP_POSITIVE_REGULATION_OF_B_CELL_ACTIVATION	0.0559133	0.423908	0.390124	1.38235	381	59	Tgfb1,Cd74,Sash3,Syk,Ptprc,Il13,Tnip2,Cd40,Btk,Nckap1l,Tnfsf4,Inpp5d,Il2,Nfatc2,Cd28,Tlr4,Cd81,Mad2l2,Kmt5b,Sh3kbp1,Stat5b,Cd320,Ada,Bcl2,Il10
GOBP_NEGATIVE_REGULATION_OF_CELL_MIGRATION_INVOLVED_IN_SPROUTING_ANGIOGENESIS	0.0560544	0.424056	-0.560357	-1.51562	230	13	Klf4,Mmrn2,Stard13
GOBP_POSITIVE_REGULATION_OF_REGULATORY_T_CELL_DIFFERENTIATION	0.0560812	0.424056	0.633579	1.49343	325	10	H2-Ea,Vsir,H2-M3,Il2,Dusp10,Cd46
HP_HYPOSMIA	0.0560883	0.424056	-0.382646	-1.40297	192	43	Ccdc141,Sema3a,Tacr3,Dusp6,Vps13c,Cep290,Flrt3,Smchd1,Dnajc6,Dcc
HP_HAPPY_DEMEANOR	0.0560957	0.424056	-0.542864	-1.51803	224	15	Tasp1,Satb2,Zswim6,Zeb2,Slc9a6,Dyrk1a,Wdr26,Adsl,Snrpn,Hdac8
HP_JOINT_CONTRACTURE_OF_THE_HAND	0.0561585	0.424223	0.307997	1.28323	444	183	Myh3,Slc18a3,Psmb8,Scarf2,Alx1,Slc29a3,Ccn2,Fzd2,Wnt5a,Cdh3,Fbn2,Trpv4,Itga7,Ctdp1,Dok7,Chrng,Fat4,Idua,Col2a1,Cant1,Fgfr2,Col11a1,Cdc45,Pex1,Fgfr3,Mmp2,Tgfbr2,Zmpste24,Col6a2,Lmna,Irf5,Ccr6,Bmp4,Hacd1,Lfng,Dvl3,Slc39a13,Smg9,Ddr2,Kif5a,Myl2,Emg1,Col12a1,Naa10,Dll3,Tprkb,Wdr73,Pitx1,Xylt1,Gtf2h5,Alx3,Lama3,Adat3,Apc2
GOBP_SUCKLING_BEHAVIOR	0.056338	0.42527	-0.610977	-1.53022	235	10	Dach1,Gls
GOBP_NIK_NF_KAPPAB_SIGNALING	0.056489	0.426101	0.326716	1.30867	426	133	C1qtnf3,Psmb9,Sphk1,Psmb8,Psme2,Egfr,Il18,Ifi35,Ccl19,Tnf,Laptm5,Card14,Trem2,Psmd9,Relb,Psmb10,Cd86,Calr,Ptp4a3,Uaca,Bcl3,Traf4,Rela,Tspan6,Tlr7,Alk,Tlr4,Nfkbia,Ilk,Psmd4,Psmd5,Psmd3,Map3k14,Psmb4,Nod1,Ppp4c,Il23a,Terf2ip,C1qtnf4,Sash1,Nmi,Akt1,Psmb7,Actn4,Rassf2
GOBP_REGULATION_OF_CD4_POSITIVE_ALPHA_BETA_T_CELL_DIFFERENTIATION	0.0566445	0.426965	0.439958	1.41784	366	36	Sash3,Hlx,H2-Ea,Il18,Ccl19,Cd86,Nckap1l,Tnfsf4,Cbfb,Il2,Zbtb7b,Il4ra,Anxa1,Sh3rf1,Smad7,Il23a
GOBP_REGULATION_OF_PODOSOME_ASSEMBLY	0.0569092	0.42865	0.618067	1.4983	333	11	Gsn,Tnf,Lcp1,Hck,Src,Fscn1
GOBP_CHROMATIN_SILENCING	0.0570418	0.429339	0.437548	1.42593	370	38	H2ac13,H2ax,Atad2,H2ac6,H2ac11,Pcgf2,H1f0,Cdc45,Sirt2
HP_ARTHROPATHY	0.0572619	0.430409	0.439628	1.41678	370	36	Slc22a4,Trpv4,Dmp1,Ciita,Col2a1,Mefv,Samhd1,Col11a1,Mmp2,Enpp1,Ankrd55,Tnfrsf1a,Alpl,Hgd
GOBP_CIRCADIAN_RHYTHM	0.0572666	0.430409	-0.264005	-1.25071	118	183	Rpe65,Opn3,Npy2r,Egr1,Pde6b,Adipoq,Per2,Hnf1b,Bhlhe40,Mttp,Nos2,Rorb,Klf10,Id2,Opn4,Hs3st2,Ngfr,Zpbp2,Ghrl,Per1,Gnaq,Adrb1,Fbxl8,Npas2,Creb1,Usp2,Egr3,Aanat,Fbxw7,Mybbp1a,Cry1,Ppp1cb,Htr7,Hcrtr2,Nampt,Nr0b2,Fbxl12,Fbxl17,Kmt2a,Hnf4a,Zfhx3,Pten,Ahr,Crem,Dyrk1a,Setx,Top1
GOBP_NEGATIVE_REGULATION_OF_VIRAL_ENTRY_INTO_HOST_CELL	0.0574195	0.43091	0.562724	1.47856	343	15	Trim5,Gsn,Trim25,Ciita,Ifitm3,Ifitm2
GOBP_NEGATIVE_REGULATION_OF_VIRAL_LIFE_CYCLE	0.0574195	0.43091	0.562724	1.47856	343	15	Trim5,Gsn,Trim25,Ciita,Ifitm3,Ifitm2
GOBP_EMBRYONIC_CAMERA_TYPE_EYE_FORMATION	0.0574574	0.43091	0.631822	1.48929	333	10	Wnt5a,Sox11,Tfap2a,Stra6
GeneWeaver_Czibere2011_GS137563_Differentially expressed genes between selected High Anxiety-related Behavior (HAB) and (Low Anxiety-related Behavior) LAB mice in all analyzed brain regions_Pval05	0.0575089	0.430985	-0.429752	-1.44667	210	30	Ttr,Syt4,Mt1,Gnaq,Npy,Mbnl1
GOBP_NEGATIVE_REGULATION_OF_VASCULATURE_DEVELOPMENT	0.0576524	0.431751	0.350006	1.3347	416	92	Npr1,Foxc1,Dcn,Prl,Hhex,Cxcl10,Sparc,Angpt2,H2-M3,Tnf,Adamts9,Emilin1,Klk1b1,Cldn5,Alox5,Stab1,Pparg,Epn1,Thbs4,Klf2,Angpt4,Klk1b3,Foxo4,Cnmd,Gpr4,Slc12a2,Adgrb1,Vash1
GOMF_CYSTEINE_TYPE_ENDOPEPTIDASE_ACTIVITY_INVOLVED_IN_APOPTOTIC_PROCESS	0.0578015	0.432358	0.631359	1.4882	335	10	Casp4,Casp6,Pycard,Casp9,Casp3,Casp8,Casp1
GOBP_ENDOCHONDRAL_BONE_MORPHOGENESIS	0.0578165	0.432358	0.4096	1.40273	384	49	Col1a1,Foxc1,Stc1,Trpv4,Nppc,Col2a1,Shox2,Rarg,Inppl1,Fgfr3,Tgfbr2,Zmpste24,Scx,Alpl
Gemma_GSE12457_Comparison_of_Environmental_and_Genetic_models_of_ADHD_strain_Sprague.Dawley_Up	0.0579399	0.432945	-0.201477	-1.10568	26	837	Klf4,Egr2,Dusp6,Smoc2,Snx16,Slc16a7,Fbxo33,Gpihbp1,Snx10,Zfp382,Lsp1,Tiparp,Slc39a5,Faap24,Nlk,Serinc1,Gls,Mal2,Efcab7,Incenp,Bpifb1,Fabp9,Rwdd3,Nfyb,Rad50,Crot,Siglecf,Elk4,Ap5z1,Lrrc4c,Ankrd34b,Gabbr2,Pip4p2,Ppp1r7,Lyrm1,Crybb3,Aoc3,Mtmr1,Flrt3,Nsf,Hspa13,St3gal2,Wfs1,Rnf115,Clca1,Lrrc8a,Stk4,Lsm8,Asap1,Erp44,Runx3,Dcaf6,Ube4a,Optn,Prdm4,Coa7,Usp2,Prkacb,Atg14,Ccne1,Ash1l,Pclo,Epha4,Naa30,Ddx18…
HP_OROMOTOR_APRAXIA	0.0579781	0.432945	0.51828	1.46004	354	20	Fgfr1,Six3,Zic2,Adgrg1,Tubb2b,Srpx2
HP_DEVIATION_OF_THE_HALLUX	0.0580312	0.433013	0.371757	1.35842	404	71	Myh3,Psmb8,Scarf2,Slc29a3,Col1a2,Chst11,Fgfr1,Aebp1,Kcnn3
HP_PROPORTIONATE_SHORT_STATURE	0.0580822	0.433013	0.345357	1.33159	423	99	Col1a1,Fzd2,Wnt5a,Col1a2,Chst11,Fgfr1,Trpv4,Adamts10,Sil1,Sdhaf1,Sall4,Col2a1,Cant1,Cenpt,Evc,Trmt10a,Cdc45,Inppl1,Fgfr3,Pnpla6,Ptcd3
GOBP_RESPONSE_TO_HYDROGEN_PEROXIDE	0.0581695	0.433013	0.338185	1.32277	428	110	Col1a1,Cyp1b1,Kcna5,Sphk1,Txnip,Nqo1,Endog,Rhob,Pcgf2,Hgf,Net1,Arg1,Aqp1,Pink1,Klf2,Ripk1,Hmox1,Ppif,Cryab,Rela,Pdgfrb,Gpr37l1,Gpr37,Src,Pde8a,Bak1,Anxa1,Zfp580,Axl,Casp3,Trap1,Pcna,Tnfaip3,Gpx1,Ppp5c,Ada,Cbx8,Nfe2l2,Fxn,Eef2,Prkcd,Bcl2,Il10,Sirpa,Prkaa1
HP_FLEXION_CONTRACTURE_OF_DIGIT	0.0581778	0.433013	0.29475	1.26199	476	232	Myh3,Slc18a3,Col3a1,Psmb8,Scarf2,Alx1,Slc29a3,Fzd2,Wnt5a,Cdh3,Kiss1r,Fbn2,Fgfr1,Stac3,Trpv4,Itga7,Ctdp1,Arx,Dok7,Chrng,Kif15,Fat4,Idua,Sall4,Col2a1,Lgi4,Cant1,Fgfr2,Col11a1,Cdc45,Bgn,Dchs1,Pex1,Fgfr3,Mmp2,Tgfbr2,Zmpste24,Hs6st1,Col6a2,Lmna,Thoc6,Gnrh1,Nkap,Bmp4,Hacd1,Lfng,Megf8,Dvl3,Slc39a13,Pex2,Smg9,Ccdc22,Ddr2,Myl2,Emg1,Col12a1,Naa10,Dll3,Brpf1,Tprkb,Nsmf,Wdr73,Pitx1,Xylt1,Alx3,Lama3,Adat3,Apc2
GOBP_POSITIVE_REGULATION_OF_ENDOCYTOSIS	0.0581951	0.433013	0.359442	1.34708	413	82	Wnt5a,Stap1,B2m,Syk,C3,Ccl19,Trem2,Cd63,Dab2,Nckap1l,Sele,Ano6,Pparg,Egf,Eef2k,Anxa2,Cln3,Ppp3cc,F2rl1,Apoe,Caly,Ldlrap1,Dnm2,Pick1,Rab31,Axl,Appl2
GOBP_INTERLEUKIN_2_PRODUCTION	0.0584644	0.434028	0.424594	1.41048	382	42	Clec7a,Homer3,Sash3,Ptprc,Laptm5,Ezr,Cd86,Card9,Cd28,Trim27,Cd4,Anxa1,Prkcq,Stat5b,Tnfaip3,Homer2,Pde4b
GOMF_HMG_BOX_DOMAIN_BINDING	0.0584865	0.434028	-0.608028	-1.52283	244	10	Egr2,Prrx1,Gata3,Pou3f3
HP_DECREASED_ACTIVITY_OF_MITOCHONDRIAL_COMPLEX_III	0.0584896	0.434028	0.630138	1.48532	339	10	Cars2,Timm22,Qrsl1,Mief2
GOBP_POTASSIUM_ION_TRANSPORT	0.058506	0.434028	0.304719	1.27578	465	189	Kcnk6,Gal,Kcna5,Kcnh6,Nppa,Wnk4,Kcne4,Fxyd4,Hcn2,Slc9a8,Slc12a4,Slc12a8,Fxyd1,Kcnh2,Kcnj14,Kcnn3,Trem2,Kcnj5,Cd63,Slc12a7,Kcnip1,Slc12a3,Kcnk3,Bin1,Ano6,Kcnmb1,Kcnj12,Slc12a9,Pkd2,Kcnk13,Lrrc26,Aqp1,Abcb8,Hcn4,Kcnj1,Atp4a,Slc9a4,Kcnip2,Adra2a,Kcnh3
GOBP_VASCULAR_TRANSPORT	0.058556	0.434028	0.366058	1.35353	411	76	Slc1a5,Slc13a3,Atp2a3,Slc22a3,Slc6a9,Slc5a5,Slc22a5,Slc6a13,Slc38a3,Slc27a1,Slc7a2,Slc5a1,Slc8a2,Slco2b1,Slc7a5,Slc2a1,Slc6a6,Slc15a2,Apoe,Slc12a2,Slc24a3,Atp1b2,Slc4a4
HP_TISSUE_ISCHEMIA	0.0585904	0.434028	0.364807	1.35357	413	77	Ccr1,Col3a1,Rnf213,Mfap5,Erap1,Mefv,Tgfbr3,Calr,Col4a1,Myh11,Tbl2,Myh7,Gata4,Trp53,Tgfbr2,Zmpste24,Enpp1,Smarcal1,Nr2f2,Lmna,Gucy1a1,Nkx2-5,Gtf2ird1,Brcc3,Tlr4,Gtf2i
GOBP_PSEUDOURIDINE_SYNTHESIS	0.0586232	0.434028	-0.548333	-1.5126	240	14	Pus7l,Rpusd2,Nop10,Rpusd1,Trub2,Trub1,Pus3,Rpusd3
GOBP_DENDRITIC_CELL_DIFFERENTIATION	0.0586759	0.434108	0.455405	1.41654	373	31	Ltbr,H2-M3,Ccl19,Trem2,Relb,Fcgr2b,Tmem176b,F2rl1,Itgb6,Tgfbr2,Irf8,Axl,Blk,Ubd,Gas6
HP_ABNORMAL_CLAVICLE_MORPHOLOGY	0.0588562	0.434108	0.351606	1.33721	423	90	Scarf2,Sox11,Fkbp10,Fgfr1,Trpv4,Tnfrsf11a,Wnt7a,Chrng,Fat4,Idua,Sall4,Antxr1,Fgfr2,Col11a1,Cdc45,Bgn,Dchs1,Inppl1,Fgfr3,Mmp2,Zmpste24,Atp7a
HP_ABNORMAL_ST_SEGMENT	0.0588716	0.434108	-0.433828	-1.43459	215	28	Abcc9,Sema3a,Tnnc1,Gata6,Clcnka,Scn3b,Scn1b,Kcnj8,Cacnb2,Kcne3
HP_ASTHMA	0.0588983	0.434108	0.362291	1.34966	416	79	Scn4a,Tgfb1,Bcl11b,Dock8,Fgfr1,Six3,Zic2,H2-M3,Il13,Tnf,Ptger2,Ccdc28b,Alox5
GOBP_COCHLEA_MORPHOGENESIS	0.0589114	0.434108	0.554894	1.47999	354	16	Fzd2,Wnt5a,Neurog1,Tifab,Cthrc1,Tbx18,Ptk7,Gli2
GOBP_POSITIVE_REGULATION_OF_ERK1_AND_ERK2_CASCADE	0.0589388	0.434108	0.320131	1.29578	450	144	Tgfb1,Ccr1,Ccn2,Cd74,Prxl2c,Ccl3,Ptprc,Egfr,Casr,Csf1r,Ccl2,Ccl19,Tnf,Gpnmb,Trem2,Tnfrsf11a,Pycard,Erbb4,Alox15,Fgg,Fgfr2,C5ar1,Ccl5,Shc1,Ccl22,Gnai2,Nqo2,Pdgfra,Gata4,Adra1a,F2rl1,Fgfr3,Apoe,Mapk3,Pdgfrb,Ddt,Ccl17,Src,Cd4,Pde8a,Sstr4,P2ry1,Cd44,Nelfe,Tlr4,Bmp4
GOBP_NUCLEOTIDE_SUGAR_METABOLIC_PROCESS	0.0589544	0.434108	-0.422603	-1.44613	211	32	Gnpnat1,Gnpda2,Pgm3,Uap1l1,Pmm2,Ugdh,Ugp2,Galt,Uxs1,Fut8,Gfus,Slc35a3,Nagk,Parg,Gnpda1,Dpagt1
GOBP_NEURON_PROJECTION_REGENERATION	0.0589673	0.434108	-0.3602	-1.36777	192	51	Folr1,Klf4,Klk8,Prrx1,Rtn4rl1,Rtn4r,Spp1,Epha4,Nefl,Apoa1,Tnr,Map1b,Inpp5f,Pten,Ptprs
GOBP_PEPTIDYL_TYROSINE_DEPHOSPHORYLATION	0.0592105	0.435027	-0.315839	-1.32187	170	82	Dusp6,Cdkn3,Dusp11,Dusp4,Ptprr,Acp1,Mtmr6,Dusp14,Mtmr1,Dusp7,Ptpn12,Dnajc6,Cdc25b,Cdc14a,Ptprk,Mtmr7,Ptpn1,Ptprj,Dusp1,Pten,Ptprs,Mtmr4,Ubash3b,Ptpn3,Dusp19,Ptprb
GOBP_MEIOSIS_I_CELL_CYCLE_PROCESS	0.0592355	0.435027	0.385738	1.37258	405	60	Mnd1,Espl1,P3h4,Stag3,Plk1,Pttg1,Cks2,Fbxo5,Mov10l1,Rad51,Sycp2,Dmrt1,Ndc1,Eme2
GOCC_PROTEASOME_CORE_COMPLEX	0.0592433	0.435027	0.541323	1.46294	356	17	Psmb9,Psmb8,Psmb10
GOBP_INTERMEDIATE_FILAMENT_BASED_PROCESS	0.0592684	0.435027	0.437203	1.40897	383	36	Krt71,Gfap,Pkp1,Fam83h,Vim,Dsp,Evpl,Prph,Sync,Plec,Bfsp1
GOBP_GLAND_MORPHOGENESIS	0.059301	0.435027	0.345583	1.32735	430	96	Igfbp5,Tgfb1,Wnt5a,Ceacam2,Scrib,Tbx2,Ntn1,Csf1,Csf1r,Tnf,Hgf,Arg1,Ceacam1,Lims2,Fgfr2,Gli1,Fgf7,Rarg,Ddr1,Sfrp1,Tgfbr2,Bax,Rps6ka1,Src,Lama1,Epha2,Capn1
GOBP_VITAMIN_D_METABOLIC_PROCESS	0.0593561	0.435125	-0.526504	-1.50104	235	16	Cyp11a1,Snai1,Gfi1,Cyp1a1
HP_ANISOCYTOSIS	0.0594414	0.435444	-0.606786	-1.51972	248	10	Rhag,Trnt1,Pklr,Cask,Nhlrc2
GOMF_PHOSPHORIC_DIESTER_HYDROLASE_ACTIVITY	0.0595716	0.435785	-0.323748	-1.3332	177	75	Plcg2,Pde6b,Pde6a,Pde10a,Gpcpd1,Enpp3,Plch1,Pde8b,Adprm,Pde5a,Pde4a,Plcl2,Pde1a,Chrm1,Pld3,Plcxd3,Plcxd2,Plcl1,Tdp2,Pde1c,Plcb4,Apex2
HP_HYPERPITUITARISM	0.0595716	0.435785	-0.323773	-1.33331	177	75	Cyp11a1,Nr0b1,Ar,Cdkn1a,Cftr,Hsd3b1,Taf4b,Bmp15,Psmc3ip,Spidr,Msto1,Pik3ca,Fmr1,Pmm2,Gnas,Hpgd,Mrps22,Nsmce2,Polr3a
GOBP_NEGATIVE_REGULATION_OF_DEVELOPMENTAL_GROWTH	0.0597015	0.436347	-0.314111	-1.31657	171	83	Sema3a,Cdkn1a,Gdf15,Sema3e,Fstl4,Rgs4,Socs2,Sema3c,Rtn4r,Adrb1,Stk4,Spp1,Nrp1,Dcc,Stk3,Cdk5r1,Vgll4,Tnr,Sema3d,Sema3g,Rgs2,Pten,Ptprs
HP_THORACIC_KYPHOSCOLIOSIS	0.0597334	0.436347	0.523357	1.4567	362	19	Scn4a,Dok7,Pcgf2,Chrnd,Chrnb1,Zmpste24,Lmna,Plod1
HP_CEREBRAL_WHITE_MATTER_ATROPHY	0.0597741	0.436347	0.454601	1.41405	380	31	Aspa,Fa2h,Dcx,Lmnb1,Mag,Irf2bpl,Stub1,Hsd17b4
GOBP_LYSOSOME_LOCALIZATION	0.0599681	0.436961	0.380021	1.36299	412	63	Kit,Syk,Il13,Stxbp2,Unc13d,Borcs6,Btk,Tfeb,S100a13,Pik3cd,Fgr,Rab34,Vamp8,Cd300a,Hmox1,Il4ra,Rac2,Snapin,Kxd1,Myh9,Sphk2,Sytl4,Pip4p1,Plekhm1,Blk,Flcn
GOBP_BONE_GROWTH	0.059984	0.436961	0.488618	1.43753	373	24	Stc1,Bnc2,Nppc,Fgfr2,Rarg,Evc,Fgfr3,Tgfbr2,Zmpste24
GOMF_SOLUTE_CATION_SYMPORTER_ACTIVITY	0.0600225	0.436961	0.358189	1.34238	426	82	Slc5a11,Slc13a3,Slc34a3,Slc12a4,Slc12a8,Slc22a3,Slc10a4,Slc6a9,Slc5a5,Slc6a13,Slc12a7,Slc5a1,Slc12a3,Slc45a3,Slc12a9,Slc6a12,Slc17a3,Slc6a6,Slc15a2,Slc5a2,Slc12a2,Slc28a3,Slc6a11,Slc6a3,Slc4a4,Slc36a2,Slc20a2,Slc36a1,Slc6a8,Slc6a4
LASTOWSKA_NEUROBLASTOMA_COPY_NUMBER_UP	0.060026	0.436961	0.318746	1.29227	460	146	Asgr1,Tmem106a,Atp2a3,Tbx2,Ntn1,Rasd1,Anapc11,Ksr1,Pmp22,Arhgap23,Tk1,Zkscan6,Acadvl,Birc5,Chrnb1,Mks1,Rffl,Rpl23,Mrpl38,Timm22,Gosr2,Kif18b,Tsen54,Ncbp3,Tmem97,Gprc5c,Mrpl58,Ctdnep1,Polg2,Top2a,Hcrt,Wsb1,Slc30a6,Khk,Pafah1b1,Smg8,Slc35f6,Taco1,Arl16,Dhrs7b,Tom1l2,Aldh3a2,Abcc3,Vtn,Gen1,Stat3,Gas7,Gps1,Ankrd40,P4hb,Srp68,Srsf2,Dus1l,Nat9,Luc7l3,Srsf1
GOBP_REGULATION_OF_NIK_NF_KAPPAB_SIGNALING	0.0601062	0.436994	0.371935	1.35568	418	70	C1qtnf3,Sphk1,Egfr,Il18,Ifi35,Ccl19,Tnf,Laptm5,Trem2,Cd86,Calr,Ptp4a3,Uaca,Bcl3,Rela,Tspan6,Tlr7,Tlr4,Nfkbia,Ilk,Nod1,Il23a,Terf2ip,C1qtnf4,Sash1,Nmi,Actn4,Rassf2
HP_ADULT_ONSET	0.0601145	0.436994	-0.262418	-1.24134	125	179	Ttr,F5,Drd5,Ar,Hspb1,Hnf1b,Pole,Mn1,Bean1,Dysf,Aptx,Spry2,Trpc3,Wfs1,Smchd1,Pld3,Gdap2,Lipc,Dmd,Il6,Sec63,Lyst,Itpr1,Pik3ca,Ptpn1,Des,Fmr1,Coq2,Capn3,Gnas,Dpm3,Cpox,Hnf4a,Parn,Pten,Atxn1,Cpt1c,Vps13d,Eno3,Slc4a11,Cyld,Rapgef2,Tert,Ttbk2,Ccdc88c
GOBP_NEGATIVE_REGULATION_OF_RESPONSE_TO_ENDOPLASMIC_RETICULUM_STRESS	0.0602724	0.437303	-0.38352	-1.39918	207	42	Hspa1a,Wfs1,Nck1,Usp14,Ptpn1,Syvn1,Aqp11,Usp25,Ufl1,Hspa5,Abca7,Nck2
GOBP_SYNAPTIC_VESICLE_CLUSTERING	0.060276	0.437303	-0.570176	-1.50749	248	12	Pcdh17,Pclo,Syn3,Pten,Nlgn1,Cdh2,Rab3a
GOBP_BLASTODERM_SEGMENTATION	0.0602964	0.437303	0.598796	1.48317	353	12	Wnt5a,Neurog1,Tifab,Nrp2,Fzd5,Sema3f,Wt1
GOMF_CAMP_BINDING	0.0603248	0.437303	-0.485386	-1.48133	233	20	Popdc3,Pde10a,Bves,Rapgef4,Cnga4,Pde4a,Hcn1
HP_LOCALIZED_SKIN_LESION	0.0603883	0.437415	0.256577	1.18479	562	654	Myh3,Tbx4,Ncf2,Fermt3,Col1a1,Pstpip1,Clec7a,Cyp1b1,Tap1,Ccr1,Col7a1,Cybb,Col3a1,Psmb8,Alx1,Slc29a3,Ccn2,Rlbp1,Gjb3,Pkp1,Fzd2,Cyba,Wnt5a,Jup,Kit,Cdh3,Col1a2,Sox10,Itgb2,Fkbp10,Dock8,Cdh1,Fgfr1,Gsn,Ncf1,Egfr,Aebp1,Fgf3,Xpa,Usb1,Erap1,Sall1,Gpnmb,Card14,Tnfrsf11a,Pcgf2,Sdhc,Vangl1,Naga,Btk,Dsp,Impg2,Apob,Chrng,Kif15,Krt1,Lpar6,Fat4,Ube2t,Cdkn2a,Abca1,Dll4,Tyr,Galc,Six5,Sall4,Col2a1,Aqp5,Cdkn2b,Mefv,…
GOBP_GLIAL_CELL_MIGRATION	0.0604244	0.437415	0.433862	1.41392	392	38	Stap1,Tspo,Csf1,Adgrg1,Trem2,Cers2,Cspg4,Tiam1,Cd9,Idh2,Hexb,Atp1b2,P2ry1,Cx3cr1,Tgfb2,Pafah1b1
GOBP_RESPONSE_TO_FLUID_SHEAR_STRESS	0.0605296	0.437777	0.463671	1.4216	383	29	Car2,Has2,Smad6,Ass1,Mtss1,Pkd1,Abca1,Pkd2,Klf2,Pdgfrb,Src,Nos3,Smad7
GeneWeaver_GeneNetwork Hippocampus Consortium_GS34580_Hippocampus Gene expression correlates of Novel environment distance (cm) travelled minutes 0-15 in BXD Females & Males_Top25_byPval	0.0606297	0.437777	-0.478143	-1.47514	232	21	Lsp1,Phf14,St8sia1,Stk4,Dyrk2,Ankrd13c,Kin,Pex6,Kif21a
GOBP_INTRINSIC_APOPTOTIC_SIGNALING_PATHWAY_BY_P53_CLASS_MEDIATOR	0.0606945	0.437777	0.384749	1.36906	415	60	Cd74,Aen,Pycard,Zfp385b,Bok,Chek2,Zfp385a,Ifi204,Phlda3,Msx1,Rpl11,Pttg1ip,Bcl3,Trp53,Stk11,Bax,Mndal,Ddit4,Mdm2,E2f1,Rps27l,Cd44
HP_SUPRAVENTRICULAR_TACHYCARDIA	0.0607703	0.437777	-0.402006	-1.42235	212	37	Abcc9,Sema3a,Bmp2,Gata6,Actn2,Scn3b,Slc19a2,Scn1b,Kcnj8,Prkag2,Cacnb2,Kcne3,Flad1,Kcnd3
HP_FOCAL_MOTOR_SEIZURE	0.0607863	0.437777	-0.329682	-1.33145	183	69	Mbd5,Hace1,Gabra1,Scn1a,Dmxl2,Ngly1,Pura,Ash1l,Scn1b,Hivep2,Prrt2,Dync1h1,Ppp3ca,Taok1,Kcnq5,Scn2a,Grin2a,Frrs1l,Extl3,Rab11a,Scn9a,Scn8a,Kif1a,Cltc,Tmem231
GOBP_CHEMOKINE_PRODUCTION	0.0608332	0.437777	0.374652	1.35963	421	68	S100a9,Apod,C1qtnf3,Clec7a,Wnt5a,Cd74,Mbp,Syk,Csf1r,Il18,Tnf,Trem2,Pycard,Tnfsf4,Cxcl5,Mefv,F2rl1,Hmox1,Aif1,Il4ra,Mavs,Il17ra,Epha2,Tlr7,Myd88,Tlr4
GOBP_NEGATIVE_REGULATION_OF_WOUND_HEALING	0.0608404	0.437777	0.384431	1.36793	416	60	Serping1,Tspan8,Ceacam2,Plg,Cldn3,Tnf,F2,Krt1,Ceacam1,Serpinb2,Fgg,Alox5,Plat,Usf1,Thbd,Pros1,Pdgfra,Apoe,Slc12a2,Cd9
GOBP_NEGATIVE_REGULATION_OF_ANDROGEN_RECEPTOR_SIGNALING_PATHWAY	0.060898	0.437777	0.627026	1.47799	353	10	Dab2,Heyl,Ncor2,Sfrp1,Hdac1,Smarca4,Tcf21,Zbtb7a
GOMF_EXONUCLEASE_ACTIVITY_ACTIVE_WITH_EITHER_RIBO_OR_DEOXYRIBONUCLEIC_ACIDS_AND_PRODUCING_5_PHOSPHOMONOESTERS	0.0609231	0.437777	-0.356093	-1.36041	197	52	Tatdn1,Pole,Isg20,Aptx,Cnot6l,Exosc9,Pld3,Fen1,Apex2,Exd2,Isg20l2,Pde12,Cnot2,Parn,Cnot7,Exosc5
HP_POSITIONAL_FOOT_DEFORMITY	0.0609395	0.437777	0.28235	1.23698	514	301	Myh3,Tbx4,Col1a1,Col3a1,Scarf2,Nde1,Col1a2,Fa2h,Fkbp10,Fbn2,Th,Stac3,Trpv4,Slc6a9,Itga7,Psat1,Ctdp1,Pmp22,Dok7,Wnt7a,Vangl1,Ky,Chrng,Adgrg6,Ehmt1,Fat4,Bin1,Pex26,Ndrg1,Dll4,Sall4,Col2a1,Lims2,Lgi4,Cant1,Eif2s3x,Fgfr2,Mks1,Arsi,Msx1,Evc,Hsd17b4,Kynu,Ifih1,Myh7,Dchs1,Pex1,Fli1,Man2b1,Tgfbr2,Cplx1,Gpx4,Sf3b4,Fgfrl1,Col6a2,Lmna,Puf60,Chst14,Alg12,Nelfa,Dgcr8,Speg,Plod1,Nkap,Letm1,Hacd1,Mypn,Tmem216,M…
GOBP_ERYTHROCYTE_MATURATION	0.0609985	0.437777	0.613063	1.48617	357	11	Klf2,Brd1,L3mbtl3,Fam210b,G6pdx,Zbtb7a
GOMF_1_PHOSPHATIDYLINOSITOL_BINDING	0.0610557	0.437777	-0.546442	-1.50738	250	14	Snx10,Frmpd2,Zfyve16,Eea1,Snap91,Wdfy3
GOMF_LIPASE_ACTIVITY	0.0610897	0.437777	0.344758	1.32419	443	96	Gdpd3,Ccr1,Lcat,Faah,Casr,Smpd4,Pla2g10,Plcd3,Plcb2,Plaat3,Lipe,Lypla2,Abhd4,Lipf,Pla2g4a,Plbd1,Cel,Ccl5,Pgap6,Smpd2,Pnpla7,Pnliprp1,Hmox1,Plcb3,Ednra,Pnpla6
HP_ABNORMAL_VASCULAR_PHYSIOLOGY	0.0611021	0.437777	0.301106	1.26587	488	196	Tbx4,Col1a1,Ccr1,Col3a1,Tnnt2,Slc29a3,Ccn2,Rnf213,Col1a2,Krt8,Fgfr1,Mfap5,Erap1,Kcnj5,F2,Slc12a3,Kcnk3,Serpinc1,Idua,Dll4,Scarb2,Mefv,Samhd1,Tgfbr3,Calr,Col4a1,Myh11,Tbl2,Pros1,Ifih1,Myh7,Nt5e,Gata4,Trp53,Fgfr3,Sars2,Tgfbr2,Zmpste24,Enpp1,Smarcal1,Nr2f2,Lmna,Irf5,Gucy1a1,Nkx2-5,Gtf2ird1,Sting1,Ccr6,Brcc3,Tlr4,Plod1,Gtf2i,Mypn
GOMF_CARBOHYDRATE_BINDING	0.0611047	0.437777	0.31002	1.27733	478	167	Asgr1,Clec7a,Hk2,Stbd1,Reg1,Asgr2,Reg3g,H2-Ea,Zg16,Ogfod3,Eva1c,Pkd1,Ppp1r3b,Man2c1,Krt1,Acr,Sele,Mag,H6pd,Mrc1,Alkbh3,Galk1,Clec3b,Calr,Rpia,Cln5,Galnt3,Fbxo6,Lgals3,Galnt16,Il2,Lgals7,Man2b1,Galnt13,Lgals2,Galnt6,Gckr,Colec11,Enpp1,Olr1,Crybg3,Lman2,Galnt18,Gaa,Fcnb,Ppp1r3c,Vcan,Plod1,Bcan,Dbh,Galnt10,Clec11a,Gys1,Sell,Galnt7,Bsg,Galnt2,Os9,Prg2
HP_WEAKNESS_OF_LONG_FINGER_EXTENSOR_MUSCLES	0.0611469	0.437778	0.529141	1.45142	369	18	Scn4a,Dok7,Chrnd,Chrnb1,Myh7
GOBP_DENDRITE_MORPHOGENESIS	0.0613208	0.437982	-0.285674	-1.27107	155	118	Arc,Sema3a,Dcdc2a,Ephb3,Shank2,Hecw1,Trpc5,Nrp1,Epha4,Adgrb3,Cdk5r1,Chrna3,Rap2a,Caprin2,Phactr1,Kidins220,Ppfia2,Actr2,Trak2,Lzts1,Pten,Ngef,Ppp3ca,Zfp365,Nlgn1,Cdkl5,Rapgef2,Dnm1l,Tnik,Dclk1,Cux2,Abi2,Ss18l1,Prex2,Ctnnd2,Ephb1,Neurog3,Kif1a,Nedd4l,Ctnna2,Dscam
GOBP_SLEEP	0.0613246	0.437982	-0.431716	-1.42761	224	28	Fos,Npy2r,Htr2a,Ghrl,Adrb1
GOBP_NEUROTRANSMITTER_REUPTAKE	0.0613246	0.437982	-0.431055	-1.42542	224	28	Slc18a2,Per2,Slc6a2,Slc22a2
GOBP_TRABECULA_FORMATION	0.061379	0.437982	0.521616	1.45185	372	19	Col1a1,Chad,Fbn2,Adgrg6,Tgfbr3,Sfrp1,Mmp2
GOBP_CELL_CELL_ADHESION_VIA_PLASMA_MEMBRANE_ADHESION_MOLECULES	0.0613856	0.437982	0.309424	1.2758	481	169	Itgal,Scarf2,Dsg2,Cdh3,Mbp,Itgb2,Ceacam2,Vcam1,Cdh1,Cldn16,Pcdhb21,Cldn3,Emb,Cldn11,Pkd1,Dsc2,Fat4,Sele,Cldn5,Mag,Igsf11,Celsr2,Ceacam1,Igsf21,Lrrc4b,Cbln1,Nexn,Fxyd5,Plxnb2,Cadm1,Mdga1,Cdh13,Grid2,Dchs1,Kirrel3,Cdhr2,Lgals7,Cdh16,Tgfbr2,Cdh20,Fgfrl1,Mpzl2,Gata5,Cldn14,Mpz,Nectin2,Sdk2,Cldn22,Cdh23,Ric8a,Cldn12,Ptprf,Amigo1,Cd6,Lrfn4,Cldn2,Cdh22,Mypn,Lrfn3,Cldn10,Cdhr1,Sell,Bsg,Tgfb2,Ntng1,Pcdh8,…
GOBP_RESPONSE_TO_POTASSIUM_ION	0.0614863	0.438267	-0.56874	-1.5037	253	12	Slc34a1,Crhbp,Cyp11b1
Gemma_GSE113796_mRNA-Seq_of_mouse_Mettl3_cKO_and_Fto_cKO_hippocampus_after_fear_conditioning_treatment_fear.conditioning_Down	0.0615096	0.438267	0.612724	1.48535	360	11	Col3a1,Slc5a5,Eps8l1,Thbd,Cplx1,Ryr3
GOBP_POSITIVE_REGULATION_OF_ISOTYPE_SWITCHING	0.0615711	0.438405	0.514872	1.45044	376	20	Tgfb1,Ptprc,Cd40,Tnfsf4,Il2,Cd28,Mad2l2,Kmt5b
HP_DEVELOPMENTAL_GLAUCOMA	0.06167	0.438413	0.424628	1.40384	403	41	Cyp1b1,Foxc1,Rpl18,Rpl35,Samhd1,Cant1,Fgfr2,Rpl11,Pitx2,Ifih1,Ltbp2,Rpl27,Adamtsl1,Pomt1,Mab21l1,Pax6,Rnaseh2b,Rnaseh2c,Akt1,Mafa
GOMF_ATPASE_COUPLED_ION_TRANSMEMBRANE_TRANSPORTER_ACTIVITY	0.0616715	0.438413	-0.390997	-1.40938	213	40	Abcc9,Atp12a,Pcyox1,Atp6v0a4,Atp2b2,Atp4b,Atp2b1,Kcnj8,Atp2c2,Atp1a4
GOBP_CARDIAC_NEURAL_CREST_CELL_DIFFERENTIATION_INVOLVED_IN_HEART_DEVELOPMENT	0.0616985	0.438413	-0.588723	-1.51261	254	11	Folr1,Sema3c,Hes1
GOBP_TYROSINE_PHOSPHORYLATION_OF_STAT_PROTEIN	0.0617643	0.438581	0.381773	1.3621	424	61	Gh,Il22ra2,Kit,Parp14,Parp9,Csf1r,Il18,Il13,Tnf,Cd40,Erbb4,Ccl5,Il2,Fgfr3
GOBP_NEGATIVE_REGULATION_OF_GENE_EXPRESSION	0.0618708	0.439038	0.249886	1.16599	589	837	Igfbp5,Isg15,Apod,Tgfb1,C1qtnf3,Psmb9,Ccr1,Psmb8,Tmem98,Tlr8,Homer3,Ccn2,Pkp1,H2ac13,Ube2l6,Sox11,Cdh3,Ctsz,Psme2,Ceacam2,Parp14,Parp9,Tent5c,H2ax,Ptprc,Eif4ebp1,Tspo,Tent5b,Atad2,Egfr,Cldn3,Csdc2,Rps16,Cdk2,Zfp36l2,Lsm4,Vsir,Rpl18,Il13,H2ac6,Shmt1,H2ac11,Tnf,Gpnmb,Laptm5,Trem2,Mov10,Psmd9,Zfp36l1,Relb,Trim25,Zhx2,Shfl,Vim,Fcgr2b,Pycard,Pou3f2,Pcgf2,Hgf,F2,Rpl12,Emilin1,Ezr,Rps13,Sfrp2,Psmb10,Btk…
GOBP_REGULATION_OF_PROTEIN_KINASE_C_SIGNALING	0.0619589	0.439364	0.571186	1.4705	364	14	Wnt5a,Cd40,Wnt11,Adra1a,Sez6,Sphk2,Ulk4
HP_FOCAL_CLONIC_SEIZURE	0.0620096	0.439425	-0.501973	-1.48477	244	18	Gabra1,Scn1a,Dmxl2,Scn1b,Prrt2,Scn2a,Grin2a,Frrs1l,Scn9a,Scn8a
HP_NECK_MUSCLE_WEAKNESS	0.0620751	0.439589	0.394277	1.37957	419	55	Scn4a,Slc18a3,Fa2h,Slc22a5,Dok7,Galc,Chrnd,Chrnb1,Myh7,Orai1,Cryab,Lmna,Syt2,Mtm1,Mypn,Myl1,Tmem43
Gemma_GSE81672_Ketamine_and_Imipramine_Reverse_Transcriptional_Signatures_of_Susceptibility_and_Induce_Resilience-Specific_Gene_Expression_Profiles_HC_treatment_ketamine_Down	0.0622601	0.4406	0.558026	1.46622	372	15	Gh,Prr5,St18,B3galt5,Fkbp5
GOBP_TOOTH_MINERALIZATION	0.0623963	0.441264	0.550272	1.46766	375	16	Col1a1,Wnt6,Dmp1,Tfap2a,Itgb6,Alpl
HP_ABNORMAL_LARGE_INTESTINE_MORPHOLOGY	0.0625317	0.441361	0.306808	1.2732	492	178	Tgfb1,Ncf2,Col1a1,Pstpip1,Cybb,Cyba,Kit,Sox10,Itgb2,Dock8,Ncf1,Rpl18,Sall1,Stxbp2,Pkd1,Sdhc,Ciita,Vangl1,Col14a1,Rpl35,Cdkn2a,Sall4,Spint2,Chek2,Mefv,Tfap2a,Arpc1b,Myh11,Tbl2,Rpl11,Oplah,Pdgfra,Ripk1,Mst1,Trp53,Stk11,Fgfr3,Rpl27,Tgfbr2,Zmpste24,Bax,Src,Lmna,Mdm2,Ndufb11,Hps1,Rac2,Gtf2ird1,Ltbp4,Carmil2,Gtf2i,Nthl1,Smad7,Recql4,Fasl,Naa10,Bmpr1a,Lmod1,Sh3kbp1,Lonp1
JOHNSTONE_PARVB_TARGETS_1_DN	0.0625906	0.441361	-0.385767	-1.39974	215	41	Hspa1a,Ptger4,Slc16a7,Sec24d,Shc3,Rbms1,Lnpep,Dmxl1,Ppp3ca,Rbpj,Scoc,Naa15,Uba6,Wdfy3,Ube2k,Khdrbs3,Med31,Fat1,Cdkn2aip
GOBP_MYOBLAST_DIFFERENTIATION	0.0625908	0.441361	0.377269	1.35602	430	64	Ankrd2,Tgfb1,Igfbp3,Id3,Tbx2,Cxcl10,Il18,Tnf,Zfp36l1,Hinfp
HP_HEPATOSPLENOMEGALY	0.0626032	0.441361	0.344195	1.32202	454	96	Fermt3,Pstpip1,Slc29a3,Car2,Sp110,Stxbp2,Unc13d,Nckap1l,Idua,Cdkn2a,Abca1,Galk1,Samhd1,Calr,Fgfr2,Slc2a1,Ifih1,Mst1,Trp53,Man2b1,Ccdc115,Hexb,Ap3b1,Rab27a
HP_ST_SEGMENT_ELEVATION	0.062645	0.441361	-0.484586	-1.47889	242	20	Abcc9,Sema3a,Scn3b,Scn1b,Kcnj8,Cacnb2,Kcne3,Kcnd3,Rangrf,Slmap
GOBP_POSITIVE_REGULATION_OF_MRNA_3_END_PROCESSING	0.0626663	0.441361	-0.586191	-1.5061	258	11	Ccnb1,Leo1,Nudt21,Cdc73
HP_GENERALIZED_ABNORMALITY_OF_SKIN	0.0627066	0.441361	0.253827	1.17628	587	705	Scn4a,Tgfb1,Ncf2,Serping1,Slc18a3,Fermt3,Col1a1,C2,Clec7a,Col7a1,Cybb,Col3a1,Psmb8,F10,Zic3,Slc29a3,Ccn2,Stx11,Gjb3,Pkp1,Cyba,Sox11,Jup,Rnf213,Kit,Cdh3,Col1a2,Sox10,Itgb2,Krt8,Sp110,Fgfr1,Gsn,Sult2b1,Ncf1,Mfap5,Gfi1b,Egfr,Aebp1,Casr,Agpat2,Xpa,Rin2,Usb1,Ptf1a,Slc5a5,Psat1,Arx,Slc26a4,Slc2a2,Fcgr2b,Dok7,Sdhc,Abcb4,F2,Aldh2,Trmu,Srebf1,Naga,Dsp,Usp18,Krt1,Acadvl,Pex26,Cdkn2a,Dll4,Scarb2,Aqp5,Galk1,…
FAN_EMBRYONIC_CTX_MICROGLIA_3	0.06286	0.441944	0.52072	1.44936	381	19	Tbxas1,Folr2,Trem2,Slco2b1,Ctsc,C1qc
DropViz_HC_ChoroidPlexus_Ttr_cluster-markers.csv	0.0628743	0.441944	0.36487	1.3458	440	75	Sfrp5,Bst2,Tmem98,Rbp1,Car14,Steap1,Cdkn1c,Rbm47,Emb,Calml4,Cox6b2,Dab2,Arsg,Cox8b,Tcea3,Spint2,Pon3,Pcolce2,Ltc4s,Baiap2l1,Aqp1,Ifi27,Msx1,Vamp8,Rsph1,Ppp1r1b,Prlr,Igfbp2
GOCC_VACUOLE	0.0630243	0.442653	0.256354	1.18219	585	633	Ncf2,Slc15a3,Dcn,Serpina3c,Enpep,Gpr137b,Napsa,Tlr8,Slc29a3,Omd,Gfap,Arhgap45,Rab7b,Cd74,Ctsz,Slc12a4,Vnn1,Traf3ip3,Cp,Ass1,Ncf1,H2-Ea,Naglu,C3,Rnase6,Vasn,Laptm5,Stxbp2,Dapk2,Pla2g10,Cd63,Pycard,Wipi1,Unc13d,Borcs6,Dab2,Dpp7,Dtx3l,Naga,Apob,Arsg,Acr,Tfeb,Cspg5,Tbc1d17,Arg1,Idua,Tmbim1,Atg16l2,Tyr,Galc,Scarb2,Cybrd1,Gm2a,Mefv,Tmem79,Cspg4,Laptm4b,Egf,Ifitm3,Tmem179b,Plbd1,Vat1,Lamtor4,Stard3,Unc9…
GOMF_ORGANIC_CATION_TRANSMEMBRANE_TRANSPORTER_ACTIVITY	0.0630601	0.442653	0.549665	1.46605	379	16	Slc18a3,Slc22a4,Slc22a3,Slc22a5
GOBP_LONG_CHAIN_FATTY_ACID_BIOSYNTHETIC_PROCESS	0.0631464	0.442953	-0.443124	-1.43665	231	26	Ptgs2,Cyp1a2,Alox12,Cyp2c39,Cyp2c38,Cyp1a1,Elovl6,Gstm4
HP_ABNORMAL_MITRAL_VALVE_PHYSIOLOGY	0.0631879	0.442953	0.337337	1.31514	464	107	Col1a1,Ccr1,Tnnt2,Col1a2,Fbn2,Adamts10,Erap1,Pkd1,Apob,Idua,Mefv,Abcg5,Tbl2,Bgn,Dchs1,Gata4,Ltbp2,Man2b1,Zmpste24,Nr2f2,Cryab,Lmna,Ldlrap1,Ndufb11,Nkx2-5,Gtf2ird1,Tlr4,Nkap,Gtf2i,Mypn,Haao,Aga,Lztr1,Alpk3,Xylt1,Pld1,G6pc3
MARTORIATI_MDM4_TARGETS_NEUROEPITHELIUM_UP	0.0632712	0.442968	0.320138	1.28907	481	139	Nkx6-2,Tap1,Hk2,Gtse1,Ctse,Myc,Fbn2,Adm,Eif4ebp1,Dnai1,Aen,Cox6b2,Slc16a3,Rpl27a,Sall4,Galk1,Eif2s3x,Phlda3,Pros1,Ephx2,Slc2a1,Ptp4a3,Fam181b,Cthrc1,Ak4,Bax,Krt19,Foxl2,Ptk7,Cdc34,Ddit4,Ankrd37,Igdcc4,Vcan,Klhl26,Cpne2,Cd81,Cad,Dapk1,Pla2g12a,Trim6,Ptpn14,Eno1,Dusp5
GOBP_MUSCLE_HYPERTROPHY_IN_RESPONSE_TO_STRESS	0.0632751	0.442968	-0.500559	-1.48059	249	18	Mlip,Errfi1,Gata6,Trpc3,Smad3,Inpp5f,Ppp3ca
HP_VERTEBRAL_FUSION	0.0633198	0.442983	0.407507	1.38987	419	48	Myh3,Ntn1,Sox2,Vangl1,Chrng,Sall4,Col2a1,Chrnd,Fgfr2,Rad51,Cplx1,Enpp1,Fgfrl1,Puf60,Hgd,Letm1
Park_2011_Coexpression_Hippocampus_Mouse_turquoise	0.0634784	0.443795	0.62449	1.47201	368	10	Cybb,Nr1i3,Qsox2
GOMF_PROTEIN_CONTAINING_COMPLEX_BINDING	0.0637042	0.445075	0.246371	1.15606	614	979	Itgax,Myh3,Itgal,Isg15,Fermt3,Pstpip1,Col3a1,Tspan8,Dcn,Fcer1g,Capg,Tulp2,P3h4,Pstpip2,Ccn2,Pkp1,Ermn,Cfap100,Fcer1a,Jup,Cd74,Pip,Rcsd1,Myo1d,Gtpbp6,Itgb2,Myc,Krt8,Stab2,Vcam1,Ppp1r42,Syk,Gsn,Ptprc,Ntsr1,Fbln1,Itgb7,H2-Ea,Egfr,Scarf1,Trpv4,Fcgrt,Aebp1,Sparc,Myh4,Casr,Lima1,Chadl,Ppp1r9b,Espn,Ctdp1,Gpnmb,Lcp1,Myo16,Adgrg1,Trem2,Nid2,Adamts8,Fam83h,Dmp1,Shfl,Vim,Fcgr2b,Eps8l1,Hgf,Emilin1,Cdc20,Ezr,…
GOBP_RESPONSE_TO_DOPAMINE	0.0638021	0.44546	-0.330971	-1.3287	195	67	Htr1f,Gna14,Drd5,Htr2a,Htr1b,Rgs4,Chrm1,Hrh4,Htr7,Hrh2,Htr6,Gnas,Htr3a
GOBP_NEGATIVE_REGULATION_OF_VASCULAR_PERMEABILITY	0.0640558	0.446785	0.53753	1.4527	385	17	Ceacam2,Adm,Cldn5,Ceacam1,Ddah1
GOCC_PLATELET_ALPHA_GRANULE	0.0641098	0.446785	0.361041	1.3396	452	77	Tgfb1,Serping1,Fermt3,Serpina3c,Plg,Sparc,Timp1,Hgf,Fgg,Vwf,Egf,Itgb3,Pros1,Stxbp3,Cd9,Igf2,Treml1,A2m,Alb,Serpina1c,Sytl4,Tgfb2,Vegfb,Lhfpl2,Thbs2,Gas6,Actn4,Serpina3k
GOBP_RESPONSE_TO_CATECHOLAMINE	0.0641205	0.446785	-0.309587	-1.30319	182	85	Htr1f,Gna14,Drd5,Nr4a3,Htr2a,Adipoq,Htr1b,Rgs4,Chrm1,Hrh4,Htr7,Hrh2,Htr6,Gnas,Htr3a
GOBP_REGULATION_OF_ACTION_POTENTIAL	0.0642988	0.447199	0.426474	1.40412	419	40	Dsg2,Jup,Ntsr1,Dsp,Dsc2,Bin1,Slc8a2,Hcn4,Adra1a
HP_TRIPHALANGEAL_THUMB	0.0642988	0.447199	0.426167	1.40311	419	40	Kcnn3,Rpl18,Sall1,Rpl35,Ube2t,Sall4,Fance,Fgfr2,Fancc,Rad51,Rpl11,Fgfr3,Rpl27,Sf3b4,Xrcc2
GOCC_PHOTORECEPTOR_OUTER_SEGMENT	0.0643087	0.447199	-0.331745	-1.3269	199	65	Opn3,Pde6b,Pde6a,Inha,Rgr,Bbs7,Opn4,Rho,Ush1c,Shank2,Gnaq,Tmem237,Nxnl1,Gnat2,Cib2,Map1b,Ccdc66,Prom1,Atp1a4,Mak,Pex6,Ocrl,Myo7a,Myrip,Dhrs3,Spata7,Arr3
MANNO_MIDBRAIN_NEUROTYPES_HRN	0.0644419	0.447756	-0.24159	-1.19107	111	251	Sncg,Opn3,Cd2,Bend5,Dusp4,Cdc42ep3,Gpr155,Nrsn1,Sema3c,St8sia3,Shank2,Pcdh9,Tenm2,Sorcs3,Tmem196,Mllt11,Robo3,Rapgef5,Syt13,Cdk5r1,Esrrg,Enc1,Baalc,Arrb1,Lrfn5,Nfasc,Unc79,Rbm18,Gpm6a,Ppfia2,Trhde,Map1b,Ywhag,Ncan,Akap6,Rab9b,Lzts1,Fgf14,Zfhx3,Celf3,Elavl2,Plppr4,Emx2,Letmd1,Pgm2l1,Rsbn1,L1cam,Rab3ip,Acsl6,Snap91,Elavl4,Dclk1,Atcay,Cers6,Tes,Ina,Sh3bp5,Ssbp3,Nrn1,Fnip2,Pex5l,Cadps,Rnf182,Ank3,Sca…
HP_MYOSITIS	0.0644747	0.447756	0.485835	1.42934	401	24	Pstpip1,Psmb9,Ccr1,Erap1,Mefv,Samhd1,Ifih1,Tnfrsf1a,Sting1,Tlr4,Psmb4,Rnaseh2b,Rnaseh2c,Il10,Ubac2
GOBP_REGULATION_OF_CILIUM_MOVEMENT	0.0645406	0.447915	-0.498632	-1.47489	254	18	Tacr3,Rgn,Wfdc6a,Ccdc65,Tacr2,Ccdc40,Cfap298
GOBP_HORMONE_BIOSYNTHETIC_PROCESS	0.0646458	0.448346	-0.347932	-1.34178	208	54	Cyp11a1,Egr1,Wnt4,Cyp11b1,Tpo,Bmp2,Hsd3b1,Bmp5,Gfi1,Stc2,Dhrs11,Aanat,Srd5a3
GOBP_RESPONSE_TO_LIPID	0.064899	0.449802	0.254538	1.17762	606	682	S100a9,Tgfb1,Col1a1,Cybb,Nkx2-2,Cxcl2,Stc1,Dcn,Mgarp,Zfp105,Txnip,Trh,Ccn2,Cyp7a1,Dsg2,Gjb3,Ly86,Wnt5a,Loxl1,Car2,Sox10,Stap1,Id3,Rxrg,Aldh1a2,Trim5,Cd180,Smad6,Gipr,Hsd17b2,Vcam1,Nqo1,Bglap,Penk,Th,Ntsr1,Adm,Tfap4,Cxcl10,Ass1,Tspo,Egfr,Sparc,Casr,Ppp1r9b,Zfp36l2,Sbno2,Acsbg1,Mmp15,Wnt6,Il18,Endog,Il13,Mgst2,Tnf,Trem2,Rgs9,Acer2,Zfp36l1,Trim25,Tnip2,Tnfrsf11a,Wnt5b,Vim,Pycard,Cnp,Pck2,Wnt7a,Abcb4…
GOBP_INCLUSION_BODY_ASSEMBLY	0.0649682	0.449982	-0.486994	-1.46856	254	19	Hspa1a,Dnajb1,Dnaja4
HP_GONOSOMAL_INHERITANCE	0.0651558	0.45074	-0.261429	-1.237	137	178	Avpr2,Nr0b1,Usp27x,Rps6ka3,Ar,Lrat,Alas2,Ofd1,Tsr2,Phex,Gria3,Piga,Brwd3,Col4a6,Tbc1d8b,Bmp15,Pdk3,Acsl4,Rp2,Col4a5,Mbtps2,Dmd,Prps1,Phf6,Cnksr2,Nexmif,Atp6ap2,Pou3f4,Slc9a6,Bcor,Arl6,Trappc2,Atp11c,Fmr1,Xk,Porcn
GOBP_POSITIVE_REGULATION_OF_OLIGODENDROCYTE_DIFFERENTIATION	0.0651641	0.45074	0.510018	1.43676	398	20	Nkx2-2,Aspa,Olig2,Pparg
HP_EEG_WITH_MULTIFOCAL_SLOW_ACTIVITY	0.0654179	0.452036	-0.386811	-1.39429	226	40	Nus1,Hcn1,Cnksr2,Kcnb1,Pigyl,Ywhag,Gabrb2,Cyfip2,Ppp3ca,Wwox,Grin2a,Kcna2,Scn8a,Cltc,Fgf12,Cacna1a,Gabrg2
HAY_BONE_MARROW_CD34_POS_PRE_B	0.0654382	0.452036	0.374215	1.34822	450	65	Ppp1r14a,Fam3b,Rcsd1,Trabd,Plg,Syk,Aebp1,Nsmce1,Btk,Entpd8,Repin1,Shox2,Tm7sf2,Rasal1,Kank2,Mpzl1
GOMF_ACTIVE_ION_TRANSMEMBRANE_TRANSPORTER_ACTIVITY	0.0655759	0.452615	0.310233	1.27603	512	164	Slc5a11,Slc22a4,Tap1,Slc13a3,Slco5a1,Slc34a3,Slc9a8,Slc12a4,Slc12a8,Slc22a3,Slc10a4,Slc6a9,Slc5a5,Slc26a4,Slc6a13,Slc26a6,Slc12a7,Slc5a1,Slc12a3,Slc45a3,Slc22a6,Slc12a9,Slc6a12,Slc8a2,Slco1a5,Slco2b1,Slc17a3,Atp4a,Slc8a3,Slc9a4,Slc6a6,Atp7a,Slc15a2,Slc5a2,Atp7b,Slc12a2,Slc28a3,Slc4a2,Slc24a3,Slc6a11,Slc6a3,Slc4a4,Slc26a5,Slc36a2,Tap2,Slc20a2,Letm1,Slc7a11,Slc36a1,Slc6a8,Slc26a1,Slc6a4,Abcd1,Slco3…
GOMF_G_PROTEIN_COUPLED_CHEMOATTRACTANT_RECEPTOR_ACTIVITY	0.065609	0.452615	0.525954	1.44268	396	18	Ccr1,Cxcr3,Ackr4,Cmklr1,Cxcr5,Ccr10,Ccr6,Cx3cr1,Cxcr2
GOBP_REGULATION_OF_INFLAMMATORY_RESPONSE	0.0656572	0.452648	0.288458	1.24317	541	249	S100a9,C2cd4a,C1qtnf3,Sphk1,Il22ra2,Wnt5a,Metrnl,Agtr1a,Stap1,Casp4,Ptprc,Pbk,Egfr,C2cd4b,Sbno2,C3,Il18,Il13,Ifi35,Mgst2,Tnf,Creb3l3,Trem2,Tnfrsf11a,Fcgr2b,Pycard,Hgf,Btk,Alox15,Usp18,Tnfsf4,Krt1,Sele,Mefv,Alox5,Cebpa,Pparg,Gpsm3,Hck,Ccl5,Vamp8,Il2,Nt5e,Ripk1,Grn,Ctsc,Apoe,Cd28,Selenos,Ggt1,Gpr4,Otulin,Il1rl2,Tnfrsf1a,Dusp10,Sharpin,Rela,Ddt,Tnfaip8l2,Nr1d1,Tlr7,Dnase1,Ptgis,Sting1,Myd88,Tlr4,Anx…
GOBP_CYTOLYSIS	0.0657152	0.452748	0.536194	1.44908	395	17	Tgfb1,Reg3g,C6,Gzma,F2
GOBP_GLIAL_CELL_PROLIFERATION	0.0658701	0.453407	0.427346	1.40036	429	39	Sox11,Sox10,Penk,Tspo,Csf1,Csf1r,Tnf,Trem2,Cers2,Lgi4
GOBP_POSITIVE_REGULATION_OF_PEPTIDE_HORMONE_SECRETION	0.0659263	0.453407	0.355265	1.33142	468	82	Doc2b,Nnat,Trh,Grp,Gipr,Egfr,Casr,Psmd9,Pck2,Fgg,Crh,Phpt1
HP_HYPERPIGMENTATION_OF_THE_SKIN	0.0660258	0.453407	0.305632	1.26987	521	179	Ncf2,Col7a1,Cybb,Col3a1,Psmb8,Slc29a3,Gjb3,Cyba,Kit,Fgfr1,Ncf1,Casr,Kcnn3,Xpa,Usb1,Gpnmb,Card14,Sdhc,Mrap,Cyp17a1,Ube2t,Sall4,Pik3cd,Cdkn2b,Fance,Fancc,Rad51,Pdgfra,Stk11,Fgfr3,Mmp2,Zmpste24,Rit1,Apoe,Cd28,Rbm28,Smarcal1,Xrcc2,Tnfrsf1a,Ddb2,Pdgfrb,Lmna,Ndufb11,Knstrn,Hps1,Irf5,Cdh23,Hgd
GOCC_KINETOCHORE	0.0660377	0.453407	-0.283603	-1.26185	167	118	Cenpa,Nuf2,Mtbp,Cenpe,Sgo2a,Cenpn,Ccnb1,Incenp,Dctn4,Dctn3,Spag5,Aurkb,Cenpk,Bod1l,Tpr,Septin6,Gpatch11,Ercc6l,Ppp1r12a,Mad2l1,Phf6,Dynlt3,Itgb3bp,Spdl1,Cenpu,Bub1,Cenpq,Dync1li1,Fbxo28,Cenpw,Nudcd2,Dctn5,Cbx5,Spc25,Ss18l1
HP_ABNORMAL_TONGUE_PHYSIOLOGY	0.0660377	0.453407	-0.393094	-1.39834	230	38	Edn1,Slc52a3,Fras1,Kcnk9,Scn1a,Optn,Elp1,Plcb4,Prrt2,Fxr1,Rmnd1
GOBP_NEGATIVE_REGULATION_OF_CANONICAL_WNT_SIGNALING_PATHWAY	0.0660964	0.453407	0.315068	1.28176	509	150	Shisa3,Psmb9,Sfrp5,Psmb8,Wnt5a,Tle6,Sox17,Igfbp1,Sox10,Psme2,Sox2,Psmd9,Dab2,Ptpro,Sfrp2,Psmb10,Wnt11,Lzts2,Ruvbl2,Gli1,Wwtr1,Stk11,Sfrp1,Apoe,Igfbp2,Cthrc1,Igfbp4,Tbx18,Tle5,Nkx2-5,Draxin,Hdac1,Psmd4,Dvl3,Psmd5,Fzd4,Psmd3,Psmb4,Mad2l2
GOMF_PEPTIDE_HORMONE_BINDING	0.0661157	0.453407	-0.364689	-1.36333	223	47	Glp2r,Crhbp,Ghr,Gucy2c,Ebi3,Slc40a1,C2cd2l,Vipr1,Lepr,Glp1r,Hcrtr1,Galr2,Hcrtr2,Cckbr
GOCC_PLATELET_ALPHA_GRANULE_LUMEN	0.0661593	0.453407	0.383556	1.35908	451	59	Tgfb1,Serping1,Fermt3,Serpina3c,Plg,Sparc,Timp1,Hgf,Fgg,Vwf,Egf,Pros1
GOBP_PULMONARY_VALVE_MORPHOGENESIS	0.0662131	0.453407	0.546499	1.4576	398	16	Nfatc1,Smad6,Heyl,Stra6,Bmp4,Nos3,Tgfb2,Notch1,Gja5
GOMF_MISMATCHED_DNA_BINDING	0.0662461	0.453407	-0.548536	-1.48365	272	13	Aptx,Msh5,Mlh3,Pms1,Pms2
HP_ABNORMALITY_OF_FIBULA_MORPHOLOGY	0.0663383	0.45374	0.430664	1.39715	430	37	Slc34a3,Wnt7a,Col2a1,Cant1,Fgfr2,Col11a1,Bgn,Inppl1,Fgfr3,Atp7a,Gpx4,Sf3b4
HP_SYNOSTOSIS_OF_METACARPALS_METATARSALS	0.0664282	0.454057	0.591913	1.46612	389	12	Fbln1,Sall1,Zic1,Fgfr3
GOMF_PSEUDOURIDINE_SYNTHASE_ACTIVITY	0.0665376	0.454507	-0.581744	-1.49467	274	11	Pus7l,Rpusd2,Rpusd1,Trub2,Trub1,Pus3,Rpusd3
GOBP_OLFACTORY_LOBE_DEVELOPMENT	0.0666447	0.454792	0.516986	1.43897	404	19	Wnt5a,Fut1,Csf1r,Sall1,Arx,Erbb4
GOBP_HORMONE_METABOLIC_PROCESS	0.0666667	0.454792	-0.264646	-1.2366	144	165	Cyp11a1,Ttr,Rpe65,Egr1,Wnt4,Lrat,Rdh14,Cyp1a2,Cyp11b1,Ghr,Tpo,Tiparp,Retsat,Cyp2c39,Bmp2,Hsd3b1,Cyp2c38,Bmp5,Adh7,Cyp3a11,Akr1b8,Rdh13,Gfi1,Stc2,Cyp1a1,Ace,Spp1,Slco1c1,Cpq,Dhrs11,Aanat,Srd5a3,Gata3
GOBP_REGULATION_OF_COLLAGEN_METABOLIC_PROCESS	0.066954	0.456255	0.429914	1.39472	434	37	Tgfb1,Ccn2,Cyp7a1,Vsir,Vim,F2,Emilin1,Ciita,Nppc,Pparg,Scx,Pdgfrb,Larp6
GOBP_REGULATION_OF_MYELOID_LEUKOCYTE_DIFFERENTIATION	0.0670715	0.456255	0.343315	1.3161	485	95	Cartpt,Tgfb1,Ccr1,Gpr137b,Cd74,Car2,Myc,Ceacam2,Bglap,Csf1,Tnf,Trem2,Zfp36l1,Ceacam1,Evi2b,Inpp5d,Ripk1,Tesc,Sfrp1,C1qc
HP_SHORT_THUMB	0.0670996	0.456255	0.370958	1.34384	464	67	Fzd2,Chst11,Rpl18,Adamts10,Rpl35,Ube2t,Sall4,Pik3cd,Col2a1,Fance,Cant1,Tfap2a,Mycn,Fancc,Rpl11,Lmnb2,Pkdcc,Ltbp2,Rpl27,Cplx1,Fgfrl1
HP_FEVER	0.0671724	0.456255	0.29349	1.25316	548	226	Ncf2,Col1a1,Pstpip1,Psmb9,Slc22a4,Ccr1,Cybb,Psmb8,Slc29a3,Stx11,Cyba,Krt8,Th,Ncf1,Xpa,Erap1,Stxbp2,Pmp22,Unc13d,Ciita,Btk,Slc5a1,Slc12a3,Galc,Chek2,Mefv,Samhd1,Calr,Il2rg,Qdpr,Sptb,Vangl2,Unc93b1,Kcnj1,Wt1,Ifih1,Acat1,Ctrc,Ripk1,Mst1,Trp53,Orai1,Hmgcl,Enpp1,Otulin,Tnfrsf1a,Ddb2,Irf2bp2,Alpl,Rab27a
[truncated: 8,886 more rows]
