# Supplementary material for: A Meta-Analysis of the Converging Effects of Different Classes of Antipsychotics on the Frontal Cortex Transcriptome in Laboratory Rodents and Non-Human Primates
Source: bioRxiv. 2026 Jun 29:2026.06.24.734301. Preprint. [Version 1] doi: 10.64898/2026.06.24.734301 (PMC13345317; doi:10.64898/2026.06.24.734301)
Supplement: Supplement 3 [file media-3.xlsx]

## Sheet: ColumnDefinitions
Column Name	Column Definition
pathway	The gene set name
pval	The nominal p-value for the enrichment of antipsychotic-related differential expression within the gene set
padj	False discovery rate (FDR) corrected p-value for the enrichment of antipsychotic-related differential expression within the gene set
ES	Enrichment score for the enrichment of antipsychotic-related differential expression within the gene set
NES	Normalized enrichment score for the enrichment of antipsychotic-related differential expression within the gene set
nMoreExtreme	Number of genes in the gene set with differential expression effects beyond what would be expected by random chance (as determined by permutation)
size	Gene set size
leadingEdge	A list of the genes in the gene set with the largest effects of antipsychotic - note that the order of the genes listed in this column is not consistently based on effect size (it depends on the direction of effect)
More information about fGSEA analysis can be found here:
https://bioconductor.org/packages/release/bioc/html/fgsea.html
https://www.biorxiv.org/content/10.1101/060012v3

## Sheet: Exploratory_RodentMacaque_GSEA_
pathway	pval	padj	ES	NES	nMoreExtreme	size	leadingEdge
GOBP_CIRCULATORY_SYSTEM_PROCESS	9.999e-05	0.0104254	0.44888	1.29448	0	512	C2cd4a,Cartpt,Kcnk6,Ptgs2,Avpr2,Npr1,Tgfb1,Serping1,F5,Kcna5,Foxc1,Kcnh6,Slc1a5,Nppa,Abcc9,Kcne2,Slc13a3,Postn,Sema3a,Stc1,Drd5,Enpep,Tnnt2,Kcne4,Fgfbp3,Tacr3,Ccn2,Dsg2,Fxyd4,Atp2a3,Ar,Htr2a,Cacng5,Bdkrb1,Cyp2j6,Adipoq,Jup,Per2,Adrb3,Agtr1a,Col1a2,Ctsz,Tnnc1,Ceacam2,Myof,Slc22a2,Gsn,Th,Slc22a3,Fxyd1,Slc16a7,Ntsr1,Adm,Edn1,Tbx2,Cxcl10,Egfr,Cyp11b1,Trpv4,Kcnh2,Casr,Scn4b,C2cd4b,Kcnj14,Cacna2d3,Slc6…
GOBP_INFLAMMATORY_RESPONSE	9.999e-05	0.0104254	0.430939	1.2433	0	522	S100a9,C2cd4a,Ptgs2,Klf4,Gal,Itgal,Chia1,Apod,Tgfb1,C1qtnf3,Fos,Pstpip1,Fabp4,Clec7a,Ccr1,Sphk1,Cybb,Folr2,Cxcl2,Serpina3c,Mmp8,Cela1,Tlr8,Ptger4,Il22ra2,Tradd,Ly86,Il17re,Cyba,Wnt5a,Bdkrb1,Socs3,Metrnl,Adipoq,Agtr1a,Kit,Cxcr3,Itgb2,Stap1,Cd180,Vcam1,Hp,Vnn1,Ccl3,Syk,Casp4,Reg3g,Ptprc,Crhbp,Adm,Cxcl10,Nrros,Ass1,Pbk,Csf1,Egfr,Tspan2,Ccl20,C2cd4b,Csf1r,Sbno2,Mas1,Ccl2,Enpp3,C3,Oprm1,Il18,Il1rap,Il…
GOBP_RESPONSE_TO_BACTERIUM	9.999e-05	0.0104254	0.436364	1.25308	0	417	S100a9,Isg15,Tgfb1,Fos,Fabp4,Cxcl2,Dcn,Trib1,Fcer1g,Tnfrsf14,Ptger4,Lalba,Rps6ka3,Ly86,Plcg2,Cyba,Wnt5a,Bdkrb1,Loxl1,Lrat,Adipoq,Stap1,Trim5,Stab2,B2m,Cd180,Smad6,Vcam1,Hp,Penk,Syk,Reg3g,Th,Mpeg1,Adm,Edn1,Cxcl10,Ass1,Cyp1a2,Tspo,Gzma,Pgc,Sparc,Zg16,Ccl20,Wfdc5,Lypd8,Sbno2,C3,Rnase6,Oprm1,Il18,Csf2rb2,Il13,Irak2,Erap1,Mgst1,Mgst2,Nos2,Tnf,Slc22a5,Trem2,Bmp2,Tlr1,Lbp,Tnip2,Tnfrsf11a,Vim,Fcgr2b,Pyca…
GOBP_CYTOKINE_MEDIATED_SIGNALING_PATHWAY	9.999e-05	0.0104254	0.445776	1.28828	0	567	Itgax,Hspa1a,Ptgs2,Isg15,Tgfb1,Il13ra1,Fos,Psmb9,Foxc1,Ccr1,Ifit3,Sphk1,Psmb8,Vav1,Cxcl2,Fcer1g,Tnfrsf14,Stat5a,Egr1,Il22ra2,H2-Eb1,Tradd,Il17re,Wnt5a,Cdkn1a,Socs3,Cebpd,Adipoq,Cd74,Ifit3b,Kit,Col1a2,Cxcr3,Itgb2,Stap1,Myc,Psme2,Ceacam2,Plvap,Krt8,Trim5,B2m,Parp14,Parp9,Vcam1,Ltbr,Ccl3,Syk,Casp4,Tnfrsf17,Ptprc,Edn1,Cxcl10,H2-Aa,Sox2,Csf1,H2-Ea,Ghr,Ccl20,Csf1r,Isg20,Agpat2,Ccl2,Junb,Ltb,Oprm1,Irf1,…
GOBP_RESPONSE_TO_CYTOKINE	9.999e-05	0.0104254	0.412676	1.20074	0	867	Itgax,Hspa1a,Ptgs2,Klf4,Isg15,Tgfb1,Il13ra1,Fos,Col1a1,Psmb9,Fabp4,Foxc1,Ccr1,Ifit3,Sphk1,Cth,Col3a1,Psmb8,Postn,Vav1,Cxcl2,Cxcl16,Hk2,Fcer1g,Tnfrsf14,Stat5a,Egr1,Il22ra2,Rab7b,H2-Eb1,Tradd,Il17re,Wnt5a,Cdkn1a,Socs3,Lrat,Cebpd,Adipoq,Cd74,Sox17,Ifit3b,Kit,Col1a2,Cxcr3,Reg1,Itgb2,Stap1,Myc,Psme2,Ceacam2,Aldh1a2,Plvap,Krt8,Trim5,Has2,B2m,Parp14,Parp9,Vcam1,Ltbr,Dock8,Ccl3,Syk,Casp4,Gsn,Tnfrsf17,Ptp…
GOBP_PRIMARY_ALCOHOL_METABOLIC_PROCESS	9.999e-05	0.0104254	0.614047	1.64914	0	72	Cyp11a1,Ttr,Gdpd3,Cyp1b1,Rpe65,Wnt4,Lrat,Aldh1a2,Rdh14,Acss1,Cyp1a2,Cyp11b1,Retsat,Cacna1h,Cyp2c39,Bmp2,Aldh3b1,Bco1,Aldh2,Hao1,Cyp2c38,Sult1e1,Bmp5,Lipe,H6pd,Adh7,Cyp3a11,Akr1b8,Rdh13
GOBP_CELLULAR_HORMONE_METABOLIC_PROCESS	9.999e-05	0.0104254	0.570195	1.56094	0	101	Cyp11a1,Ttr,Crabp2,Cyp1b1,Rpe65,Rbp1,Ugt2b1,Egr1,Wnt4,Lrat,Aldh1a2,Rdh14,Hsd17b2,Adm,Cyp1a2,Hsd17b11,Tspo,Cyp11b1,Tiparp,Fdxr,Retsat,Cacna1h,Cyp2c39,Cyp2s1,Bmp2,Bco1,Hsd3b1,Cyp2c38,Cyp17a1,Sult1e1,Bmp5,Lipe,Adh7,Cyp3a11,Akr1b8,Rdh13,Stard3,Cyp1a1,Hsd17b4,Cyp19a1,Spp1,Stard3nl,Pdgfra,Adh4,Dhrs11
GOBP_TUBE_MORPHOGENESIS	9.999e-05	0.0104254	0.426054	1.23532	0	682	Folr1,Itgax,Ptgs2,Klf4,Npr1,Spint1,Prok1,Tbx4,Apod,Adamts1,Tgfb1,Cyp1b1,Foxc1,Sphk1,Cybb,Sfrp5,Wnk4,Dcn,Enpep,Ret,Hk2,Cela1,Zic3,Ccn2,Prkx,Bmper,Prl,Hhex,Fzd2,Tctn1,Wnt4,Efna1,Ar,Wnt5a,Six4,Sox11,Jup,Smoc2,Sox17,Rnf213,Agtr1a,Cxcr3,Col15a1,Sox10,Itgb2,Myc,Ceacam2,Ecscr,Has2,Stab2,Fkbp10,Col8a2,Hspb1,Syk,Scrib,Adm,Edn1,Tbx2,Cxcl10,Ntn1,Hlx,Prrx1,Shb,E2f2,Csf1,Pgr,Tmem100,Sparc,Alox12,Casr,Ccn1,Ang…
GOBP_TUBE_DEVELOPMENT	9.999e-05	0.0104254	0.423946	1.23297	0	837	Folr1,Itgax,Ptgs2,Klf4,Igfbp5,Npr1,Spint1,Prok1,Tbx4,Apod,Adamts1,Tgfb1,Cyp1b1,Foxc1,Sphk1,Cybb,Sfrp5,Nkx2-2,Wnk4,Dcn,Enpep,Ret,Hk2,Cela1,Zic3,Ccn2,Prkx,Bmper,Prl,Hhex,Fzd2,Tctn1,Wnt4,Efna1,Ar,Wnt5a,Cdkn1a,Six4,Sox11,Jup,Smoc2,Sox17,Rnf213,Agtr1a,Kit,Cxcr3,Col15a1,Reg1,Sox10,Itgb2,Myc,Ceacam2,Aldh1a2,Ecscr,Has2,Stab2,Fkbp10,Smad6,Col8a2,Hspb1,Syk,Scrib,Adm,Eif4ebp1,Edn1,Tbx2,Cxcl10,Ntn1,Ass1,Hlx,…
GOBP_HORMONE_METABOLIC_PROCESS	9.999e-05	0.0104254	0.513458	1.43627	0	165	Cyp11a1,Ttr,Gal,Crabp2,Cyp1b1,Rpe65,Rbp1,Enpep,Ugt2b1,Egr1,Wnt4,Lrat,Ctsz,Aldh1a2,Rdh14,Hsd17b2,Prlhr,Adm,Cyp1a2,Hsd17b11,Tspo,Cyp11b1,Ghr,Tpo,Tiparp,Fdxr,Retsat,Pcsk6,Cacna1h,Cyp2c39,Slc5a5,Klk6,Cyp2s1,Bmp2,Bco1,Hsd3b1,Cyp2c38,Cyp17a1,Sult1e1,Bmp5,Pcsk5,Lipe,H6pd,Adh7,Cyp3a11,Akr1b8,Rdh13,Gfi1,Stc2,Stard3,Stub1,Cyp1a1,Nr5a1,Hsd17b4,Bace2,Ace,Cyp19a1,Spp1,Slco1c1,Stard3nl,Pdgfra,Adh4,Cpq,Dhrs11
GOBP_SKIN_DEVELOPMENT	9.999e-05	0.0104254	0.486259	1.36693	0	194	Krt71,Gal,Igfbp5,Col1a1,Foxc1,Col3a1,Opn3,Krt5,Tgm3,Txnip,Bcl11b,Dsg2,Gjb3,Tradd,Pkp1,Krt24,Wnt5a,Jup,Cdh3,Col1a2,Fa2h,Krt15,Exph5,Krt14,Krt12,Krt8,Reg3g,Egfr,Alox12,Errfi1,Cnfn,Pcsk6,Ltb,Tnf,Met,Zfp36l1,Foxq1,Trim16,Pkd1,Ldb2,Apcdd1,Col5a1,Krt25,Ngfr,Itgb4,Snai1,Sfn,Dsp,Dsc2,Krt1,Gata6,Cbfb
GOBP_REGULATION_OF_SYSTEM_PROCESS	9.999e-05	0.0104254	0.435183	1.25369	0	486	Itgax,Cartpt,Kcnk6,Scn4a,Klf4,Gal,Avpr2,Igfbp5,Npr1,Egr2,Kcna5,Kcnh6,Sphk1,Nppa,Tmem98,Abcc9,Kcne2,Wnk4,Sema3a,Stc1,Neto1,Tnnt2,Npy2r,Kcne4,Tacr3,Nr4a3,Ccn2,Dsg2,Fxyd4,Atp2a3,Myrf,Htr2a,Cacng5,Neurog1,Cyp2j6,Adipoq,Jup,Per2,Agtr1a,Kit,Sox10,Tnnc1,Atpsckmt,Klk8,Mlip,Th,Tifab,Fxyd1,Crhbp,Ntsr1,Adm,Edn1,Tbx2,Pard3,Mybph,Egfr,Tmem100,Kcnh2,Casr,Errfi1,Scn4b,Kcnj14,Cacna2d3,Inha,Cacna1h,Kcne1,Oprm1,Be…
GOBP_EXTERNAL_ENCAPSULATING_STRUCTURE_ORGANIZATION	9.999e-05	0.0104254	0.466403	1.32923	0	305	Itgax,Ttr,Mfap2,Itgal,Spint1,Adamts1,Tgfb1,Col1a1,Cyp1b1,Foxc1,Col7a1,Kazald1,Col3a1,Postn,Dcn,Tgm3,Mmp8,P3h4,Ccn2,Fbln2,Olfml2a,Fmod,Hapln2,Loxl1,Smoc2,Col1a2,Col15a1,Itgb2,Col23a1,Has2,Fkbp10,Vcam1,Col8a2,Fbn2,Plg,Cdh1,Adamtsl4,Fbln1,Itgb7,Mfap5,Col4a4,Adamts7,Prss2,Aebp1,Sparc,Ccn1,Chadl,Col9a2,Col8a1,Mmp15,Itga7,Adamts10,Vit,Tnf,Lcp1,Nid2,Bmp2,Adamts8,Dmp1,Col5a1,Timp1,Adamts9,Mmp3,Fap,Emilin…
GOBP_EMBRYONIC_ORGAN_DEVELOPMENT	9.999e-05	0.0104254	0.448512	1.27915	0	313	Folr1,Mfap2,Spint1,Tbx4,Tgfb1,Foxc1,Zic3,Alx1,Fzd2,Efna1,Wnt5a,Neurog1,Socs3,Six4,Sox11,Sox17,Kit,Id3,Aldh1a2,Krt8,Chst11,Fbn2,Th,Tifab,Six3,Adm,Edn1,Tbx2,Vax2,Ntn1,Hlx,Chrna10,Prrx1,Mfap5,Wdpcp,Tpo,Ccn1,Pole,Naglu,Junb,Hoxb7,Mthfd1l,Ascl2,Sall1,Tnf,Bbs7,Zfp36l1,Id2,Ahi1,Pkd1,Pcgf2,Plcd3,Wnt1,Snai1,Tbx3,Fzd5,Bmp5,Pcsk5,Tfeb,Tubb2b,Wnt11,Spint2,Ush1c,Tead4,Col2a1,Cep290,Shox2,Cebpa,Gata2,Spry2,Pkd…
GOBP_LEUKOCYTE_MIGRATION	9.999e-05	0.0104254	0.448015	1.27876	0	322	Itgax,S100a9,Ccl28,Itgal,Apod,Tgfb1,Col1a1,Ccr1,Vav1,Cxcl2,Cxcl16,Ret,Fcer1g,Tnfrsf14,Ptger4,Fut9,Wnt5a,Bdkrb1,Cd74,Cd2,Kit,Col1a2,Cxcr3,Itgb2,Stap1,Ceacam2,Plvap,Vcam1,Dock8,Ccl3,Syk,Cd48,Edn1,Cxcl10,Itgb7,Gcnt1,Csf1,Grb7,Cklf,Angpt2,Ccl20,Csf1r,Slc7a7,Ccl2,Irak4,Gypc,Rhog,Ccl19,Csf3r,Tnf,Dapk2,Trem2,Vegfc,Slc16a3,Lbp,Tnfrsf11a,Pycard,F2,Ptpro,Emilin1,Ptafr,Cmklr1,Apob,Epx,Nckap1l,St3gal4,Bmp5,C…
GOBP_NEGATIVE_REGULATION_OF_MULTICELLULAR_ORGANISMAL_PROCESS	9.999e-05	0.0104254	0.416589	1.21026	0	773	Cartpt,Nkx6-2,Klf4,Igfbp5,Npr1,Isg15,Apod,Adamts1,Tgfb1,Serping1,C1qtnf3,Foxc1,Ccr1,Tmem98,Tspan8,Wnk4,Sema3a,Stc1,Dcn,Trib1,Mmp8,Gpr137b,Npy2r,Tlr8,Homer3,Ptger4,Prl,Hhex,Wnt4,Efna1,Wnt5a,Neurog1,Adipoq,Ube2l6,Sox11,Jup,Cd74,Sox17,Gdf15,Cdh3,Sox10,Myc,Ceacam2,Klk8,Ecscr,B2m,Mlip,Cryba1,Smad6,Plg,Reg3g,Tifab,Ptprc,Crhbp,Adm,Edn1,Cxcl10,Ntn1,Hlx,Tspo,E2f2,Adamts7,Rgn,Egfr,Sparc,Alox12,Angpt2,Chadl…
GOBP_REGULATION_OF_CELLULAR_COMPONENT_MOVEMENT	9.999e-05	0.0104254	0.425066	1.23557	0	805	Itgax,Ccl28,Ptgs2,Klf4,Igfbp5,Apod,Adamts1,Tgfb1,Fermt3,Col1a1,Osgin1,Clec7a,Cyp1b1,Ccr1,Sphk1,Col3a1,F10,Postn,Sema3a,Stc1,Cxcl16,Dcn,Ret,Trib1,Gtse1,Tnfrsf14,Stat5a,Sinhcaf,Ptger4,Igfbp3,Tacr3,Nr4a3,Fgf5,Fut9,Onecut1,Prkx,Dsg2,Cldn19,Bmper,Tradd,Plcg2,Wnt4,Efna1,Wnt5a,Bdkrb1,Adipoq,Jup,Cd74,Smoc2,Kit,Cxcr3,Tnnc1,Stap1,Ceacam2,Plvap,Has2,Gcnt2,Tnn,Dock8,Hspb1,Arpin,Cdh1,Fgfr1,Dach1,Ptprc,Edn1,Cx…
GOBP_RESPONSE_TO_CAMP	9.999e-05	0.0104254	0.541	1.46723	0	85	Igfbp5,Fos,Col1a1,Stc1,Adipoq,Hcn2,Penk,Crhbp,Ass1,Sparc,Slc5a5,Cftr,Zfp36l1,Aqp9,Slc26a6,Cps1,Ezr,Srebf1,Ptafr,Cnga3,Tyr,Per1,Pkd2,Eef2k,Aqp1,Mmp19,Hcn4,Thbd,Hcn1,Cdo1,Wt1,Oxt,Cited1,Slc8a3
GOBP_DIGESTIVE_SYSTEM_DEVELOPMENT	9.999e-05	0.0104254	0.526912	1.44856	0	110	Sfrp5,Nkx2-2,Ret,Cela1,Zic3,Wnt5a,Cdkn1a,Sox11,Sox17,Kit,Reg1,Sox10,Aldh1a2,Tbx2,Ass1,Hlx,Egfr,Wdpcp,Ptf1a,Sall1,Tnf,Bbs7,Id2,Ccnb1,Ahi1,Pkd1,Cps1,Spdef,Sfrp2,Gata6,Fat4,Pcsk5,Ephb3,Wnt11,Shox2,Fgfr2,Gli1,Agr2,Cyp1a1,Rarres2,Hes1,Pdgfra,Pkdcc,Dchs1,Ascl1,Gata4,Npy,Sfrp1,Cdx2,Tgfbr2,Smad3,Stra6,Gata5,Slc4a2,Src,Igf2,Hip1r,Cckbr
GOBP_EPITHELIAL_TUBE_MORPHOGENESIS	9.999e-05	0.0104254	0.465935	1.32182	0	257	Folr1,Itgax,Spint1,Tgfb1,Wnk4,Ret,Zic3,Prkx,Fzd2,Tctn1,Wnt4,Ar,Wnt5a,Six4,Sox11,Sox17,Myc,Scrib,Adm,Edn1,Tbx2,Cxcl10,Ntn1,Csf1,Pgr,Alox12,Casr,Csf1r,Wnt6,Hoxb7,Mthfd1l,Sema3e,Sall1,Tnf,Met,Bbs7,Bmp2,Mtss1,Rhob,Vasp,Ahi1,Pkd1,Wnt1,Sfrp2,Prickle1,Timeless,Tbx3,Bmp5,Fat4,Stard13,Wnt11,Lzts2,Dll4,Sall4,Spint2,Pik3cd,Cep290,Spry1,Spry2,Agtr2,Pkd2,Egf,Fgfr2,Vangl2,Col4a1,Rarg,C2cd3,Stk4,Plxnb2,Fmn1,Mic…
GOBP_IMPORT_ACROSS_PLASMA_MEMBRANE	9.999e-05	0.0104254	0.516621	1.43428	0	136	Folr1,Slc34a1,Slc22a4,Slc1a5,Abcc9,Kcne2,Slc15a3,Wnk4,Folr2,Atp12a,Slc43a1,Per2,Hcn2,Slc22a2,Slc12a4,Slc12a8,Ntsr1,Trpv4,Kcnh2,Slc39a5,Kcnj14,Slc6a9,Slc24a2,Slc6a13,Kcnj5,Slc12a7,Slc27a1,Rgs4,Slc7a2,Slc39a10,Slc5a1,Slc12a3,Cnga3,Kcnj12,Kcnk9,Slc12a9,Slc8a2,Slc24a1,Hcn4,Trpv6,Slc7a5,Kcnj1,Slc2a1,Kcnj13,Iscu,Atp4a,Slc8a3,Slc9a4,Slc30a1,Slc6a6,Slc15a2,Slc5a2,Atp4b
GOBP_OLEFINIC_COMPOUND_METABOLIC_PROCESS	9.999e-05	0.0104254	0.559292	1.52039	0	89	Cyp11a1,Ptgs2,Cyp1b1,Rpe65,Tbxas1,Egr1,Wnt4,Cyp2j6,Cyp4f13,Cyp2f2,Aldh1a2,Hpgds,Adm,Cyp1a2,Faah,Cyp11b1,Alox12,Cacna1h,Cyp2c39,Cyp2s1,Pla2g10,Bmp2,Cyp4f14,Bco1,Alox15,Cyp2c38,Cyp17a1,Bmp5,H6pd,Alox5,Rdh13,Pla2g4a,Ptges,Cyp1a1,Gstm7,Hsd17b4,Ephx2,Elovl5
GOCC_CELL_SURFACE	9.999e-05	0.0104254	0.428013	1.23684	0	561	Folr1,Itgax,Itgal,Adgrg2,Tgfb1,Il13ra1,Slc34a1,Clec7a,Kcna5,Ccr1,F10,Kcne2,Tspan8,Folr2,Enpep,Fcer1g,Kcnh5,Tnfrsf14,Tlr8,Mxra8,Dsg2,Wnt4,Wnt5a,Fcer1a,Adipoq,Cd74,Cd2,Kit,Fam234a,Cxcr3,Mbp,Adgra3,Itgb2,Slc6a2,Ceacam2,Plvap,Kiss1r,Stab2,B2m,Vcam1,Tnn,Mog,Plg,Ptprc,Ntsr1,Fcrl6,Cxcl10,Nrros,Cst8,Cd22,Itgb7,Ros1,H2-Ea,Egfr,Fcgrt,Ghr,Sparc,Tpo,Kcnh2,Alpi,Casr,Csf1r,Mas1,Pcsk6,Enpp3,Wnt6,C3,Itga7,H2-M3,…
GOCC_EXTERNAL_ENCAPSULATING_STRUCTURE	9.999e-05	0.0104254	0.45104	1.29501	0	412	S100a9,Mfap2,Adamts1,Tgfb1,Serping1,Col1a1,Col7a1,Kazald1,Chad,Col3a1,Nppa,Postn,Dcn,Serpina3c,Mmp8,Fgfbp3,Spp2,Omd,Ccn2,Bmper,Fbln2,Olfml2a,Fmod,S100a4,Wnt4,Wnt5a,Hapln2,Loxl1,Adipoq,Smoc2,Gdf15,Col1a2,Col15a1,Ctsz,Col23a1,Cd180,Frem2,Tnn,Col8a2,Fbn2,Plg,Adamtsl4,Fbln1,Ntn1,Lgals3bp,Mfap5,Col4a4,Adamts7,Prss2,Aebp1,Sparc,Zg16,Ccn1,Ntn5,Angpt2,Chadl,Inhbe,Col26a1,Pcsk6,Col9a2,Col8a1,Serpinb12,Mmp…
GOCC_COLLAGEN_CONTAINING_EXTRACELLULAR_MATRIX	9.999e-05	0.0104254	0.461056	1.31718	0	332	S100a9,Mfap2,Adamts1,Tgfb1,Serping1,Col1a1,Col7a1,Kazald1,Col3a1,Nppa,Postn,Dcn,Serpina3c,Mmp8,Fgfbp3,Spp2,Omd,Ccn2,Fbln2,Fmod,S100a4,Wnt5a,Loxl1,Adipoq,Smoc2,Gdf15,Col1a2,Col15a1,Ctsz,Col23a1,Frem2,Tnn,Col8a2,Fbn2,Plg,Adamtsl4,Fbln1,Ntn1,Lgals3bp,Mfap5,Col4a4,Aebp1,Sparc,Zg16,Ccn1,Ntn5,Angpt2,Chadl,Inhbe,Col26a1,Pcsk6,Col9a2,Col8a1,Serpinb12,Adamts10,Vit,Zp1,Nid2,Emilin2,Adamts8,Wnt5b,Col5a1,Tim…
GOMF_PEPTIDE_RECEPTOR_ACTIVITY	9.999e-05	0.0104254	0.524642	1.44624	0	117	Glp2r,Gal,Avpr2,Npr1,Gpr84,Ccr1,Npy2r,Tacr3,Bdkrb1,Vipr2,Agtr1a,Cxcr3,Kiss1r,Gipr,Npffr2,Prlhr,Ntsr1,Crhr2,Mas1,Gucy2c,Oprm1,Npffr1,Ackr4,F2rl3,Npy1r,Gpr83,Npy5r,Cmklr1,Gucy2e,Oprd1,Ogfrl1,Ltb4r1,Cxcr5,Npr3,Agtr2,Ackr2,Oprk1,Sorcs3,Ccr10,Vipr1,F2rl1,Lgr5,Ednra,Ogfr,Cysltr1,Glp1r,Hcrtr1,Galr2,Sstr1,Gpr37l1,F2r,Gpr37,Hcrtr2,Cckbr,Prokr1,Tacr2,Sstr5,Sorcs2,Sstr3,Sstr4,Nmbr
GOMF_G_PROTEIN_COUPLED_RECEPTOR_ACTIVITY	9.999e-05	0.0104254	0.481576	1.36887	0	279	Glp2r,Gal,Avpr2,Npr1,Adgrg2,Htr1f,Adora2b,Gpr84,Ccr1,Sphk1,Gpr45,Opn3,Drd5,Npy2r,Mrgprf,Ptger4,Tacr3,S1pr5,Fzd2,Tas2r119,Htr2a,Bdkrb1,Vipr2,Adrb3,Agtr1a,Cxcr3,Adgra3,Kiss1r,Gipr,Npffr2,Prlhr,Ntsr1,Gpr62,Casr,Crhr2,Fzd8,Mas1,Oprm1,Npffr1,Htr1b,Ackr4,Adgrg1,Rgr,F2rl3,Rorb,Npy1r,Opn4,Gpr83,Ptger2,Ptafr,Npy5r,Cmklr1,Adgrg6,Zfp219,Grm8,Adgrl2,Lpar6,Oprd1,Fzd5,Ogfrl1,Ltb4r1,Cxcr5,Rho,Npr3,Celsr2,Grm4,L…
GOMF_HORMONE_ACTIVITY	9.999e-05	0.0104254	0.598661	1.61385	0	76	Cartpt,Ttr,Gal,a,Gh,Nts,Nppa,Stc1,Calca,Trh,Grp,Insl6,Prl,Metrnl,Adipoq,Penk,Adm,Edn1,Inhbe,Inha,Guca2a,Angptl8,Inhbb,Gast,Avp,Amh,Nppc,Ghrl,Crh,Stc2,Thpo,Pnoc,Nmb,Ucn2,Oxt,Npy
GOMF_RECEPTOR_REGULATOR_ACTIVITY	9.999e-05	0.0104254	0.49349	1.40967	0	331	Cartpt,Ttr,Wfikkn1,Ccl28,Gal,Prok1,a,Tgfb1,Gh,Nts,Fam3d,Osgin1,Nppa,Cxcl2,Sema3a,Stc1,Cxcl16,Calca,Trh,Fgf5,Grp,Insl6,Ccn2,Bdnf,Prl,Wnt4,Wnt5a,Fam3b,Metrnl,Adipoq,Gdf15,Reg1,Cmtm3,Ccl3,Penk,Adm,Edn1,Cxcl10,Csf1,Nrg2,Cklf,Fgf4,Fgf3,Ccl20,Inhbe,Inha,Ccl2,Ltb,Cdc42ep2,Wnt6,Il18,Il13,Sema3e,Ccl19,Tnf,Gpnmb,Guca2a,Bmp2,Vegfc,Wnt5b,Bmp3,Wnt7a,Timp1,Mrap,Hgf,F2,Wnt1,Il11,Igsf1,Sfrp2,Angptl8,Mrap2,Tnfsf4…
GOMF_MOLECULAR_TRANSDUCER_ACTIVITY	9.999e-05	0.0104254	0.451651	1.31072	0	722	Folr1,Itgax,Glp2r,Gal,Itgal,Avpr2,Npr1,Adgrg2,Il13ra1,Igsf6,Htr1f,Adora2b,Gpr84,Clec7a,Ccr1,Slc1a5,Sphk1,Abcc9,Gpr45,Opn3,Folr2,Drd5,Ret,Fcer1g,Npy2r,Mrgprf,Tnfrsf14,Tlr8,Ptger4,Tacr3,Nr4a3,Il22ra2,Epha8,S1pr5,Cd7,Il17re,Fzd2,Tas2r119,Htr2a,Bdkrb1,Fcer1a,Vipr2,Cd74,Gabrq,Cd2,Adrb3,Agtr1a,Kit,Cxcr3,Reg1,Adgra3,Itgb2,Rxrg,Trim5,Kiss1r,Insrr,Grin3b,Gipr,Npffr2,Unc5cl,Prlhr,Fgfr1,Reg3g,Tnfrsf17,Ptprc…
HP_ABNORMAL_BLOOD_MONOVALENT_INORGANIC_CATION_CONCENTRATION	9.999e-05	0.0104254	0.556911	1.51804	0	94	Cyp11a1,Scn4a,Avpr2,Clcnkb,Slc34a1,Nr0b1,Col3a1,Kcne2,Wnk4,Bsnd,Plvap,Fgfr1,Cyp11b1,Kcnh2,Casr,Ehhadh,Scn4b,Gatm,Kcnj5,Slc2a2,Slc4a1,Mrap,Hsd3b1,Slc5a1,Slc12a3,Hsd11b2,Cyp17a1,Clcnka,Prf1,Atp6v0a4,Tbx19,Unc93b1,Traf3,Snta1,Kcnj1,Slc2a1,Nr3c1,Elp1,Piezo1,Trp53,Klhl3,Ppox,Sars2,Tdp2
HP_ABNORMAL_BLOOD_POTASSIUM_CONCENTRATION	9.999e-05	0.0104254	0.556197	1.49377	0	72	Cyp11a1,Scn4a,Clcnkb,Slc34a1,Col3a1,Kcne2,Wnk4,Bsnd,Cyp11b1,Kcnh2,Casr,Ehhadh,Scn4b,Gatm,Kcnj5,Slc2a2,Slc4a1,Mrap,Hsd3b1,Slc12a3,Hsd11b2,Cyp17a1,Clcnka,Atp6v0a4,Snta1,Kcnj1,Slc2a1,Nr3c1,Piezo1,Trp53,Klhl3
HP_ABNORMAL_URINARY_ELECTROLYTE_CONCENTRATION	9.999e-05	0.0104254	0.529257	1.43469	0	84	Cyp11a1,Avpr2,Tgfb1,Clcnkb,Slc34a1,Nr0b1,Cldn19,Cdkn1a,Bsnd,Slc34a3,Cldn16,Cyp11b1,Casr,Ehhadh,Gatm,Cftr,Kcnj5,Slc2a2,Dmp1,Pkd1,Mrap,Hsd3b1,Phex,Slc12a3,Hsd11b2,Clcnka,Atp6v0a4,Cdkn2b,Pkd2,Egf
Endothelial_All_Zeisel_Science_2015	9.999e-05	0.0104254	0.462946	1.31386	0	263	Hmgcs2,Arhgef5,Tap1,Ccdc141,Exoc3l,Abcc9,Hspa12b,Tcf7,Megf6,Igfbp3,Zic3,Gimap5,Fbln2,Ccm2l,Slco5a1,Kank3,Sox17,Dennd3,Fgd5,Myct1,Clic5,Gimap4,Pgm5,Slc35f2,Ankrd23,Dusp11,Dach1,Gpcpd1,Edn1,Ctsw,Clec1a,Nostrin,Scarf1,Arhgap27,Lrrc8c,Ptprr,Palmd,Proser2,Sbno2,Tdrp,Adamts10,Erap1,Podxl,Acer2,Ttc32,Atp10d,Vegfc,Foxq1,Apcdd1,Cd40,Usp18,Emcn,Timeless,Cdc42ep3,Adcy4,Mmrn2,Dkk2,Icam2,Cldn5,Sipa1l2,Isyna1,…
Microglia_All_Zeisel_Science_2015	9.999e-05	0.0104254	0.485211	1.3833	0	309	Egr2,Ncf2,Fermt3,Igsf6,Gdpd3,Ccr1,Tmem106a,Cybb,Tbxas1,Slc15a3,Vav1,Folr2,Cxcl2,Cxcl16,Hk2,Fcer1g,Stag3,Ly86,Plcg2,Gdf15,Ctsz,Itgb2,Sash3,Dock8,Ccl3,Sp110,Hpgds,Syk,Casp4,Mpeg1,Cd209g,Cd48,Cxcl10,Nrros,Ncf1,Bid,Clec4a3,Csf1r,Slc7a7,Ccl2,Ifi27l2a,Cd37,Dtx2,Irak4,Csf3r,Tmem119,Tnf,Laptm5,Lcp1,Pyroxd2,Trem2,Bmp2,Tnfrsf11a,Mki67,Ccl7,Fcgr2b,Pycard,Dab2,Fcgr1,Ptafr,Btk,Cd86,Slc16a6,Mgl2,Nckap1l,Rplp1,…
Oligodendrocyte_All_Zeisel_Science_2015	9.999e-05	0.0104254	0.440728	1.25775	0	320	Gjb1,Nkx6-2,Apod,Slc5a11,Serinc5,Aspa,Plekhh1,Abtb2,S1pr5,Olig1,Tradd,Myrf,Arhgef10,Ermn,Ccdc163,Ugt8a,Hcn2,Car2,Mbp,Fam83d,Gjc2,Mog,Gsn,Map6d1,Pard3,Ccnjl,Gng8,Txndc16,Gpr62,Tspan2,Cldn11,Fhdc1,Chadl,Adi1,Cdc42ep2,Il1rap,Klk6,Gamt,Tubb4a,St18,Dusp15,Arhgap23,Wipi1,Hs3st1,Cnp,Btbd16,Cers2,Gal3st1,Ninj2,Otud7b,Arsg,Nudt1,Sgk2,Piga,Tfeb,Mtmr10,Gpr155,Mobp,Slc45a3,Dbndd2,Mag,Pik3c2b,Lzts2,Ccdc28b,Sc…
DropViz_HC_ChoroidPlexus_Ttr_cluster-markers.csv	9.999e-05	0.0104254	0.608254	1.63802	0	75	Folr1,Ttr,F5,Sfrp5,Bst2,Tmem98,Kcne2,Rbp1,Car14,Steap1,Cdkn1c,Col8a2,Rbm47,Emb,Calml4,Col8a1,Cox6b2,Lbp,Dab2,Arsg,Cox8b,Tcea3,Spint2,Pon3,Pcolce2,Ltc4s,Sgms2,Baiap2l1,Wfdc2,Aqp1,Ifi27,Msx1,Col9a3,Ace,Vamp8,Rsph1,Kcnj13,Ppp1r1b,Tc2n,Prlr,Igfbp2,Cldn1
DropViz_HC_Endothelial_Flt1_cluster-markers.csv	9.999e-05	0.0104254	0.488429	1.37716	0	212	Hmgcs2,Klf4,Isg15,Ddc,Ccdc141,Bst2,Hspa12b,Tcf7,Capg,Zic3,Hhex,Cdkn1a,Kank3,Sox17,Fgd5,Clic5,Id3,Gimap6,Ecscr,B2m,Erg,Hspb1,Cp,Edn1,Ucp2,Tspo,Nostrin,Fcgrt,Ppic,Ifi35,Podxl,Cnn2,Foxq1,Vim,Fas,Emcn,Gbp3,Tbx3,Net1,Adcy4,Mmrn2,Icam2,Cldn5,H2-K1,Trim47,Ceacam1,Tmem204,Isyna1,Cdkn2b,Sema3c,Lims2,Gata2,Ier3,Vwf,Rnf144b,Sp100,Ifitm3,Arpc1b,Rsad2,Col4a1,Wwtr1,Abcg2,Polk,Anxa2,Slc40a1,Thbd,Slc7a5,Fxyd5,Ca…
DropViz_HC_Ependyma_cluster-markers.csv	9.999e-05	0.0104254	0.546718	1.51326	0	128	Dmkn,Folr1,Mycbpap,Sncg,Uox,Nuf2,Nnat,Akap14,Htr5b,Capg,Txnip,Cfap45,Dsg2,Crygn,Morn1,Ccdc96,Tmem212,Krt15,Aoc1,Col8a2,Aebp1,Calml4,Tppp3,Vit,Lbp,Vim,Tango6,Kif6,Plin5,Foxj1,Lrrc71,Kcnmb1,Tcea3,Chek2,Clec3b,Cfap126,Ifitm3,S100a11,Spag16,Fgf7,Anxa2,Rarres2,Cnn3,Bace2,Nmb,Lgals3,Ddr1,Scn7a,Rsph1,Zmynd10,Csrp2,Rgs22
DropViz_HC_FibroblastLike_Dcn_cluster-markers.csv	9.999e-05	0.0104254	0.577145	1.60108	0	134	Asgr1,Hmgcs2,Mfap2,Crabp2,Apod,Serping1,Col1a1,Cyp1b1,Foxc1,Slc1a5,Col3a1,Slc13a3,Dcn,Rbp1,Txnip,Ifitm1,Mxra8,Omd,Fmod,Wnt4,Wnt5a,Loxl1,Col1a2,Col15a1,Dcdc2a,Aldh1a2,Cdkn1c,Vcam1,Slc22a2,Cp,Zic4,Aebp1,Cped1,Zic2,Slc6a13,Cnn2,Olfml3,Emilin1,Fibin,Tmem132c,Slc22a6,Tmem204,Col4a6,Tfpi,Clec3b,Tgfbr3,Ier3,Eva1b,Zic1,S100a11,Col4a1,Anxa2,Col13a1,Sned1,Ifitm2,Spp1,Pdgfra,Bgn,Flrt2,Emp1,Plscr2,Lpar1,Syn3…
DropViz_HC_Microglia_Macrophage_C1qb_cluster-markers.csv	9.999e-05	0.0104254	0.525626	1.47524	0	183	Kcnk6,Tgfb1,Ncf2,Fermt3,Psmb8,Tbxas1,Slc15a3,Vav1,Hk2,Fcer1g,Txnip,Hhex,Ly86,Cyba,Rcsd1,Ctsz,Itgb2,Ecscr,B2m,Cd180,Dock8,Hpgds,Tifab,Mpeg1,Ptprc,Cd48,Gcnt1,Apbb1ip,Ncf1,Sparc,Gal3st4,Clec4a3,Csf1r,Cd52,Slc7a7,Abi3,Cd37,Csf3r,Tmem119,Sall1,Laptm5,Lcp1,Trem2,Fcgr2b,Pycard,Olfml3,Dab2,Fcgr1,Ptafr,Cd86,Nckap1l,Lpar6,Mrc1,Ptpn6,Ccl6,P2rx7,Ltc4s,Stab1,Mlph,Lyl1,Susd3,Syngr2,Unc93b1,C5ar1,Slco2b1,Inpp5d…
DropViz_HC_Oligodendrocyte_Tfr_cluster-markers.csv	9.999e-05	0.0104254	0.637018	1.73078	0	88	Gjb1,Nkx6-2,Apod,Ppp1r14a,Aspa,Car14,Plekhh1,S1pr5,Olig1,Myrf,Hapln2,Ermn,Ugt8a,Gltp,Car2,Fa2h,Mbp,Sox10,Gjc2,Mog,Gsn,Plekhb1,Gpr62,Tspan2,Cldn11,Gatm,Cdc42ep2,Bcas1,Tppp3,Rhog,Gamt,Tubb4a,Cnp,Cers2,Itgb4,Ninj2,Arsg,Mobp,Mag,Ndrg1,Creb5,Carhsp1,Qdpr,Fgfr2,Pllp,Jam3,Grb14,Tnni1,Tprn,Lpar1,Mal,Trim59,Serpinb1a,Galnt6,Tnfaip6,Slc12a2,Adamts4,Efhd1,Josd2,Csrp1,Ttyh2,Cryab
DropViz_STR_Endothelial_Flt1_cluster-markers.csv	9.999e-05	0.0104254	0.500324	1.40967	0	208	Klf4,Isg15,Psmb9,Foxc1,Ddc,Ifit3,Ccdc141,Hrct1,Psmb8,Bst2,Hspa12b,Zic3,Hhex,Efna1,Kank3,Sox17,Fgd5,Myct1,Clic5,Gimap6,Cdkn1c,B2m,Parp9,Erg,Hspb1,Cp,Edn1,Tspo,Nostrin,Fcgrt,Sparc,Palmd,Ifi35,Podxl,Foxq1,Vim,Prss23,Dab2,Fas,Emcn,Gsta4,Gbp3,Lpar6,Tbx3,Net1,Adcy4,Mmrn2,Icam2,Cldn5,H2-K1,Trim47,Ceacam1,Tmem204,Cdkn2b,Sema3c,Lims2,Gata2,Ier3,Vwf,Sp100,Ifitm3,S100a11,Arpc1b,Rsad2,Col4a1,Wwtr1,Abcg2,Mfsd…
DropViz_STR_Ependyma_cluster-markers.csv	9.999e-05	0.0104254	0.542451	1.50872	0	142	Folr1,Mycbpap,Sncg,Uox,Nuf2,Nnat,Akap14,Txnip,Cfap45,Mxra8,Dsg2,Grk4,Crygn,Ccdc96,Tmem212,Tekt4,Slc25a18,Hp,Col8a2,Cpn1,Aebp1,Calml4,Tppp3,Vit,Myo16,Zfp36l1,Lbp,Vim,Mt3,Kif6,Ezr,Fas,Plin5,Gsta4,Foxj1,Nppc,Lrrc71,Kcnmb1,Ccdc74a,Chek2,Cfap126,Antxr1,Ifitm3,Iqub,S100a11,Dnajb13,Spag16,Anxa2,Rarres2,Cnn3,Bace2,Nmb,Lgals3,Scn7a,Car3,Rsph1,Zmynd10,Csrp2,Traf1,Rgs22,Spata33,Ropn1l,Dnali1,Ccdc65,Prelp,Mo…
DropViz_STR_FibroblastLike_Dcn_cluster-markers.csv	9.999e-05	0.0104254	0.539007	1.50072	0	146	Mfap2,Apod,Serping1,Col1a1,Cyp1b1,Foxc1,Slc1a5,Col3a1,Dcn,Rbp1,Txnip,Mxra8,Fmod,Wnt5a,Col1a2,Col15a1,Dcdc2a,Aldh1a2,Kdelr3,Cpz,Cp,Zic4,Csf1,Aebp1,Sparc,Cped1,Zic2,Slc5a5,Gypc,Slc6a13,Cnn2,Medag,Olfml3,Emilin1,Cpxm2,Srpx2,Tmem132c,Slc22a6,Tmem204,Tfpi,Clec3b,Plat,Ifitm3,Fam114a1,Eva1b,Zic1,S100a11,Col4a1,Anxa2,Col13a1,Rarres2,Ifitm2,Spp1,Pdgfra,Bgn,Ecm1,Emp1,Cpq,Plscr2,Vwa1,Syn3,Col4a5,Inmt,Kank2,…
DropViz_STR_Microglia_Macrophage_C1qb_cluster-markers.csv	9.999e-05	0.0104254	0.538486	1.50675	0	166	Tgfb1,Ncf2,Fermt3,Psmb9,Psmb8,Tbxas1,Slc15a3,Vav1,Hk2,Fcer1g,Txnip,Hhex,Ly86,Cyba,Ctsz,Itgb2,Ecscr,B2m,Cd180,Dock8,Hpgds,Tifab,Mpeg1,Ptprc,Cd48,Nrros,Gcnt1,Apbb1ip,Ncf1,Sparc,Gal3st4,Clec4a3,Csf1r,Cd52,Abi3,Cd37,Csf3r,Tmem119,Sall1,Laptm5,Lcp1,Adgrg1,Trem2,Fcgr2b,Pycard,Olfml3,Fcgr1,Ptafr,Cd86,Nckap1l,Lpar6,Mrc1,Ptpn6,Pon3,Ccl6,Ltc4s,Stab1,Lyl1,Susd3,Arpc1b,Unc93b1,C5ar1,Slco2b1,Inpp5d,Gpsm3,Hck,…
DropViz_STR_Oligodendrocytes_Tfr_cluster-markers.csv	9.999e-05	0.0104254	0.609208	1.68035	0	119	Gjb1,Nkx6-2,Apod,Ppp1r14a,Cd82,Wscd1,Aspa,Car14,Plekhh1,S1pr5,Olig1,Myrf,Hapln2,Arhgef10,Ermn,Ugt8a,Gltp,Car2,Fa2h,Mbp,Sox10,Gjc2,Mog,Gsn,Plekhb1,Gpr62,Tspan2,Cldn11,Gatm,Cdc42ep2,Bcas1,Tppp3,Klk6,Rhog,Psat1,Tubb4a,Cnp,Unc5b,Cers2,Itgb4,Gal3st1,Ninj2,Arsg,Scd2,Bin1,Mobp,Mag,Ndrg1,Tmbim1,Pcolce2,Qdpr,Kcnk13,Fgfr2,Enpp6,Phlda3,Pllp,Gstm7,Jam3,Grb14,Sec11c,Tnni1,Tmem229a,Lpar1,Mal,Trim59,Serpinb1a,G…
FAN_EMBRYONIC_CTX_BIG_GROUPS_BRAIN_ENDOTHELIAL	9.999e-05	0.0104254	0.475608	1.35671	0	315	Mfap2,Klf4,Isg15,Serping1,Ppp1r14a,Cavin3,Foxc1,Cd82,Col3a1,Psmb8,Hspa12b,Dcn,Sertad1,S100a16,Dusp6,Gimap7,Efna1,Car2,Col1a2,Myct1,Pde7b,Id3,Ecscr,B2m,Erg,Ltbr,Cdc42ep1,Gpcpd1,Foxs1,Nostrin,Scarf1,Aebp1,Sparc,Bhlhe40,Msrb3,Ppic,Rgs3,Sorbs3,Zic2,Ifi35,Rhoc,Mgst2,Nid2,Slc38a3,Rnase1,Pmp22,Cnn2,Foxq1,Vim,Slc12a7,Apcdd1,Papss2,Timp1,Unc5b,Cers2,Fstl1,Slc39a10,Emcn,Cd248,Adcy4,Stard13,Rgs5,Pde8b,Efemp…
FAN_EMBRYONIC_CTX_BIG_GROUPS_BRAIN_IMMUNE	9.999e-05	0.0104254	0.587831	1.62043	0	117	Itgal,Isg15,Fermt3,Fos,Psmb9,Tbc1d10c,Psmb8,Fcer1g,Txnip,Arhgap45,Gimap7,Cd7,Dnajb1,S100a4,Cd74,Rcsd1,Rnf213,Itgb2,Psme2,Gimap4,B2m,Sp110,Ptprc,Cd48,Ucp2,H2-Ea,Gzma,Lsp1,Zfp36l2,Isg20,Abi3,Junb,Cd37,Ltb,Irf1,Lcp1,Cnn2,Elf1,H2-K1,Ptpn6,Evi2b,Il2rg,Ifitm3,Acap1,Arpc1b,Gpsm3,Fxyd5,Eef1d,Vamp8,Ifitm2,Klf2
FAN_EMBRYONIC_CTX_BIG_GROUPS_MICROGLIA	9.999e-05	0.0104254	0.481603	1.37138	0	295	Itgax,Hspa1a,Il13ra1,Igsf6,Fos,C2,Ccr1,Cybb,Tbxas1,Folr2,Cxcl16,Fcer1g,Egr1,Slc29a3,Dnajb1,Hhex,Ly86,Cyba,Cebpd,Cd74,Rcsd1,Rnf213,Itgb2,Plvap,Gimap4,B2m,Dock8,Hpgds,Hspb1,Syk,Gsn,Mpeg1,Ptprc,Atp8b4,Ucp2,Apbb1ip,Fcgrt,Gal3st4,Gatm,Csf1r,Zfp36l2,Slc7a7,Abi3,Vsir,Junb,Cd37,Rin2,Cped1,C3,Rnase6,Gypc,Rhog,Csf3r,Tmem119,Sall1,Mgst2,Laptm5,Lcp1,Trem2,Zfp36l1,Rhob,Pycard,Olfml3,Dab2,Fcgr1,Dpp7,Naga,Ptafr…
FAN_EMBRYONIC_CTX_BRAIN_MYELOID	9.999e-05	0.0104254	0.566107	1.54629	0	97	Itgax,S100a9,Ptgs2,Klf4,Itgal,Isg15,Psmb9,Clec7a,Txnip,Tnfrsf14,Atf3,S100a4,Socs3,Cd74,Cd48,H2-Ea,Lsp1,Irf1,Stxbp2,Trim25,Vim,Timp1,Plcb2,H2-K1,Ier5,Tspan32,Ifitm3,Fgr,Tmem176b,C5ar1,Pirb,Dnaja4,Anxa2,Hck,Fxyd5,Plxnb2,Ifitm2,Klf2
MANNO_MIDBRAIN_NEUROTYPES_HENDO	9.999e-05	0.0104254	0.46267	1.3427	0	722	Ptgs2,Mycbpap,Klf4,Npr1,Isg15,Egr2,Adamts1,Tgfb1,Fos,Flvcr2,Cavin3,Fabp4,Foxc1,Cd82,Arc,Ccdc141,Gna14,Serinc5,Parp12,Hspa12b,Rbp1,Krt5,Megf6,Sertad1,Txnip,Tnfrsf14,Igfbp3,Zic3,Egr1,Nr4a3,Ccn2,Fbln2,Dusp6,Rps6ka3,Ccm2l,Gimap7,Hhex,Plcg2,Efna1,Cyba,Cdkn1a,Socs3,Jup,Kank3,Sox17,Dennd3,Rcsd1,Gdf15,Fgd5,Car2,Myct1,Clic5,Pde7b,Myc,Id3,Krt14,Gimap6,Plvap,Gimap4,Ecscr,B2m,Parp14,Parp9,Smad6,Erg,Slc35f2,F…
MANNO_MIDBRAIN_NEUROTYPES_HMGL	9.999e-05	0.0104254	0.501377	1.44242	0	454	Kcnk6,Ptgs2,Egr2,Il13ra1,Ncf2,Fermt3,Igsf6,Clec7a,Ccr1,Slc1a5,Cybb,Slc15a3,Nkx2-2,Vav1,Folr2,Krt5,Fcer1g,Gpr137b,Capg,Txnip,Stat5a,Ptger4,Igfbp3,Atf3,Egr1,Stx11,Bdnf,Arhgap45,Dnajb1,Hhex,Ly86,Plcg2,Nfatc1,Cyba,Cdkn1a,Cebpd,Cd74,Dennd3,Rcsd1,Rnf213,Mbp,Itgb2,Krt14,Plvap,Gimap4,B2m,Parp14,Sash3,Parp9,Ltbr,Dock8,Hpgds,Hspb1,Syk,Casp4,Gsn,Mpeg1,Ptprc,Cd48,Atp8b4,Ucp2,Apbb1ip,Csf1,Rbm47,Fcgrt,Lrrc8c,N…
ZHONG_PFC_MAJOR_TYPES_MICROGLIA	9.999e-05	0.0104254	0.479952	1.37277	0	347	Itgax,Hspa1a,Egr2,Il13ra1,Igsf6,Fos,C2,Ccr1,Cybb,Tbxas1,Slc15a3,Vav1,Folr2,Cxcl16,Fcer1g,Egr1,Slc29a3,Dnajb1,Ly86,Cyba,Cebpd,Cd74,Rcsd1,Rnf213,Itgb2,Plvap,Gimap4,B2m,Sash3,Dock8,Hpgds,Syk,Gsn,Mpeg1,Ptprc,Atp8b4,Ucp2,Apbb1ip,Fcgrt,Gal3st4,Nr4a2,Gatm,Csf1r,Zfp36l2,Slc7a7,Abi3,Vsir,Junb,Cd37,Rin2,Cped1,C3,Rnase6,Gypc,Rhog,Csf3r,Tmem119,Sall1,Mgst2,Laptm5,Lcp1,Stxbp2,Trem2,Zfp36l1,Cd63,Rhob,Pycard,Ol…
ZHONG_PFC_MAJOR_TYPES_OPC	9.999e-05	0.0104254	0.538914	1.45704	0	80	Apod,Cd82,Arc,Nkx2-2,Olig1,Dusp6,Sox10,B2m,Plekhb1,Sparc,Lima1,Gatm,Psat1,Rhoc,Scrg1,Cd63,Cnp,Sez6l,Fibin,Cspg5,Bche,Spry1,Plat,Olig2,Lrrc4c,Pon2,Scn1a,Gng7,Nkain4,Pllp,Grid2,Pdgfra,Mmp2,Sirt2,Plpp3,Cd9
HAY_BONE_MARROW_STROMAL	9.999e-05	0.0104254	0.483389	1.39721	0	573	Folr1,Cyp11a1,Igfbp5,Sncg,Apod,Adamts1,Serping1,Tdo2,Col1a1,Cavin3,Fabp4,Cyp1b1,Foxc1,Col7a1,Sfrp5,Col3a1,Rrad,Tmem98,Tspan8,Cxcl2,Dcn,Rbp1,Enpep,Aspa,Olfml2b,Mrgprf,Mall,Sertad1,Kcne4,Igfbp3,Atf3,Egr1,Mxra8,Ccn2,S100a16,Bmper,Olfml2a,Fmod,Wnt4,Efna1,Rhbdf1,Arhgef10,Steap1,Socs3,Loxl1,Adipoq,Smoc2,Agtr1a,Col1a2,Id3,Has2,Fkbp10,Vcam1,Hp,Dennd2a,Fgfr1,Gsn,Slc22a3,Cdc42ep1,Cp,Adm,Fbln1,Ass1,Pdlim4,P…
HU_FETAL_RETINA_MICROGLIA	9.999e-05	0.0104254	0.474958	1.35322	0	300	Itgax,Hspa1a,Il13ra1,Igsf6,Fos,Clec7a,Ccr1,Cybb,Tbxas1,Vav1,Folr2,Cxcl16,Fcer1g,Txnip,Atf3,Arhgap45,Dnajb1,Ly86,Cyba,Cdkn1a,Cebpd,Cd74,Rcsd1,Rnf213,Itgb2,Gimap4,B2m,Parp14,Dock8,Ccl3,Hpgds,Syk,Gsn,Mpeg1,Ptprc,Atp8b4,Ucp2,Apbb1ip,H2-Ea,Fcgrt,Arhgap27,Gal3st4,Nr4a2,Lsp1,Gatm,Csf1r,Zfp36l2,Abi3,Vsir,Junb,Cd37,Cped1,C3,Rnase6,Ubc,Rhog,Csf3r,Mgst2,Laptm5,Lcp1,Stxbp2,Trem2,Zfp36l1,Rhob,Pycard,Olfml3,Fc…
DURANTE_ADULT_OLFACTORY_NEUROEPITHELIUM_FIBROBLASTS_STROMAL_CELLS	9.999e-05	0.0104254	0.608741	1.63489	0	72	Igfbp5,Crabp2,Apod,Serping1,Col1a1,Cyp1b1,Col3a1,Postn,Dcn,Kcne4,Mxra8,Col1a2,Gsn,Fbln1,Prrx1,Tmem100,Aebp1,Sparc,Cldn11,Ccn1,Abca8b,Vim,Timp1,Hgf,Sfrp2,Itgbl1,Timp2,Gata2,Tfap2a,Ifitm3,Fgf7,Rarres2,Tagln,Bgn,Csrp2,Ecm1,Sfrp1,Inmt,Sspn,Plpp3,Igfbp4,Acta2,Nr2f2,Ccl11,Col6a2,Ccdc3
DURANTE_ADULT_OLFACTORY_NEUROEPITHELIUM_PERICYTES	9.999e-05	0.0104254	0.576704	1.53439	0	61	Txnip,Gimap7,Cdkn1a,Socs3,Cd74,Sox17,Id3,Plvap,Ecscr,Edn1,Nostrin,C2cd4b,Palmd,Fam13c,Vim,Emcn,Lpar6,Sele,Cldn5,Spry1,Plat,Vwf,Aqp1,Abcg2,Thbd,Fxyd5,Cavin2,Klf2,Emp1,Tgfbr2,Prcp,Igfbp4
DESCARTES_MAIN_FETAL_MYELOID_CELLS	9.999e-05	0.0104254	0.502886	1.4368	0	333	Zdhhc19,Itgax,S100a9,Ptgs2,Egr2,Ncf2,Igsf6,Flvcr2,Gpr84,C2,Clec7a,Ccr1,Ifit3,Tmem106a,Cybb,Tbxas1,Slc15a3,Folr2,Cxcl16,Fcer1g,Gpr137b,Olfml2b,Tlr8,Nr4a3,Slc29a3,Stx11,H2-Eb1,Ly86,Cd74,Ifit3b,Ctsz,Asgr2,Cd180,Vcam1,Vnn1,Hpgds,Tifab,Mpeg1,Atp8b4,Cxcl10,H2-Aa,Ncf1,Rbm47,H2-Ea,Trpv4,Bid,Plpp2,Scn4b,Csf1r,Sds,Slc7a7,Ccl2,Rnase6,Ascl2,Csf3r,Cyp2s1,Card14,Trem2,Kcnj5,St18,Tlr1,Aqp9,Aldh3b1,Tnfrsf11a,Arh…
DESCARTES_MAIN_FETAL_VASCULAR_ENDOTHELIAL_CELLS	9.999e-05	0.0104254	0.477705	1.38648	0	724	Mycbpap,Scn4a,Klf4,Avpr2,Npr1,Isg15,Gask1b,Serping1,Nts,S100a3,Ppp1r14a,Htr1f,Flvcr2,Cavin3,Adora2b,Slc14a1,Fabp4,Foxc1,Cd82,Ifit3,Ccdc141,Ano2,Nnat,Gna14,Col3a1,Exoc3l,Abcc9,Hspa12b,Sema3a,Dcn,Rbp1,Enpep,Megf6,Mall,Sertad1,Kcne4,Naaladl1,Fut9,Ccn2,S100a16,S1pr5,Bmper,Dusp6,Ccm2l,Gimap7,Olfml2a,Nfatc1,Efna1,Rbp7,Slco5a1,Socs3,Kank3,Sox17,Igfbp1,Ifit3b,Slfn3,Fgd5,Kit,Car2,Col1a2,Myct1,Rassf9,Clic5…
DESCARTES_MAIN_FETAL_MICROGLIA	9.999e-05	0.0104254	0.510887	1.46632	0	405	Itgax,S100a9,Kcnk6,Itgal,Egr2,Il13ra1,Ncf2,Fermt3,Fam149a,Igsf6,Gpr84,C2,Clec7a,Ccr1,Tmem106a,Cybb,Tbxas1,Slc15a3,Vav1,Folr2,Cxcl16,Hk2,Fcer1g,Capg,Stat5a,Ptger4,Calca,Slc29a3,S100a4,Ly86,Plcg2,Nfatc1,Cdkn1a,Cep295nl,Erp27,Cd74,Ctsz,Itgb2,Exph5,Plvap,Gcnt2,Cd180,Sash3,Col8a2,Dock8,Hpgds,Traf3ip3,Syk,Mpeg1,Ptprc,Crhbp,Cd48,Atp8b4,Nrros,Ucp2,Apbb1ip,Ncf1,Csf1,Rbm47,H2-Ea,Gal3st4,Csf1r,Sds,Slc7a7,Cd…
DESCARTES_MAIN_FETAL_OLIGODENDROCYTES	9.999e-05	0.0104254	0.601078	1.60907	0	67	Gjb1,Apod,Nr0b1,Arc,Chad,Nkx2-2,Hmx1,Olig1,Rlbp1,Myrf,Tmem212,Cyp2j6,Ugt8a,Fa2h,Sox10,Myt1,Mog,Tent5b,Tmem100,Cldn11,Bcas1,Scrg1,Gal3st1,Plpp4,Mobp,Mag,Pid1,Olig2,Enpp6,Mybl1,Col11a1,Fcrla,Fmo3,Pdgfra,Nt5e,Lgr5,Galnt13
DESCARTES_FETAL_CEREBELLUM_MICROGLIA	9.999e-05	0.0104254	0.515146	1.47344	0	347	Itgax,S100a9,Kcnk6,Itgal,Egr2,Fermt3,Fam149a,Igsf6,Gpr84,C2,Clec7a,Ccr1,Tmem106a,Cybb,Tbxas1,Slc15a3,Vav1,Folr2,Cxcl16,Hk2,Fcer1g,Capg,Stat5a,Ptger4,Slc29a3,S100a4,Ly86,Plcg2,Nfatc1,Cdkn1a,Cep295nl,Erp27,Cd74,Ctsz,Itgb2,Plvap,Cd180,Sash3,Col8a2,Dock8,Hpgds,Traf3ip3,Syk,Mpeg1,Ptprc,Crhbp,Atp8b4,Nrros,Ucp2,Apbb1ip,Csf1,Rbm47,Gal3st4,Csf1r,Sds,Slc7a7,Cd37,C3,Rnase6,Il18,Csf2rb2,Bnc2,Irak2,Gypc,Csf3r…
DESCARTES_FETAL_CEREBELLUM_VASCULAR_ENDOTHELIAL_CELLS	9.999e-05	0.0104254	0.501598	1.44025	0	413	Mycbpap,Klf4,Isg15,Ppp1r14a,Htr1f,Flvcr2,Cavin3,Slc14a1,Fabp4,Foxc1,Cd82,Ifit3,Ccdc141,Ano2,Col3a1,Exoc3l,Abcc9,Hspa12b,Enpep,Sertad1,Kcne4,Ccn2,S100a16,S1pr5,Dusp6,Ccm2l,Gimap7,Olfml2a,Efna1,Kank3,Sox17,Ifit3b,Slfn3,Fgd5,Car2,Myct1,Clic5,Id3,Gimap6,Ecscr,Erg,Tnn,Tent5c,Cdc42ep1,Adm,Edn1,Tbx2,Foxs1,Clec1a,Hlx,Nostrin,Sparc,Bhlhe40,Ccn1,Angpt2,Ppic,C2cd4b,Palmd,Dennd2c,Proser2,Ccdc102a,Rgs3,Cdc42e…
DESCARTES_FETAL_CEREBRUM_VASCULAR_ENDOTHELIAL_CELLS	9.999e-05	0.0104254	0.50681	1.45092	0	362	Klf4,Isg15,Serping1,Htr1f,Flvcr2,Cavin3,Adora2b,Slc14a1,Fabp4,Foxc1,Ifit3,Ccdc141,Col3a1,Exoc3l,Abcc9,Hspa12b,Dcn,Rbp1,Megf6,Kcne4,Naaladl1,Ccn2,S100a16,S1pr5,Dusp6,Ccm2l,Gimap7,Olfml2a,Efna1,Socs3,Kank3,Sox17,Igfbp1,Ifit3b,Slfn3,Fgd5,Col1a2,Clic5,Id3,Gimap6,Gimap4,Ecscr,Pheta2,Erg,Tnn,Nqo1,Gjc2,Hspb1,Cdc42ep1,Adm,Edn1,Tbx2,Foxs1,Clec1a,Nostrin,Sparc,Angpt2,Ppic,C2cd4b,Rgs3,Cdc42ep2,Rhoc,Rasd2,My…
DESCARTES_FETAL_CEREBRUM_MICROGLIA	9.999e-05	0.0104254	0.526812	1.49165	0	243	Itgax,S100a9,Itgal,Egr2,Il13ra1,Ncf2,Gpr84,C2,Clec7a,Ccr1,Tmem106a,Cybb,Slc15a3,Vav1,Folr2,Cxcl16,Hk2,Capg,Calca,Slc29a3,Ly86,Plcg2,Cep295nl,Erp27,Cd74,Itgb2,Exph5,Plvap,Gcnt2,Cd180,Sash3,Col8a2,Dock8,Hpgds,Traf3ip3,Mpeg1,Cd48,Atp8b4,Apbb1ip,Ncf1,Csf1,Rbm47,Gal3st4,Csf1r,Slc7a7,Cd37,Rnase6,Il18,Csf2rb2,Bnc2,Gypc,Csf3r,Gpnmb,Card14,Trem2,Tlr1,Aldh3b1,Tnfrsf11a,Batf,Bves,Pck2,Hgf,Fcgr1,Igflr1,Csf2r…
DESCARTES_FETAL_CEREBRUM_OLIGODENDROCYTES	9.999e-05	0.0104254	0.674387	1.74625	0	42	Gjb1,Apod,Nr0b1,Chad,Nkx2-2,Hmx1,Olig1,Myrf,Tmem212,Ugt8a,Fa2h,Sox10,Myt1,Mog,Tent5b,Cldn11,Bcas1,Scrg1,Gal3st1,Plpp4,Mobp,Mag,Olig2,Enpp6,Fcrla,Pdgfra,Nt5e
DESCARTES_FETAL_EYE_CORNEAL_AND_CONJUNCTIVAL_EPITHELIAL_CELLS	9.999e-05	0.0104254	0.491906	1.37969	0	179	S100a9,Ccl28,Spint1,Serinc2,Fam3d,Cd82,Krt5,Atf3,Atp12a,Pkp1,Wnt4,Tmem30b,Gdf15,Cyp2f2,Krt15,Exph5,Krt8,Psd4,Cp,Ass1,Cldn3,Nr4a2,Irf2bp1,Junb,Bcas1,Zfp689,Mgst1,Smim22,Rnpepl1,Fam83h,Ppp1r3b,Eps8l1,Steap4,Upk1b,Syt8,Sfn,Dsp,Ankrd35,Sh2d4a,Mal2,Sytl2,Evpl,Cdkn2a,Spint2,Serpinb2,Cdkn2b,Ier3,Agr2,Igip,Wfdc2,Gpr108,Adrb1,Tff3,Lgals3,Vamp8,Tspan1,Nr2f6,Tstd1,Fxyd3,F2rl1,Cldn7,Elf3,Serpinb1a,Gadd45b,Cl…
DESCARTES_FETAL_EYE_RETINAL_PIGMENT_CELLS	9.999e-05	0.0104254	0.682927	1.76836	0	42	Ttr,Mroh7,Rpe65,Sfrp5,Tmem98,Cldn19,Rlbp1,Myrf,Ermn,Cndp1,Lrat,Dcdc2a,Pgr,Col8a1,Mfrp,Npffr1,Slc6a13,Rgr,Bco1
DESCARTES_FETAL_EYE_MICROGLIA	9.999e-05	0.0104254	0.548715	1.50214	0	101	Itgal,Ncf2,Clec7a,Tmem106a,Cybb,Tbxas1,Vav1,Ly86,Cd74,Itgb2,Dock8,Hpgds,Traf3ip3,Ptprc,Atp8b4,Nrros,Apbb1ip,H2-Ea,Gal3st4,Csf1r,Slc7a7,Cd37,Csf3r,Laptm5,Lcp1,Arhgap22,Ptafr,Csf2ra,Nckap1l,Tfec,Stab1,Rab20,Kcnk13,Txk,Slco2b1,Inpp5d,Hck,Rhbdf2,Tmem144,Spp1,Fgd2,Bank1
Gandal_2018_AutismSpectrumDisorder_Upregulated_Cortex	9.999e-05	0.0104254	0.44023	1.26412	0	416	Hspa1a,S100a9,Ptgs2,Igfbp5,Il13ra1,Fermt3,Gpr84,Tap1,Wscd1,Psmb8,Parp12,Stc1,Cxcl16,Espl1,Fcer1g,Sertad1,Txnip,Hjurp,Alx1,Dnajb1,Tctn1,Neurl3,Cdkn1a,Cebpd,Cd74,Ctsz,Cmtm3,B2m,Tmem51,Ltbr,Nqo1,Sp110,Plg,Traf3ip3,Hspb1,Cpn1,Cp,Adm,Cdca2,Cxcl10,H2-Aa,Prrx1,Tspo,H2-Ea,Tsen34,Egfr,Aebp1,Sparc,Cdk2,Angpt2,Ppic,Tiparp,Ccl2,Col8a1,Irak2,Gypc,Slc10a7,Mgst2,Lcp1,Slc16a3,Zfp36l1,Rhob,Lrrc32,Batf,Vim,Pou3f2,…
Johnson_2016_Coexpression_Hippocampus_Human_M23	9.999e-05	0.0104254	0.57846	1.58674	0	105	Il13ra1,Serping1,Fermt3,Cybb,Psmb8,Slc15a3,Cxcl16,Fcer1g,Ly86,Plcg2,Cyba,Cd74,Ctsz,Gimap4,Myof,Ltbr,Tspo,Apbb1ip,H2-Ea,Fcgrt,Slc7a7,Abi3,Cd37,Rnase6,Gypc,Csf3r,Tmem119,Gpnmb,Laptm5,Lcp1,Trem2,Pycard,Mvp,Csf2ra,Cd86,Tmbim1,Ptpn6,Evi2b,Alox5,Ifitm3,Fgr,Plbd1,Gpsm3,Fxyd5,Runx3,Kynu,Vamp8,Ifitm2,Spp1,Cd300a,Tgfbr2,Rras,Ctsc,Fgl2,Serpinb1a,Gstk1,C1qc,Aif1,Alox5ap,Fbp1
Park_2011_Coexpression_Hippocampus_Mouse_grey60	9.999e-05	0.0104254	0.550619	1.51682	0	115	Dmkn,Folr1,Ttr,Mycbpap,F5,Tmem98,Kcne2,Pus7l,Rbp1,Car14,Steap1,Loxl1,Krt8,Pon1,Cdkn1c,Vcam1,Nudt7,Tspo,Rbm47,Cldn3,Trpv4,Mycbp,Calml4,Casp6,Lbp,Fap,Aldh2,Dab2,Arsg,Cox8b,Pcolce2,Ltc4s,Tmem179b,Wfdc2,Aqp1,Abca4,Msx1,Lgals3,Emp1,Sfrp1,Taf5,Prlr,Igfbp2,Prelp,Cldn1,Slc12a2,Morn5,Ptgs1
Park_2011_Coexpression_Hippocampus_Mouse_paleturquoise	9.999e-05	0.0104254	0.645978	1.69558	0	50	Asgr1,Crabp2,Serping1,C2,Foxc1,Sphk1,Slc13a3,Mrgprf,Spp2,Omd,Fmod,Aldh1a2,Hspb1,Fbln1,Aebp1,Angpt2,Col9a2,Slc6a13,Cd248,Mrc1,Slc22a6,Serpind1,Slc6a12,S100a11,Anxa2,Shc1,Fxyd5,Ifitm2,Bgn,Uaca
Park_2011_Coexpression_Hippocampus_Mouse_yellow	9.999e-05	0.0104254	0.426914	1.23217	0	531	Dmkn,Gjb1,Scn4a,Spint1,Pdha2,Slc5a11,C1qtnf3,Kcnh6,Col7a1,Akap14,Bst2,Doc2g,Tcf7,Calml3,Stat5a,Tatdn1,Gsta3,Hmx1,Frat1,Epha8,Fxyd4,Fbln2,Olfml2a,Krt24,Arhgef10,Fcer1a,Arl4d,Obscn,Metrnl,Myct1,Pnmt,Clcn1,Gcnt2,Magix,Ebf4,Npffr2,Slc12a4,Sytl3,Relt,Scrib,Ranbp17,Tifab,Cldn16,Pard3,Lrrc56,Ucp2,Prrx1,E2f2,Cyp11b1,Trim65,Dhrsx,Ghr,Gal3st4,Bid,Casr,Cdk2,Fut1,Crhr2,Slc39a5,Slc7a7,Zfp784,Oprm1,Il13,Cryaa,…
LEIN_OLIGODENDROCYTE_MARKERS	9.999e-05	0.0104254	0.620723	1.66313	0	68	Gjb1,Apod,Wscd1,Serinc5,S100a16,S1pr5,Olig1,Myrf,Arhgef10,Ermn,Ugt8a,Hcn2,Gltp,Car2,Fa2h,Mbp,Sox10,Mog,Gsn,Plekhb1,Tspan2,Gatm,Tppp3,Cnp,Cers2,Mobp,Mag,Ndrg1,Olig2,Qdpr,Pcyt2
MEISSNER_BRAIN_HCP_WITH_H3K27ME3	9.999e-05	0.0104254	0.50835	1.42006	0	159	Gal,Spint1,Calb2,Slc18a2,Slc18a3,Prr5,Sfrp5,Dlk1,Scarf2,Alx1,Hmx1,Atp2a3,Pkp1,Tmem30b,Neurog1,Loxl1,Slc6a2,Tcfl5,Insrr,Grin3b,Col8a2,Fam89a,Vax2,Hnf1b,Cldn3,Trpv4,Aebp1,Igfbpl1,Fgf4,Fgf3,Barhl1,Hoxb7,Ptf1a,Espn,Slc5a5,Large2,Irx4,Cblc,Fev,Sall4,Tfap2c,Amn,Aqp5,Cdcp1,Gfi1,Plbd1,Fgfr4,Spag16,Lhx5,Rhcg,Col13a1,Dmrt1,Olig3,Pitx2,Wt1,Foxd2,Thbs4,Irx2,Gata4,Ltbp2,Dmgdh,Bcl3,Npy,Cdx2,Mmp2,Cldn7,Ankrd53,…
MEISSNER_BRAIN_HCP_WITH_H3K4ME3_AND_H3K27ME3	9.999e-05	0.0104254	0.485574	1.41276	0	863	Cartpt,Kcnk6,Nkx6-2,Klf4,Cdca7,Igfbp5,Npr1,Serinc2,Egr2,Tgfb1,Nxnl2,Ppp1r14a,Htr1f,Rprm,Flvcr2,Adora2b,Tap1,Foxc1,Cwh43,Slc1a5,Gna14,Rrad,Tmem98,Slc13a3,Nkx2-2,Wnk4,Cxcl16,Drd5,Ret,Hk2,Mgarp,Egr4,Txnip,Stat5a,Ptger4,Hjurp,Zic3,Tacr3,Atf3,C1ql1,Fgf5,Pstpip2,Sapcd2,Onecut1,Gipc2,Ccn2,Abtb2,Bdnf,Dsg2,Olig1,Fbln2,Atp12a,Hhex,Glis1,Fzd2,Plcg2,Slc35d3,Wnt4,Nfatc1,Wnt5a,Slco5a1,Vipr2,Slc43a1,Six4,Smoc2,…
VERHAAK_GLIOBLASTOMA_MESENCHYMAL	9.999e-05	0.0104254	0.486201	1.36143	0	169	Ncf2,Col1a1,Folr2,Ptger4,S100a4,Tradd,Col1a2,Ctsz,Itgb2,Myof,Col8a2,Casp4,Ptprc,Ucp2,Gcnt1,Rbm47,Copz2,Bnc2,Rhog,Mgst2,Laptm5,Lcp1,Stxbp2,Slc16a3,Relb,Aldh3b1,Tnfrsf11a,Cnn2,Batf,Fcgr2b,Col5a1,Timp1,Dab2,Mvp,Sec24d,Dsc2,Efemp2,S100a13,Tmbim1,Ptpn6,Srpx2,Cybrd1,Alox5,Stab1,Cdcp1,Plbd1,Arpc1b,Syngr2,Wwtr1,C5ar1,Pirb,Dram1,Fhl2,Anxa2,Shc1,Thbd,Fxyd5,Lgals3,Kynu,Pold4,Nrp1,Grn,Ltbp2,Cpq,Man2a1,Man2b1…
FLORIO_NEOCORTEX_BASAL_RADIAL_GLIA_DN	9.999e-05	0.0104254	0.527906	1.47104	0	149	Mnd1,Cenpa,Apod,Nuf2,Espl1,Gtse1,Hjurp,Cks1b,Kifc1,Nde1,Ugt8a,Col1a2,Cdkn3,Exph5,Slc35g2,Vcam1,Tent5c,Cenpe,Cdca2,Pbk,Hsd17b11,Sparc,Sgo2a,Mki67,Ccnb1,Cdc20,Tk1,Plk1,Fstl1,Lmnb1,Kif15,Poc1a,Pttg1,Timeless,Ube2t,Cks2,Tfpi,Chek2,Birc5,Gins1,Fbxo5,Kif22,Ncaph,Prc1,Spag5,Shcbp1,Dlgap5,Fgfr2,Nusap1,Iqgap3,Aurkb,Msh5,Mybl2,Ube2c,Cenpk,Cenpl,Cdc45,Emp1,Trim59,Slc15a2,Cenpm,Tubb6,Prelp,Cdca3,Ak4,Fam72a,H…
LEIN_CHOROID_PLEXUS_MARKERS	9.999e-05	0.0104254	0.587292	1.59084	0	83	Folr1,Ttr,Mroh7,F5,Kcne2,Rbp1,Txnip,Mxra8,Cdh3,Col8a2,Fxyd1,Lgals3bp,Rbm47,Trpv4,Calml4,Col8a1,Cped1,Nid2,Lrp10,Lbp,Ezr,Spint2,Pcolce2,Sgms2,Acacb,Wfdc2,Abca4,Msx1,Col9a3,Tmem237,Ace,Slco1c1,Kdr,Csrp2,Cpq,Inmt,Ctsc,Klhdc7a,Prlr,Lepr,Dnali1,Cldn1,Stra6,Dusp22
"Gemma_GSE100236_RNA_sequencing_of_whole,_ventral_and_dorsal_hippocampus_after_different_stress_conditions_treatment_swim.stress_Up"	9.999e-05	0.0104254	0.576009	1.56218	0	85	Klf4,Egr2,Adamts1,Fos,Arc,Zfp189,Trib1,Txnip,Atf3,Egr1,Nr4a3,Dusp6,Dnajb1,Cdkn1a,Arl4d,Gimap6,Rasd1,Bhlhe40,Ccn1,Errfi1,Tiparp,Rin2,Acer2,Lrrc32,Trim16,Csrnp1,Stk40,Nr4a1,Spry1,Plat,Per1,Mafk,Sik1,P4ha1,Nedd9,Slc2a1,Fosl2,Klf2
"Gemma_GSE100236_RNA_sequencing_of_whole,_ventral_and_dorsal_hippocampus_after_different_stress_conditions_treatment_novelty.stress_Up"	9.999e-05	0.0104254	0.562091	1.53428	0	96	Klf4,Egr2,Adamts1,Fos,Arc,Zfp189,Trib1,Txnip,Atf3,Egr1,Nr4a3,Dusp6,Dnajb1,Cdkn1a,Arl4d,Per2,Cys1,Gimap6,Rasd1,Bhlhe40,Ccn1,Errfi1,Tiparp,Rin2,Acer2,Lrrc32,Trim16,Csrnp1,Stk40,Nr4a1,Tbx3,Spry1,Plat,Per1,Mafk,Sik1,Prdm2,P4ha1,Nedd9,Slc2a1,Fosl2,Klf2
"Gemma_GSE100236_RNA_sequencing_of_whole,_ventral_and_dorsal_hippocampus_after_different_stress_conditions_treatment_restraint.stress_Up"	9.999e-05	0.0104254	0.566557	1.54588	0	95	Klf4,Egr2,Adamts1,Fos,Arc,Zfp189,Trib1,Txnip,Atf3,Egr1,Nr4a3,Dusp6,Dnajb1,Cdkn1a,Arl4d,Per2,Cys1,Gimap6,Rasd1,Bhlhe40,Ccn1,Errfi1,Tiparp,Rin2,Acer2,Lrrc32,Trim16,Csrnp1,Stk40,Nr4a1,Tbx3,Spry1,Plat,Per1,Mafk,Sik1,Prdm2,P4ha1,Nedd9,Slc2a1,Fosl2,Klf2
Gemma_GSE73798_Molecular_profile_of_ketamine_in_comparison_to_memantine_and_phencyclidyne_and_other_psychotropic_drugs_[mouse_hippocampus]_timepoint_1.hour_Up	9.999e-05	0.0104254	0.576544	1.56729	0	89	S100a9,Glp2r,Asgr1,Hmgcs2,Igfbp5,Egr2,Gh,Doc2b,Fos,Arc,Egr4,Txnip,Egr1,Nr4a3,Dusp6,Dnajb1,Cdkn1a,Sox11,Dyrk3,Gadd45g,Egfr,Errfi1
Gemma_GSE73798_Molecular_profile_of_ketamine_in_comparison_to_memantine_and_phencyclidyne_and_other_psychotropic_drugs_[mouse_hippocampus]_timepoint_2.hours_Up	9.999e-05	0.0104254	0.544963	1.47956	0	87	S100a9,Hmgcs2,Igfbp5,Egr2,Gh,Doc2b,Fos,Arc,Egr4,Txnip,Egr1,Nr4a3,Dusp6,Dnajb1,Cdkn1a,Sox11,Dyrk3,Egfr,Ccn1,Errfi1
Gemma_GSE5429_Hippocampal_gene_expression_profiling_across_8_inbred_strains:_towards_understanding_the_molecular_basis_of_behaviour_strain_BALB.cByJ_Up	9.999e-05	0.0104254	0.451514	1.31139	0	759	Folr1,S100a9,Cyp11a1,Gjb1,Asgr1,Krt71,Npy4r,a,Sncg,Tgfb1,Gh,Slc5a11,S100a3,Prr5,Psmb9,Cd82,Col7a1,Sphk1,Cybb,Tbxas1,Nppa,F10,Cdhr5,Ret,Tcf7,Fcer1g,Napsa,Gtse1,Atf3,Stx2,Hmx1,Epha8,Atp2a3,H2-Eb1,Tradd,Ly86,Cyba,Fam3b,Bdkrb1,Vipr2,Socs3,Pde6b,Foxa3,Sox17,Gdf15,Slc27a3,Adrb3,Nr1i3,Hcn2,Cdh3,Pnmt,Cxcr3,Id3,Slc6a2,Aldh1a2,Klk8,Aoc1,Sit1,Hp,Slc12a4,Ltbr,Sct,Sp110,Plg,Cpn1,Reg3g,Tnfrsf17,Llgl2,Ntsr1,Tbx…
Gemma_GSE23182_Systemic_inflammation_modulates_Fc_receptor_expression_on_microglia_in_chronic_neurodegeneration_disease_prion.disease_Up	9.999e-05	0.0104254	0.446182	1.29324	0	670	Itgax,Kcnk6,Igfbp5,Spint1,Tgfb1,Il13ra1,Ncf2,Fermt3,Psmb9,Slc14a1,Clec7a,Slc1a5,Tmem106a,Cybb,Psmb8,Bst2,Tbxas1,Slc15a3,Vav1,Cxcl16,Hk2,Fcer1g,Cela1,Capg,Ptger4,Atf3,Slc29a3,Stx2,Gfap,S100a16,Rab7b,S100a4,Ly86,Plcg2,Nfatc1,Cyba,Cd74,Fabp7,Ctsz,Itgb2,Cmtm3,Id3,B2m,Fkbp10,Sash3,Slc25a18,Tent5c,Ltbr,Dock8,Ccl3,Hpgds,Hspb1,Syk,Dusp11,Tifab,Fxyd1,Mtmr11,Mpeg1,Ptprc,Cd48,Eif4ebp1,Lcat,Cd22,H2-Aa,Pdlim4…
Gemma_GSE117758_Cell-type_specific_transcriptional_profiling_of_glucocorticoid_receptor-dependent_changes_in_the_nucleus_accumbens_cell_type_neuron_Down	9.999e-05	0.0104254	0.477564	1.38377	0	662	Kcnk6,Nkx6-2,Gal,Calb2,Sncg,Apod,Ncf2,Serping1,A2ml1,Ppp1r14a,Slc18a3,Rprm,Cavin3,Adora2b,C2,Slc22a4,Cd82,Wscd1,Sphk1,Psmb8,Tbxas1,Tmem98,Slc13a3,Nkx2-2,Vav1,Dcn,Rbp1,Hk2,Fcer1g,Car14,Plekhh1,Ifitm1,Fgfbp3,Trh,Slc29a3,Grp,Gfap,Bdnf,S1pr5,Arhgap45,Olig1,Rab7b,Atp2a3,Ly86,Cyba,Hapln2,Rhbdf1,Cd74,Ugt8a,Kit,Car2,Fa2h,Sox10,Id3,B2m,Sash3,Slc35g2,Slc25a18,Vcam1,Tmem51,Gjc2,Mog,Acss1,Dennd2a,Gsn,Pnpla3,…
Gemma_GSE117758_Cell-type_specific_transcriptional_profiling_of_glucocorticoid_receptor-dependent_changes_in_the_nucleus_accumbens_cell_type_astrocyte_Up	9.999e-05	0.0104254	0.432041	1.2507	0	630	Hspa1a,Hspa1b,Nkx6-2,Hmgcs2,Klf4,Adamts1,Fos,Cavin3,Adora2b,Prr5,C2,Slc14a1,Slc22a4,Wscd1,Cth,Slc13a3,Parp12,Cxcl2,Rbp1,Fgfbp3,P3h4,Atf3,S100a16,Rlbp1,Fbln2,Atp2a3,Fzd2,Nfatc1,Rhbdf1,Socs3,Loxl1,Nde1,Cyp4f13,Cyp4f15,Fabp7,Rnf213,Car2,Adgra3,Ctsz,Cmtm3,Id3,Fkbp10,Slc25a18,Vcam1,Tmem51,Slc12a4,Ltbr,Ccl3,Hspb1,Acss1,Fxyd1,Mtmr11,Edn1,Fbln1,Lcat,Pdlim4,Sox2,Lgals3bp,Hsd17b11,Tspo,Aass,Copz2,Egfr,Tmem…
Gemma_GSE72343_Circuit-wide_transcriptional_profiling_reveals_region_specific_gene_co-expression_networks_regulating_depression_susceptibility_timepoint_28.d_chronic.social.defeat.stress_1.h_aggressor.re.exposure_Down	9.999e-05	0.0104254	0.475411	1.372	0	528	S100a9,Glp2r,Kcnk6,Wfikkn1,Klf4,Egr2,A2ml1,Slc18a2,Tdo2,Fos,Flvcr2,Prr5,Osgin1,Kcna5,Foxc1,Cwh43,Ifit3,Ppbp,Arc,Slc1a5,Cth,Rpe65,Cybb,Zfp189,Cplx3,Trib1,Kcne4,Txnip,Ifitm1,Fgfbp3,Nat8f5,Igfbp3,Zic3,Atf3,Egr1,Nr4a3,Tekt5,Gimap5,Ccn2,Dusp6,Stbd1,Cd7,Fzd2,Cdkn1a,Slc43a1,Arl4d,Cebpd,Ube2l6,Cyp4f15,Per2,Dyrk3,Alas2,Ifit3b,Clic5,Cys1,Stap1,Gimap6,Tekt4,Tcf23,Pheta2,Smad6,Fam83d,Hspb1,Arpp19,Adm,Eif4ebp…
Gemma_GSE72343_Circuit-wide_transcriptional_profiling_reveals_region_specific_gene_co-expression_networks_regulating_depression_susceptibility_timepoint_28.d_chronic.social.defeat.stress_1.h_aggressor.re.exposure_Up	9.999e-05	0.0104254	0.461804	1.3105	0	262	Mycbpap,4933411K16Rik,Mroh7,Adamts1,Col7a1,Nkx2-2,Wnk4,Plekhh1,Nkain3,Abca8a,Epha8,Atp2a3,Glis1,Morn1,Cep295nl,Erp27,Col15a1,Sox10,Myt1,Klk8,Frem2,Gjc2,Ptprv,H2-T24,Adamtsl4,Pnpla3,Cdc42ep1,Slc10a1,T2,Egfr,Btbd8,Onecut2,Fam228b,Ankdd1a,Zfp536,Cdk5rap2,Oprm1,Itga7,Vasn,Atp8a2,Vps13c,Cand2,St18,Opn4,Dusp15,Ifitm7,Wipi1,Col5a1,Eps8l1,Unc5b,Igsf1,Itgb4,Man2c1,Csf2ra,Angptl8,Slc12a3,Plppr3,Cldn5,Lrrc4…
Gemma_GSE72343_Circuit-wide_transcriptional_profiling_reveals_region_specific_gene_co-expression_networks_regulating_depression_susceptibility_timepoint_28.d_chronic.social.defeat.stress_Up	9.999e-05	0.0104254	0.511771	1.46118	0	326	Hspa1a,S100a9,Krtcap3,Wfikkn1,Hspa1b,Mycbpap,Klf4,4933411K16Rik,Egr2,Mroh7,Adamts1,Fos,Col1a1,Ctrl,Arc,Col7a1,Slc39a2,Wnk4,Egr4,Plekhh1,Atf3,Egr1,Nr4a3,Abca8a,Gimap5,Dnajb1,Glis1,Cdkn1a,Arl4d,Cep295nl,Cebpd,Erp27,Fabp7,Slc27a3,Col15a1,Gadd45g,Gimap6,Klk8,Grin3b,Frem2,Gjc2,Ptprv,H2-T24,Hspb1,Adamtsl4,Stac3,Slc10a1,T2,Map3k19,Rasd1,Rbm12b1,Btbd8,Ccn1,Angpt2,Tiparp,Onecut2,Ankdd1a,Junb,Cdk5rap2,Oprm…
Gemma_GSE85136_Sex_Differences_in_Nucleus_Accumbens_Transcriptome_Profiles_Associated_with_Susceptibility_versus_Resilience_to_Subchronic_Variable_Stress_genotype_wild.type.genotype_Down	9.999e-05	0.0104254	0.463415	1.33568	0	498	Itgax,Itgal,Avpr2,Mroh7,Il13ra1,Serping1,Slc14a1,Slc22a4,Clec7a,Tap1,Ccr1,Ifit3,Col7a1,Cybb,Psmb8,Cfap300,Parp12,Capg,Txnip,Tlr8,Ctse,Mxra8,Gfap,Arhgap45,Stbd1,Gimap7,Stag3,Ly86,Obscn,Socs3,Ube2l6,Cd74,Ifit3b,Rnf213,Cxcr3,Oas1b,Plvap,Col23a1,B2m,Parp14,Sash3,Parp9,Insrr,Vcam1,Unc5cl,Ankrd23,Ccl3,Traf3ip3,Dusp11,Mtmr11,Mpeg1,Ptprc,Cd48,Cxcl10,Clec2d,Lgals3bp,Kcnh2,Lsp1,Csf1r,Sbno2,Fam228b,Naglu,Cc…
Gemma_GSE85136_Sex_Differences_in_Nucleus_Accumbens_Transcriptome_Profiles_Associated_with_Susceptibility_versus_Resilience_to_Subchronic_Variable_Stress_genotype_wild.type.genotype_Up	9.999e-05	0.0104254	0.445224	1.27823	0	411	Dmkn,Hspa1a,Krtcap3,Gjb1,Nkx6-2,Klf4,a,Ppp1r14a,Rprm,1700010I14Rik,Wscd1,Exoc3l,Wnk4,Egr4,Nat8f5,Usp27x,Nr4a3,Frat1,S1pr5,Ccdc61,Tradd,Marchf11,Hipk4,Cd99,Alas2,Rpp25,Hcn2,Pde6a,Exph5,Tmem121,Ecscr,Erg,Npffr2,Trir,Gjc2,H2-T24,Klhl35,Lcat,Sult2b1,Haus8,Reep6,Bend5,Gng8,Copz2,Dhrsx,Dusp4,Fzd8,Rprml,Lsm4,Xpa,Junb,Slc5a5,Frat2,Sema3e,Ptges3l,Smco4,Mn1,Cyp2s1,Gamt,Stxbp2,Slc6a13,Nid2,Emilin2,Tubb4a,In…
Gemma_GSE85136_Sex_Differences_in_Nucleus_Accumbens_Transcriptome_Profiles_Associated_with_Susceptibility_versus_Resilience_to_Subchronic_Variable_Stress_genotype_Dnmt3a.mouse.DNA.methyltransferase.3A_Homozygous.negative_Up	9.999e-05	0.0104254	0.445479	1.28977	0	635	Dmkn,Hspa1a,Krtcap3,Gjb1,Nkx6-2,Klf4,Igfbp5,a,Egr2,Serping1,Ppp1r14a,Rprm,Slc14a1,Clec7a,Ccr1,Wscd1,Exoc3l,Parp12,Capg,Egr4,Txnip,Tlr8,Nat8f5,Egr1,Nr4a3,Mxra8,Gfap,S1pr5,Arhgap45,Stbd1,Gimap7,Stag3,Ccdc61,Tradd,Marchf11,Hipk4,Cdkn1a,Socs3,Cd99,Rpp25,Hcn2,Pde6a,Cxcr3,Oas1b,Cmtm3,Id3,Plvap,Col23a1,Tmem121,Trir,Unc5cl,Vnn1,Gjc2,Ccl3,H2-T24,Acss1,Ptprc,Nrros,Lcat,Sult2b1,Lgals3bp,Haus8,Csf1,Reep6,LTO…
GOBP_HETEROTYPIC_CELL_CELL_ADHESION	0.0001	0.0104254	0.620432	1.62569	0	49	Itgax,Klf4,Dsg2,Adipoq,Jup,Cd2,Mbp,Itgb2,Gcnt2,Vcam1,Ptprc,Itgb7,Itga7,Tnf,Dsp,Alox15,Dsc2
Oligodendrocyte_Myelinating_Zhang_JNeuro_2014	0.00010001	0.0104254	0.687631	1.74688	0	33	Gjb1,Apod,Ppp1r14a,Aspa,Hapln2,Hcn2,Mbp,Mog,Gsn,Plekhb1,Cldn11,Cdc42ep2,Tppp3,Itgb4,Cenpb,Arsg,Slc45a3,Ndrg1
GOBP_POSITIVE_REGULATION_OF_NERVOUS_SYSTEM_PROCESS	0.00010009	0.0104254	0.71858	1.80893	0	30	Itgax,Cartpt,Egr2,Myrf,Sox10,Atpsckmt,Ntsr1,Pard3,Cst7,Rims2,Hgf,Ptafr,Mag,P2rx3
HP_ABNORMAL_URINE_SODIUM_CONCENTRATION	0.000102312	0.0104479	0.842517	1.93522	0	14	Cyp11a1,Avpr2,Clcnkb,Slc34a1,Bsnd,Ehhadh,Gatm,Mrap,Hsd3b1,Hsd11b2,Clcnka
Gemma_GSE81672_Ketamine_and_Imipramine_Reverse_Transcriptional_Signatures_of_Susceptibility_and_Induce_Resilience-Specific_Gene_Expression_Profiles_NACC_treatment_ketamine_Up	0.000102312	0.0104479	0.847909	1.94761	0	14	Cd82,Wscd1,Car2,Sox10,Gjc2,Gsn,Cdc42ep1,Gatm,Cnp,Cers2
GOBP_MORPHOGENESIS_OF_AN_EPITHELIUM	0.00019998	0.0174035	0.436054	1.25346	1	438	Folr1,Itgax,Krt71,Klf4,Igfbp5,Spint1,Tbx4,Tgfb1,Psmb9,Psmb8,Wnk4,Sema3a,Tgm3,Ret,Zic3,Sapcd2,Prkx,Fzd2,Tctn1,Wnt4,Ar,Wnt5a,Socs3,Six4,Sox11,Sox17,Sox10,Myc,Psme2,Ceacam2,Aldh1a2,Krt12,Frem2,Scrib,Adm,Edn1,Tbx2,Cxcl10,Ntn1,Csf1,Pgr,Alox12,Casr,Ccn1,Csf1r,Wnt6,Hoxb7,Mthfd1l,Sema3e,Rhoc,Sall1,Tnf,Met,Psmd12,Bbs7,Bmp2,Vegfc,Psmd9,Mtss1,Rhob,Wnt5b,Foxq1,Vasp,Ahi1,Pkd1,Col5a1,Wnt7a,Hgf,Krt25,Ngfr,Dab2,…
GOBP_G_PROTEIN_COUPLED_RECEPTOR_SIGNALING_PATHWAY	0.00019998	0.0174035	0.424435	1.22962	1	656	Glp2r,Cartpt,Ccl28,Gal,Avpr2,Npr1,Prok1,Adgrg2,Nts,Arhgef5,Htr1f,Adora2b,Gpr84,Ccr1,Sphk1,Gna14,Nppa,Gpr45,Vav1,Opn3,Cxcl2,Cxcl16,Drd5,Npy2r,Mrgprf,Homer3,Ptger4,Calca,Trh,Tacr3,Grp,S1pr5,Grk4,Fzd2,Tas2r119,Htr2a,Bdkrb1,Vipr2,Obscn,Pde6b,Nxph4,Adrb3,Agtr1a,Car2,Pde6a,Cxcr3,Pde7b,Adgra3,Pde10a,Kiss1r,Gipr,Npffr2,Prlhr,Ccl3,Penk,Ntsr1,Adm,Edn1,Cxcl10,Pard3,Rasd1,Gng8,Gpr62,Casr,Ppp1r9b,Ccl20,Crhr2,…
GOBP_RESPONSE_TO_BIOTIC_STIMULUS	0.00019998	0.0174035	0.398442	1.16127	1	993	S100a9,Isg15,Tgfb1,Ncf2,Serping1,Fos,C2,Pstpip1,Psmb9,Fabp4,Clec7a,Ifit3,Tmem106a,Serinc5,Bpifb2,Cybb,Psmb8,Abcc9,Slc15a3,Vav1,Cxcl2,Cxcl16,Dcn,Trib1,Fcer1g,Txnip,Tnfrsf14,Tlr8,Ptger4,Egr1,Grp,Lalba,Rab7b,Rps6ka3,H2-Eb1,Ly86,Plcg2,Cyba,Wnt5a,Atg10,Bdkrb1,Socs3,Loxl1,Lrat,Adipoq,Ncr1,Cd74,Ifit3b,Reg1,Stap1,Psme2,Ceacam2,Krt8,Trim5,Stab2,B2m,Parp14,Cd180,Parp9,Smad6,Vcam1,Hp,Vnn1,Ccl3,Hspb1,Penk,Sy…
GOBP_REGULATION_OF_HORMONE_LEVELS	0.00019998	0.0174035	0.431057	1.23805	1	421	Cartpt,Cyp11a1,Ttr,Gal,Crabp2,Doc2b,Fam3d,C1qtnf3,Cyp1b1,Kcna5,Nnat,Rpe65,Exoc3l,Cplx3,Rbp1,Enpep,Ugt2b1,Trh,Egr1,Grp,Wnt4,Fam3b,Lrat,Adipoq,Sox11,Per2,Agtr1a,Ctsz,Aldh1a2,Rdh14,Gipr,Hsd17b2,Prlhr,Crhbp,Adm,Edn1,Ucp2,Cyp1a2,Hsd17b11,Tspo,Hnf1b,Egfr,Cyp11b1,Ghr,Tpo,Casr,Tiparp,Fdxr,Retsat,Inha,Pcsk6,Cacna1h,Cyp2c39,Slc5a5,Klk6,Nos2,Cyp2s1,Tnf,Serpina7,Cftr,Bmp2,Psmd9,Slc2a2,Rims2,Pck2,Bco1,Il11,Sr…
GOBP_POSITIVE_REGULATION_OF_LOCOMOTION	0.00019998	0.0174035	0.429187	1.23404	1	443	Itgax,Ptgs2,Igfbp5,Adamts1,Tgfb1,Fermt3,Col1a1,Clec7a,Ccr1,Sphk1,F10,Postn,Sema3a,Cxcl16,Ret,Gtse1,Tnfrsf14,Stat5a,Tacr3,Nr4a3,Onecut1,Tradd,Plcg2,Wnt5a,Bdkrb1,Cd74,Smoc2,Kit,Plvap,Has2,Gcnt2,Dock8,Hspb1,Fgfr1,Ptprc,Edn1,Cxcl10,Ntn1,Csf1,Egfr,Cldn3,Sparc,Alox12,Grb7,Casr,Ccn1,Fut1,Nrp2,Ccl20,Csf1r,Onecut2,Vsir,Rin2,Sema3e,Ccl19,Rhoc,Tnf,Gpnmb,Met,Dapk2,Trem2,Smim22,Bmp2,Vegfc,Lbp,Rhob,Fam83h,Wnt5…
GOBP_ANATOMICAL_STRUCTURE_FORMATION_INVOLVED_IN_MORPHOGENESIS	0.00019998	0.0174035	0.404714	1.17749	1	861	Folr1,Itgax,Ptgs2,Myh3,Klf4,Npr1,Spint1,Prok1,Egr2,Tbx4,Apod,Adamts1,Tgfb1,Col1a1,Slc34a1,Cyp1b1,Foxc1,Col7a1,Sphk1,Cybb,Chad,Dcn,Enpep,Ret,Mmp8,Hk2,Tnnt2,Cela1,Ccn2,Prkx,Bmper,Prl,Hhex,Fzd2,Tctn1,Wnt4,Efna1,Ar,Wnt5a,Obscn,Neurog1,Six4,Sox11,Jup,Smoc2,Ugt8a,Sox17,Gdf15,Rnf213,Agtr1a,Cxcr3,Col15a1,Itgb2,Ceacam2,Aldh1a2,Ecscr,Krt8,Stab2,Myof,Myf6,Pgm5,Lemd2,Col8a2,Fbn2,Hspb1,Relt,Syk,Scrib,Tifab,Ad…
GOBP_TISSUE_MORPHOGENESIS	0.00019998	0.0174035	0.424046	1.22284	1	511	Folr1,Itgax,Krt71,Klf4,Igfbp5,Spint1,Tbx4,Tgfb1,Psmb9,Foxc1,Psmb8,Wnk4,Sema3a,Stc1,Tgm3,Ret,Tnnt2,Zic3,Sapcd2,Prkx,Fzd2,Tctn1,Wnt4,Ar,Wnt5a,Socs3,Six4,Sox11,Sox17,Sox10,Tnnc1,Myc,Psme2,Ceacam2,Aldh1a2,Krt12,Myf6,Frem2,Scrib,Six3,Adm,Edn1,Tbx2,Cxcl10,Ntn1,Gcnt1,Csf1,Pgr,Tmem100,Alox12,Casr,Ccn1,Nrp2,Csf1r,Wnt6,Hoxb7,Mthfd1l,Sema3e,Rhoc,Sall1,Tnf,Met,Psmd12,Bbs7,Bmp2,Vegfc,Psmd9,Mtss1,Rhob,Wnt5b,Fo…
GOBP_EPITHELIUM_DEVELOPMENT	0.00019998	0.0174035	0.408094	1.18766	1	880	Folr1,Itgax,Krt71,Klf4,Gal,Igfbp5,Spint1,Tbx4,Tgfb1,Nr0b1,Psmb9,Foxc1,Psmb8,Nkx2-2,Wnk4,Opn3,Sema3a,Stc1,Krt5,Tgm3,Ret,Txnip,Zic3,Bcl11b,Sapcd2,Onecut1,Prkx,Dsg2,Bmper,Tradd,Pkp1,Fzd2,Tctn1,Wnt4,Ar,Krt24,Wnt5a,Hapln2,Cdkn1a,Socs3,Six4,Adipoq,Sox11,Jup,Sox17,Tmem132e,Esrp1,Cdh3,Fa2h,Col15a1,Sox10,Krt15,Exph5,Myc,Id3,Psme2,Ceacam2,Krt14,Aldh1a2,Krt12,Krt8,Myf6,Smad6,Frem2,Reg3g,Scrib,Adamtsl4,Six3,…
GOBP_RESPONSE_TO_TRANSFORMING_GROWTH_FACTOR_BETA	0.00019998	0.0174035	0.468993	1.3204	1	203	Folr1,Hspa1a,Wfikkn1,Tgfb1,Fos,Col1a1,Col3a1,Postn,Onecut1,Fmod,Wnt4,Wnt5a,Sox11,Gdf15,Col1a2,Gcnt2,Smad6,Chst11,Fbn2,Penk,Edn1,Pard3,Nrros,Zfp36l2,Onecut2,Nlk,Ubc,Vasn,Zfp36l1,Dusp15,Lrrc32,Wnt7a,Dab2,Wnt1,Emilin1,Ing2,Arg1,Cldn5,Cdkn2b,Clec3b,Spry1,Tgfbr3,Spry2,Veph1,Fgfr2,Smurf1,Cidea,Stub1,Cgn,Lpxn,Runx3,Skil,Cbl,Nr3c1,Cited1,Creb1,Ltbp2,Trp53,Stk11,Sfrp1,Fam89b,Itgb6,Ptprk,Fnta,Tgfbr2
GOBP_CIRCULATORY_SYSTEM_DEVELOPMENT	0.00019998	0.0174035	0.404254	1.17633	1	870	Folr1,Itgax,Ptgs2,Klf4,Npr1,Spint1,Prok1,Tbx4,Apod,Adamts1,Tgfb1,Col1a1,Cyp1b1,Foxc1,Sphk1,Cth,Cybb,Col3a1,Nppa,Dcn,Enpep,Hk2,Tnnt2,Cela1,Npy2r,Zic3,Egr1,Ccn2,Prkx,Dsg2,Bmper,Dusp6,Prl,Hhex,Fzd2,Wnt4,Nfatc1,Efna1,Wnt5a,Cdkn1a,Socs3,Loxl1,Sox11,Jup,Smoc2,Sox17,Rnf213,Popdc3,Agtr1a,Kit,Col1a2,Cxcr3,Col15a1,Itgb2,Tnnc1,Id3,Ceacam2,Aldh1a2,Ecscr,Has2,Stab2,Fkbp10,Smad6,Lemd2,Frem2,Vcam1,Col8a2,Hspb1,…
GOCC_ENDOPLASMIC_RETICULUM_LUMEN	0.00019998	0.0174035	0.453436	1.28675	1	262	Ptgs2,Igfbp5,F5,Col1a1,Col7a1,Bpifb2,Col3a1,F10,Igfbp3,Spp2,Mxra8,Wnt4,Wnt5a,Erp27,Igfbp1,Col1a2,Col15a1,Ctsz,Col23a1,B2m,Fkbp10,Col8a2,Bglap,Penk,Adamtsl4,Cp,Edn1,Csf1,Col4a4,Adamts7,Txndc16,Ccn1,Mttp,Col26a1,Col9a2,Col8a1,Wnt6,C3,Erap1,Sumf2,Wnt5b,Dmp1,Prss23,Col5a1,Wnt7a,Timp1,F2,Wnt1,Col14a1,Fstl1,Apob,Arsg,Sil1,Serpinc1,Afp,Apoa4,H6pd,Sumf1,Bche,Col2a1,Col4a6,Serpind1,Fgg,Ghrl,Calr,Ebi3,Stc2…
MANNO_MIDBRAIN_NEUROTYPES_HPERIC	0.00019998	0.0174035	0.423475	1.22668	1	649	Ptgs2,Ms4a8a,Isg15,Egr2,Adamts1,Tgfb1,Serping1,Shisa3,Ppp1r14a,Fos,Htr1f,Cavin3,Adora2b,Fabp4,Foxc1,Serinc5,Col3a1,Rrad,Abcc9,Dcn,Krt5,Enpep,Sertad1,Kcne4,Tulp2,Txnip,Atf3,Egr1,Nr4a3,Naaladl1,Ccm2l,Olfml2a,Cyba,Cdkn1a,Socs3,Cebpd,Rcsd1,Gdf15,Fgd5,Rnf213,Car2,Col1a2,Pde7b,Myc,Id3,Plvap,Myof,B2m,Parp14,Tnn,Ltbr,Nqo1,Hspb1,Casp4,Gsn,Tbx2,Foxs1,Zic4,Lgals3bp,Nostrin,Fcgrt,Sparc,Msrb3,Ccn1,Angpt2,Ppic…
MANNO_MIDBRAIN_NEUROTYPES_HPROGBP	0.00019998	0.0174035	0.462953	1.30815	1	228	Mnd1,Shisa3,Nuf2,Hk2,Gtse1,Hjurp,Sapcd2,Mxra8,Ccn2,Dsg2,Fbln2,Fzd2,Wnt5a,Cks1b,Cdkn3,Fam83d,Cenpe,H2ax,Pbk,Sox2,Atad2,Ccn1,Cdk2,Mcm7,Chek1,Zfp36l2,Mttp,Rpl18,Sall1,Vit,Zfp36l1,Sgo2a,Cenpn,Mcm5,Mki67,Ccnb1,Vim,Pou3f2,Wnt7a,Ccna2,Tk1,Plk1,Sfrp2,Lmnb1,Kif15,Dsc2,Pttg1,Timeless,Ube2t,Cks2,Celsr2,Sall4,Col2a1,Cemip2,Birc5,Gins1,Fbxo5,Kif22,Crot,Ncaph,Prc1,Spag5,Fat3,Veph1,Dlgap5,Antxr1,Nusap1,Pde1a,Cn…
HU_FETAL_RETINA_RPE	0.00019998	0.0174035	0.465016	1.31236	1	219	Ttr,Igfbp5,Rpe65,Sfrp5,Tmem98,Pmel,Car14,Tnfrsf14,Qprt,Dsg2,Cldn19,Rlbp1,Slc35d3,Myrf,Morn1,Loxl1,Cndp1,Lrat,Col1a2,Dcdc2a,Id3,Krt8,B2m,Pgm5,Hsd17b2,Col8a2,Hspb1,Rbm47,Sparc,Bhlhe40,Zfp36l2,Col9a2,Col8a1,Npffr1,Mgst1,Psat1,Gpnmb,Met,Slc6a13,Rgr,Rnase1,Bmp2,Cd63,Vim,Ezr,Dpp7,Cpxm2,Slc7a2,Fstl1,Net1,Plaat3,Tyr,Lin7a,Sema3c,Timp2,Pcolce2,Veph1,Fgfr2,Gpr180,Wwtr1,Abca4,Asb13,Slc7a5,Plxnb2,Cpeb4,Cdo1,…
DURANTE_ADULT_OLFACTORY_NEUROEPITHELIUM_NK_CELLS	0.00019998	0.0174035	0.574408	1.52545	1	59	Psmb9,Tbc1d10c,Fcer1g,Cd7,Cyba,Itgb2,B2m,Traf3ip3,Ptprc,Cd48,Ctsw,Ucp2,Gzma,Lsp1,Lcp1,Cst7,Prf1,H2-K1,Il2rg,Klrd1,Il2rb,Cmc1,Ccl5
GOBP_REGULATION_OF_HEART_RATE_BY_CARDIAC_CONDUCTION	0.00020004	0.0174035	0.649952	1.65371	1	34	Kcna5,Kcnh6,Kcne2,Kcne4,Dsg2,Jup,Kcnh2,Scn4b,Kcne1,Kcnj5,Dsp,Dsc2,Bin1
GOBP_SUPEROXIDE_ANION_GENERATION	0.000200501	0.0174035	0.720282	1.77205	1	24	Tgfb1,Ncf2,Clec7a,Cybb,Cyba,Itgb2,Syk,Edn1,Ncf1,Egfr,Alox12
GOMF_STEROID_HYDROXYLASE_ACTIVITY	0.000200501	0.0174035	0.710042	1.75503	1	25	Cyp11a1,Cyp1b1,Cyp7a1,Cyp2j6,Cyp2f2,Cyp1a2,Cyp11b1,Cyp2c39,Cyp2s1,Cyp2c38,Cyp17a1,Cyp3a11,Cyp1a1,Cyp19a1
GOBP_ENSHEATHMENT_OF_NEURONS	0.00029997	0.0216556	0.511368	1.40965	2	117	Itgax,Nkx6-2,Egr2,Serinc5,Tmem98,Aspa,Mall,Myrf,Arhgef10,Ugt8a,Fa2h,Mbp,Sox10,Klk8,Pard3,Tspan2,Cldn11,Acsbg1,Bcas1,Klk6,Cst7,Pmp22,Pou3f2,Hgf,Itgb4,Gal3st1,Adgrg6,Mal2,Mobp,Mag,Ndrg1,Galc,Myoc,Lgi4,Olig2,Rarg,Pllp,Ormdl3,Jam3,Slc8a3,Lpar1,Mal,Zfp24,Ctsc,Sirt2,Adam22,Cd9
GOBP_NEGATIVE_REGULATION_OF_CELL_POPULATION_PROLIFERATION	0.00029997	0.0216556	0.420219	1.21305	2	535	Hspa1a,Klf4,Gal,Avpr2,Igfbp5,Npr1,Spint1,Apod,Adamts1,Tgfb1,Cyp1b1,Ifit3,Sfrp5,Fabp6,Trib1,Tnfrsf14,Igfbp3,Bcl11b,Cldn19,Prl,Mtbp,Ar,Wnt5a,H2ac13,Cdkn1a,Adipoq,Sox11,Per2,Ifit3b,Fabp7,Cdkn3,Reg1,Sox10,Myc,Ceacam2,Aldh1a2,Zbtb7c,B2m,Smad6,Tnn,Ccl3,Fbxo4,Plg,Scrib,Dach1,Adm,Tfap4,Fbln1,Sult2b1,Sox2,Tspo,Rgn,Cldn3,Sparc,Csf1r,Vsir,Enpp3,Oprm1,Irf1,H2-M3,Ifi35,Ascl2,Mn1,H2ac11,Tnf,Gpnmb,Myo16,Adgrg1,…
GOBP_ANIMAL_ORGAN_MORPHOGENESIS	0.00029997	0.0216556	0.403881	1.17398	2	807	Folr1,Itgax,Mfap2,Igfbp5,Tbx4,Adamts1,Tgfb1,Col1a1,Slc34a1,Psmb9,Foxc1,Rpe65,Chad,Psmb8,Wnk4,Sema3a,Stc1,Dcn,Tnnt2,Cela1,Npy2r,Zic3,Bcl11b,Alx1,Stx2,Fgf5,Sapcd2,Ccn2,Prkx,Fzd2,Wnt4,Efna1,Ar,Wnt5a,Neurog1,Six4,Sox11,Sox17,Fscn2,Car2,Col1a2,Tnnc1,Myc,Id3,Psme2,Ceacam2,Aldh1a2,Has2,Myf6,Smad6,Lemd2,Col8a2,Chst11,Fbn2,Bglap,Relt,Syk,Fgfr1,Th,Scrib,Tifab,Six3,Adm,Edn1,Tbx2,Vax2,Ntn1,Hlx,Chrna10,Prrx1,…
GOBP_GLIAL_CELL_DEVELOPMENT	0.00029997	0.0216556	0.518065	1.41411	2	96	S100a9,Nkx6-2,Nkx2-2,Aspa,Mxra8,Olig1,Myrf,Arhgef10,Sox11,Fa2h,Sox10,Gsn,Pard3,Nrros,Egfr,Tspan2,Tnf,Trem2,Vim,Pou3f2,Itgb4,Adgrg6,Cspg5,Mobp,Mag,Ndrg1,Myoc,Lgi4,Prdm8
GOBP_DEFENSE_RESPONSE_TO_OTHER_ORGANISM	0.00029997	0.0216556	0.40393	1.17172	2	697	S100a9,Isg15,Ncf2,Serping1,C2,Pstpip1,Psmb9,Clec7a,Ifit3,Tmem106a,Serinc5,Cybb,Psmb8,Abcc9,Slc15a3,Vav1,Cxcl16,Fcer1g,Tnfrsf14,Tlr8,Egr1,Lalba,Rab7b,H2-Eb1,Ly86,Plcg2,Cyba,Wnt5a,Socs3,Ncr1,Cd74,Ifit3b,Psme2,Ceacam2,Trim5,Stab2,B2m,Parp14,Cd180,Parp9,Vcam1,Hp,Vnn1,Ccl3,Syk,Casp4,Gsn,Reg3g,Mpeg1,Ptprc,C6,Edn1,Cxcl10,Ass1,H2-Aa,Ncf1,Csf1,H2-Ea,Pgc,Zg16,Polr3c,Rnf166,Ccl20,Wfdc5,Lypd8,Csf1r,Isg20,Ccl…
GOMF_MONOOXYGENASE_ACTIVITY	0.00029997	0.0216556	0.553785	1.48378	2	68	Cyp11a1,Cyp1b1,Tbxas1,Cyp7a1,Cyp2j6,Cyp4f13,Cyp4f15,Cyp2f2,Th,Cyp1a2,Cyp11b1,Cyp2c39,Nos2,Cyp2s1,Cyp4f14,Cyp2c38,Cyp17a1,Tyr,Dohh,Cyp3a11,Fmo2,Fmo5,Cyp1a1,Mical2,Fmo3,Cyp19a1
FAN_EMBRYONIC_CTX_MICROGLIA_1	0.00029997	0.0216556	0.505539	1.39703	2	123	Mnd1,Nuf2,Espl1,Gtse1,Hjurp,Cks1b,Bard1,Cdkn3,Fam83d,Cenpe,H2ax,Cdca2,Pbk,Atad2,Cklf,Atad5,Anapc11,Ccnf,Sgo2a,Cenpn,Mki67,Ccnb1,Ccna2,Cdc20,Tk1,Plk1,Kif15,Pttg1,Ube2t,Cks2,Birc5,Fbxo5,Evi2b,Kif22,Ncaph,Prc1,Spag5,Shcbp1,Dlgap5,Nusap1,Iqgap3,Tmpo,Aurkb,Dtymk,Ube2c,Kif20b
FAN_EMBRYONIC_CTX_BRAIN_EFFECTOR_T_CELL	0.00029997	0.0216556	0.522761	1.42258	2	91	Itgal,Psmb9,Tbc1d10c,Txnip,S1pr5,Gimap7,Cd7,S100a4,Gimap4,Ptprc,Cd48,Ctsw,Gzma,Lsp1,Abi3,Irf1,Lcp1,Cst7,Id2,Prf1,H2-K1,Il2rg,Klrd1,Il2rb,Fgr,Acap1,Cmc1,Txk,Rassf5,Runx3,Ifitm2,Tstd1,Sh2d2a,Prkacb,Dennd2d,Iqgap2,Btg1,Septin6
MANNO_MIDBRAIN_NEUROTYPES_HRGL3	0.00029997	0.0216556	0.422323	1.21318	2	425	Ttr,Igfbp5,Gask1b,Tgfb1,F5,Fos,1700010I14Rik,Ano2,Dcn,Hk2,P3h4,Atf3,Egr1,Nr4a3,Cfap45,Mxra8,Ccn2,Dsg2,Wnt5a,Mbp,Dcdc2a,Id3,Rxrg,Has2,Slc35g2,Frem2,Vcam1,Prlhr,Hspb1,Acss1,Ntn1,Ucp2,Sox2,Lgals3bp,Id4,Sparc,Ccn1,Gatm,Zfp36l2,Kcnn3,Mttp,Slc6a9,Col8a1,Mfrp,Bnc2,Tppp3,Ifi35,Mgst1,Psat1,Sall1,Arx,Eva1c,Kifc2,Abca8b,Zfp36l1,Pmp22,Vim,Kcnip1,Hs3st1,Wnt7a,Thumpd2,Ezr,Dpp7,Cpxm2,Sfrp2,Ankrd9,Fstl1,Nacc2,Ds…
ZHONG_PFC_MAJOR_TYPES_NPCS	0.00029997	0.0216556	0.516989	1.42453	2	116	Mfap2,Cdca7,Nuf2,Tmem98,Gtse1,Sinhcaf,Hjurp,Cks1b,Cdkn3,Hspb1,Dach1,H2ax,Pbk,Ucp2,Atad2,Id4,Mcm7,Sgo2a,Cenpn,Mcm5,Mki67,Ccnb1,Vim,Ccna2,Cdc20,Sfrp2,Dync2i2,Kif15,Pttg1,Mcm3,Ube2t,Cks2,Creb5,Birc5,Fbxo5,Kif22,Prc1,Spag5,Dlgap5,Nusap1,Cdca4,Tmpo,Aurkb,Hes1,Dtymk,Rnaseh2a,Ube2c,Cenpk,Fen1,Sfrp1,Cenpm,Plpp3,Cdca3,Otx1
HU_FETAL_RETINA_FIBROBLAST	0.00029997	0.0216556	0.433955	1.23986	2	333	Mfap2,Klf4,Igfbp5,Isg15,Apod,Fos,Col1a1,Foxc1,Col3a1,Dcn,Sertad1,Txnip,P3h4,Egr1,Mxra8,Ccn2,Dnajb1,Cyba,Socs3,Cebpd,Col1a2,Cmtm3,Id3,Aldh1a2,Plvap,Has2,B2m,Fbn2,Fgfr1,Cdc42ep1,Fbln1,Prrx1,Egfr,Fcgrt,Aebp1,Sparc,Ccn1,Lima1,Nrp2,Zfp36l2,Sorbs3,Junb,Cped1,Irf1,Gypc,Rhoc,Tmem119,Zfp36l1,Pmp22,Prss23,Col5a1,Timp1,Olfml3,Dab2,Emilin1,Sec24d,Fstl1,Snai1,Emcn,Sult1e1,Cd248,Cdc42ep3,Lpar6,Dkk2,Efemp2,S100…
DURANTE_ADULT_OLFACTORY_NEUROEPITHELIUM_DENDRITIC_CELLS	0.00029997	0.0216556	0.524023	1.4205	2	84	S100a9,Ptgs2,Ncf2,Igsf6,Clec7a,Cybb,Fcer1g,Stx11,S100a4,Cyba,Itgb2,Mpeg1,Ptprc,Cd48,Ncf1,H2-Ea,Lsp1,Cd37,Csf3r,Laptm5,Lcp1,Stxbp2,Pycard,Timp1
DESCARTES_FETAL_CEREBELLUM_OLIGODENDROCYTES	0.00029997	0.0216556	0.578687	1.52732	2	54	Apod,Nr0b1,Arc,Chad,Hmx1,Olig1,Rlbp1,Myrf,Cyp2j6,Ugt8a,Sox10,Mog,Tmem100,Cldn11,Bcas1,Scrg1,Gal3st1,Mag,Pid1,Olig2,Enpp6,Mybl1,Col11a1,Fmo3,Pdgfra,Nt5e,Lgr5,Galnt13
Johnson_2016_Coexpression_Hippocampus_Human_M20	0.00029997	0.0216556	0.435043	1.2438	2	342	Gjb1,Nkx6-2,Apod,Slc5a11,Ppp1r14a,Nkx2-2,Aspa,Car14,Plekhh1,Olig1,Myrf,Hapln2,Ermn,Cyp2j6,Nde1,Mdc1,Ugt8a,Gltp,Car2,Myo1d,Fa2h,Sox10,Lemd2,Gjc2,Mog,Gsn,Map6d1,Cd22,Faah,Cldn11,Mcm7,Chadl,Slc6a9,Col9a2,Cdc42ep2,Zfp536,Bcas1,Rhog,Gamt,Rnase1,Abca8b,St18,Pmp22,Fam107b,Slc27a1,Arhgap22,Mrap,Btbd16,Cdc20,Cers2,Gal3st1,Srebf1,Ninj2,Ccne2,Piga,Dysf,St3gal4,Bin1,Tfeb,Mobp,Slc45a3,Gca,Mag,Pik3c2b,Lipe,Lzt…
CHEBOTAEV_GR_TARGETS_DN	0.00029997	0.0216556	0.518284	1.41651	2	98	Igfbp5,S100a3,C2,Slc14a1,Gna14,Ptger4,Igfbp3,Stbd1,Stag3,S100a4,Ar,Loxl1,Col1a2,Fkbp10,Chic1,Htr1b,Smim22,Guca2a,Zfp36l1,Cnn2,Tuba8,Gfra2,Slc39a10,Usp18,Efemp2,Tcea3,Plat,Il2rg,Pla2g4a,Phldb2,Arsi,Nexn,Jazf1,Sorcs3,Pdzrn4,Dnajc6,Flrt2,Plcxd2,Vwa1,Fggy,Myl9,Sipa1l3
Gemma_GSE72343_Circuit-wide_transcriptional_profiling_reveals_region_specific_gene_co-expression_networks_regulating_depression_susceptibility_timepoint_28.d_chronic.social.defeat.stress_Down	0.00029997	0.0216556	0.426913	1.22894	2	467	Cyp11a1,Ccl28,A2ml1,Tdo2,Osgin1,Gpr84,Foxc1,Cwh43,Ifit3,Ppbp,Slc1a5,Rpe65,Cybb,Hrct1,Abcc9,Cplx3,Hspa12b,Drd5,Kcne4,Ifitm1,Fgfbp3,Zic3,Fut9,Tekt5,Frat1,Ccn2,Cd7,Hhex,Fzd2,Slc43a1,Ube2l6,Cyp4f15,Per2,Sox17,Alas2,Ifit3b,Myct1,Rassf9,Clic5,Stap1,Id3,Ecscr,Trim5,Tcf23,Pheta2,Smad6,Erg,Hpgds,Tifab,Adm,Gpcpd1,Eif4ebp1,Tbx2,Clec2d,Ucp2,Gcnt1,Bend5,Snx10,Alox12,Lsp1,Clec4a3,Isg20,Dennd2c,Zfp784,Prss35,Mt…
GOBP_RETINOL_METABOLIC_PROCESS	0.0003	0.0216556	0.643468	1.64648	2	36	Ttr,Cyp1b1,Rpe65,Lrat,Aldh1a2,Rdh14,Cyp1a2,Retsat,Cyp2c39,Bco1,Cyp2c38,Lipe,Adh7,Cyp3a11,Akr1b8,Rdh13
Oligodendrocyte_All_Cahoy_JNeuro_2008	0.00030003	0.0216556	0.653776	1.66087	2	33	Gjb1,Ppp1r14a,Plekhh1,Hapln2,Ugt8a,Fa2h,Mbp,Mog,Gsn,Gpr62,Tspan2,Cldn11,Bcas1,Gal3st1,Sgk2,Mobp,Mag,Pla2g4a,Rffl,Enpp6
Mural_Pericyte_Zhang_JNeuro_2014	0.00030009	0.0216556	0.643621	1.64284	2	35	Serping1,Col1a1,Cyp1b1,Col3a1,Postn,Dcn,Kcne4,Fmod,Col1a2,Aldh1a2,Errfi1,Slc6a13,Lrrc32,Fstl1,Slc22a6,Clec3b
SMID_BREAST_CANCER_RELAPSE_IN_BRAIN_UP	0.000300421	0.0216556	0.672281	1.68705	2	29	Folr1,Prkx,Kifc1,Cdh3,Cp,Egfr,Scrg1,Cenpn,Mcm5,St8sia1,Mmp7,Mcm10,Wwtr1,Col9a3,Sfrp1
GOBP_POSITIVE_REGULATION_OF_ACUTE_INFLAMMATORY_RESPONSE	0.000302237	0.0216556	0.740609	1.78175	2	20	C2cd4a,Ptgs2,C2cd4b,C3,Tnf,Creb3l3,Tnfrsf11a,Btk,Npy5r
GOMF_OXIDOREDUCTASE_ACTIVITY_ACTING_ON_PAIRED_DONORS_WITH_INCORPORATION_OR_REDUCTION_OF_MOLECULAR_OXYGEN_REDUCED_FLAVIN_OR_FLAVOPROTEIN_AS_ONE_DONOR_AND_INCORPORATION_OF_ONE_ATOM_OF_OXYGEN	0.000302663	0.0216556	0.743437	1.77909	2	19	Cyp1b1,Cyp2j6,Cyp4f13,Cyp4f15,Cyp2f2,Cyp1a2,Cyp2c39,Cyp2s1,Cyp4f14,Cyp2c38,Cyp3a11,Cyp1a1,Cyp19a1
GOBP_ANTIGEN_PROCESSING_AND_PRESENTATION_OF_ENDOGENOUS_ANTIGEN	0.000304569	0.0216556	0.748408	1.75191	2	16	Tap1,Cd74,B2m,H2-Ea,H2-M3,Erap1,H2-K1,Azgp1
GOBP_POSITIVE_REGULATION_OF_MYELINATION	0.000304569	0.0216556	0.7671	1.79566	2	16	Itgax,Egr2,Myrf,Sox10,Pard3,Cst7,Hgf,Mag
GOCC_LUMENAL_SIDE_OF_ENDOPLASMIC_RETICULUM_MEMBRANE	0.000304569	0.0216556	0.757465	1.77311	2	16	H2-Eb1,Cd74,H2-Aa,H2-Ea,H2-M3,H2-K1,Calr,Pkd2,H13
GOBP_TONGUE_DEVELOPMENT	0.000305623	0.0216556	0.766546	1.77813	2	15	Kcne2,Six4,Kit,Egfr,Wdpcp,Bnc2
GOMF_AROMATASE_ACTIVITY	0.000305623	0.0216556	0.767295	1.77987	2	15	Cyp1b1,Cyp4f13,Cyp4f15,Cyp2f2,Cyp1a2,Cyp2c39,Cyp4f14,Cyp2c38,Cyp3a11,Cyp1a1,Cyp19a1
GOBP_RESPONSE_TO_NUTRIENT	0.00039996	0.0262012	0.494445	1.37665	3	146	Folr1,Ccl28,Col1a1,Slc34a1,C2,Cybb,Postn,Folr2,Stc1,Lrat,Adipoq,Aldh1a2,Gipr,Vcam1,Nqo1,Bglap,Penk,Gsn,Cxcl10,Ass1,Tspo,Egfr,Sparc,Casr,Mn1,Abcg8,Trim25,Pemt,Cd40,Sfrp2,Phex,Serpinc1,Arg1,Ucp3,Tyr,Bche,Cdkn2b,Pparg,Abcg5,Stc2,Usf1,Hlcs,Cyp1a1,Gnai2,Acsl4,Kynu,Spp1,Ascl1,Agl,Gata4,Sfrp1,Hmox1,Tgfbr2,Kank2
GOBP_DIGESTION	0.00039996	0.0262012	0.515582	1.4135	3	104	Chia1,Wnk4,Serpina3c,Capn8,Neurog1,Guca2b,Tifab,Snx10,Prss2,Pgc,Lima1,Gucy2c,Arx,Slc22a5,Guca2a,Abcg8,Slc26a6,Slc2a2,Inava,Ezr,Slc5a1,Apoa4,Npr3,Fabp2,Aqp5,Ghrl,Tjp2,Crh,Abcg5,Aqp1,Cel,Tff3,Pir,Oprk1,Serpina3n,Ucn2,Chrm1,Asah2,Oxt,Zfp830,Slc9a4,Adra2a
GOBP_EPITHELIAL_CELL_DIFFERENTIATION	0.00039996	0.0262012	0.421482	1.21365	3	475	Krt71,Klf4,Nr0b1,Foxc1,Nkx2-2,Opn3,Stc1,Krt5,Tgm3,Txnip,Bcl11b,Onecut1,Prkx,Dsg2,Pkp1,Fzd2,Wnt4,Ar,Krt24,Wnt5a,Hapln2,Cdkn1a,Adipoq,Sox11,Jup,Sox17,Tmem132e,Esrp1,Cdh3,Fa2h,Col15a1,Krt15,Exph5,Id3,Ceacam2,Krt14,Krt12,Krt8,Reg3g,Scrib,Adamtsl4,Six3,Sult2b1,Hnf1b,Ros1,Pgr,Tmem100,Cldn3,Wdpcp,Errfi1,Cnfn,Onecut2,Pcsk6,Pitx3,Casp6,Il13,Sall1,Tnf,Arx,Met,Bmp2,Zfp36l1,Id2,Mtss1,Wnt5b,Ahi1,Trim16,Vim,Pc…
GOBP_KERATINIZATION	0.00039996	0.0262012	0.582576	1.52916	3	50	Krt71,Krt5,Tgm3,Dsg2,Pkp1,Krt24,Jup,Cdh3,Krt15,Krt14,Krt12,Krt8,Cnfn,Pcsk6,Krt25,Sfn,Dsp,Dsc2,Krt1,Evpl,Tmem79,Cela2a,Sprr1a,Pkp4,Sprr3,Krt23,Sharpin,St14,Krt19,Capn1,Krt36
GOBP_RESPONSE_TO_VITAMIN	0.00039996	0.0262012	0.538695	1.45321	3	77	Folr1,Col1a1,Slc34a1,Postn,Folr2,Stc1,Lrat,Aldh1a2,Bglap,Penk,Gsn,Cxcl10,Tspo,Egfr,Sparc,Casr,Mn1,Trim25,Pemt,Cd40,Phex,Arg1,Tyr,Bche,Pparg,Stc2,Hlcs,Cyp1a1,Kynu,Spp1,Ascl1,Gata4,Sfrp1,Kank2
GOBP_DEFENSE_RESPONSE_TO_BACTERIUM	0.00039996	0.0262012	0.49858	1.38213	3	132	S100a9,Isg15,Fcer1g,Tnfrsf14,Lalba,Cyba,Stab2,Hp,Syk,Reg3g,Mpeg1,Pgc,Zg16,Ccl20,Wfdc5,Lypd8,Rnase6,Nos2,Tnf,Trem2,Lbp,Pycard,Camp,F2,Bpifa2,Epx,Gbp3,Klk1b1,H2-K1,Card9,Cxcl5,Stab1,Jchain,Fgr,Wfdc6a,Ripk2,Wfdc2,C5ar1,Aqp1,Rarres2,Shc1,Klk1b3,Optn,Ssc5d,Grn,Lpo,Bcl3,F2rl1,Tmf1,Sirt2,Il6,Adgrb1,Lyst,Slpi,Tnfrsf1a,H2bc21,Cfp,Mavs,Il12a,Epha2,Cd4,Arg2,S100a8
GOMF_CYTOKINE_ACTIVITY	0.00039996	0.0262012	0.495406	1.37303	3	131	Ccl28,Tgfb1,Fam3d,Cxcl2,Cxcl16,Wnt4,Wnt5a,Fam3b,Adipoq,Gdf15,Cmtm3,Ccl3,Edn1,Cxcl10,Csf1,Cklf,Ccl20,Inhbe,Inha,Ccl2,Ltb,Wnt6,Il18,Il13,Ccl19,Tnf,Bmp2,Wnt5b,Bmp3,Wnt7a,Timp1,Wnt1,Il11,Tnfsf4,Inhbb,Bmp5,Wnt11,Cxcl5,Ebi3,Thpo,Bmp15,Ccl5,Il7,Ccl22,Ctf1,Slurp1,Spp1,Il2,Grn
GOMF_TRANSPORTER_ACTIVITY	0.00039996	0.0262012	0.396326	1.15356	3	889	Kcnk6,Gjb1,Scn4a,Apod,Slc5a11,Clcnkb,Slc18a2,Slc18a3,Flvcr2,Slc34a1,Slc14a1,Slc22a4,Fabp4,Tap1,Kcna5,Kcnh6,Ano2,Slc39a2,Slc1a5,Cybb,Abcc9,Cplx3,Kcne2,Slc13a3,Slc15a3,Kcnh5,Kcne4,Slc29a3,Fxyd4,Atp12a,Atp2a3,Gjb3,Slc35d3,Slc7a13,Tmem30b,Cacng5,Steap1,Slco5a1,Kcnv1,Slc43a1,Bsnd,Gabrq,Slc27a3,Hcn2,Gltp,Clic5,Slc34a3,Slc6a2,Ceacam2,Clcn1,Slc9a8,Slc35f2,Grin3b,Slc25a18,Slc22a2,Slc12a4,Gjc2,Slc12a8,Slc2…
GOMF_TETRAPYRROLE_BINDING	0.00039996	0.0262012	0.511084	1.39912	3	101	Cyp11a1,Ptgs2,Tdo2,Flvcr2,Cyp1b1,Cybb,Tbxas1,Cyp7a1,Cyba,Cyp2j6,Cyp4f13,Cyp4f15,Cyp2f2,Fa2h,Cyp1a2,Cyp11b1,Tpo,Cyp2c39,Nos2,Cyp2s1,Cyp4f14,Sdhc,Steap4,Cyp2c38,Cyp17a1,Epx,Cyp3a11,Ambp
ZHONG_PFC_C2_UNKNOWN_NPC	0.00039996	0.0262012	0.571041	1.51285	3	57	Mfap2,Calb2,Gtse1,Hjurp,Nde1,Cdkn3,Fam83d,Cenpe,Cdca2,Sgo2a,Mki67,Ccnb1,Ccna2,Cdc20,Plk1,Pttg1,Cks2,Kif22,Spag5,Dlgap5,Nusap1,Aurkb,Ube2c,Cdc25b,Trim59,Dnali1,Tubb6,Cdca3,Racgap1,Ambn,Aspm,G2e3,Knstrn,Tacc3,Aurka,Cdca8,Spdl1,Rangap1,Top2a
DURANTE_ADULT_OLFACTORY_NEUROEPITHELIUM_CD8_T_CELLS	0.00039996	0.0262012	0.567252	1.50138	3	56	Tbc1d10c,Ptger4,Cd7,Cd2,Sytl3,Traf3ip3,Ptprc,Cd48,Ctsw,Gzma,Lsp1,Cklf,Zfp36l2,Cd8b1,Laptm5,Lcp1,Cst7,Id2,Il2rg,Acap1,Ccl5,Stk4,Cd8a,Runx3
GenWeaver_Stankiewicz2015_GS246610_Acute vs 8 days of social stress in outbred mice hippocampus_Pval001	0.00039996	0.0262012	0.611136	1.58247	3	42	Ttr,Calb2,Sln,Kcne2,Zic3,Alas2,Fabp7,Zic4,Gng8,Trpv4,Calml4,Col8a1,Ifi27l2a,Lbp,Slc17a6,Zic1,Wfdc2,Aqp1,Cbln1
GOBP_HEMOGLOBIN_BIOSYNTHETIC_PROCESS	0.000420345	0.0273644	0.814199	1.7685	3	10	Klf4,Alas2,Inha,Slc6a9
GOBP_VASCULATURE_DEVELOPMENT	0.00049995	0.0303337	0.413377	1.19547	4	596	Folr1,Itgax,Ptgs2,Klf4,Npr1,Spint1,Prok1,Tbx4,Apod,Adamts1,Tgfb1,Col1a1,Cyp1b1,Foxc1,Sphk1,Cth,Cybb,Dcn,Enpep,Hk2,Cela1,Egr1,Ccn2,Prkx,Bmper,Prl,Hhex,Wnt4,Nfatc1,Efna1,Wnt5a,Socs3,Loxl1,Jup,Smoc2,Sox17,Rnf213,Agtr1a,Kit,Col1a2,Cxcr3,Col15a1,Itgb2,Ceacam2,Aldh1a2,Ecscr,Has2,Stab2,Fkbp10,Smad6,Col8a2,Hspb1,Syk,Adm,Edn1,Tbx2,Foxs1,Cxcl10,Prrx1,Shb,E2f2,Tmem100,Sparc,Ccn1,Angpt2,Fut1,Nrp2,Errfi1,Tipa…
GOBP_INORGANIC_ION_IMPORT_ACROSS_PLASMA_MEMBRANE	0.00049995	0.0303337	0.518928	1.40737	4	85	Slc34a1,Abcc9,Kcne2,Wnk4,Atp12a,Hcn2,Slc12a4,Slc12a8,Trpv4,Kcnh2,Slc39a5,Kcnj14,Slc6a9,Slc24a2,Kcnj5,Slc12a7,Slc39a10,Slc5a1,Slc12a3,Cnga3,Kcnj12,Kcnk9,Slc12a9,Slc8a2,Slc24a1,Hcn4,Trpv6,Kcnj1,Kcnj13,Iscu,Atp4a,Slc8a3,Slc9a4,Slc30a1,Slc5a2,Atp4b,Slc12a2
GOMF_EXTRACELLULAR_MATRIX_STRUCTURAL_CONSTITUENT	0.00049995	0.0303337	0.497123	1.37496	4	126	Mfap2,Col1a1,Col7a1,Col3a1,Postn,Dcn,Fbln2,Fmod,Adipoq,Col1a2,Col15a1,Col23a1,Col8a2,Fbn2,Fbln1,Mfap5,Col4a4,Aebp1,Sparc,Ccn1,Chadl,Col9a2,Col8a1,Nid2,Emilin2,Col5a1,Emilin1,Col14a1,Impg2,Mmrn2,Efemp2,Srpx2,Fras1,Col2a1,Col4a6,Fgg,Vwf,Col4a1,Col13a1,Col11a1,Spon1,Col9a3,Bgn,Ecm1,Ltbp2,Srpx,Edil3,Vwa1,Col4a5,Col25a1,Gp2,Fgl2,Col27a1,Hmcn1,Cthrc1,Prelp,Sbspon,Lamb1,Lama1,Col6a2,Cd4,Ambn,Matn2,Efemp1
GOMF_POTASSIUM_ION_TRANSMEMBRANE_TRANSPORTER_ACTIVITY	0.00049995	0.0303337	0.497181	1.37484	4	125	Kcnk6,Kcna5,Kcnh6,Abcc9,Kcne2,Kcnh5,Kcne4,Fxyd4,Atp12a,Kcnv1,Hcn2,Slc9a8,Slc12a4,Slc12a8,Kcnh2,Kcnj14,Kcnn3,Slc24a2,Kcne1,Kcnj5,Slc12a7,Kcnip1,Slc12a3,Kcnk3,Slc24a4,Ccdc51,Kcnmb1,Kcnc2,Kcnj12,Kcnk9,Slc12a9,Kcnb2,Pkd2,Kcnk13,Lrrc26,Kcnk1,Kcns3,Aqp1,Grik3,Slc24a1,Hcn4,Hcn1,Kcnj1,Kcnj13,Atp4a,Slc9a4,Kcna1,Kcnip2,Kcnh3
GOMF_GROWTH_FACTOR_BINDING	0.00049995	0.0303337	0.499117	1.37588	4	117	Wfikkn1,Igfbp5,Col1a1,Kazald1,Col3a1,Fgfbp3,Igfbp3,Ccn2,Rhbdf1,Igfbp1,Col1a2,Fgfr1,Nrros,Egfr,Ghr,Igfbpl1,Ccn1,Nrp2,Pcsk6,Vasn,Lrrc32,Trim16,Col5a1,Fstl4,Ngfr,Itgb4,S100a13,Srpx2,Col2a1,Tgfbr3,Il2rg,Il2rb,Fgfr2,Fgfr4,Col4a1,Shc1,Rhbdf2,Itgb3,Pdgfra,Kdr,Nrp1,Ltbp2,Fgfr3,Tgfbr2,Igfbp2,Igfbp4,Fgfrl1
HP_HYPOKALEMIA	0.00049995	0.0303337	0.570532	1.50344	4	53	Scn4a,Clcnkb,Slc34a1,Col3a1,Kcne2,Bsnd,Cyp11b1,Kcnh2,Casr,Ehhadh,Scn4b,Gatm,Kcnj5,Slc2a2,Slc4a1,Slc12a3,Hsd11b2,Cyp17a1,Clcnka,Atp6v0a4
FAN_EMBRYONIC_CTX_NSC_2	0.00049995	0.0303337	0.468562	1.31666	4	190	Mnd1,Cenpa,Nuf2,Espl1,Gtse1,Hjurp,Sapcd2,Cks1b,Kifc1,Nde1,Cdkn3,Psme2,Fam83d,Cenpe,H2ax,Cdca2,Pbk,Ucp2,Hsd17b11,Rassf1,Atad5,Ccnf,Sgo2a,Cenpn,Mki67,Ccnb1,Ccna2,Cdc20,Tk1,Plk1,Lmnb1,Nudt1,Kif15,Poc1a,Pttg1,Ube2t,Cks2,Dctn3,Ruvbl2,Chek2,Birc5,Gins1,Fbxo5,Kif22,Ncaph,Prc1,Spag5,Shcbp1,Eef1akmt2,Dlgap5,Nusap1,Tmpo,Aurkb,Rarres2,Neurl1b,Dtymk,Ube2c,Cenpk,Rbmx,Kif20b,Xrcc4,Ascl1,Cdc25b,Trim59,Cenpm,Tub…
ZHONG_PFC_C1_OPC	0.00049995	0.0303337	0.472332	1.32489	4	180	Mnd1,Cenpa,Nuf2,Espl1,Gtse1,Hjurp,S100a16,Cks1b,Kifc1,Bard1,Cdkn3,Fam83d,Cenpe,H2ax,Cdca2,Pbk,Hsd17b11,Atad2,Cdk5rap2,Ccnf,Sgo2a,Cenpn,Mki67,Ccnb1,Vim,Pola2,Ccna2,Cdc20,Tk1,Plk1,Sfrp2,Dync2i2,Nudt1,Kif15,Poc1a,Pttg1,Ube2t,Cks2,Chek2,Birc5,Fbxo5,Kif22,Ncaph,Prc1,Spag5,Shcbp1,Dlgap5,Nusap1,Sclt1,Iqgap3,Cdca4,Rad51,Tmpo,Aurkb,Plekha5,Dtymk,Rnaseh2a,Ube2c,Cenpk,Kif20b,Ndc1,Cdc25b,Ift22,Cenpm,Tubb6,Rf…
HAY_BONE_MARROW_NK_CELLS	0.00049995	0.0303337	0.451756	1.28278	4	269	Dmkn,Itgal,Prr5,Psmb9,Tap1,Tbc1d10c,Naaladl1,Prkx,S1pr5,Cd7,Vipr2,Ube2l6,Ncr1,Rnf213,Mbp,Itgb2,B2m,Sash3,Sytl3,Llgl2,Fcrl6,Ctsw,Ak5,Itgb7,Ucp2,Gzma,Tspan2,Rnf166,Ccdc102a,Rassf1,Usb1,Irf1,Bnc2,Ascl2,Pyroxd2,Adgrg1,Cst7,Rgs9,Lrp10,Id2,Shfl,Ldb2,Prss23,Ptger2,Psmb10,Sytl2,Sptssb,Plaat3,Prf1,H2-K1,Cemip2,Bok,Tspan32,Ccdc107,Tgfbr3,Il2rg,Klrd1,Tox,Il2rb,Ifi204,Sclt1,Cmc1,Yes1,Txk,Ccdc12,St6galnac6,Cb…
GOBERT_OLIGODENDROCYTE_DIFFERENTIATION_UP	0.00049995	0.0303337	0.418028	1.20338	4	468	Cdca7,Cenpa,Nuf2,Spc24,Espl1,Prim1,Gtse1,Hjurp,Pole2,Frat1,Ccdc61,S100a4,Cks1b,Kifc1,Mdc1,Fam234a,Cdkn3,Fam83d,Fbn2,Cenpe,H2ax,Cdca2,Pbk,E2f2,Haus8,Atad2,Sparc,Pole,Cdk2,Mcm7,Chek1,Lsm4,Aunip,Haus4,Atad5,Aen,Shmt1,Snx7,Ccnf,Cand2,Sgo2a,Cenpn,Mtss1,Mcm5,Mki67,Ccnb1,Vim,Pola2,Zbtb12,Ccna2,Cdc20,Tk1,Plk1,Slc7a2,Ccne2,Fstl1,Lmnb1,Adgrg6,Adgrl2,Pttg1,Timeless,Mcm3,Rdm1,Pdlim1,Net1,Ube2t,Polr1h,Incenp,…
Gemma_GSE95740_Environmental_enrichment_increases_transcriptional_and_epigenetic_differentiation_between_mouse_dorsal_and_ventral_dentate_gyrus_neurons_treatment_enriched.environment_Up	0.00049995	0.0303337	0.556355	1.48252	4	63	Egr2,Fos,Arc,Grp,Arl4d,Gimap6,Penk,Crhbp,Junb,Gpnmb,Card14,Acer2,Gpr83,Csrnp1,Rgs4,Sh2d5,Plpp4,Oprd1,Net1,Tmc6,Sik1,Sorcs3,Fosl2,Klf2,Npas2,Npy,Hmox1,Gadd45b,Mylk3,Syt12,Nefl
GOBP_ESTROGEN_METABOLIC_PROCESS	0.000500902	0.0303337	0.665785	1.65955	4	27	Cyp1b1,Ugt2b1,Hsd17b2,Cyp1a2,Hsd17b11,Tiparp,Cyp2c39,Cyp2c38,Sult1e1,Cyp3a11,Cyp1a1,Hsd17b4,Cyp19a1,Pdgfra,Dhrs11
GOBP_GLUCOCORTICOID_BIOSYNTHETIC_PROCESS	0.000507614	0.0305625	0.729704	1.70812	4	16	Cyp11a1,Wnt4,Cyp11b1,Cacna1h,Bmp2,Hsd3b1,Hsd11b2,Cyp17a1,Bmp5,H6pd,Hsd11b1
GOBP_REGULATION_OF_NERVOUS_SYSTEM_PROCESS	0.00059994	0.0345282	0.496666	1.36912	5	117	Itgax,Cartpt,Egr2,Tmem98,Neto1,Npy2r,Myrf,Cacng5,Sox10,Atpsckmt,Klk8,Ntsr1,Edn1,Pard3,Tmem100,Oprm1,Begain,Cst7,Rims2,Wnt7a,Hgf,Rgs4,Ptafr,Oprd1,Mag,Avp,Igsf11,P2rx3,Ghrl,Cacng4,Shank2,Slc8a2
GOBP_REGULATION_OF_RESPONSE_TO_EXTERNAL_STIMULUS	0.00059994	0.0345282	0.401797	1.16676	5	748	S100a9,C2cd4a,Cartpt,Ptgs2,Klf4,Tgfb1,Serping1,C1qtnf3,Psmb9,Fabp4,Ccr1,Sphk1,Psmb8,Tspan8,Vav1,Sema3a,Trib1,Mmp8,Fcer1g,Tlr8,Ptger4,Il22ra2,Cldn19,Grk4,Tradd,Ly86,Plcg2,Wnt4,Cyba,Wnt5a,Socs3,Pde6b,Metrnl,Adipoq,Ncr1,Cd74,Smoc2,Agtr1a,Pde6a,Stap1,Psme2,Ceacam2,Klk8,Trim5,Parp14,Cd180,Parp9,Plg,Hspb1,Syk,Casp4,Fgfr1,Ptprc,Edn1,Cxcl10,Pbk,Csf1,Egfr,Cldn3,Scarf1,Pgc,Alox12,Casr,Polr3c,Angpt2,Fgf4,C2…
GOBP_EMBRYONIC_MORPHOGENESIS	0.00059994	0.0345282	0.419351	1.20482	5	429	Folr1,Myh3,Mfap2,Klf4,Crabp2,Spint1,Tbx4,Tgfb1,Foxc1,Col7a1,Ret,Mmp8,Zic3,Nr4a3,Alx1,Fzd2,Tctn1,Wnt4,Efna1,Ar,Wnt5a,Neurog1,Socs3,Six4,Adipoq,Sox11,Sox17,Mbp,Itgb2,Aldh1a2,Frem2,Chst11,Fbn2,Th,Scrib,Tifab,Six3,Adm,Edn1,Tbx2,Vax2,Ntn1,Hlx,Chrna10,Prrx1,Sox2,Hnf1b,Mfap5,Wdpcp,Dusp4,Ccn1,Fgf4,Naglu,Col8a1,Mmp15,Wnt6,Hoxb7,Itga7,Mthfd1l,Sall1,Bbs7,Vegfc,Zfp36l1,Id2,Wnt5b,Vasp,Ahi1,Col5a1,Pcgf2,Wnt7a,…
GOBP_ROOF_OF_MOUTH_DEVELOPMENT	0.00059994	0.0345282	0.540149	1.44725	5	68	Wfikkn1,Fzd2,Wnt5a,Sox11,Tbx2,Prrx1,Wdpcp,Tiparp,Bnc2,Bbs7,Lrrc32,Wnt7a,Csrnp1,Snai1,Tbx3,Tbc1d32,Ephb3,Wnt11,Cldn5,Fras1,Col2a1,Tgfbr3,Tfap2a,Msx1,Pdgfra,Pkdcc,Itgb6,Tgfbr2,Satb2,Irf6
GOCC_COLLAGEN_TRIMER	0.00059994	0.0345282	0.551977	1.47086	5	63	C1qtnf3,Col1a1,Col7a1,Col3a1,Dcn,C1ql1,Adipoq,Col1a2,Col15a1,Col23a1,Col8a2,Col4a4,Col26a1,Col9a2,Col8a1,Sftpa1,Emilin2,Col5a1,Emilin1,Col14a1,Col2a1,Col4a6,Col4a1,Col13a1,Col11a1,Col9a3,Col4a5,Col25a1,Col27a1,C1qc,Cthrc1,Colec11,C1qtnf6
GOCC_PLASMA_MEMBRANE_PROTEIN_COMPLEX	0.00059994	0.0345282	0.415447	1.19535	5	457	Itgax,Kcnk6,Gjb1,Scn4a,Itgal,Il13ra1,Ncf2,Slc18a3,Kcna5,Gna14,Cybb,Abcc9,Kcne2,Ret,Fcer1g,Kcne4,Fxyd4,Atp12a,H2-Eb1,Gjb3,Tradd,Cyba,Cacng5,Kcnv1,Jup,Cd74,Hcn2,Cdh3,Itgb2,Ceacam2,Krt8,B2m,Pgm5,Insrr,Grin3b,Vcam1,Gjc2,Cdh1,Syk,Scrib,Fxyd1,C6,Stac3,H2-Aa,Itgb7,Apbb1ip,Ncf1,H2-Ea,Gng8,Egfr,Btbd8,Kcnh2,Scn4b,Kcnj14,Cacna2d3,Inha,Cdh8,Cacna1h,Kcne1,Itga7,Csf2rb2,H2-M3,Cd8b1,Kcnj5,Bmp2,Abcg8,Tlr1,Kcnip1…
GOMF_SYMPORTER_ACTIVITY	0.00059994	0.0345282	0.50479	1.38774	5	110	Slc5a11,Slc18a2,Slc34a1,Slc22a4,Slc1a5,Slc13a3,Slc15a3,Slc34a3,Slc6a2,Slc25a18,Slc12a4,Slc12a8,Slc22a3,Slc16a7,Slc10a1,Slc10a4,Slc6a9,Slc24a2,Slc5a5,Slc10a7,Slc22a5,Slc6a13,Slc38a3,Slc16a3,Slc12a7,Slc4a10,Slc5a1,Slc16a6,Slc12a3,Slc17a6,Slc45a3,Slc24a4,Slc33a1,Slc12a9,Slc6a12,Slc17a5,Mfsd2a,Slc24a1,Slc17a3,Slc6a6,Slc15a2,Slc5a2,Slc12a2,Slc22a18,Slc10a3,Slc28a3,Slc24a3,Slc6a11,Slc17a7,Slc6a3,Slc4a4…
GOCC_BRUSH_BORDER_MEMBRANE	0.0006	0.0345282	0.586961	1.53546	5	48	Folr1,Slc34a1,Cdhr5,Drd5,Slc34a3,Lima1,Mttp,Slc26a4,Slc22a5,Slc26a6,Pemt,Slc5a1,Atp6v0a4,Cybrd1,Amn,Shank2,Kcnk1,Pdzk1,Aqp1,Abcg2,Car4,Slc17a3,Slc3a1,Cdhr2,Atp7a,Gna12,Slc28a3
Oligodendrocyte_Mature_Darmanis_PNAS_2015	0.000606244	0.0346958	0.717771	1.7059	5	18	Gjb1,Ermn,Cndp1,Ugt8a,Cldn11,Klk6,Rnase1,Abca8b,Mobp,Dbndd2,Mag
GOBP_ANTIGEN_PROCESSING_AND_PRESENTATION_OF_ENDOGENOUS_PEPTIDE_ANTIGEN	0.00061684	0.0349185	0.763905	1.73326	5	13	Tap1,B2m,H2-Ea,H2-M3,Erap1,H2-K1,Azgp1
DURANTE_ADULT_OLFACTORY_NEUROEPITHELIUM_OLFACTORY_HORIZONTAL_BASAL_CELLS	0.00061684	0.0349185	0.758866	1.72183	5	13	Igfbp5,Krt5,Krt15,Myc,Sox2,Nppc
GOBP_POSITIVE_REGULATION_OF_HUMORAL_IMMUNE_RESPONSE	0.000630517	0.0354998	0.801105	1.74006	5	10	Ptprc,Pgc,C3,Tnf,Fcgr2b
GOBP_EPIDERMIS_DEVELOPMENT	0.00069993	0.0376695	0.457938	1.29246	6	220	Krt71,Klf4,Gal,Igfbp5,Crabp2,Foxc1,Col7a1,Opn3,Krt5,Tgm3,Txnip,Bcl11b,Ccn2,Dsg2,Tradd,Pkp1,Krt24,Wnt5a,Jup,Tmem132e,Esrp1,Cdh3,Fa2h,Krt15,Exph5,Krt14,Krt12,Krt8,Reg3g,Sult2b1,Egfr,Wdpcp,Errfi1,Cnfn,Agpat2,Pcsk6,Tnf,Zfp36l1,Foxq1,Trim16,Ldb2,Pou3f2,Apcdd1,Krt25,Ngfr,Snai1,Sfn,Dsp,Dsc2,Krt1,Gata6,Cbfb,Evpl,Ush1c,Tmem79,Fgfr2,Rbp2,Gli1,Fgf7,Stk4,Cela2a,Hes1,Fosl2,Pitx2,Emp1,Sec24b,Tprn,Grhl3,Lgr5,Zm…
GOBP_REGULATION_OF_ENDOTHELIAL_CELL_MIGRATION	0.00069993	0.0376695	0.486951	1.35605	6	147	Ptgs2,Klf4,Tgfb1,Stc1,Dcn,Stat5a,Bmper,Efna1,Wnt5a,Jup,Smoc2,Ceacam2,Hspb1,Fgfr1,Edn1,Sparc,Alox12,Angpt2,Fut1,Fgf4,Nrp2,Rin2,Tnf,Met,Vegfc,Rhob,Wnt7a,Adamts9,Cd40,Mmrn2,Stard13,Dll4,Srpx2,Pik3cd,Ceacam1,Calr,Gata2,Agtr2,Pparg,Egf,Sh3bp1,Dnaja4,Nus1,Itgb3,Kdr,Angpt4,Nrp1,Grn,Hmox1,Rras,Prcp,Apoe,Gata3,Plpp3,Fbxw7,Adgrb1,Zc3h12a,Vash1,Krit1,Nr2f2,Plk2
GOBP_REGULATION_OF_CELL_ADHESION	0.00069993	0.0376695	0.410454	1.18643	6	576	C2cd4a,Ccl28,Klf4,Apod,Tgfb1,Fermt3,Col1a1,Cyp1b1,Postn,Vav1,Ret,Npy2r,Tnfrsf14,Nr4a3,Fut9,Onecut1,Epha8,Prkx,Fbln2,Wnt4,Efna1,Wnt5a,Adipoq,Jup,Cd74,Cxcr3,Mbp,Itgb2,Ceacam2,Has2,Gcnt2,Sash3,Vcam1,Vnn1,Dock8,Plg,Cdh1,Syk,Gsn,Scrib,Ptprc,Fbln1,Ass1,Hlx,Sox2,Apbb1ip,Csf1,H2-Ea,Wdpcp,Trpv4,Prss2,Alox12,Ccn1,Angpt2,Fut1,C2cd4b,Onecut2,Col26a1,Vsir,Col8a1,Rin2,Irf1,Il18,H2-M3,Sema3e,Ccl19,Vit,Tnf,Gpnmb…
GOBP_KERATINOCYTE_DIFFERENTIATION	0.00069993	0.0376695	0.507691	1.39462	6	108	Krt71,Foxc1,Opn3,Krt5,Tgm3,Txnip,Bcl11b,Dsg2,Pkp1,Krt24,Wnt5a,Jup,Cdh3,Krt15,Exph5,Krt14,Krt12,Krt8,Reg3g,Errfi1,Cnfn,Pcsk6,Zfp36l1,Trim16,Krt25,Sfn,Dsp,Dsc2,Krt1,Cbfb,Evpl
GOBP_RESPONSE_TO_INTERFERON_GAMMA	0.00069993	0.0376695	0.491693	1.36358	6	133	Cxcl16,Rab7b,H2-Eb1,Wnt5a,Socs3,Cd74,Trim5,B2m,Parp14,Parp9,Vcam1,Ccl3,Gsn,Edn1,Ass1,H2-Aa,H2-Ea,Ccl20,Ccl2,Cdc42ep2,Irf1,H2-M3,Ccl19,Nos2,Trim25,Slc26a6,Shfl,Vim,Oasl1,Cd40,Fcgr1,Ciita,Ptafr,Nlrc5,Gbp3,Arg1,H2-K1,Mrc1,Mefv,Rab20,Pparg,Ifitm3,Dapk3,Txk,Hck,Ccl5,Ccl22,Kynu,Ifitm2,Cited1,Trp53,Stxbp3,Irf3,Aif1,Cldn1,Camk2a,Irf6,Irf9
FAN_EMBRYONIC_CTX_BRAIN_ENDOTHELIAL_1	0.00069993	0.0376695	0.427777	1.22499	6	365	Mfap2,Klf4,Isg15,Cavin3,Slc14a1,Foxc1,Cd82,Ccdc141,Serinc5,Parp12,Hspa12b,Rbp1,Megf6,Zic3,S100a16,Gimap7,Efna1,Jup,Kank3,Sox17,Car2,Myct1,Clic5,Id3,Ecscr,Erg,Nqo1,Dach1,Cdc42ep1,Adm,Gpcpd1,Edn1,Nostrin,Sparc,Bhlhe40,Msrb3,Ccn1,Angpt2,Ppic,Palmd,Rgs3,Sorbs3,Tdrp,Zic2,Ifi35,Rhoc,Mgst2,Nid2,Slc38a3,Foxq1,Trim16,Vim,Apcdd1,Timp1,Unc5b,Fstl1,Slc39a10,Dsp,Emcn,Adgrl2,Gbp3,Tbx3,Adcy4,Mmrn2,Cda,Plaat3,Cl…
MANNO_MIDBRAIN_NEUROTYPES_HPROGFPL	0.00069993	0.0376695	0.447452	1.26878	6	254	Mnd1,Gask1b,Ddc,Nuf2,Hk2,Gtse1,Hjurp,Ccn2,Dsg2,Fzd2,Wnt5a,Cks1b,Bard1,Cdkn3,Smad6,Frem2,Fam83d,Cenpe,H2ax,Fbln1,Pbk,Sox2,Aass,Atad2,Ccn1,Cdk2,Mcm7,Chek1,Zfp36l2,Lsm4,Calml4,Atad5,Sall1,Vit,Arx,Zfp36l1,Sgo2a,Cenpn,Cnn2,Mki67,Ccnb1,Vim,Wnt7a,Ccna2,Wnt1,Ptpro,Tk1,Plk1,Sfrp2,Lmnb1,Kif15,Dsc2,Pttg1,Timeless,Mcm3,Ube2t,Sall4,Tmem132c,Col2a1,Cemip2,Birc5,Gins1,Fbxo5,Kif22,Ncaph,Prc1,Spag5,Veph1,Dlgap5,N…
Park_2011_Coexpression_Hippocampus_Mouse_skyblue	0.0007	0.0376695	0.589654	1.53752	6	46	Ppp1r14a,Cd82,Ugt8a,Fa2h,Mbp,Gjc2,Mog,Plekhb1,Tspan2,Cldn11,Bcas1,Tppp3,Rhog,Psat1,Cnp,Itgb4,Otud7b,Sgk2,Mobp,Mag,Ndrg1,Lims2,Kcnk13,Rffl,Enpp6
HP_ABNORMAL_CIRCULATING_RENIN	0.000705219	0.0376695	0.695837	1.67404	6	20	Cyp11a1,Avpr2,Cyp11b1,Casr,Kcnj5,Hsd3b1,Slc12a3,Hsd11b2,Cyp17a1,Clcnka
Gemma_GSE16158_Gene_expression_induced_by_trace_fear_conditioning_in_murine_hippocampus_timepoint_0.5.h_Up	0.000705219	0.0376695	0.69879	1.68114	6	20	Egr2,Fos,Arc,Egr4,Egr1,Emb,Tiparp,Junb,Nr4a1
GOBP_DRUG_CATABOLIC_PROCESS	0.000713121	0.0378973	0.738586	1.71327	6	15	Cyp2j6,Cyp2f2,Cyp1a2,Cyp2c39,Cyp2s1,Cyp2c38,Cyp3a11
GOBP_MIDGUT_DEVELOPMENT	0.000722469	0.0380062	0.779802	1.74796	6	12	Ret,Wnt5a,Reg1,Aldh1a2,Ass1,Egfr,Cps1
GOBP_EPOXYGENASE_P450_PATHWAY	0.000722469	0.0380062	0.778524	1.74509	6	12	Cyp1b1,Cyp2j6,Cyp2f2,Cyp1a2,Cyp2c39,Cyp2s1,Cyp4f14,Cyp2c38,Cyp1a1,Ephx2
GOBP_SKELETAL_SYSTEM_DEVELOPMENT	0.00079992	0.0391995	0.423096	1.21236	7	375	Wfikkn1,Clec3a,Tbx4,Tgfb1,Col1a1,Foxc1,Chad,Col3a1,Stc1,Ptger4,Alx1,Spp2,Ccn2,Rps6ka3,Wnt5a,Hapln2,Neurog1,Six4,Sox11,Kit,Col1a2,Has2,Chst11,Fbn2,Bglap,Fgfr1,Tifab,Ptprc,Edn1,Prrx1,Snx10,Adamts7,Rgn,Trpv4,Ccn1,Chadl,Fgf4,Tiparp,Inha,Col9a2,Hoxb7,Mthfd1l,Tmem119,Slc10a7,Bmp2,Wnt5b,Pkd1,Bmp3,Pcgf2,Wnt7a,Papss2,Timp1,Csrnp1,Wnt1,Sfrp2,Snai1,Cmklr1,Phex,Mmp13,Zfp219,Tbx3,Bmp5,Fat4,Pcsk5,Pappa2,Wnt11,…
GOBP_ICOSANOID_METABOLIC_PROCESS	0.00079992	0.0391995	0.519325	1.406	7	82	Ptgs2,Cyp1b1,Tbxas1,Cyp2j6,Cyp4f13,Cyp4f15,Cd74,Cyp2f2,Pon1,Hpgds,Syk,Edn1,Cyp1a2,Faah,Alox12,Cyp2c39,Mgst2,Cyp2s1,Pla2g10,Cyp4f14,Alox15,Cyp2c38,Avp,Pon3,Alox5,Ltc4s,Pla2g4a,Ptges,Pon2,Prxl2b,Pla2g5,Cyp1a1,Ephx2,Gpx4,Ggt1,Alox5ap,Mapk3,Ptgs1,Ptgr1,Ptgr2,Tnfrsf1a
GOBP_ENZYME_LINKED_RECEPTOR_PROTEIN_SIGNALING_PATHWAY	0.00079992	0.0391995	0.393747	1.14579	7	873	Folr1,Hspa1a,Wfikkn1,Igfbp5,Npr1,Apod,Tgfb1,Il13ra1,Ncf2,Gh,Fos,Col1a1,Foxc1,Rpe65,Cybb,Sfrp5,Col3a1,Nppa,Vav1,Dcn,Ret,Txnip,Stat5a,Fgfbp3,Igfbp3,Egr1,Nr4a3,Fgf5,Onecut1,Ccn2,Epha8,Bdnf,Bmper,Cd7,Prl,Hhex,Fmod,Tradd,Wnt4,Efna1,Ar,Cyba,Wnt5a,Rhbdf1,Socs3,Adipoq,Sox11,Smoc2,Igfbp1,Esrp1,Gdf15,Kit,Cdh3,Col1a2,Stap1,Ceacam2,Gcnt2,Smad6,Insrr,Lemd2,Chst11,Fbn2,Hspb1,Syk,Fgfr1,Mbd5,Pard3,Nrros,Shb,Ros1…
GOBP_FEEDING_BEHAVIOR	0.00079992	0.0391995	0.538706	1.4443	7	69	Cartpt,Gal,a,Fos,Npy2r,Trh,Tacr3,Nr4a3,Gdf15,Prlhr,Th,Dach1,Oprm1,Htr1b,Npy1r,Npy5r,Mrap2,Gls,Oprd1
GOBP_EPIDERMAL_CELL_DIFFERENTIATION	0.00079992	0.0391995	0.484641	1.34908	7	145	Krt71,Klf4,Foxc1,Opn3,Krt5,Tgm3,Txnip,Bcl11b,Dsg2,Pkp1,Krt24,Wnt5a,Jup,Tmem132e,Esrp1,Cdh3,Fa2h,Krt15,Exph5,Krt14,Krt12,Krt8,Reg3g,Sult2b1,Wdpcp,Errfi1,Cnfn,Pcsk6,Zfp36l1,Trim16,Krt25,Sfn,Dsp,Dsc2,Krt1,Gata6,Cbfb,Evpl,Ush1c
GOMF_DNA_BINDING_TRANSCRIPTION_FACTOR_ACTIVITY	0.00079992	0.0391995	0.398089	1.15564	7	734	Nkx6-2,Klf4,Egr2,Tbx4,Fos,Foxc1,Zfp354b,Zfp189,Nkx2-2,Zfp182,Zfp105,Egr4,Stat5a,Zic3,Atf3,Egr1,Nr4a3,Bcl11b,Alx1,Hmx1,Onecut1,Olig1,Hhex,Zfp131,Glis1,Nfatc1,Myrf,Ar,Neurog1,Six4,Cebpd,Foxa3,Sox11,Sox17,Nr1i3,Zfp691,Sox10,Myt1,Myc,Rxrg,Tcfl5,Tcf23,Myf6,Zbtb7c,Erg,Ebf4,Sp110,Zfp575,Dach1,Six3,Tfap4,Tbx2,Foxs1,Vax2,Zic4,Hlx,Prrx1,Sox2,Hnf1b,E2f2,Pgr,Gfi1b,Zfp382,Hivep1,Aebp1,Nr4a2,Bhlhe40,Csrnp3,One…
GOMF_POTASSIUM_CHANNEL_ACTIVITY	0.00079992	0.0391995	0.507879	1.38724	7	97	Kcnk6,Kcna5,Kcnh6,Abcc9,Kcne2,Kcnh5,Kcne4,Fxyd4,Kcnv1,Hcn2,Kcnh2,Kcnj14,Kcnn3,Kcne1,Kcnj5,Kcnip1,Kcnk3,Ccdc51,Kcnmb1,Kcnc2,Kcnj12,Kcnk9,Kcnb2,Pkd2,Kcnk13,Lrrc26,Kcnk1,Kcns3,Aqp1,Grik3,Hcn4,Hcn1,Kcnj1,Kcnj13,Kcna1,Kcnip2,Kcnh3
GOMF_PHOSPHORIC_DIESTER_HYDROLASE_ACTIVITY	0.00079992	0.0391995	0.537644	1.44787	7	75	Gdpd3,Ccr1,Plcg2,Pde6b,Pde6a,Pde7b,Pde10a,Gpcpd1,Casr,Enpp3,Smpd4,Plch1,Cnp,Plcd3,Plcb2,Pde8b,Smpdl3a,Adprm,Pde5a,Enpp6,Pde4a,Plcl2,Pde1a,Gdpd2,Ccl5,Smpd2,Chrm1,Pld3,Plcxd3,Plcxd2,Hmox1,Plcl1,Plcb3,Tdp2,Ednra,Pde1c,Enpp1,Plcb4,Apex2
GOMF_PASSIVE_TRANSMEMBRANE_TRANSPORTER_ACTIVITY	0.00079992	0.0391995	0.424574	1.21577	7	364	Kcnk6,Gjb1,Scn4a,Clcnkb,Slc14a1,Kcna5,Kcnh6,Ano2,Cybb,Abcc9,Kcne2,Kcnh5,Kcne4,Fxyd4,Gjb3,Cacng5,Steap1,Kcnv1,Bsnd,Gabrq,Hcn2,Clic5,Clcn1,Grin3b,Gjc2,Fxyd1,Chrna10,Trpv4,Lrrc8c,Kcnh2,Scn4b,Kcnj14,Kcnn3,Cacna2d3,Slc24a2,Cacna1h,Kcne1,Oprm1,Htr1b,Cftr,Kcnj5,Aqp9,Slc26a6,Pkd1,Kcnip1,Rhag,Gjb4,Gabra6,Gria3,Chrng,Kcnk3,Clcnka,Ano6,Slc24a4,Prf1,Gjd2,Cnga3,Ccdc51,Kcnmb1,P2rx3,Gabra1,Panx3,Kcnc2,Aqp5,Kcnj…
DropViz_STR_Neurogenesis_Sox4_cluster-markers.csv	0.00079992	0.0391995	0.514571	1.39556	7	85	Mfap2,Cdca7,Cenpa,Nuf2,Nnat,Spc24,Prim1,Cks1b,Sox11,Cenpe,Pbk,Igfbpl1,Mcm7,Abracl,Arx,Dcx,Mki67,Ccnb1,Ccna2,Cdc20,Lmnb1,Kif15,Mcm3,Mex3a,Tubb2b,Birc5,Fbxo5,Prc1,Dlgap5,Nusap1,Tmpo,Ube2c,Cenpk,Kif20b,Ascl1
Replicated_InternalizingBehavior_DifferentiallyExpressed_HC	0.00079992	0.0391995	0.444084	1.25989	7	259	Ttr,Gal,Igfbp5,Spint1,Serinc2,Sncg,F5,Abcc9,Dcn,Capg,Plekhh1,Fbln2,Tradd,Slc35d3,Cyp4f15,Cd74,Mis12,Id3,Krt8,Slc25a18,Nqo1,Hspb1,Mpeg1,Cd48,Lcat,Ucp2,H2-Ea,Tmem100,Csdc2,Retsat,Calml4,Prss35,C3,Itga7,Mfrp,Mgst1,Lcp1,Aqp9,Slc22a7,Medag,Bmp3,Slc27a1,Adam1a,Dab2,Ptpro,Dsp,Pwp2,Gls,Thrsp,Ccdc107,Fmo5,Cmc1,Ripk2,Abcg2,Tnnt1,Mtmr1,Sh3bgr,Rbm3,Rarres2,Fxyd5,Tmem144,Cisd2,Ephx2,Nqo2,Spp1,Acat1,Fxyd3,Creb…
ZHENG_GLIOBLASTOMA_PLASTICITY_UP	0.00079992	0.0391995	0.458414	1.29335	7	217	Il13ra1,Nuf2,Sema3a,Rbp1,Gpr137b,Mxra8,Rlbp1,Bmper,Fbln2,Dusp6,Cks1b,Mapk1ip1l,Ugt8a,Mbp,Fbn2,Cp,Ass1,Csdc2,Dusp4,Cldn11,Ccn1,Pole,Mmp15,Syt4,Bcas1,Ccnf,Sgo2a,Cenpn,Mcm5,Ccnb1,Wnt7a,Cdc20,Tk1,Plk1,Csf2ra,Lmnb1,Adgrg6,Mcm3,Ube2t,Incenp,Socs2,Thrsp,Cks2,Cdkn2a,Mthfd2,Col4a6,Fbxo32,Birc5,Cebpa,Spry1,Kif22,Zfp367,Ier3,Prc1,Spag5,Upp1,Shcbp1,Sh3bp4,Nusap1,Rad51,Hspb8,Prxl2b,Gcat,Aurkb,Pllp,Car3,Spp1,U…
Gemma_GSE10415_7_Brain_Regions_in_20_Inbred_Strains_of_Laboratory_Mice_StrainOrLine_PERA.EiJ_Up	0.00079992	0.0391995	0.396104	1.15071	7	770	Klf4,Dglucy,Serinc2,Tdo2,Col1a1,Adora2b,Gpr84,Ccdc71,Cd82,Col7a1,Sphk1,Sfrp5,Bst2,Tbxas1,Tmem98,Pus7l,Slc15a3,Dcn,Aspa,Pmel,Fcer1g,Dlk1,Plekhh1,Prss36,Ccn2,Gfap,Dnajb1,Ar,Cdkn1a,Ccdc163,Loxl1,Cyp4f15,Cd74,Col1a2,Ctsz,Cmtm3,Myc,Parp14,Fkbp10,Frem2,Nqo1,Fbxo4,Acss1,Dennd2a,Gsn,Slc22a3,Adamtsl4,Mpeg1,Fbln1,Chrna10,Hsd17b11,E2f2,Rbm47,Tsen34,Copz2,Fcgrt,Sparc,Bid,Ccl20,Errfi1,Retsat,Slc10a4,Ifi27l2a,…
HP_ABNORMALITY_OF_THE_AXILLARY_HAIR	0.0008	0.0391995	0.606313	1.55827	7	38	Nr0b1,Ccdc141,Psmb8,Dusp6,Ar,H2-Ea,Sema3e,Apcdd1,Dhx37,Itgb4,Cyp17a1,Lpar6,Tbx3,Fat4
HP_ABNORMALITY_OF_RENIN_ANGIOTENSIN_SYSTEM	0.000801603	0.0391995	0.664506	1.65016	7	26	Cyp11a1,Avpr2,Cdkn1a,Cyp11b1,Casr,Kcnj5,Hsd3b1,Slc12a3,Hsd11b2,Cyp17a1,Clcnka,Cdkn2b
GOBP_CORTISOL_METABOLIC_PROCESS	0.000840689	0.0407285	0.790572	1.71719	7	10	Cyp11a1,Wnt4,Cyp11b1,Cacna1h,Bmp2,Bmp5,H6pd
GOMF_ARACHIDONIC_ACID_MONOOXYGENASE_ACTIVITY	0.000840689	0.0407285	0.786367	1.70805	7	10	Cyp2j6,Cyp4f13,Cyp2f2,Cyp2c39,Cyp2s1,Cyp4f14,Cyp2c38,Cyp1a1
GOBP_INNATE_IMMUNE_RESPONSE	0.00089991	0.0425244	0.410385	1.18575	8	558	S100a9,Isg15,Ncf2,Serping1,C2,Pstpip1,Psmb9,Clec7a,Ifit3,Tmem106a,Serinc5,Cybb,Psmb8,Slc15a3,Vav1,Cxcl16,Fcer1g,Tnfrsf14,Tlr8,Egr1,Rab7b,H2-Eb1,Ly86,Plcg2,Cyba,Wnt5a,Socs3,Ncr1,Cd74,Ifit3b,Psme2,Ceacam2,Trim5,B2m,Parp14,Cd180,Parp9,Vcam1,Vnn1,Ccl3,Syk,Casp4,Gsn,Mpeg1,C6,Edn1,Ass1,H2-Aa,Ncf1,Csf1,H2-Ea,Polr3c,Rnf166,Ccl20,Wfdc5,Csf1r,Isg20,Ccl2,Cdc42ep2,C3,Rnase6,Irf1,Il18,Il1rap,H2-M3,Irak4,Ifi35…
GOBP_BLOOD_VESSEL_MORPHOGENESIS	0.00089991	0.0425244	0.413236	1.19123	8	503	Folr1,Itgax,Ptgs2,Klf4,Npr1,Prok1,Tbx4,Apod,Adamts1,Tgfb1,Cyp1b1,Foxc1,Sphk1,Cybb,Dcn,Enpep,Hk2,Cela1,Ccn2,Prkx,Bmper,Prl,Hhex,Wnt4,Efna1,Wnt5a,Jup,Smoc2,Sox17,Rnf213,Agtr1a,Cxcr3,Col15a1,Itgb2,Ceacam2,Ecscr,Has2,Stab2,Fkbp10,Col8a2,Hspb1,Syk,Adm,Edn1,Tbx2,Cxcl10,Prrx1,Shb,E2f2,Tmem100,Sparc,Ccn1,Angpt2,Fut1,Nrp2,Tiparp,Col8a1,Junb,Rin2,C3,Il18,H2-M3,Sema3e,Erap1,Tnf,Gpnmb,Adgrg1,Vegfc,Zfp36l1,Rh…
GOBP_NEGATIVE_REGULATION_OF_RESPONSE_TO_WOUNDING	0.00089991	0.0425244	0.53161	1.4305	8	74	Serping1,Tspan8,Cldn19,Wnt4,Ceacam2,Klk8,Plg,Edn1,Cldn3,Alox12,Tnf,F2,Fap,Cers2,Rtn4rl1,Krt1,Ceacam1,Tfpi,Serpinb2,Fgg,Alox5,Plat,Rtn4r,Usf1,Phldb2,Thbd,Pros1,Spp1,Pdgfra,Epha4,Apoe,Smad3,Klkb1,Plau,Slc12a2,Cd9
GOBP_INTERLEUKIN_10_PRODUCTION	0.0009	0.0425244	0.59941	1.54323	8	39	Isg15,Clec7a,Mmp8,Sash3,Syk,Vsir,Il13,Trem2,Fcgr2b,Pycard,Inava,Hgf,Epx,Tnfsf4,Jak3,Ido1,Bcl3,F2rl1,Il6,Cd28
GOBP_CELLULAR_RESPONSE_TO_CAMP	0.0009	0.0425244	0.574582	1.50308	8	48	Igfbp5,Stc1,Adipoq,Hcn2,Penk,Crhbp,Ass1,Slc5a5,Cftr,Zfp36l1,Aqp9,Slc26a6,Cps1,Ezr,Ptafr,Pkd2,Eef2k,Aqp1,Hcn4,Hcn1,Wt1,Slc8a3,Aanat
GOMF_NEUROPEPTIDE_HORMONE_ACTIVITY	0.000902256	0.0425244	0.685181	1.6857	8	24	Cartpt,Gal,a,Nts,Nppa,Calca,Grp,Penk,Avp,Crh,Pnoc,Nmb,Oxt,Npy,Npff
DESCARTES_MAIN_FETAL_LIMBIC_SYSTEM_NEURONS	0.000913706	0.0426778	0.723061	1.69257	8	16	Dmkn,Nts,Bdnf,Tmem215,Sh2d5,Hsd11b2,Crh,Chrna2,Oprk1
DESCARTES_FETAL_CEREBRUM_LIMBIC_SYSTEM_NEURONS	0.000913706	0.0426778	0.723061	1.69257	8	16	Dmkn,Nts,Bdnf,Tmem215,Sh2d5,Hsd11b2,Crh,Chrna2,Oprk1
GOBP_HEMOGLOBIN_METABOLIC_PROCESS	0.00092081	0.0428177	0.747865	1.71781	8	14	Klf4,Alas2,Inha,Slc6a9
GOBP_BLASTODERM_SEGMENTATION	0.000928888	0.0430013	0.770894	1.72799	8	12	Sema3a,Wnt5a,Neurog1,Tifab,Nrp2,Tbx3,Fzd5,Sema3f,Wt1
GOCC_EXTERNAL_SIDE_OF_PLASMA_MEMBRANE	0.0009999	0.0454802	0.454122	1.28092	9	215	Folr1,Il13ra1,Ccr1,F10,Folr2,Enpep,Fcer1g,Tnfrsf14,Tlr8,Cd74,Cd2,Kit,Cxcr3,Adgra3,Itgb2,Stab2,B2m,Vcam1,Mog,Plg,Ptprc,Fcrl6,Cxcl10,Cd22,Fcgrt,Ghr,Enpp3,H2-M3,Il13,Csf3r,Tnf,Ackr4,Kcnj5,Tnfrsf11a,Fcgr2b,Tnfrsf9,Gfra2,F2,Cd40,Fas,Csf2ra,Cd86,Rtn4rl1,Cd248,Cxcr5,Azgp1,Fgg,Enox2,Tgfbr3,Calr,Ebi3,Il2rg,Igsf21,Ackr2,Il2rb,Antxr1,Rtn4r,Itgae,Il3ra,Abcg2,Thbd,Slc7a5,Cd8a,Cdh13,Ace,Car4,Ccr10,Pdgfra
GOMF_SERINE_HYDROLASE_ACTIVITY	0.0009999	0.0454802	0.493008	1.35845	9	116	C2,Ctrl,F10,Mmp8,Cela1,Prss36,Tmprss11d,Klk8,Hp,Plg,Gzma,Prss2,Prss42,Pcsk6,Klk6,Prss45,Prss23,Hgf,Mmp3,F2,Fap,Dpp7,Acr,Klk1b1,Pcsk5,Prss55,Plat,Hgfac,Mmp7,Cpd,Prss56,Cd5l,Pik3ip1,Cela2a,Ace,Sec11c,Aadac,Klk1b3,Ctrc,Cfi,Mst1,Mmp2,Ctsc,Prcp,Prss21,Klkb1,Plau,Ctsh
DURANTE_ADULT_OLFACTORY_NEUROEPITHELIUM_VASCULAR_SMOOTH_MUSCLE_CELLS	0.0009999	0.0454802	0.534647	1.43589	9	72	Hspa1a,Igfbp5,Adamts1,Ppp1r14a,Irag1,Fos,Cavin3,Atf3,Egr1,Socs3,Id4,Sparc,Junb,Rhob,Steap4,Col14a1,Rgs5,Isyna1,Myh11,Tagln,Actg2,Klf2,Ptp4a3,Kank2,Rcan2,Myl9,Gadd45b,Acta2,Efhd1,Nr2f2,Ppp1r12a,Ndufa4l2,Csrp1,Cryab,Depp1,Pdgfrb
DESCARTES_MAIN_FETAL_ASTROCYTES	0.0009999	0.0454802	0.490342	1.35722	9	128	Ms4a8a,Shisa3,Nts,Rpe65,Cfap300,Gfap,Vipr2,Agtr1a,Tekt4,Mlip,Vcam1,Ppp1r42,Zic4,Lcat,Map3k19,Egfr,Id4,Mttp,Prss35,Acsbg1,Ptf1a,Espn,Tppp3,Mgst1,Scrg1,Abca8b,Fap,Pik3c2g,Cpxm2,Plin5,Frmpd2,Foxj1,Ush1c,Col2a1,Cfap126,Gli1,Zic1,Dnajb13,Gdpd2,Pla2g5,Casq1,Oprk1,Msx2,Rsph1,Zmynd10,Efhc2,Npy,Fgfr3,Col27a1,Glp1r,Morn5,Hsd17b6,Gins3,Cd38,Gmnc,Gjb2,Irx3
GOBP_MONOCYTE_CHEMOTACTIC_PROTEIN_1_PRODUCTION	0.00102807	0.046558	0.749528	1.70064	9	13	Apod,C1qtnf3,Clec7a,Adipoq,Syk
GOBP_REGULATION_OF_BLOOD_PRESSURE	0.00109989	0.0491693	0.478254	1.33322	10	150	Cartpt,Kcnk6,Ptgs2,Avpr2,Npr1,Nppa,Postn,Drd5,Enpep,Tacr3,Ar,Bdkrb1,Adipoq,Adrb3,Agtr1a,Col1a2,Ctsz,Ntsr1,Adm,Edn1,Cyp11b1,Erap1,Nos2,Npy1r,Vegfc,Id2,Cyp4f14,Ptpro,Ptafr,Hsd11b2,Arhgap42,Klk1b1,Pcsk5,Avp,Npr3,Agtr2,Crh,Pparg,Ddah1,Adrb1,Rarres2,Ace,Klk1b3,Oxt,Adra1a,Npy,F2rl1,Hmox1,Plcb3,Npff,Ednra,Prcp,Glp1r,Smad3,Ptgs1,Acta2,Nr2f2,Adra2b,Gpr37l1,Atp6ap2,F2r,Atp1a1,Lnpep
GOBP_NEGATIVE_REGULATION_OF_WOUND_HEALING	0.00109989	0.0491693	0.548396	1.45769	10	60	Serping1,Tspan8,Cldn19,Wnt4,Ceacam2,Plg,Edn1,Cldn3,Alox12,Tnf,F2,Fap,Krt1,Ceacam1,Tfpi,Serpinb2,Fgg,Alox5,Plat,Usf1,Phldb2,Thbd,Pros1,Pdgfra,Apoe,Smad3,Klkb1,Plau,Slc12a2,Cd9
GOBP_REGULATION_OF_BLOOD_CIRCULATION	0.00109989	0.0491693	0.448018	1.26855	10	243	Kcnk6,Avpr2,Npr1,Kcna5,Kcnh6,Nppa,Abcc9,Kcne2,Sema3a,Stc1,Tnnt2,Kcne4,Tacr3,Ccn2,Dsg2,Fxyd4,Atp2a3,Htr2a,Cacng5,Cyp2j6,Jup,Per2,Agtr1a,Th,Fxyd1,Adm,Edn1,Tbx2,Egfr,Kcnh2,Casr,Scn4b,Kcnj14,Cacna2d3,Cacna1h,Kcne1,Myl4,Kcnj5,Bves,Kcnip1,Ptger2,Srebf1,Rgs4,Ptafr,Dsp,Kcnk3,Dsc2,Arhgap42,Bin1,Avp,Nppc,Fgg,Kcnj12,Ghrl,Cacng4,Agtr2,Slc8a2,Kcnk1,Cacng3,Adrb1,Casq1,Hcn4,Dock4,Sptbn4,Gstm7,Snta1,Ace,Il2,Myh7…
GOBP_REGULATION_OF_HEART_RATE	0.00119988	0.0523244	0.526885	1.42135	11	77	Kcna5,Kcnh6,Nppa,Kcne2,Sema3a,Kcne4,Tacr3,Dsg2,Jup,Adm,Edn1,Kcnh2,Scn4b,Kcne1,Kcnj5,Bves,Srebf1,Rgs4,Dsp,Dsc2,Bin1,Agtr2,Adrb1,Hcn4,Sptbn4,Snta1,Myh7,Oxt,Scn3b,Adra1a,Npff,Dmd
GOBP_CHEMOKINE_PRODUCTION	0.00119988	0.0523244	0.536442	1.43731	11	68	S100a9,Klf4,Chia1,Apod,C1qtnf3,Clec7a,Postn,Egr1,Wnt5a,Adipoq,Cd74,Mbp,Syk,Csf1r,Il18,Tnf,Trem2,Lbp,Pycard,Tnfsf4,Cxcl5,Mefv,Ripk2,Il7,F2rl1,Hmox1,Il6,Aif1,Il4ra,Mavs,Il17ra,Epha2,Arg2,S100a8,Socs5,Tlr7
HP_FUNCTIONAL_ABNORMALITY_OF_MALE_INTERNAL_GENITALIA	0.00119988	0.0523244	0.485323	1.34508	11	131	Adgrg2,Nr0b1,Cfap300,Sema3a,Tacr3,Slc29a3,Dusp6,Ar,Kiss1r,Fgfr1,Ofd1,Lrrc56,Hnf1b,Dnai1,Cftr,Bmp2,Pkd1,Mrap,Dhx37,Sohlh1,Poc1a,Stk36,Ube2t,Foxj1,Taf4b,Dnaaf5,Dnah2,Fance,Pkd2,Eif2s3x,Antxr1,Fanca,Fancc,Dnajb13,Rad51,Sycp2,Limk1,Wfs1,Tbl2,Nr5a1,Cisd2,Wt1,Rsph1,Zmynd10,Nr3c1,Gata4,Ccno,Dcaf17,Steap3,Ccdc65,Hs6st1,Palb2
Gemma_GSE10415_7_Brain_Regions_in_20_Inbred_Strains_of_Laboratory_Mice_StrainOrLine_NZB.B1NJ_Up	0.00119988	0.0523244	0.399898	1.15971	11	689	Ttr,Npy4r,Dglucy,Serinc2,Tdo2,Adora2b,Gpr84,Ccdc71,Arc,Col7a1,Sfrp5,Bst2,Slc15a3,Aspa,Prss36,Gfap,H2-Eb1,Nfatc1,Ar,Htr2a,Cdkn1a,Ccdc163,Loxl1,Cd74,Slc27a3,Hcn2,Cdh3,Cuedc1,Parp14,Frem2,Gsn,Th,Slc22a3,Adamtsl4,Fxyd1,Hsd17b11,Rbm47,Tsen34,Bid,Mx2,Fgf4,Wfdc5,Ptprr,Lypd8,Retsat,Cacna2d3,Slc10a4,Adi1,Cwc22,Osbpl8,Irak2,Shmt1,Ppp1r1c,Ccl19,Trem2,Cst7,Bbs7,Rnpepl1,Nt5m,Acer2,Tbata,Cand2,St18,Cd63,Tlr1,S…
GOBP_ARACHIDONIC_ACID_METABOLIC_PROCESS	0.0012	0.0523244	0.594119	1.53278	11	40	Ptgs2,Cyp1b1,Tbxas1,Cyp2j6,Cyp4f13,Cyp2f2,Hpgds,Cyp1a2,Faah,Alox12,Cyp2c39,Cyp2s1,Pla2g10,Cyp4f14,Alox15,Cyp2c38,Alox5,Pla2g4a,Ptges,Cyp1a1,Ephx2
GOBP_REGULATION_OF_CARDIAC_MUSCLE_CELL_MEMBRANE_REPOLARIZATION	0.00121065	0.0523244	0.688125	1.64673	11	19	Kcna5,Nppa,Kcne2,Kcne4,Kcnh2,Scn4b,Kcne1
GOCC_COMPLEX_OF_COLLAGEN_TRIMERS	0.00121065	0.0523244	0.68665	1.6432	11	19	Col1a1,Col7a1,Col3a1,Col1a2,Col4a4,Col8a1,Col5a1,Col2a1,Col4a6,Col4a1,Col11a1,Col4a5,Col27a1
Gemma_GSE16158_Gene_expression_induced_by_trace_fear_conditioning_in_murine_hippocampus_timepoint_2.h_Up	0.00121065	0.0523244	0.691185	1.65405	11	19	Egr2,Fos,Arc,Egr4,Egr1,Emb,Tiparp,Junb,Nr4a1
GOBP_CYTOKINE_PRODUCTION	0.00129987	0.0543916	0.407195	1.17504	12	526	Hspa1a,S100a9,Ptgs2,Klf4,Chia1,Isg15,Apod,Tgfb1,C1qtnf3,Clec7a,Cyp1b1,Tmem106a,Sphk1,Postn,Mmp8,Fcer1g,Tnfrsf14,Tlr8,Homer3,Ptger4,Egr1,Nr4a3,Rab7b,Plcg2,Nfatc1,Cyba,Wnt5a,Adipoq,Ube2l6,Cd74,Cd2,Kit,Cdh3,Mbp,Ceacam2,B2m,Cryba1,Sash3,Mog,Hspb1,Syk,Scrib,Ptprc,Nrros,Tspo,Polr3c,Errfi1,Csf1r,Inha,Agpat2,Vsir,Ltb,C3,Irf1,Il18,Il1rap,H2-M3,Il13,Ccl19,Nos2,Tnf,Gpnmb,Laptm5,Adgrg1,Trem2,Tlr1,Relb,Lbp,Tr…
GOBP_POSITIVE_REGULATION_OF_CYTOKINE_PRODUCTION	0.00129987	0.0543916	0.431413	1.22993	12	309	Hspa1a,Ptgs2,Chia1,Tgfb1,C1qtnf3,Clec7a,Cyp1b1,Sphk1,Postn,Mmp8,Fcer1g,Tnfrsf14,Tlr8,Ptger4,Egr1,Nr4a3,Rab7b,Plcg2,Cyba,Wnt5a,Adipoq,Cd74,Cd2,Mbp,B2m,Sash3,Hspb1,Syk,Scrib,Ptprc,Polr3c,Csf1r,Agpat2,Ltb,C3,Irf1,Il18,Il1rap,H2-M3,Il13,Ccl19,Tnf,Laptm5,Trem2,Tlr1,Lbp,Trim16,Pycard,Inava,Hgf,Cd40,Ptafr,Cd86,Epx,Tnfsf4,Gata6,Fzd5,Wnt11,H2-K1,Panx3,Card9,P2rx7,Ebi3,Xrcc5,Tnfrsf8,Ifi204,Fgr,Rsad2,Ripk2,…
GOBP_RESPONSE_TO_WOUNDING	0.00129987	0.0543916	0.407049	1.17431	12	521	Folr1,Klf4,Apod,Tgfb1,Serping1,F5,Fermt3,Col1a1,Clec7a,Ccr1,Gna14,Col3a1,F10,Tspan8,Postn,Vav1,Dcn,Drd5,Fcer1g,Ccn2,Cldn19,Hhex,Plcg2,Wnt4,Wnt5a,Cdkn1a,Smoc2,Cdh3,Col1a2,Reg1,Id3,Ceacam2,Klk8,Myof,Fkbp10,Gipr,Dock8,Plg,Hspb1,Syk,Gsn,Reg3g,Hmg20b,Adm,Edn1,Fbln1,Sox2,Tspo,Egfr,Cldn3,Scarf1,Sparc,Alox12,Ccn1,Zfp36l2,Oprm1,Irf1,Klk6,Rhoc,Tnf,F2rl3,Zfp36l1,Wnt5b,Col5a1,Wnt7a,Slc4a1,Timp1,F2,Fap,Cd40,W…
GOBP_COLLAGEN_METABOLIC_PROCESS	0.00129987	0.0543916	0.513338	1.38979	12	82	Tgfb1,Col1a1,Mmp8,P3h4,Ccn2,Cyp7a1,Wnt4,Col1a2,Col15a1,Prss2,Errfi1,Vsir,Mmp15,Klk6,Vim,Col5a1,Mmp3,F2,Fap,Emilin1,Ciita,Mmp13,Mmp10,Arg1,Nppc,Tram2,Pparg,Mmp7,Col13a1,Mmp19
GOBP_REGULATION_OF_MAPK_CASCADE	0.00129987	0.0543916	0.405798	1.17119	12	530	Klf4,Prok1,Tgfb1,Arhgef5,Adora2b,Clec7a,Ccr1,Tbc1d10c,Tmem106a,Sphk1,Nppa,Sema3a,Ret,Mmp8,Igfbp3,Atf3,Ccn2,Epha8,Bmper,Dusp6,Efna1,Ar,Wnt5a,Htr2a,Adipoq,Cd74,Gdf15,Adrb3,Kit,Prxl2c,Myc,Gadd45g,Ceacam2,Trim5,Gcnt2,Cryba1,Lemd2,Npffr2,Fam83d,Ltbr,Unc5cl,Ccl3,Syk,Fgfr1,Ptprc,Edn1,Fbln1,Pbk,Chrna10,Sox2,Ros1,Ncf1,Egfr,Dusp4,Ghr,Casr,Ccn1,Fgf4,Ccl20,Errfi1,Ptprr,Csf1r,Rgs3,Sorbs3,Ccl2,Oprm1,Irak2,Ubc,…
GOBP_REGULATION_OF_VASCULATURE_DEVELOPMENT	0.00129987	0.0543916	0.446692	1.26434	12	239	Itgax,Klf4,Npr1,Prok1,Adamts1,Cyp1b1,Foxc1,Sphk1,Cybb,Dcn,Hk2,Cela1,Bmper,Prl,Hhex,Wnt4,Efna1,Wnt5a,Jup,Smoc2,Itgb2,Ceacam2,Ecscr,Hspb1,Adm,Cxcl10,E2f2,Sparc,Angpt2,Fut1,C3,H2-M3,Sema3e,Tnf,Gpnmb,Vegfc,Rhob,Adamts9,Hgf,Cd40,Emilin1,Sfrp2,Krt1,Gata6,Klk1b1,Cldn5,Pik3cd,Ceacam1,Cemip2,Alox5,Stab1,Ghrl,Gata2,Spry2,Pparg,Epn1,Tnmd,C5ar1,Aqp1,Ddah1,Thbs4,Klf2,Kdr,Angpt4,Klk1b3,Ecm1,Grn,Gata4,Gab1,Sfrp…
HP_ABNORMALITY_OF_REPRODUCTIVE_SYSTEM_PHYSIOLOGY	0.00129987	0.0543916	0.407422	1.17578	12	527	Cyp11a1,Ttr,Myh3,Adgrg2,Tgfb1,F5,Fos,Nr0b1,Clec7a,Ccdc141,Rpe65,Psmb8,Cfap300,F10,Sema3a,Tacr3,Slc29a3,Ccn2,Rlbp1,Dusp6,Stag3,Wnt4,Ar,Cdkn1a,Tle6,Lrat,Pde6b,Fscn2,Pde6a,Sox10,Kiss1r,Fgfr1,Ofd1,Ntn1,Lrrc56,Sox2,Hnf1b,Pgr,Reep6,Gfi1b,Dnai1,Wdpcp,Ghr,Pole,Agpat2,Xpa,Rin2,Sema3e,Psat1,Ctdp1,Zp1,Alg1,Vps13c,Rgr,Psmd12,Cftr,Bbs7,Bmp2,Ahi1,Pkd1,Wnt7a,Papss2,Tbl1x,Mrap,Dhx37,F2,Sohlh1,Cidec,Fas,Hsd3b1,Im…
GOBP_RESPONSE_TO_GROWTH_HORMONE	0.00130026	0.0543916	0.616788	1.56933	12	34	Igfbp5,Gh,Slc34a1,Stat5a,Prl,Gdf15,Mbd5,Ass1,Ghr,Trim16,Cps1,Phex,Socs2,Ghrl
GOBP_UROGENITAL_SYSTEM_DEVELOPMENT	0.00139986	0.0576322	0.436176	1.23839	13	268	Adamts1,Slc34a1,Foxc1,Wnk4,Dcn,Enpep,Ret,Egr1,Prkx,Bmper,Wnt4,Ar,Wnt5a,Six4,Adipoq,Sox11,Sox17,Agtr1a,Car2,Myc,Id3,Aldh1a2,Has2,Smad6,Frem2,Ass1,Gcnt1,Hnf1b,Col4a4,Rgn,Wdpcp,Angpt2,Tiparp,Wnt6,Hoxb7,Sall1,Bmp2,Mtss1,Ahi1,Pkd1,Wnt1,C1galt1,Ptpro,Fat4,Pcsk5,Foxj1,Tbc1d32,Ephb3,Wnt11,Amh,Lzts2,Fras1,Cep290,Spry1,Gata2,Agtr2,Pkd2,Tfap2a,Mpv17,Fgfr2,Gli1,Vangl2,Col4a1,Heyl,Wwtr1,Rarg,Wfs1,Fmn1,Hes1,Ac…
GOBP_TRANSFORMING_GROWTH_FACTOR_BETA_RECEPTOR_SIGNALING_PATHWAY	0.00139986	0.0576322	0.47125	1.31538	13	156	Folr1,Hspa1a,Wfikkn1,Tgfb1,Fos,Col3a1,Onecut1,Fmod,Sox11,Gdf15,Col1a2,Gcnt2,Smad6,Chst11,Fbn2,Pard3,Nrros,Onecut2,Nlk,Ubc,Vasn,Dusp15,Lrrc32,Dab2,Wnt1,Emilin1,Ing2,Cldn5,Cdkn2b,Spry1,Tgfbr3,Spry2,Veph1,Smurf1,Cidea,Stub1,Cgn,Lpxn,Skil,Cbl,Cited1,Creb1,Ltbp2,Trp53,Stk11,Fam89b,Itgb6,Ptprk,Fnta,Tgfbr2
GOBP_CELLULAR_EXTRAVASATION	0.00139986	0.0576322	0.555178	1.46095	13	52	Ccl28,Itgal,Ptger4,Fut9,Itgb2,Plvap,Vcam1,Itgb7,Gcnt1,Tnf,Ptafr,St3gal4,Sele,Pik3cd,Ripk3,Fut4
HP_CONSTITUTIONAL_SYMPTOM	0.00139986	0.0576322	0.394755	1.14658	13	760	Ttr,Myh3,Scn4a,Tgfb1,Serping1,F5,Slc18a2,Slc18a3,Fermt3,Col1a1,Slc34a1,Mat1a,Pstpip1,Psmb9,Slc22a4,Ccr1,Col7a1,Gna14,Col3a1,Psmb8,Kcne2,Ret,Tnnt2,Usp27x,Ccn2,Dsg2,Rps6ka3,Plcg2,Pgam2,Cdkn1a,Jup,Alas2,Kit,Car2,Col1a2,Fa2h,Sox10,Slc34a3,Tnnc1,Myc,Clcn1,Pon1,Myf6,B2m,Col8a2,Gjc2,Fgfr1,Th,Cldn16,Ntn1,H2-Aa,Sult2b1,Sox2,Mfap5,Snx10,Trpv4,Prss2,Treh,Cars2,Tpo,Kcnh2,Casr,Pole,Ehhadh,Scn4b,Gatm,Mttp,Gucy…
GOBP_C21_STEROID_HORMONE_BIOSYNTHETIC_PROCESS	0.00140661	0.0576821	0.672854	1.63829	13	22	Cyp11a1,Egr1,Wnt4,Adm,Tspo,Cyp11b1,Fdxr,Cacna1h,Bmp2,Bmp5,Stard3,Stard3nl
GOBP_RESPONSE_TO_LIPID	0.00149985	0.0603094	0.398773	1.15622	14	682	S100a9,Klf4,Tgfb1,Fos,Col1a1,Slc34a1,Nr0b1,Cybb,Postn,Nkx2-2,Cxcl2,Stc1,Dcn,Ret,Trib1,Mgarp,Zfp105,Txnip,Ptger4,Trh,Tacr3,Nr4a3,Ccn2,Cyp7a1,Dsg2,Rps6ka3,Gjb3,Ly86,Plcg2,Ar,Wnt5a,Bdkrb1,Cdkn1a,Loxl1,Lrat,Adipoq,Car2,Sox10,Stap1,Id3,Rxrg,Aldh1a2,Trim5,Pon1,Cd180,Smad6,Gipr,Hsd17b2,Vcam1,Nqo1,Bglap,Cpn1,Penk,Th,Crhbp,Ntsr1,Adm,Tfap4,Edn1,Cxcl10,Ass1,Slc10a1,Ucp2,Cyp1a2,Tspo,Pgr,Egfr,Sparc,Alox12,Cas…
GOBP_ERK1_AND_ERK2_CASCADE	0.00149985	0.0603094	0.447618	1.26504	14	230	Klf4,Tgfb1,Ccr1,Tbc1d10c,Ptger4,Atf3,Ccn2,Bmper,Dusp6,Htr2a,Adipoq,Cd74,Prxl2c,Myc,Ceacam2,Gcnt2,Cryba1,Fam83d,Ccl3,Syk,Ptprc,Fbln1,Chrna10,Ros1,Egfr,Dusp4,Casr,Ccn1,Fgf4,Ccl20,Errfi1,Ptprr,Csf1r,Zfp36l2,Ccl2,Oprm1,Ccl19,Tnf,Gpnmb,Trem2,Bmp2,Zfp36l1,Tnfrsf11a,Pycard,Emilin1,Ezr,Erbb4,Npy5r,Alox15,Avp,Ptpn6,Ceacam1,Fgg,Spry1,Spry2,Egf,Fgfr2,Tiam1,Fgfr4,Thpo,Iqgap3,Ripk2,C5ar1,Pla2g5,Ccl5,Shc1,Ccl2…
GOBP_POSITIVE_REGULATION_OF_ANION_TRANSMEMBRANE_TRANSPORT	0.0015	0.0603094	0.564491	1.47668	14	48	Slc34a1,Opn3,Nr4a3,Adipoq,Car2,Arpp19,C3,Osbpl8,Cftr,Slc26a6,Tcaf1,Ptafr
GOMF_EXTRACELLULAR_MATRIX_STRUCTURAL_CONSTITUENT_CONFERRING_TENSILE_STRENGTH	0.00150045	0.0603094	0.606335	1.54767	14	35	Col1a1,Col7a1,Col3a1,Col1a2,Col15a1,Col23a1,Col8a2,Col4a4,Col9a2,Col8a1,Col5a1,Col14a1,Col2a1,Col4a6,Col4a1,Col13a1,Col11a1,Col9a3,Col4a5,Col25a1,Col27a1
GOBP_C21_STEROID_HORMONE_METABOLIC_PROCESS	0.0015009	0.0603094	0.625209	1.58029	14	31	Cyp11a1,Egr1,Wnt4,Adm,Tspo,Cyp11b1,Fdxr,Cacna1h,Bmp2,Hsd3b1,Cyp17a1,Bmp5
GOBP_GLUCOCORTICOID_METABOLIC_PROCESS	0.00150542	0.0603094	0.669252	1.63855	14	23	Cyp11a1,Gal,Wnt4,Cyp11b1,Cacna1h,Bmp2,Hsd3b1,Hsd11b2,Cyp17a1,Bmp5,H6pd,Hsd11b1,Stub1
GOBP_TERPENOID_METABOLIC_PROCESS	0.00159984	0.0624787	0.501428	1.36607	15	93	Ttr,Hmgcs2,Crabp2,Cyp1b1,Rpe65,Rbp1,Rlbp1,Lrat,Aldh1a2,Rdh14,Cyp1a2,Egfr,Retsat,Cyp2c39,Cyp2s1,Bco1,Apob,Cyp2c38,Apoa4,Lipe,Rho,Adh7,Cyp3a11,Akr1b8,Rdh13,Crh,Rbp2,Cyp1a1,Abca4,Rarres2,Lss
GOBP_SENSORY_PERCEPTION	0.00159984	0.0624787	0.417478	1.19565	15	367	Nxnl2,Car6,Col1a1,Cyp1b1,Rpe65,Sfrp5,Cplx3,Npy2r,Tulp2,Cldn19,Rlbp1,Fzd2,Tas2r119,Crygn,Htr2a,Bdkrb1,Lrat,Pde6b,Fscn2,Pip,Kit,Cdh3,Pde6a,Clic5,Mbp,Dcdc2a,Atpsckmt,Krt12,Cryba1,Penk,Th,Six3,Ntsr1,Edn1,Vax2,Chrna10,Reep6,Tmem100,Slc24a2,Barhl1,Zic2,Oprm1,Mfrp,Espn,Cryaa,Slc26a4,Rgr,Bbs7,Rgs9,Rorb,Npy1r,Opn4,Tbl1x,Gjb4,Slc4a10,Ptafr,Eml2,Impg2,Grm8,Gucy2e,Oprd1,Plcb2,Slc24a4,Rho,Cnga3,P2rx3,Dll4,Tyr…
GOBP_POSITIVE_REGULATION_OF_MAPK_CASCADE	0.00159984	0.0624787	0.417158	1.19612	15	388	Prok1,Tgfb1,Arhgef5,Adora2b,Clec7a,Ccr1,Tmem106a,Sphk1,Sema3a,Ret,Mmp8,Igfbp3,Ccn2,Epha8,Bmper,Dusp6,Efna1,Ar,Wnt5a,Htr2a,Cd74,Gdf15,Adrb3,Kit,Prxl2c,Gadd45g,Trim5,Gcnt2,Ltbr,Unc5cl,Ccl3,Syk,Fgfr1,Ptprc,Edn1,Pbk,Sox2,Ncf1,Egfr,Ghr,Casr,Fgf4,Ccl20,Csf1r,Sorbs3,Ccl2,Oprm1,Irak2,Ubc,Ccl19,Tnf,Gpnmb,Laptm5,Trem2,Bmp2,Ksr1,Tnfrsf11a,Dusp15,Fcgr2b,Pycard,Inava,Wnt7a,Hgf,Cd40,Il11,Peli2,Erbb4,Npy5r,Alox…
HP_RECURRENT_BACTERIAL_INFECTIONS	0.00159984	0.0624787	0.485538	1.33924	15	119	Isg15,Ncf2,Fermt3,Cybb,Cfap300,Cyba,Itgb2,Dock8,Ofd1,C6,Lrrc56,Ncf1,Dnai1,Egfr,Slc7a7,C3,Irak4,Cftr,Cd40,Ciita,Btk,Gata6,Stk36,Foxj1,Dnaaf5,Pik3cd,Gata2,Il2rg,Gfi1,Dnajb13,Stk4,Cd8a,Ung,Rsph1,Cr2,Zmynd10,Cfi,Gata4,Ccno,Man2b1,Ctsc,Mbtps2,Ccdc65,Rfxap,Lyst,Gjb2,Pgm3,Ap3b1,Rab27a,Dnah1,Il17ra,Ms4a1,Ccdc40,Knstrn,Il10ra,Nkx2-5,Scnn1g
FLORIO_NEOCORTEX_BASAL_RADIAL_GLIA_UP	0.00159984	0.0624787	0.456678	1.28465	15	198	Slc14a1,Abcc9,Stc1,Aspa,Npy2r,Kcne4,Fgf5,Sapcd2,Bmper,Fmod,Wnt5a,Tmem212,Six4,Esrp1,Slfn3,Pde6a,Pde7b,Ceacam2,Parp14,Fam83d,Penk,Cd22,Itgb7,Slc10a1,Ttc39b,E2f2,Msrb3,Isg20,Col8a1,Irf1,Bnc2,Npffr1,Bend7,Ccnf,Bves,Apcdd1,Rhag,Gpr83,Ppp1r3b,Adamts9,Upk1b,Adgrl2,Mrap2,Nnmt,Slc17a6,Rgs5,Itgbl1,Sele,Icam2,Ceacam1,Mefv,Cdcp1,Klrd1,Tbc1d8b,Abcg5,Rsad2,Col4a1,Yes1,Wwtr1,Frk,Oprk1,Arhgap28,Nrp1,Ascl1,Adra1…
GOMF_NEUROPEPTIDE_RECEPTOR_ACTIVITY	0.0016	0.0624787	0.599753	1.53463	15	36	Gal,Npy2r,Tacr3,Kiss1r,Npffr2,Prlhr,Ntsr1,Oprm1,Npffr1,Npy1r,Gpr83,Npy5r,Sorcs3,Galr2,Sstr1,Gpr37,Hcrtr2,Prokr1,Tacr2,Sstr5,Sorcs2,Sstr3,Sstr4,Nmbr
Gemma_GSE61301_Gene_expression_of_7_day_combinatorial_yohimbine_and_imipramine_treated_rat_hippocampi_treatment_yohimbine_imipramine_Down	0.00160224	0.0624787	0.630241	1.58155	15	29	Myh3,Grp,Olfml2a,Susd2,Nxph4,Rassf9,Clic5,Slc25a18,Zscan10,Hs3st2,Igsf1
GOCC_LUMENAL_SIDE_OF_MEMBRANE	0.00160756	0.0624787	0.669319	1.62968	15	22	H2-Eb1,Cd74,H2-Aa,H2-Ea,H2-M3,H2-K1,Calr,Pkd2,H13
GOMF_NARROW_PORE_CHANNEL_ACTIVITY	0.00164491	0.0636927	0.741472	1.68236	15	13	Kcnk6,Rhag,Kcnk3,Kcnk9,Kcnk13,Kcnk1,Panx1
GOBP_ANTIMICROBIAL_HUMORAL_RESPONSE	0.00169983	0.0650935	0.534466	1.42721	16	65	S100a9,Bpifb2,Cxcl2,Reg1,Reg3g,Cxcl10,Prss2,Pgc,Wfdc5,Ccl2,Rnase6,Camp,F2,Bpifa2,Gata6,Klk1b1,Bpifb1,H2-K1,Cxcl5,Jchain,Wfdc6a,Wfdc2,Rarres2,Cst9,Klk1b3,Bcl3,Atp7a,Colec11,Cxcl14,Slpi,H2bc21
HP_ABNORMAL_BLOOD_SODIUM_CONCENTRATION	0.00169983	0.0650935	0.582089	1.50487	16	41	Cyp11a1,Scn4a,Avpr2,Clcnkb,Nr0b1,Bsnd,Plvap,Fgfr1,Cyp11b1,Mrap,Hsd3b1,Slc5a1,Clcnka,Prf1,Tbx19,Unc93b1,Traf3,Elp1,Ppox,Sars2,Tdp2
HP_ABNORMAL_MALE_REPRODUCTIVE_SYSTEM_PHYSIOLOGY	0.00169983	0.0650935	0.462524	1.29578	16	172	Ttr,Adgrg2,Nr0b1,Ccdc141,Cfap300,Sema3a,Tacr3,Slc29a3,Dusp6,Ar,Cdkn1a,Sox10,Kiss1r,Fgfr1,Ofd1,Lrrc56,Hnf1b,Dnai1,Vps13c,Cftr,Bmp2,Pkd1,Mrap,Dhx37,Sohlh1,Lmnb1,Poc1a,Stk36,Ube2t,Foxj1,Taf4b,Dnaaf5,Galc,Cdkn2b,Dnah2,Fance,Pkd2,Eif2s3x,Antxr1,Fanca,Fancc,Dnajb13,Rad51,Flrt3,Slc40a1,Sycp2,Limk1,Wfs1,Tbl2,Nr5a1,Cisd2,Pink1,Wt1,Rsph1,Zmynd10,Nr3c1,Dnajc6,Gata4,Ccno,Dcaf17,Steap3,Ccdc65,Dcc,Hs6st1,Palb2…
DURANTE_ADULT_OLFACTORY_NEUROEPITHELIUM_MACROPHAGES	0.00179982	0.0684263	0.546417	1.44918	17	58	Igsf6,Clec7a,Cxcl16,Fcer1g,H2-Eb1,Ly86,Cyba,Fcer1a,Cebpd,Cd74,Itgb2,H2-Aa,H2-Ea,Nr4a2,Csf1r,C3,Rnase6,Laptm5,Trem2,Csf2ra,Mgl2
GOBP_REGULATION_OF_MYELINATION	0.0018	0.0684263	0.581968	1.50143	17	40	Itgax,Nkx6-2,Egr2,Tmem98,Myrf,Sox10,Klk8,Pard3,Cst7,Hgf,Mag,Lgi4,Rarg
Gemma_GSE10415_7_Brain_Regions_in_20_Inbred_Strains_of_Laboratory_Mice_StrainOrLine_C57BL.6J_Down	0.00189981	0.0715242	0.421077	1.20438	18	347	Cyp11a1,Ttr,Serinc2,Tdo2,Adora2b,Slc14a1,Rnf32,Sfrp5,Tbxas1,Hspa12b,Prss36,Fgfbp3,Nat8f5,Tacr3,H2-Eb1,Fabp7,Krt12,Klk8,Stab2,Pgm5,Fxyd1,Slc16a7,Chrna10,Igfbpl1,Bid,Fgf4,Wfdc5,Ptprr,Cacna2d3,Ppp1r1c,Alg1,Bbs7,Kifc2,Rnpepl1,Nt5m,Tbata,St18,Dusp15,Dok7,Mt3,Zfp316,Ptpro,Isoc2b,Zfp874a,Peli2,Cpxm2,Ciita,Bpifa2,Grm8,Nipal2,Pttg1,Ogfrl1,Cox8b,Foxj1,Tubb2b,Cldn5,Mag,Ucp3,N6amt1,Tmbim1,Celsr2,Cox6a2,Tfap2…
HP_CELLULITIS	0.0019	0.0715242	0.595982	1.52498	18	36	Ncf2,Col1a1,Pstpip1,Cybb,Plcg2,Cyba,Gjc2,Ncf1,Aebp1,Vegfc,Btk,Phex,Pik3cd,Gata2,Gfi1
GOBP_POSITIVE_REGULATION_OF_BLOOD_PRESSURE	0.00190209	0.0715242	0.625143	1.5644	18	28	Cartpt,Drd5,Tacr3,Cyp11b1,Id2,Hsd11b2,Avp,Adrb1,Rarres2,Ace,Oxt,Adra1a,Npff,Glp1r,Nr2f2,Adra2b
GOBP_IMPORT_INTO_CELL	0.0019998	0.0734991	0.456489	1.28324	19	194	Folr1,Slc18a2,Slc34a1,Slc22a4,Arc,Slc1a5,Abcc9,Kcne2,Slc15a3,Wnk4,Folr2,Atp12a,Cacng5,Slc43a1,Per2,Hcn2,Slc6a2,Slc22a2,Slc12a4,Slc12a8,Slc22a3,Ntsr1,Trpv4,Kcnh2,Slc39a5,Kcnj14,Slc6a9,Slc24a2,Trem2,Slc6a13,Kcnj5,Slc12a7,Slc27a1,Rgs4,Slc7a2,Slc39a10,Slc5a1,Slc12a3,Cnga3,Kcnj12,Kcnk9,Slc12a9,Cacng4,Slc8a2,Cacng3,Numb,Neurl1b,Slc24a1,Hcn4,Trpv6,Itgb3,Slc7a5,Kcnj1,Slc2a1,Kcnj13,Iscu,Atp4a,Slc8a3,Slc9a…
GOBP_POSITIVE_REGULATION_OF_REACTIVE_OXYGEN_SPECIES_METABOLIC_PROCESS	0.0019998	0.0734991	0.520815	1.40145	19	74	Ptgs2,Klf4,Tgfb1,Clec7a,Tmem106a,Mmp8,Cyba,Cdkn1a,Agtr1a,Itgb2,Syk,Edn1,Ass1,Tspo,Egfr,Tnf,F2,Pid1,Ripk3,Agtr2,Pkd2,Ddah1,Gnai2,Nqo2,Klf2,Ripk1,Trp53,F2rl1,Tgfbr2,Smad3,Adgrb1,Zc3h12a,Pdgfrb,Nox4,Rab27a,Tyrobp,Dnm2,Xdh,Duoxa1,Tlr4,Akr1c18
GOCC_ER_TO_GOLGI_TRANSPORT_VESICLE_MEMBRANE	0.0019998	0.0734991	0.579925	1.49927	19	41	Folr1,H2-Eb1,Cd74,B2m,H2-Aa,H2-Ea,H2-M3,Sec16b,Sec24d,Srebf1,Pef1,H2-K1,Tgfa,Tmed7,Stx17,Sec24b,Gosr2
MANNO_MIDBRAIN_NEUROTYPES_HRGL1	0.0019998	0.0734991	0.436936	1.23955	19	257	Igfbp5,Gask1b,Nts,Flvcr2,1700010I14Rik,Wscd1,Dcn,Hk2,Cfap45,Ccn2,Dsg2,Wnt5a,Ermn,Fabp7,Id3,Col23a1,Frem2,Slc25a18,Acss1,Dach1,Sox2,Aass,Id4,Ccn1,Zfp36l2,Kcnn3,Il18,Mgst1,Psat1,Vit,Arx,Zfp36l1,Pmp22,Vim,Apcdd1,Wnt1,Ptpro,Igsf1,Erbb4,Rgs4,Nacc2,Inhbb,Frmpd2,Cspg5,Foxj1,Tbc1d32,Gca,Npr3,Tmem132c,Creb5,Tram2,Cemip2,Cep126,Cfap126,Crot,Eepd1,Fat3,Veph1,Antxr1,Pon2,Scn1a,Slit1,Pde1a,Nkain4,Gdpd2,Ddah1,…
GOBP_COLLAGEN_FIBRIL_ORGANIZATION	0.002	0.0734991	0.56368	1.47248	19	47	Col1a1,Cyp1b1,Foxc1,Col3a1,P3h4,Fmod,Loxl1,Col1a2,Fkbp10,Aebp1,Chadl,Col5a1,Emilin1,Col14a1,Sfrp2,Efemp2,Col2a1,Col13a1,Col11a1
GOBP_FAT_SOLUBLE_VITAMIN_METABOLIC_PROCESS	0.0020006	0.0734991	0.5997	1.53073	19	35	Cyp11a1,Rpe65,Rbp1,Rlbp1,Lrat,Cyp4f13,Aldh1a2,Tnf,Cyp4f14,Bco1,Snai1,Vkorc1l1,Vkorc1,Gfi1,Rbp2,Cyp1a1
GOBP_LONG_CHAIN_FATTY_ACID_BIOSYNTHETIC_PROCESS	0.00200401	0.0734991	0.629964	1.56439	19	26	Ptgs2,Cyp1a2,Alox12,Acsbg1,Cyp2c39,Alox15,Cyp2c38,Alox5,Ltc4s,Cyp1a1,Elovl6,Gstm7,Ephx2,Gstm4,Asah2
GOBP_HUMORAL_IMMUNE_RESPONSE	0.00209979	0.0762146	0.472812	1.31642	20	146	S100a9,Serping1,C2,Bpifb2,Cxcl2,Reg1,Cpn1,Reg3g,Ptprc,C6,Cxcl10,Prss2,Pgc,Wfdc5,Ccl2,C3,Rnase6,Tnf,Trem2,Fcgr2b,Camp,F2,Psmb10,Bpifa2,Krt1,Gata6,Klk1b1,Tfeb,Foxj1,Bpifb1,H2-K1,Ptpn6,Cxcl5,Alox5,Jchain,Ebi3,Wfdc6a,Wfdc2,C5ar1,Il7,Rarres2,Cd5l,C9,Cst9,Pros1,Cr2,Klk1b3,Cfi,C8a,Bcl3,Atp7a,C1qc,Il6,Cd28,Gata3,Colec11,C3ar1,Cxcl14,Slpi,H2bc21,Cfp
GOBP_POSITIVE_REGULATION_OF_RESPONSE_TO_EXTERNAL_STIMULUS	0.00209979	0.0762146	0.418238	1.19767	20	365	S100a9,C2cd4a,Ptgs2,Tgfb1,Psmb9,Fabp4,Ccr1,Psmb8,Vav1,Mmp8,Fcer1g,Tlr8,Ptger4,Tradd,Ly86,Plcg2,Cyba,Wnt5a,Cd74,Smoc2,Agtr1a,Stap1,Psme2,Trim5,Cd180,Parp9,Plg,Hspb1,Syk,Fgfr1,Edn1,Cxcl10,Csf1,Egfr,Scarf1,Pgc,Casr,Polr3c,C2cd4b,Csf1r,C3,Oprm1,Il18,H2-M3,Ifi35,Ccl19,Mgst2,Tnf,Met,Creb3l3,Dapk2,Trem2,Psmd12,Vegfc,Psmd9,Relb,Lbp,Tnfrsf11a,Pycard,F2,Psmb10,Btk,Npy5r,Cmklr1,Mgl2,Nlrc5,Nckap1l,Tnfsf4,Arg…
GOBP_SUPEROXIDE_METABOLIC_PROCESS	0.0021	0.0762146	0.561282	1.46622	20	47	Tgfb1,Ncf2,Clec7a,Cybb,Cyba,Itgb2,Nqo1,Syk,Edn1,Nrros,Ncf1,Egfr,Alox12,Nos2
GOBP_TRABECULA_FORMATION	0.00211864	0.0766243	0.674276	1.61359	20	19	Adamts1,Col1a1,Chad,Fbn2,Adgrg6,Tgfbr3,Fhl2,Sfrp1,Mmp2
HP_ABNORMAL_URINE_POTASSIUM_CONCENTRATION	0.00213198	0.0768398	0.699659	1.63779	20	16	Cyp11a1,Clcnkb,Slc34a1,Bsnd,Cyp11b1,Ehhadh,Gatm,Slc12a3,Clcnka
GOBP_CELL_CHEMOTAXIS	0.00219978	0.078451	0.446548	1.25907	21	212	S100a9,Ccl28,Ccr1,Vav1,Cxcl2,Cxcl16,Fcer1g,Wnt5a,Cd74,Smoc2,Agtr1a,Kit,Cxcr3,Itgb2,Stap1,Vcam1,Ccl3,Hspb1,Syk,Fgfr1,Edn1,Cxcl10,Csf1,Cklf,Fgf4,Ccl20,Csf1r,Ccl2,Rhog,Ccl19,Csf3r,Ackr4,Met,Dapk2,Vegfc,Lbp,Tnfrsf11a,Hgf,Ptpro,Nr4a1,Cmklr1,Nckap1l,Cxcr5,Ano6,Rin3,Pik3cd,Cxcl5,Alox5,Calr,Ackr2,Tiam1,C5ar1,Gpsm3,Prss56,Ccl5,Rarres2,Ccl22,Dock4,Lgals3,Jam3,Ccr10,Thbs4,Pdgfra,Kdr,Nrp1,Hsd3b7,Pip5k1c,Mst1…
GOBP_CELL_CELL_ADHESION	0.00219978	0.078451	0.399587	1.1569	21	635	Itgax,S100a9,Ccl28,Klf4,Itgal,Tgfb1,Fermt3,Cyp1b1,Cdhr5,Vav1,Ret,Scarf2,Tnfrsf14,Nr4a3,Fut9,Dsg2,Cldn19,Pkp1,Wnt4,Wnt5a,Obscn,Adipoq,Jup,Cd74,Cd2,Pcdh10,Kit,Cdh3,Mbp,Itgb2,Ceacam2,Has2,Gcnt2,Sash3,Vcam1,Col8a2,Vnn1,Dock8,Plg,Hspb1,Cdh1,Syk,Scrib,Ptprc,Cdc42ep1,Cldn16,Ntn1,Ass1,Itgb7,Hlx,Pcdhb21,Sox2,Gcnt1,H2-Ea,Egfr,Cldn3,Trpv4,Emb,Alox12,Cldn11,Ccn1,Vsir,Cdh8,Irf1,Il18,Itga7,Il1rap,H2-M3,Ccl19,T…
GOCC_GOLGI_LUMEN	0.00219978	0.078451	0.532738	1.41959	21	63	Tgfb1,F10,Dcn,Omd,Lalba,Fmod,Wnt4,Wnt5a,Bglap,Zg16,Pcsk6,Wnt6,Wnt5b,Hs3st1,Wnt7a,F2,Wnt1,Pcsk5,Cspg5
GOBP_POSITIVE_REGULATION_OF_HEAT_GENERATION	0.00220681	0.078451	0.768929	1.67017	20	10	Ptgs2,Tnf,Tnfrsf11a,Slc27a1
GOBP_CGMP_METABOLIC_PROCESS	0.00224124	0.0794039	0.709705	1.64628	21	15	Npr1,Nppa,Pde10a,Gucy2c,Gucy2e,Nppc,Pde5a,Pde1a
GOBP_REGULATION_OF_SYSTEMIC_ARTERIAL_BLOOD_PRESSURE	0.00229977	0.0800561	0.517265	1.3964	22	78	Kcnk6,Avpr2,Nppa,Postn,Drd5,Enpep,Ar,Adrb3,Agtr1a,Ctsz,Ntsr1,Adm,Edn1,Cyp11b1,Cyp4f14,Ptpro,Hsd11b2,Arhgap42,Klk1b1,Pcsk5,Avp,Agtr2,Crh,Ddah1,Adrb1,Rarres2,Ace,Klk1b3,Adra1a,F2rl1,Plcb3,Prcp
GOBP_POTASSIUM_ION_TRANSPORT	0.00229977	0.0800561	0.454652	1.27743	22	189	Kcnk6,Gal,Kcna5,Kcnh6,Nppa,Abcc9,Kcne2,Wnk4,Neto1,Kcnh5,Kcne4,Fxyd4,Atp12a,Htr2a,Kcnv1,Hcn2,Slc9a8,Slc12a4,Slc12a8,Fxyd1,Kcnh2,Kcnj14,Kcnn3,Slc24a2,Kcne1,Trem2,Kcnj5,Cd63,Slc12a7,Kcnip1,Rgs4,Slc12a3,Kcnk3,Bin1,Ano6,Slc24a4,Ccdc51,Kcnmb1,Kcnc2,Kcnj12,Kcnk9,Slc12a9,Kcnb2,Pkd2,Kcnk13,Lrrc26,Kcnk1,Kcns3,Aqp1,Nsf,Abcb8,Slc24a1,Hcn4,Hcn1,Kcnj1,Kcnj13,Actn2,Fxyd3,Atp4a,Slc9a4,Kcna1,Kcnip2,Adra2a,Kcnh3,A…
GOBP_GLIAL_CELL_DIFFERENTIATION	0.00229977	0.0800561	0.457734	1.28353	22	177	S100a9,Nkx6-2,Spint1,Egr2,Tgfb1,Tmem98,Nkx2-2,Aspa,Fgf5,Mxra8,Olig1,Myrf,Arhgef10,Sox11,Fa2h,Sox10,Gsn,Pard3,Nrros,Sox2,Egfr,Tspan2,Tnf,Trem2,Bmp2,Vim,Pou3f2,Cnp,F2,Itgb4,Adgrg6,Bin1,Cspg5,Mobp,Slc45a3,Mag,Ndrg1,Bok,Myoc,Lgi4,Olig2,Pparg,Prdm8,C5ar1,Gcm1,Hes1,Bace2,Ascl1,Grn,Prpf19,Trpc4,Slc8a3,Lpar1,Epha4,Sirt2,Il6,Adam22,Mapk3,Emx1,Dusp10,Rela,Gpr37l1,Nab2,Metrn,S100a8,Erbb3,Dicer1,Nr1d1
GOBP_NEGATIVE_REGULATION_OF_LOCOMOTION	0.00229977	0.0800561	0.439028	1.24309	22	243	Ccl28,Klf4,Igfbp5,Apod,Tgfb1,Cyp1b1,Col3a1,Sema3a,Stc1,Dcn,Trib1,Sinhcaf,Ptger4,Igfbp3,Cldn19,Wnt4,Wnt5a,Adipoq,Jup,Cd74,Stap1,Tnn,Arpin,Cdh1,Dach1,Fbln1,Rgn,Cldn3,Angpt2,Ptprr,Osbpl8,Sema3e,Tnf,Adgrg1,Rhob,Tcaf1,Timp1,Adamts9,Ptpro,Emilin1,Cers2,Erbb4,Sfrp2,Bmp5,Mmrn2,Stard13,Wnt11,Cldn5,Sema6c,Dll4,Rin3,Spint2,Sema3c,Ghrl,Calr,Agtr2,Pparg,Wfdc6a,Phldb2,Sema3f,Dnaja4,Slurp1,Angpt4,Nrp1,Cd300a,Ap…
GOBP_CORNIFICATION	0.00229977	0.0800561	0.571549	1.48253	22	43	Krt71,Krt5,Dsg2,Pkp1,Krt24,Jup,Krt15,Krt14,Krt12,Krt8,Pcsk6,Krt25,Dsp,Dsc2,Krt1,Evpl,Tmem79,Cela2a,Sprr1a,Pkp4,Sprr3,Krt23,St14,Krt19,Capn1,Krt36
GOBP_EMBRYONIC_AXIS_SPECIFICATION	0.00230576	0.0800561	0.633981	1.56703	22	25	Wnt5a,Neurog1,Smad6,Tifab,Wnt7a,Wnt1,Tbx3,Fzd5,C2cd3,Wt1,Cited1
GOBP_AXON_ENSHEATHMENT_IN_CENTRAL_NERVOUS_SYSTEM	0.00241789	0.0835111	0.666608	1.60372	23	20	Nkx6-2,Aspa,Myrf,Fa2h,Sox10,Mobp,Mag
HP_GINGIVITIS	0.00242131	0.0835111	0.670524	1.60461	23	19	Ncf2,Cybb,Col3a1,Cyba,Itgb2,Plg,Ncf1
GOBP_MACROPHAGE_ACTIVATION	0.00249975	0.0850895	0.521435	1.40041	24	72	Tmem106a,Sphk1,Mmp8,Gpr137b,Tlr8,Wnt5a,Cd74,Itgb2,Stap1,Syk,Ptprc,Sbno2,Il13,Ifi35,Tnf,Trem2,Pla2g10,Cst7,Tlr1,Lbp,Tnip2,Fcgr2b,Dysf,Cebpa,Pla2g4a,C5ar1,Grn,Ctsc,Il6,Aif1,Zc3h12a,Il4ra,Jmjd6,Tyrobp,Lrfn5,Nr1d1,Tlr7
GOMF_CIS_REGULATORY_REGION_SEQUENCE_SPECIFIC_DNA_BINDING	0.00249975	0.0850895	0.396767	1.14973	24	664	Nkx6-2,Klf4,Egr2,Tbx4,Fos,Foxc1,Zfp354b,Zfp189,Nkx2-2,Zfp182,Egr4,Stat5a,Zic3,Atf3,Egr1,Nr4a3,Bcl11b,Onecut1,Olig1,Hhex,Zfp131,Glis1,Nfatc1,Ar,Neurog1,Six4,Cebpd,Foxa3,Sox11,Sox17,Nr1i3,Zfp691,Sox10,Myt1,Myc,Rxrg,Tcfl5,Myf6,Zbtb7c,Erg,Ebf4,Zfp575,Dach1,Six3,Tfap4,Tbx2,Foxs1,Vax2,Zic4,Prrx1,Sox2,Hnf1b,E2f2,Pgr,Gfi1b,Zfp382,Hivep1,Nr4a2,Bhlhe40,Tiparp,Onecut2,Zfp784,Junb,Pitx3,Zfp322a,Zfp536,Zic2,I…
GOMF_VOLTAGE_GATED_POTASSIUM_CHANNEL_ACTIVITY	0.00249975	0.0850895	0.514313	1.38504	24	75	Kcnk6,Kcna5,Kcnh6,Abcc9,Kcne2,Kcnh5,Kcne4,Kcnv1,Hcn2,Kcnh2,Kcnj14,Kcne1,Kcnj5,Kcnk3,Kcnc2,Kcnj12,Kcnk9,Kcnb2,Pkd2,Lrrc26,Kcnk1,Kcns3,Hcn4,Hcn1,Kcnj1,Kcnj13,Kcna1,Kcnip2,Kcnh3
GOMF_CARGO_RECEPTOR_ACTIVITY	0.00249975	0.0850895	0.542608	1.43433	24	55	Folr1,Asgr1,Folr2,Cxcl16,Scarf2,Itgb2,Asgr2,Stab2,Lgals3bp,Scarf1,Ssc4d,Ackr4,Lrp10,Dab2,Hhipl1,Abca1,Mrc1,Scarb2,Stab1,Ackr2,Cd5l,Lrp12,Ssc5d,Cfi
GOBP_LYMPH_NODE_DEVELOPMENT	0.00253807	0.0861125	0.693321	1.62296	24	16	Tgfb1,Ltb,Tnfrsf11a,Cd248,Cxcr5,Ripk3,Tox
HP_DECREASED_FERTILITY	0.00259974	0.0879185	0.460141	1.28713	25	165	Cyp11a1,Adgrg2,Tgfb1,Nr0b1,Ccdc141,Cfap300,Sema3a,Tacr3,Dusp6,Ar,Tle6,Sox10,Kiss1r,Fgfr1,Ofd1,Lrrc56,Pgr,Dnai1,Agpat2,Sema3e,Zp1,Cftr,Dhx37,Sohlh1,Hsd3b1,Cyp17a1,Tbx3,Stk36,Ube2t,Foxj1,Amh,H6pd,Dnaaf5,Dnah2,Fance,Fanca,Fancc,Dnajb13,Bmp15,Rad51,Psmc3ip,Stub1,Flrt3,Sycp2,Panx1,Nr5a1,Cyp19a1,Wt1,Spidr,Rsph1,Zmynd10,Nr3c1,Gata4,Cdc14a,Ccno,Prlr,Pnpla6,Ccdc65,Dcc,Hs6st1,Palb2,Trip13,Xrcc2,Lhx4,Amhr2,…
GOBP_INTERLEUKIN_1_BETA_PRODUCTION	0.00269973	0.08928	0.542735	1.43649	26	56	Clec7a,Tmem106a,Sphk1,Tlr8,Egr1,Wnt5a,Hspb1,Errfi1,Ccl19,Tnf,Trem2,Trim16,Pycard,Inava,Fzd5,Mefv,P2rx7,Ghrl,Ifi204,Ripk2,Panx1,F2rl1,Serpinb1a,Il6,Smad3,Zc3h12a,Mndal,Apoa1,F2r,Arg2,Tyrobp
GOBP_GLIOGENESIS	0.00269973	0.08928	0.438867	1.24139	26	235	S100a9,Nkx6-2,Spint1,Egr2,Tgfb1,Tmem98,Nkx2-2,Aspa,Fgf5,Mxra8,Olig1,Myrf,Arhgef10,Sox11,Fa2h,Sox10,Stap1,Gjc2,Penk,Gsn,Pard3,Nrros,Sox2,Tspo,Csf1,Egfr,Tspan2,Csf1r,Pitx3,Ascl2,Tnf,Adgrg1,Trem2,Bmp2,Vim,Pou3f2,Cnp,F2,Cers2,Itgb4,Adgrg6,Bin1,Cspg5,Mobp,Slc45a3,Mag,Ndrg1,Bok,Myoc,Lgi4,Cspg4,Olig2,Pparg,Prdm8,Tiam1,C5ar1,Gcm1,Hes1,Bace2,Chrm1,Ascl1,Grn,Creb1,Prpf19,Trpc4,Slc8a3,Lpar1,Epha4,Lepr,Sirt2…
GOBP_ENDOTHELIAL_CELL_MIGRATION	0.00269973	0.08928	0.452277	1.27034	26	187	Ptgs2,Klf4,Tgfb1,Cyp1b1,Stc1,Dcn,Stat5a,Prkx,Bmper,Efna1,Wnt5a,Jup,Smoc2,Itgb2,Ceacam2,Hspb1,Fgfr1,Edn1,Sparc,Alox12,Angpt2,Fut1,Fgf4,Nrp2,Rin2,Tnf,Met,Vegfc,Rhob,Wnt7a,Adamts9,Fap,Cd40,Lgals12,Nr4a1,Fstl1,Mmrn2,Stard13,Dll4,Srpx2,Pik3cd,Ceacam1,Calr,Gata2,Agtr2,Pparg,Egf,Sh3bp1,Dnaja4,Nus1,Itgb3,Lpxn,Cdh13,Ptp4a3,Kdr,Angpt4,Nrp1,Grn,Hmox1,Rras,Egr3,Prcp,Apoe,Gata3,Plpp3,Fbxw7,Adgrb1,Zc3h12a,Vash…
GOMF_STRUCTURAL_MOLECULE_ACTIVITY	0.00269973	0.08928	0.406181	1.16943	26	472	Ankrd2,Mfap2,Col1a1,Col7a1,Col3a1,Postn,Dcn,Krt5,Tgm3,Mall,Stx2,Gfap,Cldn19,Fbln2,Fmod,Pkp1,Crygn,Krt24,Obscn,Adipoq,Jup,Col1a2,Col15a1,Mbp,Krt15,Krt14,Krt12,Col23a1,Cryba1,Pgm5,Col8a2,Fbn2,Bglap,Pnpla1,Cldn16,Fbln1,Mfap5,Col4a4,Mybph,Cldn3,Rps16,Mrps30,Aebp1,Sparc,Cldn11,Ccn1,Chadl,Sorbs3,Col9a2,Col8a1,Rpl18,Cryaa,Nid2,Emilin2,Tubb4a,Spag4,Bves,Vim,Col5a1,Tuba8,Krt25,Upk1b,Rpl12,Emilin1,Rps13,Co…
DropViz_HC_Polydendrocyte_Tnr_cluster-markers.csv	0.00269973	0.08928	0.567142	1.4711	26	43	Nkx2-2,C1ql1,Abtb2,Olig1,Rlbp1,Sox10,Tmem100,Chadl,Mmp15,Bcas1,Tmem255b,Lims2,Cacng4,Cspg4,Olig2,Sh3bp4,Enpp6,Pllp,Cdo1,Pdgfra,Itga9,Mpzl1,Sirt2,Traf4,Cd9
MANNO_MIDBRAIN_NEUROTYPES_HRGL2C	0.00269973	0.08928	0.433524	1.22914	26	252	Shisa3,1700010I14Rik,Cd82,Arc,Wscd1,Rpe65,Nkx2-2,Fgfbp3,Egr1,Fut9,Fbln2,Fabp7,Gltp,Pde7b,Has2,Slc25a18,Fam89a,Acss1,Pbk,Sox2,Egfr,Lima1,Gatm,Slc6a9,Oprm1,Mgst1,Psat1,Scrg1,Adgrg1,Sgo2a,Pmp22,Cenpn,Mcm5,Kcnip1,Thumpd2,Dpp7,Arhgap42,Cspg5,Tmbim1,Creb5,Col2a1,Cep126,Birc5,Gins1,Spry1,Plat,Spry2,Eepd1,Olig2,Nusap1,Pon2,Gabbr2,Scn1a,Lrrc4b,Gng7,Nkain4,Gdpd2,Pnoc,Pllp,Col9a3,Hes1,Cdh13,Kcnj1,Mybl2,Cenp…
GOBP_STEROID_HORMONE_BIOSYNTHETIC_PROCESS	0.0027	0.08928	0.573166	1.47872	26	40	Cyp11a1,Egr1,Wnt4,Hsd17b2,Adm,Hsd17b11,Tspo,Cyp11b1,Fdxr,Cacna1h,Bmp2,Hsd3b1,Cyp17a1,Bmp5,Stard3,Cyp19a1,Stard3nl,Dhrs11,Srd5a3,Hsd17b6
HP_DECREASED_CIRCULATING_ALDOSTERONE_LEVEL	0.00278667	0.09114	0.740271	1.65935	26	12	Cyp11a1,Nr0b1,Cyp11b1,Mrap,Hsd3b1,Hsd11b2
GOBP_ADENYLATE_CYCLASE_MODULATING_G_PROTEIN_COUPLED_RECEPTOR_SIGNALING_PATHWAY	0.00279972	0.09114	0.454646	1.27518	27	179	Glp2r,Avpr2,Adgrg2,Htr1f,Gna14,Drd5,Npy2r,Ptger4,Calca,S1pr5,Vipr2,Adrb3,Gipr,Adm,Edn1,Cxcl10,Casr,Crhr2,Oprm1,Htr1b,Adgrg1,Npy1r,Ptger2,Mrap,Adgrg6,Grm8,Adgrl2,Mrap2,Oprd1,Adcy4,Abca1,Npr3,Grm4,Lpar3,Gnaq,Htr1d,Grik3,Adrb1,Gpr6,Gpr12,Gnai2,Oprk1,Ucn2,Chrm1,Gpr176,Vipr1,Adra1a,Prkacb,Grk5,Lpar1,Akap13,Hrh4,Adra2a,Lgr5,Adgrb3,Ednra,Gper1,Glp1r,Pthlh,Lpar2,Gna12,Gpr4,Galr2,Adgrb1,S1pr1,Gpr161,Adra2…
HP_SKIN_ULCER	0.00279972	0.09114	0.493444	1.34504	27	94	Ncf2,Col1a1,Pstpip1,Clec7a,Tap1,Cybb,Col3a1,Ccn2,Pkp1,Cyba,Itgb2,Dock8,Ncf1,Usb1,Nop10,Slc4a1,Itgb4,Btk,Krt1,Dll4,Aqp5,Mefv,Gfi1,Mpv17,Sptb,Gnaq,Pros1,Plec,Mbtps2,Cd28,Lyst,Idh2,Gjb2,Rasa1,Pdgfrb,Pgm3,Spta1,Il17ra,Sptlc2,Lmna
DESCARTES_MAIN_FETAL_LYMPHATIC_ENDOTHELIAL_CELLS	0.00279972	0.09114	0.487526	1.33658	27	104	Ptgs2,Mycbpap,Nts,Sphk1,Tspan8,Neto1,Bmper,Nfatc1,Slc27a3,Rassf9,Asgr2,Stab2,Pgm5,Gjc2,Nrp2,Ccl20,Myzap,Tnfrsf11a,Kcnip1,Tnfrsf9,Pik3c2g,Rtn4rl1,Slc5a1,Plin5,Tfpi,Rapgef4,Gpr146,Il7,Abca4,Shc1,Tff3,Elmod1,Klhl3,Pclo,Hapln3,Klkb1,Cthrc1,Ppfibp1,Adamts4,Tmem140
HP_MENINGITIS	0.0028	0.09114	0.557915	1.45476	27	46	Ncf2,Ccr1,Cybb,Cyba,Nde1,Ncf1,Erap1,Ciita,Fas,Vangl1,Btk,Prf1,Card9,Mefv,Il7,Jak3,Lrrc8a,Cr2,C8a
GOBP_MULTICELLULAR_ORGANISMAL_SIGNALING	0.00289971	0.0936494	0.457061	1.27995	28	170	Cartpt,Kcnk6,Scn4a,Npr1,Kcna5,Kcnh6,Nppa,Abcc9,Kcne2,Drd5,Kcne4,Dsg2,Cldn19,Fxyd4,Atp2a3,Cacng5,Jup,Clcn1,Fxyd1,Kcnh2,Scn4b,Kcnj14,Cacna2d3,Cacna1h,Kcne1,Kcnj5,Kcnip1,Dsp,Kcnk3,Dsc2,Bin1,Mag,Avp,Nppc,P2rx3,Kcnj12,Ghrl,Cacng4,Slc8a2,Scn1a,Kcnk1,Cacng3,Casq1,Hcn4,Sptbn4,Jam3,Scn7a,Fxyd3,Scn3b,Atp2b2,Slc8a3,Kcna1,Kcnip2,Zmpste24,Gper1,S1pr1,Cacng8,Cacnb4,Scn11a,Nup155,Itpr1,Tbx18,Cacna1i,Gjc1,Scn1b,…
HP_PERIPHERAL_DEMYELINATION	0.0029	0.0936494	0.574106	1.47808	28	39	Egr2,Mat1a,Arhgef10,Fa2h,Sox10,Mttp,Ctdp1,Pmp22,Lmnb1,Gdap1,Ndrg1,Abca1,Sumf1,Galc,Gcdh
GOBP_POSITIVE_REGULATION_OF_NITRIC_OXIDE_METABOLIC_PROCESS	0.00290407	0.0936494	0.610246	1.53138	28	29	Ptgs2,Klf4,Clec7a,Tmem106a,Mmp8,Itgb2,Edn1,Ass1,Tnf,Agtr2,Pkd2,Ddah1,Klf2
GOBP_SENSORY_PERCEPTION_OF_LIGHT_STIMULUS	0.0029997	0.0961381	0.46322	1.29158	29	151	Col1a1,Cyp1b1,Rpe65,Sfrp5,Cplx3,Tulp2,Cldn19,Rlbp1,Crygn,Lrat,Pde6b,Fscn2,Cdh3,Pde6a,Clic5,Krt12,Cryba1,Th,Six3,Vax2,Reep6,Slc24a2,Zic2,Mfrp,Cryaa,Rgr,Bbs7,Rgs9,Rorb,Opn4,Slc4a10,Eml2,Impg2,Grm8,Gucy2e,Rho,Cnga3,Dll4,Tyr,Ush1c,Col2a1,Rcvrn,Grk1,Crybb3,Cnga1,Abca4,Wfs1,Col11a1,Slc24a1,Cabp4,Rp2,Atf6,Hmcn1,Opn1sw,Zfp513,Cryba4,Cep250,Crybg3,Guca1a,Crygb,Tacstd2,Gjc1,Arl6,Efemp1,Gnat2,Rdh10,Tulp1,Gl…
GOBP_REACTIVE_OXYGEN_SPECIES_METABOLIC_PROCESS	0.0029997	0.0961381	0.445671	1.25539	29	206	Ptgs2,Klf4,Tgfb1,Ncf2,Slc18a2,Clec7a,Cyp1b1,Tmem106a,Cybb,Vav1,Drd5,Mmp8,Hk2,Ccn2,Cyba,Cdkn1a,Agtr1a,Itgb2,Hp,Nqo1,Syk,Edn1,Nrros,Ass1,Cyp1a2,Tspo,Ncf1,Rgn,Egfr,Tpo,Alox12,Ccn1,Nos2,Tnf,Inava,Cps1,Mmp3,F2,Plin5,Epx,Apoa4,Pid1,Pon3,Alox5,Ripk3,Agtr2,Pkd2,Tfap2a,Mpv17,Spr,Fancc,Pdk3,Ddah1,Cyp1a1,Gnai2,Pink1,Nqo2,Klf2,Ripk1,Lpo,Trp53,F2rl1,Pdk4,Tgfbr2,Atp7a,Prcp,Sirt2,Smad3,Selenos,Adgrb1,Zc3h12a,Pr…
GOBP_RESPONSE_TO_MECHANICAL_STIMULUS	0.00309969	0.0981349	0.45701	1.27877	30	166	Fos,Col1a1,Kcna5,Col3a1,Nppa,Postn,Dcn,Txnip,Tlr8,Ptger4,Htr2a,Bdkrb1,Neurog1,Jup,Kit,Ltbr,Ankrd23,Bglap,Gsn,Tifab,Edn1,Cxcl10,Chrna10,Egfr,Trpv4,Angpt2,Chek1,Xpa,Irf1,Endog,Il13,Cnn2,Ccnb1,Pkd1,Cd40,Fas,Wnt11,Mag,P2rx3,Pkd2,Pparg,Tnfrsf8,Mmp7,Scn1a,Aqp1,Tmem150c,Smpd2,Col11a1,Slc2a1,Gata4,Piezo1,Kcna1,Tgfbr2,Dmd,Igfbp2,Nrxn2,Scx,Stra6,Mapk3,Tmem120a,Tnfrsf1a,Hpn,Bag3,Rela,Asic3,Strbp,Src,Atp1a1,…
HP_MALE_INFERTILITY	0.00309969	0.0981349	0.541028	1.4257	30	53	Adgrg2,Tgfb1,Nr0b1,Cfap300,Ofd1,Lrrc56,Dnai1,Cftr,Dhx37,Stk36,Foxj1,Amh,Dnaaf5,Dnah2,Fanca,Dnajb13,Nr5a1,Cyp19a1,Wt1,Rsph1,Zmynd10,Gata4,Ccno,Ccdc65,Xrcc2,Amhr2,Dnah1
HP_ABNORMAL_BLISTERING_OF_THE_SKIN	0.00309969	0.0981349	0.538682	1.42396	30	55	Ccr1,Col7a1,Krt5,Gjb3,Pkp1,Jup,Kit,Krt14,Snx10,Usb1,Erap1,Nop10,Gjb4,Itgb4,Fas,Dsp,Krt1,Aqp5,Mefv
Gemma_GSE23182_Systemic_inflammation_modulates_Fc_receptor_expression_on_microglia_in_chronic_neurodegeneration_Treatment_lipopolysaccharide_Up	0.00309969	0.0981349	0.457009	1.27877	30	166	S100a9,Spint1,Il13ra1,Fermt3,Cyp1b1,Bst2,Hk2,Txnip,Ifitm1,Cdkn1a,Arl4d,Cmtm3,Hspb1,Cp,Eif4ebp1,Pdlim4,Ucp2,Tspo,Cklf,Rpl18,Rin2,Csf2rb2,Ifi35,Vasn,Emilin2,Fcgr2b,Pycard,Steap4,Dab2,Gfpt2,Eif1a,Elmod3,Gpr146,Mt1,Smim3,Rab20,Sh2b2,Ifitm3,Pon2,S100a11,Tmem176b,Helz2,Col4a1,Syngr2,C5ar1,Mfsd2a,Anxa2,Lrrc8a,Synm,Slc2a1,Ifitm2,Hsd3b7,Farp2,Stxbp3,Pdk4,Ctsc,Btg1,Ctla2b,Endod1
GOBP_HEMATOPOIETIC_STEM_CELL_HOMEOSTASIS	0.00312402	0.0986055	0.749113	1.65421	29	11	Foxa3,Myct1,Adgrg1,Fstl1,Emcn
Gemma_GSE63412_RNA-seq_analysis_of_contextual_fear_conditioning_treatment_memory.retrieval_Up	0.00315259	0.0989076	0.758226	1.64693	29	10	Egr2,Fos,Arc,Ccn1,Junb,Nr4a1,Sik1
Gemma_GSE63412_RNA-seq_analysis_of_contextual_fear_conditioning_treatment_fear.conditioning_Up	0.00315259	0.0989076	0.758226	1.64693	29	10	Egr2,Fos,Arc,Ccn1,Junb,Nr4a1,Sik1
GOBP_LONG_CHAIN_FATTY_ACID_METABOLIC_PROCESS	0.00319968	0.099784	0.499248	1.35449	31	86	Ptgs2,Cyp1b1,Tbxas1,Cyp2j6,Cyp4f13,Slc27a3,Cyp2f2,Hpgds,Pnpla3,Cyp1a2,Faah,Alox12,Acsbg1,Cyp2c39,Cyp2s1,Pla2g10,Cyp4f14,Slc27a1,Alox15,Cyp2c38,Alox5,Ltc4s,Pla2g4a,Ptges,Acsm5,Cyp1a1,Elovl6,Acsl4,Gstm7,Hsd17b4,Ephx2,Gstm4,Elovl5,Asah2,Hacl1
GOBP_BODY_FLUID_SECRETION	0.00319968	0.099784	0.513348	1.38136	31	74	Npr1,Slc22a4,Wnk4,Hk2,Stat5a,Prl,Neurog1,Csn3,Slc22a2,Tifab,Edn1,Erbb4,Serpinc1,Socs2,Npr3,Celsr2,Aqp5,Agr2,Aqp1,Cel,Oprk1,Cdo1,Ddr1,Vamp8,Chrm1,Ncor2,Zbtb7b,Creb1,Atp7a,Prlr
GOMF_CHEMOKINE_ACTIVITY	0.00321156	0.0998556	0.643546	1.57561	31	23	Ccl28,Cxcl2,Cxcl16,Ccl3,Cxcl10,Cklf,Ccl20,Ccl2,Ccl19,Cxcl5,Ccl5,Ccl22
GOBP_ACUTE_INFLAMMATORY_RESPONSE	0.00329967	0.099881	0.498593	1.35157	32	84	C2cd4a,Ptgs2,Serpina3c,Vcam1,Hp,Vnn1,Reg3g,Ass1,C2cd4b,C3,Oprm1,Tnf,Creb3l3,Lbp,Tnfrsf11a,Fcgr2b,F2,Btk,Npy5r,Tnfsf4,Serpinc1,Ano6,Pparg,Ptges,Serpina3n,Ash1l,Npff,Prcp,Nupr1,Il6,Gata3,Klkb1,Mylk3,Ahsg,Selenos
GOBP_NEGATIVE_REGULATION_OF_TRANSFORMING_GROWTH_FACTOR_BETA_RECEPTOR_SIGNALING_PATHWAY	0.00329967	0.099881	0.525137	1.40069	32	64	Hspa1a,Wfikkn1,Tgfb1,Onecut1,Smad6,Chst11,Fbn2,Nrros,Onecut2,Ubc,Vasn,Wnt1,Emilin1,Spry1,Tgfbr3,Spry2,Veph1,Smurf1,Cidea,Stub1,Skil,Trp53,Fam89b,Tgfbr2,Smad3
GOBP_REGULATION_OF_PEPTIDYL_TYROSINE_PHOSPHORYLATION	0.00329967	0.099881	0.442343	1.24735	32	213	Tgfb1,Gh,Clec7a,Tnfrsf14,Il22ra2,Bdnf,Efna1,Htr2a,Socs3,Adipoq,Cd74,Kit,Itgb2,Stap1,Parp14,Parp9,Syk,Ptprc,Ncf1,Egfr,Ghr,Errfi1,Csf1r,Zfyve28,Il18,Il13,Tnf,Trem2,Dok7,Hgf,Cd40,Fcgr1,Il11,Mvp,Erbb4,Sfrp2,Cblc,Cep43,Ptpn6,Ghrl,Cspg4,Egf,Chmp6,Fgf7,Ripk2,Ccl5,Il7,Cblb,Shc1,Ctf1,Tgfa,Itgb3,Nedd9,Hes1,Ace,Btc,Thbs4,Cbl,Il2,Angpt4,Nrp1,Bank1,Cd300a,Adra1a,Trp53,Sfrp1,Fgfr3,Epha4,Adra2a,Il6,Ibtk,Pdcl3,F…
GOMF_GLYCOSAMINOGLYCAN_BINDING	0.00329967	0.099881	0.457581	1.2792	32	162	Adamts1,Postn,Dcn,Fgfbp3,Ccn2,Hapln2,Smoc2,Reg1,Aoc1,Stab2,Fgfr1,Reg3g,Ptprc,Cxcl10,Zg16,Ccn1,Fgf4,Nrp2,Pcsk6,Vit,Gpnmb,Eva1c,Adgrg1,Trem2,Adamts8,Col5a1,F2,Fstl1,Rtn4rl1,Impg2,Apob,Serpinc1,Efemp2,Cxcl5,Serpind1,Clec3b,Pcolce2,Stab1,Jchain,Tgfbr3,Fgfr2,Rtn4r,Fgfr4,Mmp7,Fgf7,Slit1,Zfp146,Cel,Col13a1,Rpl22,Col11a1,Thbs4,Bgn,Nrp1,Ltbp2,Sfrp1,Col25a1,Tgfbr2,Hapln3,Lipc,Apoe,Tnfaip6,Prelp,Hmmr,Fgfrl1
HP_ABNORMALITY_OF_SKIN_PHYSIOLOGY	0.00329967	0.099881	0.419628	1.19883	32	332	Tgfb1,Ncf2,Fermt3,Pstpip1,Psmb9,Clec7a,Ccr1,Col7a1,Cybb,Psmb8,Krt5,Bcl11b,Slc29a3,Stx11,Gjb3,Pkp1,Plcg2,Wnt4,Cyba,Kit,Dcdc2a,Krt14,B2m,Gjc2,Dock8,Sp110,Gsn,Ptprc,Pnpla1,Sult2b1,Ncf1,H2-Ea,Egfr,Casr,Pole,Erap1,Gpnmb,Card14,Vegfc,Lrrc32,Fcgr2b,Papss2,Slc4a1,Sdhc,Gjb4,Abcb4,Itgb4,Ciita,Fas,Srebf1,Btk,Hsd3b1,Dsp,Nckap1l,Krt1,Piga,Fat4,Acadvl,Prf1,H6pd,Ttc7,Pik3cd,Card9,Aqp5,Mysm1,Gins1,Mefv,Samhd1,Tj…
FAN_EMBRYONIC_CTX_BRAIN_B_CELL	0.00329967	0.099881	0.525561	1.40047	32	63	Ppp1r14a,Psmb9,Txnip,Atp2a3,Cd74,Psme2,Sp110,Cd48,Cd22,Ncf1,H2-Ea,Lsp1,Isg20,Cd37,Ltb,Elf1,Pdlim1,H2-K1,Ptpn6,Alox5,Il2rg,Acap1,Fcrla,Eef1d,Bank1,Btg1,Septin6,Qrsl1,Cyb561a3
MANNO_MIDBRAIN_NEUROTYPES_HPROGM	0.00329967	0.099881	0.437499	1.23804	32	238	Mnd1,Ttr,Gask1b,1700010I14Rik,Ddc,Nuf2,Tmem98,Rbp1,Hk2,Gtse1,Hjurp,Ccn2,Dsg2,Fzd2,Wnt5a,Cks1b,Cdkn3,Frem2,Cenpe,Pbk,Ucp2,Sox2,Ccn1,Chek1,Zfp36l2,Rpl18,Sall1,Arx,Abca8b,Zfp36l1,Mcm5,Vim,Tbl1x,Wnt1,Ptpro,Plk1,Sfrp2,Kif15,Grm8,Dsc2,Mcm3,Foxj1,Efemp2,Ripply3,Sall4,Tmem132c,Col2a1,Tram2,Cemip2,Birc5,Cfap126,Ncaph,Prc1,Tox,Fat3,Nusap1,Pon2,Gdpd2,Cnpy1,P4ha1,Aurkb,Plekha5,Tff3,Cdo1,Hes1,Jam3,Scn7a,Rnase…
Gemma_GSE10415_7_Brain_Regions_in_20_Inbred_Strains_of_Laboratory_Mice_StrainOrLine_AKR.J_Down	0.00329967	0.099881	0.402779	1.16161	32	513	Cyp11a1,Ttr,Serinc2,Adora2b,Ccdc71,Cd82,Rnf32,Arc,Col7a1,Hspa12b,Prss36,Nat8f5,Tacr3,Gfap,Htr2a,Fabp7,Slc27a3,Hcn2,Cdh3,Krt12,Klk8,Stab2,Parp14,Pgm5,Frem2,Adamtsl4,Fxyd1,Slc16a7,Chrna10,Tsen34,Fcgrt,Myh4,Bid,Fgf4,Ccl20,Wfdc5,Ptprr,Lypd8,Kcnj14,Cacna2d3,Cd37,Irak2,Shmt1,Ppp1r1c,Scrg1,Alg1,Bbs7,Kifc2,Rnpepl1,Nt5m,Tbata,St18,Prl3a1,Dusp15,Dok7,Plcd3,Mt3,Nat8f1,Prss32,Zfp316,Ptpro,Isoc2b,Gabra6,Cpxm2…
GOCC_MYELIN_SHEATH	0.00330198	0.099881	0.600521	1.51789	32	31	Serinc5,Ermn,Myo1d,Mbp,Gjc2,Gsn,Tspan2,Tubb4a,Cnp,Mobp,Mag,Prxl2b,Pllp,Jam3
GOBP_CELLULAR_RESPONSE_TO_VITAMIN	0.00330827	0.099881	0.628738	1.55407	32	25	Folr1,Col1a1,Postn,Folr2,Bglap,Penk,Casr,Mn1,Phex
GOBP_POTASSIUM_ION_EXPORT_ACROSS_PLASMA_MEMBRANE	0.00339262	0.101464	0.718764	1.63084	32	13	Kcna5,Nppa,Kcne2,Kcne4,Kcnh2,Kcne1,Ano6
HP_PAROXYSMAL_ATRIAL_FIBRILLATION	0.00339262	0.101464	0.719512	1.63254	32	13	Kcna5,Abcc9,Kcne2,Kcnh2,Myl4,Kcnj5
HP_RECURRENT_GRAM_NEGATIVE_BACTERIAL_INFECTIONS	0.00339262	0.101464	0.72026	1.63424	32	13	Ncf2,Cybb,Cyba,Itgb2,C6,Ncf1,Cftr,Il2rg
GOBP_POSITIVE_REGULATION_OF_TRANSMEMBRANE_TRANSPORT	0.00339966	0.101464	0.456142	1.27594	33	165	Gal,Slc34a1,Arc,Nppa,Kcne2,Wnk4,Opn3,Nr4a3,Plcg2,Bdkrb1,Adipoq,Car2,Atpsckmt,Gjc2,Arpp19,Fxyd1,Ntsr1,Cxcl10,Stac3,Rgn,Kcnh2,Slc6a9,C3,Osbpl8,Il13,Trem2,F2rl3,Cftr,Rgs9,Slc26a6,Tcaf1,F2,Ptafr,Ano6,Kcnmb1,Kcnc2,P2rx7,Cacng4,Pkd2,Lrrc26,Cacng3,Stac,Pdzk1,Casq1,Pink1,Gstm7,Actn2,Tesc,Kcna1,Kcnip2,Gper1,Stac2,Dmd
GOBP_RESPONSE_TO_IMMOBILIZATION_STRESS	0.00341915	0.101754	0.652868	1.58056	33	21	Gal,Fos,Nr0b1,Reg1,Th,Cyp1a2,Ppp1r9b,Pitx3,Crh,Pparg,Cyp1a1
GOCC_INTERMEDIATE_FILAMENT	0.00349965	0.102983	0.522767	1.39437	34	64	Krt71,Krt5,Gfap,Pkp1,Krt24,Jup,Krt15,Krt14,Krt12,Krt8,Cldn11,Fam83h,Vim,Krt25,Dsp,Lmnb1,Krt1,Evpl,Prph,Shank2,Sync,Synm,Plec,Lmnb2,Gper1,Bfsp1,Nckipsd,Nefl,Krt23,Krt19,Vmac,Lmna,Ldlrap1,Krt36,Des
GOMF_SERINE_TYPE_ENDOPEPTIDASE_INHIBITOR_ACTIVITY	0.00349965	0.102983	0.535379	1.41702	34	56	Wfikkn1,Spint1,Serping1,Col7a1,Serpina3c,Serpinb11,Wfdc5,Serpinb12,Serpina7,Serpinc1,Spint2,Ambp,Serpina11,Tfpi,Serpinb2,Serpind1,Wfdc6a,Wfdc2,Anxa2,Serpina3n,Serpinb7,Spink8
GOMF_SODIUM_ION_TRANSMEMBRANE_TRANSPORTER_ACTIVITY	0.00349965	0.102983	0.474446	1.31111	34	123	Scn4a,Slc5a11,Slc18a2,Slc34a1,Slc13a3,Atp12a,Hcn2,Slc34a3,Slc6a2,Slc9a8,Slc22a3,Slc10a1,Scn4b,Slc10a4,Slc6a9,Slc24a2,Cacna1h,Slc5a5,Slc6a13,Slc4a10,Slc5a1,Slc12a3,Slc24a4,Pkd2,Slc6a12,Slc8a2,Scn1a,Kcnk1,Grik3,Mfsd2a,Slc24a1,Hcn4,Hcn1,Scn7a,Slc17a3,Scn3b,Atp4a,Slc8a3,Slc9a4,Slc6a6,Slc5a2,Slc12a2,Slc10a3,Slc28a3,Scn11a,Slc24a3,Slc6a11,Asic3,Cacna1i,Slc17a7,Slc9a6,Slc6a3,Scn1b,Atp1a1,Asic5,Slc4a4,Sl…
GOBP_DIGESTIVE_TRACT_MORPHOGENESIS	0.0035	0.102983	0.575168	1.47822	34	38	Sfrp5,Wnt5a,Sox11,Sox17,Sox10,Hlx,Bbs7,Id2,Ahi1,Sfrp2,Ephb3,Wnt11,Shox2,Fgfr2,Gli1,Agr2,Pdgfra,Gata4,Sfrp1,Smad3,Stra6
GOBP_REGULATION_OF_HAIR_FOLLICLE_DEVELOPMENT	0.00359823	0.104712	0.716757	1.62629	34	13	Gal,Tradd,Wnt5a,Cdh3,Tnf,Ngfr
GOBP_ORGANIC_HYDROXY_COMPOUND_TRANSPORT	0.00359964	0.104712	0.438039	1.23669	35	222	Cartpt,Gal,Sncg,Slc5a11,Slc18a2,Npy2r,Cyp7a1,Htr2a,Adipoq,Agtr1a,Slc6a2,Ceacam2,Pon1,Slc22a2,Syk,Slc22a3,Slc16a7,Lcat,Slc10a1,Ttc39b,Tspo,Emb,Lima1,Stard5,Slc10a4,Mttp,Syt4,Osbpl8,Htr1b,Slc10a7,Pla2g10,Cftr,Abca8b,Abcg8,Slc16a3,Aqp9,Slc26a6,Abcb4,Syt8,Slc5a1,Apob,Apoa4,Abca1,Ceacam1,Ghrl,Agtr2,Eepd1,Crh,Egf,Abcg5,Slco1a5,Stard3,Slco2b1,Aqp1,Cel,Anxa2,Nus1,Itgb3,Pink1,Cyp19a1,Spp1,Slco1c1,Oxt,Gram…
GOBP_POSITIVE_REGULATION_OF_INFLAMMATORY_RESPONSE	0.00359964	0.104712	0.488521	1.33091	35	93	S100a9,C2cd4a,Ptgs2,Fabp4,Mmp8,Ptger4,Tradd,Wnt5a,Agtr1a,Stap1,Egfr,C2cd4b,C3,Il18,Ifi35,Mgst2,Tnf,Creb3l3,Trem2,Lbp,Tnfrsf11a,Btk,Npy5r,Tnfsf4,Cebpa,Gpsm3,Vamp8,Ido1,Il2,Ripk1,Grn,Ctsc,Nupr1,Il6,Cd28,Gpr4
GOCC_CLATHRIN_COATED_ENDOCYTIC_VESICLE_MEMBRANE	0.00360902	0.104712	0.624497	1.54358	35	25	Slc18a3,H2-Eb1,Fzd2,Wnt5a,Cd74,H2-Aa,H2-Ea,Btbd8,Fcgr1,Apob,Fzd5
HP_FRAGILE_SKIN	0.00360902	0.104712	0.624766	1.54425	35	25	Col1a1,Col7a1,Col3a1,Pkp1,Jup,Col1a2,Exph5,Col5a1,Itgb4,Dsp
HP_ABNORMALITY_OF_DENTIN	0.00374883	0.108466	0.742231	1.63901	35	11	Col1a1,Smoc2,Col1a2,Fkbp10,Sec24d,Phex
GOBP_POSITIVE_REGULATION_OF_PEPTIDYL_TYROSINE_PHOSPHORYLATION	0.00379962	0.109328	0.460736	1.28552	37	154	Tgfb1,Gh,Clec7a,Tnfrsf14,Bdnf,Efna1,Htr2a,Socs3,Adipoq,Cd74,Kit,Stap1,Parp14,Parp9,Syk,Ptprc,Ncf1,Ghr,Csf1r,Il18,Il13,Tnf,Trem2,Dok7,Hgf,Cd40,Fcgr1,Il11,Erbb4,Ghrl,Cspg4,Egf,Fgf7,Ripk2,Ccl5,Ctf1,Tgfa,Itgb3,Nedd9,Hes1,Ace,Btc,Thbs4,Il2,Angpt4,Nrp1,Bank1,Adra1a,Trp53,Fgfr3,Epha4,Adra2a,Il6,Fbxw7,Csf3,Tnfrsf1a,Rictor,Nox4,Src,Il12a,Igf2,Cd4,Erbb3,Afap1l2,Fgf8,Ptpn1,Cd44,Ptprj,Neurl1a
GOBP_NEGATIVE_REGULATION_OF_VASCULATURE_DEVELOPMENT	0.00379962	0.109328	0.489445	1.33282	37	92	Klf4,Npr1,Adamts1,Foxc1,Dcn,Prl,Hhex,Wnt4,Ecscr,Cxcl10,E2f2,Sparc,Angpt2,H2-M3,Sema3e,Tnf,Adamts9,Emilin1,Klk1b1,Cldn5,Alox5,Stab1,Ghrl,Spry2,Pparg,Epn1,Tnmd,Thbs4,Klf2,Angpt4,Klk1b3,Adgrb3,Foxo4,Cnmd,Gpr4,Slc12a2,Adgrb1,Vash1,Krit1,Plk2
GOBP_POSITIVE_REGULATION_OF_INSULIN_LIKE_GROWTH_FACTOR_RECEPTOR_SIGNALING_PATHWAY	0.00381876	0.109576	0.727953	1.63174	36	12	Igfbp5,Igfbp3,Ar,Cdh3,Wnt1
GOBP_LEUKOCYTE_MEDIATED_CYTOTOXICITY	0.00389961	0.109779	0.520694	1.39389	38	67	Vav1,Ncr1,Stap1,Ceacam2,B2m,Slc22a13,Ptprc,H2-Ea,Il18,H2-M3,Nos2,Stxbp2,Fcgr2b,Unc13d,F2,Arg1,Prf1,H2-K1,Ptpn6,Azgp1,Ceacam1,Cxcl5,Ripk3,Klrd1,Cadm1,F2rl1,Ctsc,Ctsh,Lyst,Rab27a,Il12a,Nectin2,Tyrobp,Dnase1,Serpinb9
GOBP_INTERLEUKIN_1_PRODUCTION	0.00389961	0.109779	0.518552	1.38938	38	68	Clec7a,Tmem106a,Sphk1,Tlr8,Egr1,Wnt5a,Ceacam2,Hspb1,Errfi1,Ccl19,Tnf,Trem2,Trim16,Pycard,Inava,Fzd5,S100a13,Panx3,Ceacam1,Mefv,P2rx7,Ghrl,Ifi204,Ripk2,Panx1,F2rl1,Serpinb1a,Il6,Smad3,Zc3h12a,Mndal,Tmed10,Apoa1,F2r,Arg2,Tyrobp
GOBP_COLLAGEN_BIOSYNTHETIC_PROCESS	0.00389961	0.109779	0.562936	1.45535	38	41	Tgfb1,Col1a1,P3h4,Ccn2,Cyp7a1,Wnt4,Errfi1,Vim,Col5a1,F2,Emilin1,Ciita,Arg1,Nppc,Tram2,Pparg
GOBP_MOLTING_CYCLE	0.00389961	0.109779	0.518845	1.39016	38	68	Krt71,Gal,Igfbp5,Tgm3,Tradd,Wnt5a,Cdh3,Fa2h,Krt14,Egfr,Tnf,Foxq1,Ldb2,Apcdd1,Krt25,Ngfr,Snai1,Tmem79,Per1,Fgfr2,Fgf7
GOBP_REGULATION_OF_CELLULAR_RESPONSE_TO_TRANSFORMING_GROWTH_FACTOR_BETA_STIMULUS	0.00389961	0.109779	0.484988	1.32551	38	98	Folr1,Hspa1a,Wfikkn1,Tgfb1,Onecut1,Sox11,Smad6,Chst11,Fbn2,Nrros,Onecut2,Ubc,Vasn,Dab2,Wnt1,Emilin1,Ing2,Cdkn2b,Spry1,Tgfbr3,Spry2,Veph1,Smurf1,Cidea,Stub1,Skil,Cited1,Trp53,Stk11,Fam89b,Tgfbr2
GOCC_PLASMA_MEMBRANE_REGION	0.00389961	0.109779	0.384016	1.119	38	980	Folr1,Adgrg2,Calb2,Slc18a3,Cavin3,Slc34a1,Pstpip1,Slc14a1,Slc22a4,Kcna5,Arc,Tbc1d10c,Slc1a5,Sphk1,Cplx3,Slc13a3,Cdhr5,Stc1,Neto1,Drd5,Enpep,Kcne4,Tacr3,Naaladl1,Stx2,Sapcd2,Mxra8,Stx11,Arhgap45,Dsg2,Cldn19,Htr2a,Cacng5,Pde6b,Bsnd,Nde1,Jup,Gabrq,Fgd5,Car2,Myo1d,Pde6a,Clic5,Reg1,Cys1,Slc34a3,Itgb2,Slc6a2,Ceacam2,Plvap,Krt8,Has2,Myof,Grin3b,Slc22a2,Dock8,Cdh1,Scrib,Slc22a13,Fxyd1,Psd4,Pard3,Slc10a1,…
HP_ABNORMAL_BLOOD_ION_CONCENTRATION	0.00389961	0.109779	0.434567	1.22845	38	231	Cyp11a1,Scn4a,Avpr2,Clcnkb,Slc34a1,Nr0b1,Col7a1,Col3a1,Kcne2,Wnk4,Ret,Cldn19,Cdkn1a,Bsnd,Alas2,Slc34a3,Plvap,Fgfr1,Cp,Cldn16,Snx10,Cyp11b1,Kcnh2,Casr,Ehhadh,Scn4b,Gatm,Csf1r,Slc7a7,Sema3e,Kcnj5,Bmp2,Tnfrsf11a,Slc2a2,Dmp1,Slc4a1,Sdhc,Mrap,Btk,Hsd3b1,Slc5a1,Phex,Slc12a3,Hsd11b2,Cyp17a1,Fat4,Acadvl,Clcnka,Prf1,Atp6v0a4,Card9,Cdkn2b,Egf,Tbx19,Unc93b1,Trnt1,Limk1,Traf3,Tbl2,Galnt3,Snta1,Kcnj1,Slc2a1,N…
GOBP_REGULATION_OF_LEUKOCYTE_ADHESION_TO_VASCULAR_ENDOTHELIAL_CELL	0.00392196	0.110111	0.649012	1.57123	38	21	Ccl28,Klf4,Fut9,Itgb2,Tnf,Ptafr,St3gal4,Sele,Alox5,Fut4
GOBP_DETECTION_OF_ABIOTIC_STIMULUS	0.0039996	0.110908	0.484294	1.32361	39	98	Rpe65,Opn3,Grk4,Htr2a,Pde6b,Jup,Kit,Pde6a,Npffr2,Ntsr1,Chrna10,Plekhb1,Reep6,Rgr,Opn4,Pkd1,Ngfr,Gucy2e,Timeless,Rho,Rcvrn,Pkd2,Grk1,Gnaq,Scn1a,Cnga1,Trpc3,Abca4,Col11a1,Cabp4,Nr2f6,Piezo1,Kcna1,Fnta,Opn1sw,Trpm8,Tmem120a,Cep250,Guca1a,Hpn,Cds1,Asic3,Pitpnm1
GOBP_REGULATION_OF_RESPONSE_TO_WOUNDING	0.0039996	0.110908	0.469688	1.30204	39	132	Klf4,Serping1,Clec7a,Tspan8,Cldn19,Wnt4,Smoc2,Ceacam2,Klk8,Plg,Reg3g,Edn1,Cldn3,Scarf1,Alox12,Tnf,F2,Fap,Cers2,Rtn4rl1,Krt1,Serpinc1,St3gal4,Ano6,Ceacam1,Tfpi,Serpinb2,Fgg,Alox5,Plat,Vkorc1,Rtn4r,Usf1,Phldb2,Thbd,Pros1,Spp1,Pdgfra,Grn,F2rl1,Epha4,Adra2a,Atp7a,Apoe,Hras,Smad3,Klkb1,Plpp3,Cldn1,Plau,Slc12a2,Cd9
DURANTE_ADULT_OLFACTORY_NEUROEPITHELIUM_RESPIRATORY_CILIATED_CELLS	0.0039996	0.110908	0.495888	1.34325	39	83	Dmkn,Akap14,Rrad,Cfap300,Fabp6,Cfap45,Gdf15,Nqo1,Tppp3,Smim22,Aldh3b1,Ezr,Foxj1,Fam174a,Adh7,Cfap126,Wfdc6a,Spag16,Tff3,Tspan1,Rsph1,Zmynd10,Tstd1,Fxyd3,Elf3,Ropn1l,Dnali1,Igfbp2,Morn5,Arl3,Ccdc80,Cds1,Ckb,Tspan6
DropViz_HC_Neurogenesis_Sox4_cluster-markers.csv	0.004	0.110908	0.576115	1.47729	39	37	Mfap2,Cdca7,Cenpa,Cks1b,Sox11,Pbk,Igfbpl1,Mcm7,Dcx,Mki67,Cdc20,Mex3a,Birc5,Prc1,Nusap1,Mycn
HP_DYSPAREUNIA	0.0040036	0.110908	0.595085	1.49805	39	30	Clec7a,Ccdc141,Sema3a,Tacr3,Ccn2,Dusp6,Sox10,Kiss1r,Fgfr1
GOBP_NERVOUS_SYSTEM_PROCESS	0.00409959	0.112245	0.390458	1.13337	40	730	Itgax,Cartpt,Nkx6-2,Scn4a,Egr2,Nxnl2,Car6,Fos,Col1a1,Cyp1b1,Arc,Rpe65,Sfrp5,Tmem98,Cplx3,Neto1,Drd5,Npy2r,Tulp2,C1ql1,Bdnf,Cldn19,Rlbp1,Fzd2,Tas2r119,Myrf,Crygn,Htr2a,Cacng5,Bdkrb1,Neurog1,Lrat,Pde6b,Gabrq,Fscn2,Pip,Kit,Cdh3,Pde6a,Clic5,Mbp,Sox10,Dcdc2a,Atpsckmt,Clcn1,Krt12,Klk8,B2m,Cryba1,Penk,Th,Tifab,Six3,Crhbp,Ntsr1,Edn1,Foxs1,Pard3,Vax2,Chrna10,Reep6,H2-Ea,Egfr,Tmem100,Ppp1r9b,Gatm,Slc24a2,C…
HP_ABNORMAL_SPERMATOGENESIS	0.00409959	0.112245	0.503976	1.36053	40	78	Adgrg2,Nr0b1,Sema3a,Tacr3,Slc29a3,Dusp6,Ar,Kiss1r,Fgfr1,Cftr,Bmp2,Mrap,Dhx37,Sohlh1,Poc1a,Ube2t,Taf4b,Fance,Antxr1,Fanca,Fancc,Rad51,Sycp2,Nr5a1,Wt1,Nr3c1,Gata4,Dcaf17,Steap3,Hs6st1,Palb2,Xrcc2
GOBP_POSITIVE_REGULATION_OF_CELL_KILLING	0.0041	0.112245	0.569679	1.46412	40	38	Clec7a,Vav1,Stap1,B2m,Syk,Slc22a13,Ptprc,H2-Ea,H2-M3,Nos2,Arg1,Prf1,H2-K1,Azgp1,Klrd1,Cd5l,Cadm1
ZHONG_PFC_C3_UNKNOWN_INP	0.00410451	0.112245	0.604525	1.51281	40	28	Nuf2,Hjurp,Fam83d,Cenpe,Penk,Cdca2,Ccna2,Ube2t,Birc5,Ncaph,Prc1,Dlgap5
Johnson_2016_Coexpression_Hippocampus_Human_M18	0.00410575	0.112245	0.600786	1.50764	40	29	Ptgs2,Klf4,Fos,Egr1,Stx11,Ccl3,Junb,Tnf,Csrnp1
GOBP_CYTOLYSIS	0.00415358	0.113256	0.675651	1.59504	40	17	Tgfb1,Reg3g,C6,Gzma,Lbp,F2,Prf1,C9,C8a
HP_DECREASED_LIGHT_AND_DARK_ADAPTED_ELECTRORETINOGRAM_AMPLITUDE	0.00421507	0.114632	0.708639	1.60787	40	13	Rpe65,Lrat,Rgr,Gucy2e,Rho
Oligodendrocyte_Mature_Doyle_Cell_2008	0.00424371	0.115111	0.667543	1.58653	41	18	Apod,Plekhh1,Abca8a,Ninj2,Mobp,Ndrg1,Efnb3,Pcolce2,Tnni1,Serpinb1a,Galnt6,Adamtsl1
GOBP_TRANSMEMBRANE_RECEPTOR_PROTEIN_SERINE_THREONINE_KINASE_SIGNALING_PATHWAY	0.00429957	0.116323	0.425139	1.20775	42	273	Folr1,Hspa1a,Wfikkn1,Tgfb1,Fos,Sfrp5,Col3a1,Egr1,Onecut1,Bmper,Fmod,Wnt5a,Sox11,Gdf15,Col1a2,Gcnt2,Smad6,Lemd2,Chst11,Fbn2,Pard3,Nrros,Hivep1,Tmem100,Ccn1,Inhbe,Slc39a5,Onecut2,Inha,Nlk,Pcsk6,Ubc,Vasn,Bmp2,Dusp15,Lrrc32,Vim,Bmp3,Dab2,Wnt1,Emilin1,Igsf1,Sfrp2,Fstl1,Inhbb,Bmp5,Ing2,Cldn5,Amh,Slc33a1,Cdkn2b,Spry1,Tgfbr3,Spry2,Pparg,Veph1,Smurf1,Bmp15,Cidea,Wwtr1,Stub1,Cgn,Dmrt1,Msx1,Lpxn,Hes1,Skil,Z…
GOBP_T_CELL_ACTIVATION_INVOLVED_IN_IMMUNE_RESPONSE	0.00439956	0.11718	0.519814	1.38986	43	66	Itgal,Tmem98,Fcer1g,Ptger4,Cd74,Ceacam2,Hlx,Apbb1ip,H2-Ea,Il18,Ccl19,Lcp1,Relb,Batf,Fcgr2b,Cd86,Tnfsf4,Ceacam1,Ripk2,Jak3,Lgals3,Il2,Zbtb7b,Bcl3,Trp53,F2rl1,Fgl2,Atp7a,Il6,Gata3,Zc3h12a,Il4ra,Rab27a
GOBP_RESPONSE_TO_DRUG	0.00439956	0.11718	0.419398	1.19637	43	315	Gal,Apod,Tdo2,Fos,Col1a1,Slc34a1,Ddc,Cybb,Kcne2,Ret,Txnip,Dusp6,Htr2a,Cdkn1a,Cyp2j6,Adipoq,Cyp2f2,Cdh3,Sox10,Myc,Slc6a2,B2m,Slc22a2,Nqo1,Bglap,Cdh1,Th,Slc22a3,Crhbp,Edn1,Ass1,Slc10a1,Cyp1a2,Tspo,Hnf1b,Egfr,Kcnh2,Mcm7,Ppp1r9b,Mas1,Agpat2,Cyp2c39,Mgst1,Htr1b,Nos2,Cyp2s1,Acer2,Abcg8,Vegfc,Ccnb1,Pemt,Cps1,Srebf1,Sfrp2,Cyp2c38,Hsd11b2,Kcnk3,Nckap1l,Gata6,Nnmt,Arg1,Amh,Nppc,Bche,Card9,Chek2,Sema3c,Timp…
GOBP_SKIN_EPIDERMIS_DEVELOPMENT	0.00439956	0.11718	0.52416	1.39459	43	61	Krt71,Gal,Igfbp5,Tgm3,Tradd,Wnt5a,Cdh3,Egfr,Tnf,Foxq1,Ldb2,Apcdd1,Krt25,Ngfr,Snai1,Gata6,Tmem79,Fgfr2,Fgf7
GOBP_REGULATION_OF_LEUKOCYTE_MEDIATED_CYTOTOXICITY	0.0044	0.11718	0.541205	1.41576	43	48	Vav1,Ncr1,Stap1,Ceacam2,B2m,Slc22a13,Ptprc,H2-Ea,H2-M3,Nos2,Fcgr2b,Arg1,H2-K1,Azgp1,Ceacam1,Cxcl5,Ripk3,Klrd1
HP_ABNORMALITY_OF_URINE_CALCIUM_CONCENTRATION	0.0044	0.11718	0.546276	1.42441	43	46	Tgfb1,Slc34a1,Cldn19,Cdkn1a,Slc34a3,Cldn16,Casr,Ehhadh,Gatm,Cftr,Kcnj5,Slc2a2,Phex,Slc12a3,Clcnka,Atp6v0a4,Cdkn2b,Limk1,Tbl2,Kcnj1
GOBP_DRUG_METABOLIC_PROCESS	0.00440264	0.11718	0.593447	1.50001	43	31	Cyp2j6,Cyp2f2,Cyp1a2,Cyp2c39,Cyp2s1,Cyp4f14,Aox1,Cyp2c38,Bche,Cyp3a11,Vkorc1,Fmo2,Fmo5,Cyp1a1
GOBP_HEART_MORPHOGENESIS	0.00449955	0.11718	0.442746	1.24526	44	197	Folr1,Adamts1,Tgfb1,Foxc1,Tnnt2,Npy2r,Zic3,Fzd2,Efna1,Wnt5a,Sox11,Sox17,Tnnc1,Aldh1a2,Has2,Smad6,Lemd2,Th,Tbx2,Tmem100,Ccn1,Nrp2,Bbs7,Bmp2,Npy1r,Ahi1,Col5a1,Sfrp2,Snai1,Npy5r,Dsp,Adgrg6,Gata6,Tbx3,Bmp5,Fat4,Wnt11,Cldn5,Dll4,Col2a1,Sema3c,Shox2,Spry1,Tgfbr3,Pkd2,Tbx19,Fgfr2,Vangl2,Heyl,Fhl2,C2cd3,Col11a1,Msx1,Mical2,Hes1,Pitx2,Myh7,Nrp1,Dchs1,Flrt2,Gata4,Trp53,Sec24b,Tgfbr2,Zmpste24,Hand1,Smad3,Ga…
GOBP_REGULATION_OF_HEART_CONTRACTION	0.00449955	0.11718	0.440087	1.23883	44	202	Kcnk6,Npr1,Kcna5,Kcnh6,Nppa,Abcc9,Kcne2,Sema3a,Stc1,Tnnt2,Kcne4,Tacr3,Ccn2,Dsg2,Fxyd4,Atp2a3,Cacng5,Cyp2j6,Jup,Th,Fxyd1,Adm,Edn1,Tbx2,Kcnh2,Scn4b,Kcnj14,Cacna2d3,Cacna1h,Kcne1,Myl4,Kcnj5,Bves,Kcnip1,Srebf1,Rgs4,Dsp,Kcnk3,Dsc2,Bin1,Nppc,Kcnj12,Cacng4,Agtr2,Slc8a2,Kcnk1,Cacng3,Adrb1,Casq1,Hcn4,Sptbn4,Gstm7,Snta1,Il2,Myh7,Oxt,Fxyd3,Scn3b,Gata4,Adra1a,Atp2b2,Slc8a3,Kcnip2,Npff,Zmpste24,Thra,Dmd,Glrx3…
GOBP_CELL_FATE_COMMITMENT	0.00449955	0.11718	0.449996	1.26068	44	172	Nkx6-2,Klf4,Tbx4,Nkx2-2,Bcl11b,Onecut1,Olig1,Wnt4,Ar,Wnt5a,Neurog1,Sox17,Esrp1,Myf6,Tbx2,Prrx1,Sox2,Onecut2,Wnt6,Ptf1a,Arx,Bmp2,Id2,Wnt5b,Batf,Pou3f2,Wnt7a,Wnt1,Erbb4,Spdef,Sfrp2,Fev,Leo1,Gata6,Tbx3,Wnt11,Ebf2,Dll4,Gata2,Spry2,Olig2,Tox,Pparg,Tbx19,Fgfr2,Rtf1,Gcm1,Il7,Olig3,Isl2,Hes1,Wt1,Nrp1,Ascl1,Gata4,Trp53,Sfrp1
HP_ABNORMAL_LARGE_INTESTINE_MORPHOLOGY	0.00449955	0.11718	0.448868	1.25883	44	178	Tgfb1,Ncf2,Col1a1,Pstpip1,Cybb,Ret,Rps6ka3,Plcg2,Cyba,Kit,Sox10,Itgb2,Dock8,Tsr2,Ncf1,Pole,Gucy2c,Rpl18,Sall1,Stxbp2,Cftr,Pkd1,Inava,Col5a1,Sdhc,Ciita,Fas,Vangl1,Col14a1,Rpl35,Gata6,Cdkn2a,Ttc7,Sall4,Spint2,Chek2,Mefv,Tfap2a,Arpc1b,Myh11,Jak3,Limk1,Tbl2,Rhbdf2,Rpl11,Actg2,Oplah,Pdgfra,Ptpn12,Ripk1,Mst1,Trp53,Stk11,Fgfr3,Mlh3,Rpl27,Pms1,Tgfbr2,Zmpste24,Il6,Rfxap,Dcc,Bax,Palb2,Trip13,Mlxipl,Lig4,Sr…
Neuron_Pyramidal_Cortical_Zeisel_Science_2015	0.00449955	0.11718	0.44585	1.25205	44	186	Myh3,Htr1f,Rprm,Cwh43,Kazald1,Opn3,Sema3a,Calml3,Kcnh5,Cpa2,Epha8,Rps6ka3,Htr2a,Arl4d,Lsm11,Tnnc1,Exph5,Krt12,Arpp19,Tmem215,Ntsr1,Sult2b1,Ntn5,Scn4b,Slc24a2,Myl4,Kifc2,Medag,Col5a1,Hs3st2,Fstl4,Gfra2,Sec16b,Fap,Islr2,Psmb10,Grm8,Pcsk5,Pde8b,Srpx2,Zfp367,Igsf21,Pparg,Prdm8,Gabbr2,Numb,Grik3,Adrb1,Arpp21,Ly6g6e,Oprk1,Asap1
LEE_AGING_NEOCORTEX_UP	0.00449955	0.11718	0.515206	1.38041	44	68	Apod,Fos,Gfap,Ctsz,B2m,Mpeg1,Lcat,Lgals3bp,Junb,Ubc,Rhog,Psat1,Vim,Nr4a1,Icam2,Mag,Avp,Ndrg1,Dnajb13,Dnaja4,P4ha1,Csnk1g2,Spp1,Oxt,Stxbp3,Kcna1,C1qc,Cd9,Ptgs1,Cryab,Lamb1,Sat1,Sema4b
LEIN_MEDULLA_MARKERS	0.00449955	0.11718	0.512266	1.37451	44	70	Slc34a1,Serpina3c,Dlk1,Ar,Myc,Fzd8,Kcnj14,Slc6a9,Pcsk6,Tat,Pmp22,Slc26a6,Fstl1,Ankrd35,Mrap2,Slc17a6,Entpd3,Slc45a3,Crot,Phlda3,Lhx5,Anxa2,Serpina3n,Spp1,Fnta,Serpinb1a,Esyt1,Glrx3,Esrrg,Ankrd55,Eif5a2,Capn1,Klhl36,Abhd8
Gemma_GSE10415_7_Brain_Regions_in_20_Inbred_Strains_of_Laboratory_Mice_StrainOrLine_SWR.J_Up	0.00449955	0.11718	0.390721	1.13345	44	702	Npy4r,Dglucy,Serinc2,Col1a1,Adora2b,Gpr84,Col7a1,Sfrp5,Bst2,Tmem98,Slc15a3,Aspa,Pmel,Prss36,Tacr3,Fut9,H2-Eb1,Ar,Cdkn1a,Ccdc163,Loxl1,Cd74,Slc27a3,Hcn2,Cdh3,Col1a2,Ctsz,Myc,Krt12,Parp14,Fkbp10,Frem2,Acss1,Gsn,Th,Slc22a3,Adamtsl4,Slc16a7,Fbln1,Pcdhb21,Chrna10,Hsd17b11,E2f2,Tmem100,Igfbpl1,Bid,Mx2,Fgf4,Ccl20,Wfdc5,Lypd8,Retsat,Cacna2d3,Slc10a4,Ifi27l2a,Adi1,Snrnp48,Cwc22,Thg1l,Osbpl8,Irak2,Shmt1,Pp…
GOBP_POSITIVE_REGULATION_OF_GLIAL_CELL_DIFFERENTIATION	0.0045	0.11718	0.56807	1.45998	44	38	Nkx6-2,Spint1,Egr2,Tgfb1,Nkx2-2,Aspa,Bmp2,Bin1,Mag,Olig2,Pparg
GOBP_LEUKOCYTE_TETHERING_OR_ROLLING	0.00451626	0.11731	0.634432	1.5533	44	23	Ccl28,Fut9,Vcam1,Itgb7,Gcnt1,Tnf,Ptafr,St3gal4,Sele,Fut4
GOBP_NEUROPEPTIDE_SIGNALING_PATHWAY	0.00459954	0.11888	0.501691	1.3564	45	80	Cartpt,Gal,Nts,Gpr84,Nppa,Npy2r,Grp,Nxph4,Kiss1r,Npffr2,Prlhr,Penk,Ntsr1,Oprm1,Npffr1,Npy1r,Gpr83,Npy5r,Oprd1,Ltb4r1,Glra2,Pnoc,Oprk1,Nmb,Sorcs3,Npy,Npff,Cysltr1,Hcrtr1,Galr2,Sstr1,Gpr37,Hcrtr2,Prokr1,Sstr5,Sorcs2,Sstr3,Pcsk1n,Sstr4,Glrb
GOBP_EMBRYONIC_ORGAN_MORPHOGENESIS	0.00459954	0.11888	0.442668	1.24504	45	197	Folr1,Mfap2,Zic3,Alx1,Fzd2,Efna1,Wnt5a,Neurog1,Six4,Sox11,Sox17,Chst11,Fbn2,Th,Tifab,Six3,Edn1,Tbx2,Vax2,Ntn1,Hlx,Chrna10,Prrx1,Mfap5,Wdpcp,Naglu,Hoxb7,Mthfd1l,Bbs7,Id2,Ahi1,Pcgf2,Wnt1,Tbx3,Fzd5,Wnt11,Ush1c,Col2a1,Cep290,Shox2,Gata2,Spry2,Pkd2,Tfap2a,Fgfr2,Gli1,Vangl2,Zic1,Rarg,C2cd3,Col11a1,Msx1,Mical2,Hes1,Pdgfra,Gata4,Sec24b,Tprn,Grhl3,Tgfbr2,Hand1,Smad3,Gata3,Cthrc1,Otx1,Stra6,Satb2,Mapk3,Tea…
GOBP_PROTEIN_LOCALIZATION_TO_CELL_CORTEX	0.00462379	0.119211	0.747807	1.6243	43	10	Sapcd2,Ppp1r9b,Ezr,Plk1
GOBP_REGULATION_OF_GLIOGENESIS	0.00469953	0.119415	0.503816	1.35677	46	75	Nkx6-2,Spint1,Egr2,Tgfb1,Tmem98,Nkx2-2,Aspa,Sox11,Sox10,Gjc2,Tspo,Pitx3,Ascl2,Tnf,Bmp2,F2,Cers2,Bin1,Mag,Olig2,Pparg
GOBP_RESPONSE_TO_ORGANOPHOSPHORUS	0.00469953	0.119415	0.473796	1.30632	46	118	Igfbp5,Fos,Col1a1,Abcc9,Stc1,Adipoq,Hcn2,Penk,Crhbp,Ass1,Sparc,Slc5a5,Cftr,Zfp36l1,Aqp9,Slc26a6,Trim16,Cps1,Ezr,Srebf1,Ptafr,Cnga3,P2rx3,Tyr,P2rx7,Per1,Pkd2,Eef2k,Trpc3,Aqp1,Mmp19,Panx1,Hcn4,Thbd,Hcn1,Cdo1,Wt1,Oxt,Cited1,Slc8a3,Lpar1,Aanat,Rfc3,Crls1,Rela,Nox4,Dmtn,Slc6a3,P2ry1,Rap1a,Cib2,Ryr3,Dusp1,Akap6,Pdxp,P2rx1,Aqp8,Pten,P2ry6,Hspa5,Ahr,Pklr,Slc6a4
GOBP_GRANULOCYTE_MIGRATION	0.00469953	0.119415	0.483175	1.31705	46	94	S100a9,Vav1,Cxcl2,Fcer1g,Ptger4,Cd74,Itgb2,Ccl3,Syk,Edn1,Cxcl10,Csf1,Cklf,Ccl20,Csf1r,Ccl2,Irak4,Rhog,Ccl19,Csf3r,Dapk2,Lbp,Cmklr1,Epx,Nckap1l,Pik3cd,Cxcl5,C5ar1,Ccl5,Rarres2,Ccl22,Lgals3,Jam3,Thbs4,Cd300a,Pip5k1c
GOMF_INTEGRIN_BINDING	0.00469953	0.119415	0.477299	1.31265	46	111	Itgax,Isg15,Fermt3,Col3a1,Tspan8,Ccn2,Itgb2,Vcam1,Tnn,Syk,Itgb7,Egfr,Casr,Ccn1,Gpnmb,Lcp1,Adamts8,Dmp1,Col5a1,Fap,Emilin1,Lgals12,Itgb4,Sfrp2,Itgbl1,Icam2,Timp2,Calr,Vwf,Itgb3,Jam3,Spp1,Thbs4,Kdr,Actn2,Edil3,Itgb6,Plpp3,Adam22,Cd9
MANNO_MIDBRAIN_NEUROTYPES_HPROGFPM	0.00469953	0.119415	0.427204	1.212	46	259	Mnd1,Gask1b,1700010I14Rik,Ddc,Nuf2,Hk2,Gtse1,Hjurp,Dsg2,Wnt5a,Cks1b,Cdkn3,Frem2,Fam83d,Cenpe,Fbln1,Pbk,Ucp2,Sox2,Atad2,Ccn1,Chek1,Rpl18,Syt4,Sall1,Arx,Zfp36l1,Sgo2a,Cenpn,Cnn2,Mki67,Ccnb1,Vim,Tbl1x,Slc4a1,Ccna2,Wnt1,Ptpro,Pkib,Plk1,Sfrp2,Lmnb1,Kif15,Dsc2,Pttg1,Ube2t,Cks2,Sall4,Exosc8,Tmem132c,Col2a1,Cemip2,Birc5,Gins1,Cebpa,Kif22,Ncaph,Prc1,Spag5,Dlgap5,Antxr1,Nusap1,Cnpy1,Tmpo,Aurkb,Plekha5,Pih1…
HP_ADRENAL_OVERACTIVITY	0.00470047	0.119415	0.582362	1.47945	46	33	Cyp11a1,Clcnkb,Ret,Cdkn1a,Bsnd,Cyp11b1,Kcnj5,Slc12a3,Cyp17a1,Pde8b,Clcnka,Cdkn2b,Kcnj1,Nr3c1,Trp53
GOBP_REGULATION_OF_CELL_KILLING	0.00479952	0.120583	0.516352	1.3806	47	66	Clec7a,Vav1,Ncr1,Stap1,Ceacam2,B2m,Syk,Slc22a13,Ptprc,H2-Ea,H2-M3,Il13,Nos2,Fcgr2b,Arg1,Prf1,H2-K1,Azgp1,Ceacam1,Cxcl5,P2rx7,Ripk3,Klrd1
GOMF_VOLTAGE_GATED_ION_CHANNEL_ACTIVITY	0.00479952	0.120583	0.452441	1.26506	47	163	Kcnk6,Scn4a,Clcnkb,Kcna5,Kcnh6,Cybb,Abcc9,Kcne2,Kcnh5,Kcne4,Cacng5,Kcnv1,Hcn2,Clic5,Clcn1,Grin3b,Kcnh2,Scn4b,Kcnj14,Cacna2d3,Cacna1h,Kcne1,Oprm1,Htr1b,Kcnj5,Kcnip1,Kcnk3,Clcnka,Ano6,Kcnc2,Kcnj12,Kcnk9,Cacng4,Kcnb2,Pkd2,Kcnk13,Lrrc26,Scn1a,Kcnk1,Cacng3,Kcns3,Hcn4,Hcn1,Kcnj1,Scn7a,Kcnj13,Slc17a3,Scn3b,Kcna1,Kcnip2
GOBP_LEUKOCYTE_ADHESION_TO_VASCULAR_ENDOTHELIAL_CELL	0.0048	0.120583	0.574432	1.46984	47	36	Ccl28,Klf4,Fut9,Itgb2,Vcam1,Itgb7,Gcnt1,Tnf,Ptafr,St3gal4,Sele,Alox5,Fut4
GOBP_T_CELL_MIGRATION	0.0048	0.120583	0.545152	1.41882	47	45	Itgal,Apod,Cxcl16,Tnfrsf14,Wnt5a,Cxcr3,Dock8,Cxcl10,Itgb7,Ccl20,Pycard,Pik3cd,Ripk3,Ccl5,Ecm1,Aif1,Slc12a2,S1pr1
GOBP_CRANIAL_NERVE_DEVELOPMENT	0.00480432	0.120583	0.592853	1.49243	47	30	Egr2,Nkx2-2,Sema3a,Neurog1,Six4,Tifab,Nrp2,Sall1,Tfap2a,Sema3f,Hes1,Plxna3,Lpar1
GOMF_POTASSIUM_ION_LEAK_CHANNEL_ACTIVITY	0.00483396	0.120731	0.746566	1.6216	45	10	Kcnk6,Kcnk3,Kcnk9,Kcnk13,Kcnk1
GOBP_RESPONSE_TO_EXTRACELLULAR_STIMULUS	0.00489951	0.120731	0.406795	1.16756	48	405	Folr1,Cartpt,Ccl28,Asgr1,Gh,Fos,Col1a1,Slc34a1,C2,Cybb,Postn,Folr2,Stc1,Atf3,Prl,Wnt4,Cdkn1a,Lrat,Adipoq,Foxa3,Gdf15,Reg1,Aldh1a2,Aoc1,Pon1,Gipr,Vcam1,Nqo1,Bglap,Penk,Gsn,Th,Slc22a3,Ptprc,Adm,Eif4ebp1,Cxcl10,Ass1,Slc10a1,Ucp2,Tspo,Egfr,Sparc,Nr4a2,Casr,Ppp1r9b,Slc39a5,Oprm1,Mn1,Slc38a3,Bmt2,Abcg8,Klf10,Trim25,Pemt,Wipi1,Pck2,Cps1,Cd40,Fas,Srebf1,Sfrp2,Phex,Hsd11b2,Nudt1,Dsc2,Serpinc1,Inhbb,Gast,B…
GOBP_POSITIVE_REGULATION_OF_GLIOGENESIS	0.00489951	0.120731	0.530932	1.39909	48	53	Nkx6-2,Spint1,Egr2,Tgfb1,Nkx2-2,Aspa,Sox10,Gjc2,Tspo,Tnf,Bmp2,Bin1,Mag,Olig2,Pparg
GOBP_ORGANIC_ANION_TRANSPORT	0.00489951	0.120731	0.420306	1.19649	48	292	Folr1,Car6,Slc1a5,Slc13a3,Folr2,Car14,Trh,Cyp7a1,Slc35d3,Slc7a13,Slco5a1,Slc43a1,Per2,Gltp,Car2,Ceacam2,Slc25a18,Slc22a2,Syk,Slc22a3,Slc22a13,Slc16a7,Llgl2,Ntsr1,Edn1,Slc10a1,Lrrc8c,Emb,Casr,Stard5,Slc7a7,Slc10a4,Mttp,Slc6a9,Htr1b,Slc10a7,Nos2,Slc26a4,Slc6a13,Pla2g10,Slc38a3,Cftr,Slc16a3,Aqp9,Slc22a7,Tnfrsf11a,Slc26a6,Slc2a2,Slc27a1,Rhag,Slc4a1,Abcb4,Slc4a10,Rgs4,Slc7a2,Npy5r,Slc16a6,Gls,Slc17a6,…
GOCC_SIDE_OF_MEMBRANE	0.00489951	0.120731	0.408677	1.17202	48	391	Folr1,Il13ra1,Ccr1,Gna14,F10,Folr2,Tgm3,Enpep,Fcer1g,Tnfrsf14,Tlr8,H2-Eb1,Jup,Cd74,Cd2,Kit,Cxcr3,Adgra3,Itgb2,Stab2,B2m,Pgm5,Vcam1,Mog,Plg,Cdh1,Syk,Th,Ptprc,Ntsr1,Fcrl6,Cxcl10,Cd22,Stac3,H2-Aa,H2-Ea,Gng8,Fcgrt,Ghr,Ppp1r9b,Errfi1,Enpp3,H2-M3,Il13,Csf3r,Tnf,Ackr4,Myzap,Kcnj5,Tnfrsf11a,Fcgr2b,Kcnip1,Tnfrsf9,Slc4a1,Gfra2,F2,Cd40,Ezr,Borcs5,Fas,Csf2ra,Cd86,Alox15,Rtn4rl1,Esyt3,Cd248,Plekha4,Cxcr5,Acp1…
HP_ABNORMAL_TRACHEOBRONCHIAL_MORPHOLOGY	0.00489951	0.120731	0.437974	1.23307	48	203	Tgfb1,Ncf2,Tap1,Cybb,Cfap300,Ret,Zic3,Slc29a3,Bmper,Myrf,Cyba,B2m,Frem2,Fbn2,Fgfr1,Ofd1,Lrrc56,Prrx1,Sox2,Ncf1,Dnai1,Egfr,Rin2,Usb1,Sftpa1,Sema3e,Slc26a4,Cftr,Nop10,Wnt7a,Dsp,Ehmt1,Nckap1l,Stk36,Fat4,Ube2t,Foxj1,Idua,Dnaaf5,Pik3cd,Fras1,Col2a1,Col4a6,Kif22,Fance,Il2rg,Fanca,Fgfr2,Mycn,Fancc,Dnajb13,Rad51,Limk1,Lrrc8a,Tbl2,Cd8a,Rsph1,Cr2,Zmynd10,Dchs1,Ripk1,Ccno,Col4a5,Stn1,Ccdc65,Hras,Palb2,Slc12…
HARRIS_BRAIN_CANCER_PROGENITORS	0.0049	0.120731	0.56504	1.45219	48	38	Ddc,Kazald1,Capg,S100a4,Wnt5a,Tmem212,Foxa3,Mlip,Casp4,Papss2,Ninj2,Aox1,Pid1,Srpx2,Enpp6,Bgn,Lgals2,Mia,Arhgap6,Larp6,Col6a2
HP_RECURRENT_MYCOBACTERIAL_INFECTIONS	0.00490294	0.120731	0.591349	1.49471	48	31	Isg15,Cybb,Cfap300,Ofd1,Lrrc56,Dnai1,Stk36,Foxj1,Dnaaf5,Gata2,Dnajb13,Rsph1,Zmynd10,Ccno,Ccdc65
GOBP_HORMONE_BIOSYNTHETIC_PROCESS	0.0049995	0.12167	0.529404	1.39725	49	54	Cyp11a1,Egr1,Wnt4,Hsd17b2,Adm,Hsd17b11,Tspo,Cyp11b1,Tpo,Fdxr,Cacna1h,Bmp2,Hsd3b1,Cyp17a1,Bmp5,H6pd,Gfi1,Stc2,Stard3,Cyp19a1,Stard3nl,Dhrs11,Aanat,Srd5a3
GOMF_DNA_BINDING_TRANSCRIPTION_ACTIVATOR_ACTIVITY	0.0049995	0.12167	0.420083	1.19725	49	304	Klf4,Egr2,Fos,Foxc1,Nkx2-2,Egr4,Zic3,Atf3,Egr1,Nr4a3,Bcl11b,Alx1,Onecut1,Hhex,Nfatc1,Ar,Six4,Cebpd,Sox11,Sox17,Nr1i3,Sox10,Myc,Myf6,Erg,Six3,Tfap4,Prrx1,Sox2,E2f2,Pgr,Gfi1b,Nr4a2,Onecut2,Zfp784,Junb,Pitx3,Barhl1,Irf1,Hoxb7,Ptf1a,Creb3l3,Rorb,Klf10,Batf,Pou3f2,Csrnp1,Srebf1,Nr4a1,Hinfp,Elf1,Bhlha15,Foxj1,Ebf2,Six5,Tfap2c,Zfp770,Nfyb,Tfec,Cebpa,Gata2,Elk4,Tbx19,Tfap2a,Mycn,Heyl,Prdm2,Gcm1,Mybl1,Dmr…
GOMF_ION_TRANSMEMBRANE_TRANSPORTER_ACTIVITY	0.0049995	0.12167	0.389012	1.12904	49	725	Kcnk6,Scn4a,Slc5a11,Clcnkb,Slc18a2,Slc18a3,Flvcr2,Slc34a1,Slc14a1,Slc22a4,Tap1,Kcna5,Kcnh6,Ano2,Slc39a2,Slc1a5,Cybb,Abcc9,Kcne2,Slc13a3,Slc15a3,Kcnh5,Kcne4,Slc29a3,Fxyd4,Atp12a,Atp2a3,Slc35d3,Slc7a13,Cacng5,Slco5a1,Kcnv1,Slc43a1,Bsnd,Gabrq,Hcn2,Clic5,Slc34a3,Slc6a2,Ceacam2,Clcn1,Slc9a8,Grin3b,Slc25a18,Slc22a2,Slc12a4,Slc12a8,Slc22a3,Slc22a13,Fxyd1,Slc16a7,Cldn16,Slc10a1,Chrna10,Trpv4,Lrrc8c,Kcnh2…
Cembrowski_HippoSeq_Granule	0.0049995	0.12167	0.497401	1.34588	49	81	Glp2r,C2cd4a,Dcn,Tnnt2,Abca8a,Grp,Ccdc61,Cacng5,Ccdc163,Clcn1,Gcnt2,Clec1a,Tspan2,Cpne7,Gpnmb,Cd63,Dsp,Gsta4,Timp2,Necab1,Sh3bp1,Pde1a,Pold2,Sned1,Frmpd1,Snta1,Ifitm2,Hmox1,Mpzl1,Robo3,Stra6,Zfp423,Zfp57,Emx1,Nr2f2,Plagl1,Sat1,Tox3,Tmem160,Des
Johnson_2016_Coexpression_Hippocampus_Human_M14	0.0049995	0.12167	0.482126	1.31419	49	94	Foxc1,Zfp189,Igfbp3,Frat1,Gimap7,Cebpd,Myc,Gpcpd1,Edn1,Rasd1,Tmem100,Tiparp,Rhob,Wnt5b,Foxq1,Lrrc32,Dab2,Lrrc1,Gbp3,Lpar6,Cldn5,Socs2,Igsf11,Mthfd2,Slc52a3,Ier5,Tmem204,Spry1,Per1,Siglecf,Susd3,Phlda3,Nedd9,Echdc3,Pdk4,Prkab1,Akap13
Gemma_GSE59070_Effect_of_acute_and_chronic_social_stress_on_hippocampal_transcriptome_in_mice._timepoint_8.d_Up	0.00502816	0.122082	0.637437	1.54321	49	21	S100a9,Sln,Alas2,Fabp7,Vcam1,Tent5c,Zic4,Hs3st2,Banp,Zic1,Spp1,Myh7,Cadps2
GOBP_EXPORT_ACROSS_PLASMA_MEMBRANE	0.00509949	0.123277	0.531699	1.39562	50	50	Kcna5,Nppa,Kcne2,Kcne4,Atp12a,Slc22a2,Fxyd1,Kcnh2,Kcne1,Slc22a5,Rgs9,Slc27a1,Ano6,Abca1,Slc8a2,Pdzk1,Abcg2,Slc40a1,Slc17a3,Atp4a,Slc8a3,Kcnip2,Slc15a2,Atp4b,Slc22a18,Atp1b2,Atp1a1,Slc4a4
GOBP_ANTIMICROBIAL_HUMORAL_IMMUNE_RESPONSE_MEDIATED_BY_ANTIMICROBIAL_PEPTIDE	0.00510102	0.123277	0.574855	1.46264	50	34	S100a9,Cxcl2,Reg1,Reg3g,Cxcl10,Pgc,Ccl2,Rnase6,Camp,F2,Klk1b1,Cxcl5
GOBP_CELL_KILLING	0.00519948	0.124167	0.480247	1.31255	51	98	Clec7a,Vav1,Ncr1,Stap1,Ceacam2,B2m,Syk,Reg3g,Slc22a13,Ptprc,H2-Ea,Ccl2,C3,Il18,H2-M3,Il13,Nos2,Stxbp2,Fcgr2b,Camp,Unc13d,F2,Arg1,Prf1,H2-K1,Ptpn6,Azgp1,Ceacam1,Cxcl5,P2rx7,Ripk3,Klrd1,Cd5l,C9,Cadm1
GOBP_OLIGODENDROCYTE_DEVELOPMENT	0.00519948	0.124167	0.55501	1.43486	51	41	Nkx6-2,Nkx2-2,Aspa,Olig1,Myrf,Sox11,Fa2h,Sox10,Gsn
GOBP_POSITIVE_REGULATION_OF_CHEMOTAXIS	0.00519948	0.124167	0.475562	1.30637	51	108	Tgfb1,Ccr1,Wnt5a,Cd74,Smoc2,Hspb1,Fgfr1,Edn1,Cxcl10,Csf1,Casr,Csf1r,Ccl19,Met,Dapk2,Trem2,Vegfc,Lbp,Cmklr1,Nckap1l,Ano6,Calr,Tiam1,C5ar1,Gpsm3,Prss56,Ccl5,Rarres2,Stx3,Cdh13,Thbs4,Kdr,Nrp1,F2rl1,Lpar1,Il6,Smad3,Aif1,C3ar1,Cxcl14,Mapk3,S1pr1,Mospd2
GOCC_ANCHORED_COMPONENT_OF_PLASMA_MEMBRANE	0.0052	0.124167	0.559675	1.44391	51	40	Folr1,Cplx3,Folr2,Efna1,Cd2,Treh,Rtn4rl1,Eepd1,Igsf21,Rtn4r,Meltf,Mdga1,Prmt8,Car4
GOBP_REGULATION_OF_SKELETAL_MUSCLE_CONTRACTION	0.00520671	0.124167	0.729707	1.61136	49	11	Scn4a,Casq1,Gstm7,Myh7,Slc8a3,Dmd
GOBP_REGULATION_OF_T_CELL_MEDIATED_CYTOTOXICITY	0.00520938	0.124167	0.606252	1.51116	51	27	Ceacam2,B2m,Slc22a13,Ptprc,H2-Ea,H2-M3,Fcgr2b,H2-K1,Azgp1,Ceacam1,Ripk3,Klrd1
GOBP_CHLORIDE_TRANSPORT	0.00529947	0.125153	0.486307	1.32338	52	91	Clcnkb,Ano2,Wnk4,Bsnd,Gabrq,Clic5,Clcn1,Slc12a4,Slc12a8,Fxyd1,Tspo,Casr,Pcyox1,Slc26a4,Cftr,Slc26a6,Slc12a7,Slc4a1,Slc4a10,Gabra6,Ptafr,Slc12a3,Clcnka,Ano6,Gabra1,Slc12a9,Glra2
GOBP_DIGESTIVE_SYSTEM_PROCESS	0.00529947	0.125153	0.49647	1.34336	52	81	Wnk4,Serpina3c,Neurog1,Tifab,Snx10,Lima1,Slc22a5,Abcg8,Slc26a6,Slc2a2,Inava,Ezr,Slc5a1,Apoa4,Npr3,Fabp2,Aqp5,Ghrl,Tjp2,Crh,Abcg5,Aqp1,Cel,Tff3,Oprk1,Serpina3n,Chrm1,Oxt,Zfp830,Slc9a4,Adra2a
GOBP_POSITIVE_REGULATION_OF_TRANSPORTER_ACTIVITY	0.00529947	0.125153	0.485731	1.32271	52	92	Gal,Arc,Nppa,Kcne2,Wnk4,Plcg2,Adipoq,Atpsckmt,Pon1,Ntsr1,Stac3,Rgn,Slc6a9,Trem2,Cftr,Rgs9,Tcaf1,Ptafr,Sgk2,Kcnc2,Cacng4,Pkd2,Lrrc26,Cacng3,Stac,Pdzk1,Casq1,Pink1,Gstm7,Actn2,Tesc,Kcna1,Kcnip2,Stac2,Dmd
HP_PAIN	0.00529947	0.125153	0.398607	1.15043	52	530	Myh3,Scn4a,Tgfb1,Serping1,F5,Fermt3,Col1a1,Slc34a1,Pstpip1,Psmb9,Slc22a4,Ccr1,Col7a1,Gna14,Col3a1,Psmb8,Ret,Ccn2,Plcg2,Pgam2,Cdkn1a,Kit,Car2,Sox10,Slc34a3,Tnnc1,Myc,Clcn1,Pon1,Myf6,Col8a2,Cldn16,Ntn1,H2-Aa,Mfap5,Snx10,Trpv4,Prss2,Treh,Cars2,Casr,Pole,Ehhadh,Gatm,Mttp,Gucy2c,Xpa,Col9a2,Gypc,Erap1,Met,Trem2,Cftr,Bmp2,Abcg8,Ccnf,Pmp22,Tnfrsf11a,Dmp1,Bves,Pkd1,Col5a1,Slc4a1,Sdhc,Mrap,Abcb4,Wnt1,Ciita…
GOBP_NEGATIVE_REGULATION_OF_PROTEIN_AUTOPHOSPHORYLATION	0.00531084	0.125153	0.728614	1.60894	50	11	Adipoq,Ptprc,Errfi1,Gfra2,Mvp
GOMF_METAL_ION_TRANSMEMBRANE_TRANSPORTER_ACTIVITY	0.00539946	0.126954	0.412638	1.18044	53	350	Kcnk6,Scn4a,Slc5a11,Slc18a2,Slc34a1,Kcna5,Kcnh6,Slc39a2,Abcc9,Kcne2,Slc13a3,Kcnh5,Kcne4,Fxyd4,Atp12a,Atp2a3,Cacng5,Kcnv1,Hcn2,Slc34a3,Slc6a2,Slc9a8,Grin3b,Slc12a4,Slc12a8,Slc22a3,Cldn16,Slc10a1,Chrna10,Trpv4,Kcnh2,Scn4b,Slc39a5,Kcnj14,Kcnn3,Cacna2d3,Slc10a4,Slc6a9,Slc24a2,Cacna1h,Kcne1,Oprm1,Slc5a5,Htr1b,Slc6a13,Kcnj5,Slc12a7,Pkd1,Kcnip1,Slc4a10,Slc39a10,Slc5a1,Slc12a3,Kcnk3,Nipal2,Slc24a4,Ccdc51…
GOBP_OUTFLOW_TRACT_MORPHOGENESIS	0.00549945	0.128461	0.511794	1.36842	54	66	Folr1,Foxc1,Npy2r,Fzd2,Wnt5a,Sox11,Sox17,Smad6,Tbx2,Nrp2,Npy1r,Sfrp2,Npy5r,Gata6,Tbx3,Wnt11,Cldn5,Sema3c,Tgfbr3,Fgfr2,Heyl,Hes1,Pitx2,Nrp1,Sec24b,Tgfbr2
GOBP_KIDNEY_MORPHOGENESIS	0.00549945	0.128461	0.505015	1.35786	54	73	Wnk4,Prkx,Wnt4,Six4,Myc,Gcnt1,Hnf1b,Wnt6,Hoxb7,Sall1,Bmp2,Ahi1,Pkd1,Wnt1,Fat4,Foxj1,Wnt11,Lzts2,Fras1,Agtr2,Pkd2,Wwtr1,Fmn1,Hes1,Wt1,Dchs1,Irx2,Cited1,Klhl3,Zmpste24,Gata3,Irx3,Wnt2b,Pdgfrb,Tacstd2
HP_MALE_PSEUDOHERMAPHRODITISM	0.00550055	0.128461	0.578161	1.46878	54	33	Cyp11a1,Nr0b1,Ar,Wdpcp,Dhx37,Hsd3b1,Cyp17a1,Amh,Cep290,Mks1,Dmrt1,Nr5a1,Wt1
GOBP_REGULATION_OF_INSULIN_LIKE_GROWTH_FACTOR_RECEPTOR_SIGNALING_PATHWAY	0.005541	0.128786	0.643874	1.54902	54	20	Igfbp5,Igfbp3,Ar,Igfbp1,Cdh3,Bmp2,Wnt1,Bmp5
Gemma_GSE59070_Effect_of_acute_and_chronic_social_stress_on_hippocampal_transcriptome_in_mice._timepoint_13.d_Up	0.00554883	0.128786	0.650287	1.55618	54	19	S100a9,Sln,Alas2,Fabp7,Vcam1,Tent5c,Zic4,Hs3st2,Banp,Zic1,Spp1,Myh7
GOMF_VOLTAGE_GATED_POTASSIUM_CHANNEL_ACTIVITY_INVOLVED_IN_CARDIAC_MUSCLE_CELL_ACTION_POTENTIAL_REPOLARIZATION	0.00555156	0.128786	0.699828	1.58788	53	13	Kcna5,Kcne2,Kcne4,Kcnh2,Kcne1,Kcnj5
GOBP_NEGATIVE_REGULATION_OF_COAGULATION	0.0056	0.12953	0.545028	1.41598	55	44	Serping1,Tspan8,Ceacam2,Plg,Edn1,Alox12,F2,Fap,Krt1,Ceacam1,Tfpi,Serpinb2,Fgg,Plat,Usf1,Thbd,Pros1,Pdgfra,Apoe,Klkb1,Plau,Cd9
GOMF_ANION_CATION_SYMPORTER_ACTIVITY	0.00562644	0.12953	0.62995	1.53383	55	22	Slc18a2,Slc6a2,Slc12a4,Slc12a8,Slc22a3,Slc5a5,Slc12a7,Slc12a3,Slc12a9
GOBP_FIBRINOLYSIS	0.00563154	0.12953	0.634156	1.53526	55	21	Serping1,Plg,F2,Fap,Krt1,Serpinb2,Fgg,Plat,Usf1,Thbd,Pros1,Klkb1,Plau
GOBP_POSITIVE_REGULATION_OF_CELL_POPULATION_PROLIFERATION	0.00569943	0.12953	0.388587	1.12705	56	694	Itgax,Glp2r,Igfbp5,Prok1,Adamts1,Tgfb1,Il13ra1,Clec7a,Kcna5,Sphk1,Folr2,Egr4,Sertad1,Stat5a,Sinhcaf,Atf3,Egr1,Nr4a3,Fgf5,Sapcd2,Ccn2,Prl,Ar,Wnt5a,Htr2a,Cdkn1a,Sox11,Cd74,Agtr1a,Kit,Cdh3,Reg1,Sox10,Myc,Aldh1a2,Has2,Gcnt2,Sash3,Vcam1,Gjc2,Syk,Fgfr1,Reg3g,Ptprc,Adm,Edn1,Tbx2,Cxcl10,Ntn1,Hlx,Prrx1,Tspo,Csf1,Egfr,Alox12,Casr,Ccn1,Cdk2,Fgf4,Fgf3,Nrp2,Csf1r,Mas1,Pitx3,Il18,Irak4,Il13,Rhog,Ccl19,Tmem119,…
GOBP_DETECTION_OF_STIMULUS	0.00569943	0.12953	0.444634	1.24696	56	178	Car6,Clec7a,Rpe65,Opn3,Grk4,Tas2r119,Htr2a,Pde6b,Jup,Pip,Kit,Pde6a,Npffr2,Dach1,Ntsr1,Chrna10,Plekhb1,Tspo,Reep6,Casr,Ubc,Trem2,Rgr,Tlr1,Lbp,Opn4,Pkd1,Fap,Ngfr,Gucy2e,Timeless,Rho,H2-K1,Kcnmb1,Nek1,Azgp1,Rcvrn,Pkd2,Grk1,Gnaq,Scn1a,Cnga1,Trpc3,Pold2,Abca4,Col11a1,Cadm1,Cabp4,Nr2f6,Pold4,Ssc5d,Piezo1,Lpo,Srpx,Cdhr2,Kcna1,Kcnip2,Fnta,Opn1sw,Rfc3,Trpm8,Tmem120a,Cep250,Guca1a,Hpn,Rtp4,Cds1,Asic3,Pitpn…
HP_SKIN_RASH	0.00569943	0.12953	0.488201	1.32644	56	88	Ncf2,Psmb9,Clec7a,Cybb,Krt5,Stx11,Gjb3,Cyba,Kit,B2m,Ncf1,Fcgr2b,Slc4a1,Sdhc,Gjb4,Ciita,Btk,Prf1,Mefv,Il2rg,Sptb,Hlcs,Jak3,Lrrc8a,Spp1,Pdgfra,Ripk1,Il6,Cd28,Rfxap,Enpp1,Lyst,Otulin,Tnfrsf1a,Apoa1,Spta1,Il17ra,Ercc5,Dnase1,Ak2
HP_THICKENED_SKIN	0.00569943	0.12953	0.417176	1.19064	56	321	Fos,Col1a1,Psmb9,Clec7a,Col7a1,Ccdc141,Psmb8,Abcc9,Sema3a,Krt5,Tnnt2,Tacr3,Slc29a3,Dsg2,Dusp6,Gjb3,Pkp1,Jup,Kit,Cdh3,Sox10,Tnnc1,Exph5,Krt14,Kiss1r,Gjc2,Fgfr1,Pnpla1,Sult2b1,H2-Ea,Agpat2,Xpa,Rin2,Usb1,Adamts10,Psat1,Tat,Card14,Vegfc,Nop10,Sdhc,Gjb4,Cidec,Itgb4,Col14a1,Srebf1,Naga,Dsp,Slc12a3,Dsc2,Gls,Krt1,Piga,Clcnka,Pex26,Lipe,Idua,Sumf1,Tyr,Ttc7,Aqp5,Gins1,Pex10,Il2rg,Il2rb,Pparg,Fgfr2,Hsd11b1,…
HAY_BONE_MARROW_NEUTROPHIL	0.00569943	0.12953	0.414558	1.18544	56	344	S100a9,Ptgs2,Asgr1,Klf4,Gask1b,Tgfb1,Ncf2,F5,Igsf6,Fos,Pstpip1,Cybb,Slc15a3,Trib1,Capg,Tlr8,Stx11,S100a4,Ly86,Cyba,Rbp7,Ctsz,Asgr2,Ltbr,Vnn1,Mtmr11,Mpeg1,Stac3,Hlx,Tspo,Ncf1,Rbm47,Snx10,Cars2,Emb,Cklf,Abracl,Rin2,Mgst1,Csf3r,Lcp1,Stxbp2,Emilin2,Slc16a3,Aqp9,Aldh3b1,Rhob,Vim,Pycard,Steap4,Peli2,Naga,Ptafr,Scand1,Cdc42ep3,Dysf,Ogfrl1,Ltb4r1,Cda,Gca,Ano6,Slc24a4,Creb5,Lin7a,Gm2a,Serpinb2,Timp2,Mefv,…
GOBP_MICROGLIAL_CELL_ACTIVATION	0.00570114	0.12953	0.571352	1.45372	56	34	Sphk1,Mmp8,Tlr8,Itgb2,Stap1,Ptprc,Il13,Tnf,Trem2,Cst7,Tlr1,C5ar1,Grn,Ctsc,Il6,Aif1,Tyrobp,Nr1d1,Tlr7
GOCC_PROTEIN_COMPLEX_INVOLVED_IN_CELL_ADHESION	0.00570799	0.12953	0.593373	1.48904	56	29	Itgax,Itgal,Itgb2,Itgb7,Itga7,Emilin1,Itgb4,Itgbl1,Tspan32,Itgae,Itgb3,Jam3,Itga9,Itgb6,Cd28
GOBP_OSSIFICATION	0.00579942	0.130764	0.41644	1.18863	57	322	Igfbp5,Isg15,Clec3a,Egr2,Tgfb1,Col1a1,Slc34a1,Foxc1,Ccr1,Kazald1,Stc1,Ptger4,Igfbp3,Omd,Ccn2,Wnt4,Wnt5a,Sox11,Col1a2,Id3,Asgr2,Rdh14,Smad6,Tnn,Fbn2,Bglap,Penk,Sox2,Csf1,Snx10,Egfr,Sparc,Casr,Ccn1,Sbno2,Junb,Mn1,Tmem119,Tnf,Bmp2,Rorb,Vegfc,Klf10,Tnfrsf11a,Dmp1,Bmp3,Hgf,Sfrp2,Snai1,Alox15,Phex,Bmp5,Fat4,Cbfb,Wnt11,Ano6,Nppc,Atp6v0a4,Col2a1,Clec3b,Fbxo5,Shox2,P2rx7,Alox5,Cebpa,Myoc,Sgms2,Pparg,Tfap2…
GOMF_HEPARIN_BINDING	0.00579942	0.130764	0.470057	1.29577	57	117	Adamts1,Postn,Fgfbp3,Ccn2,Smoc2,Aoc1,Fgfr1,Ptprc,Cxcl10,Ccn1,Fgf4,Nrp2,Pcsk6,Gpnmb,Eva1c,Adgrg1,Adamts8,Col5a1,F2,Fstl1,Rtn4rl1,Impg2,Apob,Serpinc1,Efemp2,Cxcl5,Serpind1,Clec3b,Pcolce2,Tgfbr3,Fgfr2,Rtn4r,Fgfr4,Mmp7,Fgf7,Slit1,Zfp146,Cel,Col13a1,Rpl22,Col11a1,Thbs4,Nrp1,Ltbp2,Sfrp1,Col25a1,Lipc,Apoe,Prelp,Fgfrl1
GOBP_MAMMARY_GLAND_MORPHOGENESIS	0.0058	0.130764	0.569012	1.45597	57	36	Igfbp5,Wnt4,Ar,Wnt5a,Scrib,Tbx2,Ntn1,Csf1,Pgr,Csf1r,Tbx3,Arg1,Fgfr2,Ddr1,Tgfbr2,Elf3,Bax,Ccl11,Src,Epha2,Capn1
GOBP_SKELETAL_MUSCLE_CONTRACTION	0.0059	0.132425	0.560238	1.43985	58	38	Myh3,Scn4a,Rcsd1,Tnnc1,Stac3,Chrnd,Chrnb1,Tnni2,Stac,Tnnt1,Casq1,Synm,Gstm7,Myh7,Tnni1,Slc8a3,Stac2,Dmd
GOBP_NEGATIVE_REGULATION_OF_SMOOTH_MUSCLE_CELL_PROLIFERATION	0.0059	0.132425	0.560352	1.44015	58	38	Klf4,Igfbp5,Npr1,Apod,Trib1,Igfbp3,Cdkn1a,Adipoq
HP_ABNORMAL_MACROPHAGE_MORPHOLOGY	0.00591182	0.132425	0.608446	1.51095	58	26	Ncf2,Cybb,Slc29a3,Stx11,Cyba,Ncf1,Slc7a7,Stxbp2,Unc13d,Prf1
GOMF_INWARD_RECTIFIER_POTASSIUM_CHANNEL_ACTIVITY	0.00593323	0.132619	0.631102	1.52787	58	21	Kcnk6,Abcc9,Kcne2,Kcnh2,Kcnj14,Kcnj5,Kcnj12,Kcnk1,Kcnj1,Kcnj13
GOCC_TERMINAL_BOUTON	0.0059994	0.133811	0.549835	1.42148	59	41	Calb2,Slc18a2,Slc18a3,Cplx3,Tnn,Th,Ntsr1,P2rx3,Kcnc2,Grik3,Cabp4,Oxt,Cplx1
GOMF_RETINAL_BINDING	0.00603642	0.134247	0.694522	1.59529	58	14	Crabp2,Opn3,Rbp1,Rlbp1,Rbp7,Aldh1a2,Opn4,Rho,Rbp2
GOBP_NEGATIVE_REGULATION_OF_MYOBLAST_DIFFERENTIATION	0.00604473	0.134247	0.641608	1.54357	59	20	Ankrd2,Tgfb1,Id3,Cxcl10,Il18,Tnf,Prickle1,Tbx3
HP_RHINITIS	0.00609939	0.134735	0.54871	1.41858	60	41	Cfap300,Slc29a3,Plcg2,Ofd1,Lrrc56,Snx10,Dnai1,Ciita,Stk36,Foxj1,Idua,Dnaaf5,Gfi1,Dnajb13,Rsph1,Zmynd10,Ccno,Ccdc65,Rfxap,Il4ra,Pgm3,Dnah1
Gemma_GSE10415_7_Brain_Regions_in_20_Inbred_Strains_of_Laboratory_Mice_StrainOrLine_129S1.SvImJ_Down	0.00609939	0.134735	0.409621	1.17345	60	371	Cyp11a1,Ttr,Slc14a1,Cd82,Rnf32,Aspa,Plekhh1,Fgfbp3,Tacr3,H2-Eb1,Cyp4f15,Pcdh10,Fabp7,Plvap,Krt12,Klk8,Stab2,Pgm5,Fxyd1,Slc16a7,Igfbpl1,Cars2,Bid,Wfdc5,Ptprr,Lypd8,Kcnj14,Cacna2d3,Thg1l,Ppp1r1c,Scrg1,Alg1,Bbs7,Kifc2,Nt5m,Acer2,Tbata,St18,Dusp15,Dok7,Plcd3,Nat8f1,Prss32,Zfp316,Ptpro,Isoc2b,Peli2,Cpxm2,Dsp,Grm8,Nipal2,Ogfrl1,Cox8b,Tubb2b,Cldn5,Mag,Ucp3,N6amt1,Ccdc28b,Tmbim1,Celsr2,Tfap2c,Hspb3,Banp,…
GOBP_SPERM_EGG_RECOGNITION	0.00610549	0.134735	0.587069	1.47787	60	30	Folr1,Folr2,Fetub,Adam18,Zp1,Acr,Prss55,Zpbp2
HP_PROLONGED_QTC_INTERVAL	0.00619289	0.135508	0.668456	1.56475	60	16	Kcna5,Kcne2,Kcnh2,Scn4b,Kcnj5
GOBP_NEUTROPHIL_CHEMOTAXIS	0.00619938	0.135508	0.511595	1.36457	61	64	S100a9,Vav1,Cxcl2,Fcer1g,Cd74,Itgb2,Ccl3,Syk,Edn1,Cxcl10,Cklf,Ccl20,Ccl2,Ccl19,Csf3r,Dapk2,Lbp,Nckap1l,Pik3cd,Cxcl5,C5ar1,Ccl5,Ccl22,Lgals3,Jam3,Thbs4,Pip5k1c
HP_DECREASED_FERTILITY_IN_MALES	0.00619938	0.135508	0.501321	1.34793	61	73	Adgrg2,Tgfb1,Nr0b1,Cfap300,Ofd1,Lrrc56,Dnai1,Cftr,Dhx37,Hsd3b1,Cyp17a1,Stk36,Ube2t,Foxj1,Amh,Dnaaf5,Dnah2,Fance,Fanca,Fancc,Dnajb13,Rad51,Nr5a1,Cyp19a1,Wt1,Rsph1,Zmynd10,Gata4,Ccno,Ccdc65,Palb2,Xrcc2,Amhr2,Dnah1
DESCARTES_FETAL_EYE_STROMAL_CELLS	0.00619938	0.135508	0.500943	1.34691	61	73	Adgrg2,Col1a1,Col3a1,Postn,Dcn,Omd,Fmod,Col1a2,Slc6a2,Kdelr3,Penk,Adamtsl4,Mfap5,Sparc,Vasn,Medag,Col5a1,Emilin1,Col14a1,Sfrp2,Sult1e1,Dkk2,Itgbl1
GOBP_POSITIVE_REGULATION_OF_MORPHOGENESIS_OF_AN_EPITHELIUM	0.00620559	0.135508	0.586512	1.47647	61	30	Itgax,Wnt4,Ar,Six4,Alox12,Hoxb7,Wnt5b,Pik3cd,Agtr2,Egf
DEBOSSCHER_NFKB_TARGETS_REPRESSED_BY_GLUCOCORTICOIDS	0.00626452	0.136509	0.658771	1.56568	61	18	Vcam1,Edn1,Ccl2,Il18,Il13,Nos2,Tnf,Il11,Ccl5,Il2,Il6,Ccl11,Il12a
GOBP_EPITHELIAL_CELL_PROLIFERATION	0.00629937	0.136696	0.417261	1.18978	62	311	Igfbp5,Tgfb1,Stat5a,Igfbp3,Nr4a3,Bcl11b,Prkx,Bmper,Prl,Ar,Wnt5a,Six4,Sox11,Fabp7,Agtr1a,Kit,Cdh3,Reg1,Myc,Ceacam2,Aldh1a2,Klk8,Has2,B2m,Col8a2,Fgfr1,Reg3g,Sox2,Pgr,Rgn,Egfr,Sparc,Fut1,Nrp2,Errfi1,Col8a1,Tnf,Bmp2,Vegfc,Zfp36l1,Id2,Mtss1,Wnt7a,Hgf,Fap,Ngfr,Sfrp2,Nr4a1,Sfn,Bmp5,Arg1,Dll4,Pik3cd,Ceacam1,Cdkn2b,Lims2,Alox5,Ghrl,Tgfbr3,Gata2,Pparg,Egf,Fgfr2,Gli1,Iqgap3,Fgf7,Tnmd,C5ar1,Tgfa,Itgb3,Slurp1…
GOBP_RESPONSE_TO_PEPTIDE	0.00629937	0.136696	0.401496	1.15476	62	449	Glp2r,Cyp11a1,Klf4,Gal,Igfbp5,Egr2,Gh,Col1a1,Slc34a1,Rpe65,Cybb,Mgarp,Stat5a,Egr1,Nr4a3,Ccn2,Prl,Hhex,Socs3,Adipoq,Igfbp1,Gdf15,Agtr1a,Car2,Reg1,Ceacam2,Insrr,Vcam1,Bglap,Casp4,Reg3g,Mbd5,Th,Pnpla3,Crhbp,Adm,Edn1,Ass1,Ucp2,Gcnt1,Cyp11b1,Ghr,Sparc,Nr4a2,Casr,Ppp1r9b,Errfi1,Crhr2,Mas1,Osbpl8,Trem2,Vps13c,Zfp36l1,Klf10,Trim16,Vim,Fcgr2b,Inava,Slc27a1,Pck2,Timp1,Cps1,Mmp3,Ngfr,Ccna2,Cd40,Wnt1,Srebf1,…
Bagot_2016_StressSusceptibleVsCTRL_HC	0.00633548	0.137194	0.629215	1.5233	62	21	S100a9,Doc2g,Trh,Ugt8a,Penk,Cldn11,Slc10a4
GOMF_IMMUNOGLOBULIN_BINDING	0.00638233	0.137922	0.663686	1.56679	62	17	Fcer1g,Fcer1a,Pip,Cd22,Fcgrt,Fcgr2b,Fcgr1,Ambp,Jchain,Vwf,Lgals3
GOBP_MEIOSIS_I_CELL_CYCLE_PROCESS	0.00639936	0.138004	0.516416	1.37269	63	60	Mnd1,Espl1,P3h4,Stag3,Sgo2a,Plk1,Ccne2,Pttg1,Ing2,Cks2,Fbxo5,Rad50,Mov10l1,Rad51,Psmc3ip,Sycp2,Mybl1,Dmrt1,Msh5,Ndc1,Cdc25b,Ccne1,Eme2,Mlh3
GOCC_INTRINSIC_COMPONENT_OF_EXTERNAL_SIDE_OF_PLASMA_MEMBRANE	0.00644567	0.138215	0.69119	1.58763	62	14	Folr1,F10,Folr2,Igsf21,Rtn4r,Car4
HP_RENAL_SALT_WASTING	0.00646661	0.138215	0.65764	1.56299	63	18	Cyp11a1,Clcnkb,Nr0b1,Bsnd,Cyp11b1,Mrap,Hsd3b1,Clcnka
GOBP_SEX_DETERMINATION	0.00648364	0.138215	0.663546	1.56647	63	17	Nr0b1,Wnt4,Ar,Six4,Insrr,Amh,Dmrt1,Nr5a1,Wt1
GOBP_POSITIVE_REGULATION_OF_CATION_TRANSMEMBRANE_TRANSPORT	0.00649935	0.138215	0.472219	1.29868	64	111	Gal,Arc,Nppa,Kcne2,Wnk4,Plcg2,Bdkrb1,Atpsckmt,Gjc2,Fxyd1,Ntsr1,Cxcl10,Stac3,Rgn,Kcnh2,Slc6a9,Il13,Trem2,F2rl3,Rgs9,F2,Ano6,Kcnmb1,Kcnc2,Cacng4,Pkd2,Lrrc26,Cacng3,Stac,Pdzk1,Casq1,Pink1,Gstm7,Actn2,Tesc,Kcna1,Kcnip2,Gper1,Stac2,Dmd,Bax,Galr2
GOMF_ACTIVE_TRANSMEMBRANE_TRANSPORTER_ACTIVITY	0.00649935	0.138215	0.428146	1.21001	64	230	Slc5a11,Slc18a2,Slc34a1,Slc22a4,Tap1,Slc1a5,Abcc9,Slc13a3,Slc15a3,Atp12a,Slc35d3,Slco5a1,Slc34a3,Slc6a2,Slc9a8,Slc25a18,Slc22a2,Slc12a4,Slc12a8,Slc22a3,Slc16a7,Slc10a1,Slc10a4,Slc6a9,Slc24a2,Slc5a5,Slc10a7,Slc26a4,Slc22a5,Slc6a13,Slc38a3,Cftr,Abca8b,Abcg8,Slc16a3,Slc22a7,Slc26a6,Slc12a7,Slc4a1,Abcb4,Slc4a10,Slc5a1,Slc16a6,Slc12a3,Slc17a6,Slc45a3,Slc24a4,Abca1,Slc22a6,Slc33a1,Slc12a9,Slc25a16,Slc6…
GOMF_IMMUNE_RECEPTOR_ACTIVITY	0.00649935	0.138215	0.490658	1.32908	64	83	Il13ra1,Ccr1,Fcer1g,Il22ra2,Il17re,Cd74,Cxcr3,H2-Aa,H2-Ea,Ghr,Csf2rb2,Il1rap,Csf3r,Ackr4,Fcgr2b,Gfra2,Csf2ra,Cmklr1,Cxcr5,Ebi3,Il2rg,Ackr2,Il9r,Klrd1,Il2rb,Il3ra,C5ar1,Ccr10,Cr2,Prlr,Lepr,C3ar1,Ctsh,Il1rl2,Il4ra,Csf2rb,Il17ra,Cd4
HP_STRIDOR	0.00651172	0.138215	0.599719	1.49487	64	27	Scn4a,Serping1,Slc18a2,Slc18a3,Scarf2,Trpv4
GOBP_REGULATION_OF_CELL_FATE_SPECIFICATION	0.00651534	0.138215	0.73595	1.59854	61	10	Ar,Wnt5a,Sox17,Esrp1,Sfrp2,Wnt11
GOBP_TERTIARY_ALCOHOL_METABOLIC_PROCESS	0.00659898	0.139147	0.666198	1.55947	64	16	Cyp11a1,Wnt4,Cyp11b1,Cacna1h,Bmp2,Bmp5,H6pd,Akr1b8
GOBP_AGING	0.00659934	0.139147	0.424835	1.20391	65	249	Igfbp5,Apod,Fos,Ddc,Kcne2,Dcn,Npy2r,Tacr3,Ccn2,Htr2a,Cdkn1a,Igfbp1,Itgb2,Krt14,B2m,Vcam1,Nqo1,Fbxo4,Bglap,Penk,Gsn,Th,H2ax,Adm,Edn1,Tbx2,Ass1,Ucp2,Tspo,Rgn,Alox12,Ppp1r9b,Chek1,Pitx3,Endog,H2-M3,Id2,Cnp,Timp1,Krt25,Wnt1,Srebf1,Npy5r,Nudt1,Tbx3,Ing2,Arg1,Amh,Ucp3,Cdkn2a,Kcnmb1,Cdkn2b,Chek2,Timp2,Fbxo5,Calr,Mmp7,Prdm2,Inpp5d,Aurkb,Cyp1a1,Nr5a1,Cisd2,Mbd3,Kynu,Creb1,Adra1a,Trp53,Tgfbr2,Zmpste24,Ctsc…
DropViz_STR_Polydendrocytes_Tnr_cluster-markers.csv	0.00659934	0.139147	0.499607	1.34332	65	73	Nkx2-2,C1ql1,Abtb2,Olig1,Rlbp1,Cyp2j6,Fabp7,Sox10,Tmem100,Lima1,Chadl,Mmp15,Bcas1,Il1rap,Scrg1,Sez6l,Tmem163,Tmem255b,Gm2a,Lims2,Cspg4,Olig2,Sh3bp4,Tmem176b,Enpp6,Mfsd2a,Pllp,Spon1,Col9a3,Pdgfra,Mpzl1,Sirt2,Traf4,Cd9
GOBP_PHOTOTRANSDUCTION	0.00669933	0.140403	0.548066	1.41916	66	42	Opn3,Grk4,Pde6b,Pde6a,Plekhb1,Rgr,Opn4,Gucy2e,Rho,Rcvrn,Grk1,Gnaq,Cnga1,Trpc3,Abca4,Cabp4,Fnta,Opn1sw,Guca1a,Cds1,Pitpnm1,Gnat2
GOBP_CELLULAR_RESPONSE_TO_DRUG	0.00669933	0.140403	0.520672	1.37635	66	55	Ddc,Kcne2,Adipoq,Sox10,Myc,Th,Crhbp,Edn1,Slc10a1,Egfr,Kcnh2,Ppp1r9b,Htr1b,Nos2,Acer2,Chek2,Qdpr,Pde4a
GOBP_NEGATIVE_REGULATION_OF_DEVELOPMENTAL_PROCESS	0.00669933	0.140403	0.38869	1.12681	66	675	Cartpt,Ankrd2,Nkx6-2,Klf4,Igfbp5,Npr1,Adamts1,Tgfb1,Foxc1,Ccr1,Sfrp5,Chad,Tmem98,Postn,Nkx2-2,Sema3a,Dcn,Trib1,Gpr137b,Sinhcaf,Bdnf,Prl,Hhex,Wnt4,Nfatc1,Efna1,Wnt5a,Cdkn1a,Six4,Adipoq,Sox11,Cd74,Sox17,Gdf15,Cdh3,Sox10,Myc,Id3,Ceacam2,Klk8,Ecscr,Tcf23,B2m,Smad6,Tnn,Arpin,Reg3g,Six3,Tbx2,Cxcl10,Fbln1,Ntn1,Hlx,Sox2,Tspo,E2f2,Adamts7,Rgn,Egfr,Sparc,Angpt2,Chadl,Fgf3,Zfp36l2,Inha,Pitx3,Zfp536,Cdk5rap2…
GOBP_GANGLION_DEVELOPMENT	0.00678524	0.141913	0.694307	1.57535	65	13	Sema3a,Six4,Nrp2,Rgs4,Sema3f,Unc5c,Nrp1,Ascl1
GOBP_REGULATION_OF_EPITHELIAL_CELL_MIGRATION	0.00679932	0.141913	0.438122	1.23188	67	195	Ptgs2,Klf4,Tgfb1,Sema3a,Stc1,Dcn,Stat5a,Bmper,Plcg2,Efna1,Wnt5a,Jup,Smoc2,Ceacam2,Has2,Hspb1,Fgfr1,Edn1,Sparc,Alox12,Angpt2,Fut1,Fgf4,Nrp2,Ptprr,Rin2,Tnf,Met,Vegfc,Rhob,Wnt7a,Adamts9,Cd40,Mmrn2,Stard13,Dll4,Srpx2,Pik3cd,Ceacam1,Calr,Gata2,Agtr2,Pparg,Egf,Fgf7,Sh3bp1,Dnaja4,Nus1,Itgb3,Kdr,Angpt4,Nrp1,Grn,Hmox1,Tgfbr2,Rras,Prcp,Apoe,Dock1,Gata3,Plpp3,Fbxw7,Ctsh,Adgrb1,Zc3h12a,Vash1,Krit1,Nr2f2,Dusp…
GOBP_VENTRICULAR_CARDIAC_MUSCLE_CELL_ACTION_POTENTIAL	0.00681226	0.141913	0.597705	1.48986	67	27	Kcne2,Kcne4,Dsg2,Jup,Kcnh2,Kcne1,Kcnj5,Dsp,Dsc2,Bin1
GOMF_VOLTAGE_GATED_CHLORIDE_CHANNEL_ACTIVITY	0.00687285	0.142869	0.719806	1.58949	65	11	Clcnkb,Clcn1,Clcnka,Ano6
GOBP_SKELETAL_SYSTEM_MORPHOGENESIS	0.00689931	0.142869	0.449082	1.2533	68	155	Tbx4,Col1a1,Foxc1,Chad,Stc1,Alx1,Ccn2,Neurog1,Six4,Sox11,Has2,Chst11,Fbn2,Fgfr1,Tifab,Prrx1,Trpv4,Fgf4,Tiparp,Hoxb7,Mthfd1l,Tmem119,Pkd1,Pcgf2,Wnt7a,Csrnp1,Sfrp2,Mmp13,Pappa2,Nppc,Col2a1,Shox2,Tfap2a,Fgfr2,Fgr,Rarg,Col13a1,Col11a1,Msx1,Fmn1,Pdgfra,Msx2,Rflnb,Sfrp1,Inppl1,Fgfr3,Mmp2,Tgfbr2,Zmpste24,Thra,Col27a1,Smad3,Scx,Satb2,Alpl,Nab2,Uncx,Rdh10,Zfand5,Mmp16,Fgf8
GOBP_REACTIVE_NITROGEN_SPECIES_METABOLIC_PROCESS	0.00689931	0.142869	0.513796	1.36573	68	60	Ptgs2,Klf4,Clec7a,Cyp1b1,Tmem106a,Mmp8,Itgb2,Nqo1,Edn1,Ass1,Tspo,Rgn,Nos2,Tnf,Cps1,Agtr2,Pkd2,Spr,Ddah1
GOBP_STABILIZATION_OF_MEMBRANE_POTENTIAL	0.00691506	0.142911	0.70702	1.58481	66	12	Kcnk6,Kcnk3,Kcnk9,Kcnk13,Kcnk1
GOBP_REGULATION_OF_LEUKOCYTE_MIGRATION	0.0069993	0.143513	0.451805	1.25975	69	151	Ccl28,Apod,Ccr1,Tnfrsf14,Ptger4,Fut9,Wnt5a,Bdkrb1,Cd74,Cxcr3,Stap1,Plvap,Dock8,Edn1,Cxcl10,Csf1,Ccl20,Csf1r,Rhog,Ccl19,Tnf,Dapk2,Trem2,Vegfc,Lbp,Pycard,Emilin1,Ptafr,Cmklr1,Nckap1l,St3gal4,Bmp5,Sele,Ano6,Rin3,Ripk3,Calr,Fut4,C5ar1,Gpsm3,Prss56,Ccl5,Rarres2,Lgals3,Jam3,Thbs4,Ecm1,Cd300a,Mst1,F2rl1,Hmox1,Il6,Aif1,C3ar1,Cxcl14,Mapk3
GOBP_CARDIAC_CONDUCTION	0.0069993	0.143513	0.462311	1.27842	69	125	Kcnk6,Npr1,Kcna5,Kcnh6,Nppa,Abcc9,Kcne2,Kcne4,Dsg2,Fxyd4,Atp2a3,Cacng5,Jup,Fxyd1,Kcnh2,Scn4b,Kcnj14,Cacna2d3,Kcne1,Kcnj5,Kcnip1,Dsp,Kcnk3,Dsc2,Bin1,Nppc,Kcnj12,Cacng4,Slc8a2,Kcnk1,Cacng3,Casq1,Hcn4,Sptbn4,Fxyd3,Scn3b,Atp2b2,Slc8a3,Kcnip2,Zmpste24,Cacng8,Cacnb4,Nup155,Itpr1,Tbx18,Gjc1,Scn1b,Atp1b2,Atp1a1,Prkaca
GOCC_BRUSH_BORDER	0.0069993	0.143513	0.489358	1.32487	69	82	Folr1,Slc34a1,Cdhr5,Drd5,Enpep,Myo1d,Slc34a3,Lima1,Mttp,Espn,Slc26a4,Slc22a5,Slc26a6,Slc2a2,Pemt,Ezr,Slc5a1,Atp6v0a4,Ush1c,Cybrd1,Amn,Shank2,Kcnk1,Pdzk1,Aqp1,Abcg2,Car4,Plec,Slc17a3,Slc3a1,Cdhr2,Atp7a,Gna12,Slc28a3
DropViz_STR_Mural_Rgs5Acta2_cluster-markers.csv	0.0069993	0.143513	0.443476	1.24299	69	174	Sncg,Serping1,Foxc1,Hrct1,Col3a1,Rrad,Abcc9,Enpep,Ifitm1,Mxra8,Atp2a3,Rcsd1,Col1a2,Cdkn1c,Tmem51,Hspb1,Cp,Foxs1,Sparc,Itga7,Gypc,Vasn,Cnn2,Vasp,Lrrc32,Vim,Prss23,Cd248,Tbx3,Pdlim1,Rgs5,Kcnmb1,Tfpi,Plat,Cspg4,Pde5a,Hrc,Ifitm3,Eva1b,Zic1,S100a11,Atp13a5,Col4a1,Myh11,Heyl,Phldb2,Aoc3,Rasl12,Sh3bgr,Rarres2,Tagln,Hes1,Car4,Ifitm2,Bgn,Pdlim3,Kank2,Ednra,Gper1,Rras,Myl9,Tmem45a,Esyt1,Ggt1,Acta2,Nr2f2,Mn…
GOBP_RESPONSE_TO_RETINOIC_ACID	0.00709929	0.144764	0.494564	1.33512	70	78	Klf4,Col1a1,Ret,Zfp105,Gjb3,Wnt5a,Lrat,Rxrg,Aldh1a2,Hsd17b2,Wnt6,Rorb,Acer2,Wnt5b,Trim16,Srebf1,Gata6,Wnt11,Pparg,Fgfr2,Ptges,Rarg,Aqp1,Oxt,Ascl1,Creb1,Tesc,Gdap2,Igfbp2,Ctsh,Cd38,Tead2,Gjb2,Epha3,Pdgfrb
HP_ABNORMAL_DELIVERY	0.00709929	0.144764	0.514429	1.36616	70	59	Cyp11a1,Myh3,F5,Col1a1,Dlk1,Col1a2,Myf6,Cyp11b1,Col5a1,F2,Mtmr14,Serpinc1,Bin1,Fgg,Mks1,Thpo,Itgb3,Pex1,Zmpste24,Ptcd3,Enpp1,Lmna,Dnm2,Plod1,Abcc6,Polr3a,Mypn,Neb,Serpinh1,Klhl41,Alb,Crtap
GOBP_REGULATION_OF_VENTRICULAR_CARDIAC_MUSCLE_CELL_ACTION_POTENTIAL	0.00718525	0.144764	0.71901	1.58773	68	11	Dsg2,Jup,Dsp,Dsc2,Bin1
GOBP_POSITIVE_REGULATION_OF_LEUKOCYTE_MEDIATED_IMMUNITY	0.00719928	0.144764	0.493091	1.33019	71	77	Tgfb1,Clec7a,Vav1,Itgb2,Stap1,B2m,Sash3,Slc22a13,Ptprc,H2-Ea,C3,Il18,H2-M3,Nos2,Tnf,Cd40,Ptafr,Btk,Tnfsf4,Fzd5,Arg1,H2-K1,Azgp1,Klrd1,Rsad2,Cadm1,Il2,F2rl1,Il6,Cd28,Gata3,Mavs,Il12a,Nectin2,Tyrobp
GOBP_VITAMIN_METABOLIC_PROCESS	0.00719928	0.144764	0.474762	1.29897	71	100	Folr1,Cyp11a1,Rpe65,Folr2,Rbp1,Rlbp1,Lrat,Cyp4f13,Aldh1a2,Vnn1,Rgn,Mthfd1l,Shmt1,Psat1,Tnf,Cyp4f14,Bco1,Snai1,Aox1,Vkorc1l1,Mthfd2,Slc52a3,Amn,Vkorc1,Gfi1,Rbp2,Hlcs,Cyp1a1,Slc2a1,Ctrc,Abcd4
GOBP_EXCRETION	0.00719928	0.144764	0.521078	1.37528	71	54	Avpr2,Npr1,Clcnkb,Adora2b,Stc1,Guca2b,Agtr1a,Cldn16,Edn1,Abcg8,Aqp9,Clcnka,Avp,Atp6v0a4,Amn,Agtr2,Abcg5,Abcg2,Gnai2,Kcnj1,Cln3,Oxt,Adra1a,Hmox1,Slc22a18,Chrna3,Pou3f3,Tacr2,Aqp6,Kcnma1,Scnn1g
GOBP_REGULATION_OF_PHAGOCYTOSIS	0.00719928	0.144764	0.500711	1.34428	71	71	C2,Clec7a,Sphk1,Fcer1g,Cyba,Adipoq,Stap1,Syk,Ptprc,C3,Tnf,Trem2,Fcgr2b,Pycard,Alox15,Nckap1l,Dysf,Ano6,Calr,Gata2,Il2rg,Il2rb,Pparg,Fgr,Pip4p2,Pla2g5,Hck
GOBP_GRANULOCYTE_CHEMOTAXIS	0.00719928	0.144764	0.492603	1.32982	71	78	S100a9,Vav1,Cxcl2,Fcer1g,Cd74,Itgb2,Ccl3,Syk,Edn1,Cxcl10,Csf1,Cklf,Ccl20,Csf1r,Ccl2,Ccl19,Csf3r,Dapk2,Lbp,Cmklr1,Nckap1l,Pik3cd,Cxcl5,C5ar1,Ccl5,Rarres2,Ccl22,Lgals3,Jam3,Thbs4,Pip5k1c
HP_RECURRENT_SKIN_INFECTIONS	0.00719928	0.144764	0.488692	1.32307	71	82	Ncf2,Fermt3,Clec7a,Col7a1,Cybb,Krt5,Cyba,Krt14,Gjc2,Dock8,Sp110,Ncf1,Egfr,Itgb4,Ciita,Srebf1,Btk,Krt1,Pik3cd,Card9,Gins1,Il2rg,Tmc6,Gfi1,Il7,Jak3,Lrrc8a,Cfi,Ctsc,Rfxap,Hyou1,Lyst,Gjb2,Pgm3,Ap3b1,Il17ra,Chst14,Knstrn,Cdh23,Il10ra,Uros,Myd88,Carmil2,Polr3a,Psenen,Itga6
MANNO_MIDBRAIN_NEUROTYPES_HRGL2B	0.00719928	0.144764	0.414201	1.18215	71	321	Egr2,Shisa3,Fos,1700010I14Rik,Wscd1,Nuf2,Serinc5,Nkx2-2,Krt5,Gpr137b,Fgfbp3,Egr1,Gfap,Dnajb1,Fzd2,Bard1,Krt14,Has2,Slc25a18,Vcam1,Cenpe,Dsel,Hspb1,Acss1,H2ax,Pbk,Sox2,Egfr,Id4,Ccn1,Gatm,Zfp36l2,Kcnn3,Mttp,Slc6a9,Ptf1a,Mgst1,Sall1,Adgrg1,Zfp36l1,Sgo2a,Pmp22,Cenpn,Mki67,Vim,Pou3f2,Wnt7a,Plcd3,Irx4,Sez6l,Sfrp2,Nacc2,Kif15,Inhbb,Cspg5,Foxj1,Creb5,Cep126,Birc5,Gins1,Spry2,Eepd1,Fat3,Veph1,Qdpr,Lrrc4c,…
GOBP_INTEGRIN_MEDIATED_SIGNALING_PATHWAY	0.00739926	0.148498	0.482914	1.31018	73	86	Itgax,Itgal,Isg15,Adamts1,Fermt3,Col3a1,Vav1,Ccn2,Itgb2,Ceacam2,Syk,Itgb7,Itga7,Cd63,Timp1,Itgb4,Itgbl1,Ceacam1,Tspan32,Lims2,Itgae,Fgr,Txk,Hck,Itgb3,Nedd9,Nrp1,Itga9,Itgb6,Dock1,Plpp3
GOMF_SECONDARY_ACTIVE_TRANSMEMBRANE_TRANSPORTER_ACTIVITY	0.00749925	0.149369	0.442119	1.24014	74	180	Slc5a11,Slc18a2,Slc34a1,Slc22a4,Slc1a5,Slc13a3,Slc15a3,Slc35d3,Slco5a1,Slc34a3,Slc6a2,Slc9a8,Slc25a18,Slc12a4,Slc12a8,Slc22a3,Slc16a7,Slc10a1,Slc10a4,Slc6a9,Slc24a2,Slc5a5,Slc10a7,Slc26a4,Slc22a5,Slc6a13,Slc38a3,Slc16a3,Slc22a7,Slc26a6,Slc12a7,Slc4a1,Slc4a10,Slc5a1,Slc16a6,Slc12a3,Slc17a6,Slc45a3,Slc24a4,Slc22a6,Slc33a1,Slc12a9,Slc25a16,Slc6a12,Slc8a2,Slco1a5,Slc17a5,Slco2b1,Mfsd2a,Slc24a1,Slc7a5…
GOMF_SOLUTE_SODIUM_SYMPORTER_ACTIVITY	0.00749925	0.149369	0.517775	1.37173	74	57	Slc5a11,Slc18a2,Slc34a1,Slc13a3,Slc34a3,Slc6a2,Slc22a3,Slc10a1,Slc10a4,Slc6a9,Slc5a5,Slc6a13,Slc4a10,Slc5a1,Slc12a3,Slc6a12,Mfsd2a,Slc17a3,Slc6a6,Slc5a2,Slc12a2,Slc10a3,Slc28a3,Slc6a11,Slc17a7,Slc6a3,Slc4a4,Slc17a1
GOBP_CELLULAR_RESPONSE_TO_NUTRIENT	0.0075	0.149369	0.562339	1.43889	74	36	Folr1,Col1a1,Postn,Folr2,Bglap,Penk,Casr,Mn1,Phex,Cdkn2b,Pparg,Usf1,Sfrp1,Hmox1,Kank2
GOBP_PROTEIN_HOMOTETRAMERIZATION	0.0075	0.149369	0.531272	1.38782	74	47	Tdo2,Mat1a,Cth,Aldh1a2,B2m,Thg1l,Shmt1,Vasp,Tk1,Gls,Aqp5,Kcnj12,Samhd1,Pkd2,Acacb,Hcn1
GOBP_REGULATION_OF_ORGANIC_ACID_TRANSPORT	0.00759924	0.150422	0.522519	1.37501	75	52	Trh,Slc43a1,Per2,Syk,Ntsr1,Edn1,Htr1b,Pla2g10,Slc38a3,Tnfrsf11a,Rgs4,Npy5r,Arg1,Avp,Agtr2,Pla2g4a,Ptges
GOBP_GLAND_DEVELOPMENT	0.00759924	0.150422	0.409824	1.17239	75	350	Igfbp5,Tgfb1,Nr0b1,Foxc1,Sema3a,Hk2,Cela1,Stat5a,Zic3,Bcl11b,Onecut1,Prl,Wnt4,Ar,Wnt5a,Six4,Fa2h,Reg1,Sox10,Csn3,Ceacam2,Aldh1a2,Cdh1,Scrib,Six3,Tbx2,Ntn1,Ass1,Hlx,Ucp2,Sox2,Tspo,Hnf1b,Csf1,Pgr,Rgn,Egfr,Csf1r,Onecut2,Ptf1a,Sall1,Tnf,Met,Bmp2,Id2,Tnfrsf11a,Pkd1,Pou3f2,Pck2,Cps1,Hgf,Wnt1,Erbb4,Serpinc1,Gata6,Tbx3,Ephb3,Arg1,Wnt11,Socs2,Tyr,Ceacam1,Sema3c,Lims2,Cebpa,Ripk3,Gnpnat1,Tgfbr3,Gata2,Pkd2,…
HP_ORAL_MUCOSAL_BLISTERS	0.00760179	0.150422	0.716484	1.58215	72	11	Col7a1,Krt5,Jup,Krt14,Itgb4,Dsp
GOBP_REGULATION_OF_AMINO_ACID_TRANSPORT	0.00761065	0.150422	0.586621	1.47209	75	29	Trh,Slc43a1,Per2,Ntsr1,Htr1b,Slc38a3,Rgs4,Npy5r,Arg1,Avp
GOBP_UNSATURATED_FATTY_ACID_METABOLIC_PROCESS	0.00769923	0.151599	0.490174	1.32441	76	79	Ptgs2,Cyp1b1,Tbxas1,Cyp2j6,Cyp4f13,Cyp4f15,Cd74,Cyp2f2,Hpgds,Edn1,Cyp1a2,Faah,Alox12,Cyp2c39,Cyp2s1,Pla2g10,Cyp4f14,Alox15,Cyp2c38,Avp,Alox5,Pla2g4a,Ptges,Prxl2b,Cyp1a1,Elovl6,Gstm7,Hsd17b4,Ephx2,Elovl5,Gpx4,Mapk3,Ptgs1,Ptgr1,Ptgr2,Tnfrsf1a,Pla2g4b,Cbr1,Ptgis,Elovl2,Decr2,Hpgd,Degs1,Akr1c18,Anxa1,Elovl3,Edn2,Plaa,Fads2
HP_FEMALE_EXTERNAL_GENITALIA_IN_INDIVIDUAL_WITH_46_XY_KARYOTYPE	0.00769932	0.151599	0.657106	1.55126	75	17	Cyp11a1,Nr0b1,Ar,Dhx37,Hsd3b1,Cyp17a1,Nr5a1,Wt1,Gata4
GOBP_LEUKOTRIENE_METABOLIC_PROCESS	0.0077193	0.151706	0.613261	1.50876	76	24	Cyp4f13,Syk,Alox12,Mgst2,Cyp4f14,Alox15,Alox5,Ltc4s,Pla2g4a,Pla2g5,Ggt1,Alox5ap,Ptgr1
HP_HYPOTHALAMIC_GONADOTROPIN_RELEASING_HORMONE_DEFICIENCY	0.00776836	0.15188	0.641556	1.53528	76	19	Ccdc141,Sema3a,Tacr3,Dusp6,Sox10,Kiss1r,Fgfr1
GOBP_NERVE_DEVELOPMENT	0.00779922	0.15188	0.524772	1.3793	77	51	Egr2,Nkx2-2,Sema3a,Ret,Bdnf,Neurog1,Six4,Vcam1,Tifab,Nrp2,Sall1,Ngfr,Nrtn,Tfap2a,Sema3f,Hes1,Nrp1,Plxna3,Lpar1
Meckes_2018_WKYvsF344_Downregulated_HC	0.00779922	0.15188	0.407179	1.16632	77	370	Ttr,Hmgcs2,Gal,Npr1,Serinc2,F5,Nppa,Rbp1,Pmel,Plekhh1,P3h4,Homer3,Abca8a,Fbln2,Wnt4,Ermn,Cks1b,Cebpd,Cd74,Alas2,Popdc3,Id3,Krt8,Col8a2,Fam83d,H2-T24,Mtmr11,Mpeg1,Cd48,Gpcpd1,Lcat,Ucp2,Gcnt1,Apbb1ip,E2f2,Mlf2,H2-Ea,Tspan2,Csf1r,Tiparp,Calml4,C3,Itga7,Mfrp,Gypc,Tmem119,Laptm5,Medag,Tcaf1,Papss2,Btbd16,Dab2,Sez6l,Ninj2,Dsp,Sh2d5,Rtn4rl1,Pwp2,Slc16a6,Adgrg6,Gls,Efcab7,Rgs5,Mobp,Tubb2b,Mzt2,Tfb2m,H2-K…
Gemma_GSE73798_Molecular_profile_of_ketamine_in_comparison_to_memantine_and_phencyclidyne_and_other_psychotropic_drugs_[mouse_hippocampus]_timepoint_8.hours_Up	0.00779922	0.15188	0.499547	1.34038	77	70	Glp2r,Arc,Egr4,Txnip,Ifitm1,Dnajb1,Cdkn1a,Sox11,Dyrk3,Gadd45g,Egfr,Ccn1,Errfi1,Apcdd1,Zfp236,Cemip2,Plat,Eef2k,Rbm3,Rab34,Slc7a5,Nedd9,Klf2,Usp2,Inmt,Ak4,Krt23,Bag3,Depp1,Lmna,S100a8,Mfap3,Ddit4
GOBP_NEGATIVE_REGULATION_OF_GLIOGENESIS	0.00780859	0.15188	0.5885	1.4727	77	28	Nkx6-2,Tmem98,Sox11,Sox10,Tspo,Pitx3,Ascl2,F2,Cers2,Hes1,Sirt2,Idh2,Dusp10,Gpr37l1,Dicer1,Nr1d1
GOBP_REGULATION_OF_MEMBRANE_REPOLARIZATION	0.00781563	0.15188	0.600688	1.49169	77	26	Kcna5,Nppa,Kcne2,Kcne4,Kcnh2,Scn4b,Kcne1
GOBP_RESPONSE_TO_ISCHEMIA	0.0079	0.153223	0.53088	1.38427	78	46	Hk2,Egr1,Per2,Nqo1,Eif4ebp1,Csf1,Casr,Csf1r,Trem2,Bves,P2rx7,Eef2k,Slc8a2,Stub1,Panx1,Cpeb4,Pink1,Trp53,Mlycd,Ppif,Hyou1,Camk2a,Gjb2
HP_LYMPHADENITIS	0.00791419	0.153223	0.714641	1.57809	75	11	Ncf2,Cybb,Cyba,Ncf1
GOBP_POSITIVE_REGULATION_OF_IMMUNE_EFFECTOR_PROCESS	0.0079992	0.15401	0.451002	1.25625	79	148	Tgfb1,Clec7a,Vav1,Tnfrsf14,Nr4a3,Wnt5a,Cd74,Itgb2,Stap1,B2m,Sash3,Syk,Slc22a13,Ptprc,Hlx,H2-Ea,Pgc,Enpp3,C3,Il18,H2-M3,Il13,Ccl19,Nos2,Tnf,Laptm5,Stxbp2,Lbp,Unc13d,Cd40,Ptafr,Btk,Cd86,Tnfsf4,Fzd5,Arg1,H2-K1,Ddx60,Azgp1,Gata2,Klrd1,Fgr,Rsad2,Ripk2,Pla2g5,Slc7a5,Cadm1,Vamp8,Il2,Cd300a,F2rl1,Hmox1,Il6,Cd28,Gata3,Dhx58,Il4ra,Mavs,Il12a,Nectin2,Tyrobp,Socs5,Ptprj,Rac2,Traf6,Rap1a,Cyrib,Tlr4,Anxa1,Cd81…
GOBP_TISSUE_MIGRATION	0.0079992	0.15401	0.422416	1.19755	79	251	Ptgs2,Klf4,Tgfb1,Cyp1b1,Sema3a,Stc1,Dcn,Stat5a,Prkx,Bmper,Plcg2,Efna1,Wnt5a,Jup,Smoc2,Kit,Itgb2,Ceacam2,Has2,Hspb1,Fgfr1,Edn1,Wdpcp,Sparc,Alox12,Angpt2,Fut1,Fgf4,Nrp2,Ptprr,Rin2,Tnf,Met,Vegfc,Rhob,Wnt7a,Adamts9,Fap,Cd40,Lgals12,Nr4a1,Fstl1,Mmrn2,Stard13,Dll4,Srpx2,Pik3cd,Ceacam1,Calr,Gata2,Agtr2,Pparg,Egf,Fgf7,Sh3bp1,Dnaja4,Nus1,Itgb3,Lpxn,Cdh13,Actg2,Ptp4a3,Kdr,Angpt4,Nrp1,Grn,Pkn1,Hmox1,Tgfbr2,…
DURANTE_ADULT_OLFACTORY_NEUROEPITHELIUM_MAST_CELLS	0.0079992	0.15401	0.506444	1.35083	79	64	Hspa1a,Ptgs2,Slc18a2,Fcer1g,Capg,Nr4a3,Dusp6,Dnajb1,Fcer1a,Kit,Hpgds,Csf1,Nr4a2,Cklf,Cd37,Elf1,Slc45a3,Ltc4s,Gata2
Pena_2019_StressVsCTRL_NACC	0.00804505	0.154607	0.62348	1.50942	79	21	Folr1,Ttr,F5,Kcne2,Steap1,Col8a1,Mfrp
GOBP_AUTONOMIC_NERVOUS_SYSTEM_DEVELOPMENT	0.0081	0.155178	0.559612	1.43192	80	36	Egr2,Sema3a,Ret,Sox11,Sox10,Vcam1,Hlx,Nrp2,Arx,Tfap2a,Sema3f,Hes1,Nrp1,Ascl1,Plxna3,Ednra,Gata3
GOBP_FOLIC_ACID_METABOLIC_PROCESS	0.00810455	0.155178	0.655953	1.54854	79	17	Folr1,Folr2,Mthfd1l,Shmt1,Mthfd2
GOBP_BUNDLE_OF_HIS_CELL_TO_PURKINJE_MYOCYTE_COMMUNICATION	0.00812172	0.155222	0.687134	1.55907	78	13	Kcna5,Dsg2,Jup,Dsp,Dsc2
GOCC_CONDENSED_NUCLEAR_CHROMOSOME_KINETOCHORE	0.00815358	0.155545	0.701444	1.57231	78	12	Cenpa,Nuf2,Mis12,Ccnb1,Plk1,Cenpt,Pmf1,Cenpk
GOBP_HEART_PROCESS	0.00819918	0.155844	0.425444	1.20375	81	237	Kcnk6,Npr1,Kcna5,Kcnh6,Nppa,Abcc9,Kcne2,Sema3a,Stc1,Tnnt2,Kcne4,Tacr3,Ccn2,Dsg2,Fxyd4,Atp2a3,Cacng5,Cyp2j6,Jup,Tnnc1,Gsn,Th,Fxyd1,Adm,Edn1,Tbx2,Kcnh2,Scn4b,Kcnj14,Cacna2d3,Cacna1h,Kcne1,Myl4,Kcnj5,Bves,Kcnip1,Srebf1,Rgs4,Dsp,Kcnk3,Dsc2,Bin1,Nppc,Kcnj12,Cacng4,Agtr2,Tnni2,Slc8a2,Scn1a,Kcnk1,Cacng3,Wwtr1,Adrb1,Casq1,Hcn4,Gnai2,Sptbn4,Gstm7,Snta1,Ace,Il2,Myh7,Tnni1,Oxt,Fxyd3,Scn3b,Gata4,Adra1a,Atp2b…
Gandal_2018_BipolarDisorder_Downregulated_PFC	0.00819918	0.155844	0.485947	1.31632	81	83	Klf4,Fos,Cavin3,Kazald1,Hspa12b,Dusp6,Arl4d,Arpp19,Bend5,Itga7,Plekhj1,Hs3st1,Rgs4,Nr4a1,Emcn,Adgrg6,Gjd2,Hspb3,Zfp385a,Antxr1,Kcnk1,Sh3bp1,Trpc3,Abcg2,Fhl2,Spata2l,Slc40a1,Cisd2,Piezo1,Tesc,Fbxw7,Sh3bp2,Tns3,Ccdc80,Alpl,Plcg1,Hspbp1,Neurod6,Atg16l1,Col5a3,Prom1,Col9a1,Mfge8
GOBP_SENSORY_ORGAN_DEVELOPMENT	0.00829917	0.157457	0.40293	1.15698	82	414	Mfap2,Klf4,Cyp1b1,Foxc1,Rpe65,Kcne2,Ret,Bcl11b,Bmper,Fzd2,Crygn,Wnt5a,Neurog1,Six4,Pde6b,Sox11,Fscn2,Tmem132e,Esrp1,Kit,Pde6a,Aldh1a2,Krt12,Cryba1,Frem2,Col8a2,Fbn2,Th,Tifab,Six3,Edn1,Tbx2,Vax2,Ntn1,Chrna10,Prrx1,Sox2,Mfap5,Gng8,Egfr,Wdpcp,Sparc,Slc39a5,Naglu,Col8a1,Pitx3,Wnt6,Ptf1a,Mfrp,Bnc2,Ascl2,Dcx,Bbs7,Bmp2,Rorb,Lrp10,Opn4,Wnt5b,Zhx2,Ahi1,Vim,Col5a1,Wnt7a,Ccna2,Wnt1,Kcnk3,Slc17a6,Fzd5,Fat4,T…
GOBP_REGULATION_OF_DELAYED_RECTIFIER_POTASSIUM_CHANNEL_ACTIVITY	0.00832734	0.157705	0.685941	1.55637	80	13	Nppa,Kcne2,Kcne4,Kcne1
GOBP_LABYRINTHINE_LAYER_MORPHOGENESIS	0.00848742	0.160375	0.646201	1.5358	83	18	Spint1,Socs3,Adm,Ccn1,Zfp36l1,Fzd5,Bmp5,Spint2,Fgfr2,Gcm1
GOBP_AMINE_TRANSPORT	0.00849915	0.160375	0.47774	1.29928	84	90	Cartpt,Sncg,Slc18a2,Ddc,Npy2r,Trh,Htr2a,Slc43a1,Per2,Slc22a2,Th,Ntsr1,Syt4,Htr1b,Slc38a3,Aqp9,Rgs4,Syt8,Npy5r,Arg1,Avp,Agtr2,Crh,Rhcg,Pink1,Oxt,Adra2a,Syt5,Syt13,Slc12a2,Syt12,Fgf20,Chrna3,Adra2b,Adra2c,Kcnb1,Tacr2,P2ry1,Grm7
GOMF_OXIDOREDUCTASE_ACTIVITY_ACTING_ON_SINGLE_DONORS_WITH_INCORPORATION_OF_MOLECULAR_OXYGEN	0.00856337	0.161231	0.631608	1.51951	84	20	Hpd,Tdo2,Rpe65,Alox12,Adi1,Bco1,Alox15,Alox5,P4ha1,Pir,Cdo1,Ido1,Miox
GOBP_REGULATION_OF_HAIR_CYCLE	0.00857546	0.161231	0.639912	1.53135	84	19	Gal,Tradd,Wnt5a,Cdh3,Fa2h,Tnf,Ngfr,Per1
DESCARTES_FETAL_CEREBELLUM_ASTROCYTES	0.00859914	0.161256	0.487482	1.316	85	78	Ms4a8a,Nts,Rpe65,Cfap300,Gfap,Agtr1a,Mlip,Vcam1,Ppp1r42,Lcat,Map3k19,Egfr,Id4,Mttp,Prss35,Acsbg1,Ptf1a,Mgst1,Abca8b,Pik3c2g,Frmpd2,Foxj1,Ush1c,Col2a1,Gli1,Gdpd2,Casq1,Oprk1,Efhc2,Npy
HP_ABNORMAL_NASAL_MUCOSA_MORPHOLOGY	0.00860775	0.161256	0.578163	1.45545	85	30	Tap1,Cfap300,Ofd1,Lrrc56,Dnai1,Ptger2,Stk36,Foxj1,Dnaaf5,Dnajb13,Rsph1,Zmynd10,Ecm1,Stk11,Ccno,Ccdc65
GOCC_BLOOD_MICROPARTICLE	0.00869913	0.1624	0.487162	1.31817	86	81	Hspa1a,Tgfb1,Serping1,Serpina3c,Pon1,Hp,Plg,Gsn,Cp,Lgals3bp,C3,Slc4a1,F2,Zbtb38,Krt1,Serpinc1,Apoa4,Bche,Ambp,Fgg,Jchain,Cd5l,C9,Serpina3n,Pros1,Slc2a1,Actg2,C8a,Apoe,C1qc,Ahsg
DiazMoran_2013_NIHHighAnxietyRats_Downregulated_HC	0.0087	0.1624	0.542835	1.40047	86	40	Folr1,Sncg,Trh,Cd7,Cd74,H2-Ea,Nrg2,Slc10a4,Col8a1,Ltb,Rgr,Tnfrsf9
HP_ABNORMAL_AUDITORY_EVOKED_POTENTIALS	0.00876121	0.163244	0.671662	1.55803	85	15	Myh3,Sox10,Gjc2,Ndrg1,Galc
GOBP_CARBOXYLIC_ACID_TRANSPORT	0.00879912	0.163244	0.426514	1.20518	87	228	Folr1,Slc1a5,Slc13a3,Folr2,Trh,Cyp7a1,Slc35d3,Slc7a13,Slc43a1,Per2,Ceacam2,Slc25a18,Slc22a2,Syk,Slc22a3,Slc22a13,Slc16a7,Llgl2,Ntsr1,Edn1,Slc10a1,Lrrc8c,Emb,Casr,Stard5,Slc7a7,Slc10a4,Slc6a9,Htr1b,Slc10a7,Nos2,Slc26a4,Slc6a13,Pla2g10,Slc38a3,Slc16a3,Aqp9,Tnfrsf11a,Slc26a6,Slc27a1,Abcb4,Rgs4,Slc7a2,Npy5r,Slc16a6,Gls,Slc17a6,Arg1,Avp,Ceacam1,Slc22a6,Agtr2,Pla2g4a,Slc6a12,Ptges,Slco1a5,Slc17a5,Slco2…
GOCC_NEURON_PROJECTION_TERMINUS	0.00879912	0.163244	0.46718	1.28482	87	111	Calb2,Sncg,Nts,Slc18a2,Slc18a3,Cplx3,Tnn,Penk,Th,Crhbp,Ntsr1,Btbd8,Casr,Crhr2,Cdh8,Syt4,Htr1b,Scrg1,Slc4a10,Oprd1,P2rx3,Kcnc2,Slc8a2,Grik3,Flrt3,Pnoc,Cabp4,Chrm1,Oxt,Slc8a3,Kcna1,Epha4,Npff,Gper1,Cplx1,Dmd,Septin6
GOBP_METANEPHRIC_NEPHRON_DEVELOPMENT	0.00880793	0.163244	0.577472	1.45371	87	30	Ret,Egr1,Wnt4,Adipoq,Sall1,Pkd1,Pkd2,Fmn1,Hes1,Wt1,Pdgfra,Irx2,Cited1
GOBP_NEGATIVE_REGULATION_OF_RESPONSE_TO_EXTERNAL_STIMULUS	0.00889911	0.163769	0.417543	1.18639	88	275	Cartpt,Klf4,Serping1,C1qtnf3,Tspan8,Sema3a,Trib1,Ptger4,Il22ra2,Cldn19,Wnt4,Wnt5a,Socs3,Metrnl,Adipoq,Stap1,Ceacam2,Klk8,Parp14,Plg,Ptprc,Edn1,Pbk,Cldn3,Alox12,Angpt2,Enpp3,H2-M3,Il13,Sema3e,Tnf,Cst7,Fcgr2b,Hgf,F2,Fap,Ptpro,Cers2,Npy5r,Rtn4rl1,Nlrc5,Krt1,Arg1,H2-K1,Sema6c,Rin3,Ceacam1,Tfpi,Serpinb2,Sema3c,Fgg,Mefv,Alox5,Plat,Samhd1,Ghrl,Cactin,Klrd1,Pparg,Rtn4r,Ifi204,Usf1,Phldb2,Sema3f,Thbd,Pros…
GOBP_CHEMICAL_HOMEOSTASIS	0.00889911	0.163769	0.380782	1.10882	88	919	S100a9,Cartpt,Ccl28,Avpr2,Igfbp5,Npr1,Calb2,C1qtnf3,Slc34a1,Fabp4,Kcna5,Ccr1,Tesmin,Wnk4,Stc1,Dcn,Rbp1,Drd5,Hk2,Napsa,Npy2r,Mall,Ptger4,Calca,Dhrs7c,Cyp7a1,Atp12a,Atp2a3,Plcg2,Wnt5a,Htr2a,Fam3b,Steap1,Bdkrb1,Adipoq,Foxa3,Alas2,Agtr1a,Car2,Fa2h,Cxcr3,Reg1,Slc34a3,Myc,Asgr2,Has2,B2m,Slc9a8,Gipr,Slc12a4,Slc12a8,Mbd5,Th,Pnpla3,Ptprc,Cp,Pnpla1,Ntsr1,Cldn16,Adm,Edn1,Cxcl10,Lcat,Ucp2,Chrna10,Ttc39b,Tspo…
HP_ABNORMAL_AUTONOMIC_NERVOUS_SYSTEM_PHYSIOLOGY	0.00889911	0.163769	0.477671	1.29988	88	91	Ttr,Slc18a2,Col1a1,Kcne2,Ret,Sox10,Slc6a2,B2m,Gsn,Cyp11b1,Kcnh2,Nr4a2,Scn4b,Vps13c,Kcnj5,Col5a1,Lmnb1,Gabbr2,Wfs1,Cisd2,Pink1,Snta1,Dnajc6,Ascl1,Elp1,Ppox,Tbp,Atp7a,Lepr,Scn11a,Hexb,Chrna3,Il12a,Brat1,Fmr1,Coq2,Irf5
Gemma_GSE117758_Cell-type_specific_transcriptional_profiling_of_glucocorticoid_receptor-dependent_changes_in_the_nucleus_accumbens_cell_type_neuron_Up	0.00889911	0.163769	0.386988	1.12183	88	673	Dmkn,Mfap2,Klf4,Cdca7,Spint1,Cenpa,Doc2b,Fos,Kcna5,Arc,Ano2,Wnk4,Hspa12b,Stc1,Espl1,Gtse1,Hjurp,Bcl11b,Gipc2,Ccm2l,Slc35d3,Ube2l6,Sox11,Kank3,Alas2,Pcdh10,Cdkn3,Mbp,Myt1,Gimap6,Pde10a,Rxrg,Gcnt2,Syndig1l,Ptprv,Penk,Cdca2,Edn1,Fbln1,Pbk,Shb,E2f2,Reep6,Dhrsx,Arhgap27,Igfbpl1,Grb7,Csrnp3,Ccn1,Pole,Mcm7,Scn4b,Isg20,Cacna2d3,Zfyve28,Inha,Aunip,Cdh8,Cacna1h,Atad5,Frat2,Cyp2s1,Dcx,Podxl,Acer2,Sgo2a,Cenp…
Astrocyte_All_Doyle_Cell_2008	0.00893232	0.16409	0.727082	1.57928	84	10	Adora2b,Rpe65,Fzd2,Cyp4f15,Upp1,Spp1,Slc15a2
HP_ABNORMAL_INTESTINE_MORPHOLOGY	0.0089991	0.164736	0.391298	1.13089	89	568	Cdca7,Tgfb1,Ncf2,Serping1,F5,Slc18a3,Col1a1,Pstpip1,Ccr1,Cybb,Col3a1,Cfap300,Ret,Usp27x,Slc29a3,Ccn2,Bdnf,Rps6ka3,Plcg2,Tctn1,Wnt4,Myrf,Cyba,Cdkn1a,Kit,Sox10,Itgb2,Myc,Plvap,B2m,Fbn2,Dock8,Plg,Fgfr1,Ofd1,Six3,Lrrc56,Tsr2,Ncf1,Dnai1,Prss2,Pole,Slc7a7,Mttp,Gucy2c,Rpl18,Usb1,Zic2,Ptf1a,Sema3e,Erap1,Sall1,Arx,Stxbp2,Cftr,Slc2a2,Dmp1,Ahi1,Pkd1,Inava,Col5a1,Dok7,Nop10,Sdhc,Abcb4,Itgb4,Ciita,Fas,Vangl1,…
MANNO_MIDBRAIN_NEUROTYPES_HRGL2A	0.0089991	0.164736	0.400317	1.15042	89	433	Gask1b,Egr2,Shisa3,Fos,1700010I14Rik,Wscd1,Tmem98,Krt5,Gpr137b,Fgfbp3,P3h4,Egr1,Cfap45,Fut9,Mxra8,Ccn2,Gfap,Dnajb1,Fzd2,Fabp7,Cyp2f2,Krt14,Has2,Slc25a18,Vcam1,Hspb1,Acss1,Sox2,Lgals3bp,Aass,Egfr,Id4,Ccn1,Scn4b,Gatm,Zfp36l2,Kcnn3,Mttp,Slc6a9,Pcsk6,Col8a1,Mfrp,Mgst1,Psat1,Ica1l,Sall1,Scrg1,Adgrg1,Zfp36l1,Pmp22,Cnn2,Vim,Kcnip1,Wnt7a,Plcd3,Irx4,Ezr,Sez6l,Cpxm2,Sfrp2,Nacc2,Inhbb,Frmpd2,Cspg5,Foxj1,Gpr…
GOBP_REGULATION_OF_WOUND_HEALING	0.00909909	0.165919	0.469797	1.28868	90	105	Serping1,Clec7a,Tspan8,Cldn19,Wnt4,Smoc2,Ceacam2,Plg,Reg3g,Edn1,Cldn3,Alox12,Tnf,F2,Fap,Krt1,Serpinc1,St3gal4,Ano6,Ceacam1,Tfpi,Serpinb2,Fgg,Alox5,Plat,Vkorc1,Usf1,Phldb2,Thbd,Pros1,Pdgfra,F2rl1,Adra2a,Apoe,Hras,Smad3,Klkb1,Plpp3,Cldn1,Plau,Slc12a2,Cd9
GOBP_NEGATIVE_REGULATION_OF_ANTIGEN_RECEPTOR_MEDIATED_SIGNALING_PATHWAY	0.00913288	0.165919	0.609408	1.49203	90	23	Ceacam2,Cd22,Laptm5,Fcgr2b,Ezr,Ptpn6,Ceacam1,Phpt1,Plcl2,Cblb,Lpxn,Lgals3,Cd300a
GOMF_CATION_TRANSMEMBRANE_TRANSPORTER_ACTIVITY	0.00919908	0.165919	0.395745	1.14016	91	488	Kcnk6,Scn4a,Slc5a11,Slc18a2,Slc18a3,Slc34a1,Slc22a4,Kcna5,Kcnh6,Slc39a2,Slc1a5,Abcc9,Kcne2,Slc13a3,Kcnh5,Kcne4,Fxyd4,Atp12a,Atp2a3,Cacng5,Kcnv1,Hcn2,Slc34a3,Slc6a2,Slc9a8,Grin3b,Slc22a2,Slc12a4,Slc12a8,Slc22a3,Cldn16,Slc10a1,Chrna10,Trpv4,Kcnh2,Scn4b,Slc39a5,Kcnj14,Kcnn3,Cacna2d3,Slc10a4,Slc6a9,Slc24a2,Cacna1h,Kcne1,Oprm1,Slc5a5,Htr1b,Slc22a5,Slc6a13,Slc38a3,Kcnj5,Slc12a7,Pkd1,Kcnip1,Rhag,Slc4a10…
HP_INFERTILITY	0.00919908	0.165919	0.468822	1.28663	91	106	Adgrg2,Tgfb1,Nr0b1,Ccdc141,Cfap300,Dusp6,Ar,Tle6,Ofd1,Lrrc56,Pgr,Dnai1,Sema3e,Zp1,Cftr,Dhx37,Sohlh1,Stk36,Foxj1,Amh,H6pd,Dnaaf5,Dnah2,Fanca,Dnajb13,Stub1,Sycp2,Panx1,Nr5a1,Cyp19a1,Wt1,Rsph1,Zmynd10,Nr3c1,Gata4,Cdc14a,Ccno,Prlr,Ccdc65,Trip13,Xrcc2,Lhx4,Amhr2,Dnah1,Foxl2,Gnrh1,Ccdc40,Cdh23,Qrich2,Cep19,Tsga10,Axl,Hsd17b3,Gli2,Ctns,Cfap298,Btg4,Zfpm2,Galt,Dhh
ZHONG_PFC_C6_DLX5_GAD1_GAD2_POS_INTERNEURON	0.0092081	0.165919	0.675833	1.55236	89	14	Rbp1,Arx,Id2,Erbb4
GOBP_EMBRYONIC_EYE_MORPHOGENESIS	0.00920829	0.165919	0.576909	1.45229	91	30	Mfap2,Wnt5a,Sox11,Fbn2,Th,Six3,Tbx2,Vax2,Mfap5,Fzd5,Tfap2a,Rarg
GOBP_NEUROINFLAMMATORY_RESPONSE	0.00920829	0.165919	0.577045	1.45263	91	30	Ptgs2,Sphk1,Mmp8,Stap1,Ptprc,Il18,Tnf,Trem2,Cst7,Mmp3
GOBP_PHOTOPERIODISM	0.00922306	0.165919	0.598835	1.48016	91	25	Pde6b,Per2,Bhlhe40,Id2,Per1,Fbxl6,Nr2f6,Fbxl8,Usp2,Trp53,Aanat,Cry1,Mta1,Ppp1cb,Fbxl12,Fbxl17
GOBP_ENTRAINMENT_OF_CIRCADIAN_CLOCK	0.00922306	0.165919	0.599705	1.4823	91	25	Pde6b,Per2,Bhlhe40,Id2,Per1,Gnaq,Fbxl6,Nr2f6,Fbxl8,Usp2,Trp53,Cry1,Mta1,Ppp1cb,Fbxl12,Fbxl17
GOMF_INSULIN_LIKE_GROWTH_FACTOR_BINDING	0.00922306	0.165919	0.598894	1.4803	91	25	Igfbp5,Kazald1,Igfbp3,Ccn2,Igfbp1,Igfbpl1,Ccn1,Itgb4
GOBP_MYELOID_LEUKOCYTE_CYTOKINE_PRODUCTION	0.00926859	0.166139	0.629166	1.51364	91	20	Tgfb1,Nr4a3,Wnt5a,Cd74,Kit,H2-M3,Laptm5
HP_ONYCHOGRYPOSIS	0.00929575	0.166139	0.644935	1.53279	91	18	Col7a1,Krt5,Fzd2,Wnt5a,Krt14,Egfr,Slurp1,Plec,Ctsc,Zswim6
GOBP_PEPTIDYL_TYROSINE_MODIFICATION	0.00929907	0.166139	0.412597	1.17595	92	306	Tgfb1,Gh,Clec7a,Ret,Tnfrsf14,Il22ra2,Epha8,Bdnf,Efna1,Htr2a,Hipk4,Socs3,Adipoq,Cd74,Dyrk3,Kit,Itgb2,Stap1,Parp14,Parp9,Insrr,Syk,Fgfr1,Ptprc,Ros1,Ncf1,Egfr,Ghr,Errfi1,Csf1r,Zfyve28,Il18,Il13,Tnf,Met,Trem2,Dok7,Hgf,Cd40,Fcgr1,Il11,Mvp,Erbb4,Sfrp2,Btk,Cblc,Cep43,Ephb3,Ptpn6,Nek1,Ghrl,Cspg4,Egf,Fgfr2,Fgr,Chmp6,Fgfr4,Fgf7,Ripk2,Txk,Hck,Ccl5,Il7,Cblb,Jak3,Shc1,Ctf1,Tgfa,Itgb3,Epha10,Nedd9,Hes1,Ddr1,Ac…
HP_SPARSE_BODY_HAIR	0.00929907	0.166139	0.535891	1.39004	92	43	Krt71,Tacr3,Dusp6,Jup,Cdh3,Kiss1r,Fgfr1,Apcdd1,Krt25,Itgb4,Cyp17a1,Lpar6,Lss,Itgb6,Kank2,Ctsc,Ahsg,Cldn1,Hs6st1,Lmna,Fgf8,Gnrh1,Fmr1,Traf6
Gemma_GSE12284_Gene_expression_changes_in_LPS-induced_neuroinflammation_Treatment_lipopolysaccharide_Up	0.0093554	0.166248	0.683052	1.54981	90	13	S100a9,Cxcl16,Cyba,Tspo
GOBP_NEGATIVE_REGULATION_OF_IMMUNE_SYSTEM_PROCESS	0.00939906	0.166248	0.416145	1.18334	93	283	Cartpt,Ccl28,Gal,Apod,Tgfb1,Serping1,Tbc1d10c,Col3a1,Trib1,Gpr137b,Tnfrsf14,Ptger4,Adipoq,Sox11,Cd74,Stap1,Myc,Ceacam2,Parp14,Scrib,Ptprc,Cd22,Hlx,Inha,Vsir,Enpp3,Irf1,H2-M3,Tnf,Gpnmb,Laptm5,Cst7,Lrrc32,Fcgr2b,Emilin1,Ezr,Btk,Npy5r,Cd86,Alox15,Nlrc5,Tnfsf4,Bmp5,Cbfb,Foxj1,Arg1,H2-K1,Ptpn6,Zpbp2,Rin3,Ceacam1,Ambp,Tspan32,Samhd1,Gata2,Cactin,Klrd1,Pparg,Ifi204,Fgr,Phpt1,Tmem176b,Plcl2,Pirb,Inpp5d,C…
GOBP_CARDIAC_CHAMBER_MORPHOGENESIS	0.00939906	0.166248	0.468826	1.28484	93	103	Adamts1,Tgfb1,Foxc1,Tnnt2,Npy2r,Fzd2,Wnt5a,Sox11,Tnnc1,Smad6,Tbx2,Ccn1,Nrp2,Bmp2,Sfrp2,Npy5r,Dsp,Adgrg6,Gata6,Tbx3,Bmp5,Wnt11,Dll4,Sema3c,Shox2,Tgfbr3,Fgfr2,Heyl,Fhl2,Col11a1,Hes1,Myh7,Nrp1,Gata4,Trp53,Tgfbr2,Hand1,Gata3
GOBP_POSITIVE_REGULATION_OF_INTERLEUKIN_8_PRODUCTION	0.00939906	0.166248	0.539574	1.39717	93	42	Hspa1a,Clec7a,Tlr8,Wnt5a,Adipoq,Cd74,Cd2,Syk,Tnf,Tlr1,Lbp,Pycard
DropViz_HC_Neuron_CajalRetzius_Lhx1_cluster-markers.csv	0.0094	0.166248	0.557035	1.42532	93	36	Calb2,Gtse1,Nxph4,Cdkn1c,Syndig1l,Dach1,Kcnj5,Pkib,Mgl2,Ankrd35,Mrap2,Slc17a6,Tmem163,Nppc,Lhx5,Pnoc,Isoc1
HP_ABNORMAL_SPERM_MOTILITY	0.00940094	0.166248	0.565487	1.43658	93	33	Cfap300,Ofd1,Lrrc56,Hnf1b,Dnai1,Pkd1,Stk36,Foxj1,Dnaaf5,Dnah2,Pkd2,Dnajb13,Rsph1,Zmynd10,Ccno,Ccdc65
GOBP_REGULATION_OF_MICROGLIAL_CELL_ACTIVATION	0.00945821	0.166586	0.682559	1.54869	91	13	Sphk1,Mmp8,Stap1,Ptprc,Trem2,Cst7,Grn,Ctsc,Il6
GOBP_REGULATION_OF_COAGULATION	0.00949905	0.166586	0.506845	1.34725	94	60	Serping1,Tspan8,Ceacam2,Plg,Edn1,Alox12,F2,Fap,Krt1,Serpinc1,St3gal4,Ano6,Ceacam1,Tfpi,Serpinb2,Fgg,Plat,Vkorc1,Usf1,Thbd,Pros1,Pdgfra,F2rl1,Apoe,Klkb1,Plau,Cd9,Dmtn,F2r,Procr
HP_ABNORMAL_BREATH_SOUND	0.00949905	0.166586	0.493808	1.32574	94	71	Scn4a,Serping1,Slc18a2,Slc18a3,Cfap300,Scarf2,Ofd1,Lrrc56,H2-Aa,Dnai1,Trpv4,Csf2rb2,Sftpa1,Cftr,Csf2ra,Dsp,Stk36,Foxj1,Dnaaf5,Slc52a3,Dnajb13,Col13a1,Rsph1,Zmynd10,Ccno,Stn1,Ccdc65,D2hgdh
GOBP_POSITIVE_REGULATION_OF_CHEMOKINE_PRODUCTION	0.0095	0.166586	0.53345	1.3859	94	44	Chia1,Clec7a,Postn,Egr1,Wnt5a,Adipoq,Cd74,Mbp,Syk,Csf1r,Tnf,Lbp,Pycard
Gemma_GSE88736_Transcriptomics_of_environmental_enrichment_and_cocaine_using_quantitative_next_generation_sequencing_treatment_cocaine_Up	0.0095	0.166586	0.540864	1.39539	94	40	Egr2,Fos,Cth,Egr4,Nr4a3,Cdkn1a,Per2,Tent5b,Tmem100,Palmd,Fam107b
GOBP_MULTICELLULAR_ORGANISMAL_HOMEOSTASIS	0.00959904	0.167075	0.401345	1.15252	95	417	Cartpt,Ptgs2,Mfap2,Avpr2,Nxnl2,Fabp4,Foxc1,Rpe65,Serpina3c,Gpr137b,Napsa,Egr1,Nr4a3,Ccn2,Slc35d3,Htr2a,Metrnl,Adipoq,Per2,Pip,Adrb3,Cdh3,Car2,Bard1,Fa2h,Mbp,Gadd45g,Has2,Gcnt2,B2m,Sash3,Hspb1,Bglap,Syk,Ntsr1,Ucp2,Csf1,Snx10,Egfr,Cyp11b1,Cldn3,Trpv4,Alox12,Gatm,Csf1r,Il18,Il13,Tmem119,Tnf,Met,Slc22a5,Cftr,Tnfrsf11a,Cyp4f14,Pemt,Ldb2,Inava,Slc27a1,Sfn,Cmklr1,Ehmt1,Mrap2,Krt1,Adcy4,Acadvl,Cldn5,Avp,…
GOMF_HORMONE_BINDING	0.00959904	0.167075	0.487405	1.31485	95	77	Glp2r,Ttr,Npr1,Ar,Vipr2,Gipr,Crhbp,Sult2b1,Tspo,Egfr,Ghr,Crhr2,Gucy2c,Npr3,Calr,Ebi3,Slc40a1,Shc1,Cdh13,Ucn2,C2cd2l,Nr3c1,Vipr1,Gper1,Thra,Prlr,Lepr,Glp1r,Hcrtr1,Ctsh,Galr2,Amhr2,Hcrtr2,Cckbr,Atp1a1
GOMF_PEPTIDASE_REGULATOR_ACTIVITY	0.00959904	0.167075	0.448536	1.24907	95	147	Wfikkn1,Spint1,Serping1,Col7a1,Fetub,Serpina3c,Spp2,Rps6ka3,Atp2a3,Psme2,Serpinb11,Fbln1,Cst8,Wfdc5,Vsir,Serpinb12,C3,Serpina7,Cst7,Pycard,Timp1,Tank,Sfrp2,Pttg1,Serpinc1,Bin1,Avp,Spint2,Ambp,Serpina11,Tfpi,Serpinb2,Serpind1,Birc5,Timp2,Pcolce2,Wfdc6a,Wfdc2,Anxa2,Cst9,Serpina3n,Pros1,Pink1,Serpinb7,Spink8,Timp4,Mal,Ctsc,Serpinb1a,Serpine3,Ahsg,Ebag9,Ctsh,Rps6ka1,Slpi
GOBP_POSITIVE_REGULATION_OF_INTERLEUKIN_1_PRODUCTION	0.00960288	0.167075	0.557383	1.42272	95	35	Clec7a,Tlr8,Egr1,Wnt5a,Hspb1,Ccl19,Tnf,Trim16,Pycard,Inava,Fzd5,Panx3,P2rx7,Ifi204,Ripk2,Panx1
GOMF_CHEMOKINE_RECEPTOR_BINDING	0.00961057	0.167075	0.584197	1.46194	95	28	Ccl28,Cxcl2,Cxcl16,Ccl3,Cxcl10,Cklf,Ccl20,Ccl2,Ccl19,Cxcl5,Ccl5,Ccl22
Microglia_All_Darmanis_PNAS_2015	0.00962415	0.167075	0.650493	1.53565	94	17	Itgax,Cd74,Ccl3,Ptprc,C3,Laptm5,Lcp1
GOBP_TOXIN_METABOLIC_PROCESS	0.00966382	0.167327	0.681671	1.54668	93	13	Cyp1b1,Ddc,Th,Cyp1a2,N6amt1,Fmo2,Cyp1a1
GOBP_REGULATION_OF_MACROPHAGE_ACTIVATION	0.00969903	0.167327	0.538616	1.39469	96	42	Sphk1,Mmp8,Gpr137b,Wnt5a,Cd74,Stap1,Ptprc,Il13,Trem2,Pla2g10,Cst7,Lbp,Tnip2,Fcgr2b,Cebpa,Pla2g4a
DESCARTES_FETAL_CEREBRUM_ASTROCYTES	0.00969903	0.167327	0.486375	1.31207	96	77	Shisa3,Rpe65,Gfap,Vipr2,Tekt4,Vcam1,Ppp1r42,Map3k19,Egfr,Acsbg1,Espn,Tppp3,Fap,Pik3c2g,Cpxm2,Plin5,Frmpd2,Foxj1,Ush1c,Col2a1,Cfap126,Dnajb13,Gdpd2,Pla2g5,Msx2,Rsph1,Zmynd10,Fgfr3,Col27a1,Morn5,Hsd17b6,Cd38,Gmnc,Gjb2,Irx3
GOBP_NEGATIVE_REGULATION_OF_BLOOD_PRESSURE	0.00970291	0.167327	0.556416	1.42025	96	35	Kcnk6,Nppa,Drd5,Bdkrb1,Adipoq,Adrb3,Ntsr1,Nos2,Vegfc,Ptafr,Arhgap42,Crh,Adrb1,Oxt,Adra1a,Prcp
HP_HYPERALDOSTERONISM	0.00977232	0.167597	0.62676	1.50785	96	20	Cyp11a1,Clcnkb,Bsnd,Cyp11b1,Kcnj5,Slc12a3,Cyp17a1,Clcnka
GOBP_ISOPRENOID_METABOLIC_PROCESS	0.00979902	0.167597	0.465811	1.28006	97	109	Ttr,Hmgcs2,Crabp2,Cyp1b1,Rpe65,Rbp1,Rlbp1,Lrat,Aldh1a2,Rdh14,Th,Cyp1a2,Egfr,Retsat,Cyp2c39,Cyp2s1,Bco1,Apob,Cyp2c38,Apoa4,Lipe,Rho,Adh7,Cyp3a11,Akr1b8,Rdh13,Crh,Rbp2,Cyp1a1,Abca4,Rarres2,Lss,Nus1,Adh4,Dpm1,Ggps1,Srd5a3,Opn1sw,Apoe
GOBP_DETECTION_OF_LIGHT_STIMULUS	0.00979902	0.167597	0.520469	1.36614	97	50	Rpe65,Opn3,Grk4,Pde6b,Pde6a,Plekhb1,Reep6,Rgr,Opn4,Gucy2e,Rho,Rcvrn,Grk1,Gnaq,Cnga1,Trpc3,Abca4,Cabp4,Fnta,Opn1sw,Cep250,Guca1a,Cds1,Pitpnm1,Gnat2,Tulp1
GOBP_POSITIVE_REGULATION_OF_MYELOID_CELL_DIFFERENTIATION	0.00979902	0.167597	0.485929	1.31087	97	77	Hspa1a,Isg15,Tgfb1,Fos,Ccr1,Trib1,Rab7b,Cd74,Car2,Csf1,Tnf,Trem2,Zfp36l1,Klf10,Nckap1l,Evi2b,Gata2,Thpo,Inpp5d,Ripk1,Creb1,Tesc
GOBP_EPITHELIAL_TUBE_FORMATION	0.00979902	0.167597	0.467781	1.28198	97	103	Folr1,Spint1,Tgfb1,Ret,Fzd2,Tctn1,Wnt4,Wnt5a,Six4,Sox11,Scrib,Adm,Wnt6,Mthfd1l,Vasp,Sfrp2,Prickle1,Bmp5,Sall4,Spint2,Pik3cd,Cep290,Egf,Fgfr2,Vangl2,Rarg,Stk4,Plxnb2,Kif20b,Irx2,Prkacb,Sfrp1,Sec24b,Grhl3,Hand1,Gata3,Cthrc1,Stk3,Tead2,Irx3,St14,Ptk7,Prkaca,Fgf8,Traf6,Glmn,Kdm2b,Brd2
HP_ATROPHIC_SCARS	0.00982456	0.167758	0.602773	1.48295	97	24	Col1a1,Col7a1,Col3a1,Krt5,Col1a2,Krt14,Aebp1,Col5a1,Itgb4
GOBP_DEFINITIVE_HEMOPOIESIS	0.00986944	0.167928	0.681169	1.54554	95	13	Mfap5,Zfp36l2,Cbfb,Tgfbr3,Gata2,Lyl1
GOBP_NEGATIVE_REGULATION_OF_EPITHELIAL_CELL_MIGRATION	0.00989901	0.167928	0.512368	1.3574	98	57	Klf4,Tgfb1,Sema3a,Stc1,Dcn,Jup,Angpt2,Ptprr,Tnf,Adamts9,Mmrn2,Stard13,Dll4,Agtr2,Pparg,Dnaja4,Angpt4,Apoe,Adgrb1,Vash1,Krit1,Nr2f2,Dusp10,Tacstd2
GOBP_REGULATION_OF_TISSUE_REMODELING	0.00989901	0.167928	0.499032	1.33429	98	66	Cartpt,Tgfb1,Gpr137b,Car2,Ceacam2,Bglap,Syk,Egfr,Csf1r,Il18,Tmem119,Gpnmb,Tnfrsf11a,Tmbim1,Ceacam1,P2rx7,Inpp5d,Itgb3,Spp1,Thbs4,Il2,Trp53,Sfrp1,Pdk4,Lepr,Il6,S1pr1,Cd38,Iapp,Src
HP_ABNORMAL_ANATOMIC_LOCATION_OF_THE_HEART	0.00989901	0.167928	0.485441	1.30955	98	77	Cfap300,Zic3,Tctn1,Myrf,Ofd1,Lrrc56,Prrx1,Dnai1,Wdpcp,Ahi1,Stk36,Foxj1,Inpp5e,Dnaaf5,Cep290,Pkd2,Mks1,Gli1,Dnajb13,Msx1,Evc,Tmem237,Wt1,Rsph1,Zmynd10,Ccno,Zmpste24,Slc19a2,Ccdc65,Zfp423,Arl3,Irf6,Dnah1,Lmna,Bcor,Cep104,Ccdc40
GOBP_ESTABLISHMENT_OF_MITOTIC_SPINDLE_LOCALIZATION	0.00991785	0.167975	0.589234	1.46874	98	27	Cenpa,Espl1,Sapcd2,Nde1,Cdk5rap2,Plk1,Spry1,Spry2,Nusap1
GOBP_EPIDERMIS_MORPHOGENESIS	0.01002	0.169155	0.593164	1.473	99	26	Krt71,Klf4,Igfbp5,Tgm3,Foxq1,Krt25,Ngfr,Snai1,Tmem79,Fgfr2,Fgf7
GOBP_POSITIVE_REGULATION_OF_POTASSIUM_ION_TRANSMEMBRANE_TRANSPORT	0.01002	0.169155	0.593083	1.4728	99	26	Gal,Nppa,Wnk4,Kcnh2,Trem2,Ano6,Kcnmb1,Kcnc2,Lrrc26,Actn2,Kcna1,Kcnip2,Galr2,Atp1b2,Dnm2,Atp1b3,Amigo1,Akap6
DESCARTES_MAIN_FETAL_SCHWANN_CELLS	0.010099	0.170005	0.448097	1.24735	100	145	Sfrp5,Aspa,Kcnh5,Fgfbp3,Nkain3,Olfml2a,Ugt8a,Sox10,Rxrg,Cdh1,Fxyd1,Sox2,Plekhb1,Nr4a2,Zfp536,Ppp1r1c,Scrg1,Pmp22,Adamts8,Cnp,Gpr83,Rhebl1,Ngfr,Cpxm2,Gal3st1,Alox15,Plekha4,Mag,Azgp1,Col2a1,Kcnc2,Lgi4,Tfap2a,Tmem176b,B3gat1,Wfdc2,Nkain4,Grik3,Flrt3,Pllp,Oprk1,Cadm1,Scn7a,Grb14,Cdh6,Grid2,Kirrel3,Mal,Adgrb3,Stac2,Pard6b,Cnmd,Xkr4,Gins3,Cldn14,Mpz,Mia,Tmem178b,Metrn,Erbb3,Rdh10,Dpp10,Ppp2r2b,Hepacam…
GOBP_POSITIVE_REGULATION_OF_CYTOKINE_PRODUCTION_INVOLVED_IN_IMMUNE_RESPONSE	0.010103	0.170005	0.555022	1.41669	100	35	Clec7a,Tnfrsf14,Nr4a3,Wnt5a,Cd74,B2m,Sash3,Il18,H2-M3,Laptm5,Tnfsf4,Fzd5,H2-K1,Rsad2,Slc7a5,F2rl1,Il6,Gata3
GOBP_VASCULAR_PROCESS_IN_CIRCULATORY_SYSTEM	0.010199	0.17117	0.425569	1.20111	101	220	C2cd4a,Avpr2,Npr1,Tgfb1,Kcna5,Foxc1,Slc1a5,Nppa,Abcc9,Slc13a3,Drd5,Fgfbp3,Atp2a3,Htr2a,Per2,Adrb3,Agtr1a,Ceacam2,Slc22a2,Slc22a3,Slc16a7,Adm,Edn1,Egfr,Trpv4,Casr,C2cd4b,Slc6a9,Slc5a5,Htr1b,Slc22a5,Slc6a13,Slc38a3,Slc27a1,Cps1,Slc7a2,Ptafr,Slc5a1,Arhgap42,Cldn5,Avp,Ceacam1,Fgg,Agtr2,Tjp2,Slc8a2,Htr1d,Yes1,Slco2b1,Abcg2,Ddah1,Mfsd2a,Adrb1,Dock4,Slc7a5,Snta1,Ace,Slc2a1,Klf2,Slco1c1,Adra1a,F2rl1,Slc6…
GOBP_REGULATION_OF_SECONDARY_METABOLIC_PROCESS	0.0102051	0.17117	0.706183	1.55941	97	11	a,Opn3,Wnt5a,Cdh3
GOBP_ADRENAL_GLAND_DEVELOPMENT	0.0102906	0.171639	0.636345	1.52281	101	19	Nr0b1,Wnt4,Tspo,Sall1,Wnt11,Nr5a1,Wt1,Pdgfra,Ascl1,Smad3,Stra6,Apoa1
GOBP_MORPHOGENESIS_OF_A_BRANCHING_STRUCTURE	0.010299	0.171639	0.44382	1.23882	102	156	Spint1,Sema3a,Wnt4,Ar,Wnt5a,Ermn,Socs3,Six4,Sox10,Myc,Adm,Edn1,Csf1,Pgr,Casr,Wnt6,Hoxb7,Sema3e,Sall1,Tnf,Met,Bmp2,Pkd1,Hgf,Wnt1,Sfrp2,Timeless,Tbx3,Fzd5,Fat4,Dll4,Spint2,Sema3c,Shox2,Spry1,Spry2,Agtr2,Pkd2,Egf,Fgfr2,Col4a1,Fgf7,Gcm1,Col13a1,Stk4,Ddr1,Wt1,Kdr,Nrp1,Dchs1,Cited1,Sfrp1,Tgfbr2,Ednra
GOBP_LEUKOCYTE_CHEMOTAXIS	0.010299	0.171639	0.445059	1.24141	102	153	S100a9,Ccr1,Vav1,Cxcl2,Cxcl16,Fcer1g,Wnt5a,Cd74,Kit,Cxcr3,Itgb2,Stap1,Ccl3,Syk,Edn1,Cxcl10,Csf1,Cklf,Ccl20,Csf1r,Ccl2,Ccl19,Csf3r,Dapk2,Vegfc,Lbp,Tnfrsf11a,Ptpro,Cmklr1,Nckap1l,Cxcr5,Ano6,Rin3,Pik3cd,Cxcl5,Alox5,Calr,C5ar1,Gpsm3,Prss56,Ccl5,Rarres2,Ccl22,Lgals3,Jam3,Thbs4,Hsd3b7,Pip5k1c,Mst1,F2rl1,Il6,Aif1,C3ar1,Cxcl14,Mapk3,Slc12a2,S1pr1,Lyst,Mospd2,Ddt,Ccl17,Ccl11,Il12a
GOBP_REGULATION_OF_PROTEIN_TYROSINE_KINASE_ACTIVITY	0.010299	0.171639	0.484943	1.31112	102	80	Bdnf,Efna1,Stap1,Ptprc,Ncf1,Errfi1,Csf1r,Zfyve28,Dok7,Fcgr1,Mvp,Cblc,Cep43,Ghrl,Egf,Chmp6,Ccl5,Cblb,Shc1,Tgfa,Nedd9,Ace,Btc,Cbl,Adra1a,Epha4,Adra2a,Ibtk,Fbxw7,Dusp22,Rap2b,Nox4,Src,Erbb3,Afap1l2,Ptpn1,Socs5
GOBP_OLEFINIC_COMPOUND_BIOSYNTHETIC_PROCESS	0.010358	0.171929	0.615159	1.48927	102	21	Egr1,Wnt4,Adm,Cyp11b1,Cacna1h,Bmp2,Bmp5,H6pd
GOBP_MAPK_CASCADE	0.010399	0.171929	0.384627	1.11598	103	713	Klf4,Prok1,Tgfb1,Arhgef5,Adora2b,Psmb9,Clec7a,Ccr1,Tbc1d10c,Tmem106a,Sphk1,Psmb8,Nppa,Sema3a,Ret,Trib1,Mmp8,Ptger4,Igfbp3,Atf3,Fgf5,Ccn2,Epha8,Bmper,Dusp6,Efna1,Ar,Wnt5a,Htr2a,Adipoq,Cd74,Gdf15,Adrb3,Kit,Prxl2c,Mbp,Myc,Psme2,Gadd45g,Ceacam2,Plvap,Trim5,Gcnt2,Cryba1,Lemd2,Npffr2,Fam83d,Ltbr,Unc5cl,Ccl3,Syk,Fgfr1,Ptprc,Edn1,Fbln1,Pbk,Chrna10,Sox2,Ros1,Ncf1,Egfr,Dusp4,Ghr,Nrg2,Casr,Ccn1,Fgf4,Fgf3,Cc…
GOBP_NEGATIVE_REGULATION_OF_CYTOKINE_PRODUCTION	0.010399	0.171929	0.430773	1.21226	103	200	Klf4,Isg15,Apod,Tgfb1,C1qtnf3,Mmp8,Tlr8,Homer3,Ptger4,Adipoq,Ube2l6,Cdh3,Ceacam2,Cryba1,Ptprc,Tspo,Errfi1,Inha,Vsir,Il13,Tnf,Gpnmb,Laptm5,Trem2,Relb,Lbp,Trim25,Lrrc32,Fcgr2b,Pycard,Hgf,F2,Ezr,Btk,Otud7b,Cmklr1,Nlrc5,Epx,Nckap1l,Tnfsf4,Gata6,Inhbb,Foxj1,Arg1,Wnt11,Ptpn6,Ceacam1,Mefv,Ghrl,Cactin,Laptm4b,Cidea,Inpp5d,Jak3,Ido1,Ifih1,Klf2,Bank1,Ssc5d,Bcl3,F2rl1,Lgals7,Hmox1,Irf3,Serpinb1a,Il6,Gata3,S…
GOBP_POSITIVE_REGULATION_OF_ERK1_AND_ERK2_CASCADE	0.010399	0.171929	0.447646	1.24567	103	144	Tgfb1,Ccr1,Ccn2,Bmper,Htr2a,Cd74,Prxl2c,Gcnt2,Ccl3,Ptprc,Egfr,Casr,Fgf4,Ccl20,Csf1r,Ccl2,Oprm1,Ccl19,Tnf,Gpnmb,Trem2,Bmp2,Tnfrsf11a,Pycard,Erbb4,Npy5r,Alox15,Fgg,Spry2,Fgfr2,Fgfr4,Thpo,Ripk2,C5ar1,Pla2g5,Ccl5,Shc1,Ccl22,Gnai2,Nqo2,Pdgfra,Kdr,Nrp1,Gata4,Adra1a,F2rl1,Fgfr3,Gper1,Apoe,Hcrtr1,Hras,Fbxw7,Mapk3,Fgf20,Arrb1,Pdgfrb,Ddt,Ccl17,Ccl11,F2r,Src,Cd4,Fgf8,Pde8a,Sstr4,P2ry1,Cd44,Nelfe,Rap1a
HP_ABNORMAL_ESOPHAGUS_MORPHOLOGY	0.010399	0.171929	0.447587	1.24551	103	144	Tgfb1,Ncf2,F5,Col7a1,Cybb,Ret,Zic3,Cyba,Jup,Kit,Krt8,Fbn2,Fgfr1,Sox2,Ncf1,Usb1,Sema3e,Nop10,Wnt7a,Sdhc,Itgb4,Dsp,Dync2i2,Ube2t,Dll4,Col4a6,Fance,Pla2g4a,Fanca,Fgfr2,Mycn,Fancc,Rad51,Limk1,Tbl2,Rhbdf2,Rpl11,Plec,Pdgfra,Dock6,Stk11,Col4a5,Tgfbr2,Atp7a,Stn1,Smad3,Cthrc1,Atp7b,Palb2,Slc12a2,Fgf20,Xrcc2
HP_WOOLLY_HAIR	0.0104931	0.172487	0.665885	1.54463	102	15	Krt71,Tgm3,Pkp1,Jup,Krt25,Dsp,Dsc2,Lpar6,Kank2,Atp7a,Hras,Padi3
GOBP_ANTIGEN_PROCESSING_AND_PRESENTATION_OF_EXOGENOUS_PEPTIDE_ANTIGEN_VIA_MHC_CLASS_I	0.010499	0.172487	0.497093	1.33188	104	68	Ncf2,Psmb9,Tap1,Cybb,Psmb8,Fcer1g,Cyba,Psme2,B2m,Ncf1,H2-M3,Psmd12,Psmd9,Fcgr1,Psmb10,H2-K1,Calr
GOBP_NEGATIVE_REGULATION_OF_CELL_ACTIVATION	0.010499	0.172487	0.447771	1.24538	104	142	Gal,Tbc1d10c,Tnfrsf14,Sox11,Cd74,Ceacam2,Scrib,Ptprc,Hlx,Alox12,Inha,Vsir,Enpp3,Irf1,H2-M3,Gpnmb,Laptm5,Cst7,Lrrc32,Fcgr2b,F2,Emilin1,Btk,Cd86,Tnfsf4,Cbfb,Foxj1,Arg1,Ptpn6,Ceacam1,Tspan32,Fgr,Inpp5d,Cblb,Jak3,Thbd,Lgals3,Runx3,Ido1,Pdgfra,Il2,Bank1,Zbtb7b,Grn,Cd300a,Pkn1,Sfrp1,Lgals7,Hmox1,Gper1,Fgl2,Apoe,Cd9,Zc3h12a,Zc3h8,Il4ra,Mad1l1,Tnfaip8l2,Arg2,Tyrobp,Lrfn5,Pawr,Nr1d1,Socs5,Gnrh1
HP_GYNECOMASTIA	0.010499	0.172487	0.483498	1.30826	104	81	Cyp11a1,Nr0b1,Ccdc141,Psmb8,Sema3a,Tacr3,Slc29a3,Dusp6,Ar,Sox10,Kiss1r,Fgfr1,Sema3e,Sdhc,Dhx37,Hsd3b1,Cyp17a1,Flrt3,Smchd1,Nr5a1,Cyp19a1,Wt1,Gata4,Stk11,Lepr,Pnpla6,Dcc,Rbm28,Hs6st1,Phf6,Itga3,Pik3ca,Rspo1,Fgf8,Gnrh1,Fmr1,Cdh23,Hpgd,Polr3a,Axl,Usf3,Hsd17b3,Pten
HP_ABNORMALITY_OF_RENAL_EXCRETION	0.0106	0.173873	0.528894	1.37651	105	45	Avpr2,Clcnkb,Slc34a1,Ccn2,Bsnd,Agtr1a,Plvap,Cldn16,Casr,C3,Kcnj5,Dmp1,Slc12a3,Clcnka,Thbd,Galnt3,Kcnj1,Ace,Cfi,Sars2,Il6,Slc5a2,Enpp1,Atp1a1,Aprt,Irf5,Ccr6,Slc12a1,Cd46,Ctns,Cldn10,Nphp1
GOBP_NEGATIVE_REGULATION_OF_T_CELL_MEDIATED_IMMUNITY	0.0106405	0.174143	0.671751	1.54298	103	14	Ceacam2,Ptprc,H2-M3,Fcgr2b,Arg1,Ceacam1,Klrd1
GOBP_REGULATION_OF_IMMUNE_EFFECTOR_PROCESS	0.0106989	0.174143	0.416528	1.18329	106	273	Tgfb1,Serping1,C2,Clec7a,Vav1,Tnfrsf14,Nr4a3,Wnt5a,Ncr1,Cd74,Itgb2,Stap1,Ceacam2,B2m,Sash3,Parp9,Cpn1,Syk,Slc22a13,Ptprc,C6,Cd22,Hlx,H2-Ea,Pgc,Enpp3,C3,Il18,H2-M3,Il13,Ccl19,Nos2,Tnf,Laptm5,Stxbp2,Lbp,Fcgr2b,Pycard,Unc13d,F2,Cd40,Dtx3l,Ptafr,Btk,Cd86,Tnfsf4,Fzd5,Foxj1,Arg1,H2-K1,Ddx60,Ptpn6,Zpbp2,Azgp1,Ceacam1,Cxcl5,Tspan32,Ripk3,Gata2,Klrd1,Fgr,Rsad2,Ripk2,C5ar1,Pla2g5,Jak3,Cd5l,Traf3,C9,Slc7a5,…
GOMF_SOLUTE_CATION_SYMPORTER_ACTIVITY	0.0106989	0.174143	0.481339	1.30316	106	82	Slc5a11,Slc18a2,Slc34a1,Slc13a3,Slc34a3,Slc6a2,Slc12a4,Slc12a8,Slc22a3,Slc10a1,Slc10a4,Slc6a9,Slc5a5,Slc6a13,Slc12a7,Slc4a10,Slc5a1,Slc12a3,Slc45a3,Slc33a1,Slc12a9,Slc6a12,Slc17a5,Mfsd2a,Slc17a3,Slc6a6,Slc15a2,Slc5a2,Slc12a2,Slc10a3,Slc28a3,Slc6a11,Slc17a7,Slc6a3,Slc4a4,Slc17a1,Slc2a13,Slc36a2
GOBP_NEUTRAL_LIPID_CATABOLIC_PROCESS	0.0107	0.174143	0.551773	1.41186	106	36	Fabp4,Fabp6,Fabp7,Pnpla3,Pnpla1,Faah,Cps1,Apob,Plin5,Apoa4,Lipe,Lypla2,Fabp9,Fabp2
Gemma_GSE113796_mRNA-Seq_of_mouse_Mettl3_cKO_and_Fto_cKO_hippocampus_after_fear_conditioning_genotype_Mettl3.mouse.methyltransferase.like.3_Homozygous.negative_Up	0.0107	0.174143	0.551834	1.41201	106	36	Homer3,Pde7b,Lsm11,Pde10a,Map6d1,Cdk5rap2,Rasd2,Adamts9,Bok,Shox2,Ltc4s,Zic1,Phlda3,Sned1
GOBP_KINETOCHORE_ORGANIZATION	0.0107385	0.174497	0.647226	1.52794	105	17	Cenpa,Nuf2,Mis12,Cenpe,Cenpn,Dlgap5,Cenpt,Cenpk
GOBP_DEFENSE_RESPONSE_TO_GRAM_POSITIVE_BACTERIUM	0.0107989	0.174932	0.533516	1.38388	107	43	Tnfrsf14,Stab2,Reg3g,Mpeg1,Zg16,Rnase6,Tnf,Lbp,Camp,Gbp3,H2-K1,Card9,Fgr,Ripk2,C5ar1,Rarres2,Ssc5d,Il6,H2bc21,Il12a,Epha2
GOBP_REGULATION_OF_MORPHOGENESIS_OF_AN_EPITHELIUM	0.0107989	0.174932	0.515369	1.3562	107	52	Itgax,Wnt4,Ar,Wnt5a,Six4,Tbx2,Cxcl10,Alox12,Hoxb7,Tnf,Wnt5b,Hgf,Pik3cd,Agtr2,Egf,Fgf7
GOBP_BONE_MINERALIZATION	0.0108989	0.175673	0.468138	1.27869	108	97	Isg15,Tgfb1,Ccr1,Omd,Wnt4,Col1a2,Asgr2,Fbn2,Bglap,Snx10,Ccn1,Sbno2,Tmem119,Bmp2,Klf10,Alox15,Phex,Wnt11,Ano6,Clec3b,P2rx7,Alox5,Sgms2,Tfap2a,Fgfr2,Fgr,Pkdcc,Ecm1,Rflnb,Fgfr3,Zmpste24,Pthlh,Smad3,Ahsg,Enpp1,S1pr1
GOBP_POSITIVE_REGULATION_OF_CATION_CHANNEL_ACTIVITY	0.0108989	0.175673	0.510189	1.35035	108	56	Gal,Arc,Nppa,Kcne2,Plcg2,Atpsckmt,Ntsr1,Stac3,Trem2,Rgs9,Kcnc2,Cacng4,Pkd2,Lrrc26,Cacng3,Stac,Casq1,Pink1,Gstm7,Actn2,Kcna1,Kcnip2,Stac2
GOBP_REGULATION_OF_COLLAGEN_METABOLIC_PROCESS	0.0109	0.175673	0.548433	1.40631	108	37	Tgfb1,Ccn2,Cyp7a1,Wnt4,Errfi1,Vsir,Vim,F2,Fap,Emilin1,Ciita,Nppc,Pparg,Serpinb7,Il6,Scx,Pdgfrb,Larp6,F2r
GOMF_VOLTAGE_GATED_POTASSIUM_CHANNEL_ACTIVITY_INVOLVED_IN_VENTRICULAR_CARDIAC_MUSCLE_CELL_ACTION_POTENTIAL_REPOLARIZATION	0.010929	0.175673	0.718958	1.56163	103	10	Kcne2,Kcne4,Kcnh2,Kcne1,Kcnj5
HP_AMBIGUOUS_GENITALIA_MALE	0.010929	0.175673	0.718605	1.56087	103	10	Cyp11a1,Hsd3b1,Cyp17a1,Mks1,Wt1
GOBP_MESENCHYME_DEVELOPMENT	0.0109989	0.17573	0.424081	1.1971	109	221	Folr1,Tgfb1,Col1a1,Foxc1,Sema3a,Ret,Alx1,S100a4,Wnt4,Efna1,Wnt5a,Six4,Sox11,Sox10,Myc,Aldh1a2,Has2,Gcnt2,Fam83d,Fgfr1,Edn1,Tbx2,Tmem100,Nrp2,Bnc2,Sema3e,Vasn,Bmp2,Zfp36l1,Hgf,Dab2,Erbb4,Sfrp2,Snai1,Pef1,Bmp5,Wnt11,Amh,Nrtn,Sema6c,Sema3c,Spry1,Tgfbr3,Spry2,Pkd2,Fgfr2,Tiam1,Heyl,Wwtr1,Phldb2,Sema3f,Msx1,Hes1,Hnrnpab,Pitx2,Actg2,Wt1,Nrp1,Dchs1,Rflnb,Gata4,Rbm24,Sfrp1,Tgfbr2,Ednra,Hand1,Il6,Smad3,Gat…
GOBP_MONONUCLEAR_CELL_MIGRATION	0.0109989	0.17573	0.458638	1.26647	109	121	Itgal,Apod,Ccr1,Cxcl16,Ret,Tnfrsf14,Wnt5a,Cxcr3,Dock8,Ccl3,Cxcl10,Itgb7,Csf1,Cklf,Ccl20,Csf1r,Ccl2,Ccl19,Tnf,Tnfrsf11a,Pycard,Ptpro,Cmklr1,Bmp5,Ano6,Pik3cd,Alox5,Ripk3,Calr,C5ar1,Ccl5,Rarres2,Ccl22,Lgals3,Ecm1,Hsd3b7,Il6,Gata3,Aif1,C3ar1,Cxcl14,Mapk3,Slc12a2,S1pr1,Mospd2,Ccl17,Mia3,Ccl11,Il12a
GOBP_ANATOMICAL_STRUCTURE_MATURATION	0.0109989	0.17573	0.44225	1.23614	109	161	Gal,Clec7a,Ret,C1ql1,Epha8,Wnt5a,Cdkn1a,Cdh3,Sox10,Aldh1a2,Six3,Pgr,Snx10,Scarf1,Nr4a2,C3,Ccl19,Cftr,Bmp2,Slc26a6,Ccnb1,Wnt1,Btk,Angptl8,Fev,Fzd5,Fat4,Cbfb,Bhlha15,Nppc,Fbxo5,Cebpa,Myoc,Tmem79,Gata2,Lgi4,Lyl1,Pparg,Sclt1,Cln5,Sptbn4,Hes1,Klf2,Dchs1,Ascl1,Rflnb,Cdc25b,Farp2,Fgfr3,Mmp2,Kcnip2,Adgrb3,Mbtps2,Ropn1l,Bfsp1,Sirt2,Actl6b,Gata3,S1pr1,Cdk5r1,Trip13,Anks1
GOBP_REGULATION_OF_NITRIC_OXIDE_METABOLIC_PROCESS	0.011	0.17573	0.528461	1.37538	109	45	Ptgs2,Klf4,Clec7a,Tmem106a,Mmp8,Itgb2,Edn1,Ass1,Tspo,Rgn,Tnf
GOBP_MEMBRANE_REPOLARIZATION_DURING_VENTRICULAR_CARDIAC_MUSCLE_CELL_ACTION_POTENTIAL	0.0110382	0.175985	0.703061	1.55251	105	11	Kcne2,Kcne4,Kcnh2,Kcne1,Kcnj5
GOMF_NEUROTRANSMITTER_TRANSMEMBRANE_TRANSPORTER_ACTIVITY	0.0110497	0.175985	0.669423	1.53764	107	14	Slc18a3,Cplx3,Gabrq,Slc6a2,Slc22a2,Slc22a3,Slc17a6
HP_MALIGNANT_HYPERTHERMIA	0.011082	0.176229	0.623194	1.49927	109	20	Myh3,Scn4a,Myf6,Stac3,Chrng,Mtmr14,Bin1,Chrnd
HP_TRACHEOESOPHAGEAL_FISTULA	0.0110989	0.176229	0.504194	1.3402	110	60	Ncf2,Cybb,Ret,Zic3,Cyba,Fbn2,Fgfr1,Sox2,Ncf1,Usb1,Sema3e,Nop10,Wnt7a,Ube2t,Fance,Fanca,Mycn,Fancc,Rad51,Limk1,Tbl2
GOMF_ENDOPEPTIDASE_REGULATOR_ACTIVITY	0.0111989	0.177546	0.460673	1.27013	111	118	Wfikkn1,Spint1,Serping1,Col7a1,Fetub,Serpina3c,Spp2,Rps6ka3,Psme2,Serpinb11,Cst8,Wfdc5,Vsir,Serpinb12,C3,Serpina7,Cst7,Timp1,Sfrp2,Pttg1,Serpinc1,Bin1,Avp,Spint2,Ambp,Serpina11,Tfpi,Serpinb2,Serpind1,Birc5,Timp2,Wfdc6a,Wfdc2,Anxa2,Cst9,Serpina3n,Pros1,Serpinb7,Spink8
GOBP_LYMPHOCYTE_MIGRATION	0.0112989	0.178859	0.490621	1.31719	112	71	Itgal,Apod,Cxcl16,Ret,Tnfrsf14,Wnt5a,Cxcr3,Dock8,Ccl3,Cxcl10,Itgb7,Cklf,Ccl20,Ccl2,Ccl19,Pycard,Pik3cd,Ripk3,Ccl5,Ccl22,Ecm1,Hsd3b7,Gata3,Aif1,Cxcl14,Slc12a2,S1pr1,Ccl17,Mia3,Ccl11
GOCC_ANCHORED_COMPONENT_OF_EXTERNAL_SIDE_OF_PLASMA_MEMBRANE	0.0113506	0.179405	0.700182	1.54616	108	11	Folr1,Folr2,Igsf21,Rtn4r,Car4
FAN_EMBRYONIC_CTX_BRAIN_ENDOTHELIAL_2	0.0113989	0.179623	0.416616	1.18243	113	264	Apod,Serping1,Ppp1r14a,Cavin3,Adora2b,Col3a1,Abcc9,Dcn,Rbp1,Kcne4,Olfml2a,Smoc2,Col1a2,Pde7b,Myof,Cdc42ep1,Tbx2,Foxs1,Pard3,Fbln1,Lgals3bp,Aass,Aebp1,Sparc,Lima1,Rhoc,Nid2,Pmp22,Lrrc32,Vim,Slc12a7,Papss2,Timp1,Unc5b,Fstl1,Cd248,Sytl2,Pdlim1,Arhgap42,Stard13,Rgs5,Pde8b,Efemp2,Pid1,Bche,Tmem204,Isyna1,Tfpi,Rapgef4,Spry1,Cspg4,Pde5a,Slc6a12,Ifitm3,Zic1,Col4a1,Heyl,Rasl12,Anxa2,Plekha5,Cnn3,Tagln,Lur…
Gemma_GSE10415_7_Brain_Regions_in_20_Inbred_Strains_of_Laboratory_Mice_StrainOrLine_BALB.cByJ_Down	0.0113989	0.179623	0.465234	1.27616	113	105	Cyp11a1,Ttr,Cd82,Nat8f5,Pcdh10,Krt12,Adamtsl4,Cars2,Bid,Kcnj14,Bbs7,Plcd3,Zfp316,Cpxm2,Grm8,Nipal2,Ogfrl1,Cox8b,Amn,Mefv,St8sia1,Siglecf,Adarb2,Atp13a5,Baiap2l1,Pde4a,Itfg2,Exosc9,Dusp7,Cox20,Plxnb2,Them5,Ccdc115,Dmwd,Mrps14,Nudt19,Marchf9,Commd7,Gjb2,Atp1a1,Cmss1,Abhd8,Decr2,Tssc4,Tsga10,Speg,Crym,Zcchc3,Npas1,Cd46,Lamtor2,Sike1,Lrfn3,Egfl7,Kcnj4,Cdhr1,Gtpbp3,Prkcq
GOBP_REGULATION_OF_CELLULAR_EXTRAVASATION	0.0114286	0.179819	0.591115	1.46107	113	25	Ccl28,Ptger4,Fut9,Plvap,Ptafr,St3gal4,Sele,Ripk3,Fut4
GOBP_POSITIVE_REGULATION_OF_BIOMINERALIZATION	0.0115	0.18067	0.543006	1.39557	114	38	Isg15,Tgfb1,Wnt4,Fbn2,Ccn1,Wnt6,Tmem119,Bmp2,Ano6,Fbxo5,P2rx7,Alox5,Tfap2a
GOBP_INTERFERON_GAMMA_MEDIATED_SIGNALING_PATHWAY	0.0115988	0.181402	0.49881	1.33046	115	64	H2-Eb1,Socs3,Trim5,B2m,Parp14,Parp9,Vcam1,H2-Aa,H2-Ea,Irf1,H2-M3,Trim25,Oasl1,Fcgr1,Ciita,Ptafr,Nlrc5,Arg1,H2-K1,Pparg,Txk,Hck,Trp53,Irf3,Camk2a,Irf6,Irf9
GOMF_CHLORIDE_TRANSMEMBRANE_TRANSPORTER_ACTIVITY	0.0115988	0.181402	0.479493	1.29979	115	84	Clcnkb,Slc18a2,Ano2,Bsnd,Gabrq,Clic5,Slc6a2,Clcn1,Slc12a4,Slc12a8,Slc22a3,Fxyd1,Pcyox1,Slc26a4,Cftr,Slc26a6,Slc12a7,Slc4a1,Gabra6,Slc12a3,Clcnka,Ano6,Gabra1,Slc12a9,Glra2
Andrus_2012_WistarMoreImmobileRats_Downregulated_HC	0.0115988	0.181402	0.441563	1.23335	115	158	Ttr,Ptgs2,Igfbp5,F5,C1qtnf3,Col1a1,Kcne2,Parp12,Stc1,Ret,Fmod,Krt8,Cdkn1c,Parp9,Cp,Igfbpl1,Calml4,Mfrp,Zdhhc5,Erap1,Ctdp1,Slc6a13,Kcnip1,Cnp,Dab2,Gls,Tfpi,Cebpa,Slco1a5,Gabbr2,Ngly1,Aqp1,Pla2g5,Ifi44,Sned1,Ccdc86,Dtymk,Ace,Chrm1,Slco1c1,Fgd2,Ranbp6,Creb1,Tmed7,Itgb6,Inmt,Prlr,Lepr,Glrx3
GOBP_RESPONSE_TO_TUMOR_CELL	0.0116197	0.181455	0.636321	1.51232	114	18	Txnip,Ceacam2,Slc22a13,Igfbpl1,Laptm5,Prf1,H2-K1,Ceacam1
GOMF_ANTIGEN_BINDING	0.0117129	0.182637	0.580042	1.45154	116	28	Tgfb1,Tap1,H2-Eb1,Plg,Cd48,H2-Aa,H2-Ea,H2-M3,Cd40,H2-K1,Jchain,Klrd1
GOBP_POSITIVE_REGULATION_OF_TUMOR_NECROSIS_FACTOR_MEDIATED_SIGNALING_PATHWAY	0.0117697	0.183248	0.716097	1.55542	111	10	Hspa1a,Casp4,Laptm5
GOBP_NEGATIVE_REGULATION_OF_MUSCLE_ADAPTATION	0.0118713	0.184554	0.698802	1.54311	113	11	Klf4,Igfbp5,Mlip,Errfi1
GOBP_POTASSIUM_ION_IMPORT_ACROSS_PLASMA_MEMBRANE	0.0119	0.184725	0.5289	1.37408	118	44	Abcc9,Kcne2,Wnk4,Atp12a,Hcn2,Slc12a4,Slc12a8,Kcnh2,Kcnj14,Kcnj5,Slc12a7,Slc12a3,Kcnj12,Kcnk9,Slc12a9,Hcn4,Kcnj1,Kcnj13,Atp4a,Atp4b,Slc12a2
GOCC_ENDOCYTIC_VESICLE_MEMBRANE	0.0119988	0.185761	0.454554	1.25722	119	126	Slc18a3,Tap1,Cybb,Rab7b,H2-Eb1,Fzd2,Wnt4,Cyba,Wnt5a,Cd74,Stab2,B2m,H2-Aa,H2-Ea,Nostrin,Btbd8,Scarf1,Wnt6,H2-M3,Ubc,Tlr1,Wnt5b,Wnt7a,Fcgr1,Wnt1,Gria3,Apob,Fzd5,H2-K1,Atp6v0a4,Scarb2,Stab1,Calr,Cacng4,Rab20,Pip4p2,Cacng3,Rab34,Vamp8,Rab39,Atp7a,Apoe,Sgip1,Cd9,Camk2a,Rab7,Cacng8,Gpr161
GOBP_REGULATION_OF_SYSTEMIC_ARTERIAL_BLOOD_PRESSURE_MEDIATED_BY_A_CHEMICAL_SIGNAL	0.0120024	0.185761	0.554484	1.4108	119	34	Avpr2,Drd5,Enpep,Adrb3,Agtr1a,Ctsz,Edn1,Cyp11b1,Hsd11b2,Pcsk5,Agtr2,Adrb1,Ace,Adra1a,F2rl1
GOBP_MINERALOCORTICOID_METABOLIC_PROCESS	0.0120796	0.186151	0.697795	1.54089	115	11	Wnt4,Cyp11b1,Cacna1h,Bmp2,Hsd3b1,Bmp5
GOBP_REGULATION_OF_CELL_FATE_COMMITMENT	0.0120895	0.186151	0.619832	1.49118	119	20	Nkx6-2,Ar,Wnt5a,Sox17,Esrp1,Spdef,Sfrp2,Wnt11
Johnson_2016_Coexpression_Hippocampus_Human_M10	0.0121012	0.186151	0.557868	1.41722	120	33	Sncg,Rprm,Golt1a,Kiss1r,Endog,Hs3st2,Zfp385b,Rgs4,Grm8,Nrsn1,Glra2,Tox,Cidea
GOBP_OLFACTORY_LOBE_DEVELOPMENT	0.0121065	0.186151	0.630204	1.50812	119	19	Sema3a,Wnt5a,Fut1,Csf1r,Sall1,Arx,Erbb4
GOBP_TRIGLYCERIDE_CATABOLIC_PROCESS	0.012117	0.186151	0.57262	1.43696	120	29	Fabp4,Fabp6,Fabp7,Pnpla3,Pnpla1,Cps1,Apob,Plin5,Apoa4,Lipe,Fabp9,Fabp2,Aadac,Lipc,Apoa1,Gpld1,Abhd5,Ddhd2,Lpl,Sorl1
GOMF_CATION_CHLORIDE_SYMPORTER_ACTIVITY	0.0121568	0.186488	0.642167	1.516	119	17	Slc18a2,Slc6a2,Slc12a4,Slc12a8,Slc22a3,Slc12a7,Slc12a3,Slc12a9
GOBP_MACROPHAGE_CYTOKINE_PRODUCTION	0.0121837	0.186601	0.697482	1.5402	116	11	Tgfb1,Wnt5a,Cd74,H2-M3,Laptm5
GOBP_NEGATIVE_REGULATION_OF_SIGNALING_RECEPTOR_ACTIVITY	0.0122	0.186601	0.545353	1.39841	121	37	Wfikkn1,Crhbp,Errfi1,Zfyve28,Slc6a9,Tnf,Cblc,Dkk2,Adh7,Agtr2,Pparg,Chmp6,Cblb,Cbl
GOBP_ADAPTIVE_IMMUNE_RESPONSE	0.0122988	0.187836	0.415757	1.17971	122	261	Tgfb1,Serping1,C2,Tap1,Tmem98,Fcer1g,Tnfrsf14,Tlr8,Cd7,H2-Eb1,Cd74,Ceacam2,Sit1,B2m,Sash3,Syk,Slc22a13,Tnfrsf17,Ptprc,C6,Cd48,H2-Aa,Hlx,H2-Ea,C3,Irf1,Il18,H2-M3,Erap1,Ccl19,Cd8b1,Tnf,Relb,Tnfrsf11a,Batf,Fcgr2b,Pycard,Unc13d,Cd40,Btk,Otud7b,Cd86,Alox15,Mgl2,Tnfsf4,Fzd5,Tfeb,Foxj1,Arg1,Prf1,H2-K1,Ptpn6,Azgp1,Pik3cd,Ceacam1,Jchain,Ripk3,Ebi3,Pla2g4a,Klrd1,Rsad2,Ripk2,Unc93b1,Txk,Pirb,Inpp5d,Jak3,C9,…
DropViz_HC_Mural_Rgs5Acta2_cluster-markers.csv	0.0123988	0.188904	0.441783	1.23263	123	154	Sncg,Serping1,Foxc1,Hrct1,Rrad,Abcc9,Enpep,Kcne4,Ifitm1,Atp2a3,Rcsd1,Col1a2,Hspb1,Cp,Tbx2,Foxs1,Zic4,Col8a1,Cped1,Cnn2,Vasp,Lrrc32,Vim,Prss23,Rgs4,Cd248,Tbx3,Pdlim1,Rgs5,Kcnmb1,Tfpi,Cspg4,Pde5a,Hrc,Eva1b,Zic1,S100a11,Atp13a5,Col4a1,Myh11,Heyl,Phldb2,Aoc3,Rasl12,Sh3bgr,Rarres2,Nexn,Tagln,Ifitm2,Spp1,Bgn,Pdlim3,Ednra,Gper1,Myl9,Ggt1,Acta2,Ndufa4l2,Pdgfrb,Tbx18,Gjc1,Pln,Des,Ptgis,Ehd2,Vstm4,C1qtnf2,…
HP_RECURRENT_SINOPULMONARY_INFECTIONS	0.012405	0.188904	0.562377	1.4245	123	32	Cfap300,Plcg2,Dock8,Ofd1,Lrrc56,Dnai1,Stk36,Foxj1,Dnaaf5,Pik3cd,Gfi1,Dnajb13,Rsph1,Zmynd10,Ccno,Ccdc65
HP_ABNORMAL_RECTUM_MORPHOLOGY	0.0124988	0.189659	0.476095	1.29058	124	84	Tgfb1,Ncf2,Col1a1,Cybb,Rps6ka3,Cyba,Kit,Itgb2,Ncf1,Pole,Sall1,Cftr,Col5a1,Sdhc,Vangl1,Cdkn2a,Ttc7,Sall4,Spint2,Chek2,Jak3,Limk1,Tbl2,Pdgfra,Trp53,Stk11,Mlh3,Pms1,Tgfbr2,Mlxipl,Lig4,Bcor,Dicer1,Pik3ca,Mdm2,Polr1c,Pms2,Ndufb11,Rac2,Gtf2ird1,Ltbp4,Tcof1,Gtf2i,Usf3,Pten,Nthl1,Recql4
GOBP_NEURON_FATE_COMMITMENT	0.0125	0.189659	0.538012	1.38515	124	39	Nkx2-2,Bcl11b,Olig1,Esrp1,Prrx1,Ptf1a,Id2,Pou3f2,Wnt1,Fev,Dll4,Gata2,Olig2,Olig3,Isl2,Ascl1
GOBP_CGMP_MEDIATED_SIGNALING	0.0125932	0.189659	0.618605	1.48823	124	20	Npr1,Irag1,Nppa,Guca2b,Pde10a,Nppc,Kcnc2,Aqp1
GOBP_EMBRYONIC_PLACENTA_DEVELOPMENT	0.0125987	0.189659	0.493199	1.32145	125	68	Spint1,Socs3,Krt8,Adm,Ccn1,Junb,Ascl2,Zfp36l1,Pkd1,Plcd3,Snai1,Fzd5,Bmp5,Tfeb,Spint2,Cebpa,Gata2,Pkd2,Fgfr2,Gcm1,Stk4,Hes1,Cited1,Cdx2,Hand1,Stk3,Vash1,Nr2f2,Fbxw8,St14,Igf2,Krt19
GOBP_GLYCEROLIPID_CATABOLIC_PROCESS	0.0125987	0.189659	0.505494	1.33919	125	57	Gdpd3,Fabp4,Fabp6,Fabp7,Pnpla3,Pnpla1,Gpcpd1,Faah,Smpd4,Pla2g10,Cps1,Apob,Plin5,Apoa4,Lipe,Lypla2,Fabp9,Fabp2,Pla2g4a,Enpp6,Pla2g5,Pnpla7,Aadac,Lipc,Pnpla6,Apoa1,Pla2g4b,Gpld1,Abhd5
GOMF_ENDOPEPTIDASE_ACTIVITY	0.0125987	0.189659	0.413435	1.17551	125	282	Adamts1,C2,Psmb9,Ctrl,Psmb8,F10,Espl1,Mmp8,Napsa,Cela1,Prss36,Ctse,Adam18,Capn8,Tmprss11d,Pip,Ctsz,Klk8,Hp,Plg,Casp4,Adamtsl4,Ctsw,Adamts7,Gzma,Prss2,Pgc,Prss42,Pcsk6,Mmp15,Casp6,Adamts10,Klk6,Prss45,Adamts8,Tasp1,Pycard,Prss23,Adamts9,Cps1,Hgf,Mmp3,F2,Fap,Psmb10,Kdm8,Usp18,Phex,Mmp13,Acr,Klk1b1,Mmp10,Pcsk5,Prss55,Plat,Hgfac,H13,Mmp7,Prss56,Mmp19,Cd5l,Pik3ip1,Cela2a,Bace2,Ace,Sec11c,Klk1b3,Ctrc,C…
HP_NEONATAL_RESPIRATORY_DISTRESS	0.0125987	0.189659	0.477966	1.29403	125	82	Myh3,Scn4a,Cfap300,Myf6,Ofd1,Lrrc56,Dnai1,Smpd4,Abcb4,Chrng,Mtmr14,Stk36,Bin1,Foxj1,Dnaaf5,Cox6a2,Pik3cd,Sftpb,Galk1,Cant1,Dnajb13,Plec,Rsph1,Zmynd10,Ccno,Plcb3,Mlycd,Ccdc65,Ptcd3,Dnah1,Plagl1,Itga3,Madd,Ralgapa1,Ccdc40,Knstrn,Grm7,Dnm2
GOMF_OXIDOREDUCTASE_ACTIVITY_ACTING_ON_NAD_P_H_OXYGEN_AS_ACCEPTOR	0.0126002	0.189659	0.697169	1.5395	120	11	Ncf2,Cybb,Cyba,Ncf1
GOBP_REGULATION_OF_ANTIGEN_PROCESSING_AND_PRESENTATION	0.0127154	0.191117	0.713542	1.54987	120	10	Cd74,Ccl19,Trem2,Fcgr2b,Pycard
GOBP_REGULATION_OF_BODY_FLUID_LEVELS	0.0127987	0.191539	0.400379	1.14901	127	403	Avpr2,Npr1,Serping1,F5,Fermt3,Col1a1,Slc22a4,Gna14,Col3a1,F10,Tspan8,Wnk4,Vav1,Hk2,Fcer1g,Stat5a,Prl,Plcg2,Neurog1,Col1a2,Fa2h,Csn3,Ceacam2,Has2,Slc22a2,Dock8,Plg,Hspb1,Syk,Tifab,Hmg20b,Adm,Edn1,Fbln1,Cyp11b1,Trpv4,Alox12,Irf1,Met,F2rl3,Cftr,Cyp4f14,Slc4a1,F2,Fap,Cd40,Ptpro,Erbb4,Sfn,Hsd11b2,Krt1,Serpinc1,Gata6,Adcy4,St3gal4,Ano6,Avp,Socs2,Npr3,Celsr2,P2rx3,Ptpn6,Ceacam1,Tfpi,Aqp5,Serpinb2,Tspan3…
GOBP_NEPHRON_DEVELOPMENT	0.0127987	0.191539	0.457575	1.26159	127	118	Foxc1,Wnk4,Enpep,Ret,Egr1,Wnt4,Six4,Adipoq,Myc,Hnf1b,Col4a4,Angpt2,Wnt6,Hoxb7,Sall1,Bmp2,Mtss1,Ahi1,Pkd1,Wnt1,Ptpro,Fat4,Foxj1,Wnt11,Lzts2,Agtr2,Pkd2,Mpv17,Heyl,Wwtr1,Fmn1,Hes1,Wt1,Serpinb7,Pdgfra,Dchs1,Irx2,Cited1,Kirrel3,Klhl3,Gata3,Gpr4,Acta2,Irx3,Wnt2b,Pou3f3,Pdgfrb,Tacstd2
GOCC_CLUSTER_OF_ACTIN_BASED_CELL_PROJECTIONS	0.0127987	0.191539	0.459375	1.26443	127	113	Folr1,Calb2,Slc34a1,Cdhr5,Drd5,Enpep,Fscn2,Myo1d,Dcdc2a,Slc34a3,Lima1,Mttp,Espn,Rhoc,Slc26a4,Slc22a5,Slc26a6,Slc2a2,Pemt,Ezr,Slc5a1,Atp6v0a4,Ush1c,Cybrd1,Amn,Elmod3,Shank2,Kcnk1,Pdzk1,Aqp1,Abcg2,Dock4,Car4,Plec,Ido1,Slc17a3,Slc3a1,Cdhr2,Tprn,Cdc14a,Atp7a
GOBP_REGULATION_OF_MYOBLAST_DIFFERENTIATION	0.0129	0.192778	0.53697	1.38247	128	39	Ankrd2,Tgfb1,Igfbp3,Id3,Myf6,Cxcl10,Il18,Tnf,Zfp36l1,Prickle1,Tbx3
HP_ABNORMAL_CIRCULATING_FATTY_ACID_ANION_CONCENTRATION	0.0129609	0.193411	0.601917	1.46557	128	22	Slc34a1,Col7a1,Ehhadh,Gatm,Slc22a5,Trmu,Acadvl
GOBP_MUSCLE_CONTRACTION	0.0129987	0.193421	0.412386	1.17296	129	286	Ankrd2,Myh3,Scn4a,Kcna5,Sphk1,Nppa,Kcne2,Stc1,Tnnt2,Npy2r,Kcne4,Tacr3,Ccn2,Dsg2,Pgam2,Htr2a,Neurog1,Jup,Rcsd1,Kit,Tnnc1,Clcn1,Myof,Gsn,Tifab,Fxyd1,Edn1,Tbx2,Stac3,Mybph,Kcnh2,Myh4,Scn4b,Sorbs3,Cacna1h,Kcne1,Gamt,Myl4,Kcnj5,Vim,Ptafr,Dsp,Chrng,Dsc2,Tbx3,Dysf,Arhgap42,Ltb4r1,Bin1,P2rx3,Kcnj12,Ghrl,Chrnd,Chrnb1,Kcnb2,Tnni2,Myom1,Dapk3,Scn1a,Myh11,Htr1d,Stac,Tnnt1,Casq1,Hcn4,Dock4,Synm,Gstm7,Ormdl3,S…
HP_DECREASED_FERTILITY_IN_FEMALES	0.0129987	0.193421	0.512661	1.34907	129	52	Nr0b1,Cfap300,Tle6,Ofd1,Lrrc56,Pgr,Dnai1,Agpat2,Dhx37,Hsd3b1,Cyp17a1,Stk36,Foxj1,Dnaaf5,Dnajb13,Panx1,Nr5a1,Cyp19a1,Wt1,Rsph1,Zmynd10,Gata4,Ccno,Ccdc65,Trip13,Dnah1,Foxl2,Ccdc40,Cdh23
HP_PARESTHESIA	0.0130987	0.19463	0.48178	1.29742	130	75	Scn4a,Serping1,Ccr1,Gna14,Casr,Naglu,Erap1,Ctdp1,Pmp22,Fas,Naga,Slc12a3,Clcnka,Galc,Srpx2,Mefv,Calr,Thpo,Scn1a,Kcnj1,Slc2a1,Trp53,Mlh3,Pms1,Tgfbr2,Slc19a2,Tnfrsf1a,Rela,Mfn2,Il12a,Sptlc2,Pik3ca,Prrt2,Fmr1,Pms2,Gnas,Cubn,Tlr4,Slc12a1
GOBP_PLACENTA_DEVELOPMENT	0.0131987	0.195183	0.458387	1.2617	131	113	Spint1,Stc1,Dcn,Gjb3,Socs3,Krt8,Tcf23,Hsd17b2,Adm,Ccn1,Junb,Tppp3,Ascl2,Ccnf,Zfp36l1,Pkd1,Plcd3,Snai1,Fzd5,Bmp5,Tfeb,Spint2,Cebpa,Ghrl,Gata2,Pkd2,Pparg,Fgfr2,Stc2,Gcm1,Stk4,Hes1,Spp1,Cited1,Cdx2,Ash1l,Hand1,Stk3,Mapk3,Vash1,Nr2f2,Gjb2,Fbxw8,Lhx4,St14,Igf2,Krt19
GOBP_CELL_SUBSTRATE_ADHESION	0.0131987	0.195183	0.411055	1.17015	131	292	Ccl28,Itgal,Apod,Fermt3,Col1a1,Col3a1,Postn,Npy2r,Onecut1,Ccn2,Prkx,Fbln2,Wnt4,Efna1,Jup,Itgb2,Has2,Gcnt2,Smad6,Vcam1,Tnn,Plg,Fbln1,Itgb7,Csf1,Wdpcp,Ccn1,Angpt2,Fut1,Onecut2,Sorbs3,Col26a1,Col8a1,Rin2,Itga7,Sema3e,Vit,Nid2,Acer2,Cd63,Dmp1,Bves,Pkd1,Adamts9,Unc13d,Wnt1,Ptpro,Emilin1,Itgb4,Alox15,Itgbl1,Cspg5,Ephb3,Efemp2,Cdkn2a,Fgg,Lims2,Calr,Myoc,Vwf,Antxr1,Dapk3,Tiam1,Agr2,Phldb2,Meltf,Col13a1,S…
GOMF_ACTIVE_ION_TRANSMEMBRANE_TRANSPORTER_ACTIVITY	0.0131987	0.195183	0.438634	1.22681	131	164	Slc5a11,Slc18a2,Slc34a1,Slc22a4,Tap1,Slc13a3,Atp12a,Slco5a1,Slc34a3,Slc6a2,Slc9a8,Slc22a2,Slc12a4,Slc12a8,Slc22a3,Slc16a7,Slc10a1,Slc10a4,Slc6a9,Slc24a2,Slc5a5,Slc26a4,Slc6a13,Slc22a7,Slc26a6,Slc12a7,Slc4a1,Slc4a10,Slc5a1,Slc12a3,Slc45a3,Slc24a4,Slc22a6,Slc33a1,Slc12a9,Slc6a12,Slc8a2,Slco1a5,Slc17a5,Slco2b1,Mfsd2a,Slc24a1,Slco1c1,Slc17a3,Atp4a,Slc8a3,Slc9a4,Slc6a6,Atp7a,Slc15a2,Slc5a2,Atp7b,Slc12…
HP_SEX_REVERSAL	0.0132109	0.195183	0.684431	1.53418	127	12	Cyp11a1,Nr0b1,Wnt4
GOBP_PARASYMPATHETIC_NERVOUS_SYSTEM_DEVELOPMENT	0.0132621	0.195644	0.671508	1.52362	128	13	Egr2,Sema3a,Nrp2,Tfap2a,Sema3f,Hes1,Plxna3
GOBP_CELL_FATE_SPECIFICATION	0.0132987	0.195644	0.511466	1.34593	132	52	Tbx4,Nkx2-2,Ar,Wnt5a,Sox17,Esrp1,Tbx2,Sox2,Pou3f2,Sfrp2,Fev,Tbx3,Wnt11,Olig2,Tbx19,Olig3,Isl2,Nrp1,Ascl1
HP_RECURRENT_STAPHYLOCOCCAL_INFECTIONS	0.0133006	0.195644	0.661469	1.51937	129	14	Ncf2,Cybb,Cyba,Itgb2,Ncf1,Irak4,Ciita
GOMF_STEROL_TRANSFER_ACTIVITY	0.0133172	0.195644	0.626263	1.49869	131	19	Stard5,Mttp,Abcg8,Apob,Apoa4,Abca1,Abcg5,Stard3,Gramd1b,Apoe,Stard4,Pltp,Apoa1
GOBP_SECONDARY_PALATE_DEVELOPMENT	0.0133992	0.196571	0.616141	1.4823	132	20	Fzd2,Wnt5a,Sox11,Lrrc32,Wnt7a,Wnt11,Tgfbr3,Itgb6,Tgfbr2
GOBP_INTERLEUKIN_6_PRODUCTION	0.0134987	0.197613	0.461391	1.26447	134	103	C1qtnf3,Clec7a,Tmem106a,Mmp8,Tlr8,Rab7b,Cyba,Wnt5a,Cd74,Mbp,Syk,Il1rap,Nos2,Tnf,Trem2,Tlr1,Lbp,Pycard,Inava,Hgf,Ptafr,Nckap1l,Tnfsf4,Foxj1,Ptpn6,Card9,Ghrl,Ripk2,Inpp5d,Ifih1,Klf2,Bank1,F2rl1,Il6,Aif1,Selenos,Zc3h12a,Il1rl2,Arrb1,Mavs,F2r,Il17ra,Tyrobp,Afap1l2,Socs5,Tlr7,Traf6,Dhx9,Csk,Lpl,Myd88,Tlr4
GOBP_INSULIN_LIKE_GROWTH_FACTOR_RECEPTOR_SIGNALING_PATHWAY	0.0135081	0.197613	0.563943	1.42544	134	31	Igfbp5,Igfbp3,Ar,Igfbp1,Cdh3,Ghr,Bmp2,Wnt1,Bmp5
GOBP_RESPONSE_TO_MOLECULE_OF_BACTERIAL_ORIGIN	0.0135986	0.197649	0.415935	1.17969	135	256	S100a9,Tgfb1,Fos,Cxcl2,Dcn,Trib1,Ptger4,Rps6ka3,Ly86,Plcg2,Wnt5a,Bdkrb1,Loxl1,Stap1,Trim5,B2m,Cd180,Smad6,Vcam1,Penk,Th,Adm,Edn1,Cxcl10,Ass1,Cyp1a2,Tspo,Sparc,Sbno2,Oprm1,Il18,Csf2rb2,Il13,Irak2,Mgst1,Mgst2,Nos2,Tnf,Trem2,Tlr1,Lbp,Tnip2,Tnfrsf11a,Vim,Fcgr2b,Pycard,Inava,Cnp,Pck2,Cps1,Cd40,Ptafr,Cd86,Apob,Tnfsf4,Fzd5,Sele,Arg1,Mrc1,Card9,Cxcl5,Tfpi,Cactin,Gfi1,Fgfr2,Ptges,Ripk2,C5ar1,Hck,Ccl5,Cyp1…
GOBP_POSITIVE_REGULATION_OF_LEUKOCYTE_MIGRATION	0.0135986	0.197649	0.461925	1.26454	135	101	Ccr1,Tnfrsf14,Wnt5a,Bdkrb1,Cd74,Plvap,Dock8,Edn1,Cxcl10,Csf1,Ccl20,Csf1r,Ccl19,Tnf,Dapk2,Trem2,Vegfc,Lbp,Pycard,Ptafr,Cmklr1,Nckap1l,Ano6,Calr,C5ar1,Gpsm3,Prss56,Ccl5,Rarres2,Lgals3,Jam3,Thbs4,F2rl1,Il6,Aif1,C3ar1,Cxcl14,Mapk3,Mospd2
GOBP_RESPONSE_TO_TUMOR_NECROSIS_FACTOR	0.0135986	0.197649	0.41963	1.18774	135	239	Hspa1a,Col1a1,Psmb9,Fabp4,Sphk1,Psmb8,Postn,Cxcl16,Tnfrsf14,Tradd,Adipoq,Psme2,Plvap,Krt8,Has2,Vcam1,Ltbr,Ccl3,Syk,Casp4,Tnfrsf17,Crhbp,Edn1,Ass1,Adamts7,Ccl20,Zfp36l2,Ccl2,Ltb,Endog,Smpd4,Ccl19,Tnf,Laptm5,Card14,Psmd12,St18,Psmd9,Zfp36l1,Tnfrsf11a,Pycard,Tnfrsf9,Pck2,Tank,Cd40,Fas,Psmb10,Apob,Tnfsf4,Sele,Pid1,Cebpa,Cactin,Tnfrsf8,Rffl,Ccl5,Ccl22,Traf3,Bag4,Klf2,Traf5,Ripk1,Traf1,Trp53,F2rl1,Sfrp…
HP_ABNORMAL_PUPIL_MORPHOLOGY	0.0135986	0.197649	0.529658	1.37387	135	43	Krt71,Foxc1,Col3a1,Loxl1,Col8a2,Adamtsl4,Tbx2,Krt25,Lpar6,Sall4,Col4a1,Arl6ip6,Pitx2,Elp1,Cplx1,Mab21l2,Fgfrl1,Zeb2,Mpz
GOBP_MEMBRANE_LIPID_CATABOLIC_PROCESS	0.0136054	0.197649	0.559956	1.41837	135	32	Cyp1b1,Sphk1,Smpd4,Mgst2,Acer2,Naga,Zpbp2,Galc,Gm2a,Cel,Smpd2,Asah2,Hexa,Fuca1,Hexb
GOBP_STEROID_METABOLIC_PROCESS	0.0136986	0.198174	0.415108	1.17774	136	260	Cyp11a1,Hmgcs2,Gal,Nr0b1,Cyp1b1,Ugt2b1,Egr1,Cyp7a1,Wnt4,Agtr1a,Kit,Pon1,Hsd17b2,Adm,Lcat,Sult2b1,Cyp1a2,Ttc39b,Hsd17b11,Tspo,Cyp11b1,Scarf1,Lima1,Tiparp,Fdxr,Cacna1h,Cyp2c39,Tnf,Cftr,Bmp2,Srebf1,Dhrs4,Snai1,Hsd3b1,Apob,Cyp2c38,Hsd11b2,Cyp17a1,Sult1e1,Bmp5,Acadvl,Apoa4,Lipe,H6pd,Abca1,Cyp3a11,Nfyb,Cebpa,Tm7sf2,Crh,Gfi1,Acacb,Fgfr4,Fmo5,Hsd11b1,Stard3,Stub1,Cel,Cyp1a1,Lss,Elovl6,Nr5a1,Acat2,Gpam,Hs…
GOBP_FAT_CELL_DIFFERENTIATION	0.0136986	0.198174	0.432569	1.21371	136	181	Ptgs2,Klf4,Egr2,Tgfb1,C1qtnf3,Fabp4,Psmb8,Nr4a3,Wnt5a,Htr2a,Metrnl,Adipoq,Per2,Zbtb7c,Smad6,Nudt7,Pnpla3,Nr4a2,Zfp36l2,Osbpl8,Erap1,Tnf,Bbs7,Bmp2,Zfp36l1,Wnt5b,Medag,Steap4,Wnt1,Il11,Lgals12,Srebf1,Sfrp2,Nr4a1,Angptl8,Cmklr1,Sult1e1,Inhbb,Ebf2,Alox5,Cebpa,Gata2,Pparg,Zfp385a,Wwtr1,Adrb1,Rarres2,Stk4,Hes1,Pdgfra,Zbtb7b,Creb1,Sfrp1,Gper1,Atf5,Pex11a,Sirt2,Il6,Smad3,Gata3,Enpp1,Stk3,Tmem120a,Zc3h12a
GOBP_INORGANIC_ANION_TRANSMEMBRANE_TRANSPORT	0.0136986	0.198174	0.461791	1.26418	136	101	Clcnkb,Slc34a1,Ano2,Bsnd,Gabrq,Clic5,Clcn1,Slc12a4,Slc12a8,Fxyd1,Casr,Pcyox1,Slc5a5,Slc26a4,Cftr,Adamts8,Slc26a6,Slc12a7,Slc4a1,Gabra6,Ptafr,Slc12a3,Clcnka,Ano6,Gabra1,Slc12a9,Glra2
GOBP_NEUTROPHIL_MIGRATION	0.0137986	0.19919	0.478682	1.29132	137	77	S100a9,Vav1,Cxcl2,Fcer1g,Cd74,Itgb2,Ccl3,Syk,Edn1,Cxcl10,Cklf,Ccl20,Ccl2,Irak4,Rhog,Ccl19,Csf3r,Dapk2,Lbp,Nckap1l,Pik3cd,Cxcl5,C5ar1,Ccl5,Ccl22,Lgals3,Jam3,Thbs4,Pip5k1c
HP_OLIGOSPERMIA	0.0138071	0.19919	0.6451	1.51008	135	16	Adgrg2,Nr0b1,Cftr,Poc1a,Antxr1,Nr5a1,Nr3c1
GOBP_POSITIVE_REGULATION_OF_SMALL_MOLECULE_METABOLIC_PROCESS	0.0138986	0.199956	0.454859	1.25461	138	119	Ptgs2,Nr4a3,Cyp7a1,Wnt4,Htr2a,Guca2b,Adipoq,Cd74,Prxl2c,Arpp19,Ntsr1,Adm,Rgn,Mas1,Nos2,Tnf,Trem2,Guca2a,Srebf1,Ptafr,Plin5,Slc45a3,Avp,Apoa4,Pid1,P2rx7,Rcvrn,Gapdhs,Pparg,Mid1ip1,Pink1,Esrrb,Elovl5,Gper1,Mlycd,Epm2aip1,Pfkfb2,Stard4,Guca1a,Mlxipl,Apoa1,Dyrk2,Src,Igf2,Gpld1,Ldlrap1,Rdh10,Nr1d1,Slc4a4,P2ry1
GOBP_ORGANIC_HYDROXY_COMPOUND_METABOLIC_PROCESS	0.0138986	0.199956	0.396249	1.13978	138	451	Cyp11a1,Ttr,Hmgcs2,Npr1,a,Slc34a1,Gdpd3,Cyp1b1,Ddc,Sphk1,Rpe65,Opn3,Pmel,Tacr3,Cyp7a1,Plcg2,Wnt4,Wnt5a,Lrat,Cyp4f13,Per2,Kit,Cdh3,Pnmt,Itgb2,Aldh1a2,Pon1,Rdh14,Acss1,Th,Ntsr1,Lcat,Sult2b1,Cyp1a2,Ttc39b,Cyp11b1,Scarf1,Tpo,Alox12,Nr4a2,Lima1,Plpp2,Fdxr,Retsat,Mas1,Cacna1h,Cyp2c39,Slc5a5,Psat1,Tnf,Cftr,Bmp2,Acer2,Plch1,Aldh3b1,Cyp4f14,Pck2,Plcd3,Bco1,Aldh2,Hao1,Srebf1,Dhrs4,Ptafr,Snai1,Alox15,Apob,C…
HP_AVASCULAR_NECROSIS_OF_THE_CAPITAL_FEMORAL_EPIPHYSIS	0.0139803	0.200362	0.635172	1.49948	137	17	Col1a1,Fzd2,Wnt5a,Col1a2,Trpv4,Sil1,Col2a1
GOBP_T_CELL_ACTIVATION	0.0139986	0.200362	0.405829	1.1595	139	333	Itgal,Clec7a,Tmem98,Vav1,Fcer1g,Tnfrsf14,Ptger4,Egr1,Bcl11b,Cd7,Wnt4,Cd74,Cd2,Kit,Ceacam2,Sit1,B2m,Sash3,Vcam1,Vnn1,Dock8,Syk,Gsn,Scrib,Ptprc,Hlx,Apbb1ip,H2-Ea,Zfp36l2,Vsir,Irf1,Il18,H2-M3,Ccl19,Cd8b1,Gpnmb,Laptm5,Lcp1,Zfp36l1,Relb,Lrrc32,Batf,Fcgr2b,Pycard,Wnt1,Psmb10,Cd86,Nckap1l,Tnfsf4,Fzd5,Cbfb,Rabl3,Foxj1,Arg1,H2-K1,Dll4,Ptpn6,Pik3cd,Ceacam1,Grap2,Efnb3,Ripk3,Ebi3,Tox,Fanca,Rsad2,Map3k8,Ripk…
HP_ABNORMALITY_OF_THE_COMMON_COAGULATION_PATHWAY	0.0139986	0.200362	0.529057	1.37232	139	43	F5,Gna14,F10,Stx11,Plg,Slc7a7,Slc4a1,Unc13d,Serpinc1,Ano6,Prf1,Fgg,Vkorc1,Sptb,Ngly1
HP_SINUS_BRADYCARDIA	0.0140587	0.200362	0.651958	1.51233	137	15	Kcne2,Kcnh2,Scn4b,Kcnj5,Bves,Hcn4,Snta1
GOMF_PLATELET_DERIVED_GROWTH_FACTOR_BINDING	0.0140815	0.200362	0.708962	1.53992	133	10	Col1a1,Col3a1,Col1a2,Col5a1,Col2a1,Col4a1,Pdgfra
Gemma_GSE50423_Contextual_fear_conditioning_in_the_mouse_hippocampus_treatment_contextual.fear.conditioning_Up	0.0140815	0.200362	0.709001	1.54001	133	10	Egr2,Fos,Arc
GOBP_POSITIVE_REGULATION_OF_INTERLEUKIN_6_PRODUCTION	0.0140986	0.200362	0.496751	1.3237	140	63	Clec7a,Mmp8,Tlr8,Rab7b,Cyba,Wnt5a,Cd74,Mbp,Syk,Il1rap,Tnf,Tlr1,Lbp,Pycard,Inava,Ptafr,Tnfsf4,Card9,Ripk2,Ifih1,F2rl1,Il6,Aif1,Il1rl2,Mavs,F2r,Il17ra,Tyrobp,Tlr7,Traf6,Dhx9,Lpl,Myd88,Tlr4
HP_ABNORMAL_VAGINA_MORPHOLOGY	0.0140986	0.200362	0.475534	1.28671	140	81	Cyp11a1,Nr0b1,Clec7a,Col7a1,Col3a1,Wnt4,Ar,Frem2,Sall1,Dhx37,Hsd3b1,Dync2i2,Cyp17a1,Tbx3,Ccdc28b,Sall4,Spint2,Fras1,Col4a6,Fgfr2,Jak3,Nr5a1,Wt1,Gata4,Col4a5,Smad3,Gata3,Irf6,Trip13,Nr2f2,Ppp1r12a,Zeb2,Rela,Il17ra,Nab2,Bcor,Arl6,Polr1c
HP_OSTEOARTHRITIS	0.0141	0.200362	0.519941	1.35575	140	46	Col1a1,Col3a1,Trpv4,Aebp1,Ghr,Col9a2,Col5a1,Phex,Mmp13,Scarb2,Col2a1,Mefv,Kif22,Cant1,Slc40a1,Col11a1,Col9a3,Fgfr3,Zmpste24,Smad3,Atp7b,Lmna,Trappc2,Hgd,Gnas,Hpgd
GOCC_PHOTORECEPTOR_DISC_MEMBRANE	0.0141606	0.200949	0.65099	1.51008	138	15	Grk4,Pde6b,Pde6a,Opn4,Gucy2e,Rho,Grk1,Abca4,Opn1sw,Guca1a
GOBP_NEGATIVE_REGULATION_OF_LEUKOCYTE_MEDIATED_CYTOTOXICITY	0.0142214	0.201538	0.658786	1.5132	138	14	Ceacam2,Ptprc,H2-M3,Fcgr2b,H2-K1,Ceacam1,Klrd1
HP_HYPERPIGMENTATION_OF_THE_SKIN	0.0142986	0.201871	0.431647	1.21067	142	179	Cyp11a1,Ncf2,Nr0b1,Col7a1,Cybb,Col3a1,Psmb8,Krt5,Slc29a3,Gjb3,Cyba,Cdkn1a,Alas2,Kit,Krt14,Fgfr1,Ncf1,Casr,Kcnn3,Xpa,Usb1,Gpnmb,Card14,Bmp2,Nop10,Sdhc,Gjb4,Mrap,Hsd3b1,Cyp17a1,Ube2t,Sall4,Pik3cd,Cdkn2b,Fance,Fanca,Fancc,Gnaq,Rad51,Slc40a1,Jak3,Pdgfra,Stk11,Fgfr3,Mmp2,Ppox,Zmpste24,Rit1,Srd5a3,Apoe,Hras,Il6,Cd28,Rbm28,Smarcal1,Palb2,Lyst,Xrcc2,Tnfrsf1a,Ddb2,Pdgfrb,Il12a,Lmna,Pik3ca,Ercc5,Ndufb11,Kn…
HP_ABNORMALITY_OF_BONE_MINERAL_DENSITY	0.0142986	0.201871	0.397136	1.14095	142	427	Cyp11a1,Tgfb1,Fermt3,Col1a1,Slc34a1,Nr0b1,Col7a1,Ccdc141,Tbxas1,Abcc9,Sema3a,Dlk1,Tacr3,Slc29a3,Dusp6,Ar,Cdkn1a,Car2,Col1a2,Sox10,Slc34a3,Kiss1r,Fkbp10,Fbn2,Fgfr1,Ofd1,Pdlim4,Snx10,Aebp1,Sparc,Casr,Pole,Ehhadh,Gatm,Csf1r,Slc7a7,Mttp,Naglu,Rin2,Usb1,Sema3e,Psat1,Ctdp1,Trem2,Bmp2,Tnfrsf11a,Slc2a2,Dmp1,Col5a1,Ndufaf1,Nop10,Slc4a1,Dhx37,Wnt1,Itgb4,Sec24d,Naga,Hsd3b1,Phex,Mmp13,Cyp17a1,Fat4,Ube2t,Pde8…
GOBP_POSITIVE_REGULATION_OF_RHO_PROTEIN_SIGNAL_TRANSDUCTION	0.0143517	0.201871	0.593201	1.45235	142	23	Col3a1,Adgrg1,F2rl3,Lpar6,Net1,Rtn4r,F2rl1,Lpar1,Akap13,Gpr4,Arrb1,Arhgef3,Pdgfrb,Apoa1,F2r
GOBP_DIENCEPHALON_DEVELOPMENT	0.0143986	0.201871	0.500083	1.32806	143	59	Nr0b1,Sema3a,Wnt4,Wnt5a,Aldh1a2,Cdh1,Six3,Sox2,Nr4a2,Nrp2,Sall1,Arx,Bmp2,Pou3f2,Wnt1,Kcnc2,Gata2,Crh,Olig2,Tbx19,Gli1,Msx1,Hes1,Pitx2,Creb1
GOBP_INTERLEUKIN_8_PRODUCTION	0.0143986	0.201871	0.500144	1.32823	143	59	Hspa1a,Klf4,Clec7a,Tlr8,Wnt5a,Adipoq,Cd74,Cd2,Syk,Ptprc,Nos2,Tnf,Tlr1,Lbp,Pycard,Otud7b,Cactin,Ssc5d,Ripk1,Bcl3,F2rl1,Il6,Rela,Arrb1,Mavs,F2r,Afap1l2,Tlr7,Fcnb,Myd88,Tlr4,Anxa1,Zfp580
GOCC_INTERMEDIATE_FILAMENT_CYTOSKELETON	0.0143986	0.201871	0.46354	1.26613	143	97	Krt71,Krt5,Gfap,Zfp131,Pkp1,Krt24,Jup,Krt15,Krt14,Krt12,Krt8,Cldn11,Fam83h,Vim,Krt25,Dsp,Lmnb1,Krt1,Evpl,Ddx60,Prph,Shank2,Phldb2,Sync,Synm,Plec,Lmnb2,Gper1,Stn1,Bfsp1,Nckipsd,Nefl,Krt23,Krt19,Exd2,Vmac,Lmna,S100a8,Ldlrap1,Krt36,Des,Ing4,Slc1a4,Fbf1,Iffo2,Carmil2,Krt18
HP_ABNORMALITY_OF_SECONDARY_SEXUAL_HAIR	0.0143986	0.201871	0.510347	1.34298	143	52	Nr0b1,Ccdc141,Psmb8,Dusp6,Ar,H2-Ea,Sema3e,Apcdd1,Dhx37,Itgb4,Cyp17a1,Lpar6,Tbx3,Fat4,Bmp15,Psmc3ip,Nr5a1,Wt1,Spidr,Gata4,Apoe,Lhx4,Foxl2,Mdm2,Gnrh1,Polr3h,Mrps22,Axl,Gli2
HP_ACUTE_PHASE_RESPONSE	0.0144	0.201871	0.519513	1.35463	143	46	Tgfb1,Pstpip1,Psmb9,Slc22a4,Psmb8,Slc29a3,Prss2,Casr,Cftr,Ciita,Mefv,Il2rb,Arpc1b,Unc93b1,Traf3,Spp1,Ctrc,Il6,Otulin,Ankrd55,Tnfrsf1a
GOBP_NEGATIVE_REGULATION_OF_LYMPHOCYTE_MEDIATED_IMMUNITY	0.0144289	0.201914	0.57929	1.43855	143	26	Ceacam2,Ptprc,H2-M3,Fcgr2b,Foxj1,Arg1,H2-K1,Ptpn6,Ceacam1,Klrd1
GOBP_HOMOLOGOUS_CHROMOSOME_SEGREGATION	0.014468	0.201914	0.599138	1.4588	143	22	Espl1,P3h4,Stag3,Sgo2a,Plk1,Ccne2,Pttg1,Sycp2,Ndc1,Ccne1,Mlh3,Trip13,Spo11,Sycp1
GOBP_LEUKOCYTE_DIFFERENTIATION	0.0144986	0.201914	0.400918	1.14926	144	383	Cartpt,Tgfb1,Fos,Ccr1,Tmem98,Vav1,Trib1,Fcer1g,Gpr137b,Ptger4,Egr1,Bcl11b,Onecut1,Hhex,Plcg2,Wnt4,Adipoq,Cd74,Cd2,Kit,Car2,Myc,Ceacam2,B2m,Sash3,Vcam1,Ltbr,Vnn1,Bglap,Syk,Ptprc,Nrros,Hlx,Csf1,H2-Ea,Snx10,Tspan2,Csf1r,Zfp36l2,Sbno2,Inha,Vsir,Junb,Irf1,Il18,H2-M3,Ccl19,Tnf,Trem2,Zfp36l1,Relb,Klf10,Tnfrsf11a,Batf,Fcgr2b,Wnt1,Il11,Btk,Cd86,Nckap1l,Tnfsf4,Fzd5,Cbfb,Rabl3,Foxj1,Dll4,Ptpn6,Pik3cd,Ceacam…
GOBP_HOMOPHILIC_CELL_ADHESION_VIA_PLASMA_MEMBRANE_ADHESION_MOLECULES	0.0144986	0.201914	0.473391	1.28231	144	83	Cdhr5,Ret,Dsg2,Pcdh10,Cdh3,Ceacam2,Cdh1,Pcdhb21,Emb,Cdh8,Pkd1,Dsc2,Fat4,Igsf11,Celsr2,Ceacam1,Igsf21,Fat3,Cdh12,Pcdh9,Pcdh20,Nexn,Clstn3,Plxnb2,Cadm1,Cdh13,Cdh6,Dchs1,Kirrel3,Cdhr2,Cdh16,Pcdh17,Robo3,Hmcn1,Cdh20,Mpzl2,Cdh7,Nectin2,Sdk2
GOBP_AMINO_ACID_IMPORT	0.0145	0.201914	0.537236	1.38074	144	38	Slc22a4,Slc1a5,Slc43a1,Per2,Slc22a2,Ntsr1,Slc6a9,Slc6a13,Rgs4,Slc7a2
GOBP_REGULATION_OF_PEPTIDASE_ACTIVITY	0.0145985	0.202745	0.406672	1.16028	145	317	S100a9,Wfikkn1,Klf4,Spint1,Serping1,Psmb9,Clec7a,Col7a1,Psmb8,Fetub,Serpina3c,Spp2,Ccn2,Rps6ka3,Atp2a3,Tradd,Efna1,Mbp,Myc,Psme2,Slc22a2,Serpinb11,Syk,Gsn,Tfap4,Fbln1,Cst8,Sox2,Cldn3,Alox12,Bid,Ccn1,Wfdc5,Vsir,Serpinb12,C3,Tnf,Laptm5,Serpina7,Cst7,Acer2,St18,Pycard,Timp1,Tank,Hgf,Ngfr,Fas,Sfrp2,Sfn,Pttg1,Serpinc1,Bin1,Avp,Spint2,Card9,Ambp,Serpina11,Tfpi,Serpinb2,Bok,Serpind1,Timp2,Mefv,Pcolce2,P…
HP_ABNORMAL_PULMONARY_INTERSTITIAL_MORPHOLOGY	0.0145985	0.202745	0.462571	1.26525	145	99	Tgfb1,Slc34a1,Col3a1,Cfap300,Ccn2,Plcg2,Sp110,Ofd1,Lrrc56,Dnai1,Ehhadh,Gatm,Csf2rb2,Sftpa1,Stxbp2,Cftr,Nop10,Fas,Csf2ra,Dsp,Stk36,Foxj1,Dctn4,Dnaaf5,Scarb2,Sftpb,Dnajb13,Bmp15,Psmc3ip,Nr5a1,Plec,Spidr,Rsph1,Zmynd10,Ccno,Stn1,Ccdc65,Ap3b1,Csf2rb,Dnah1,Itga3,Ccdc40,Hps1,Irf5,Rac2,Polr3h,Sting1,Ccr6,Mrps22,Mars1,Parn,Cfap298,Rnf168,Fasl,Bmpr2,Abca3,Ctla4,Nhp2,Bnc1,Tert,Stat5b,Farsa
HP_ABNORMAL_INTERNAL_GENITALIA	0.0146985	0.203611	0.399639	1.14619	146	392	Cyp11a1,Adgrg2,Fos,Col1a1,Nr0b1,Clec7a,Col7a1,Ccdc141,Col3a1,Psmb8,Sema3a,Ret,Tacr3,Dusp6,Rps6ka3,Stag3,Wnt4,Myrf,Ar,Bard1,Sox10,Myc,Kiss1r,Frem2,Plg,Cdh1,Fgfr1,Ofd1,Hnf1b,Wdpcp,Pole,Agpat2,Rin2,Usb1,Sema3e,Sall1,Cftr,Bbs7,Col5a1,Nop10,Wnt7a,Sdhc,Dhx37,Sohlh1,Cidec,Fas,Btk,Hsd3b1,Dync2i2,Cyp17a1,Tbx3,Ube2t,Lipe,Amh,Cdkn2a,Ccdc28b,Sall4,Spint2,Fras1,Col4a6,Chek2,Galk1,Cep290,Rad50,Fance,Pparg,Fanc…
GOBP_REGULATION_OF_HUMORAL_IMMUNE_RESPONSE	0.0147	0.203611	0.515242	1.34785	146	48	Serping1,C2,Cpn1,Ptprc,C6,Pgc,C3,Tnf,Fcgr2b,F2,Gata6,Foxj1,Ptpn6,C5ar1,Cd5l,C9,Pros1,Cr2,Cfi,C8a,C1qc,C3ar1
GOBP_ANTIGEN_PROCESSING_AND_PRESENTATION_OF_PEPTIDE_ANTIGEN_VIA_MHC_CLASS_I	0.0147985	0.203911	0.472634	1.28026	147	83	Ncf2,Psmb9,Tap1,Cybb,Psmb8,Fcer1g,Cyba,Psme2,B2m,Ncf1,H2-M3,Erap1,Psmd12,Psmd9,Fcgr1,Sec24d,Psmb10,H2-K1,Azgp1,Calr
GOBP_CYCLIC_NUCLEOTIDE_MEDIATED_SIGNALING	0.0147985	0.203911	0.486581	1.30559	147	70	Gal,Npr1,Irag1,Nppa,Npy2r,Guca2b,Pde7b,Pde10a,Gipr,Gpr62,Rasd2,Ksr1,Rims2,Adgrg6,Nppc,Kcnc2,Rapgef4,Crh,Pde4a,Aqp1,Lpar1,Pclo,Rnf157,Glp1r,Apoe
GOBP_POSITIVE_REGULATION_OF_DEFENSE_RESPONSE	0.0147985	0.203911	0.415905	1.17909	147	251	S100a9,C2cd4a,Ptgs2,Psmb9,Fabp4,Psmb8,Vav1,Mmp8,Fcer1g,Tlr8,Ptger4,Tradd,Plcg2,Cyba,Wnt5a,Agtr1a,Stap1,Psme2,Trim5,Parp9,Penk,Syk,Egfr,Pgc,Polr3c,C2cd4b,C3,Il18,H2-M3,Ifi35,Mgst2,Tnf,Creb3l3,Trem2,Psmd12,Psmd9,Relb,Lbp,Tnfrsf11a,Pycard,Psmb10,Btk,Npy5r,Mgl2,Nlrc5,Tnfsf4,Arg1,Icam2,Card9,Cebpa,Crh,Klrd1,Xrcc5,Ifi204,Ripk2,Txk,Gpsm3,Pla2g5,Hck,Ccl5,Clec10a,Cadm1,Vamp8,Ido1,Npas2,Il2,Optn,Ripk1,Grn,…
DropViz_HC_Neuron_Subiculum_Slc17a6_cluster-markers.csv	0.0148	0.203911	0.544179	1.39243	147	36	Tnnt2,Kcnh5,Tacr3,Egr1,Plch1,Ldb2,Gpr83,Slc17a6,Dkk2,Grm4,Kcnb2,Tox,Tshz2,Arpp21,Glt8d2,Plcxd2,Cldn1,Satb2,Cckbr,Dpp10,Meis2,Tshz3
GOBP_REGULATION_OF_GRANULOCYTE_DIFFERENTIATION	0.0148737	0.204655	0.648015	1.50318	145	15	Trib1,Adipoq,Ceacam2,Ceacam1,Evi2b,Inpp5d,Tesc,C1qc
GOCC_GAP_JUNCTION	0.0149538	0.205487	0.592093	1.44964	148	23	Gjb1,Calb2,Gjb3,Gjc2,Gjb4,Gjd2,Panx3,Panx1
GOBP_REGULATION_OF_ACUTE_INFLAMMATORY_RESPONSE	0.015	0.205522	0.536503	1.37885	149	38	C2cd4a,Ptgs2,C2cd4b,C3,Tnf,Creb3l3,Tnfrsf11a,Fcgr2b,Btk,Npy5r,Pparg,Ptges,Ash1l,Il6,Klkb1,Selenos
HP_CHRONIC_RHINITIS	0.015027	0.205522	0.575214	1.4338	149	27	Cfap300,Slc29a3,Ofd1,Lrrc56,Snx10,Dnai1,Stk36,Foxj1,Dnaaf5,Dnajb13,Rsph1,Zmynd10,Ccno,Ccdc65
GOBP_NEGATIVE_REGULATION_OF_LYMPHOCYTE_APOPTOTIC_PROCESS	0.0150376	0.205522	0.584359	1.44437	149	25	Efna1,Cd74,Pip,Dock8,Slc39a10,St3gal1,Aurkb,Ccl5,Jak3,Gpam,Ormdl3,Ido1,Il2
KIM_ALL_DISORDERS_CALB1_CORR_DN	0.0150376	0.205522	0.584424	1.44453	149	25	Alx1,S100a4,Slc22a13,Sbno2,Il1rap,Dapk2,Cd40,Hsd3b1,Slc16a6,Krt1,Gfi1,Inpp5d,Xrcc3,Nr5a1
HP_DECREASED_PLASMA_CARNITINE	0.0150551	0.205522	0.62754	1.49145	148	18	Slc34a1,Col7a1,Ehhadh,Gatm,Slc22a5,Trmu,Acadvl
GOBP_REGULATION_OF_LEUKOCYTE_MEDIATED_IMMUNITY	0.0150985	0.205679	0.443781	1.23274	150	138	Tgfb1,Clec7a,Vav1,Ncr1,Itgb2,Stap1,Ceacam2,B2m,Sash3,Syk,Slc22a13,Ptprc,H2-Ea,C3,Il18,H2-M3,Il13,Nos2,Tnf,Stxbp2,Fcgr2b,Unc13d,Cd40,Ptafr,Btk,Tnfsf4,Fzd5,Foxj1,Arg1,H2-K1,Ptpn6,Azgp1,Ceacam1,Cxcl5,Ripk3,Gata2,Klrd1,Fgr,Rsad2,Jak3,Cadm1,Vamp8,Il2,Cd300a,F2rl1,Hmox1,Il6,Cd28,Gata3
Oligodendrocyte_Progenitor Cell_Zhang_JNeuro_2014	0.015106	0.205679	0.556622	1.40992	150	32	Rprm,Dcn,C1ql1,Sapcd2,Col1a2,Myt1,Mmp15,Gria3,Pid1,Cacng4,Cspg4,Kcnk1,Cdo1,Pdgfra
GOBP_CRANIAL_NERVE_MORPHOGENESIS	0.015196	0.206398	0.631645	1.49115	149	17	Egr2,Sema3a,Neurog1,Tifab,Nrp2,Tfap2a,Sema3f,Plxna3
GOMF_ALCOHOL_BINDING	0.0151985	0.206398	0.48297	1.29711	151	72	Crabp2,Apod,Rbp1,Rlbp1,Rbp7,Lrat,Sult2b1,Tspo,Stard5,Osbpl8,Rph3a,Apoa4,Abca1,Adh7,Scarb2,Rbp2,Stard3,Plcl2,Trpc3,Trpc5,Stard3nl,Adh4,Trpc4,Gramd1b,Plcl1,Erlin1,Stra6,Stard4,Itpr1,Apoa1
GOBP_MULTI_MULTICELLULAR_ORGANISM_PROCESS	0.0152985	0.207009	0.439258	1.22502	152	152	Igfbp5,Fos,Nppa,Stc1,Dsg2,Prl,Wnt4,Ar,Tle6,Clic5,Tcf23,Prlhr,Crhbp,Adm,Edn1,Ucp2,Pgr,Angpt2,Junb,Tppp3,Slc38a3,Timp1,Itgb4,Ptafr,Hsd11b2,Acr,Pcsk5,Arg1,Ambp,Ghrl,Calr,Syde1,Crh,Stc2,Mmp7,Pnoc,Cyp1a1,Thbd,Acsl4,Ddr1,Slc2a1,Ido1,Spp1,Oxt,Ash1l,Mmp2,Tgfbr2,Npff,Atp7a,Prlr,Pthlh,Igfbp2,Mapk3,Cd38,Nr2f2,Gjb2,Hexb,Adra2b,Adra2c,Pla2g4b,Tead3,Itga3,Lnpep
ASTON_MAJOR_DEPRESSIVE_DISORDER_DN	0.0152985	0.207009	0.442733	1.23092	152	141	Apod,Nkx2-2,Aspa,Myrf,Arhgef10,Pde6b,Mdc1,Ugt8a,Sox10,Mog,Cdc42ep1,Mcm7,Zfp36l2,Klk6,Rnase1,Abca8b,St18,Pmp22,Cnp,Sorbs2,Bin1,Mobp,Mag,Lipe,Scarb2,Sema3c,P2rx7,Myo9b,Olig2,Tmc6,Fgfr2,Tiam1,Syngr2,Cacng3,Pllp,Jam3,Wwp1,Cyp19a1,Prpf19,Man2a1,Lpar1,Mal,Col4a5,Dffa,Crybg3,Bcat1,Slc4a2,Cryab,Plpbp,Gpr37,Erbb3,Dicer1,Pde8a,Srsf10,Nfasc
GOBP_DETECTION_OF_CHEMICAL_STIMULUS	0.0153031	0.207009	0.549032	1.39693	152	34	Car6,Clec7a,Tas2r119,Pip,Casr,Trem2,Tlr1,Lbp,Kcnmb1,Azgp1,Ssc5d,Lpo,Kcnip2,Rtp4,Asic3,Gnat2,Casq2,Tlr4,Tas1r3,Kcnmb4,Syt1
HP_DEHYDRATION	0.0154985	0.20938	0.487145	1.30607	154	69	Cyp11a1,Avpr2,Tgfb1,Slc34a1,Nr0b1,Cdkn1a,Sult2b1,Egfr,Cyp11b1,Ehhadh,Gatm,Cftr,Itgb4,Hsd3b1,Slc5a1,Clcnka,Atp6v0a4,Cdkn2b,Lrrc8a,Stx3,Kcnj1,Plec,Acat1
GOMF_LIPID_TRANSPORTER_ACTIVITY	0.0156984	0.211533	0.451592	1.24701	156	121	Apod,Fabp4,Slc1a5,Tmem30b,Slc27a3,Gltp,Ceacam2,Slc25a18,Atp8b4,Slc10a1,Stard5,Slc10a4,Mttp,Osbpl8,Sftpa1,Slc10a7,Abca8b,Abcg8,Slc27a1,Abcb4,Apob,Slc17a6,Ano6,Apoa4,Abca1,Ceacam1,Gm2a,Abcg5,Slco1a5,Stard3,Slco2b1,Mfsd2a,Abca4,Slc2a1,C2cd2l,Slco1c1,Abcd4,Gramd1b,Apoe,Stra6,Slc10a3,Stard4,Pltp,Apoa1,Pitpnm1,Slc17a7
GOMF_IRON_ION_BINDING	0.0156984	0.211533	0.459189	1.25843	156	103	Cyp11a1,Cyp1b1,Tbxas1,Cyp7a1,Cyp2j6,Cyp4f13,Cyp4f15,Cyp2f2,Fa2h,Th,Cyp1a2,Cyp11b1,Alox12,Ogfod3,Adi1,Cyp2c39,Cyp2s1,Cyp4f14,Aox1,Alox15,Cyp2c38,Cyp17a1,Dohh,Cyp3a11,Alkbh3,Alox5,Calr,Meltf,P4ha1,Cyp1a1,Cdo1,Cyp19a1,Iscu
HP_ABNORMAL_INTRAOCULAR_PRESSURE	0.0158746	0.212941	0.595395	1.44969	157	22	Cyp1b1,Hmx1,Loxl1,Col8a2,Pitx3,H2-K1,Myoc,Gnaq,Prss56,Ltbp2
GOBP_SULFUR_COMPOUND_CATABOLIC_PROCESS	0.0158984	0.212941	0.525356	1.36271	158	43	Mat1a,Cth,Dcn,Omd,Fmod,Nudt7,Chac2,Cspg5,Idua,Cspg4,Cdo1,Acat1,Bgn,Mlycd,Hexa,Prelp,Ggt1,Hexb,Mpst,Ogn,Csad,Vcan,Bcan,Ncan,Tst,Glb1,Abcd1,Chac1
HP_ABNORMAL_SPUTUM	0.0158984	0.212941	0.492895	1.31469	158	64	F5,Clec7a,Ccr1,Col3a1,Cfap300,Ofd1,Lrrc56,Mfap5,Dnai1,Erap1,Cftr,Col5a1,Fas,Stk36,Foxj1,Dnaaf5,Mefv,Dnajb13,Myh11,Rsph1,Zmynd10,Ccno,Tgfbr2,Ccdc65,Smad3,Acta2,Dnah1,Il17ra,Il12a
GOBP_REGULATION_OF_VASCULAR_PERMEABILITY	0.0159	0.212941	0.531684	1.36886	158	39	C2cd4a,Npr1,Tgfb1,Fgfbp3,Ceacam2,Adm,Trpv4,C2cd4b,Cldn5,Ceacam1,Tjp2,Yes1,Ddah1
HP_RETICULOCYTOPENIA	0.0159052	0.212941	0.630272	1.48791	156	17	Tsr2,Rpl18,Rpl35,Prf1,Mysm1,Fance,Fanca,Fancc,Rpl11,Rpl27,Steap3
Microglia_All_Zhang_JNeuro_2014	0.0159398	0.213132	0.585782	1.44115	158	24	Gpr84,Cxcl16,Gdf15,Sash3,Ccl3,Ncf1,Tmem119,Tnf,Ptafr
GOCC_BASAL_PART_OF_CELL	0.0159984	0.213334	0.420077	1.18561	159	220	Folr1,Slc14a1,Slc1a5,Slc13a3,Stx2,Cldn19,Bsnd,Car2,Myo1d,Reg1,Ceacam2,Krt14,Scrib,Edn1,Slc10a1,Egfr,Cldn11,Casr,Slc39a5,Slc7a7,Mttp,Slc6a9,Met,Slc6a13,Slc38a3,Abca8b,Slc16a3,Aqp9,Slc22a7,Slc26a6,Pkd1,Slc27a1,Slc4a1,Slc4a10,Fap,Ezr,Itgb4,Erbb4,Dsp,Frmpd2,Ceacam1,Slc22a6,Kcnc2,Lin7a,Gm2a,Aqp5,Pkd2,Slc8a2,C5ar1,Phldb2,Aqp1,Rhcg,Numb,Anxa2,Slc40a1,Tgfa,Slc7a5,Cadm1,Slc2a1,Slco1c1,Lpo,Trpc4,Stxbp3,Cdh…
HP_CRANIOFACIAL_HYPEROSTOSIS	0.0160321	0.213334	0.575462	1.42904	159	26	Tbxas1,Abcc9,Slc29a3,Rps6ka3,Fgfr1,Xpa,Tnfrsf11a
GOMF_ORGANIC_CATION_TRANSMEMBRANE_TRANSPORTER_ACTIVITY	0.0160406	0.213334	0.63936	1.49664	157	16	Slc18a3,Slc22a4,Slc22a2,Slc22a3,Slc22a5
GOCC_KERATIN_FILAMENT	0.0160962	0.213334	0.643923	1.49369	157	15	Krt71,Krt5,Krt14,Krt8,Fam83h,Krt1
GOBP_MYELOID_LEUKOCYTE_DIFFERENTIATION	0.0160984	0.213334	0.436868	1.21985	160	157	Cartpt,Tgfb1,Fos,Ccr1,Trib1,Gpr137b,Adipoq,Cd74,Kit,Car2,Myc,Ceacam2,Ltbr,Bglap,Nrros,Csf1,Snx10,Tspan2,Csf1r,Sbno2,Inha,Junb,Ccl19,Tnf,Trem2,Zfp36l1,Relb,Klf10,Tnfrsf11a,Batf,Pik3cd,Ceacam1,Evi2b,Cebpa,Gata2,Pparg,Ifi204,Pirb,Inpp5d,Anxa2,Pir,Cbfa2t3,Ripk1,Creb1,Tesc,F2rl1,Farp2,Sfrp1,Itgb6,Tgfbr2,C1qc,Gata3,Fbxw7,Csf3,Mndal,Ap3b1,Src,Epha2,Cd4,Tyrobp
GOBP_CELLULAR_RESPONSE_TO_ABIOTIC_STIMULUS	0.0160984	0.213334	0.412833	1.17195	160	266	Col1a1,Rpe65,Opn3,Tlr8,Ptger4,Egr1,Grk4,Cdkn1a,Pde6b,Rcsd1,Pde6a,Myc,Insrr,Ltbr,Fbxo4,H2ax,Pbk,Tspo,Egfr,Trpv4,Lrrc8c,Errfi1,Chek1,Xpa,Irf1,Il13,Swi5,Rgr,Slc38a3,Zfp36l1,Relb,Opn4,Rhob,Cnn2,Timp1,Tank,Mmp3,Cd40,Fas,Sfrp2,Ptafr,Gucy2e,Mbip,Net1,Wnt11,Mag,Rho,Ruvbl2,Aqp5,Chek2,Actr5,Pkd2,Xrcc5,Grk1,Tnfrsf8,Ifi204,Mmp7,Rad51,Cnga1,Aqp1,Tmem150c,Polk,Aurkb,Eef1d,Slc2a1,Cln3,Spidr,Casp9,Ascl1,Piezo1,T…
GOCC_COATED_VESICLE_MEMBRANE	0.0160984	0.213334	0.439955	1.22468	160	145	Folr1,Avpr2,Slc18a2,Slc18a3,H2-Eb1,Fzd2,Wnt5a,Cd74,Rassf9,B2m,Kdelr3,H2-Aa,Reep6,H2-Ea,Copz2,Egfr,Btbd8,H2-M3,Cftr,Sec16b,Dab2,Fcgr1,Sec24d,Srebf1,Pef1,Apob,Fzd5,Avp,H2-K1,Scarb2,Egf,Epn1,Ap1m2,Ap1g2,Tgfa,Dbnl,Vamp8,Btc,Epn3,Tmed7,Stx17,Sec24b,Gosr2,Apoe,Sgip1,Cd9,Tmed10,Ap3b1,Slc17a7,Cd4,Hip1r,Adcy8,Ldlrap1
HP_RECURRENT_BACTERIAL_SKIN_INFECTIONS	0.0161404	0.213573	0.585175	1.43966	160	24	Ncf2,Cybb,Cyba,Dock8,Ncf1,Egfr,Btk,Il2rg,Ctsc,Lyst,Gjb2,Il17ra,Il10ra,Myd88,Carmil2,Psenen
HP_SYNOSTOSIS_INVOLVING_BONES_OF_THE_LOWER_LIMBS	0.016176	0.213573	0.595058	1.44887	160	22	Myh3,Tbx4,Fgfr1,Ofd1,Fbln1,Sall1,Tnni2,Fgfr2,Fgfr3,Atp7a
GOBP_RESPONSE_TO_OSMOTIC_STRESS	0.0161984	0.213573	0.482266	1.29476	161	71	Tacr3,Rcsd1,Th,Tspo,Egfr,Trpv4,Lrrc8c,Errfi1,Tnf,Zfp36l1,Relb,Aqp9,Mbip,Pappa2,Avp,Aqp5,Pkd2,Xrcc5,Aqp1,Lrrc8a,Tsc22d2,Slc2a1,Cln3,Oxt,Trp53,Pkn1,Slc9a4,Cldn1,Bax,Slc12a2,Efhd1,Map7
GOBP_REGULATION_OF_GLIAL_CELL_DIFFERENTIATION	0.0161984	0.213573	0.499191	1.32249	161	57	Nkx6-2,Spint1,Egr2,Tgfb1,Tmem98,Nkx2-2,Aspa,Bmp2,F2,Bin1,Slc45a3,Mag,Olig2,Pparg,Hes1,Prpf19,Epha4,Il6,Dusp10,Rela,Gpr37l1,Dicer1,Nr1d1
GOMF_ISOPRENOID_BINDING	0.0162292	0.213626	0.573005	1.42829	161	27	Crabp2,Opn3,Rbp1,Rlbp1,Rbp7,Lrat,Aldh1a2,Opn4,Rho,Adh7,Rbp2
GOBP_REGULATION_OF_HEAT_GENERATION	0.0162434	0.213626	0.663693	1.50589	157	13	Ptgs2,Tnf,Tnfrsf11a,Slc27a1,Ptges
GOMF_STEROL_TRANSPORTER_ACTIVITY	0.0163229	0.2144	0.56438	1.41628	162	29	Stard5,Mttp,Osbpl8,Abcg8,Apob,Apoa4,Abca1,Abcg5,Stard3,Gramd1b,Apoe,Stard4,Pltp,Apoa1
GOBP_REPRODUCTION	0.0163984	0.214718	0.375895	1.09494	163	951	Mnd1,Folr1,Mycbpap,Rnf151,Igfbp5,Spint1,Adgrg2,Adamts1,Fos,Nr0b1,Foxc1,Nuf2,Tesmin,Nppa,Tspan8,Folr2,Sema3a,Stc1,Dcn,Espl1,Drd5,Fetub,Zfp105,P3h4,Adam18,Tacr3,Egr1,Spatc1l,Stx2,Dsg2,Prl,Stag3,Gjb3,Wnt4,Pgam2,Ar,Wnt5a,Neurog1,Tle6,Socs3,Six4,Kifc1,Foxa3,Sox17,Kit,Clic5,Krt8,Tcfl5,Has2,Tcf23,Insrr,Hsd17b2,Prlhr,Th,Dach1,Tifab,H2ax,Crhbp,Adm,Edn1,Ucp2,Iftap,Ros1,Csf1,Pgr,Dnai1,Rgn,Egfr,Mycbp,Prss42,…
GOBP_ALPHA_BETA_T_CELL_DIFFERENTIATION	0.0163984	0.214718	0.480058	1.29076	163	73	Tmem98,Ptger4,Bcl11b,Sash3,Syk,Hlx,H2-Ea,Irf1,Il18,Ccl19,Relb,Batf,Cd86,Nckap1l,Tnfsf4,Cbfb,Tox,Rsad2,Ripk2,Jak3,Rpl22,Runx3,Il2,Zbtb7b,Bcl3,Tgfbr2,Atp7a,Il6,Gata3,Zc3h12a,Il4ra,Ap3b1
HP_AXONAL_DEGENERATION	0.0164117	0.214718	0.628754	1.48433	161	17	Gjb1,Serping1,Ctdp1,Naga,Gdap1,Aptx
HP_BIMANUAL_SYNKINESIA	0.0164296	0.214718	0.572741	1.42763	163	27	Ccdc141,Sema3a,Tacr3,Dusp6,Sox10,Kiss1r,Fgfr1,Ntn1
GOBP_CELL_CELL_ADHESION_VIA_PLASMA_MEMBRANE_ADHESION_MOLECULES	0.0164984	0.215347	0.432884	1.21214	164	169	Klf4,Itgal,Cdhr5,Ret,Scarf2,Dsg2,Cldn19,Adipoq,Pcdh10,Cdh3,Mbp,Itgb2,Ceacam2,Vcam1,Cdh1,Cldn16,Pcdhb21,Cldn3,Emb,Cldn11,Cdh8,Il1rap,Bmp2,Pkd1,Dsc2,Fat4,Sele,Cldn5,Mag,Igsf11,Celsr2,Ceacam1,Igsf21,Fat3,Lrrc4c,Cdh12,Pcdh9,Lrrc4b,Pcdh20,Flrt3,Tenm2,Cbln1,Nexn,Clstn3,Fxyd5,Plxnb2,Cadm1,Mdga1,Cdh13,Cdh6,Grid2,Dchs1,Kirrel3,Cdhr2,Lgals7,Cdh16,Pcdh17,Tgfbr2,Cldn7,Robo3,Hmcn1,Cdh20,Cldn1,Fgfrl1,Mpzl2,Gat…
GOBP_ION_HOMEOSTASIS	0.0165983	0.21611	0.385392	1.11539	165	618	S100a9,Ccl28,Npr1,Calb2,Slc34a1,Kcna5,Ccr1,Tesmin,Wnk4,Stc1,Dcn,Drd5,Npy2r,Ptger4,Calca,Dhrs7c,Atp12a,Atp2a3,Plcg2,Wnt5a,Htr2a,Steap1,Bdkrb1,Alas2,Agtr1a,Car2,Cxcr3,Reg1,Slc34a3,Myc,B2m,Slc9a8,Gipr,Slc12a4,Slc12a8,Ptprc,Cp,Ntsr1,Cldn16,Adm,Edn1,Cxcl10,Chrna10,Tspo,Snx10,Rgn,Egfr,Cyp11b1,Trpv4,Alox12,Kcnh2,Casr,Slc39a5,Slc6a9,Ccl2,Slc24a2,Il13,Ccl19,Htr1b,Slc10a7,Ackr4,Slc26a4,F2rl3,Cftr,Slc26a6,C…
HP_ABNORMAL_CEREBRAL_ARTERY_MORPHOLOGY	0.0165983	0.21611	0.503534	1.32689	165	53	Col1a1,Col3a1,Nde1,Rnf213,Mfap5,Abcg8,Pkd1,Col5a1,Apob,Piga,Samhd1,Tgfbr3,Pkd2,Abcg5,Col4a1,Myh11,Rnaseh2a,Ifih1,Bgn,Tgfbr2,Smad3,Acta2,Pdgfrb,Ldlrap1,Gaa,Gucy1a1,Brcc3,Slc20a2,Angptl6
GOBP_MUSCLE_SYSTEM_PROCESS	0.0166983	0.216752	0.40069	1.14722	166	363	Ankrd2,Myh3,Scn4a,Klf4,Igfbp5,Kcna5,Sphk1,Nppa,Kcne2,Stc1,Tnnt2,Npy2r,Kcne4,Tacr3,Nr4a3,Ccn2,Dsg2,Pgam2,Cyba,Htr2a,Neurog1,Jup,Rcsd1,Kit,Tnnc1,Clcn1,Myof,Mlip,Gsn,Tifab,Fxyd1,Edn1,Tbx2,Stac3,Mybph,Kcnh2,Myh4,Errfi1,Scn4b,Gatm,Sorbs3,Cacna1h,Kcne1,Ctdp1,Gamt,Myl4,Kcnj5,Vim,Sorbs2,Rgs4,Ptafr,Dsp,Chrng,Dsc2,Gata6,Tbx3,Dysf,Arhgap42,Ltb4r1,Bin1,P2rx3,Fbxo32,Kcnj12,Ghrl,Myoc,Agtr2,Chrnd,Chrnb1,Kcnb2,T…
GOBP_KIDNEY_EPITHELIUM_DEVELOPMENT	0.0166983	0.216752	0.452566	1.24598	166	114	Foxc1,Wnk4,Ret,Bmper,Wnt4,Six4,Adipoq,Myc,Smad6,Hnf1b,Wnt6,Hoxb7,Sall1,Bmp2,Mtss1,Ahi1,Pkd1,Wnt1,Ptpro,Fat4,Foxj1,Wnt11,Lzts2,Spry1,Agtr2,Pkd2,Fgfr2,Heyl,Wwtr1,Fmn1,Hes1,Wt1,Dchs1,Irx2,Cited1,Klhl3,Sfrp1,Epha4,Kank2,Smad3,Gata3,Irx3,Wnt2b,Pou3f3,Tacstd2
HP_FEMALE_INFERTILITY	0.01671	0.216752	0.558343	1.41128	166	31	Cfap300,Tle6,Ofd1,Lrrc56,Pgr,Dnai1,Stk36,Foxj1,Dnaaf5,Dnajb13,Panx1,Cyp19a1,Rsph1,Zmynd10,Ccno,Ccdc65,Trip13,Dnah1,Foxl2,Ccdc40
HP_SPONTANEOUS_ABORTION	0.0168337	0.218084	0.57417	1.42583	167	26	F5,Dlk1,Myf6,F2,Mtmr14,Serpinc1,Bin1,Fgg,Thpo
HP_TESTICULAR_DYSGENESIS	0.0168697	0.21828	0.684506	1.51154	161	11	Nr0b1,Dhx37,Dmrt1,Nr5a1,Wt1,Gata4
HP_ABNORMAL_DRINKING_BEHAVIOR	0.0169051	0.218466	0.541814	1.38298	168	35	Avpr2,Fgfr1,Cldn16,Sox2,Hnf1b,Cyp11b1,Casr,Kcnj5,Slc12a3,Hsd11b2,Clcnka,Avp,Wfs1,Cisd2,Kcnj1,Il6,Slc5a2
GOBP_CD4_POSITIVE_ALPHA_BETA_T_CELL_DIFFERENTIATION	0.0170983	0.220689	0.498733	1.32002	170	56	Tmem98,Ptger4,Sash3,Hlx,H2-Ea,Il18,Ccl19,Relb,Batf,Cd86,Nckap1l,Tnfsf4,Cbfb,Tox,Rsad2,Ripk2,Jak3,Runx3,Il2,Zbtb7b,Bcl3,Atp7a,Il6,Gata3,Zc3h12a,Il4ra
GOBP_RETINOIC_ACID_METABOLIC_PROCESS	0.0171509	0.221094	0.617394	1.47746	169	19	Crabp2,Rbp1,Aldh1a2,Cyp2c39,Cyp2s1,Cyp2c38,Adh7,Cyp3a11,Cyp1a1
GOBP_TRIGLYCERIDE_METABOLIC_PROCESS	0.0171983	0.221431	0.470475	1.27375	171	82	Slc22a4,Fabp4,Fabp6,Fabp7,Pnpla3,Pnpla1,Rgn,Mttp,C3,Slc27a1,Gpat2,Pck2,Cps1,Srebf1,Apob,Plin5,Plaat3,Apoa4,Lipe,Thrsp,Fabp9,Fabp2,Lipf,Mfsd2a,Gpam,Acsl4,Aadac,Atg14,Lipc,Apoe,Fbxw7,Dgat1,Apoa1,Gpld1,Abhd5
GOBP_MORPHOGENESIS_OF_AN_ENDOTHELIUM	0.0172589	0.221622	0.636768	1.49057	169	16	Itgax,Cxcl10,Alox12,Rhob,Stard13,Dll4
GOBP_REGULATION_OF_ICOSANOID_SECRETION	0.0172589	0.221622	0.636573	1.49012	169	16	Syk,Ntsr1,Edn1,Pla2g10,Tnfrsf11a,Agtr2,Pla2g4a,Ptges,Oxt
HP_JOINT_CONTRACTURES_INVOLVING_THE_JOINTS_OF_THE_FEET	0.017278	0.221622	0.621047	1.47602	170	18	Myh3,Col7a1,Psmb8,Scarf2,Slc29a3
DESCARTES_MAIN_FETAL_ENS_GLIA	0.0172983	0.221622	0.470282	1.27482	172	84	Slc15a3,Serpina3c,Aspa,Nkain3,Rlbp1,Olfml2a,Sox10,Sox2,Depdc7,Zfp536,Ppp1r1c,Abca8b,Cnp,Gpr83,Erbb4,Igsf11,Azgp1,Lgi4,Tfap2a,Heyl,Nkain4,Grik3,Gpr12,Serpina3n,Vgll3,Kirrel3,Col25a1,Fam181b,Hcrtr1,Adgrb1,Gins3,Cryab,Mpz,Mia,Metrn,Sdk2,Erbb3,Cmtm5,Elovl2,Crym,Col22a1,Bcan,Gfra1,Col5a3
GOCC_FIBRILLAR_COLLAGEN_TRIMER	0.0176489	0.225636	0.673412	1.50948	170	12	Col1a1,Col3a1,Col1a2,Col5a1,Col2a1,Col11a1,Col27a1
GOBP_ORGANIC_ACID_TRANSPORT	0.0176982	0.225636	0.412158	1.16937	176	260	Folr1,Slc22a4,Fabp4,Slc1a5,Slc13a3,Folr2,Trh,Cyp7a1,Slc7a13,Slc43a1,Per2,Slc27a3,Ceacam2,Slc25a18,Slc22a2,Syk,Slc22a13,Slc16a7,Llgl2,Ntsr1,Edn1,Slc10a1,Lrrc8c,Emb,Stard5,Slc7a7,Slc10a4,Slc6a9,Htr1b,Slc10a7,Slc26a4,Slc6a13,Pla2g10,Slc38a3,Slc16a3,Aqp9,Tnfrsf11a,Slc26a6,Slc27a1,Rgs4,Slc7a2,Npy5r,Sfxn4,Gls,Slc17a6,Arg1,Avp,Thrsp,Ceacam1,Slc22a6,Crot,Agtr2,Pla2g4a,Slc6a12,Pparg,Acacb,Ptges,Slco1a5,Sl…
GOMF_GROWTH_FACTOR_ACTIVITY	0.0176982	0.225636	0.447791	1.23781	176	124	Prok1,Tgfb1,Gh,Osgin1,Fgf5,Ccn2,Bdnf,Gdf15,Reg1,Csf1,Nrg2,Fgf4,Fgf3,Inhbe,Inha,Bmp2,Vegfc,Bmp3,Timp1,Hgf,F2,Il11,Inhbb,Bmp5,Cspg5,Amh,Nrtn,Nrg4,Egf,Thpo,Bmp15,Fgf7,Il7,Tgfa,Btc,Thbs4,Il2,Grn
Gemma_GSE10415_7_Brain_Regions_in_20_Inbred_Strains_of_Laboratory_Mice_StrainOrLine_SPRET.EiJ_Up	0.0176982	0.225636	0.379163	1.10162	176	780	Cyp11a1,Ttr,Klf4,Dglucy,Serinc2,Tdo2,Col1a1,Gpr84,Cd82,Sfrp5,Bst2,Tmem98,Pus7l,Slc15a3,Hspa12b,Dcn,Aspa,Fcer1g,Dlk1,Plekhh1,Tacr3,Ccn2,Dnajb1,Nfatc1,Cdkn1a,Loxl1,Cyp4f15,Cd74,Slc27a3,Col1a2,Ctsz,Cmtm3,Myc,Cuedc1,Fkbp10,Hp,Fbxo4,Dennd2a,Gsn,Adamtsl4,Mpeg1,Fbln1,Pcdhb21,Chrna10,E2f2,Tsen34,Copz2,Fcgrt,Treh,Sparc,Bid,Ccl20,Retsat,Adi1,Cd37,Osbpl8,Irak2,Shmt1,Ubc,Erap1,Ica1l,Ccl19,Trem2,Cst7,Rnpepl1,…
ZHONG_PFC_C1_NEUROD1_POS_EXCITATORY_NEURON	0.0177444	0.22577	0.582932	1.43414	176	24	Hspa1a,Calb2,Arl4d,Nxph4,Abracl,St18
GOBP_POSITIVE_REGULATION_OF_MYELOID_LEUKOCYTE_MEDIATED_IMMUNITY	0.0177521	0.22577	0.672831	1.50818	171	12	Itgb2,Stap1,C3,Ptafr,Btk,Arg1,F2rl1,Mavs,Tyrobp
HP_INCREASED_CIRCULATING_GONADOTROPIN_LEVEL	0.0178	0.226103	0.509083	1.33393	177	49	Cyp11a1,Nr0b1,Stag3,Ar,Kiss1r,Cftr,Dhx37,Sohlh1,Hsd3b1,Cyp17a1,Taf4b,Bmp15,Psmc3ip,Nr5a1,Hsd17b4,Wt1,Spidr,Gata4
GOMF_WIDE_PORE_CHANNEL_ACTIVITY	0.017832	0.226233	0.607071	1.46048	176	20	Gjb1,Gjb3,Gjc2,Gjb4,Prf1,Gjd2,Panx3,Panx1,Gjb2,Gjc1,Gjb5
GOBP_NEPHRON_MORPHOGENESIS	0.0179982	0.227946	0.4911	1.30663	179	61	Wnk4,Wnt4,Six4,Myc,Wnt6,Hoxb7,Sall1,Bmp2,Ahi1,Pkd1,Wnt1,Fat4,Wnt11,Lzts2,Agtr2,Pkd2,Fmn1,Hes1,Wt1,Dchs1,Irx2,Cited1,Klhl3,Gata3,Irx3,Wnt2b,Pdgfrb,Tacstd2
GOBP_CARDIAC_MUSCLE_CELL_MEMBRANE_REPOLARIZATION	0.0180198	0.227946	0.566113	1.41668	179	28	Kcna5,Nppa,Kcne2,Kcne4,Kcnh2,Scn4b,Kcne1,Kcnj5
GOBP_NEGATIVE_REGULATION_OF_CELL_KILLING	0.0180326	0.227946	0.625649	1.477	177	17	Ceacam2,Ptprc,H2-M3,Il13,Fcgr2b,H2-K1,Ceacam1,Klrd1
GOBP_RESPONSE_TO_KETONE	0.0180982	0.227985	0.435164	1.21509	180	157	Klf4,Tgfb1,Fos,Cybb,Nkx2-2,Txnip,Ptger4,Trh,Dsg2,Ar,Cdkn1a,Sox10,Nqo1,Bglap,Th,Tfap4,Edn1,Ass1,Tspo,Egfr,Ppp1r9b,Errfi1,Ccl19,Cftr,Pck2,Ptger2,Cps1,Abcb4,Srebf1,Ptafr,Hsd3b1,Tnfsf4,Fibin,Arg1,Avp,Fbxo32,Tgfbr3,Calr,Agtr2,Crh,Pparg,Mtap,Aqp1,Spp1,Klf2,Cbl,Nr3c1,Oxt
GOCC_BASEMENT_MEMBRANE	0.0180982	0.227985	0.477855	1.28484	180	73	Adamts1,Col7a1,Loxl1,Smoc2,Col15a1,Frem2,Col8a2,Ntn1,Col4a4,Sparc,Ntn5,Col8a1,Nid2,Col5a1,Timp1,Itgb4,Mmrn2,Efemp2,Fras1,Col2a1,Col4a6,Col4a1,Anxa2,Col9a3,Thbs4,Vwa1,Col4a5,Hmcn1
GOBP_MEMBRANE_REPOLARIZATION_DURING_ACTION_POTENTIAL	0.0181014	0.227985	0.598805	1.44968	179	21	Kcna5,Kcne2,Kcne4,Kcnh2,Kcne1,Kcnj5
GOMF_GATED_CHANNEL_ACTIVITY	0.0181982	0.228928	0.410806	1.16751	181	277	Kcnk6,Scn4a,Clcnkb,Kcna5,Kcnh6,Ano2,Cybb,Abcc9,Kcne2,Kcnh5,Kcne4,Cacng5,Kcnv1,Gabrq,Hcn2,Clic5,Clcn1,Grin3b,Chrna10,Trpv4,Kcnh2,Scn4b,Kcnj14,Kcnn3,Cacna2d3,Cacna1h,Kcne1,Oprm1,Htr1b,Cftr,Kcnj5,Kcnip1,Gabra6,Gria3,Chrng,Kcnk3,Clcnka,Ano6,Cnga3,Ccdc51,Kcnmb1,P2rx3,Gabra1,Kcnc2,Kcnj12,P2rx7,Kcnk9,Cacng4,Chrnd,Glra2,Chrnb1,Chrna6,Kcnb2,Pkd2,Tmc6,Kcnk13,Cnga4,Lrrc26,Scn1a,Kcnk1,Cacng3,Cnga1,Kcns3,Aqp1…
HP_DECREASED_ACTIVITY_OF_MITOCHONDRIAL_COMPLEX_III	0.018285	0.229631	0.700598	1.52175	173	10	Cars2,Timm22,Iscu,Qrsl1,Mief2
GOBP_TAXIS	0.0182982	0.229631	0.390764	1.12596	182	491	S100a9,Ccl28,Egr2,Tgfb1,Ccr1,Vav1,Cxcl2,Sema3a,Cxcl16,Ret,Fcer1g,Bcl11b,Epha8,Bdnf,Efna1,Wnt5a,Cd74,Smoc2,Agtr1a,Kit,Cxcr3,Itgb2,Cmtm3,Stap1,Ecscr,Vcam1,Ccl3,Hspb1,Syk,Fgfr1,Scrib,Edn1,Cxcl10,Ntn1,Csf1,Emb,Grb7,Casr,Ccn1,Cklf,Ntn5,Angpt2,Fgf4,Nrp2,Ccl20,Csf1r,Ccl2,Sema3e,Rhog,Ccl19,Csf3r,Arx,Gpnmb,Ackr4,Met,Dapk2,Trem2,Pla2g10,Vegfc,Dpysl5,Lbp,Tnfrsf11a,Vasp,Gfra2,Unc5b,Hgf,Ngfr,Pik3c2g,Ptpro,Ezr…
GOBP_MORPHOGENESIS_OF_EMBRYONIC_EPITHELIUM	0.0183982	0.230178	0.449586	1.24007	183	119	Folr1,Spint1,Tgfb1,Ret,Fzd2,Tctn1,Wnt4,Ar,Wnt5a,Six4,Sox11,Aldh1a2,Scrib,Adm,Wnt6,Mthfd1l,Vegfc,Vasp,Sfrp2,Prickle1,Bmp5,Sall4,Spint2,Tfap2a,Fgfr2,Vangl2,Rarg,Stk4,Plxnb2,Kif20b,Irx2,Prkacb,Sfrp1,Sec24b,Grhl3,Hand1,Gata3,Cthrc1,Stk3,Tead2,Irx3,Wnt2b,Tbx18,St14,Ptk7,Rdh10,Prkaca,Fgf8,Traf6,Glmn,Kdm2b,Brd2,Sulf1
GOMF_G_PROTEIN_COUPLED_RECEPTOR_BINDING	0.0183982	0.230178	0.42632	1.19743	183	187	Hspa1a,Ccl28,Gal,Prok1,a,Nts,Gna14,Nppa,Cxcl2,Cxcl16,Homer3,Calca,Wnt4,Wnt5a,Agtr1a,Npffr2,Ccl3,Penk,Adm,Edn1,Cxcl10,Cklf,Ppp1r9b,Ccl20,Ccl2,Wnt6,C3,Ccl19,Wnt5b,Wnt7a,Mrap,Wnt1,Itgb4,Mrap2,Wnt11,Avp,Arap1,Cxcl5,Ghrl,Myoc,Crh,Gnaq,Stub1,Pnoc,Ccl5,Adrb1,Ccl22,Gnai2,Nmb,Ucn2,Ace,Il2,Oxt,Npy,Ppp1r1b,Sfrp1,Npff,Adra2a,Cthrc1,Gna12,Cxcl14,S1pr1,Wnt2b,Rtp4,Arrb1,Adra2c,Ccl17,Ccl11,Cckbr,Gnat2,Rspo1,Cnih…
HP_PROGRESSIVE_SPASTICITY	0.0184461	0.230178	0.580069	1.4271	183	24	Nkx6-2,Rps6ka3,Fa2h,Gjc2,Arg1,Galc,Gm2a
GOBP_RESPONSE_TO_PURINE_CONTAINING_COMPOUND	0.0184982	0.230178	0.443422	1.22895	184	131	Igfbp5,Fos,Col1a1,Abcc9,Stc1,Adipoq,Hcn2,Penk,Crhbp,Ass1,Sparc,Slc5a5,Cftr,Zfp36l1,Aqp9,Slc26a6,Cps1,Ezr,Srebf1,Ptafr,Cnga3,P2rx3,Tyr,P2rx7,Per1,Pkd2,Pparg,Eef2k,Trpc3,Aqp1,Mmp19,Panx1,Hcn4,Thbd,Hcn1,Gstm7,Cdo1,Wt1,Oxt,Cited1,Slc8a3,Aanat,Rela,Nox4,Dmtn,Slc6a3,P2ry1,Rap1a,Cib2,Ryr3,Dusp1,Casq2,Akap6,Pdxp,P2rx1,Cad,Aqp8,Pten,Cacna1s,P2ry6,Hspa5,Ahr,Pklr,Slc6a4
GOMF_EXTRACELLULAR_MATRIX_BINDING	0.0184982	0.230178	0.520188	1.34931	184	43	Dcn,Fbln2,Olfml2a,Smoc2,Sparc,Ccn1,Adgrg1,Dmp1,Adgrg6,Cd248,Col11a1,Itgb3,Lgals3,Spp1,Bgn,Ecm1,Ssc5d,Itga9
Gemma_GSE10415_7_Brain_Regions_in_20_Inbred_Strains_of_Laboratory_Mice_StrainOrLine_C58.J_Up	0.0184982	0.230178	0.379062	1.10116	184	769	Klf4,Dglucy,Col1a1,Adora2b,Gpr84,Ccdc71,Cd82,Rnf32,Sphk1,Sfrp5,Bst2,Tmem98,Pus7l,Slc15a3,Dcn,Aspa,Dlk1,Ccn2,Dnajb1,H2-Eb1,Ar,Cdkn1a,Loxl1,Cd74,Cdh3,Col1a2,Ctsz,Cmtm3,Myc,Plvap,Klk8,Stab2,Cuedc1,Magix,Fkbp10,Nqo1,Fbxo4,Acss1,Dennd2a,Gsn,Adamtsl4,Mpeg1,Fbln1,Chrna10,Hsd17b11,E2f2,Rbm47,Tsen34,Treh,Cars2,Sparc,Myh4,Fgf4,Ccl20,Errfi1,Slc10a4,Ifi27l2a,Adi1,Cwc22,Thg1l,Osbpl8,Shmt1,Ifi35,Ubc,Erap1,Ccl1…
HP_ANOSMIA	0.0185056	0.230178	0.539861	1.37799	184	35	Ccdc141,Sema3a,Tacr3,Dusp6,Sox10,Kiss1r,Fgfr1,Sox2,Dnai1,Sema3e
GOBP_REGULATION_OF_MEMBRANE_INVAGINATION	0.0185185	0.230178	0.648948	1.49061	180	14	Stap1,C3,Trem2,Alox15,Nckap1l,Ano6,Gata2,Pparg,Cd300a,F2rl1
GOBP_REGULATION_OF_DEFENSE_RESPONSE	0.0185981	0.230617	0.391173	1.12645	185	476	S100a9,C2cd4a,Ptgs2,Klf4,Serping1,C1qtnf3,Psmb9,Fabp4,Sphk1,Psmb8,Vav1,Mmp8,Fcer1g,Tlr8,Ptger4,Il22ra2,Tradd,Plcg2,Cyba,Wnt5a,Socs3,Metrnl,Adipoq,Ncr1,Agtr1a,Stap1,Psme2,Ceacam2,Trim5,Parp14,Parp9,Penk,Syk,Casp4,Ptprc,Pbk,Egfr,Pgc,Polr3c,C2cd4b,Sbno2,Mas1,Enpp3,C3,Irf1,Il18,H2-M3,Il13,Ifi35,Erap1,Mgst2,Tnf,Creb3l3,Trem2,Cst7,Psmd12,Psmd9,Relb,Lbp,Tnfrsf11a,Fcgr2b,Pycard,Hgf,Mmp3,Dtx3l,Psmb10,Btk,…
GOBP_RESPONSE_TO_CHEMOKINE	0.0185981	0.230617	0.49049	1.30597	185	62	Foxc1,Ccr1,Cxcl2,Cxcr3,Reg1,Dock8,Ccl3,Edn1,Cxcl10,Ccl20,Ccl2,Ccl19,Ackr4,Trem2,Cmklr1,Cxcr5,Cxcl5,Ackr2,Thpo,Ccl5,Ccl22,Ccr10
GOMF_CYCLIC_NUCLEOTIDE_PHOSPHODIESTERASE_ACTIVITY	0.0186379	0.230835	0.605431	1.45654	184	20	Pde6b,Pde6a,Pde7b,Pde10a,Cnp,Pde8b,Adprm,Pde5a,Pde4a,Pde1a
GOMF_THREONINE_TYPE_ENDOPEPTIDASE_ACTIVITY	0.0187441	0.231875	0.681686	1.50531	179	11	Psmb9,Psmb8,Tasp1,Psmb10
GOBP_VASCULAR_ASSOCIATED_SMOOTH_MUSCLE_CELL_MIGRATION	0.0188431	0.232823	0.624181	1.47354	185	17	Igfbp5,Adamts1,Nr4a3,Adipoq
GOBP_KINETOCHORE_ASSEMBLY	0.0189164	0.233452	0.657478	1.49179	183	13	Cenpa,Mis12,Cenpe,Cenpn,Dlgap5,Cenpt,Cenpk
GOBP_RESPONSE_TO_TOXIC_SUBSTANCE	0.0189981	0.233906	0.427398	1.19975	189	184	S100a9,Ptgs2,Slc18a2,Fos,Cyp1b1,Ddc,Abtb2,Cdkn1a,Prxl2c,Mbp,Pon1,Hp,Nqo1,Gjc2,Cdh1,Penk,Th,Ass1,Tpo,Gucy2c,Mgst1,Mgst2,Slc22a5,Ccnb1,Cnp,Cps1,Epx,Ehmt1,Oprd1,Arg1,Apoa4,Pon3,Kcnc2,Akr1b8,Ltc4s,Ptges,Pon2,Fancc,Rad51,Pdzk1,Abcg2,Prxl2b,Ccl5,Cyp1a1,Pink1,Gstm7,Ephx2,Adh4,Slc17a3,Lpo,Gpx7,Slc30a1,Inmt,Atp7a,Slc15a2,Nupr1,Gstk1,Apoe,Gpx4,Cldn1,Selenos,Bax,Alox5ap,Mapk3,Slc22a18,Ptgs1,Prdx4
GOBP_RESPONSE_TO_GROWTH_FACTOR	0.0189981	0.233906	0.38483	1.11292	189	596	Folr1,Hspa1a,Wfikkn1,Klf4,Spint1,Tgfb1,Fos,Col1a1,Foxc1,Ddc,Sphk1,Sfrp5,Col3a1,Postn,Dcn,Fgfbp3,Egr1,Fgf5,Onecut1,Ccn2,Bdnf,Bmper,Dusp6,Hhex,Fmod,Wnt4,Wnt5a,Sox11,Smoc2,Esrp1,Gdf15,Col1a2,Myc,Has2,Gcnt2,Smad6,Lemd2,Vcam1,Chst11,Fbn2,Hspb1,Bglap,Penk,Fgfr1,Th,Edn1,Pard3,Nrros,Sox2,Adamts7,Egfr,Hivep1,Tmem100,Casr,Ccn1,Mcm7,Angpt2,Ppp1r9b,Fgf4,Fgf3,Nrp2,Errfi1,Zfp36l2,Slc39a5,Onecut2,Nlk,Pcsk6,Pitx…
GOCC_CLATHRIN_COATED_VESICLE_MEMBRANE	0.0190981	0.234859	0.461564	1.25747	190	93	Avpr2,Slc18a2,Slc18a3,H2-Eb1,Fzd2,Wnt5a,Cd74,Rassf9,H2-Aa,Reep6,H2-Ea,Egfr,Btbd8,Cftr,Dab2,Fcgr1,Apob,Fzd5,Avp,Scarb2,Egf,Epn1,Ap1m2,Ap1g2,Tgfa,Dbnl,Vamp8,Btc,Epn3,Apoe,Sgip1,Cd9,Ap3b1,Slc17a7,Cd4,Hip1r,Adcy8,Ldlrap1
GOBP_GAMMA_AMINOBUTYRIC_ACID_TRANSPORT	0.019197	0.235533	0.668671	1.49885	185	12	Trh,Ntsr1,Htr1b,Slc6a13,Slc6a12,Trpc4,Slc6a6,Slc6a11,Apba1
GOMF_VOLTAGE_GATED_CATION_CHANNEL_ACTIVITY	0.0191981	0.235533	0.448944	1.23757	191	117	Kcnk6,Kcna5,Kcnh6,Abcc9,Kcne2,Kcnh5,Kcne4,Cacng5,Kcnv1,Hcn2,Grin3b,Kcnh2,Kcnj14,Cacna2d3,Cacna1h,Kcne1,Oprm1,Htr1b,Kcnj5,Kcnk3,Kcnc2,Kcnj12,Kcnk9,Cacng4,Kcnb2,Pkd2,Lrrc26,Kcnk1,Cacng3,Kcns3,Hcn4,Hcn1,Kcnj1,Kcnj13,Kcna1,Kcnip2,Kcnh3
GOBP_REGULATION_OF_CELL_SUBSTRATE_ADHESION	0.0193981	0.237706	0.426985	1.19859	193	184	Ccl28,Apod,Col1a1,Postn,Npy2r,Onecut1,Fbln2,Wnt4,Jup,Has2,Gcnt2,Plg,Fbln1,Csf1,Wdpcp,Ccn1,Angpt2,Fut1,Onecut2,Col26a1,Col8a1,Rin2,Sema3e,Vit,Acer2,Dmp1,Unc13d,Wnt1,Ptpro,Emilin1,Alox15,Cspg5,Efemp2,Cdkn2a,Fgg,Lims2,Calr,Myoc,Dapk3,Agr2,Phldb2,Meltf,Stk4,Nedd9,Fmn1,Cdh13,Ddr1,Kdr,Nrp1,Ap1ar,Sfrp1,Edil3,Carmil1,Rras,Dock1,Smad3,Plau,Rsu1,Dusp22,Epha3,Ccdc80,Nexmif,Rasa1,Arhgap6,Apoa1,Tacstd2,Dmtn,S…
Gemma_GSE73798_Molecular_profile_of_ketamine_in_comparison_to_memantine_and_phencyclidyne_and_other_psychotropic_drugs_[mouse_hippocampus]_treatment_20.mg.kg_ketamine_Up	0.0194713	0.238324	0.611935	1.4644	192	19	Egr4,Txnip,Cdkn1a,Slc27a3,Cmtm3
ZHONG_PFC_C2_SOX5_BCL11B_POS_EXCITATORY_NEURON	0.0195446	0.238752	0.60376	1.45252	193	20	Hspa1a,Igfbp5,Bcl11b,St18
GOBP_TRANSMEMBRANE_RECEPTOR_PROTEIN_TYROSINE_KINASE_SIGNALING_PATHWAY	0.019598	0.238752	0.384105	1.11171	195	620	Igfbp5,Apod,Tgfb1,Ncf2,Gh,Col1a1,Foxc1,Rpe65,Cybb,Vav1,Dcn,Ret,Txnip,Stat5a,Fgfbp3,Igfbp3,Nr4a3,Fgf5,Ccn2,Epha8,Bdnf,Cd7,Prl,Hhex,Tradd,Wnt4,Efna1,Ar,Cyba,Wnt5a,Rhbdf1,Socs3,Adipoq,Smoc2,Igfbp1,Esrp1,Gdf15,Kit,Cdh3,Stap1,Ceacam2,Insrr,Hspb1,Syk,Fgfr1,Mbd5,Shb,Ros1,Ncf1,Csf1,Egfr,Ghr,Nrg2,Grb7,Angpt2,Fgf4,Fgf3,Nrp2,Errfi1,Ptprr,Csf1r,Tiparp,Zfyve28,Osbpl8,Cd8b1,Met,Bmp2,Vegfc,Cd63,Mtss1,Ahi1,Fstl4…
GOBP_SMOOTH_MUSCLE_CELL_PROLIFERATION	0.019598	0.238752	0.452662	1.24444	195	110	Klf4,Igfbp5,Npr1,Apod,Adamts1,Trib1,Igfbp3,Nr4a3,Cdkn1a,Adipoq,Edn1,Egfr,Alox12,Il18,Irak4,Il13,Htr1b,Tnf,Id2,Ptafr,Npy5r,Efemp2,Nppc,Npr3,Pparg,Xrcc5,Fgfr2,Pde1a,Ccl5,Gnai2,Cdh13,Nqo2,Hmox1,Mmp2,Tgfbr2,Gper1,Il6,Aif1,S1pr1
GOMF_TRANSMEMBRANE_RECEPTOR_PROTEIN_TYROSINE_KINASE_ACTIVITY	0.019598	0.238752	0.495884	1.31248	195	56	Ret,Epha8,Kit,Insrr,Fgfr1,Ros1,Egfr,Nrp2,Csf1r,Met,Erbb4,Ephb3,Efnb3,Fgfr2,Fgfr4,Epha10,Ddr1,Pdgfra,Kdr,Nrp1,Fgfr3,Epha4,Fgfrl1,Epha3,Pdgfrb,Epha2,Efna4,Erbb3,Efemp1,Flt1,Alk
GOBP_POSITIVE_REGULATION_OF_CELL_SUBSTRATE_ADHESION	0.019698	0.239203	0.453728	1.24347	196	103	Ccl28,Npy2r,Fbln2,Wnt4,Jup,Has2,Csf1,Ccn1,Fut1,Col26a1,Col8a1,Rin2,Vit,Dmp1,Unc13d,Emilin1,Alox15,Cspg5,Efemp2,Fgg,Lims2,Calr,Myoc,Agr2,Stk4,Nedd9,Fmn1,Cdh13,Kdr,Nrp1,Sfrp1,Edil3,Carmil1,Rras,Dock1,Smad3,Rsu1,Ccdc80,Apoa1,Dmtn,Itga3,Dnm2,Arl2,Ptprj,Rac3,Prex1
GOMF_ANION_TRANSMEMBRANE_TRANSPORTER_ACTIVITY	0.019698	0.239203	0.399897	1.14429	196	356	Slc5a11,Clcnkb,Slc18a2,Slc18a3,Flvcr2,Slc14a1,Slc22a4,Tap1,Ano2,Slc1a5,Slc13a3,Slc15a3,Slc29a3,Slc35d3,Slc7a13,Slco5a1,Slc43a1,Bsnd,Gabrq,Clic5,Slc6a2,Ceacam2,Clcn1,Slc9a8,Slc25a18,Slc22a2,Slc12a4,Slc12a8,Slc22a3,Slc22a13,Fxyd1,Slc16a7,Slc10a1,Lrrc8c,Slc7a7,Slc10a4,Pcyox1,Slc6a9,Slc24a2,Slc5a5,Slc10a7,Slc26a4,Slc22a5,Slc6a13,Slc38a3,Cftr,Slc16a3,Adamts8,Aqp9,Slc22a7,Slc26a6,Slc2a2,Slc12a7,Slc27a1…
GOBP_REGULATION_OF_GRANULOCYTE_CHEMOTAXIS	0.0197039	0.239203	0.54165	1.37815	196	34	Cd74,Edn1,Csf1,Csf1r,Ccl19,Dapk2,Lbp,Cmklr1,Nckap1l,C5ar1,Ccl5,Rarres2,Jam3,Thbs4,C3ar1,Mapk3,Mospd2
HP_ELEVATED_CIRCULATING_FOLLICLE_STIMULATING_HORMONE_LEVEL	0.0197395	0.239263	0.57084	1.41756	196	26	Cyp11a1,Nr0b1,Ar,Kiss1r,Dhx37,Hsd3b1,Cyp17a1,Nr5a1,Wt1,Gata4
HP_SMALL_EPIPHYSES	0.0197548	0.239263	0.623344	1.47156	194	17	Dlk1,Col9a2,Slc10a7,Mmp13,Col2a1,Kif22,Cant1,Col11a1,Col9a3
HP_ABNORMALITY_OF_THE_SPLEEN	0.019798	0.239508	0.397263	1.13957	197	394	Tgfb1,Ncf2,F5,Fermt3,Pstpip1,Psmb9,Ccr1,Cybb,Psmb8,Tbxas1,Cfap300,Dlk1,Zic3,Slc29a3,Stx11,Myrf,Cyba,Alas2,Car2,Sox10,Dcdc2a,Myc,B2m,Sp110,Gsn,Ofd1,Ptprc,Lcat,Lrrc56,Ncf1,Snx10,Gfi1b,Dnai1,Wdpcp,Casr,Kcnn3,Agpat2,Slc7a7,Naglu,Usb1,Gypc,Erap1,Stxbp2,Alg1,Bmp2,Abcg8,Tnfrsf11a,Rhag,Nop10,Slc4a1,Abcb4,Unc13d,Fas,Nckap1l,Stk36,Fat4,Foxj1,Inpp5e,Prf1,Idua,Cdkn2a,Abca1,Sumf1,Dnaaf5,Pik3cd,Scarb2,Galk1,Ce…
HP_AMYLOIDOSIS	0.0198469	0.23982	0.603075	1.45087	196	20	Ttr,Col7a1,Ret,B2m,Gsn,Slc7a7
GOBP_DNA_REPLICATION_INITIATION	0.0201	0.240826	0.533014	1.36386	200	36	Prim1,Pole2,Pole,Mcm7,Mcm5,Pola2,Ccne2,Mcm3,Wdr18,Mcm10,Prim2,Pura,Cdc45,Ccne1,Wrnip1,Gins3,Gmnc
GOBP_EMBRYONIC_PLACENTA_MORPHOGENESIS	0.0201126	0.240826	0.595202	1.44096	199	21	Spint1,Socs3,Adm,Ccn1,Zfp36l1,Fzd5,Bmp5,Spint2,Fgfr2,Gcm1
GOBP_CYCLIC_NUCLEOTIDE_CATABOLIC_PROCESS	0.0201259	0.240826	0.667918	1.49717	194	12	Pde7b,Pde10a,Cnp,Pde8b,Pde5a,Pde4a,Pde1a
GOBP_ERBB2_SIGNALING_PATHWAY	0.0201282	0.240826	0.558071	1.40045	200	29	Egfr,Nrg2,Grb7,Ptprr,Erbb4,Nrg4,Myoc,Egf,Stub1,Shc1,Btc,Ptpn12,Ptpn18,Gab1,Src,Erbb3,Pik3ca
GOBP_LEUKOCYTE_AGGREGATION	0.0201501	0.240826	0.655336	1.48693	195	13	S100a9,Nr4a3,Has2
GOBP_LEUKOCYTE_CELL_CELL_ADHESION	0.020198	0.240826	0.410433	1.16581	201	272	S100a9,Ccl28,Klf4,Itgal,Fermt3,Vav1,Tnfrsf14,Nr4a3,Fut9,Cd74,Itgb2,Ceacam2,Has2,Sash3,Vcam1,Vnn1,Dock8,Syk,Scrib,Ptprc,Ass1,Itgb7,Hlx,Gcnt1,H2-Ea,Vsir,Irf1,Il18,H2-M3,Ccl19,Tnf,Gpnmb,Laptm5,Lrrc32,Fcgr2b,Pycard,Ezr,Ptafr,Cd86,Nckap1l,Tnfsf4,St3gal4,Cbfb,Foxj1,Sele,Arg1,Apoa4,H2-K1,Ptpn6,Ceacam1,Grap2,Efnb3,Alox5,Ebi3,Fut4,Map3k8,Ripk2,Yes1,Ccl5,Il7,Cblb,Jak3,Gpam,Hes1,Lgals3,Runx3,Nck1,Ido1,Il2,C…
GOBP_CARDIAC_MUSCLE_CELL_CONTRACTION	0.020198	0.240826	0.491617	1.30558	201	59	Kcna5,Kcne2,Stc1,Kcne4,Dsg2,Jup,Gsn,Kcnh2,Scn4b,Kcne1,Kcnj5,Dsp,Dsc2,Bin1,Scn1a,Hcn4,Snta1,Scn3b,Gata4,Nup155,Gjc1,Scn1b,Atp1a1,Pik3ca
"Gemma_GSE151807_Expression_data_from_brain_parts_(amygdala,_hippocampus,_prefrontal_cortex,_and_cerebral_cortex)_from_mice_with_or_without_chronic_mild_stress_(CMS)_treatments._treatment_chronic.mild.stress_Down"	0.020198	0.240826	0.475966	1.27976	201	73	Gh,Nts,Fos,Arc,Txnip,Arl4d,Fabp7,Slc16a7,Il18,Rhog,Plekhj1,Ldb2,Nop10,Dctn4,Rex1bd,Lrrc4c,B3gnt2,Xrcc3,Acsl4,Satb1,Sec11c,Timp4,Rras,Slc15a2,Serpinb1a,Srd5a3,Sbno1,Igfbp4,Trappc13,Irf2bp2,Bambi,Rps27l,Kalrn,Padi2,Hspe1,Ywhag,Nfkbia,Vamp4,Rgs2,Fxyd7
GOBP_REGULATION_OF_SPROUTING_ANGIOGENESIS	0.020202	0.240826	0.544096	1.38224	201	33	Klf4,Bmper,Ceacam2,E2f2,Fut1,Adamts9,Ceacam1,Cemip2,Alox5,Ghrl,Epn1
GOBP_NEURON_FATE_SPECIFICATION	0.020273	0.240826	0.632615	1.46746	198	15	Nkx2-2,Esrp1,Pou3f2,Fev,Olig3,Isl2,Ascl1
GOBP_PROTEIN_TRIMERIZATION	0.020273	0.240826	0.632905	1.46813	198	15	Slc1a5,Cd74,Col1a2,H2-M3,Steap4,P2rx3
HP_FEMORAL_HERNIA	0.020273	0.240826	0.632818	1.46793	198	15	Col1a1,Fzd2,Wnt5a,Col1a2,Ehmt1
GOBP_NEGATIVE_REGULATION_OF_SMOOTH_MUSCLE_CELL_MIGRATION	0.0202785	0.240826	0.609279	1.45804	200	19	Igfbp5,Trib1,Igfbp3,Adipoq
GOBP_RESPONSE_TO_PEPTIDE_HORMONE	0.020298	0.240826	0.397526	1.13942	202	379	Glp2r,Cyp11a1,Gal,Igfbp5,Egr2,Gh,Col1a1,Slc34a1,Rpe65,Cybb,Mgarp,Stat5a,Egr1,Nr4a3,Ccn2,Prl,Hhex,Socs3,Adipoq,Igfbp1,Gdf15,Agtr1a,Car2,Reg1,Ceacam2,Insrr,Bglap,Reg3g,Mbd5,Th,Pnpla3,Crhbp,Adm,Edn1,Ass1,Ucp2,Gcnt1,Cyp11b1,Ghr,Sparc,Nr4a2,Errfi1,Crhr2,Mas1,Osbpl8,Vps13c,Zfp36l1,Trim16,Slc27a1,Pck2,Timp1,Cps1,Ccna2,Wnt1,Srebf1,Nr4a1,Phex,Hsd11b2,Inhbb,Adcy4,Arg1,Socs2,Ucp3,Atp6v0a4,Pid1,Ceacam1,Ghrl,…
HP_ABNORMALITY_OF_THE_MENSTRUAL_CYCLE	0.020298	0.240826	0.421433	1.18675	202	204	F5,Fos,Nr0b1,Ccdc141,Psmb8,F10,Sema3a,Tacr3,Slc29a3,Dusp6,Stag3,Wnt4,Ar,Cdkn1a,Sox10,Kiss1r,Fgfr1,Gfi1b,Ghr,Agpat2,Sema3e,Ctdp1,Psmd12,Bmp2,Wnt7a,Papss2,Tbl1x,Dhx37,F2,Sohlh1,Cidec,Hsd3b1,Cyp17a1,Lipe,H6pd,Cdkn2b,Fgg,Pparg,Vwf,Antxr1,Mcm9,Bmp15,Psmc3ip,Pof1b,Stub1,Flrt3,Smchd1,Itgb3,Nr5a1,Cisd2,Hsd17b4,Trmt10a,Msh5,Cyp19a1,Wt1,Spidr,Nr3c1,Gata4,Pex1,Fli1,Zmpste24,Prlr,Lepr,Dcc,Msto1,Atp7b,Hs6st1,…
GOBP_POSITIVE_REGULATION_OF_PHAGOCYTOSIS	0.0203	0.240826	0.507667	1.32803	202	48	C2,Clec7a,Fcer1g,Cyba,Stap1,Ptprc,C3,Tnf,Trem2,Fcgr2b,Pycard,Nckap1l,Ano6,Calr,Gata2,Il2rg,Il2rb,Pparg,Pla2g5,F2rl1,Ahsg,Lman2,Apoa1,Rab27a,Tulp1,Dnm2,Ptprj,Rap1a,Rab31,Mfge8,Appl2
Gemma_GSE14522_Effects_of_BDNF_in_Rodent_Models_of_Aging_and_Alzheimer's_Disease_Age_old_Up	0.0203323	0.240935	0.667486	1.4962	196	12	H2-Eb1,Cd74,H2-Aa,H2-Ea,Gpnmb,Fcgr2b
HP_ABNORMAL_FULL_FIELD_ELECTRORETINOGRAM	0.020498	0.242621	0.522872	1.35178	204	41	Rpe65,Rlbp1,Lrat,Pde6b,Mfrp,Rgr,Gucy2e,Rho,Cnga3,Grk1,Abca4,Slc24a1,Cabp4,Atf6,Opn1sw,Zfp513,Cerkl
HP_IRREGULAR_HYPERPIGMENTATION	0.0205979	0.243528	0.448119	1.23476	205	116	Ncf2,Col7a1,Cybb,Col3a1,Krt5,Gjb3,Cyba,Cdkn1a,Kit,Krt14,Fgfr1,Ncf1,Casr,Xpa,Usb1,Gpnmb,Card14,Nop10,Sdhc,Gjb4,Ube2t,Sall4,Cdkn2b,Fance,Fanca,Fancc,Gnaq,Rad51,Pdgfra,Stk11,Fgfr3,Mmp2,Zmpste24,Srd5a3,Hras,Il6,Cd28,Smarcal1,Palb2,Lyst,Xrcc2,Tnfrsf1a,Ddb2,Pdgfrb,Lmna,Pik3ca,Ercc5,Ndufb11,Hgd,Gnas,Porcn
GOBP_POSITIVE_REGULATION_OF_CELL_MATRIX_ADHESION	0.0206979	0.244433	0.51797	1.34356	206	43	Ccl28,Wnt4,Jup,Csf1,Fut1,Rin2,Efemp2,Myoc,Fmn1,Cdh13,Kdr,Nrp1,Sfrp1,Rras,Smad3
GOBP_OLIGOPEPTIDE_TRANSPORT	0.0207452	0.244713	0.667114	1.49536	200	12	Slc13a3,Slc15a3,Car2,Slc26a6
GOBP_CELLULAR_RESPONSE_TO_RETINOIC_ACID	0.0208	0.244975	0.513503	1.33645	207	45	Klf4,Col1a1,Ret,Zfp105,Gjb3,Wnt5a,Aldh1a2,Wnt6,Rorb,Wnt5b,Wnt11,Pparg,Fgfr2,Rarg,Aqp1,Creb1,Tesc
HP_UROGENITAL_SINUS_ANOMALY	0.0208144	0.244975	0.614801	1.46118	205	18	Cyp11a1,Nr0b1,Dhx37,Hsd3b1,Nr5a1,Wt1,Gata4,Nr2f2,Ppp1r12a
GOBP_RESPIRATORY_SYSTEM_DEVELOPMENT	0.0208979	0.245428	0.431406	1.20512	208	159	Igfbp5,Tbx4,Zic3,Ccn2,Wnt5a,Six4,Sox11,Aldh1a2,Eif4ebp1,Ass1,Cyp1a2,Pgr,Gng8,Egfr,Wdpcp,Sparc,Errfi1,Il13,Tnf,Pkd1,Spdef,Srebf1,Stk40,Phex,Timeless,Gata6,Foxj1,Arg1,Wnt11,Cebpa,Spry1,Spry2,Fgfr2,Gli1,Hsd11b1,Fgf7,Rarg,Smchd1,Hes1,Wt1,Klf2,Aard,Pdgfra,Pkdcc,Ascl1,Creb1,Man2a1,Sec24b,Itgb6,Tgfbr2,Thra,Atp7a,Fbxw7,Stra6,Mapk3,Ctsh,Wnt2b,Pdgfrb,Ap3b1,Jmjd6,Lama1,Itga3,Ptk7,Sim2,Rdh10,Fgf8
GOBP_POSITIVE_REGULATION_OF_PRI_MIRNA_TRANSCRIPTION_BY_RNA_POLYMERASE_II	0.0209	0.245428	0.528331	1.35785	208	38	Klf4,Tgfb1,Fos,Egr1,Prl,Smad6,Tnf,Bmp2,Ngfr,Gata2,Pparg,Wt1,Nr3c1,Trp53,Smad3,Gata3
GOBP_REGULATION_OF_CELL_CELL_ADHESION	0.0209979	0.246047	0.401158	1.14616	209	333	Ccl28,Klf4,Tgfb1,Fermt3,Vav1,Tnfrsf14,Nr4a3,Fut9,Wnt4,Wnt5a,Adipoq,Cd74,Mbp,Itgb2,Ceacam2,Has2,Gcnt2,Sash3,Vcam1,Vnn1,Dock8,Plg,Cdh1,Syk,Scrib,Ptprc,Ass1,Hlx,Sox2,H2-Ea,Trpv4,Alox12,Vsir,Irf1,Il18,H2-M3,Ccl19,Tnf,Gpnmb,Laptm5,Bmp2,Lrrc32,Fcgr2b,Pycard,Wnt1,Ptafr,Cd86,Alox15,Nckap1l,Tnfsf4,St3gal4,Cbfb,Foxj1,Sele,Ephb3,Arg1,H2-K1,Celsr2,Ptpn6,Spint2,Ceacam1,Grap2,Fgg,Efnb3,Alox5,Ebi3,Fut4,Map3k8,R…
GOBP_PITUITARY_GLAND_DEVELOPMENT	0.021	0.246047	0.532168	1.36169	209	36	Nr0b1,Wnt4,Wnt5a,Aldh1a2,Cdh1,Six3,Sox2,Sall1,Bmp2,Pou3f2,Gata2,Tbx19,Gli1,Msx1,Hes1,Pitx2,Creb1
GOBP_NEGATIVE_REGULATION_OF_SECRETION	0.0210979	0.246161	0.440255	1.22093	210	133	Cartpt,Fam3d,Wnk4,Npy2r,Trh,Rhbdf1,Neurog1,Adipoq,Cd74,Ceacam2,Tifab,Crhbp,Edn1,Ucp2,Inha,Syt4,Oprm1,Htr1b,Psmd9,Fcgr2b,Il11,Srebf1,Npy5r,Inhbb,Ceacam1,Ghrl,Agtr2,Crh,Egf,Rsad2,Rhbdf2,Gnai2,Nmb,Vamp8,Oxt,Cd300a,Sfrp1,Stxbp3,Hmox1,Slc30a1,Npff,Adra2a,Apoe,Cry1,Rab7,Idh2,Tnfrsf1a,Adra2b,Adra2c,F2r,Il12a,Vps4b,Kcnb1,Erbb3,Tacr2,P2ry1,Fmr1,Grm7,Rap1a,Kalrn,Tff2,Rab33b
HP_PRENATAL_MATERNAL_ABNORMALITY	0.0210979	0.246161	0.454722	1.24378	210	99	Cyp11a1,F5,Cfap300,Fgfr1,Ofd1,Six3,Lrrc56,Sox2,Mfap5,Dnai1,Cyp11b1,Fdxr,Zic2,Abcb4,Vangl1,Slc12a3,Adgrg6,Serpinc1,Stk36,Foxj1,Clcnka,Dnaaf5,Col2a1,Pparg,Vangl2,Dnajb13,Myh11,Msx1,Cyp19a1,Rsph1,Zmynd10,Cfi,Ccno,Tgfbr2,Ccdc65,Smad3,Zfp57,Acta2,Irf6,Dnah1,Plagl1,Lmna
YAO_HOXA10_TARGETS_VIA_PROGESTERONE_UP	0.0210979	0.246161	0.482541	1.2902	210	66	Gdpd3,Rbp1,Sertad1,Igfbp3,Gsta3,Wnt4,Adipoq,Cyp2f2,Adm,Csf3r,Klf10,Slc27a1,Nr4a1,Tbx3,Cldn5,Thrsp,Aqp1,Rarres2,Thbd,Pros1,Car3,Cavin2,Cdh16,Inmt,Lepr,Apoe,Dtd2,Idh2,Pagr1a,Arl4a,Use1,Me1,Flt1
GOBP_HUMORAL_IMMUNE_RESPONSE_MEDIATED_BY_CIRCULATING_IMMUNOGLOBULIN	0.0211042	0.246161	0.539019	1.37146	210	34	Serping1,C2,Ptprc,C6,C3,Tnf,Fcgr2b,Foxj1,Ptpn6,C9,Cr2,Cfi,C8a,Bcl3,C1qc
HP_ABNORMAL_GLOMERULAR_FILTRATION_RATE	0.0211782	0.246747	0.654336	1.48466	205	13	Clcnkb,Bsnd,Slc7a7,Pkd1,Clcnka,Pkd2
GOBP_RESPONSE_TO_CORTICOSTEROID	0.0212979	0.247588	0.440123	1.22056	212	133	Fos,Col1a1,Cybb,Stc1,Trh,Ccn2,Cdkn1a,Adipoq,Bglap,Cpn1,Th,Adm,Tfap4,Edn1,Ass1,Egfr,Sparc,Errfi1,Zfp36l2,Acsbg1,Htr1b,Tnf,Tat,Zfp36l1,Pck2,Gpr83,Cps1,Ptafr,Hsd3b1,Hsd11b2,Fibin,Arg1,Ucp3,Cnga3,Bche,Fbxo32,Agtr2,Crh,Aqp1,Cdo1,Nr3c1,Oxt,Agl,Gper1,Aanat,Il6,Igfbp2,Cldn1,Gjb2,Nefl,Alpl,Src,Ddit4,Sstr5,Sstr3,Sstr4,Gnrh1,Scnn1g,Fech,Dusp1,Akr1c18,Atp2b1,Anxa1,Anxa3
HP_UNUSUAL_INFECTION_BY_ANATOMICAL_SITE	0.0212979	0.247588	0.487445	1.2989	212	63	Ncf2,Ccr1,Cybb,Cyba,Nde1,Ncf1,Erap1,Ciita,Fas,Vangl1,Btk,Nckap1l,Prf1,Card9,Mefv,Il2rg,Il7,Jak3,Lrrc8a,Cr2,Cfi,C8a,Irf3,Rfxap,Hyou1
GOBP_RESPONSE_TO_DEXAMETHASONE	0.0214021	0.24838	0.542171	1.37735	213	33	Tfap4,Edn1,Ass1,Egfr,Errfi1,Pck2,Cps1,Ptafr,Fibin,Arg1,Fbxo32,Agtr2,Crh,Aqp1,Nr3c1,Cldn1,Gjb2
HP_PALPEBRAL_EDEMA	0.0214193	0.24838	0.553913	1.3944	213	30	Col1a1,Abcc9,Slc29a3,Znhit3,Gsn,Rin2,Col5a1,Pik3cd,Antxr1,Smchd1
GOBP_POSITIVE_REGULATION_OF_KILLING_OF_CELLS_OF_OTHER_ORGANISM	0.0214376	0.24838	0.693776	1.50694	203	10	Clec7a,Syk,Nos2,Arg1,Prf1,F2rl1
GOBP_REGULATION_OF_CHEMOTAXIS	0.0215978	0.248883	0.428914	1.20044	215	167	Tgfb1,Ccr1,Sema3a,Wnt5a,Cd74,Smoc2,Stap1,Hspb1,Fgfr1,Edn1,Cxcl10,Csf1,Casr,Angpt2,Fgf4,Csf1r,Sema3e,Ccl19,Met,Dapk2,Trem2,Vegfc,Lbp,Ptpro,Cmklr1,Nckap1l,Tubb2b,Ano6,Sema6c,Rin3,Sema3c,Calr,Tiam1,Zswim4,C5ar1,Sema3f,Gpsm3,Prss56,Ccl5,Rarres2,Stx3,Cdh13,Jam3,Thbs4,Pdgfra,Kdr,Nrp1,Mst1,F2rl1,Plxna3,Lpar1,Il6,Smad3,Sema6b,Aif1,C3ar1,Cxcl14,Mapk3,S1pr1,Zswim6,Mospd2,Pdgfrb,Ddt,Il12a,Usp14,Sema4b,Sema6…
GOMF_CALCIUM_ION_BINDING	0.0215978	0.248883	0.390099	1.12307	215	470	S100a9,Calb2,Doc2b,S100a3,F10,Cdhr5,Tgm3,Ret,Calml3,Megf6,Dlk1,Naaladl1,Lalba,S100a16,Capn8,Dsg2,Fbln2,S100a4,Smoc2,Pcdh10,Cdh3,Tnnc1,Aoc1,Pon1,Stab2,Fkbp10,Fbn2,Padi1,Hpgds,Bglap,Cdh1,Gsn,Fbln1,Pcdhb21,Rgn,Prss2,Sparc,Tpo,Casr,Calml4,Cdh8,Enpp3,Syt4,S100a5,Lcp1,Myl4,Pla2g10,Nid2,Tubb4a,Plch1,Dmp1,Kcnip1,Rph3a,Fstl4,Cps1,F2,Syt8,Fstl1,Pef1,Cblc,Esyt3,Mmp13,Dsc2,Cd248,Dysf,Fat4,Plcb2,Efcab7,Gca,Ef…
GOMF_ORGANIC_HYDROXY_COMPOUND_TRANSMEMBRANE_TRANSPORTER_ACTIVITY	0.0215978	0.248883	0.521475	1.34817	215	41	Slc5a11,Slc18a2,Slc6a2,Ceacam2,Slc22a3,Slc16a7,Slc10a1,Slc10a4,Slc10a7,Slc16a3,Aqp9,Slc5a1,Ceacam1,Slco1a5,Slco2b1,Aqp1,Slco1c1,Stra6,Slc10a3,Asic3,Slc6a3,Slc2a13,Aqp11
HP_ABNORMALITY_OF_THE_PUBIC_HAIR	0.0215978	0.248883	0.521542	1.34834	215	41	Nr0b1,Ccdc141,Dusp6,Ar,H2-Ea,Sema3e,Apcdd1,Dhx37,Itgb4,Cyp17a1,Bmp15,Psmc3ip,Nr5a1,Wt1,Spidr,Gata4
DESCARTES_FETAL_CEREBRUM_SKOR2_NPSR1_POSITIVE_CELLS	0.0216086	0.248883	0.545653	1.38214	215	32	Spint1,Slc18a3,Postn,Fgf3,Cftr,Hs3st2,Ngfr,Adgrl2,Taf4b,Arg1,Tfap2a,Trpc3,Prmt8,Esrrb,Pde1c,Itpr1,Chrna3,Foxp4
GOBP_REGULATION_OF_SUPEROXIDE_ANION_GENERATION	0.0216244	0.248883	0.627503	1.46889	212	16	Tgfb1,Clec7a,Itgb2,Syk,Egfr,Pon3,Gnai2,F2rl1
Gemma_GSE59070_Effect_of_acute_and_chronic_social_stress_on_hippocampal_transcriptome_in_mice._timepoint_13.d.5.d.of.rest_Up	0.0216797	0.248992	0.620046	1.46377	213	17	Sln,Alas2,Fabp7,Vcam1,Tent5c,Zic4,Hs3st2,Zic1,Spp1,Myh7
GOBP_L_ALPHA_AMINO_ACID_TRANSMEMBRANE_TRANSPORT	0.0216978	0.248992	0.501259	1.3175	216	51	Slc1a5,Slc7a13,Slc43a1,Per2,Slc25a18,Slc22a2,Ntsr1,Slc7a7,Slc6a9,Slc38a3,Rgs4,Slc7a2,Slc17a6
HP_ABNORMAL_SEX_DETERMINATION	0.0217216	0.248992	0.592256	1.43383	215	21	Cyp11a1,Nr0b1,Wnt4,Dhx37,Hsd3b1,Cyp17a1,Nr5a1,Wt1,Gata4
GOBP_POSITIVE_REGULATION_OF_ANIMAL_ORGAN_MORPHOGENESIS	0.0217544	0.248992	0.571378	1.41229	216	25	Wnt4,Ar,Wnt5a,Six4,Edn1,Csf1,Bmp2,Ngfr,Wnt11,Spry1
Zhang_2005_SyracuseLowAvoidanceRats_Upregulated_HC	0.021781	0.248992	0.619937	1.46351	214	17	Abcc9,Txnip,Cd74,Id3,Fxyd1,Mgst1,Socs2,Kcnmb1
GOMF_CYTOKINE_RECEPTOR_BINDING	0.0217978	0.248992	0.428318	1.19935	217	169	Ccl28,Tgfb1,Il13ra1,Gh,Cxcl2,Cxcl16,Bdnf,Prl,Tradd,Stap1,Smad6,Ccl3,Syk,Cxcl10,Csf1,Bid,Cklf,Ccl20,Ccl2,Ltb,Il18,Il1rap,Irak4,Il13,Erap1,Ccl19,Tnf,Vegfc,Pycard,Il11,Tnfsf4,Socs2,Amh,Tmbim1,Cxcl5,Tgfbr3,Ccl5,Il7,Shc1,Ccl22,Traf3,Ctf1,Itgb3,Il2,Traf5,Ecm1,Ripk1,Traf1,Tgfbr2,Prlr,Traf4,Il6,Smad3,Gata3,Pdcl3,Cxcl14,Csf3,Ddt,Ccl17,Ccl11,Pidd1,Il12a,Madd,Cnih4,Bambi,Il36b,Plcg1,Traf6
HP_OSTEOPETROSIS	0.0218011	0.248992	0.630531	1.46262	213	15	Fermt3,Car2,Snx10,Csf1r,Tnfrsf11a
Park_2011_Coexpression_Hippocampus_Mouse_sienna3	0.0218546	0.249323	0.570768	1.41078	217	25	Cartpt,Rprm,Trh,Meis1,Zbtb7c,Gpr83,Cacng4,Glra2,Cdh13,Oxt
DropViz_STR_Interneuron_Pvalb_Th_PNOC_cluster-markers.csv	0.0218978	0.249323	0.51888	1.34358	218	42	Opn3,Trh,Kit,Th,Egfr,Zfp536,St18,Kcnip1,Hs3st2,Gpr83,Erbb4,Gjd2,Cox6a2
GOBP_T_CELL_MEDIATED_CYTOTOXICITY	0.0219022	0.249323	0.541205	1.37489	218	33	Ceacam2,B2m,Slc22a13,Ptprc,H2-Ea,H2-M3,Fcgr2b,Prf1,H2-K1,Azgp1,Ceacam1,Ripk3,Klrd1,Ctsc,Ctsh,Rab27a,Il12a,Nectin2
GOBP_TYPE_B_PANCREATIC_CELL_PROLIFERATION	0.0219258	0.249323	0.613286	1.45758	216	18	Igfbp5,Igfbp3,Nr4a3,Reg1,Errfi1,Nr4a1,Sfrp1,Serpinb1a,Nupr1,Igfbp4,Nr1d1,Fmc1
GOBP_LYMPHOCYTE_CHEMOTAXIS	0.0220044	0.249943	0.53746	1.36749	219	34	Cxcl16,Wnt5a,Cxcr3,Ccl3,Cxcl10,Cklf,Ccl20,Ccl2,Ccl19,Pik3cd,Ccl5,Ccl22,Hsd3b7,Cxcl14,Slc12a2,Ccl17,Ccl11
GOBP_ALPHA_BETA_T_CELL_ACTIVATION	0.0220978	0.25073	0.450032	1.23506	220	106	Tmem98,Tnfrsf14,Ptger4,Bcl11b,Sash3,Syk,Ptprc,Hlx,H2-Ea,Vsir,Irf1,Il18,Ccl19,Relb,Batf,Cd86,Nckap1l,Tnfsf4,Cbfb,H2-K1,Ebi3,Tox,Rsad2,Ripk2,Cblb,Jak3,Rpl22,Runx3,Il2,Zbtb7b,Cd300a,Bcl3,Lgals7,Hsph1,Tgfbr2,Atp7a,Il6,Cd28,Gata3,Zc3h12a,Il4ra,Ap3b1,Il12a,Arg2,Socs5,Wdfy4,Clec4a2,Nkap,Anxa1,Cd55b,Cd81,Sh3rf1
HP_HYPERGONADOTROPIC_HYPOGONADISM	0.0221978	0.251591	0.503897	1.32264	221	50	Nr0b1,Slc29a3,Rin2,Ctdp1,Dhx37,Cyp17a1,Sil1,Galk1,Fance,Fanca,Fancc,Bmp15,Lss,Nr5a1,Cyp19a1,Wt1,Gata4,Dcaf17,Itgb6,Lepr,Ahsg,Lmna,Polr1c,Coq2,Pmm2,Gnas,Brcc3,Polr3a,Zfpm2,Galt,Dhh
GOBP_CELL_CELL_RECOGNITION	0.0223	0.252247	0.522955	1.34918	222	40	Folr1,Folr2,Fetub,Adam18,Dock8,Ccl19,Zp1,Acr,Prf1,Prss55,Zpbp2
GOBP_RESPONSE_TO_INTERLEUKIN_2	0.0223041	0.252247	0.642796	1.47647	217	14	Stat5a,Syk,Il2rg,Il2rb,Jak3,Shc1,Il2,Cited1
GOBP_POSITIVE_REGULATION_OF_NEUROINFLAMMATORY_RESPONSE	0.0223834	0.252869	0.690493	1.4998	212	10	Mmp8,Stap1,Il18,Tnf,Trem2,Ctsc,Nupr1,Il6
HP_HYPOPLASTIC_ISCHIA	0.022493	0.253611	0.674214	1.48881	215	11	Cdca7,Abcc9,Col2a1,Fgfr2,Col11a1,Inppl1
GOBP_SECONDARY_METABOLIC_PROCESS	0.0224978	0.253611	0.520172	1.3448	224	41	a,Cyp1b1,Ddc,Opn3,Pmel,Wnt5a,Cdh3,Th,Cyp1a2,N6amt1,Tyr,Pon3,Akr1b8,Fmo2,Cyp1a1
GOBP_ICOSANOID_BIOSYNTHETIC_PROCESS	0.0225977	0.254463	0.519943	1.3442	225	41	Ptgs2,Tbxas1,Cd74,Hpgds,Syk,Edn1,Cyp2c39,Mgst2,Cyp2c38,Avp,Alox5,Ltc4s,Pla2g4a,Ptges,Prxl2b,Pla2g5
GOBP_BONE_DEVELOPMENT	0.0226977	0.255015	0.429224	1.20014	226	163	Col1a1,Foxc1,Chad,Stc1,Ptger4,Neurog1,Kit,Has2,Bglap,Tifab,Ptprc,Snx10,Rgn,Trpv4,Fgf4,Tmem119,Slc10a7,Bmp2,Wnt1,Sfrp2,Phex,Mmp13,Fat4,Pappa2,Nppc,Ptpn6,Col2a1,Shox2,Vkorc1,Ghrl,Myoc,Zfp385a,Tfap2a,Fgfr2,Thpo,Rarg,Anxa2,Col13a1,Msx1,Pitx2,Msx2,Bgn,Dchs1,Rflnb,Trp53,Inppl1,Fgfr3,Itgb6,Akap13,Fli1,Tgfbr2,Zmpste24,Mbtps2,Col27a1
HP_ABNORMAL_CIRCULATING_LIPID_CONCENTRATION	0.0226977	0.255015	0.421158	1.18418	226	195	Cyp11a1,Fos,Slc34a1,Psmb9,Col7a1,Psmb8,Dlk1,Slc29a3,Cyp7a1,Stx11,Ar,Plvap,Lcat,Ucp2,Aebp1,Ghr,Ehhadh,Gatm,Agpat2,Slc7a7,Mttp,Stxbp2,Slc22a5,Abcg8,Slc2a2,Tbl1x,Unc13d,Cidec,Trmu,Apob,Acadvl,Pex26,Lipe,Prf1,Abca1,Aptx,Galk1,Pex10,Ltc4s,Pla2g4a,Pparg,Gys2,Abcg5,Ngly1,Limk1,Tbl2,Kcnj1,Ephx2,Cyp19a1,Xrcc4,Lmnb2,Agl,Hsd3b7,Pex1,Dcaf17,Zmpste24,Lepr,Lipc,Ccdc115,Apoe,Hmgcl,Lyst,Atad3a,Fdft1,Dgat1,Apoa1,…
GOBP_CHEMOKINE_C_X_C_MOTIF_LIGAND_2_PRODUCTION	0.0227203	0.255015	0.651638	1.47854	220	13	Klf4,Postn,Cd74,Mbp,Tnf
COATES_MACROPHAGE_M1_VS_M2_DN	0.0227977	0.255437	0.48688	1.2954	227	61	Hspa1a,Chia1,Gask1b,F10,Gdf15,Mgst2,Tlr1,Lbp,Ptger2,Arg1,H2-K1,Tjp2,Sh2b2,Cblb,Cd5l,Itgb3,Pink1,Slc2a1,Pkdcc,Flrt2,C1qc,Ak4,Hs6st1
GOBP_ENDODERMAL_CELL_DIFFERENTIATION	0.0228068	0.255437	0.534	1.36303	227	35	Col7a1,Mmp8,Sox17,Itgb2,Sox2,Col8a1,Mmp15,Itga7,Col5a1,Leo1,Gata6,Rtf1,Col11a1
GOBP_REGULATION_OF_ADAPTIVE_IMMUNE_RESPONSE	0.0228977	0.256015	0.444773	1.2268	228	119	Tgfb1,Tnfrsf14,Ceacam2,B2m,Sash3,Slc22a13,Ptprc,Cd48,Hlx,H2-Ea,C3,Irf1,Il18,H2-M3,Ccl19,Tnf,Fcgr2b,Pycard,Cd40,Btk,Alox15,Tnfsf4,Fzd5,Foxj1,Arg1,H2-K1,Ptpn6,Azgp1,Ceacam1,Ripk3,Pla2g4a,Klrd1,Rsad2,Ripk2,Jak3,Il2,Zbtb7b,Pkn1,Il6,Cd28,Gata3,Trim27,Zc3h12a,Dusp10,Il4ra,Il12a,Nectin2,Cd4,Socs5,Traf6,Cyrib,Anxa1,Cd81,Zbtb1,Fadd,Samsn1,Il33,Smad7,Loxl3,Irf7,Mad2l2,Prkcq,Stx7,Ifnb1,Kmt5b,Il23a,Il27ra,Ex…
GOBP_RESPIRATORY_BURST	0.0229077	0.256015	0.583556	1.42087	227	22	Ncf2,Clec7a,Cybb,Cyba,Ncf1,Lbp,Pik3cd,Jchain,Hck,Grn
GOBP_REGULATION_OF_T_CELL_MEDIATED_IMMUNITY	0.0229977	0.256222	0.502956	1.32017	229	50	Ceacam2,B2m,Sash3,Slc22a13,Ptprc,H2-Ea,Il18,H2-M3,Fcgr2b,Tnfsf4,Fzd5,Arg1,H2-K1,Azgp1,Ceacam1,Ripk3,Klrd1,Rsad2
GOBP_NEURON_PROJECTION_REGENERATION	0.0229977	0.256222	0.500631	1.31585	229	51	Folr1,Klf4,Apod,Klk8,Adm,Prrx1,Tspo,Scarf1,Hgf,Cers2,Rtn4rl1,Mag,Rtn4r,Jam3,Spp1,Grn,Epha4
HP_ACANTHOSIS_NIGRICANS	0.023	0.256222	0.5298	1.35563	229	36	Fos,Psmb9,Psmb8,Jup,Agpat2,Cidec,Lipe,Pparg,Fgfr2,Hsd11b1,Cyp19a1,Xrcc4,Pkdcc,Pex1,Fgfr3,Hras,Cldn1
GOBP_REGULATION_OF_MULTICELLULAR_ORGANISM_GROWTH	0.0231977	0.258149	0.496209	1.30759	231	53	Stat5a,Prl,Gdf15,Mbd5,Foxs1,Csf1,Ghr,Gamt,Npy1r,Pou3f2,Ezr,Socs2,Nppc,Ghrl,Mfsd2a,Adrb1,Gpam,Sptbn4,Creb1,Zmpste24
HP_ABNORMAL_CSF_PROTEIN_LEVEL	0.0232325	0.25826	0.552332	1.38604	231	29	Ttr,Egr2,Gfap,Pmp22,Prf1,Sumf1,Galc,Scn1a,Unc93b1,Ngly1,Traf3
HP_ABNORMAL_SYSTEMIC_BLOOD_PRESSURE	0.0233977	0.259819	0.398127	1.13883	233	349	Cyp11a1,Ttr,Avpr2,Serping1,F5,Col1a1,Ddc,Col3a1,Wnk4,Ret,Ccn2,Cdkn1a,Agtr1a,Dcdc2a,Krt8,B2m,Smad6,Sp110,Gsn,Ofd1,Adamtsl4,Mfap5,Col4a4,Egfr,Cyp11b1,Wdpcp,Casr,Mttp,Cacna1h,C3,Bnc2,Bbs7,Kcnj5,Abcg8,Tnfrsf11a,Pkd1,Col5a1,Sdhc,Mrap,Vangl1,Hsd3b1,Apob,Slc12a3,Lmnb1,Hsd11b2,Cyp17a1,Pde8b,Clcnka,Inpp5e,Idua,Ccdc28b,Kcnmb1,Dll4,Cyp3a11,Cdkn2b,Sftpb,Cep290,Tgfbr3,Calr,Sugct,Spry2,Tjp2,Pkd2,Pparg,Abcg5,Tb…
HP_APLASIA_HYPOPLASIA_OF_THE_UTERUS	0.0234977	0.260651	0.488717	1.29615	234	58	Cyp11a1,Tacr3,Dusp6,Wnt4,Myrf,Ar,Kiss1r,Fgfr1,Hnf1b,Wnt7a,Dhx37,Sohlh1,Cyp17a1,Bmp15,Psmc3ip,Nr5a1,Spidr,Dcaf17,Cplx1,Gata3,Hs6st1,Stra6,Fgfrl1,Irf6,Foxl2,Fgf8,Gnrh1,Ndufb11,Polr3h,Mrps22,Letm1
"Gemma_GSE8641_Rnf41_is_associated_with_anxiety_like_behavior,_major_depression_and_beta_carboline_induced_seizure_-_GPL339_StrainOrLine_C57BL.6_Up"	0.0235589	0.260775	0.568629	1.40549	234	25	C1ql1,Arhgap23,Olfml3,Adam1a,Csf2ra,Pttg1,Myoc,Qdpr,Rps9,Hspb8,Stx3,Fggy,C1qc,Mndal
"Gemma_GSE8641_Rnf41_is_associated_with_anxiety_like_behavior,_major_depression_and_beta_carboline_induced_seizure_-_GPL340_StrainOrLine_C57BL.6_Up"	0.0235589	0.260775	0.568629	1.40549	234	25	C1ql1,Arhgap23,Olfml3,Adam1a,Csf2ra,Pttg1,Myoc,Qdpr,Rps9,Hspb8,Stx3,Fggy,C1qc,Mndal
GOBP_TUBE_FORMATION	0.0235976	0.260927	0.446314	1.22847	235	113	Folr1,Spint1,Tgfb1,Ret,Fzd2,Tctn1,Wnt4,Wnt5a,Six4,Sox11,Scrib,Adm,Wnt6,Mthfd1l,Vasp,Sfrp2,Prickle1,Bmp5,Sall4,Spint2,Pik3cd,Cep290,Egf,Fgfr2,Vangl2,Rarg,Stk4,Plxnb2,Kif20b,Irx2,Prkacb,Sfrp1,Sec24b,Grhl3,Hand1,Gata3,Cthrc1,Stk3,Tead2,Irx3,St14,Ptk7,Dicer1,Prkaca,Fgf8,Traf6,Glmn,Kdm2b,Brd2
GOBP_PRIMARY_ALCOHOL_BIOSYNTHETIC_PROCESS	0.0238415	0.262271	0.660392	1.4803	230	12	Wnt4,Cyp11b1,Cacna1h,Bmp2,Bmp5,H6pd
GOBP_POSITIVE_REGULATION_OF_T_CELL_MIGRATION	0.023886	0.262271	0.578461	1.41626	237	23	Tnfrsf14,Wnt5a,Dock8,Cxcl10,Ccl20,Pycard
GOBP_REGULATION_OF_REACTIVE_OXYGEN_SPECIES_METABOLIC_PROCESS	0.0238976	0.262271	0.43301	1.20535	238	145	Ptgs2,Klf4,Tgfb1,Slc18a2,Clec7a,Cyp1b1,Tmem106a,Mmp8,Hk2,Cyba,Cdkn1a,Agtr1a,Itgb2,Hp,Syk,Edn1,Ass1,Tspo,Rgn,Egfr,Tnf,Mmp3,F2,Plin5,Pid1,Pon3,Alox5,Ripk3,Agtr2,Pkd2,Tfap2a,Mpv17,Pdk3,Ddah1,Gnai2,Pink1,Nqo2,Klf2,Ripk1,Trp53,F2rl1,Tgfbr2,Prcp,Sirt2,Smad3,Selenos,Adgrb1,Zc3h12a,Cryab,Pdgfrb,Nox4,Rab27a,Sirt5,Arg2,Tyrobp
HP_ABNORMAL_PARANASAL_SINUS_MORPHOLOGY	0.0238976	0.262271	0.454812	1.24229	238	97	Ncf2,Psmb9,Tap1,Cybb,Psmb8,Cfap300,Alx1,Cyba,Dock8,Ofd1,Lrrc56,Ncf1,Dnai1,Usb1,Stxbp2,Col5a1,Ciita,Btk,Stk36,Foxj1,Dnaaf5,Il2rg,Dnajb13,Col11a1,Smchd1,Lrrc8a,Rsph1,Cr2,Zmynd10,Cfi,Ccno,Man2b1,Ccdc65,Rfxap,Fuca1,Pgm3,Dnah1,Il17ra,Fmr1,Irf8,Ccdc40,Mdm4,Rac2,Tap2,Igsf3
HP_INFLAMMATION_OF_THE_LARGE_INTESTINE	0.0239	0.262271	0.521285	1.34487	238	40	Tgfb1,Pstpip1,Ret,Plcg2,Stxbp2,Inava,Ciita,Fas,Mefv,Arpc1b,Oplah,Ripk1,Mst1,Il6,Rfxap
GOBP_REGULATION_OF_HORMONE_BIOSYNTHETIC_PROCESS	0.0239104	0.262271	0.604059	1.44555	236	19	Egr1,Wnt4,Adm,Bmp2,Bmp5,H6pd,Gfi1,Stc2
GOBP_HEAT_GENERATION	0.0239594	0.262271	0.624092	1.4609	235	16	Ptgs2,Tnf,Tnfrsf11a,Slc27a1,Ptges,Adrb1
GOBP_POST_EMBRYONIC_DEVELOPMENT	0.0239976	0.262271	0.476671	1.27799	239	69	Mfap2,Klf4,Slc18a2,Cela1,Bcl11b,Chst11,Cyp1a2,Nr4a2,Tiparp,Csrnp1,Slc4a10,Apob,Fzd5,Stk36,Nppc,Sema3c,Fgfr2,Zfx,Inppl1,Ash1l,Atf5,Aldh5a1,Gata3,Bax,Emx1,Itpr1
HAY_BONE_MARROW_DENDRITIC_CELL	0.0239976	0.262271	0.435834	1.21133	239	140	Kcnk6,a,Kcna5,Opn3,Krt5,H2-Eb1,Fcer1a,Cd74,Cxcr3,Plvap,Cuedc1,Ofd1,H2-Aa,H2-Ea,Lsp1,Cacna2d3,Col26a1,Rnase6,Csf2rb2,Aldh2,Pkib,Ciita,Csf2ra,Phex,Slc12a3,Mgl2,St3gal4,Mrc1,Spint2,Tnni2,Lrrc26,Arid3a,Sh3bp4,Pon2,Il3ra,Unc93b1,Clec10a,Slc7a5,Mif4gd,Mybl2,Cbfa2t3,Kirrel3,Traf4,Alox5ap,Pfkfb2,Tmed10,Csf2rb,St14,Phactr1,Epha2,Irf8,Fam221b,Wdfy4,Cib2,Vash2,Crym,Parvg,Slc7a11,Rps6ka4,Ppib,Ptprs,P2ry6,Il1…
HP_HYPEROSTOSIS	0.024	0.262271	0.504171	1.31889	239	48	Tgfb1,Col1a1,Tbxas1,Abcc9,Slc29a3,Rps6ka3,Car2,Fgfr1,Xpa,Tnfrsf11a,Phex,Idua
GOBP_FOAM_CELL_DIFFERENTIATION	0.0240216	0.262271	0.548914	1.38182	239	30	Tgfb1,Adipoq,Agtr1a,Csf1,Il18,Pla2g10,Apob,Abca1,Pparg,Pla2g5,Itgb3
GeneWeaver_LoIaocona_2016_GS400101_Down-regulated genes in S-S (Social Stress) mice_Top25_byPval	0.0240346	0.262271	0.589479	1.4271	238	21	Zic3,Bdnf,Slco5a1,Fabp7,Zic4,Zic2,Ttc32,Pkib,Zic1,Pcdh20
GOBP_PLASMA_MEMBRANE_ORGANIZATION	0.0240976	0.262271	0.46088	1.25221	240	88	Dmkn,S100a9,Stx2,Myrf,Ar,Fa2h,Myof,Gsn,Ptprc,Mtss1,Col5a1,Slc4a1,Dysf,Fat4,Bin1,Ano6,Ndrg1,P2rx7,Baiap2l1,Asap1,Cln3,Cavin2,Trpc5
GOMF_CATION_CHANNEL_ACTIVITY	0.0240976	0.262271	0.409135	1.1604	240	256	Kcnk6,Scn4a,Kcna5,Kcnh6,Abcc9,Kcne2,Kcnh5,Kcne4,Fxyd4,Cacng5,Kcnv1,Hcn2,Grin3b,Chrna10,Trpv4,Kcnh2,Scn4b,Kcnj14,Kcnn3,Cacna2d3,Slc24a2,Cacna1h,Kcne1,Oprm1,Htr1b,Kcnj5,Pkd1,Kcnip1,Gria3,Chrng,Kcnk3,Ano6,Slc24a4,Cnga3,Ccdc51,Kcnmb1,P2rx3,Kcnc2,Kcnj12,P2rx7,Kcnk9,Cacng4,Chrnd,Chrnb1,Chrna6,Kcnb2,Pkd2,Kcnk13,Cnga4,Lrrc26,Scn1a,Kcnk1,Cacng3,Cnga1,Trpc3,Kcns3,Aqp1,Chrna2,Grik3,Anxa2,Panx1,Slc24a1,Hcn4,…
GOBP_T_CELL_CHEMOTAXIS	0.0241443	0.262271	0.627756	1.45619	236	15	Cxcl16,Wnt5a,Cxcr3,Cxcl10,Pik3cd,Ccl5
GOMF_PEPTIDOGLYCAN_BINDING	0.0241698	0.262271	0.687148	1.49254	229	10	Reg1,Reg3g,Zg16,Trem2,Jchain
HP_HYPOKALEMIC_ALKALOSIS	0.0241698	0.262271	0.687007	1.49223	229	10	Clcnkb,Bsnd,Slc12a3,Hsd11b2,Cyp17a1,Clcnka,Kcnj1
HP_ARTHRALGIA	0.0241976	0.262271	0.439842	1.218	241	129	Myh3,Col1a1,Pstpip1,Psmb9,Slc22a4,Ccr1,Psmb8,Ccn2,Plcg2,Xpa,Erap1,Trem2,Abcg8,Col5a1,Ciita,Fas,Phex,Apob,Slc12a3,Clcnka,Col2a1,Mefv,Il2rb,Abcg5,Slc40a1,Limk1,Col11a1,Tbl2,Spp1,Cbl,Cr2,Lmnb2,Pkdcc,Mmp2,Il6,Enpp1,Atp7b,Otulin,Ankrd55,Tnfrsf1a,Ddb2,Mfn2,Il12a,Lmna,Tyrobp,Trappc2,Ldlrap1,Ms4a1,Ercc5,Irf5,Hgd,Gtf2ird1,Sting1,Hpgd,Ccr6,Tlr4,Abcc6,Cd81,Gtf2i,Col9a1
HP_THIN_RIBS	0.0242	0.262271	0.521141	1.3445	241	40	Col1a1,Scarf2,Col1a2,Myf6,Wnt1,Sec24d,Chrng,Mtmr14,Bin1,Col2a1,Chrnd,Col11a1,Trpv6,Zmpste24,Tent5a,Lmna,Dnm2,Ccdc8,Fam111a,Mtm1,Polr3a,Neb,Serpinh1,Klhl41,Ppp3ca
GOBP_KILLING_OF_CELLS_OF_OTHER_ORGANISM	0.0242339	0.262271	0.551565	1.38412	241	29	Clec7a,Syk,Reg3g,Ccl2,Nos2,Camp,F2,Arg1,Prf1,Cxcl5,P2rx7
GOBP_NEGATIVE_REGULATION_OF_SYSTEMIC_ARTERIAL_BLOOD_PRESSURE	0.024248	0.262271	0.638406	1.46639	236	14	Kcnk6,Nppa,Adrb3,Ntsr1,Arhgap42,Crh,Adrb1,Adra1a,Prcp
HP_SCARRING	0.0242976	0.262436	0.443477	1.22387	242	120	Col1a1,Col7a1,Rpe65,Col3a1,Nppa,Krt5,Rlbp1,Lrat,Pde6b,Fscn2,Col1a2,Pde6a,Krt14,Ofd1,Reep6,Aebp1,Rgr,Ahi1,Col5a1,Itgb4,Impg2,Rho,H2-K1,Tfap2a,Cnga1,Ngly1,Abca4,Car4,Plec,Ecm1,Cfi,Kiz,Rp2,Ppox,Tgfbr2,Ctsc,Atp7a,Mbtps2,Zfp513,Smad3,Cldn1,Cerkl,Sh3bp2,Arl3,Ift88,Gjb2,Klhl7,Arl6,Chst14,Tulp1,Uros,Plod1,Cpox,Prom1,Carmil2,Topors,Snrnp200,Rp1,Itga6,Slc39a13,Ahr,Prpf6,Bbs2,Cdhr1,Mak
GOBP_POSITIVE_REGULATION_OF_MACROPHAGE_ACTIVATION	0.0243136	0.262436	0.615588	1.45325	239	17	Mmp8,Wnt5a,Stap1,Il13,Trem2,Lbp,Tnip2,Cebpa,Pla2g4a
GOBP_BRANCHING_INVOLVED_IN_LABYRINTHINE_LAYER_MORPHOGENESIS	0.0244715	0.263344	0.670839	1.48136	234	11	Spint1,Socs3,Adm,Fzd5,Spint2,Fgfr2,Gcm1
GOBP_MONOCARBOXYLIC_ACID_TRANSPORT	0.0244976	0.263344	0.432738	1.20484	244	146	Slc1a5,Trh,Cyp7a1,Per2,Ceacam2,Slc25a18,Syk,Slc22a3,Slc22a13,Slc16a7,Ntsr1,Edn1,Slc10a1,Lrrc8c,Emb,Casr,Stard5,Slc10a4,Slc10a7,Nos2,Slc6a13,Pla2g10,Slc16a3,Aqp9,Tnfrsf11a,Slc26a6,Slc27a1,Abcb4,Npy5r,Slc16a6,Gls,Slc17a6,Avp,Ceacam1,Pla2g4a,Slc6a12,Ptges,Slco1a5,Slco2b1,Abcg2,Pla2g5,Lrrc8a,Nmb,Ace,Slco1c1,Oxt
HP_ABSCESS	0.0245	0.263344	0.508049	1.32474	244	46	Tgfb1,Ncf2,Pstpip1,Cybb,Cyba,Itgb2,Ncf1,Irak4,Dmp1,Vangl1,Btk,Phex,Cdkn2a,Ttc7,Mefv
GOBP_POSITIVE_REGULATION_OF_MYELOID_LEUKOCYTE_CYTOKINE_PRODUCTION_INVOLVED_IN_IMMUNE_RESPONSE	0.0245757	0.263344	0.670718	1.48109	235	11	Nr4a3,Wnt5a,Cd74,H2-M3,Laptm5
HP_NEONATAL_SHORT_LIMB_SHORT_STATURE	0.0245902	0.263344	0.686249	1.49059	233	10	Col1a1,Col1a2,Col2a1,Gli1,Evc,Fgfr3
GOBP_NEGATIVE_REGULATION_OF_CELL_ADHESION	0.0245975	0.263344	0.414761	1.17119	245	223	Ccl28,Klf4,Apod,Tgfb1,Col1a1,Cyp1b1,Postn,Tnfrsf14,Adipoq,Cd74,Mbp,Ceacam2,Gcnt2,Plg,Cdh1,Scrib,Ptprc,Fbln1,Ass1,Hlx,Trpv4,Alox12,Angpt2,Vsir,Irf1,H2-M3,Sema3e,Gpnmb,Laptm5,Bmp2,Acer2,Lrrc32,Fcgr2b,Wnt1,Ptpro,Cd86,Tnfsf4,Cbfb,Foxj1,Arg1,Cdkn2a,Ptpn6,Spint2,Ceacam1,Myoc,Phldb2,Meltf,Cblb,Jak3,Lpxn,Fxyd5,Plxnb2,Cdh13,Lgals3,Jam3,Runx3,Ido1,Il2,Cbll1,Zbtb7b,Cd300a,Ap1ar,Plxna3,Lgals7,Fgl2,Cldn7,Sipa…
GOBP_CELLULAR_RESPONSE_TO_IONIZING_RADIATION	0.0245975	0.263344	0.491579	1.29944	245	55	Egr1,Cdkn1a,Fbxo4,H2ax,Swi5,Rhob,Tank,Sfrp2,Net1,Chek2,Xrcc5,Ifi204,Rad51,Eef1d,Spidr,Trp53,Sfrp1,Itgb6,Zmpste24,Hras,Gata3,Mndal,Cryab,Lig4,Nox4,Mdm2,Dnm2,Kdm4d,Gadd45a,Ino80,Hspa5
HP_SUPERNUMERARY_SPLEENS	0.0246	0.263344	0.501154	1.31316	245	49	Cfap300,Zic3,Myrf,Ofd1,Lrrc56,Dnai1,Wdpcp,Stk36,Foxj1,Dnaaf5,Cep290,Mks1,Mycn,Dnajb13,Rsph1,Zmynd10,Ccno,Cplx1,Ccdc65,Fgfrl1,Dnah1,Ccdc40,Letm1,Tmem216,Megf8,Cfap298
HP_NASAL_OBSTRUCTION	0.0246271	0.263363	0.555772	1.3908	245	28	Ddc,Cfap300,Fgfr1,Ofd1,Lrrc56,Dnai1,Stk36,Foxj1,Dnaaf5,Dnajb13,Rsph1,Zmynd10,Ccno,Ccdc65,Dnah1,Ccdc40,Gnas,Carmil2,Cfap298
HP_ABNORMALITY_OF_NEUTROPHIL_PHYSIOLOGY	0.0246736	0.26359	0.649049	1.47266	239	13	Ncf2,Cybb,Cyba,Ncf1
GOBP_BONE_REMODELING	0.0247975	0.264557	0.469233	1.26364	247	75	Cartpt,Tgfb1,Gpr137b,P3h4,Spp2,Car2,Bglap,Syk,Snx10,Egfr,Csf1r,Tmem119,Htr1b,Tnfrsf11a,P2rx7,Inpp5d,Il7,Itgb3,Spp1,Sfrp1,Pdk4,Lepr,Il6,Cthrc1,S1pr1,Cd38,Iapp,Src,Epha2,Rab3d,Rac2,Traf6,Csk
GOMF_STRUCTURAL_CONSTITUENT_OF_MUSCLE	0.0248149	0.264557	0.543654	1.37415	247	31	Ankrd2,Obscn,Mybph,Sorbs2,Myom1,Myh11,Nexn,Synm,Plec,Actn2,Csrp2,Myl9,Dmd,Jph1,Csrp1,Krt19,Myl3,Capn3,Myl6,Neb,Myh8,Mybpc2,Myl1,Asph,Myl2
HP_ABNORMAL_FEMALE_REPRODUCTIVE_SYSTEM_PHYSIOLOGY	0.0248975	0.265166	0.410293	1.1627	248	249	F5,Fos,Nr0b1,Clec7a,Ccdc141,Psmb8,F10,Sema3a,Tacr3,Slc29a3,Ccn2,Dusp6,Stag3,Wnt4,Ar,Cdkn1a,Sox10,Kiss1r,Fgfr1,Gfi1b,Ghr,Agpat2,Rin2,Sema3e,Ctdp1,Vps13c,Psmd12,Bmp2,Wnt7a,Papss2,Tbl1x,Dhx37,F2,Sohlh1,Cidec,Fas,Hsd3b1,Cyp17a1,Lipe,H6pd,Cdkn2b,Galk1,Cep290,Fgg,Pparg,Vwf,Antxr1,Mcm9,Bmp15,Psmc3ip,Pof1b,Stub1,Flrt3,Smchd1,Itgb3,Nr5a1,Cisd2,Pink1,Hsd17b4,Trmt10a,Msh5,Cyp19a1,Wt1,Spidr,Nr3c1,Dnajc6,Gata…
GOBP_POSITIVE_REGULATION_OF_INTERLEUKIN_10_PRODUCTION	0.0249624	0.265173	0.566669	1.40065	248	25	Clec7a,Sash3,Syk,Il13,Trem2,Pycard,Inava,Hgf,Tnfsf4,Bcl3,Il6,Cd28
GOBP_CELLULAR_RESPONSE_TO_CADMIUM_ION	0.0249624	0.265173	0.56665	1.4006	248	25	Fos,Cybb,Gsn,Cyp1a2,Ncf1,Egfr
GOMF_MONOCARBOXYLIC_ACID_TRANSMEMBRANE_TRANSPORTER_ACTIVITY	0.0249975	0.265173	0.495829	1.30478	249	52	Ceacam2,Slc25a18,Slc22a13,Slc16a7,Slc10a1,Slc10a4,Slc10a7,Slc6a13,Slc16a3,Slc26a6,Slc27a1,Slc16a6,Slc17a6,Ceacam1,Slc6a12,Slco1a5,Slco2b1,Abcg2,Mfsd2a
GOBP_POSITIVE_REGULATION_OF_MYELOID_LEUKOCYTE_DIFFERENTIATION	0.025	0.265173	0.505478	1.32044	249	47	Tgfb1,Fos,Ccr1,Trib1,Cd74,Car2,Csf1,Tnf,Trem2,Zfp36l1,Klf10
GOBP_REGULATION_OF_HISTONE_UBIQUITINATION	0.0250627	0.265567	-0.460367	-1.51445	9	11	Rnf40,Ubr5,Kdm1a,Cdk9,Wdr70,Ube2n,Rnf20,Park7,Ctr9,Otub2,Trip12
GOBP_RESPONSE_TO_LEUKEMIA_INHIBITORY_FACTOR	0.0250975	0.265666	0.473188	1.27039	250	71	Klf4,Cth,Hk2,Socs3,Lrat,Sox17,Snx10,Fgf4,Nrp2,Sbno2,Shmt1,Vegfc,Trim25,Gfpt2,Parp16,Piga,Pcolce2,Spry2,Xrcc5,B3gnt2,Rarg,Mybl2,Efhc2,Creb1,Abcd4
GOBP_PHASIC_SMOOTH_MUSCLE_CONTRACTION	0.0251864	0.26621	0.593551	1.42796	249	20	Neurog1,Kit,Tifab,Edn1,Tbx2,Tbx3,P2rx3,Ghrl,Htr1d
GOBP_T_CELL_DIFFERENTIATION_INVOLVED_IN_IMMUNE_RESPONSE	0.0252	0.26621	0.503175	1.31628	251	48	Tmem98,Fcer1g,Ptger4,Hlx,H2-Ea,Il18,Ccl19,Relb,Batf,Cd86,Tnfsf4,Ripk2,Jak3,Il2,Zbtb7b,Bcl3,Fgl2,Atp7a,Il6,Gata3,Zc3h12a,Il4ra
GOBP_RESPONSE_TO_POTASSIUM_ION	0.0252864	0.266429	0.658813	1.47676	244	12	Slc34a1,Crhbp,Cyp11b1,Cacna1h
GOBP_REGULATION_OF_VASOCONSTRICTION	0.0252975	0.266429	0.490881	1.2976	252	55	Avpr2,Kcna5,Htr2a,Per2,Agtr1a,Adm,Edn1,Egfr,Casr,Ptafr,Arhgap42,Avp,Fgg,Dock4,Snta1,Ace,Adra1a,Adra2a,Smtnl2,Cd38,Adra2b,Adra2c,F2r,Hrh2,Kcnmb4,Atp2b1,Bdkrb2,Edn2,P2rx1,Dbh,Smtnl1
GOBP_REGULATION_OF_INFLAMMATORY_RESPONSE	0.0252975	0.266429	0.410024	1.16194	252	249	S100a9,C2cd4a,Ptgs2,Klf4,C1qtnf3,Fabp4,Sphk1,Mmp8,Ptger4,Il22ra2,Tradd,Wnt5a,Socs3,Metrnl,Adipoq,Agtr1a,Stap1,Casp4,Ptprc,Pbk,Egfr,C2cd4b,Sbno2,Mas1,Enpp3,C3,Il18,Il13,Ifi35,Mgst2,Tnf,Creb3l3,Trem2,Cst7,Lbp,Tnfrsf11a,Fcgr2b,Pycard,Hgf,Mmp3,Btk,Npy5r,Alox15,Usp18,Tnfsf4,Krt1,Sele,Mefv,Alox5,Cebpa,Ghrl,Pparg,Fanca,Ptges,Gpsm3,Hck,Ccl5,Vamp8,Ido1,Il2,Nt5e,Ripk1,Grn,Ash1l,Irf3,Gper1,Ctsc,Nupr1,Apoe,I…
GOBP_POSITIVE_REGULATION_OF_HEMOPOIESIS	0.0253975	0.267212	0.440657	1.21809	253	124	Tgfb1,Fos,Ccr1,Trib1,Cd74,Car2,Sash3,Vnn1,Syk,Ptprc,Hlx,Csf1,H2-Ea,Vsir,Il18,H2-M3,Ccl19,Tnf,Trem2,Zfp36l1,Klf10,Btk,Cd86,Nckap1l,Tnfsf4,Cbfb,Evi2b,Tox,Ripk2,Inpp5d,Il7,Runx3,Il2,Ripk1,Zbtb7b,Creb1,Tesc,Tgfbr2,Egr3,Gata3,Il1rl2,Dusp10,Il4ra,Ap3b1,Cd4,Tyrobp,Socs5,Atp11c,Il36b,Traf6,Gnas,Nkap,Anxa1,Axl,Zbtb1,Cd46,Gli2,Fadd,Tmem64
GOBP_CELL_AGGREGATION	0.0254686	0.26769	0.626311	1.45283	249	15	Ccn2,Fgf4,Pkd1,Wnt7a,Col2a1,Col11a1,Thra,Mpz,Uncx
HP_SKIN_VESICLE	0.025543	0.2681	0.587468	1.42224	253	21	Col7a1,Krt5,Pkp1,Krt14,Usb1,Nop10,Mefv,Plec,Ppox
GOBP_PROTEIN_LOCALIZATION_TO_NUCLEAR_BODY	0.0255591	0.2681	-0.44787	-1.52251	7	12	Mepce,Wrap53,Cct2,Dkc1,Cct6a,Tcp1,Cct8,Cct5,Cct3,Cct4,Larp7,Cct7
GOBP_STEROID_CATABOLIC_PROCESS	0.0256436	0.268716	0.587448	1.42219	254	21	Cyp7a1,Cyp1a2,Hsd17b11,Scarf1,Sult1e1,Hsd11b1,Cel,Cyp19a1,Spp1,Apoe,Hsd17b6
GOBP_MESENCHYMAL_CELL_DIFFERENTIATION	0.0257974	0.270056	0.423231	1.18785	257	183	Folr1,Tgfb1,Col1a1,Foxc1,Sema3a,Ret,Alx1,S100a4,Wnt4,Efna1,Wnt5a,Sox11,Sox10,Aldh1a2,Has2,Gcnt2,Fam83d,Fgfr1,Edn1,Tmem100,Nrp2,Sema3e,Vasn,Bmp2,Hgf,Dab2,Erbb4,Sfrp2,Snai1,Pef1,Bmp5,Wnt11,Nrtn,Sema6c,Sema3c,Spry1,Tgfbr3,Spry2,Fgfr2,Tiam1,Heyl,Wwtr1,Phldb2,Sema3f,Msx1,Hes1,Hnrnpab,Pitx2,Nrp1,Rflnb,Sfrp1,Tgfbr2,Ednra,Il6,Smad3,Gata3,Sema6b,Mapk3,Hpn,Gata5,Epha3
GOBP_PERISTALSIS	0.0258512	0.270347	0.682827	1.48315	245	10	Neurog1,Tifab,Tbx2,Tbx3,P2rx3
GOBP_RHO_PROTEIN_SIGNAL_TRANSDUCTION	0.0259974	0.271332	0.44662	1.22636	259	107	Col3a1,Arhgef10,Agtr1a,Col1a2,Cdc42ep1,Ntn1,Cdc42ep2,Rhog,Met,Adgrg1,F2rl3,Rhob,Eps8l1,Ngfr,Cdc42ep3,Lpar6,Net1,Arhgap42,Stard13,Abca1,Rasgrf2,Myo9b,Myoc,Rtn4r,Limk1,Cdh13,Nrp1,Adra1a,F2rl1,Lpar1,Akap13,Kank2,Adra2a,Apoe,Gna12,Gpr4,Eps8l2,Arrb1,Arhgef3,Pdgfrb,Arhgap6,Apoa1,F2r,Itga3
Gemma_GSE85136_Sex_Differences_in_Nucleus_Accumbens_Transcriptome_Profiles_Associated_with_Susceptibility_versus_Resilience_to_Subchronic_Variable_Stress_genotype_Dnmt3a.mouse.DNA.methyltransferase.3A_Homozygous.negative_Down	0.0259974	0.271332	0.446867	1.22754	259	108	Npy2r,Usp27x,Kit,Exph5,Insrr,Frem2,Pard3,Mttp,Klhl33,Slc30a7,Dph5,Exosc8,Aptx,Gapdhs,Kcnb2,Fat3,Fndc1,Fmo2,Myh11,Col11a1,Tagln,Ap1g2,Kdr,Cbll1,Orm2,Scn3b,Coa7,Emp1,Zfp830,Skp2,Cdc14a,Pxylp1,Pced1b,Smarcal1,Adamts6,Nup205,Zc3h8,Rbm11,Wnt2b,Lsm6,Nes,Araf,Arl6,Nrxn3,Mrgbp,Cradd,Flt1,Uros,Rbm33
GOBP_SPHINGOLIPID_METABOLIC_PROCESS	0.0260974	0.272103	0.434836	1.20789	260	138	Serinc2,Sphk1,Serinc5,Ugt8a,Kit,Gltp,Fa2h,Th,Pnpla1,Ccn1,Plpp2,Smpd4,Sumf2,Tnf,Abca8b,Acer2,Aldh3b1,Pemt,Serinc1,Cers2,Gal3st1,Naga,Esyt3,Sptssb,Sumf1,Zpbp2,Galc,Gm2a,Sftpb,St8sia3,St8sia1,Tecr,Sgms2,St3gal1,Cel,St6galnac6,St3gal2,Smpd2,Elovl6,Csnk1g2,Ormdl3,Elovl5,Asah2,St8sia2,Sptlc1,Esyt1,Hexa,Plpp3,Bax,Cerkl,Tnfrsf1a,Hexb,Degs2,Sgms1
HP_POLYURIA	0.0261523	0.272402	0.560322	1.39144	260	26	Avpr2,Clcnkb,Slc34a1,Bsnd,Plvap,Cldn16,Casr,Kcnj5,Slc12a3,Clcnka
GOCC_TERTIARY_GRANULE_MEMBRANE	0.0262	0.272518	0.501886	1.31291	261	48	Itgax,Gpr84,Cybb,Fcer1g,Stbd1,Cyba,Itgb2,Ceacam2,Atp8b4,Ptafr,Ano6,Ceacam1,Tmc6
GOMF_PEPTIDE_ANTIGEN_BINDING	0.0262157	0.272518	0.646997	1.46801	254	13	Tap1,H2-Eb1,H2-Aa,H2-Ea,H2-M3,H2-K1,Slc7a5
GOCC_SAGA_TYPE_COMPLEX	0.0263158	0.273285	-0.329985	-1.42199	1	20	Kat2b,Taf9,Hcfc1,Taf12,Taf6,Sgf29,Taf10,Taf5l,Taf2,Eny2,Tada3,Supt3,Taf4,Taf9b,Tada2a,Tada1,Taf6l,Tada2b,Kat2a
GOMF_RETINOL_BINDING	0.0264213	0.274108	0.646481	1.46683	256	13	Crabp2,Rbp1,Rlbp1,Rbp7,Lrat,Adh7,Rbp2,Adh4,Stra6
HP_ABNORMAL_ATRIAL_ARRANGEMENT	0.0264954	0.27435	0.573747	1.40472	263	23	Cfap300,Ofd1,Lrrc56,Dnai1,Stk36,Foxj1,Dnaaf5,Dnajb13,Rsph1,Zmynd10,Ccno,Ccdc65,Dnah1,Ccdc40
HP_ABNORMAL_QT_INTERVAL	0.0264974	0.27435	0.516415	1.33508	264	41	Kcna5,Kcne2,Cdkn1a,Kcnh2,Scn4b,Psmd12,Kcnj5,Slc12a3,Acadvl,Clcnka,Cdkn2b
GOCC_RECEPTOR_COMPLEX	0.0265973	0.274867	0.397955	1.13747	265	338	Itgax,Itgal,Npr1,Il13ra1,Gpr84,Ret,Epha8,Tradd,Htr2a,Cacng5,Cd74,Gabrq,Adrb3,Kit,Itgb2,Ceacam2,B2m,Insrr,Grin3b,Syk,Fgfr1,Scrib,Itgb7,Apbb1ip,Ros1,Egfr,Gpr62,Ghr,Nrp2,Csf1r,Mttp,Itga7,Csf2rb2,Csf3r,Htr1b,Cd8b1,Met,Bmp2,Abcg8,Tlr1,Gfra2,Cd40,Emilin1,Gabra6,Itgb4,Erbb4,Csf2ra,Gria3,Impg2,Nt5dc3,Itgbl1,Ephb3,P2rx3,Ptpn6,Gabra1,Ceacam1,Tspan32,Tgfbr3,Ebi3,Cacng4,Chrnd,Chrnb1,Il2rg,Chrna6,Tm7sf2,Klrd1…
GOBP_POSITIVE_REGULATION_OF_REACTIVE_OXYGEN_SPECIES_BIOSYNTHETIC_PROCESS	0.0266	0.274867	0.524096	1.3439	265	37	Ptgs2,Klf4,Clec7a,Mmp8,Cyba,Itgb2,Edn1,Ass1,Tnf,Agtr2,Pkd2,Ddah1,Klf2
GOBP_GLYCOSYLCERAMIDE_METABOLIC_PROCESS	0.0268325	0.276995	0.645886	1.46548	260	13	Ugt8a,Fa2h,Gal3st1,Naga,Galc,St6galnac6
HP_ABNORMALITY_OF_THE_PERIUNGUAL_REGION	0.0268817	0.277178	-0.409752	-1.5034	4	15	Lamb3,Adam17,Wnk1,Retreg1,Tsc1,Tsc2,Lamc2,Blm,Krt17,Stat3,Kif1a,Scn9a,Nfkb2,Lama3,Slc39a4
GOBP_VITAMIN_BIOSYNTHETIC_PROCESS	0.0269036	0.277178	0.619767	1.45078	264	16	Rgn,Psat1,Tnf,Bco1,Snai1,Gfi1
HP_ABNORMAL_INFLAMMATORY_RESPONSE	0.0269973	0.277349	0.378627	1.09845	269	709	Tbx4,Tgfb1,Ncf2,F5,Fermt3,Pstpip1,Psmb9,Clec7a,Tap1,Ccr1,Col7a1,Cybb,Col3a1,Psmb8,Cfap300,Krt5,Ret,Dlk1,Bcl11b,Slc29a3,Cyp7a1,Stx11,Gjb3,Pkp1,Plcg2,Wnt4,Cyba,Kit,Dcdc2a,Itgb2,Krt14,Krt8,B2m,Gjc2,Dock8,Sp110,Plg,Cdh1,Fgfr1,Gsn,Ofd1,Ptprc,Bckdha,Six3,Pnpla1,Tbx2,Lrrc56,H2-Aa,Sult2b1,Ncf1,Col4a4,Snx10,Dnai1,Egfr,Prss2,Aebp1,Casr,Pole,Fgf3,Agpat2,Slc7a7,Mttp,Xpa,Usb1,Zic2,C3,Bnc2,Erap1,Stxbp2,Met,Car…
Oligodendrocyte_All_Doyle_Cell_2008	0.0269998	0.277349	0.591292	1.42252	267	20	Rlbp1,Adm,Pbk,Chek1,Ccnb1,Ccna2,Rassf10,Cspg4,Prc1
GOBP_RESPONSE_TO_CADMIUM_ION	0.027	0.277349	0.505746	1.31873	269	46	Fos,Slc34a1,Cybb,Kit,B2m,Gsn,Cyp1a2,Ncf1,Egfr,Sparc,Nudt1,Arg1
GOBP_NEGATIVE_REGULATION_OF_LEUKOCYTE_CELL_CELL_ADHESION	0.0270973	0.277828	0.454328	1.23842	270	94	Ccl28,Klf4,Tnfrsf14,Cd74,Ceacam2,Scrib,Ass1,Hlx,Vsir,Irf1,H2-M3,Gpnmb,Laptm5,Lrrc32,Fcgr2b,Cd86,Tnfsf4,Cbfb,Foxj1,Arg1,Ptpn6,Ceacam1,Cblb,Jak3,Lgals3,Runx3,Ido1,Il2,Zbtb7b,Cd300a,Lgals7,Fgl2,Zc3h12a,Zc3h8,Il4ra,Mad1l1,Mia3,Tnfaip8l2,Arg2,Pawr,Socs5,Gnrh1
GOBP_POSITIVE_REGULATION_OF_TYROSINE_PHOSPHORYLATION_OF_STAT_PROTEIN	0.0271	0.277828	0.503294	1.31474	270	47	Gh,Socs3,Kit,Parp14,Parp9,Ghr,Csf1r,Il18,Il13,Tnf,Cd40,Erbb4,Ccl5,Ctf1,Hes1,Il2,Fgfr3,Il6,Tnfrsf1a,Il12a
GOBP_NEGATIVE_REGULATION_OF_CELL_CELL_ADHESION	0.0272973	0.279301	0.433226	1.20342	272	138	Ccl28,Klf4,Tgfb1,Tnfrsf14,Adipoq,Cd74,Mbp,Ceacam2,Plg,Cdh1,Scrib,Ass1,Hlx,Trpv4,Alox12,Vsir,Irf1,H2-M3,Gpnmb,Laptm5,Bmp2,Lrrc32,Fcgr2b,Wnt1,Cd86,Tnfsf4,Cbfb,Foxj1,Arg1,Ptpn6,Spint2,Ceacam1,Cblb,Jak3,Fxyd5,Lgals3,Runx3,Ido1,Il2,Zbtb7b,Cd300a,Lgals7,Fgl2,Cd9,Zc3h12a,Zc3h8,Il4ra,Nexmif,Mad1l1,Apoa1,Mia3,Tnfaip8l2,Arg2,Tnr,Pawr,Socs5,Gnrh1
GOBP_TISSUE_REMODELING	0.0272973	0.279301	0.43166	1.20119	272	144	Cartpt,Igfbp5,Tgfb1,Foxc1,Gpr137b,Cela1,P3h4,Spp2,Car2,Ceacam2,Plg,Bglap,Syk,Snx10,Egfr,Csf1r,Il18,Tmem119,Htr1b,Gpnmb,Tnfrsf11a,Timp1,Arg1,Tmbim1,Dll4,Ceacam1,Sema3c,P2rx7,Agtr2,Cspg4,Inpp5d,Il7,Itgb3,Ace,Spp1,Thbs4,Il2,Bgn,Trp53,Sfrp1,Pdk4,Mmp2,Atp7a,Elf3,Lepr,Il6,Cthrc1,Bax,S1pr1,Cd38,Iapp,F2r,Src,Epha2,Capn1,Fgf8,Rab3d,Rac2,Traf6,Csk,Bak1
HP_ATRIAL_ARRHYTHMIA	0.0273973	0.280049	0.485206	1.28856	273	59	Kcna5,Nppa,Abcc9,Kcne2,Tnnt2,Tnnc1,Mfap5,Kcnh2,Scn4b,Myl4,Kcnj5,Gata6,Nexn,Hcn4,Myh7,Actn2,Scn3b,Gata4,Smad3,Nr2f2,Nup155,Gata5,Lmna,Scn1b,Aprt,Nkx2-5,Xk,Casq2,Polg2,Mypn
GOBP_RETINAL_METABOLIC_PROCESS	0.0274914	0.280736	0.666164	1.47104	263	11	Cyp1b1,Rpe65,Aldh1a2,Bco1,Rdh13
GOBP_ANTIGEN_PROCESSING_AND_PRESENTATION_OF_PEPTIDE_ANTIGEN	0.0275972	0.281169	0.430072	1.19891	275	150	Ncf2,Psmb9,Tap1,Cybb,Psmb8,Fcer1g,Ctse,H2-Eb1,Cyba,Cd74,Psme2,B2m,Cenpe,H2-Aa,Ncf1,H2-Ea,H2-M3,Erap1,Trem2,Psmd12,Psmd9,Fcgr2b,Pycard,Fcgr1,Sec24d,Psmb10,Kif15,Dctn4,Dctn3,H2-K1,Azgp1,Calr,Kif22
GOBP_CELL_MATURATION	0.0276972	0.281169	0.440908	1.21564	276	118	Clec7a,Ret,C1ql1,Epha8,Cdkn1a,Sox10,Six3,Pgr,Scarf1,Nr4a2,C3,Ccl19,Cftr,Slc26a6,Ccnb1,Btk,Angptl8,Fev,Fzd5,Cbfb,Bhlha15,Nppc,Fbxo5,Cebpa,Myoc,Tmem79,Gata2,Lgi4,Pparg,Sclt1,Cln5,Sptbn4,Hes1,Klf2,Ascl1,Cdc25b,Farp2,Kcnip2,Adgrb3,Ropn1l,Bfsp1,Sirt2,Actl6b,Gata3
GOCC_CLATHRIN_COATED_VESICLE	0.0276972	0.281169	0.426685	1.19264	276	161	Folr1,Avpr2,Slc18a2,Slc18a3,Mall,H2-Eb1,Fzd2,Wnt5a,Cd74,Rassf9,Pheta2,Edn1,H2-Aa,Reep6,H2-Ea,Egfr,Btbd8,Sftpa1,Cftr,Wipi1,Abcb4,Unc13d,Dab2,Fcgr1,Apob,Fzd5,Avp,Scarb2,Sftpb,Pheta1,Vwf,Egf,Epn1,Sh3bp4,Ap1m2,Numb,Ap1g2,Tgfa,Dbnl,Vamp8,Btc,Epn3,Atp7a,Cpne6,Apoe,Sgip1,Cd9,Tmed10,Ap3b1,Rab27a,Slc17a7,Cd4,Hip1r,Adcy8,Ldlrap1,Rab27b,Snx18,Dnm2,Syt2,Rab13,Dennd1c,Necap2,Cltb,Vamp4,Inpp5f,Syt1,Rab35,Tmed9…
GOMF_INORGANIC_ANION_TRANSMEMBRANE_TRANSPORTER_ACTIVITY	0.0276972	0.281169	0.440832	1.21657	276	120	Clcnkb,Slc18a2,Ano2,Bsnd,Gabrq,Clic5,Slc6a2,Clcn1,Slc12a4,Slc12a8,Slc22a3,Fxyd1,Lrrc8c,Pcyox1,Slc5a5,Slc26a4,Cftr,Adamts8,Slc26a6,Slc12a7,Slc4a1,Slc4a10,Gabra6,Slc12a3,Clcnka,Ano6,Gabra1,Slc22a6,Slc12a9,Glra2,Clca1,Lrrc8a,Ano8,Gabrr1,Fxyd3,Slc17a3,Gabra4,Slc12a2,Slc4a2,Ttyh2,Gabra5,Slc6a3,Aqp6,Slc4a4,Slc17a1,Lrrc8b,Glrb,Slc26a5,Slc1a4,Abcc6,Slc22a8,Slc12a1,Ano4,Ano3,Gabrb2
HP_TRANSPOSITION_OF_THE_GREAT_ARTERIES	0.0276972	0.281169	0.509676	1.32204	276	43	Cfap300,Zic3,Ofd1,Lrrc56,Dnai1,Bmp2,Gata6,Stk36,Foxj1,Dnaaf5,Dnajb13,Wt1,Rsph1,Zmynd10,Gata4,Ccno,Zmpste24,Ccdc65,Dnah1,Lmna,Ccdc40,Nkx2-5,Fktn,Megf8,Cfap298
HP_ABNORMALITY_OF_ADRENAL_MORPHOLOGY	0.0276972	0.281169	0.463737	1.25298	276	79	Cyp11a1,Scn4a,Nr0b1,Ret,Wnt4,Cdkn1a,Six3,Cyp11b1,Pole,Kcnj5,Sdhc,Hsd3b1,Cyp17a1,Pde8b,Cdkn2a,Cdkn2b,Chek2,Tbx19,Mks1,Vangl2,Nr3c1,Pex1,Trp53,Tmem127,Zmpste24,Enpp1,Gpr161,Idh2,Lhx4,Igf2,Lmna,Vhl,Prkaca,Mdm2,Cdh23,Gnas,Abcc6,Bmp4,Max,Pten,Cacna1s
HP_TIBIAL_BOWING	0.0277694	0.281169	0.56325	1.3922	276	25	Col1a1,Dlk1,Col1a2,Slc34a3,Dmp1,Phex,Mmp13
GOBP_NEGATIVE_REGULATION_OF_TRANSMEMBRANE_RECEPTOR_PROTEIN_SERINE_THREONINE_KINASE_SIGNALING_PATHWAY	0.0277972	0.281169	0.450126	1.23121	277	99	Hspa1a,Wfikkn1,Tgfb1,Onecut1,Bmper,Wnt5a,Smad6,Lemd2,Chst11,Fbn2,Nrros,Onecut2,Ubc,Vasn,Wnt1,Emilin1,Igsf1,Sfrp2,Spry1,Tgfbr3,Spry2,Pparg,Veph1,Smurf1,Cidea,Stub1,Skil,Trp53,Sfrp1,Fam89b,Tgfbr2
HP_JUVENILE_ONSET	0.0277972	0.281169	0.456876	1.24254	277	90	Egr2,Tgfb1,Ncf2,Cybb,Cyba,Cldn16,Ncf1,Trpv4,Naglu,Pmp22,Dok7,Slc12a3,Ndrg1,Slc52a3,Aptx,Mefv,Mpv17,Abca4,Cox20,Galnt3,Lmnb2,Iscu,Cfi,Cc2d1a,Kcna1,Mmp2,Atp7a,Aldh5a1,Pnpla6,Sgca,Sh3bp2,Mief2,Cacnb4,Nefl,Itpr1,Mpz,Col6a2,Lmna
HP_ABNORMALITY_OF_THE_THENAR_EMINENCE	0.0278038	0.281169	0.665826	1.47029	266	11	Tsr2,Rpl18,Rpl35,Sall4,Fgfr2,Rpl11,Fgfr3,Rpl27
GOCC_PLASMA_MEMBRANE_RAFT	0.0278972	0.281567	0.452618	1.23499	278	95	Cavin3,Kcna5,Htr2a,Myo1d,Itgb2,Plvap,Has2,Myof,Cdh1,Fxyd1,Plpp2,Trem2,Bves,Ezr,Sele,Lipe,Slc22a6,Tfpi,Hck,Smpd2,Cd8a,Cdh13,Slc2a1,Cln3,Cavin2,Asah2,Cbl,Adra1a,Trpc4,Hmox1,Orai1,Tgfbr2,Mapk3,Tex101,Chrna3,F2r,Src,Slc6a3,Adcy8,Atp1a1,Prkaca,Ms4a1,Ptgis,Ehd2,Atp1b3,Kcnma1
HP_ABNORMAL_CAROTID_ARTERY_MORPHOLOGY	0.0278972	0.281567	0.492666	1.29645	278	52	Col3a1,Nde1,Mfap5,Aebp1,Abcg8,Apob,Ube2t,Abca1,Fance,Pparg,Abcg5,Fanca,Fancc,Myh11,Rad51,Limk1,Tbl2,Tgfbr2,Zmpste24,Atp7a,Smad3,Palb2,Acta2,Xrcc2,Lmna,Ldlrap1
GOBP_WHITE_FAT_CELL_DIFFERENTIATION	0.0279529	0.281856	0.680013	1.47704	265	10	Fabp4,Per2,Pnpla3,Cebpa,Pparg,Pdgfra
HP_URETHRAL_ATRESIA	0.0280203	0.282263	0.6175	1.44547	275	16	Zic3,Frem2,Wdpcp,Fras1,Cep290,Mks1
HP_LICHENIFICATION	0.0281162	0.282955	0.664572	1.46752	269	11	Col7a1,Gjc2,H2-Ea,Card14,Vegfc
GOBP_METAL_ION_EXPORT	0.0282	0.283308	0.518542	1.33503	281	39	Kcna5,Nppa,Kcne2,Kcne4,Atp12a,Fxyd1,Kcnh2,Kcne1,Rgs9,Ano6,Slc8a2,Slc40a1,Atp4a,Slc8a3,Kcnip2,Atp7a,Atp4b,Atp7b,Atp1b2,Atp1a1,Slc4a4,Atp1b3,Atp2b1,Letm1,Atp1a4
GOBP_CYCLIC_NUCLEOTIDE_METABOLIC_PROCESS	0.0282056	0.283308	0.532028	1.35367	281	34	Npr1,Nppa,Pde7b,Pde10a,Gucy2c,Cnp,Gucy2e,Adcy4,Pde8b,Nppc,Pde5a,Pde4a,Pde1a
GOBP_REGULATION_OF_PROTEOLYSIS	0.0282972	0.283435	0.383685	1.10846	282	555	Hspa1a,S100a9,Wfikkn1,Klf4,Spint1,Serping1,Psmb9,Clec7a,Col7a1,Psmb8,Tmem98,Kcne2,Fetub,Serpina3c,Trib1,Spp2,Ccn2,Rps6ka3,Atp2a3,Tradd,Efna1,Rhbdf1,Mbp,Ctsz,Myc,Psme2,Ecscr,Slc22a2,Serpinb11,Syk,Gsn,Tfap4,Fbln1,Cst8,Pbk,Sox2,Rgn,Cldn3,Alox12,Bid,Ccn1,Rnft1,Wfdc5,Vsir,Serpinb12,C3,Nop53,Tnf,Laptm5,Serpina7,Trem2,Cst7,Bbs7,Acer2,St18,Pkd1,Pycard,Timp1,Tank,Hgf,F2,Ngfr,Dab2,Wnt1,Cdc20,Plk1,Fas,Sfrp2…
GOBP_OLIGODENDROCYTE_DIFFERENTIATION	0.0282972	0.283435	0.459276	1.24407	282	83	Nkx6-2,Tmem98,Nkx2-2,Aspa,Olig1,Myrf,Sox11,Fa2h,Sox10,Gsn,Tspan2,Cnp,Mobp,Slc45a3,Mag,Bok,Olig2,Pparg,Prdm8,Hes1,Ascl1,Trpc4,Slc8a3,Lpar1
Cembrowski_HippoSeq_Mossy	0.0283	0.283435	0.498077	1.30509	282	49	Mycbpap,Gal,Calb2,Hk2,Cela1,Exph5,Ass1,Prrx1,Csf2rb2,Pmp22,Grm8,Cda,Cspg5,Vat1,Nmb,Hpcal1,Glp1r,Gpx4,Cthrc1
GOBP_REGULATION_OF_SYSTEMIC_ARTERIAL_BLOOD_PRESSURE_BY_HORMONE	0.0283567	0.283731	0.557611	1.38471	282	26	Avpr2,Drd5,Enpep,Agtr1a,Ctsz,Edn1,Cyp11b1,Hsd11b2,Pcsk5,Agtr2,Ace,F2rl1
GOMF_ANKYRIN_BINDING	0.0285513	0.285403	0.595441	1.42493	282	19	Obscn,Cdh1,Ptprc,Rhag,Slc4a1,Sptb,Rhcg,Sptbn4,Plec
GOBP_POSITIVE_REGULATION_OF_VASCULATURE_DEVELOPMENT	0.0285971	0.285588	0.439379	1.2142	285	123	Itgax,Klf4,Cyp1b1,Sphk1,Cybb,Hk2,Cela1,Bmper,Wnt5a,Jup,Smoc2,Itgb2,Hspb1,Adm,Angpt2,Fut1,C3,Vegfc,Rhob,Hgf,Cd40,Sfrp2,Gata6,Pik3cd,Ghrl,Gata2,C5ar1,Aqp1,Ddah1,Kdr,Angpt4,Ecm1,Grn,Gata4,Gab1,Hmox1,Tgfbr2,Rras,Btg1,Pdcl3,C3ar1,Ctsh,Zc3h12a
GOBP_CELL_FATE_DETERMINATION	0.0288173	0.28751	0.537616	1.35889	287	31	Klf4,Nkx2-2,Sox17,Tbx2,Prrx1,Wnt7a,Wnt1,Gata6,Ebf2,Gata2,Hes1,Ascl1
GOBP_SECONDARY_METABOLITE_BIOSYNTHETIC_PROCESS	0.0288539	0.2876	0.594267	1.42212	285	19	a,Opn3,Pmel,Wnt5a,Cdh3,Cyp1a2
GOBP_FATTY_ACID_DERIVATIVE_METABOLIC_PROCESS	0.0288971	0.28766	0.483504	1.28233	288	58	Hmgcs2,Cyp4f13,Nudt7,Alox12,Acsbg1,Cyp4f14,Alox15,Lypla2,Alox5,Ltc4s,Gcdh,Tecr,Acss3,Elovl6,Acsl4,Hsd17b4,Elovl5,Them5,Acat1,Far1,Hmgcl,Ggt1,Alox5ap,Ptgr1,Dgat1,Oxct1,Acaca,Elovl2,Hpgd,Hacd1,Elovl3
GOBP_CELLULAR_RESPONSE_TO_GROWTH_HORMONE_STIMULUS	0.0289622	0.28766	0.583337	1.41223	287	21	Gh,Stat5a,Prl,Gdf15,Mbd5,Ghr,Socs2,Ghrl,Jak3
GOBP_AMEBOIDAL_TYPE_CELL_MIGRATION	0.0289971	0.28766	0.396796	1.13465	289	344	Folr1,Ptgs2,Klf4,Tgfb1,Cyp1b1,Sema3a,Stc1,Dcn,Ret,Stat5a,Alx1,Prkx,Bmper,Plcg2,Efna1,Wnt5a,Jup,Smoc2,Sox17,Kit,Sox10,Itgb2,Ceacam2,Has2,Hspb1,Fgfr1,Edn1,Itgb7,Wdpcp,Sparc,Alox12,Angpt2,Fut1,Fgf4,Nrp2,Ptprr,Rin2,Sema3e,Tnf,Met,Vegfc,Rhob,Wnt7a,Timp1,Adamts9,Fap,Cd40,Lgals12,Itgb4,Erbb4,Nr4a1,Fstl1,Pdlim1,Mmrn2,Stard13,Wnt11,Nrtn,Sema6c,Dll4,Srpx2,Pik3cd,Ceacam1,Sema3c,Calr,Syde1,Gata2,Agtr2,Pparg,…
HP_ABNORMALITY_OF_THE_LYMPH_NODES	0.0289971	0.28766	0.427852	1.19377	289	154	Isg15,Ncf2,Fermt3,Pstpip1,Psmb9,Ccr1,Cybb,Psmb8,Slc29a3,Stx11,Cyba,Myc,Sp110,Ptprc,Lcat,Ncf1,Snx10,Erap1,Stxbp2,Cd40,Fas,Btk,Nckap1l,Fat4,Prf1,Cdkn2a,Abca1,Pik3cd,Card9,Gins1,Mefv,Calr,Gata2,Il2rg,Il2rb,Arpc1b,Wt1,Spp1,Cbl,Ung,Cr2,Xrcc4,Ripk1,Trp53,Tgfbr2,Apoe,Il6,Cd28,Palb2,Sh3bp2,Lyst,Otulin,Trip13,Tnfrsf1a,Lig4,Irf2bp2,Apoa1,Rab27a,Il12a,Bcor
GOBP_CELL_SURFACE_RECEPTOR_SIGNALING_PATHWAY_INVOLVED_IN_HEART_DEVELOPMENT	0.0290044	0.28766	0.570863	1.39766	288	23	Tgfb1,Wnt5a,Sox17,Bmp2,Snai1,Wnt11,Dll4,Heyl,Msx1
GOBP_SECRETION_BY_TISSUE	0.0290523	0.28766	0.55262	1.37748	289	27	Wnk4,Neurog1,Tifab,Npr3,Celsr2,Aqp5,Agr2,Aqp1,Cel,Oprk1,Vamp8,Chrm1
GOBP_EMBRYONIC_PATTERN_SPECIFICATION	0.0291	0.28766	0.501802	1.31084	290	47	Sema3a,Wnt5a,Neurog1,Smad6,Tifab,Nrp2,Wnt7a,Wnt1,Erbb4,Tbx3,Fzd5,Ripply3,Fgfr2,Sema3f,C2cd3,Wt1,Cited1,Smad3,Satb2
GOBP_REGULATION_OF_BONE_REMODELING	0.0291	0.28766	0.504842	1.31391	290	45	Cartpt,Gpr137b,Car2,Bglap,Syk,Egfr,Csf1r,Tmem119,Tnfrsf11a,P2rx7,Inpp5d,Itgb3,Spp1,Sfrp1,Pdk4,Lepr,Il6,S1pr1,Cd38,Iapp,Src
GOBP_WNT_SIGNALING_PATHWAY_CALCIUM_MODULATING_PATHWAY	0.0291175	0.28766	0.537293	1.35808	290	31	Fzd2,Nfatc1,Wnt5a,Pde6b,Pde6a,Nlk,Mov10,Fzd5,Plcb2,Wnt11
HP_SKIN_EROSION	0.0291361	0.28766	0.620666	1.43974	285	15	Col7a1,Jup,Itgb4,Dsp,Col2a1,Arl6ip6,Plec,Ppox,Zmpste24
GOBP_REGULATION_OF_CELL_ACTIVATION	0.0292971	0.288702	0.392648	1.12669	292	400	Gal,Tgfb1,Clec7a,Tbc1d10c,Sphk1,Vav1,Mmp8,Fcer1g,Gpr137b,Tnfrsf14,Nr4a3,Ccn2,Wnt5a,Cdkn1a,Sox11,Cd74,Cd2,Itgb2,Stap1,Ceacam2,Sit1,Sash3,Vcam1,Vnn1,Dock8,Syk,Scrib,Ptprc,Cd22,Hlx,H2-Ea,Alox12,Zfp36l2,Inha,Vsir,Enpp3,Irf1,Il18,H2-M3,Il13,Ccl19,Gpnmb,Laptm5,Stxbp2,Trem2,Pla2g10,Cst7,Zfp36l1,Lbp,Tnip2,Lrrc32,Fcgr2b,Pycard,Unc13d,F2,Cd40,Emilin1,Ptafr,Btk,Slc39a10,Cd86,Nckap1l,Tnfsf4,Cbfb,Foxj1,Arg1,H…
HP_ABNORMAL_ARTERIAL_PHYSIOLOGY	0.0292971	0.288702	0.447462	1.2263	292	103	Col1a1,Ccr1,Col3a1,Rnf213,Col1a2,Mfap5,Erap1,Col5a1,Fas,Slc12a3,Serpinc1,Gata6,Piga,Clcnka,Mefv,Samhd1,Tgfbr3,Calr,Thpo,Col4a1,Myh11,Limk1,Tbl2,Rnaseh2a,Ifih1,Spp1,Myh7,Nt5e,Gata4,Trp53,Tgfbr2,Zmpste24,Smad3,Enpp1,Smarcal1,Acta2,Nr2f2,Rasa1,Il12a,Lmna,Pik3ca,Coq2,Gucy1a1,Nkx2-5,Scnn1g,Gtf2ird1,Sting1,Brcc3,Tlr4,Plod1,Abcc6,Angptl6
GOBP_BONE_TRABECULA_MORPHOGENESIS	0.0293658	0.289106	0.663268	1.46464	281	11	Col1a1,Chad,Fbn2,Sbno2,Sfrp1,Mmp2
GOBP_PHAGOCYTOSIS	0.0293971	0.28914	0.413909	1.16718	293	213	Itgal,Ncf2,C2,Clec7a,Sphk1,Vav1,Fcer1g,Rab7b,Plcg2,Cyba,Adipoq,Itgb2,Stap1,Syk,Gsn,Ptprc,C3,Sftpa1,Rhog,Tnf,Met,Trem2,Lbp,Fcgr2b,Pycard,Unc13d,Fcgr1,Alox15,Plpp4,Nckap1l,Dysf,Ano6,Calr,Gata2,Rab20,Il2rg,Il2rb,Pparg,Fgr,Arpc1b,Pip4p2,Yes1,Sh3bp1,Pla2g5,Hck,Limk1,Rab34,Itgb3,Nck1,Rab39,Cln3,Cd300a,Pip5k1c,Srpx,F2rl1,Arhgap12,Lepr,Dock1,Ahsg,Aif1,Xkr4,Nckipsd,Mapk3,Adgrb1,Lyst,Rab7,Lman2,Apoa1,Rab27…
GOBP_MEMBRANE_LIPID_METABOLIC_PROCESS	0.029697	0.291815	0.422972	1.18552	296	174	Serinc2,Cyp1b1,Cwh43,Sphk1,Serinc5,Ugt8a,Kit,Gltp,Fa2h,Th,Pnpla1,Gal3st4,Ccn1,Plpp2,Smpd4,Sumf2,Mgst2,Tnf,Abca8b,Acer2,Aldh3b1,Pemt,Serinc1,Cers2,Gal3st1,Naga,Esyt3,Piga,St3gal4,Sptssb,Sumf1,Zpbp2,Galc,Gm2a,Sftpb,St8sia3,St8sia1,Tecr,Sgms2,St3gal1,Cel,St6galnac6,Pyurf,St3gal2,Smpd2,Elovl6,Csnk1g2,Ormdl3,Elovl5,Asah2,St8sia2,Dpm1,Sptlc1,Esyt1,Hexa,Plpp3,Bax,Cerkl,Fuca1,Tnfrsf1a,Hexb,Degs2,Sgms1,Gp…
GOBP_POSITIVE_REGULATION_OF_LIPASE_ACTIVITY	0.029797	0.29189	0.477801	1.2732	297	63	Bdnf,Htr2a,Agtr1a,Kit,Fgfr1,Egfr,Ccn1,Rhoc,Ptafr,Cd86,Plin5,Plcb2,Sele,Apoa4,Fgfr2,Gnaq,Txk,C5ar1,Pla2g5,Ccl5,Pdgfra,Adra1a,Lpar1,Fgfr3,Ednra,Hras,Lpar2,Pdgfrb,Arhgap6,Apoa1,Abhd5,Plcg1,Flt1
GOBP_REGULATION_OF_MYELOID_LEUKOCYTE_MEDIATED_IMMUNITY	0.029897	0.29189	0.510527	1.32195	298	42	Itgb2,Stap1,Syk,C3,Il13,Stxbp2,Fcgr2b,Unc13d,Ptafr,Btk,Arg1,Cxcl5,Gata2,Fgr,Vamp8,Cd300a,F2rl1,Hmox1,Il4ra,Mavs,Tyrobp,Dnase1,Rac2
HU_FETAL_RETINA_RPC	0.029897	0.29189	0.459774	1.24406	298	81	Cdca7,Cks1b,Id3,Tbx2,Sox2,Atad2,Mcm7,Zic2,Cryaa,Zfp36l1,Id2,Mcm5,Ahi1,Vim,Sfrp2,Pttg1,Mcm3,Fzd5,Ube2t,Cks2,Col2a1,Eml1,Tox,Ifitm3,Nusap1,Aurkb,Hes1,Ube2c,Spp1,Cenpk,Lgr5,Cenpm,Plpp3,Nasp,Mad2l1
GOBP_METANEPHRIC_EPITHELIUM_DEVELOPMENT	0.0299081	0.29189	0.5991	1.42386	295	18	Wnt4,Adipoq,Pkd1,Fat4,Pkd2,Wwtr1,Hes1,Wt1
GOBP_REGULATION_OF_MACROPHAGE_CHEMOTAXIS	0.0299637	0.29189	0.592799	1.4186	296	19	Stap1,Csf1,Csf1r,Cmklr1,C5ar1,Ccl5,Rarres2,Mst1,C3ar1,Mapk3,Ddt
GOBP_POSITIVE_REGULATION_OF_OSTEOCLAST_DIFFERENTIATION	0.0299678	0.29189	0.582289	1.4097	297	21	Fos,Ccr1,Car2,Csf1,Tnf,Trem2,Klf10
GOBP_PROSTAGLANDIN_SECRETION	0.0299775	0.29189	0.630215	1.44757	292	14	Edn1,Nos2,Pla2g10,Tnfrsf11a,Pla2g4a,Ptges,Oxt
HP_ABNORMALITY_OF_SALIVATION	0.029997	0.29189	0.432027	1.20009	299	138	Serping1,Dlk1,Usp27x,Ccn2,Rps6ka3,Pde10a,Pon1,B2m,Gsn,Th,Fbln1,Arx,Adgrg1,Trem2,Ccnf,Pmp22,Tasp1,Pcgf2,Zbtb11,Erbb4,Kif15,Dao,Tubb2b,Nek1,Gabra1,Srpx2,Pon3,Prph,Agtr2,Qdpr,Eif2s3x,Fgfr2,Taf15,Pon2,Gabbr2,Scn1a,Acsl4,Cbl,Optn,Fgfr3,Epha4,Dmd,Atp7b,Satb2,Slc12a2,Prps1,Zeb2,Cnksr2,Pou3f3,Atp6ap2,Slc9a6,Scn1b
GOBP_ESTABLISHMENT_OF_MITOTIC_SPINDLE_ORIENTATION	0.0300412	0.29189	0.574315	1.39836	298	22	Cenpa,Sapcd2,Nde1,Cdk5rap2,Plk1,Spry1,Spry2
GOBP_MITOCHONDRIAL_PROTEIN_PROCESSING	0.0300752	0.29189	-0.457677	-1.5056	11	11	Oma1,Spg7,Stoml2,Atp23,Pmpcb,Afg3l2,Pmpca,Immp1l,Mipep,Sirt4,Yme1l1
GOBP_POSITIVE_REGULATION_OF_ENDOTHELIAL_CELL_CHEMOTAXIS	0.0300798	0.29189	0.62974	1.44648	293	14	Smoc2,Hspb1,Fgfr1,Met
GOBP_NEGATIVE_REGULATION_OF_LYMPHOCYTE_ACTIVATION	0.030097	0.29189	0.444405	1.22028	300	107	Gal,Tbc1d10c,Tnfrsf14,Sox11,Cd74,Ceacam2,Scrib,Hlx,Inha,Vsir,Irf1,H2-M3,Gpnmb,Laptm5,Lrrc32,Fcgr2b,Btk,Cd86,Tnfsf4,Cbfb,Foxj1,Arg1,Ptpn6,Ceacam1,Fgr,Inpp5d,Cblb,Jak3,Lgals3,Runx3,Ido1,Il2,Bank1,Zbtb7b,Cd300a,Pkn1,Sfrp1,Lgals7,Fgl2,Zc3h12a,Zc3h8,Il4ra,Mad1l1,Tnfaip8l2,Arg2,Tyrobp,Pawr,Socs5,Gnrh1
GOBP_REGULATION_OF_LEUKOCYTE_PROLIFERATION	0.030097	0.29189	0.42142	1.1817	300	177	Gal,Tnfrsf14,Hhex,Cdkn1a,Sox11,Cd74,Sash3,Vcam1,Syk,Scrib,Ptprc,Cd22,Csf1,Csf1r,Vsir,Enpp3,Irf1,Il18,H2-M3,Il13,Ccl19,Gpnmb,Lrrc32,Fcgr2b,Pycard,Cd40,Btk,Slc39a10,Cd86,Nckap1l,Tnfsf4,Foxj1,Arg1,H2-K1,Ptpn6,Ripk3,Ebi3,Ripk2,Inpp5d,Ccl5,Il7,Cblb,Jak3,Gpam,Hes1,Lgals3,Nck1,Ido1,Il2,Zbtb7b,Cd300a,Pkn1,Lgals7,Tgfbr2,Nfatc2,Il6,Igfbp2,Cd28,Aif1,Mapk3,Cd38,Mad1l1,Spta1,Il12a,Igf2,Cd4,Arg2,Tyrobp,Pawr,Cd…
GOBP_NEGATIVE_REGULATION_OF_HEMOPOIESIS	0.030097	0.29189	0.463363	1.24999	300	77	Cartpt,Trib1,Gpr137b,Adipoq,Cd74,Myc,Ceacam2,Hlx,Inha,Irf1,H2-M3,Fcgr2b,Tnfsf4,Cbfb,Foxj1,Ceacam1,Gata2,Tmem176b,Pirb,Inpp5d,Jak3,Runx3,Il2,Zbtb7b,Sfrp1,Fgl2,C1qc,Fbxw7,Zc3h12a,Zc3h8,Il4ra
HP_ABNORMAL_PERIPHERAL_MYELINATION	0.030197	0.292453	0.457395	1.23989	301	84	Gjb1,Egr2,Mat1a,Arhgef10,Znhit3,Fa2h,Sox10,Mttp,Ctdp1,Pmp22,Lmnb1,Hace1,Gdap1,Ndrg1,Abca1,Sumf1,Galc,Aptx,Gcdh,Mpv17,Hspb8,Ndufaf4,Elp1,Sptlc1,Rab7,Prps1,Nefl,Jph1,Mfn2,Mpz,Lmna,Kif1c,Tyrobp,Fig4
GOBP_INTERMEDIATE_FILAMENT_ORGANIZATION	0.0302112	0.292453	0.598565	1.42259	298	18	Krt71,Gfap,Pkp1,Krt14,Vim,Krt25,Dsp
GOBP_POSITIVE_REGULATION_OF_POTASSIUM_ION_TRANSPORT	0.030303	0.29307	0.531217	1.34952	302	33	Gal,Nppa,Wnk4,Kcnh2,Trem2,Ano6,Kcnmb1,Kcnc2,Lrrc26,Actn2,Kcna1,Kcnip2,Adra2a,Galr2,Atp1b2,Dnm2,Atp1b3,Amigo1,Akap6
GOBP_ALCOHOL_METABOLIC_PROCESS	0.030397	0.293433	0.400444	1.14159	303	308	Cyp11a1,Ttr,Hmgcs2,Slc34a1,Gdpd3,Cyp1b1,Sphk1,Rpe65,Cyp7a1,Plcg2,Wnt4,Lrat,Aldh1a2,Pon1,Rdh14,Acss1,Ntsr1,Lcat,Sult2b1,Cyp1a2,Ttc39b,Cyp11b1,Scarf1,Lima1,Plpp2,Fdxr,Retsat,Mas1,Cacna1h,Cyp2c39,Cftr,Bmp2,Acer2,Plch1,Aldh3b1,Pck2,Plcd3,Bco1,Aldh2,Hao1,Srebf1,Dhrs4,Ptafr,Apob,Cyp2c38,Sult1e1,Bmp5,Acadvl,Plcb2,Inpp5e,Apoa4,Lipe,H6pd,Abca1,Adh7,Isyna1,Cyp3a11,Galk1,Nfyb,Akr1b8,Cebpa,Rdh13,Tm7sf2,Pla2g…
HP_HYPOTENSION	0.030397	0.293433	0.455279	1.23819	303	90	Cyp11a1,Ttr,Serping1,Col1a1,Ddc,Agtr1a,B2m,Gsn,Cyp11b1,Casr,Col5a1,Mrap,Hsd3b1,Slc12a3,Lmnb1,Clcnka,Sftpb,Tbx19,Kcnj1,Ace,Kynu,Cbl,Acat1,Elp1,Cfi,Atp7a,Lepr,Hmgcl,Hexb,Lhx4,Chrna3,Il12a,Vhl,Fmr1,Coq2,Irf5,Cdh23,Scnn1g,Arsa,Slc12a1,Dbh,Cd46,Gli2
GOBP_RENAL_TUBULE_DEVELOPMENT	0.030497	0.294126	0.463204	1.24956	304	77	Wnk4,Wnt4,Six4,Myc,Hnf1b,Wnt6,Hoxb7,Sall1,Bmp2,Mtss1,Ahi1,Pkd1,Wnt1,Fat4,Wnt11,Lzts2,Agtr2,Pkd2,Col4a1,Heyl,Wwtr1,Fmn1,Hes1,Wt1,Dchs1,Irx2,Cited1,Klhl3,Lgr5,Gata3,Irx3,Wnt2b,Pou3f3,Tacstd2,Fgf8,Tfap2b,Aqp11
GOBP_NEPHRON_EPITHELIUM_DEVELOPMENT	0.0306969	0.295781	0.455008	1.23745	306	90	Foxc1,Wnk4,Wnt4,Six4,Adipoq,Myc,Hnf1b,Wnt6,Hoxb7,Sall1,Bmp2,Mtss1,Ahi1,Pkd1,Wnt1,Ptpro,Fat4,Foxj1,Wnt11,Lzts2,Agtr2,Pkd2,Heyl,Wwtr1,Fmn1,Hes1,Wt1,Dchs1,Irx2,Cited1,Klhl3,Gata3,Irx3,Wnt2b,Pou3f3,Tacstd2
GOBP_DETECTION_OF_BIOTIC_STIMULUS	0.0308729	0.296884	0.581255	1.40719	306	21	Clec7a,Dach1,Tspo,Trem2,Tlr1,Lbp,Fap,H2-K1,Ssc5d,Srpx,Cdhr2
GOBP_POSITIVE_REGULATION_OF_LEUKOCYTE_CHEMOTAXIS	0.0308969	0.296884	0.47259	1.26512	308	67	Ccr1,Wnt5a,Cd74,Edn1,Cxcl10,Csf1,Csf1r,Ccl19,Dapk2,Vegfc,Lbp,Cmklr1,Nckap1l,Ano6,Calr,C5ar1,Gpsm3,Prss56,Ccl5,Rarres2,Thbs4,F2rl1,Il6,Aif1,C3ar1,Cxcl14,Mapk3,Mospd2
GOMF_CYTOKINE_RECEPTOR_ACTIVITY	0.0308969	0.296884	0.470311	1.26194	308	70	Il13ra1,Ccr1,Il22ra2,Il17re,Cd74,Cxcr3,Ghr,Csf2rb2,Il1rap,Csf3r,Ackr4,Gfra2,Csf2ra,Cmklr1,Cxcr5,Ebi3,Il2rg,Ackr2,Il9r,Il2rb,Il3ra,Ccr10,Prlr,Lepr,Il1rl2,Il4ra,Csf2rb,Il17ra,Cd4,Cd44,Il10ra,Ccr6,Gfra1,Ackr3,Il1r2,Fzd4,Cx3cr1,Cxcr2,Ifnar2,Il27ra,Il2ra
GOBP_TERPENOID_BIOSYNTHETIC_PROCESS	0.0309448	0.29707	0.640289	1.45279	300	13	Hmgcs2,Rpe65,Rbp1,Aldh1a2,Bco1,Cyp1a1,Lss,Ggps1
GOCC_APICAL_PLASMA_MEMBRANE	0.0309969	0.297296	0.404954	1.14988	309	269	Folr1,Adgrg2,Slc34a1,Slc22a4,Kcna5,Cdhr5,Stc1,Enpep,Kcne4,Naaladl1,Sapcd2,Dsg2,Clic5,Slc34a3,Ceacam2,Slc22a2,Slc22a13,Fxyd1,Pard3,Egfr,Wdpcp,Trpv4,Casr,Slc6a9,Enpp3,Mfrp,Slc26a4,Slc22a5,Slc38a3,Cftr,Abcg8,Slc16a3,Slc26a6,Slc2a2,Cyp4f14,Abcb4,Slc4a10,Upk1b,Ptpro,Ezr,Sorbs2,Slc5a1,Slc12a3,Mal2,Pappa2,Slc52a3,Atp6v0a4,Ceacam1,Amn,Kcnc2,Gm2a,Aqp5,Cfap126,Cspg4,Shank2,Abcg5,Vangl2,Kcnk1,Pdzk1,Slco2b1,…
GOBP_MYELOID_LEUKOCYTE_MIGRATION	0.0311969	0.298939	0.428541	1.19339	311	147	S100a9,Ccr1,Vav1,Cxcl2,Fcer1g,Ptger4,Cd74,Kit,Itgb2,Stap1,Ccl3,Syk,Edn1,Cxcl10,Csf1,Cklf,Ccl20,Csf1r,Ccl2,Irak4,Rhog,Ccl19,Csf3r,Dapk2,Trem2,Vegfc,Lbp,Tnfrsf11a,Ptpro,Emilin1,Cmklr1,Epx,Nckap1l,Ano6,Rin3,Pik3cd,Cxcl5,C5ar1,Ccl5,Rarres2,Ccl22,Lgals3,Jam3,Thbs4,Cd300a,Pip5k1c,Mst1
HP_HYPERTRIGLYCERIDEMIA	0.0312969	0.299436	0.472622	1.26368	312	66	Fos,Psmb9,Psmb8,Slc29a3,Cyp7a1,Stx11,Plvap,Lcat,Aebp1,Agpat2,Slc7a7,Stxbp2,Slc2a2,Unc13d,Cidec,Lipe,Prf1,Abca1,Pparg,Xrcc4,Agl,Lepr,Lipc,Apoe,Lyst,Lmna,Abhd5,Ldlrap1,Rspo1,Cep19,Fech,Lpl,Nsmce2,Polr3a
GOBP_RESPONSE_TO_PROGESTERONE	0.0313063	0.299436	0.529092	1.3462	312	34	Tgfb1,Fos,Nkx2-2,Txnip,Dsg2,Sox10,Tspo
HP_ABNORMALITY_OF_BLADDER_MORPHOLOGY	0.0314969	0.300853	0.48881	1.28809	314	53	Avpr2,Col1a1,Col3a1,Wnt4,Myrf,Col1a2,Frem2,Col5a1,Itgb4,Lmnb1,Efemp2,Sall4,Mks1,Myh11,Limk1,Tbl2,Plec,Actg2,Stk11,Atp7a,Mbtps2,Smad3
HP_BREATHING_DYSREGULATION	0.0315122	0.300853	0.627749	1.44191	307	14	Ret,Ahi1,Gata6,Inpp5e,Cep290,Kynu,Ascl1,Elp1,Gata4
HP_DEEP_VENOUS_THROMBOSIS	0.031709	0.302456	0.604222	1.42642	312	17	F5,F2,Serpinc1,Serpind1,Plat,Thbd,Pros1,Piezo1
GOBP_MEMBRANE_INVAGINATION	0.0317968	0.302859	0.486494	1.284	317	54	Itgb2,Stap1,Gsn,C3,Rhog,Trem2,Fcgr2b,Fcgr1,Alox15,Nckap1l,Ano6,Gata2,Pparg,Smurf1,Sh3bp1,Aurkb,Cd300a,F2rl1,Arhgap12,Dock1,Aif1,Xkr4,Adgrb1,Snx18,Rac2,Rab31,Mfge8,Myh9,Rhobtb1,Hgs,Appl2
GOBP_PHENOL_CONTAINING_COMPOUND_BIOSYNTHETIC_PROCESS	0.0318095	0.302859	0.523868	1.33717	317	35	a,Ddc,Opn3,Pmel,Wnt5a,Cdh3,Pnmt,Th,Nr4a2,Dao,Tyr,Agtr2,Cited1,Gata3,Zeb2,Ddt,Gpr37,Slc6a3
GOBP_MAST_CELL_ACTIVATION_INVOLVED_IN_IMMUNE_RESPONSE	0.0319	0.303443	0.518874	1.33051	318	37	Nr4a3,Kit,Syk,Enpp3,Il13,Stxbp2,Unc13d,Btk,S100a13,Pik3cd,Gata2,Fgr,Vamp8,Cbl,Cd300a,Hmox1
GOCC_POTASSIUM_CHANNEL_COMPLEX	0.0319968	0.303809	0.457299	1.23807	319	82	Kcnk6,Kcna5,Abcc9,Kcne2,Kcne4,Kcnv1,Hcn2,Kcnh2,Kcnj14,Kcne1,Kcnj5,Kcnip1,Ccdc51,Kcnmb1,Kcnc2,Kcnb2,Lrrc26,Kcnk1,Kcns3,Grik3,Abcb8,Hcn4,Hcn1,Kcnj1
HP_ECTRODACTYLY	0.0319968	0.303809	0.486344	1.2836	319	54	Egr2,Cdh3,Hspb1,Fgfr1,Ctdp1,Pmp22,Wnt7a,Gdap1,Dll4,Fgfr2,Lss,Hsd17b4,Dock6,Fgfr3,Mmp2,Itgb6,Mbtps2,Cplx1,Ahsg,Fgfrl1,Irf6,Nefl,Jph1,Mpz,Igf2,Nelfa,Porcn,Nxn,Letm1
GOBP_HEART_TRABECULA_FORMATION	0.0320733	0.303927	0.65923	1.45572	307	11	Adamts1,Adgrg6,Tgfbr3,Fhl2
GOBP_APPENDAGE_MORPHOGENESIS	0.0320968	0.303927	0.445661	1.22064	320	102	Myh3,Crabp2,Tbx4,Wnt5a,Sox11,Aldh1a2,Frem2,Chst11,Fbn2,Tbx2,Prrx1,Wdpcp,Fgf4,Sall1,Wnt7a,Sfrp2,Zfp219,Tbx3,Pcsk5,Tbc1d32,Sall4,Fras1,Col2a1,Sema3c,Shox2,Tfap2a,Fgfr2,Rarg,C2cd3,Msx1,Fmn1
GOMF_POTASSIUM_CHANNEL_REGULATOR_ACTIVITY	0.0320968	0.303927	0.506341	1.31339	320	43	Abcc9,Kcne2,Wnk4,Kcne4,Kcnv1,Arpp19,Kcne1,Kcnip1,Sgk2,Kcnmb1,Lrrc26,Kcns3
HP_METABOLIC_ALKALOSIS	0.0321827	0.304045	0.610398	1.42885	316	16	Clcnkb,Bsnd,Kcnj5,Slc12a3,Hsd11b2,Clcnka,Kcnj1,Nr3c1
GOBP_METANEPHROS_DEVELOPMENT	0.0321968	0.304045	0.470199	1.25982	321	68	Ret,Egr1,Wnt4,Six4,Adipoq,Sox17,Myc,Id3,Sall1,Pkd1,Fat4,Foxj1,Fras1,Spry1,Pkd2,Wwtr1,Fmn1,Hes1,Wt1,Pdgfra,Irx2,Cited1,Gata3,Ctsh,Irx3,Pou3f3,Pdgfrb,Rdh10,Fgf8,Tfap2b
GOBP_REGULATION_OF_TRANSMEMBRANE_RECEPTOR_PROTEIN_SERINE_THREONINE_KINASE_SIGNALING_PATHWAY	0.0321968	0.304045	0.418435	1.17537	321	188	Folr1,Hspa1a,Wfikkn1,Tgfb1,Sfrp5,Onecut1,Bmper,Wnt5a,Sox11,Gdf15,Smad6,Lemd2,Chst11,Fbn2,Nrros,Ccn1,Inhbe,Onecut2,Inha,Pcsk6,Ubc,Vasn,Bmp2,Bmp3,Dab2,Wnt1,Emilin1,Igsf1,Sfrp2,Fstl1,Inhbb,Bmp5,Ing2,Cdkn2b,Spry1,Tgfbr3,Spry2,Pparg,Veph1,Smurf1,Bmp15,Cidea,Stub1,Dmrt1,Msx1,Hes1,Skil,Cited1,Gata4,Trp53,Stk11,Sfrp1,Fam89b,Tgfbr2
GOMF_C4_DICARBOXYLATE_TRANSMEMBRANE_TRANSPORTER_ACTIVITY	0.0322843	0.304468	0.610334	1.4287	317	16	Slc1a5,Slc13a3,Slc25a18
HP_APLASIA_HYPOPLASIA_OF_THE_SPLEEN	0.0323	0.304468	0.503616	1.30839	322	44	Cfap300,Zic3,Ofd1,Lrrc56,Dnai1,Wdpcp,Stk36,Foxj1,Dnaaf5,Cep290,Mks1,Mycn,Dnajb13,Rsph1,Zmynd10,Ccno,Orai1,Ccdc65,Stra6,Zeb2,Dnah1
GOBP_REGULATION_OF_B_CELL_DIFFERENTIATION	0.0324819	0.305905	0.577916	1.39911	322	21	Syk,Zfp36l2,Inha,Zfp36l1,Btk,Nckap1l,Ptpn6,Inpp5d,Il7,Il2,Sfrp1
GOBP_INORGANIC_ANION_TRANSPORT	0.0325967	0.30671	0.429057	1.19395	325	144	Clcnkb,Slc34a1,Ano2,Wnk4,Bsnd,Gabrq,Clic5,Slc34a3,Clcn1,Slc12a4,Slc12a8,Fxyd1,Tspo,Ros1,Lrrc8c,Casr,Pcyox1,Slc5a5,Slc26a4,Cftr,Adamts8,Slc26a6,Slc12a7,Slc4a1,Slc4a10,Gabra6,Ptafr,Slc12a3,Clcnka,Ano6,Gabra1,Slc22a6,Slc12a9,Glra2,Clca1,Lrrc8a,Ano8,Gabrr1,Fxyd3,Slc17a3,Gabra4,Enpp1,Slc12a2,Racgap1,Slc4a2,Ttyh2,Slc17a7,Gabra5,Aqp6,Slc4a4,Slc17a1,Lrrc8b,Glrb,Slc26a5,Slc1a4,Slc20a2,Abcc6,Slc22a8,Slc12a…
HP_HIP_FLEXOR_WEAKNESS	0.0326925	0.307333	0.636606	1.44443	317	13	Scn4a,Dok7,Chrnd,Chrnb1,Col13a1
HP_APLASIA_OF_THE_UTERUS	0.0327221	0.307334	0.602203	1.42165	322	17	Cyp11a1,Wnt4,Myrf,Ar,Wnt7a,Dhx37
GOBP_SEGMENTATION	0.0327967	0.307465	0.469843	1.25887	327	68	Egr2,Foxc1,Sema3a,Wnt5a,Neurog1,Aldh1a2,Myf6,Tifab,Nrp2,Sfrp2,Tbx3,Fzd5,Sema3c,Tbx19,Sema3f,Wt1,Irx2,Trp53,Sfrp1,Cdx2,Smad3,Palb2,Xrcc2,Irx3,Tbx18
GOBP_METAL_ION_HOMEOSTASIS	0.0327967	0.307465	0.385251	1.11066	327	505	S100a9,Ccl28,Npr1,Calb2,Kcna5,Ccr1,Tesmin,Stc1,Drd5,Npy2r,Ptger4,Calca,Dhrs7c,Atp12a,Atp2a3,Plcg2,Wnt5a,Htr2a,Steap1,Bdkrb1,Alas2,Agtr1a,Cxcr3,Reg1,Myc,B2m,Gipr,Slc12a4,Slc12a8,Ptprc,Cp,Ntsr1,Cldn16,Adm,Edn1,Cxcl10,Chrna10,Snx10,Rgn,Egfr,Cyp11b1,Trpv4,Kcnh2,Casr,Slc39a5,Slc6a9,Ccl2,Slc24a2,Il13,Ccl19,Htr1b,Slc10a7,Ackr4,F2rl3,Cyp4f14,Slc12a7,Pkd1,Ptger2,Steap4,F2,Cd40,Slc39a10,Slc30a7,Cmklr1,Slc1…
GOBP_RENAL_SYSTEM_PROCESS	0.0328967	0.307465	0.44964	1.22734	328	96	Avpr2,Npr1,Wnk4,Stc1,Adipoq,Agtr1a,Has2,Gsn,Adm,Edn1,Cyp11b1,Cyp4f14,Slc4a1,Ptpro,Hsd11b2,Adcy4,Pcsk5,Avp,Npr3,Slc22a6,Jchain,Agtr2,Tbc1d8b,Aqp1,Wfs1,Gnai2,Cln3,Btc,Oxt,Adra1a,Prkacb,Pkn1,Klhl3,F2rl1
GOBP_POSITIVE_REGULATION_OF_CELL_DIFFERENTIATION	0.0328967	0.307465	0.378269	1.09606	328	662	Hspa1a,Ptgs2,Nkx6-2,Crabp2,Isg15,Spint1,Egr2,Tgfb1,Fos,Col1a1,Clec7a,Foxc1,Ccr1,Cth,Nkx2-2,Ret,Trib1,Aspa,Igfbp3,Alx1,Ccn2,Bdnf,Rab7b,Rps6ka3,Wnt4,Ar,Htr2a,Neurog1,Socs3,Metrnl,Adipoq,Sox11,Cd74,Sox17,Agtr1a,Kit,Car2,Sox10,Ceacam2,Has2,Gcnt2,Myf6,Zbtb7c,Sash3,Fbn2,Vnn1,Gjc2,Syk,Fgfr1,Hmg20b,Ptprc,Adm,Edn1,Ntn1,Sult2b1,Hlx,Sox2,Tspo,Csf1,H2-Ea,Tmem100,Ccn1,Vsir,Junb,Rin2,Oprm1,Il18,H2-M3,Il13,Ccl1…
GOBP_REGULATION_OF_ALPHA_BETA_T_CELL_ACTIVATION	0.0328967	0.307465	0.461993	1.24542	328	76	Tnfrsf14,Sash3,Syk,Ptprc,Hlx,H2-Ea,Vsir,Irf1,Il18,Ccl19,Cd86,Nckap1l,Tnfsf4,Cbfb,H2-K1,Ebi3,Ripk2,Cblb,Jak3,Runx3,Il2,Zbtb7b,Cd300a,Lgals7,Hsph1,Tgfbr2,Cd28,Gata3,Zc3h12a,Il4ra,Ap3b1,Il12a,Arg2,Socs5,Nkap,Anxa1,Cd55b,Cd81,Sh3rf1,Smad7,Loxl3
GOBP_SCHWANN_CELL_DIFFERENTIATION	0.0329132	0.307465	0.530948	1.34489	328	32	Egr2,Arhgef10,Fa2h,Pard3,Pou3f2,Itgb4,Adgrg6,Ndrg1,Myoc,Lgi4,Sirt2,Adam22,Rela,Nab2,Erbb3,Dicer1
HP_RICKETS	0.0330033	0.307786	0.528075	1.34154	329	33	Slc34a1,Slc34a3,Ehhadh,Gatm,Psat1,Slc2a2,Dmp1,Slc4a1,Phex,Atp6v0a4,Tjp2,Hsd3b7,Baat,Atp7a,Hras,Enpp1,Alpl,Nab2,Abcc6,Hnf4a,Fgf23,Ctns
GOBP_POSITIVE_REGULATION_OF_BONE_MINERALIZATION	0.0330066	0.307786	0.526622	1.33991	329	34	Isg15,Tgfb1,Wnt4,Fbn2,Ccn1,Tmem119,Bmp2,Ano6,P2rx7,Alox5,Tfap2a
GOMF_TRANSCRIPTION_REGULATOR_INHIBITOR_ACTIVITY	0.0330469	0.307886	0.625277	1.43623	322	14	Id3,Tcf23,Smad6,Id4,Id2
HP_CRANIAL_HYPEROSTOSIS	0.0331	0.308105	0.511643	1.32	330	40	Col1a1,Tbxas1,Abcc9,Slc29a3,Rps6ka3,Car2,Fgfr1,Xpa,Tnfrsf11a,Idua
GOBP_LIPOXYGENASE_PATHWAY	0.0331492	0.308179	0.625003	1.4356	323	14	Ptgs2,Pon1,Alox12,Alox15,Pon3,Alox5,Ltc4s,Pon2,Gpx4,Alox5ap
GOBP_REGULATION_OF_LYMPHOCYTE_MEDIATED_IMMUNITY	0.0331967	0.308179	0.448159	1.22412	331	97	Tgfb1,Vav1,Ncr1,Ceacam2,B2m,Sash3,Slc22a13,Ptprc,H2-Ea,C3,Il18,H2-M3,Tnf,Fcgr2b,Cd40,Btk,Tnfsf4,Fzd5,Foxj1,Arg1,H2-K1,Ptpn6,Azgp1,Ceacam1,Ripk3,Klrd1,Rsad2
HP_UNUSUAL_FUNGAL_INFECTION	0.0331967	0.308179	0.486989	1.28329	331	53	Tgfb1,Ncf2,Clec7a,Cybb,Plcg2,Cyba,Dock8,Sp110,Ncf1,Ciita,Srebf1,Pik3cd,Card9,Gata2,Il2rg,Jak3,Stk4,Rfxap,Pgm3,Ap3b1,Il17ra,Il12a,Knstrn,Irf5,Cdh23
GOBP_CELLULAR_LIPID_METABOLIC_PROCESS	0.0332967	0.308832	0.37341	1.08596	332	838	Ttr,Ptgs2,Hmgcs2,Crabp2,Serinc2,Apod,Gdpd3,Slc22a4,Fabp4,Cyp1b1,Cwh43,Sphk1,Serinc5,Rpe65,Tbxas1,Fabp6,Rbp1,Nr4a3,Cyp7a1,Rlbp1,Plcg2,Htr2a,Socs3,Cyp2j6,Lrat,Adipoq,Cyp4f13,Cyp4f15,Cd74,Per2,Ugt8a,Fabp7,Slc27a3,Cyp2f2,Agtr1a,Kit,Gltp,Fa2h,Ceacam2,Aldh1a2,Pon1,Rdh14,Hpgds,Nudt7,Acss1,Th,Slc22a13,Pnpla3,Mtmr11,Pnpla1,Gpcpd1,Edn1,Lcat,Cyp1a2,Faah,Rgn,Egfr,Gal3st4,Alox12,Ccn1,Ehhadh,Plpp2,Csf1r,Retsat…
GOBP_CELL_CELL_ADHESION_INVOLVED_IN_GASTRULATION	0.0334271	0.309739	0.657445	1.45178	320	11	Klf4,Adipoq,Mbp
GOBP_REGULATION_OF_IMMUNE_SYSTEM_PROCESS	0.0334967	0.309739	0.370518	1.08003	334	1000	Hspa1a,Cartpt,Ccl28,Gal,Itgal,Isg15,Apod,Tgfb1,Serping1,Fos,Col1a1,C2,Psmb9,Clec7a,Ccr1,Tbc1d10c,Sphk1,Col3a1,Psmb8,Vav1,Trib1,Mmp8,Fcer1g,Gpr137b,Tnfrsf14,Tlr8,Ptger4,Nr4a3,Fut9,Rab7b,H2-Eb1,Plcg2,Nfatc1,Wnt5a,Bdkrb1,Fcer1a,Cdkn1a,Socs3,Adipoq,Sox11,Ncr1,Cd74,Pip,Cd2,Kit,Car2,Col1a2,Cxcr3,Itgb2,Stap1,Myc,Psme2,Ceacam2,Plvap,Trim5,Sit1,B2m,Parp14,Sash3,Parp9,Vcam1,Vnn1,Mog,Dock8,Bglap,Cpn1,Syk,Sc…
GOBP_REGULATION_OF_GLUCOCORTICOID_METABOLIC_PROCESS	0.0335225	0.309739	0.671428	1.45839	318	10	Gal,Wnt4,Bmp2,Bmp5,H6pd,Stub1
GOCC_CLATHRIN_SCULPTED_VESICLE	0.0335312	0.309739	0.657126	1.45108	321	11	Slc18a2,Slc18a3
HP_DECREASED_SIZE_OF_NERVE_TERMINALS	0.0335432	0.309739	0.646915	1.45009	324	12	Scn4a,Dok7,Chrnd,Chrnb1,Col13a1
GOBP_CARDIAC_MUSCLE_CELL_ACTION_POTENTIAL_INVOLVED_IN_CONTRACTION	0.0336	0.309783	0.502616	1.30579	335	44	Kcna5,Kcne2,Kcne4,Dsg2,Jup,Kcnh2,Scn4b,Kcne1,Kcnj5,Dsp,Dsc2,Bin1,Scn1a,Snta1,Scn3b,Nup155,Gjc1,Scn1b,Atp1a1
HP_HEMIVERTEBRAE	0.0336101	0.309783	0.522097	1.33265	335	35	Myh3,Dlk1,Fzd2,Wnt5a,Fgfr1,Tbx2,Sox2,Sema3e,Wnt7a
GOBP_T_CELL_DIFFERENTIATION	0.0336966	0.309783	0.418859	1.17545	336	182	Tmem98,Vav1,Fcer1g,Ptger4,Egr1,Bcl11b,Wnt4,Cd74,Cd2,Kit,B2m,Sash3,Vnn1,Syk,Ptprc,Hlx,H2-Ea,Zfp36l2,Vsir,Irf1,Il18,H2-M3,Ccl19,Zfp36l1,Relb,Batf,Wnt1,Cd86,Nckap1l,Tnfsf4,Fzd5,Cbfb,Rabl3,Foxj1,Dll4,Pik3cd,Ripk3,Tox,Fanca,Rsad2,Ripk2,Il7,Jak3,Rpl22,Cd8a,Runx3,Il2,Zbtb7b,Bcl3,Trp53,Stk11,Tgfbr2,Egr3,Fgl2,Atp7a,Nfatc2,Lepr,Il6,Cd28,Gata3,Zc3h12a,Zc3h8,Il1rl2,Dusp10,Il4ra,Lig4,Ap3b1,Jmjd6
GOBP_INTERLEUKIN_12_PRODUCTION	0.0336966	0.309783	0.509587	1.31743	336	41	Clec7a,Tlr8,Syk,Ltb,Irf1,H2-M3,Ccl19,Laptm5,Cd40,Cmklr1,Tnfsf4,Mefv,Ripk2,Jak3,Ido1
GOBP_REGULATION_OF_RHO_PROTEIN_SIGNAL_TRANSDUCTION	0.0336966	0.309783	0.468701	1.25662	336	69	Col3a1,Arhgef10,Met,Adgrg1,F2rl3,Eps8l1,Lpar6,Net1,Arhgap42,Stard13,Abca1,Rasgrf2,Myo9b,Myoc,Rtn4r,Nrp1,Adra1a,F2rl1,Lpar1,Akap13,Kank2,Apoe,Gpr4,Eps8l2,Arrb1,Arhgef3,Pdgfrb,Apoa1,F2r,Itga3
HP_AMBIGUOUS_GENITALIA	0.0337966	0.310155	0.453897	1.23388	337	89	Cyp11a1,Nr0b1,Bdnf,Fzd2,Wnt4,Myrf,Frem2,Fgfr1,Six3,Wdpcp,Fdxr,Zic2,Psat1,Arx,Dhx37,Vangl1,Hsd3b1,Dync2i2,Cyp17a1,Nek1,Fras1,Cep290,Mks1,Nr5a1,Cyp19a1,Wt1,Nr3c1,Gata4
HP_ABNORMALITY_OF_TEMPERATURE_REGULATION	0.0337966	0.310155	0.398511	1.13632	337	311	Myh3,Scn4a,Avpr2,Ncf2,F5,Slc18a2,Col1a1,Pstpip1,Psmb9,Slc22a4,Clec7a,Ccr1,Ddc,Cybb,Psmb8,Ret,Slc29a3,Stx11,Cyba,Krt14,Krt8,Myf6,Fgfr1,Th,Six3,Stac3,Ncf1,Snx10,Cyp11b1,Prss2,Xpa,Zic2,Gypc,Erap1,Stxbp2,Cftr,Pmp22,Slc4a1,Unc13d,Ciita,Fas,Btk,Slc5a1,Slc12a3,Chrng,Mtmr14,Tbx3,Acadvl,Bin1,Avp,Prf1,Abca1,Galc,Chek2,Mefv,Samhd1,Calr,Gata2,Chrnd,Il2rg,Qdpr,Gfi1,Sptb,Spr,Vangl2,Scn1a,Unc93b1,Ngly1,Trnt1,Tr…
HP_ABNORMALITY_OF_THE_ISCHIUM	0.0338365	0.310247	0.600796	1.41833	333	17	Cdca7,Abcc9,Ccn2,Col2a1,Fgfr2,Col11a1,Inppl1,Irf5,Ccdc8,Ccr6
GOBP_HEART_DEVELOPMENT	0.0339966	0.311441	0.388638	1.11716	339	438	Folr1,Adamts1,Tgfb1,Foxc1,Col3a1,Nppa,Tnnt2,Npy2r,Zic3,Dsg2,Dusp6,Fzd2,Nfatc1,Efna1,Wnt5a,Cdkn1a,Sox11,Sox17,Popdc3,Tnnc1,Id3,Aldh1a2,Has2,Smad6,Lemd2,Frem2,Vcam1,Th,Adm,Edn1,Tbx2,Pdlim4,Egfr,Tmem100,Sparc,Ccn1,Fgf3,Nrp2,Ctdp1,Sall1,Bbs7,Bmp2,Npy1r,Zfp36l1,Ccnb1,Ahi1,Bves,Pkd1,Col5a1,Adamts9,Irx4,Emilin1,Erbb4,Sorbs2,Sfrp2,Rgs4,Snai1,Npy5r,Dsp,Prickle1,Adgrg6,Gata6,Tbx3,Pdlim1,Bmp5,Fat4,Pcsk5,Fox…
GOBP_AXIS_SPECIFICATION	0.0340966	0.312049	0.475885	1.26615	340	61	Stc1,Wnt5a,Neurog1,Smad6,Tifab,Six3,Vax2,Wnt6,Ahi1,Wnt7a,Irx4,Wnt1,Tbx3,Fzd5,C2cd3,Pitx2,Wt1,Cited1,Sfrp1,Cdx2
GOBP_REGULATION_OF_T_CELL_APOPTOTIC_PROCESS	0.0341228	0.312049	0.563901	1.38061	339	23	Efna1,Wnt5a,Pip,Dock8,Ripk3,St3gal1,Ccl5,Jak3,Gpam,Lgals3,Ido1,Trp53,Zc3h8,Arg2
HP_DUPLICATION_OF_THUMB_PHALANX	0.0342308	0.312761	0.536343	1.35017	341	30	Tsr2,Rpl18,Sall1,Rpl35,Ube2t,Fance,Cant1,Fanca,Fgfr2,Gli1,Fancc,Rpl11,Fgfr3,Rpl27
GOBP_REGULATION_OF_KILLING_OF_CELLS_OF_OTHER_ORGANISM	0.0343317	0.313283	0.61359	1.42332	336	15	Clec7a,Syk,Nos2,Arg1,Prf1,Cxcl5,P2rx7
GOMF_CYCLIC_NUCLEOTIDE_BINDING	0.0343481	0.313283	0.540087	1.35532	342	29	Popdc3,Hcn2,Pde10a,Bves,Cnp,Cnga3,Rapgef4,Pde5a,Cnga4,Pde4a,Cnga1,Hcn4,Hcn1
HP_ABSENT_PALMAR_CREASE	0.0345734	0.314998	0.670215	1.45576	328	10	Myh3,Slc18a3,Dok7
GOBP_RESPONSE_TO_ESTROGEN	0.0345965	0.314998	0.479097	1.27233	345	59	Gal,Ar,Car2,Smad6,Bglap,Crhbp,Trim25,Wnt7a,Gata6,Ghrl,Crh,Pparg,Arpc1b,Dtymk,Cited1,Sfrp1,Hmox1,Tgfbr2,Igfbp2,Gata3,Il4ra,Pdgfrb,Apoa1,Krt19,Ncoa4,Serpinb9
MANNO_MIDBRAIN_NEUROTYPES_HOPC	0.0347965	0.316542	0.402965	1.1446	347	272	Apod,Arc,Wscd1,Serinc5,Nkx2-2,Neto1,Gtse1,Fgfbp3,C1ql1,Egr1,Sapcd2,Olig1,Fabp7,Bard1,Myt1,Krt14,Fam89a,Chst11,Dsel,Acss1,Pbk,Sox2,Egfr,Lima1,Gatm,Scrg1,Adgrg1,Zfp36l1,Sgo2a,Pmp22,Arhgap23,Kcnip1,Thumpd2,Sez6l,Gal3st1,Plpp4,Gria3,Elf1,Inhbb,Arhgap42,Ankrd44,Cspg5,Pid1,Creb5,Bche,Col2a1,Birc5,Tmem35b,Plat,Ncaph,Olig2,Slc25a16,Lrrc4c,Prdm8,Gabbr2,Scn1a,Gng7,Rarg,Nkain4,Pllp,Col9a3,Kcnj1,Shc3,Sorcs3,…
GOBP_NEGATIVE_REGULATION_OF_PEPTIDASE_ACTIVITY	0.0348965	0.316898	0.423557	1.1832	348	159	Wfikkn1,Klf4,Spint1,Serping1,Col7a1,Fetub,Serpina3c,Spp2,Rps6ka3,Serpinb11,Cst8,Wfdc5,Serpinb12,C3,Tnf,Serpina7,Cst7,Timp1,Hgf,Ngfr,Sfrp2,Sfn,Pttg1,Serpinc1,Bin1,Avp,Spint2,Ambp,Serpina11,Tfpi,Serpinb2,Serpind1,Timp2,Ifi204,Wfdc6a,Rffl,Wfdc2,Aqp1,Anxa2,Pih1d1,Cst9,Serpina3n,Pros1,Serpinb7,Spink8,Ecm1,Caap1,Timp4,Serpinb1a,Serpine3,Ahsg,Rps6ka1,Slpi,Mndal,Cast,Cryab,Tmed10,Src,Anxa8,Usp14,Pcsk1n,F…
GOBP_INNER_EAR_MORPHOGENESIS	0.0348965	0.316898	0.473566	1.26192	348	63	Fzd2,Wnt5a,Neurog1,Six4,Tifab,Ntn1,Chrna10,Prrx1,Wdpcp,Wnt1,Ush1c,Col2a1,Cep290,Gata2,Spry2,Tfap2a,Fgfr2,Zic1,Col11a1,Sec24b,Tprn,Grhl3,Gata3,Cthrc1,Otx1,Hpn,Tbx18,Pou3f4,Ptk7,Fgf8
Gemma_GSE31063_Extinction_learning_timepoint_first.extinction.trial_Up	0.0349489	0.316977	0.539356	1.35348	348	29	Arc,Trib1,Guca2b,Dyrk3,Gadd45g,Aqp9,Csrnp1,Slc30a7,Apob
HP_COXA_VALGA	0.0349965	0.316977	0.463406	1.24599	349	73	Tgfb1,Col1a1,Abcc9,Dlk1,Rps6ka3,Fzd2,Wnt5a,Sox11,Col1a2,Col9a2,Slc10a7,Sil1,Idua,Col2a1,Cant1,Ngly1,Col11a1,Col9a3,Ifih1,Bgn,Man2b1,Zmpste24,Atp7a,Enpp1,Fuca1,Slc12a2
Gemma_GSE10415_7_Brain_Regions_in_20_Inbred_Strains_of_Laboratory_Mice_StrainOrLine_MOLF.Ei_Up	0.0349965	0.316977	0.373916	1.08646	349	787	Klf4,Serinc2,Tdo2,Col1a1,Ccdc71,Cd82,Col7a1,Sfrp5,Bst2,Tmem98,Pus7l,Slc15a3,Hspa12b,Dcn,Aspa,Dlk1,Plekhh1,Tacr3,Fut9,Ccn2,Gfap,Dnajb1,H2-Eb1,Ar,Htr2a,Cdkn1a,Ccdc163,Loxl1,Cd74,Slc27a3,Hcn2,Col1a2,Ctsz,Cmtm3,Myc,Klk8,Cuedc1,Fkbp10,Fbxo4,Acss1,Gsn,Adamtsl4,Mpeg1,Fbln1,Pcdhb21,Chrna10,Hsd17b11,E2f2,Rbm47,Copz2,Fcgrt,Treh,Igfbpl1,Sparc,Ccl20,Errfi1,Lypd8,Ifi27l2a,Adi1,Snrnp48,Osbpl8,Irak2,Ifi35,Ubc,E…
MUELLER_METHYLATED_IN_GLIOBLASTOMA	0.0350385	0.317082	0.544249	1.36197	349	28	Spint1,Stag3,S100a4,Laptm5,Sfn,Mmp13,Cda,Serpind1,Ier3
GOBP_STRIATED_MUSCLE_CONTRACTION	0.0351965	0.317165	0.427933	1.19059	351	143	Myh3,Scn4a,Kcna5,Nppa,Kcne2,Stc1,Tnnt2,Kcne4,Ccn2,Dsg2,Pgam2,Jup,Rcsd1,Tnnc1,Gsn,Stac3,Mybph,Kcnh2,Scn4b,Kcne1,Myl4,Kcnj5,Dsp,Dsc2,Bin1,Chrnd,Chrnb1,Tnni2,Scn1a,Stac,Tnnt1,Casq1,Hcn4,Synm,Gstm7,Snta1,Myh7,Tnni1,Scn3b,Gata4,Adra1a,Slc8a3,Stac2,Dmd,Zc3h12a,Nup155,Gjc1,Scn1b,Arg2,Mylk2,Atp1a1,Pik3ca,Prkaca,Myl3
GOBP_CELLULAR_RESPONSE_TO_RADIATION	0.0351965	0.317165	0.426039	1.18718	351	149	Opn3,Egr1,Grk4,Cdkn1a,Pde6b,Pde6a,Myc,Fbxo4,H2ax,Pbk,Chek1,Xpa,Swi5,Rgr,Opn4,Rhob,Timp1,Tank,Mmp3,Sfrp2,Gucy2e,Net1,Rho,Ruvbl2,Chek2,Actr5,Xrcc5,Grk1,Ifi204,Rad51,Cnga1,Aqp1,Polk,Aurkb,Eef1d,Spidr,Casp9,Trp53,Stk11,Sfrp1,Mmp2,Itgb6,Ptprk,Fnta,Zmpste24,Opn1sw,Hras,Gata3,N4bp1,Bax,Cry1,Guca1a,Mndal,Ddb2,Cryab,Lig4,Nox4
HP_ABNORMAL_HYPOTHALAMUS_PHYSIOLOGY	0.0351965	0.317165	0.503484	1.30598	351	43	Ccdc141,Sema3a,Trh,Tacr3,Dusp6,Sox10,Kiss1r,Fgfr1,Six3,Zic2
GOBP_NEGATIVE_REGULATION_OF_ADAPTIVE_IMMUNE_RESPONSE	0.0352	0.317165	0.516725	1.32218	351	36	Tnfrsf14,Ceacam2,Ptprc,H2-M3,Fcgr2b,Alox15,Tnfsf4,Foxj1,Arg1,Ptpn6,Ceacam1,Klrd1,Jak3,Il2,Zbtb7b,Trim27,Zc3h12a,Il4ra
GOBP_POSITIVE_REGULATION_OF_PROTEIN_TYROSINE_KINASE_ACTIVITY	0.0352	0.317165	0.493365	1.29275	351	49	Bdnf,Efna1,Stap1,Ncf1,Csf1r,Dok7,Fcgr1,Ghrl,Egf,Ccl5,Tgfa,Nedd9,Ace,Btc,Adra1a,Epha4,Adra2a,Fbxw7,Nox4,Src,Erbb3,Afap1l2,Ptpn1,Neurl1a
GOMF_INTERMEDIATE_FILAMENT_BINDING	0.035309	0.317872	0.669215	1.45359	335	10	Pkp1,Krt14,Fam83h,Vim,Evpl,Synm
GOMF_CARBOXYLIC_ACID_BINDING	0.0353965	0.318385	0.42912	1.19224	353	139	Folr1,S100a9,Crabp2,Tdo2,Fabp4,Ddc,Folr2,Lrat,Adipoq,Grin3b,Th,Ass1,Cd22,Casr,Stard5,Ogfod3,Shmt1,Nos2,Tat,Cps1,Afp,Sele,Mag,Fabp2,Alkbh3,Ndufab1,St8sia3,Glra2,Siglecf,Pparg,Rtn4r,Acacb,Hlcs,Ddah1,P4ha1,Stx3,Gstm7
GOBP_REGULATION_OF_HETEROTYPIC_CELL_CELL_ADHESION	0.0354887	0.318734	0.556762	1.36976	353	24	Klf4,Adipoq,Mbp,Gcnt2,Tnf,Alox15,Fgg
GOBP_PHOSPHATIDYLINOSITOL_3_KINASE_SIGNALING	0.0354965	0.318734	0.433143	1.19945	354	129	Klf4,Prr5,Dcn,Htr2a,Kit,Ceacam2,Cryba1,Fgfr1,Edn1,Ncf1,Egfr,Il18,Nop53,Tnf,Myo16,Zfp36l1,Unc5b,Hgf,F2,Pik3c2g,Erbb4,Inpp5e,Pik3c2b,Ptpn6,Pik3cd,Ceacam1,Myoc,Ier3,Egf,Fgr,Ccl5,Pik3ip1,Pdgfra,Kdr,Cbl,Pip5k1c,Nyap1,F2rl1,Gab1,Gper1,Sirt2,Cd28,Gata3,Mapk3,Csf3,Pdgfrb,F2r,Src,Ptpn13,Erbb3,Pik3ca
GOBP_NEGATIVE_REGULATION_OF_BLOOD_VESSEL_ENDOTHELIAL_CELL_MIGRATION	0.0355498	0.318791	0.538687	1.3518	354	29	Klf4,Tgfb1,Jup,Angpt2,Tnf,Mmrn2,Stard13,Dll4,Agtr2,Pparg
GOBP_NEGATIVE_REGULATION_OF_POTASSIUM_ION_TRANSPORT	0.035564	0.318791	0.545742	1.36033	354	27	Kcne2,Kcne4,Htr2a,Kcnh2,Kcne1,Rgs4,Bin1
FAN_EMBRYONIC_CTX_EX_2_EXCITATORY_NEURON	0.0356561	0.319103	0.612113	1.4199	349	15	Hspa1a,Igfbpl1,Pou3f2,Ezr
GOMF_CALCIUM_DEPENDENT_PROTEIN_BINDING	0.0356964	0.319103	0.479872	1.27131	356	57	S100a9,S100a3,Stx2,S100a16,S100a4,Myo1d,Tnnc1,Spaca9,S100a5,Syt8,Pef1,S100a13
GOCC_CLATHRIN_COATED_ENDOCYTIC_VESICLE	0.0357	0.319103	0.511545	1.31701	356	39	Slc18a3,H2-Eb1,Fzd2,Wnt5a,Cd74,H2-Aa,H2-Ea,Btbd8,Sftpa1,Fcgr1,Apob,Fzd5,Sftpb
GOBP_REGULATION_OF_HORMONE_METABOLIC_PROCESS	0.0357214	0.319103	0.529788	1.3391	356	31	Gal,Egr1,Wnt4,Adm,Bmp2,Bmp5,H6pd,Gfi1,Stc2,Stub1,Slco1c1,Zmpste24,Gata3,Hpn,Atp1a1,Rdh10,Duoxa1,Akr1c18
GOBP_REGULATION_OF_FIBROBLAST_GROWTH_FACTOR_RECEPTOR_SIGNALING_PATHWAY	0.0358005	0.319126	0.57419	1.39009	355	21	Fgfbp3,Wnt4,Wnt5a,Smoc2,Ngfr,Spry1,Spry2
HP_DISTAL_UPPER_LIMB_AMYOTROPHY	0.0358394	0.319126	0.543093	1.35907	357	28	Gjb1,Trpv4,Dysf,Gdap1,Slc52a3,Cep126,Pdk3,Ngly1
HP_ABNORMAL_LIGHT_AND_DARK_ADAPTED_ELECTRORETINOGRAM	0.0358394	0.319126	0.542988	1.35881	357	28	Rpe65,Rlbp1,Lrat,Pde6b,Mfrp,Rgr,Gucy2e,Rho
GOBP_ESTABLISHMENT_OF_SPINDLE_ORIENTATION	0.0358717	0.319126	0.548828	1.3629	357	26	Cenpa,Sapcd2,Nde1,Llgl2,Cdk5rap2,Plk1,Spry1,Spry2
GOBP_MESONEPHROS_DEVELOPMENT	0.0358964	0.319126	0.458715	1.23834	358	78	Foxc1,Ret,Bmper,Wnt4,Six4,Myc,Smad6,Wnt6,Hoxb7,Sall1,Bmp2,Pkd1,Wnt1,Fat4,Foxj1,Wnt11,Lzts2,Spry1,Agtr2,Pkd2,Fgfr2,Fmn1,Hes1,Wt1,Dchs1,Cited1,Sfrp1,Smad3,Gata3
GOBP_LEUKOTRIENE_BIOSYNTHETIC_PROCESS	0.0359823	0.319126	0.632739	1.43566	349	13	Syk,Mgst2,Alox5,Ltc4s,Pla2g4a,Pla2g5,Ggt1,Alox5ap
HP_PROPORTIONATE_TALL_STATURE	0.0360139	0.319126	0.620588	1.42546	351	14	Fos,Cdkn1a,Agpat2,Cdkn2b,Pparg
GOBP_NEGATIVE_REGULATION_OF_CD4_POSITIVE_ALPHA_BETA_T_CELL_ACTIVATION	0.0360297	0.319126	0.562861	1.37807	358	23	Hlx,Vsir,Tnfsf4,Cbfb,Jak3,Runx3,Il2,Zbtb7b,Lgals7,Zc3h12a,Il4ra,Arg2,Socs5,Anxa1,Smad7,Loxl3
HP_DECREASED_MINIATURE_ENDPLATE_POTENTIALS	0.0360304	0.319126	0.654221	1.44466	345	11	Scn4a,Dok7,Chrnd,Chrnb1,Col13a1
HP_OBSTRUCTIVE_AZOOSPERMIA	0.0360304	0.319126	0.653927	1.44401	345	11	Adgrg2,Cftr,Sohlh1,Taf4b,Nr5a1,Xrcc2
GOBP_REPRODUCTIVE_SYSTEM_DEVELOPMENT	0.0361964	0.319168	0.39629	1.13112	361	322	Spint1,Adamts1,Nr0b1,Foxc1,Sema3a,Stc1,Dcn,Gjb3,Wnt4,Ar,Wnt5a,Neurog1,Socs3,Six4,Kit,Krt8,Tcf23,Hsd17b2,Tifab,Adm,Pgr,Ccn1,Ppp1r9b,Tiparp,Mas1,Inha,Junb,C3,Tppp3,Ascl2,Mgst1,Sall1,Adgrg1,Ccnf,Zfp36l1,Pkd1,Wnt7a,Plcd3,Dhx37,Sfrp2,Snai1,Nudt1,Gata6,Tbx3,Inhbb,Fzd5,Bmp5,Tfeb,Ing2,Amh,Ptpn6,Spint2,Tfap2c,Bok,Cebpa,Ghrl,Gata2,Pkd2,Pparg,Fanca,Fgfr2,Gli1,Stc2,Bmp15,Rarg,Sycp2,Gcm1,Plekha5,Mmp19,Dmrt1,S…
HP_ABNORMAL_AORTIC_VALVE_PHYSIOLOGY	0.0361964	0.319168	0.441872	1.21142	361	104	Ccr1,Col1a2,Smad6,Fgfr1,Mfap5,Adamts10,Erap1,Abcg8,Pcgf2,Fas,Apob,Ehmt1,Gata6,Efemp2,Idua,Mefv,Vwf,Abcg5,Myh11,Limk1,Hcn4,Tbl2,Wt1,Ifih1,Cbl,Gata4,Ltbp2,Fli1,Man2b1,Tgfbr2,Zmpste24,Smad3,D2hgdh,Acta2,Trip13,Nr2f2,Zeb2,Gata5,Mlxipl,Il12a,Lmna,Scn1b,Bcor,Ldlrap1,Puf60,Nkx2-5,Gtf2ird1,Map1b,Tlr4,Adamtsl2,Gtf2i,Bub1,Mylk,Glb1,Haao,Dyrk1a,Ccdc22
Gemma_GSE5429_Hippocampal_gene_expression_profiling_across_8_inbred_strains:_towards_understanding_the_molecular_basis_of_behaviour_strain_C3H.HeJ_Up	0.0361964	0.319168	0.373355	1.08541	361	814	S100a9,Gjb1,Asgr1,Igfbp5,Sncg,Apod,Adora2b,Psmb9,Nnat,Sphk1,Tbxas1,F10,Cdhr5,Rbp1,Tcf7,Napsa,Gtse1,Stat5a,Homer3,Atf3,Fut9,Gfap,Rlbp1,Cd7,Tradd,Ly86,Fam3b,Bdkrb1,Socs3,Pde6b,Guca2b,Nde1,Foxa3,Gdf15,Slc27a3,Hcn2,Kit,Id3,Aldh1a2,Klk8,Hp,Padi1,Sp110,Plg,Arpp19,Reg3g,Tnfrsf17,Fxyd1,Slc16a7,Mpeg1,Llgl2,Ntsr1,Tbx2,Fbln1,Zic4,Itgb7,Hlx,Cyp1a2,T2,Col4a4,Id4,Rps16,Igfbpl1,Zg16,Mcm7,Fut1,Errfi1,Zfp36l2,Cac…
GOBP_CD8_POSITIVE_ALPHA_BETA_T_CELL_DIFFERENTIATION	0.0362547	0.319168	0.668026	1.451	344	10	Irf1,Nckap1l,Cbfb,Tox,Runx3,Zbtb7b
GOBP_RESPONSE_TO_FOLIC_ACID	0.0362547	0.319168	0.66832	1.45164	344	10	Folr1,Folr2,Gsn
GOBP_REGULATION_OF_VENTRICULAR_CARDIAC_MUSCLE_CELL_MEMBRANE_REPOLARIZATION	0.0362673	0.319168	0.611556	1.41861	355	15	Kcne2,Kcne4,Kcnh2,Scn4b,Kcne1
GOCC_CONNEXIN_COMPLEX	0.0362907	0.319168	0.632434	1.43496	352	13	Gjb1,Gjb3,Gjc2,Gjb4,Gjd2
GOMF_GAP_JUNCTION_CHANNEL_ACTIVITY	0.0362907	0.319168	0.632434	1.43496	352	13	Gjb1,Gjb3,Gjc2,Gjb4,Gjd2
GOBP_ACETYL_COA_METABOLIC_PROCESS	0.0363109	0.319168	0.519685	1.32649	362	35	Hmgcs2,Tdo2,Nudt7,Acss1,Aass,Aadat,Acacb,Pdk3,Pdk1,Kynu,Acat1,Pdk4,Mlycd,Pdp1,Pdpr,Acaca,Dld
DURANTE_ADULT_OLFACTORY_NEUROEPITHELIUM_RESPIRATORY_HORIZONTAL_BASAL_CELLS	0.036391	0.319252	0.55221	1.36491	362	25	Nts,Krt5,Calml3,S100a16,Krt8,Hspb1,Sfn,Anxa2,Fxyd3,Elf3,Cd9,Krt23,Tacstd2,Krt19,Atp1b3,Anxa1,Krt18
HP_BILIARY_CIRRHOSIS	0.0364232	0.319252	0.620241	1.42467	355	14	Tgfb1,Dcdc2a,Cftr,Dctn4
GOBP_POSITIVE_REGULATION_OF_INTERLEUKIN_12_PRODUCTION	0.0364328	0.319252	0.533331	1.34259	363	30	Clec7a,Syk,Ltb,Irf1,H2-M3,Ccl19,Laptm5,Cd40,Tnfsf4,Ripk2,Ido1,Rela,Irf8,Irf5,Traf6,Tlr4
GOBP_PANCREATIC_JUICE_SECRETION	0.0364649	0.319252	0.667542	1.44995	346	10	Wnk4,Npr3,Aqp5,Aqp1,Cel
GOBP_WOUND_HEALING	0.0364964	0.319252	0.389053	1.11731	364	418	Tgfb1,Serping1,F5,Fermt3,Col1a1,Clec7a,Gna14,Col3a1,F10,Tspan8,Postn,Vav1,Dcn,Drd5,Fcer1g,Cldn19,Plcg2,Wnt4,Wnt5a,Cdkn1a,Smoc2,Cdh3,Col1a2,Reg1,Ceacam2,Myof,Fkbp10,Dock8,Plg,Hspb1,Syk,Gsn,Reg3g,Hmg20b,Edn1,Fbln1,Egfr,Cldn3,Sparc,Alox12,Ccn1,Oprm1,Irf1,Rhoc,Tnf,F2rl3,Wnt5b,Col5a1,Wnt7a,Slc4a1,Timp1,F2,Fap,Cd40,Dsp,Alox15,Krt1,Serpinc1,Gata6,Dysf,St3gal4,Ano6,Evpl,P2rx3,Ptpn6,Ceacam1,Tfpi,Serpinb2,…
HP_COLITIS	0.0365146	0.319252	0.527162	1.3353	364	32	Tgfb1,Pstpip1,Ret,Plcg2,Stxbp2,Inava,Ciita,Fas,Oplah,Mst1,Il6,Rfxap
GOBP_MODIFIED_AMINO_ACID_TRANSPORT	0.0365915	0.319252	0.551457	1.36305	364	25	Folr1,Slc22a4,Slc13a3,Folr2,Slc22a5,Slc6a13
GOBP_CELLULAR_ION_HOMEOSTASIS	0.0365963	0.319252	0.383838	1.10702	365	514	S100a9,Ccl28,Calb2,Slc34a1,Kcna5,Ccr1,Tesmin,Stc1,Drd5,Npy2r,Ptger4,Calca,Dhrs7c,Atp12a,Atp2a3,Plcg2,Wnt5a,Htr2a,Bdkrb1,Alas2,Agtr1a,Car2,Cxcr3,Slc34a3,Myc,Slc9a8,Gipr,Ptprc,Cp,Ntsr1,Cldn16,Adm,Edn1,Cxcl10,Chrna10,Rgn,Trpv4,Casr,Slc39a5,Slc6a9,Ccl2,Slc24a2,Il13,Ccl19,Htr1b,Slc10a7,Ackr4,F2rl3,Cftr,Slc26a6,Pkd1,Rhag,Slc4a1,Ptger2,Slc4a10,F2,Cd40,Slc39a10,Slc30a7,Cmklr1,Kcnk3,Lpar6,Cxcr5,Slc24a4,Av…
GOBP_LEUKOCYTE_PROLIFERATION	0.0365963	0.319252	0.410604	1.15868	365	218	Gal,Tnfrsf14,Hhex,Wnt4,Cdkn1a,Sox11,Cd74,Kit,Cd180,Sash3,Vcam1,Dock8,Syk,Scrib,Ptprc,Cd22,Csf1,Csf1r,Vsir,Enpp3,Irf1,Il18,H2-M3,Il13,Ccl19,Gpnmb,Trem2,Lrrc32,Fcgr2b,Pycard,Cd40,Psmb10,Btk,Slc39a10,Cd86,Nckap1l,Tnfsf4,Foxj1,Arg1,H2-K1,Npr3,Ptpn6,Ripk3,Ebi3,Ripk2,Plcl2,Inpp5d,Ccl5,Il7,Cblb,Jak3,Gpam,Hes1,Lgals3,Ace,Nck1,Pura,Ido1,Il2,Cr2,Zbtb7b,Cd300a,Trp53,Pkn1,F2rl1,Lgals7,Tgfbr2,Nfatc2,Il6,Igfbp…
GOBP_ACTIVATION_OF_ADENYLATE_CYCLASE_ACTIVITY	0.0366403	0.319369	0.54136	1.35474	365	28	Avpr2,Adora2b,Drd5,Adrb3,Gipr,Adcy4,Acr,Adrb1,Lgr5,Ednra,Glp1r
GOBP_POSITIVE_REGULATION_OF_POTASSIUM_ION_TRANSMEMBRANE_TRANSPORTER_ACTIVITY	0.0366731	0.319387	0.596366	1.40787	361	17	Gal,Nppa,Trem2,Kcnc2,Lrrc26,Actn2,Kcna1,Kcnip2,Galr2,Atp1b2,Dnm2,Atp1b3,Amigo1,Akap6
HP_CONGENITAL_STATIONARY_NIGHT_BLINDNESS	0.0367513	0.319801	0.605311	1.41694	361	16	Rlbp1,Pde6b,Rho,Grk1,Fgfr2,Slc24a1,Cabp4
HP_MILD_SHORT_STATURE	0.0368757	0.320431	0.596009	1.40703	363	17	Col1a1,Chst11,Col9a2,Col2a1,Cant1,Evc,Col9a3
HP_MOTOR_APHASIA	0.0368852	0.320431	0.666839	1.44843	350	10	Gjb1,Fa2h,Trem2
HP_CONGENITAL_MALFORMATION_OF_THE_RIGHT_HEART	0.037	0.32116	0.495345	1.29397	369	47	Cfap300,Zic3,Ofd1,Tbx2,Lrrc56,Dnai1,Sema3e,Gata6,Stk36,Foxj1,Dnaaf5,Dnajb13,Rsph1,Zmynd10,Gata4,Ccno,Mmp2,Ccdc65,Nr2f2,Gata5,Dnah1,Bcor,Ccdc40,Nkx2-5
GOCC_STAGA_COMPLEX	0.037037	0.321214	-0.461024	-1.45839	17	10	Taf9,Taf12,Taf10,Taf5l,Tada3,Supt3,Tada1,Taf6l,Tada2b,Kat2a
GOBP_REGULATION_OF_KIDNEY_DEVELOPMENT	0.037193	0.322059	0.550912	1.3617	370	25	Ret,Wnt4,Six4,Adipoq,Myc,Hoxb7,Agtr2,Wt1,Gata3,Wnt2b,Tacstd2
HP_MUSCLE_HYPERTROPHY_OF_THE_LOWER_EXTREMITIES	0.0371963	0.322059	0.506367	1.30911	371	41	Ar,Popdc3,Clcn1,Myf6,Itga7,Pmp22,Cidec,Mtmr14,Dysf,Bin1,Lims2,Plec,Kcna1,Dmd,Sgca,Rasa1,Lmna,Capn3,Dnm2,Ltbp4,Fktn,Dpm3,Hacd1
HP_ABNORMAL_DARK_ADAPTED_ELECTRORETINOGRAM	0.03728	0.322202	0.652875	1.44169	357	11	Pde6b,Rho,Grk1,Abca4,Slc24a1,Cabp4
HP_SYNOSTOSIS_OF_CARPALS_TARSALS	0.0373037	0.322202	0.524112	1.33147	372	33	Myh3,Tbx4,Fgfr1,Ofd1,Fbln1,Sall4,Tnni2,Fgfr2,Gli1,Evc,Fgfr3,Atp7a
GOBP_FEVER_GENERATION	0.0373056	0.322202	0.6662	1.44704	354	10	Ptgs2,Tnf,Tnfrsf11a,Ptges
HP_TRICUSPID_VALVE_PROLAPSE	0.037362	0.322215	0.640611	1.43595	361	12	Col1a1,Fgfr1,Col5a1,Pcgf2
GOBP_NEGATIVE_REGULATION_OF_SYNAPTIC_TRANSMISSION	0.0373963	0.322215	0.478508	1.2677	373	57	Arc,Drd5,Npy2r,Htr2a,Adipoq,Slc24a2,Syt4,Htr1b,Npy5r,Bche,Shank2,Grik3,Cbln1,Slc24a1,Gnai2,Sorcs3,Grid2,Pcdh17,Slc30a1,Cd38,Plk2,Adcy8,Kcnb1,Tnr,Sorcs2,Fmr1,Rap1a,Pick1
GOBP_MULTICELLULAR_ORGANISMAL_MOVEMENT	0.0374	0.322215	0.491499	1.28786	373	49	Myh3,Scn4a,Rcsd1,Tnnc1,Stac3,Chrnd,Chrnb1,Tnni2,Stac,Tnnt1,Casq1,Synm,Gstm7,Myh7,Tnni1,Ascl1,Slc8a3,Stac2,Dmd
GOBP_BICARBONATE_TRANSPORT	0.0374524	0.3224	0.536828	1.34714	373	29	Car6,Car14,Car2,Slc26a4,Cftr,Slc26a6,Rhag,Slc4a1,Slc4a10,Aqp1,Car4,Car3,Slc4a2,Car12,Slc4a4,Car9,Slc26a5
GOBP_EPITHELIAL_TO_MESENCHYMAL_TRANSITION	0.0374963	0.322511	0.43462	1.20015	374	121	Tgfb1,Col1a1,Foxc1,Alx1,S100a4,Wnt4,Efna1,Wnt5a,Has2,Gcnt2,Fam83d,Fgfr1,Tmem100,Vasn,Bmp2,Hgf,Dab2,Sfrp2,Snai1,Pef1,Bmp5,Wnt11,Spry1,Tgfbr3,Spry2,Fgfr2,Tiam1,Heyl,Wwtr1,Phldb2,Msx1,Hnrnpab,Rflnb,Sfrp1,Tgfbr2,Il6,Smad3,Gata3
HP_INCREASED_CIRCULATING_RENIN_LEVEL	0.0375917	0.323065	0.610508	1.41618	368	15	Cyp11a1,Cyp11b1,Casr,Hsd3b1,Slc12a3,Clcnka
GOBP_POST_EMBRYONIC_ANIMAL_ORGAN_DEVELOPMENT	0.0378555	0.325065	0.618726	1.42119	369	14	Mfap2,Klf4,Bcl11b
GOBP_PROTEIN_ACTIVATION_CASCADE	0.0380369	0.326184	0.561435	1.37458	378	23	Serping1,F10,Fbln1,F2,Serpinc1,Tfpi,Fgg,Vwf,Prcp,Klkb1
GOMF_PROTEIN_PHOSPHORYLATED_AMINO_ACID_BINDING	0.0380962	0.326184	0.482071	1.27233	380	54	Vav1,Plcg2,Socs3,Stap1,Syk,Shb,Cblc,Leo1,Ptpn6,Fgr,Yes1,Rtf1,Hck,Cblb,Shc1,Shc3,Cbl,Fbxw7,Sh3bp2,Mapk3,Rasa1,Arrb1,Bcar3,Ldlrap1
GOBP_CHRONIC_INFLAMMATORY_RESPONSE	0.0381927	0.326184	0.594642	1.4038	376	17	S100a9,Vcam1,Vnn1,Tnf,Unc13d,Ptges,Ccl5,Ido1
HP_HYPERKALEMIA	0.0381955	0.326184	0.553818	1.36251	380	24	Cyp11a1,Scn4a,Wnk4,Cyp11b1,Mrap,Hsd3b1
GOBP_POSITIVE_REGULATION_OF_OSSIFICATION	0.0381962	0.326184	0.503224	1.30304	381	42	Isg15,Tgfb1,Wnt4,Wnt5a,Sox11,Fbn2,Ccn1,Tmem119,Bmp2,Ano6,P2rx7,Alox5,Tfap2a,Oxt,Pkdcc
HP_PRIMARY_AMENORRHEA	0.0381962	0.326184	0.445167	1.21668	381	98	Nr0b1,Ccdc141,Sema3a,Tacr3,Dusp6,Stag3,Wnt4,Ar,Sox10,Kiss1r,Fgfr1,Sema3e,Ctdp1,Dhx37,Sohlh1,Cyp17a1,Pparg,Mcm9,Bmp15,Psmc3ip,Pof1b,Flrt3,Smchd1,Nr5a1,Cisd2,Hsd17b4,Trmt10a,Cyp19a1,Wt1,Spidr,Gata4,Pex1,Lepr,Dcc,Msto1,Hs6st1,Gpr161
HP_RECURRENT_STAPHYLOCOCCUS_AUREUS_INFECTIONS	0.0382172	0.326184	0.65159	1.43886	366	11	Ncf2,Cybb,Cyba,Ncf1,Ciita
HP_APLASIA_HYPOPLASIA_OF_THE_SCAPULAE	0.0382365	0.326184	0.581914	1.39256	378	19	Psmb8,Dlk1,Fgfr1,Tbx3,Col2a1,Col11a1,Inppl1,Fgfr3
GOBP_POSITIVE_REGULATION_OF_PRODUCTION_OF_MOLECULAR_MEDIATOR_OF_IMMUNE_RESPONSE	0.0382962	0.326426	0.466449	1.24978	382	68	Tgfb1,Clec7a,Tnfrsf14,Nr4a3,Wnt5a,Cd74,B2m,Sash3,Ptprc,Pgc,Il18,H2-M3,Il13,Laptm5,Cd40,Tnfsf4,Fzd5,H2-K1,Rsad2,Slc7a5,Il2,F2rl1,Il6,Cd28,Gata3
GOBP_RESPONSE_TO_LEUCINE	0.0383387	0.326521	-0.423958	-1.44122	11	12	Sesn1,Klhl22,Ppargc1a,Mtor,Rptor,Sesn3,Sesn2,Rps6kb1,Pdx1,Ubr1,Ubr2,Rragd
HP_ALKALOSIS	0.0384962	0.327595	0.549343	1.35782	383	25	Clcnkb,Bsnd,Ass1,Kcnj5,Cps1,Slc12a3,Hsd11b2,Cyp17a1,Clcnka,Kcnj1,Nr3c1,Sars2
GOBP_REGULATION_OF_ENDOTHELIAL_CELL_CHEMOTAXIS	0.0386986	0.328604	0.587649	1.39664	382	18	Smoc2,Hspb1,Fgfr1,Fgf4,Met
GOMF_METALLOENDOPEPTIDASE_INHIBITOR_ACTIVITY	0.0387037	0.328604	0.638622	1.4315	374	12	Wfikkn1,Fetub,Timp1,Timp2
HP_BLADDER_DIVERTICULUM	0.0387168	0.328604	0.571757	1.3842	384	21	Col1a1,Col3a1,Col1a2,Col5a1,Efemp2,Sall4,Limk1,Tbl2,Atp7a,Mlxipl,Gtf2ird1,Ltbp4,Plod1,Gtf2i
HP_ABNORMAL_T_WAVE	0.0387409	0.328604	0.581195	1.39083	383	19	Kcne2,Jup,Kcnh2,Scn4b,Kcnj5,Slc12a3,Clcnka,Snta1,Dcaf17
GOBP_POSITIVE_REGULATION_OF_INTRACELLULAR_SIGNAL_TRANSDUCTION	0.0388961	0.329384	0.373817	1.08576	388	761	Hspa1a,S100a9,Igfbp5,Npr1,Prok1,Tgfb1,Arhgef5,Adora2b,Prr5,Clec7a,Ccr1,Tmem106a,Sphk1,Cth,Col3a1,F10,Slc15a3,Vav1,Sema3a,Dcn,Ret,Mmp8,Gpr137b,Igfbp3,Spatc1l,Fgf5,Ccn2,Epha8,Bmper,Dusp6,S100a4,Tradd,Efna1,Ar,Wnt5a,Htr2a,Adipoq,Sox11,Cd74,Gdf15,Adrb3,Kit,Prxl2c,Gadd45g,Trim5,Gcnt2,Gipr,Ltbr,Unc5cl,Ccl3,Syk,Fgfr1,Ptprc,Edn1,Pbk,Sox2,Ncf1,Csf1,Egfr,Gpr62,Ghr,Nrg2,Bid,Casr,Fgf4,Fgf3,Ccl20,Csf1r,Sorbs3…
DiazMoran_2013_NIHHighAnxietyRats_Upregulated_HC	0.0388961	0.329384	0.477644	1.26541	388	57	Gpr45,Calca,Alx1,Nxph4,Slc9a8,H2-T24,Slc22a13,Rtp3,Cyp2b9,Prss35,Hao1,H2-K1,Serpind1,Gipc3,Shank2,Gli1,Baiap2l1,Pmf1,Ly6g6e,Wt1,Lpar2,Larp6,Pla2g4b,Cyp2b13,Uncx,Rspo1
GOBP_RESPONSE_TO_MINERALOCORTICOID	0.038978	0.329809	0.546087	1.35609	388	26	Fos,Cybb,Trh,Ccn2,Cdkn1a,Th,Edn1,Htr1b,Hsd3b1,Crh
HP_BROAD_METATARSAL	0.0390921	0.330506	0.664317	1.44295	371	10	Abcc9,Fgfr1,Adamts10,Nek1,Cant1,Fgfr2,Mmp2
GOBP_REGENERATION	0.0391961	0.331116	0.421102	1.17721	391	162	Folr1,Klf4,Apod,Postn,Nr4a3,Cdkn1a,Igfbp1,Reg1,Klk8,Myf6,Gsn,Adm,Ucp2,Prrx1,Sox2,Tspo,Rgn,Egfr,Scarf1,Angpt2,Klk6,Lcp1,Ccnb1,Wnt7a,Hgf,Ccna2,Wnt1,Cers2,Erbb4,Ninj2,Rtn4rl1,Nnmt,Mag,Tgfbr3,Pparg,Rtn4r,Gli1,Txk,C5ar1,Jam3,Spp1,Ptpn12,Grn,Gata4,Baat,Cpq,Hmox1,Epha4,Tgfbr2,Il6,Cldn1,Sgca,Cd9,Nefl,Dusp10,Tarbp2,Apoa1,Atic,Tnr,Nr0b2,Capn3,Rap1a,Bak1,Map1b,Ptprf,Anxa1,Anxa3,Aurka,Cpb2,Cd81,Axl,Cad,Inpp5…
HP_ABNORMAL_ENERGY_EXPENDITURE	0.0392586	0.331233	0.650948	1.43744	376	11	Cartpt,Adrb3,Ucp3,Ghrl,Pparg,Ngly1
GOBP_MAMMARY_GLAND_ALVEOLUS_DEVELOPMENT	0.0393902	0.331233	0.616887	1.41696	384	14	Ar,Id2,Tnfrsf11a,Erbb4,Socs2,Egf,Ddr1
GOBP_POSITIVE_REGULATION_OF_MUSCLE_CONTRACTION	0.0394079	0.331233	0.520251	1.3237	393	34	Sphk1,Nppa,Npy2r,Tacr3,Ccn2,Kit,Edn1,Ptafr,Ghrl,Oxt,Adra1a,Gper1,Adra2b,F2r,Atp1a1,Tacr2
GOBP_GRANULOCYTE_DIFFERENTIATION	0.039471	0.331233	0.542692	1.35273	393	27	Trib1,Adipoq,Ceacam2,Ceacam1,Evi2b,Cebpa,Gata2,Inpp5d,Cbfa2t3,Tesc,C1qc,Csf3,Ap3b1
HP_CYSTOID_MACULAR_EDEMA	0.0394925	0.331233	0.616812	1.41679	385	14	Rlbp1,Reep6,Mfrp,Rho,H2-K1
GOBP_TISSUE_HOMEOSTASIS	0.0394961	0.331233	0.412507	1.16119	394	202	Cartpt,Nxnl2,Foxc1,Rpe65,Serpina3c,Gpr137b,Napsa,Ccn2,Pip,Cdh3,Car2,Bard1,Mbp,Gcnt2,B2m,Sash3,Hspb1,Bglap,Syk,Csf1,Snx10,Egfr,Cldn3,Csf1r,Tmem119,Slc22a5,Tnfrsf11a,Ldb2,Inava,Krt1,Cldn5,Rho,Azgp1,Ush1c,Col2a1,P2rx7,Jchain,Gata2,Tjp2,Wwtr1,Inpp5d,Mfsd2a,Il7,Abca4,Tff3,Itgb3,Serpina3n,Jam3,Esrrb,Slc2a1,Spp1,Zfp830,Stk11,Pdk4,Nxnl1,Itgb6,Dmd,Il6,Cldn1,Bax,Scx,Slc12a2,Ctsh,S1pr1,Cd38,Iapp,F2r,Src,Atp…
GOBP_SKELETAL_MUSCLE_CELL_DIFFERENTIATION	0.0394961	0.331233	0.484217	1.27422	394	52	Egr2,Fos,Atf3,Egr1,Six4,Sox11,Myf6,Lemd2,Hmg20b,Zfp689
GOMF_SEQUENCE_SPECIFIC_DNA_BINDING	0.0394961	0.331233	0.370278	1.07831	394	935	Nkx6-2,Klf4,Egr2,Tbx4,Fos,Foxc1,Zfp354b,Zfp189,Nkx2-2,Zfp182,Zfp105,Egr4,Stat5a,Zic3,Atf3,Egr1,Nr4a3,Bcl11b,Alx1,Hmx1,Onecut1,Olig1,Hhex,Zfp131,Glis1,Nfatc1,Myrf,Ar,Neurog1,Six4,Cebpd,Foxa3,Sox11,Per2,Sox17,Nr1i3,Zfp691,Sox10,Myt1,Myc,Rxrg,Tcfl5,Tcf23,Myf6,Zbtb7c,Smad6,Erg,Ebf4,Zfp575,Dach1,Six3,Hnrnpl,Tfap4,Tbx2,Foxs1,Vax2,Zic4,Hlx,Prrx1,Sox2,Hnf1b,E2f2,Pgr,Gfi1b,Zfp382,Hivep1,Aebp1,Nr4a2,Bhlhe4…
HP_ABNORMAL_IMMUNE_SYSTEM_MORPHOLOGY	0.0394961	0.331233	0.388616	1.11597	394	417	Cdca7,Tgfb1,Ncf2,Fermt3,Pstpip1,Psmb9,Cybb,Tbxas1,Abcc9,Tnnt2,Bcl11b,Slc29a3,Stx11,Dsg2,Cyba,Kit,Itgb2,Tnnc1,Myc,Dock8,Sp110,Ptprc,Tbx2,Tsr2,Ncf1,Prss2,Casr,Slc7a7,Rpl18,Usb1,Irak4,Sema3e,Csf3r,Stxbp2,Trem2,Cftr,Dmp1,Fcgr2b,Nop10,Unc13d,Cd40,Ciita,Fas,Vangl1,Srebf1,Btk,Phex,Rpl35,Nckap1l,Piga,Fat4,Cbfb,Ube2t,Prf1,Cdkn2a,Dll4,Ttc7,Sall4,Pik3cd,Card9,Scarb2,Chek2,Mysm1,Gins1,Mefv,Cebpa,Samhd1,Calr,…
GOBP_NEGATIVE_REGULATION_OF_GLIAL_CELL_PROLIFERATION	0.0395294	0.331245	0.637095	1.42807	382	12	Sox11,Sox10,Tspo,Ascl2,Cers2,Hes1,Idh2,Dicer1
GOBP_NEGATIVE_REGULATION_OF_DIGESTIVE_SYSTEM_PROCESS	0.0396972	0.332384	0.616515	1.41611	387	14	Wnk4,Neurog1,Tifab,Abcg8,Abcg5,Oxt
DESCARTES_MAIN_FETAL_INHIBITORY_INTERNEURONS	0.0399348	0.333837	0.608311	1.41108	391	15	Igfbp5,Npy2r,Kit,Slc35f4,Large2,Nnmt,Cacng3
DESCARTES_FETAL_CEREBELLUM_INHIBITORY_INTERNEURONS	0.0399348	0.333837	0.608311	1.41108	391	15	Igfbp5,Npy2r,Kit,Slc35f4,Large2,Nnmt,Cacng3
GOBP_MAMMARY_GLAND_DEVELOPMENT	0.039996	0.33408	0.437114	1.20263	399	112	Igfbp5,Hk2,Stat5a,Prl,Wnt4,Ar,Wnt5a,Csn3,Scrib,Tbx2,Ntn1,Csf1,Pgr,Csf1r,Id2,Tnfrsf11a,Erbb4,Serpinc1,Tbx3,Arg1,Socs2,Egf,Fgfr2,Iqgap3,Msx1,Cdo1,Ddr1,Ncor2,Zbtb7b,Creb1,Mst1,Orai1,Tgfbr2,Atp7a,Elf3,Prlr,Gata3,Bax,Irf6,Ccl11,Src,Epha2,Slc6a3,Capn1
HP_ANAL_STENOSIS	0.0401003	0.334683	0.552465	1.35918	399	24	Foxc1,Frem2,Sema3e,Sall1,Tbx3,Fat4,Sall4,Fras1,Pitx2,Cdc45,Dchs1
GOMF_LIPASE_ACTIVITY	0.040396	0.336696	0.4449	1.2144	403	96	Gdpd3,Ccr1,Plcg2,Pnpla3,Pnpla1,Lcat,Faah,Casr,Smpd4,Pla2g10,Plch1,Plcd3,Plcb2,Plaat3,Lipe,Lypla2,Abhd4,Lipf,Pla2g4a,Plbd1,Plcl2,Cel,Pla2g5,Ccl5,Pgap6,Smpd2,Pnpla7,Chrm1,Aadac,Pld3,Pnliprp1,Hmox1,Plcl1,Plcb3,Ednra,Lipc,Pnpla6
GOBP_COCHLEA_MORPHOGENESIS	0.0404061	0.336696	0.600735	1.40623	397	16	Fzd2,Wnt5a,Neurog1,Tifab,Grhl3,Cthrc1,Hpn,Tbx18,Pou3f4,Ptk7
GOBP_MAMMARY_GLAND_DUCT_MORPHOGENESIS	0.0406732	0.338651	0.540801	1.34802	405	27	Wnt4,Ar,Wnt5a,Scrib,Ntn1,Csf1,Pgr,Csf1r,Tbx3,Fgfr2,Ddr1,Ccl11,Src,Epha2
GOBP_EMBRYONIC_APPENDAGE_MORPHOGENESIS	0.0407959	0.339368	0.451059	1.22375	407	86	Myh3,Crabp2,Tbx4,Wnt5a,Aldh1a2,Frem2,Chst11,Fbn2,Tbx2,Prrx1,Wdpcp,Fgf4,Sall1,Wnt7a,Sfrp2,Tbx3,Tbc1d32,Sall4,Fras1,Shox2,Tfap2a,Rarg,C2cd3,Msx1
GOBP_CELLULAR_RESPONSE_TO_ALKALOID	0.0408245	0.339368	0.525873	1.32921	407	31	Slc34a1,Ddc,Th,Crhbp,Ppp1r9b,Casp6,Oprm1,Htr1b,Ccna2,Crh,Rad51,Gstm7,Spidr
HP_AMENORRHEA	0.0408959	0.33939	0.425485	1.1834	408	142	Fos,Nr0b1,Ccdc141,Sema3a,Tacr3,Slc29a3,Dusp6,Stag3,Wnt4,Ar,Cdkn1a,Sox10,Kiss1r,Fgfr1,Agpat2,Sema3e,Ctdp1,Psmd12,Bmp2,Wnt7a,Papss2,Tbl1x,Dhx37,Sohlh1,Cyp17a1,Cdkn2b,Pparg,Antxr1,Mcm9,Bmp15,Psmc3ip,Pof1b,Flrt3,Smchd1,Nr5a1,Cisd2,Hsd17b4,Trmt10a,Cyp19a1,Wt1,Spidr,Gata4,Pex1,Prlr,Lepr,Dcc,Msto1,Hs6st1,Gpr161,Lhx4,Lig4,Lmna,Foxl2,Pik3ca,Fgf8,Gnrh1,Cdh23,Kmt2a,Polr3h
HP_ABNORMAL_VENOUS_MORPHOLOGY	0.0408959	0.33939	0.446231	1.21635	408	94	Fos,Col3a1,Cfap300,Slc29a3,Gjc2,Ofd1,Lrrc56,Dnai1,Aebp1,Agpat2,Vegfc,Slc12a3,Stk36,Foxj1,Clcnka,Dnaaf5,Pparg,Antxr1,Dnajb13,Gnaq,Pros1,Msx2,Rsph1,Zmynd10,Piezo1,Prkacb,Mst1,Ccno,Jmjd1c,Atp7a,Ccdc65,Smad3,Krit1,Rasa1,Hira,Dnah1,Lmna,Vhl,Pik3ca,Ccdc40,Glmn,Plod1,Polr3a,Fadd,Pten,Cfap298,Slc39a13,Pdcd10,Ufd1,Aggf1,Rbm10,Kif5a
GOMF_RECEPTOR_ANTAGONIST_ACTIVITY	0.0409249	0.33939	0.615116	1.41289	399	14	Wfikkn1,Igsf1,Dkk2,Adh7,Agtr2,Ccl5
GOBP_SCHWANN_CELL_DEVELOPMENT	0.0410025	0.339763	0.552026	1.35811	408	24	Arhgef10,Fa2h,Pard3,Pou3f2,Itgb4,Adgrg6,Ndrg1,Myoc,Lgi4
GOMF_NEUROPEPTIDE_RECEPTOR_BINDING	0.0410739	0.339898	0.540214	1.34655	409	27	Gal,a,Nts,Nppa,Edn1,Mrap,Mrap2,Crh,Nmb,Ucn2,Npy
GOBP_POSITIVE_REGULATION_OF_RESPONSE_TO_CYTOKINE_STIMULUS	0.0411	0.339898	0.492325	1.28609	410	47	Hspa1a,Wnt5a,Cd74,Parp14,Parp9,Casp4,Edn1,Csf1,Agpat2,Laptm5,Trem2,Nlrc5,Gfi1,Ripk2,Txk,Il7,Ifih1,Ripk1,Irf3
GOBP_CELLULAR_RESPONSE_TO_FLUID_SHEAR_STRESS	0.0411168	0.339898	0.599432	1.40318	404	16	Klf4,Car2,Has2,Ass1,Mtss1,Pkd2,Klf2
GOCC_WNT_SIGNALOSOME	0.0411523	0.339922	-0.459025	-1.45207	19	10	Adgra2,Dvl1,Apc,Gsk3b,Ctnnb1,Wnt2,Lrp6,Reck,Fzd1,Lrp5
HP_ABNORMAL_MITRAL_VALVE_MORPHOLOGY	0.0411959	0.340013	0.449812	1.22123	411	87	Col1a1,Col3a1,Zic3,Slc29a3,Rps6ka3,Col1a2,Fbn2,Mfap5,Aebp1,Pkd1,Col5a1,Pcgf2,Gata6,Col2a1,Pkd2,Vwf,Limk1,Hcn4,Tbl2,Ifih1,Myh7,Dchs1,Gata4,Mmp2,Tgfbr2,Zmpste24,Hras,Smad3,Enpp1,Mlxipl,Lmna,Bcor,Fmr1,Ndufb11,Nkx2-5,Hgd,Gtf2ird1,Plod1,Abcc6,Gtf2i,Mypn
GOBP_RESPONSE_TO_NICOTINE	0.0414	0.341427	0.504786	1.30231	413	40	B2m,Vcam1,Penk,Th,Edn1,Ppp1r9b,Il13,Tnf,Avp,Chrnb1,Kcnk1,Chrna2,Msx1,Creb1,Chrna5,Ppp1r1b,Hmox1,Rela,Chrna3,Slc6a3
GOBP_REGULATION_OF_LIPOPROTEIN_METABOLIC_PROCESS	0.0415339	0.342018	0.624965	1.41802	403	13	Apod,Pemt,Angptl8,Rabl3,Itgb3,Hhatl
HP_ABNORMAL_CIRCULATING_IGE_LEVEL	0.0415374	0.342018	0.528851	1.33131	414	30	Tgfb1,Col7a1,Dock8,Irak4,Cd40,Fas,Nckap1l,Krt1,Card9,Il2rg
GOBP_ORGANIC_ACID_TRANSMEMBRANE_TRANSPORT	0.0415958	0.342229	0.430463	1.19099	415	127	Folr1,Slc22a4,Slc1a5,Slc13a3,Folr2,Slc7a13,Slc43a1,Per2,Slc25a18,Slc22a2,Slc16a7,Ntsr1,Lrrc8c,Emb,Slc7a7,Slc6a9,Slc6a13,Slc38a3,Slc16a3,Aqp9,Slc27a1,Rgs4,Slc7a2,Slc17a6,Thrsp,Slc6a12,Acacb,Mid1ip1,Lrrc8a,Slc7a5,Slc2a1,Abcd4,Slc3a1
GOBP_EAR_DEVELOPMENT	0.0416958	0.342625	0.422826	1.17823	416	149	Bmper,Fzd2,Wnt5a,Neurog1,Six4,Esrp1,Frem2,Tifab,Edn1,Ntn1,Chrna10,Prrx1,Sox2,Wdpcp,Sparc,Naglu,Bmp2,Lrp10,Ahi1,Ccna2,Wnt1,Kcnk3,Fat4,Ush1c,Col2a1,Lin7a,Cep290,Cebpa,Gata2,Spry2,Tfap2a,Mpv17,Fgfr2,Zic1,Col11a1,Msx1,Hes1,Esrrb,Ddr1,Dchs1,Sec24b,Tprn,Epha4,Grhl3,Lgr5,Gata3,Cthrc1,Otx1,Stra6,Cxcl14,Mapk3,Fgf20,Ift88,Gjb2,Hpn,Pdgfrb,Tbx18,Pou3f4,Gabra5,Ptk7,Rdh10,Fgf8
GOBP_POSITIVE_REGULATION_OF_VASCULAR_ASSOCIATED_SMOOTH_MUSCLE_CELL_MIGRATION	0.0417395	0.342625	0.624533	1.41704	405	13	Igfbp5,Adamts1,Nr4a3
HP_ABNORMAL_BRONCHUS_MORPHOLOGY	0.0417958	0.342625	0.440696	1.20643	417	101	Tgfb1,Tap1,Cfap300,Slc29a3,Myrf,B2m,Fgfr1,Ofd1,Lrrc56,Dnai1,Egfr,Rin2,Sftpa1,Cftr,Dsp,Ehmt1,Nckap1l,Stk36,Foxj1,Dnaaf5,Pik3cd,Il2rg,Fgfr2,Dnajb13,Lrrc8a,Cd8a,Rsph1,Cr2,Zmynd10,Ripk1,Ccno,Stn1,Ccdc65,Hras,Irf9,Pgm3,Dnah1,Il17ra,Ms4a1,Irf8,Ccdc40,Rac2,Scnn1g,Tap2,Ltbp4,Carmil2,Cd81,Parn,Cfap298
GOBP_POSITIVE_REGULATION_OF_SMOOTH_MUSCLE_CONTRACTION	0.0418045	0.342625	0.551226	1.35614	416	24	Sphk1,Npy2r,Tacr3,Kit,Edn1,Ptafr,Ghrl,Oxt,Adra1a,Gper1,Adra2b,F2r,Tacr2
HP_HIP_CONTRACTURE	0.0418084	0.342625	0.519041	1.32062	417	34	Myh3,Fkbp10,Fbn2,Trpv4,Slc6a9,Itga7,Slc10a7,Bin1,Col2a1,Lgi4,Tnnt1
HP_GASTROINTESTINAL_OBSTRUCTION	0.0418958	0.343071	0.486454	1.27686	418	50	Tgfb1,F5,Ret,Kit,Sox10,Myc,Gucy2c,Cftr,Sdhc,Nrtn,Cdkn2a,Sema3c,Mefv,Jak3,Wt1,Pdgfra,Trp53,Stk11,Ppox,Il6,Palb2,Tnfrsf1a,Pdgfrb
GOBP_NEGATIVE_REGULATION_OF_ENDOTHELIAL_CELL_PROLIFERATION	0.0420084	0.343689	0.51874	1.31986	419	34	Prl,Sparc,Tnf,Ngfr,Dll4,Alox5,Ghrl,Pparg,Tnmd,Apoe,Cnmd,Vash1,Krit1,Nr2f2,Il12a,Flt1,Sulf1,Xdh
GOBP_POTASSIUM_ION_HOMEOSTASIS	0.0420589	0.343689	0.533386	1.3385	419	29	Kcna5,Atp12a,Slc12a4,Slc12a8,Cyp11b1,Kcnh2,Slc12a7,Slc12a3,Slc12a9,Atp4a,Slc9a4,Atp4b,Slc12a2,Atp1b2,Atp1a1,Tfap2b,Atp1b3,Kcnma1,Slc12a1,Atp1a4
HP_PERIPHERAL_VISUAL_FIELD_LOSS	0.0420702	0.343689	0.577656	1.38237	416	19	Cyp1b1,Rpe65,Rlbp1,Pde6a,Gucy2e,Rho,Myoc,Cnga1,Abca4
HP_PROLONGED_BLEEDING_TIME	0.0421126	0.343766	0.515621	1.31612	420	35	F5,Col1a1,Gfi1b,Rin2,Col5a1,F2,Itgb4,Dll4,Calr,Gata2,Vwf,Itgb3,Plec,Trp53
GOMF_ANION_SODIUM_SYMPORTER_ACTIVITY	0.0421526	0.343823	0.613909	1.41012	411	14	Slc18a2,Slc6a2,Slc22a3,Slc5a5,Slc12a3
GOBP_EAR_MORPHOGENESIS	0.0422958	0.34472	0.456042	1.23024	422	77	Fzd2,Wnt5a,Neurog1,Six4,Tifab,Edn1,Ntn1,Chrna10,Prrx1,Wdpcp,Naglu,Wnt1,Ush1c,Col2a1,Cep290,Gata2,Spry2,Tfap2a,Fgfr2,Zic1,Col11a1,Msx1,Sec24b,Tprn,Grhl3,Gata3,Cthrc1,Otx1,Mapk3,Hpn,Tbx18,Pou3f4,Ptk7,Fgf8
GOBP_MEMBRANE_BIOGENESIS	0.0424042	0.345334	0.519664	1.32017	423	33	Dmkn,Stx2
GOBP_PATHWAY_RESTRICTED_SMAD_PROTEIN_PHOSPHORYLATION	0.0425	0.345677	0.487867	1.27834	424	49	Tgfb1,Bmper,Gdf15,Smad6,Inhbe,Inha,Bmp2,Bmp3,Dab2,Emilin1,Inhbb,Bmp5,Tgfbr3,Bmp15
GOBP_COCHLEA_DEVELOPMENT	0.0425128	0.345677	0.515174	1.31498	424	35	Fzd2,Wnt5a,Neurog1,Tifab,Ccna2,Kcnk3,Gata2,Hes1,Dchs1,Epha4,Grhl3,Gata3,Cthrc1,Hpn,Tbx18,Pou3f4,Gabra5,Ptk7,Gabrb2,Gli2,Sobp,Calb1,Ift27,Pvalb
HP_ECTOPIA_PUPILLAE	0.0425835	0.345983	0.605289	1.40407	417	15	Foxc1,Col8a2,Adamtsl4,Tbx2,Col4a1,Cplx1,Mab21l2,Fgfrl1,Zeb2
HP_SKELETAL_MUSCLE_HYPERTROPHY	0.0426957	0.346624	0.422351	1.1769	426	149	Scn4a,Cdca7,Fos,Psmb8,Abcc9,Dlk1,Ar,Wnt5a,Popdc3,Clcn1,Myf6,Tpo,Kcnn3,Agpat2,Itga7,Slc5a5,Slc26a4,Pmp22,Sdhc,Cidec,Trmu,Ehmt1,Mtmr14,Dysf,Bin1,Inpp5e,Lipe,Idua,Lims2,Pparg,Limk1,Tbl2,Plec,Pex1,Pomk,Kcna1,Man2b1,Thra,Dmd,Hras,Sgca,Fuca1,Zfp57,Prps1,Zeb2,Hexb,Rasa1,Mpz,Plagl1,Igf2,Lmna,Pik3ca,Gaa,Capn3,Dnm2,Kcnma1,Nkx2-5,Gtf2ird1,Ltbp4,Fktn,Dpm3,Hacd1,Polr3a,Gtf2i,Usf3
GOBP_LEUKOCYTE_MIGRATION_INVOLVED_IN_INFLAMMATORY_RESPONSE	0.0428704	0.347771	0.623757	1.41527	416	13	S100a9,Itgb2,Lbp,Sele,Alox5,Jam3
GOBP_REGULATION_OF_POTASSIUM_ION_TRANSPORT	0.0430957	0.348973	0.454885	1.228	430	78	Gal,Kcna5,Nppa,Kcne2,Wnk4,Neto1,Kcne4,Htr2a,Kcnh2,Kcne1,Trem2,Cd63,Kcnip1,Rgs4,Bin1,Ano6,Kcnmb1,Kcnc2
HP_JUVENILE_ASEPTIC_NECROSIS	0.0431078	0.348973	0.550062	1.35327	429	24	Col1a1,Fzd2,Wnt5a,Col1a2,Fgfr1,Trpv4,Sil1,Col2a1
HP_HYPOLIPOPROTEINEMIA	0.0431191	0.348973	0.571874	1.37581	427	20	Psmb8,Lcat,Slc7a7,Mttp,Apob,Abca1,Pparg,Ngly1,Apoe,Fdft1,Apoa1,Lmna,Cep19
GOBP_MYELOID_LEUKOCYTE_ACTIVATION	0.0431957	0.349312	0.382866	1.1034	431	496	Itgax,Hspa1a,S100a9,Ttr,Itgal,Gpr84,Tbc1d10c,Tmem106a,Sphk1,Cybb,Serpina3c,Mmp8,Fcer1g,Gpr137b,Tlr8,Nr4a3,Arhgap45,Stbd1,Pkp1,Cyba,Wnt5a,Jup,Cd74,Cd2,Kit,Ctsz,Itgb2,Stap1,Ceacam2,Aoc1,B2m,Hp,Ltbr,Vnn1,Syk,Gsn,Ptprc,Atp8b4,Csf1,Prss2,Sbno2,Agpat2,Serpinb12,Enpp3,C3,Il18,Il13,Ifi35,Mgst1,Rhog,Tnf,Stxbp2,Trem2,Pla2g10,Cst7,Psmd12,Cd63,Tlr1,Relb,Lbp,Aldh3b1,Tnip2,Cnn2,Batf,Fcgr2b,Pycard,Camp,Unc13d,D…
HP_INAPPROPRIATE_CRYING	0.0432449	0.349312	0.634648	1.42259	418	12	Slc18a2,Psat1,Kif15,Galc,Gabbr2
GOBP_PANCREAS_DEVELOPMENT	0.0432957	0.349312	0.468156	1.2465	432	62	Nkx6-2,Nkx2-2,Cela1,Zic3,Onecut1,Wnt5a,Aldh1a2,Gipr,Hnf1b,Onecut2,Ptf1a,Met,Gata6,Bmp5
GOBP_REGULATION_OF_LEUKOCYTE_DEGRANULATION	0.0433087	0.349312	0.517997	1.31797	432	34	Itgb2,Ceacam2,Syk,Il13,Stxbp2,Fcgr2b,Unc13d,Ptafr,Ceacam1,Gata2,Fgr,Vamp8,Cd300a,F2rl1,Hmox1
HP_ABNORMALITY_OF_TIBIA_MORPHOLOGY	0.0433957	0.349312	0.463762	1.24148	433	67	Tgfb1,Col1a1,Tbxas1,Dlk1,Slc29a3,Col1a2,Slc34a3,Sema3e,Dmp1,Wnt7a,Phex,Mmp13,Nek1,Gabra1,Chek2,Scn1a,Col11a1,Hcn1,Trp53,Donson,Fgfr3,Atp7a,Enpp1,Satb2,Zswim6
Astrocyte_All_Cahoy_JNeuro_2008	0.0433957	0.349312	0.485595	1.2746	433	50	Slc14a1,Cth,Gfap,Fzd2,Cyp4f15,Slc25a18,Vcam1,Egfr,Acsbg1,Cyp4f14,Papss2,Slc7a2,Cybrd1,Adhfe1,Fgfr3,Pdk4,Slc15a2,Tlcd1,Grin2c,Ccdc80,Slc4a4,Rfx4,Ppp1r3c
Mural_All_Zeisel_Science_2015	0.0433957	0.349312	0.436306	1.19853	433	108	Mnd1,Serping1,Espl1,Sapcd2,Obscn,Susd2,Smad6,Foxs1,Errfi1,Ptges3l,Adamts8,Wnt5b,Emilin1,Fstl1,Pdlim1,Fzd5,Bmp5,Zbtb10,Six5,Myom1,Gucd1,Myh11,Aoc3,Rasl12,Sh3bgr,Pask,Frk,Nexn,Tagln,Parp8,Plec,Bgn,Pdlim3,Fgl2,Myl9,Samd11,Adamtsl1,Sgca,Acta2,Ppp1r12a,Ces5a,Adamts15,Lmna,Pln,Des
HP_DECREASED_TESTICULAR_SIZE	0.0434957	0.349846	0.437457	1.20055	434	106	Cyp11a1,Nr0b1,Ccdc141,Sema3a,Tacr3,Slc29a3,Dusp6,Sox10,Kiss1r,Fgfr1,Xpa,Sema3e,Ctdp1,Arx,Cftr,Dhx37,Sohlh1,Hsd3b1,Cyp17a1,Taf4b,Ccdc28b,Dmxl2,Flrt3,Nr5a1,Wt1,Gata4,Dcaf17,Mbtps2,Lepr,Dcc,Hs6st1,Satb2,Xrcc2,Phf6,Ddb2,Lhx4,Arl6,Rspo1,Fgf8,Ercc5,Gnrh1,Fmr1,Pmm2,Fam111a
GOBP_REGULATION_OF_ANION_TRANSMEMBRANE_TRANSPORT	0.0435956	0.350015	0.448417	1.21835	435	88	Slc34a1,Opn3,Hk2,Nr4a3,Slc43a1,Adipoq,Per2,Car2,Arpp19,Edn1,C3,Osbpl8,Tnf,Cftr,Slc26a6,Tcaf1,Rgs4,Ptafr
HP_ABNORMAL_ORAL_PHYSIOLOGY	0.0435956	0.350015	0.416516	1.16742	435	174	Serping1,F5,Mat1a,F10,Dlk1,Usp27x,Ccn2,Rps6ka3,Pde10a,Pon1,B2m,Gsn,Th,Fbln1,Arx,Adgrg1,Trem2,Cftr,Ccnf,Pmp22,Tasp1,Pcgf2,F2,Zbtb11,Erbb4,Kif15,Dao,Tubb2b,Nek1,Gabra1,Srpx2,Pon3,Prph,Agtr2,Qdpr,Eif2s3x,Fgfr2,Taf15,Pon2,Gabbr2,Scn1a,Msx1,Acsl4,Cbl,Optn,Fgfr3,Epha4,Dmd,Atp7b,Satb2,Slc12a2,Irf6,Prps1,Zeb2,Cnksr2,Pou3f3,Irf2bp2,Atp6ap2,Slc9a6,Scn1b,Bcor
GOBP_NEGATIVE_REGULATION_OF_LEUKOCYTE_MEDIATED_IMMUNITY	0.0436174	0.350015	0.520607	1.3187	435	32	Ceacam2,Ptprc,H2-M3,Fcgr2b,Foxj1,Arg1,H2-K1,Ptpn6,Ceacam1,Klrd1,Jak3,Cd300a,Hmox1
GOCC_COPII_COATED_ER_TO_GOLGI_TRANSPORT_VESICLE	0.0437956	0.351174	0.462842	1.24091	437	69	Folr1,F5,Col7a1,H2-Eb1,Cd74,Ctsz,B2m,H2-Aa,H2-Ea,H2-M3,Sec16b,Sec24d,Srebf1,Pef1,H2-K1,Tmed6,Tgfa,Tmed7,Stx17,Sec24b,Gosr2,Ctsc
GOBP_ONE_CARBON_COMPOUND_TRANSPORT	0.0439446	0.352098	0.645864	1.42621	421	11	Slc14a1,Car2,Aqp9,Rhag,Aqp5,Aqp1
HP_LEUKOCYTOSIS	0.0440956	0.352762	0.447144	1.2168	440	91	Tgfb1,Fermt3,Bcl11b,Kit,Itgb2,Dock8,Prss2,Casr,Cftr,Fas,Srebf1,Nckap1l,Sall4,Card9,Mefv,Calr,Gata2,Il2rg,Gfi1,Arpc1b,Unc93b1,Traf3,Pdgfra,Cbl,Acat1,Xrcc4,Ctrc,Lmnb2,Hmgcl,Hyou1,Otulin,Tnfrsf1a,Lig4,Irf2bp2,Pdgfrb,Pgm3
HP_PARTIAL_DUPLICATION_OF_THE_PHALANX_OF_HAND	0.0441472	0.352762	0.565836	1.36986	438	21	Tsr2,Rpl18,Sall1,Rpl35,Cant1,Fgfr2,Gli1,Rpl11,Fgfr3,Rpl27
GOBP_POSITIVE_REGULATION_OF_ENDOTHELIAL_CELL_MIGRATION	0.0441956	0.352762	0.447119	1.21674	441	91	Ptgs2,Tgfb1,Stat5a,Wnt5a,Smoc2,Hspb1,Fgfr1,Edn1,Sparc,Alox12,Fut1,Nrp2,Rin2,Met,Vegfc,Rhob,Wnt7a,Cd40,Srpx2,Pik3cd,Calr,Gata2,Egf,Nus1,Itgb3,Kdr,Angpt4,Nrp1,Grn,Hmox1,Rras,Gata3,Plpp3,Zc3h12a,Plk2
GOMF_CAMP_BINDING	0.0442273	0.352762	0.570628	1.37281	438	20	Popdc3,Hcn2,Pde10a,Bves,Rapgef4,Cnga4,Pde4a,Hcn4,Hcn1,Cnga2,Popdc2
GOBP_REGULATION_OF_PROSTAGLANDIN_SECRETION	0.0443611	0.352762	0.645406	1.4252	425	11	Edn1,Pla2g10,Tnfrsf11a,Pla2g4a,Ptges,Oxt
GOBP_IMMUNE_RESPONSE_TO_TUMOR_CELL	0.0443802	0.352762	0.633558	1.42015	429	12	Ceacam2,Slc22a13,Prf1,H2-K1,Ceacam1,Il12a,Nectin2
GOBP_NEGATIVE_REGULATION_OF_AMINO_ACID_TRANSPORT	0.0443802	0.352762	0.633545	1.42012	429	12	Trh,Slc43a1,Htr1b,Rgs4,Npy5r
GOMF_PHOSPHOLIPASE_C_ACTIVITY	0.0443888	0.352762	0.540568	1.34239	442	26	Ccr1,Plcg2,Casr,Plch1,Plcd3,Plcb2,Plcl2,Ccl5,Chrm1,Plcl1,Plcb3,Ednra,Plcb4
GOBP_BRANCHING_INVOLVED_IN_MAMMARY_GLAND_DUCT_MORPHOGENESIS	0.0443906	0.352762	0.575056	1.37615	439	19	Wnt4,Ar,Wnt5a,Csf1,Pgr,Tbx3,Ddr1,Ccl11,Src,Epha2
GOBP_REGULATION_OF_MUSCLE_CONTRACTION	0.0443956	0.352762	0.429002	1.18694	443	127	Scn4a,Sphk1,Nppa,Stc1,Tnnt2,Npy2r,Tacr3,Ccn2,Dsg2,Jup,Kit,Tnnc1,Edn1,Mybph,Ptafr,Dsp,Dsc2,Arhgap42,Bin1,Ghrl,Kcnb2,Tnni2,Dapk3,Tnnt1,Casq1,Hcn4,Dock4,Gstm7,Ormdl3,Myh7,Tnni1,Oxt,Gata4,Adra1a,Slc8a3,Kcna1,Adra2a,Gper1,Myl9,Dmd,Zc3h12a,Chrna3,Adra2b,Adra2c,F2r,Mylk2,Atp1a1,Tacr2,Prkaca,Myl3,Kcnma1,Gucy1a1,Nkx2-5
GOBP_POSITIVE_REGULATION_OF_INTERFERON_GAMMA_PRODUCTION	0.0444	0.352762	0.493447	1.28425	443	45	Clec7a,Tlr8,Wnt5a,Cd2,Sash3,Scrib,Il18,Tnf,Pycard,Tnfsf4,Fzd5,H2-K1,Ebi3,Ripk2,Txk,Slc7a5,Il2,Bcl3,Hras,Il12a,Cd276,Tlr7,Irf8,Cyrib,Tlr4
GOMF_LIGAND_GATED_CATION_CHANNEL_ACTIVITY	0.0444956	0.353088	0.443219	1.20981	444	96	Kcnk6,Abcc9,Kcne2,Hcn2,Grin3b,Chrna10,Kcnh2,Kcnj14,Kcnj5,Gria3,Chrng,Cnga3,Ccdc51,P2rx3,Kcnj12,P2rx7,Chrnd,Chrnb1,Chrna6,Pkd2,Cnga4,Kcnk1,Cnga1,Aqp1,Chrna2,Grik3,Hcn4,Hcn1,Kcnj1,Kcnj13,Chrna5,Trpm8,Cnga2,Grin2c,Itpr1,Chrna3,Asic3
GOBP_EXOCRINE_SYSTEM_DEVELOPMENT	0.0445089	0.353088	0.516956	1.31532	444	34	Tgfb1,Foxc1,Sema3a,Cela1,Sox10,Ptf1a,Tnf,Hgf,Sema3c,Fgfr2,Fgf7
GeneWeaver_GeneNetwork Hippocampus Consortium_GS34684_Hippocampus Gene expression correlates of Novel environment locomotion (cm) 45-60 min in the periphery in BXD Males_Top25_byPval	0.0445495	0.353141	0.565338	1.36866	442	21	Vcam1,Lgals3bp,Cldn3,Rgs3,Neurl2,Msx1,Actn2,Zbtb7b,Dyrk2,Wdr47
HP_ONION_BULB_FORMATION	0.0445892	0.353187	0.54041	1.342	444	26	Gjb1,Egr2,Arhgef10,Pmp22,Gdap1,Ndrg1,Prps1,Nefl,Mfn2,Mpz,Lmna,Fig4,Dnm2,Dcaf8
HP_FEMORAL_BOWING	0.0447089	0.353752	0.516789	1.3149	446	34	Col1a1,Scarf2,Col1a2,Slc34a3,Dmp1,Wnt7a,Phex,Mmp13,Sgms2,Fgfr2,Col11a1,Trpv6,Fgfr3,Man2b1,Enpp1,Rspry1,Tent5a
GOCC_DENDRITE_TERMINUS	0.0447284	0.353752	-0.41304	-1.4041	13	12	Ptch1,Map2,Taok2,Cobl,Ift20,Ift52,Slc32a1,Cyfip1,Mapk8ip1,Ift57,Hsp90ab1,Cdkl5
HP_POLYSPLENIA	0.045027	0.355591	0.521698	1.31866	449	31	Cfap300,Zic3,Ofd1,Lrrc56,Dnai1,Stk36,Foxj1,Dnaaf5,Mycn,Dnajb13,Rsph1,Zmynd10,Ccno,Ccdc65
GOBP_POSITIVE_REGULATION_OF_MACROPHAGE_CHEMOTAXIS	0.0450293	0.355591	0.621299	1.4097	437	13	Csf1,Csf1r,Cmklr1,C5ar1,Ccl5,Rarres2,C3ar1,Mapk3
GOBP_NEGATIVE_REGULATION_OF_PHOSPHATIDYLINOSITOL_3_KINASE_SIGNALING	0.0450901	0.355802	0.644557	1.42332	432	11	Klf4,Cryba1,Nop53,Inpp5e,Pik3ip1
HP_OVARIAN_CYST	0.0453955	0.35794	0.473243	1.25511	453	58	Fos,Nr0b1,Ofd1,Agpat2,Sdhc,Dhx37,Cidec,Hsd3b1,Cyp17a1,Lipe,Pparg,Limk1,Dmrt1,Msx1,Tbl2,Nr5a1,Cyp19a1,Wt1,Lmnb2,Stk11,Mmp2,Prlr,Lmna,Pik3ca,Gtf2ird1,Gnas,Flt1,Gtf2i,Usf3,Pten,Nthl1
HP_CHRONIC_SINUSITIS	0.0454409	0.358028	0.526291	1.32487	453	30	Tap1,Cfap300,Ofd1,Lrrc56,Dnai1,Stk36,Foxj1,Dnaaf5,Dnajb13,Rsph1,Zmynd10,Ccno,Ccdc65,Pgm3,Dnah1,Ccdc40,Tap2
GOBP_REGULATION_OF_IMMUNE_RESPONSE	0.0454955	0.358186	0.378222	1.09365	454	592	Itgal,Tgfb1,Serping1,Fos,Col1a1,C2,Psmb9,Col3a1,Psmb8,Vav1,Fcer1g,Tnfrsf14,Tlr8,Nr4a3,H2-Eb1,Plcg2,Nfatc1,Wnt5a,Fcer1a,Socs3,Ncr1,Cd74,Kit,Col1a2,Itgb2,Stap1,Psme2,Ceacam2,Trim5,B2m,Parp14,Sash3,Parp9,Vcam1,Mog,Cpn1,Syk,Slc22a13,Ptprc,C6,Cd48,Cd22,H2-Aa,Itgb7,Hlx,H2-Ea,Pgc,Polr3c,Vsir,Enpp3,C3,Irf1,Il18,H2-M3,Il13,Ifi35,Erap1,Ccl19,Cd8b1,Tnf,Laptm5,Stxbp2,Trem2,Psmd12,Psmd9,Relb,Lbp,Fcgr2b,Pycard…
HAY_BONE_MARROW_FOLLICULAR_B_CELL	0.0455954	0.358702	0.448365	1.21644	455	86	Nxph4,Stap1,Cd180,Sp110,Fxyd1,Cd22,Col4a4,Cnfn,Cd37,Fcgr2b,Dok7,Large2,Abcb4,Cd40,Ezr,Kdm4b,Cxcr5,Tfeb,Lims2,Rab30,Ebi3,Prdm2,Gng7,Pnoc,Fcrla,Rhbdf2,Spon1,Col9a3,Bace2,Traf5,Ppm1k,Bank1,Iscu
GOBP_ADAPTIVE_IMMUNE_RESPONSE_BASED_ON_SOMATIC_RECOMBINATION_OF_IMMUNE_RECEPTORS_BUILT_FROM_IMMUNOGLOBULIN_SUPERFAMILY_DOMAINS	0.0456954	0.3591	0.414257	1.16233	456	181	Tgfb1,Serping1,C2,Tmem98,Fcer1g,Tlr8,Cd74,Ceacam2,B2m,Sash3,Slc22a13,Ptprc,C6,Hlx,H2-Ea,C3,Il18,H2-M3,Ccl19,Tnf,Relb,Batf,Fcgr2b,Unc13d,Cd40,Btk,Tnfsf4,Fzd5,Foxj1,Arg1,Prf1,H2-K1,Ptpn6,Azgp1,Ceacam1,Ripk3,Ebi3,Pla2g4a,Klrd1,Rsad2,Ripk2,Inpp5d,Jak3,C9,Cd8a,Ung,Il2,Cr2,Zbtb7b,Cfi,C8a,Bcl3,Pkn1,Ctsc,C1qc,Hras,Il6,Cd28,Gata3,Ctsh,Zc3h12a,Il4ra,Lig4,Rab27a,Il12a,Nectin2,Cd4,Socs5,Traf6,Rftn1,Ccr6,Cyri…
GOCC_ENDOCYTIC_VESICLE_LUMEN	0.0457149	0.3591	0.643485	1.42096	438	11	Hp,Sparc,Apob,Calr,Hsph1,Apoe,Hyou1,Apoa1
GOBP_NEGATIVE_REGULATION_OF_CD4_POSITIVE_ALPHA_BETA_T_CELL_DIFFERENTIATION	0.0457907	0.359238	0.586953	1.38565	451	17	Hlx,Tnfsf4,Cbfb,Jak3,Runx3,Il2,Zbtb7b,Zc3h12a,Il4ra,Socs5,Anxa1,Smad7,Loxl3
HP_VERTICAL_SUPRANUCLEAR_GAZE_PALSY	0.0458015	0.359238	-0.353127	-1.38801	5	17	Pigt,Atp13a2,Spg7,Dctn1,Nop56,Pla2g6,Polg,Sqstm1,Mapt,Twnk,Kcnc3,Acox2,Vps13a,Npc2,Ccdc88c,Atxn1,Polr3a
GOBP_TYROSINE_METABOLIC_PROCESS	0.0459231	0.359921	0.642768	1.41937	440	11	Hpd,Th,Tat,Tyr
GOCC_ENDOCYTIC_VESICLE	0.0459954	0.360217	0.403429	1.14214	459	242	Avpr2,Ncf2,Slc18a3,Tap1,Sphk1,Cybb,Rab7b,H2-Eb1,Fzd2,Wnt4,Cyba,Wnt5a,Cd74,Stab2,B2m,Hp,Syk,Gsn,Mpeg1,H2-Aa,Ncf1,H2-Ea,Nostrin,Egfr,Btbd8,Scarf1,Sparc,Cdc42ep2,Wnt6,H2-M3,Zdhhc5,Sftpa1,Ubc,Tlr1,Mtss1,Wnt5b,Vim,Wnt7a,Fcgr1,Wnt1,Gria3,Apob,Dysf,Fzd5,Pik3c2b,Abca1,H2-K1,Rin3,Atp6v0a4,Scarb2,Amn,Sftpb,Stab1,Calr,Cacng4,Rab20,Pip4p2,Cacng3,Unc93b1,Pla2g5,Rab34,Vamp8,Rab39,Atg14,Stxbp3,Lpar1,Hsph1,Atp7a…
GOBP_ORGANIC_HYDROXY_COMPOUND_BIOSYNTHETIC_PROCESS	0.0460954	0.360458	0.408346	1.15136	460	212	Hmgcs2,a,Ddc,Sphk1,Opn3,Pmel,Cyp7a1,Plcg2,Wnt4,Wnt5a,Per2,Cdh3,Pnmt,Th,Ntsr1,Cyp11b1,Alox12,Nr4a2,Mas1,Cacna1h,Psat1,Tnf,Cftr,Bmp2,Acer2,Pck2,Srebf1,Ptafr,Snai1,Alox15,Apob,Dao,Bmp5,Apoa4,H6pd,Tyr,Isyna1,Nfyb,Agtr2,Tm7sf2,Qdpr,Gfi1,Acacb,Fgfr4,Spr,Lss,Nus1,Elovl6,Acat2,Gpam,Hsd17b4,Asah2,Cited1,Hsd3b7,Baat,Ldhc,Ggps1,Erlin1,Gper1,Mbtps2,Sptlc1,Srd5a3,Apoe,Gata3,Stard4,Ipmk,Zeb2,Pltp,Fdft1,Ddt,Apo…
HP_ABNORMALITY_OF_THE_VASCULATURE_OF_THE_EYE	0.0460954	0.360458	0.40358	1.14206	460	238	Psmb9,Cyp1b1,Foxc1,Ccr1,Col7a1,Rpe65,Psmb8,Ret,Dlk1,Stx11,Rlbp1,Loxl1,Lrat,Pde6b,Fscn2,Pde6a,B2m,Plg,Gsn,Ofd1,Reep6,Aebp1,Mttp,Xpa,Usb1,Erap1,Rgr,Lrrc32,Ahi1,Sdhc,Fas,Srebf1,Btk,Impg2,Hsd11b2,Serpinc1,Clcnka,Rho,Cnga3,H2-K1,Galc,Nek1,Gm2a,Mefv,Myoc,Fgfr2,Gnaq,Col4a1,Cnga1,Hlcs,Abca4,Limk1,Smchd1,Lrrc8a,Tbl2,Car4,Manba,Cr2,Kiz,Rp2,Jmjd1c,Tmem127,Mbtps2,Atf6,Stn1,Hexa,Zfp513,Enpp1,Cerkl,Fuca1,Arl3,…
GOMF_SCAVENGER_RECEPTOR_ACTIVITY	0.0461415	0.360548	0.52571	1.3234	460	30	Cxcl16,Scarf2,Stab2,Lgals3bp,Scarf1,Ssc4d,Ackr4,Hhipl1,Scarb2,Stab1,Ackr2,Cd5l,Ssc5d,Cfi
GOBP_VASCULAR_ENDOTHELIAL_GROWTH_FACTOR_SIGNALING_PATHWAY	0.0462	0.360734	0.507321	1.30089	461	37	Foxc1,Dcn,Smoc2,Hspb1,Nrp2,Vegfc,Cd63,Pik3cd,Spry2,Nus1,Pdgfra,Kdr,Nrp1,Gab1,Pdgfrb,Il12a,Pik3ca,Sema6a,Flt1,Xdh,Vegfd,Pik3cb,Vegfb,Myo1c,Prkd1
GOBP_BIOMINERALIZATION	0.0463954	0.361988	0.428475	1.18597	463	128	Isg15,Tgfb1,Col1a1,Ccr1,Omd,Wnt4,Col1a2,Asgr2,Fbn2,Bglap,Snx10,Ccn1,Sbno2,Wnt6,Tmem119,Bmp2,Klf10,Fam83h,Dmp1,Alox15,Phex,Wnt11,Ano6,Clec3b,Fbxo5,P2rx7,Alox5,Sgms2,Tfap2a,Fgfr2,Fgr,Spp1,Pkdcc,Ecm1,Rflnb,Fgfr3,Itgb6,Zmpste24,Pthlh,Smad3,Ahsg,Enpp1,S1pr1
HAY_BONE_MARROW_CD34_POS_PRE_B	0.0465953	0.363136	0.464437	1.2402	465	65	Ppp1r14a,Fam3b,Rcsd1,Trabd,Plg,Syk,Aebp1,Bmp3,Nsmce1,Btk,Entpd8,Repin1,Ambp,Shox2,Tm7sf2,Pcdh9,Tmem243,Rasal1,Cdc25b,Kank2,Mpzl1,Rapgef5,Apbb2,Cd38,Sbspon,Eif3f,Cdc40,Tram1,Kin,Ubxn1
GOBP_T_HELPER_1_CELL_DIFFERENTIATION	0.0466585	0.363136	0.601895	1.3962	457	15	Tmem98,Hlx,Ccl19,Relb,Tnfsf4,Ripk2,Jak3
HP_JOINT_HEMORRHAGE	0.0466742	0.363136	0.619873	1.40646	453	13	F5,F10,F2,Vwf
HP_ABNORMALITY_OF_THE_FEMALE_GENITALIA	0.0466953	0.363136	0.386563	1.1104	466	423	Cyp11a1,Myh3,Fos,Col1a1,Nr0b1,Clec7a,Col7a1,Ccdc141,Col3a1,Sema3a,Ret,Tacr3,Dusp6,Rps6ka3,Stag3,Fzd2,Wnt4,Myrf,Ar,Wnt5a,Bard1,Sox10,Myc,Kiss1r,Frem2,Plg,Cdh1,Fgfr1,Ofd1,Hnf1b,Wdpcp,Pole,Fdxr,Agpat2,Rin2,Usb1,Sema3e,Sall1,Bbs7,Col5a1,Nop10,Wnt7a,Sdhc,Dhx37,Sohlh1,Cidec,Fas,Hsd3b1,Dync2i2,Chrng,Cyp17a1,Poc1a,Tbx3,Ube2t,Pex26,Lipe,Cdkn2a,Ccdc28b,Sall4,Spint2,Fras1,Col4a6,Chek2,Galk1,Cep290,Pex10,Rad…
GOBP_POSITIVE_REGULATION_OF_COLLAGEN_METABOLIC_PROCESS	0.0467168	0.363136	0.547477	1.34691	465	24	Tgfb1,Ccn2,Wnt4,Vsir,Vim,F2,Serpinb7,Scx,Pdgfrb,Larp6,F2r
GeneWeaver_Diaz2011_GS137248_Hippocampal genes differentially expressed between GF and SPF mice_Top25_byEffect	0.0469051	0.364328	0.585876	1.38311	462	17	Pde6b,Calml4,C3,Tlr1,Sema3c,Cdo1,Ido1,Eci2,Kcnh3,Cldn1,Grm7,Ncan
GOBP_POSITIVE_REGULATION_OF_RECEPTOR_SIGNALING_PATHWAY_VIA_STAT	0.0472	0.366302	0.506527	1.29885	471	37	Gh,Cyp1b1,Prl,Kit,Ghr,Tnf,F2,Erbb4,Cenpj,Ccl5,Hes1,Cd300a,Prlr,Il6
GOBP_REGULATION_OF_GONAD_DEVELOPMENT	0.0472769	0.366302	0.641121	1.41574	453	11	Sema3a,Wnt4,Dhx37,Dmrt1,Nr5a1,Wt1,Nupr1
Gandal_2018_Schizophrenia_Upregulated_PFC	0.0472953	0.366302	0.405001	1.14447	472	229	S100a9,Igfbp5,Tap1,C1ql1,Cdkn1a,Socs3,Cebpd,Ube2l6,Gadd45g,Slc35f2,Dsel,Mtmr11,Cp,Cd22,Csf1,Tiparp,Sbno2,Vasn,Trim25,Tnip2,Timp1,Ppp1r3b,Adamts9,Fcgr1,Plk1,Mvp,Slc7a2,Naga,Piga,Nt5dc3,Cbfb,Bin1,Mthfd2,Dnaaf5,Timp2,Rpl8,Myo9b,Sys1,Rab20,Sgms2,Pkd2,Vwf,Ifitm3,Ifi204,Spr,Cnot6l,Tmem176b,Helz2,Map3k8,Cpd,Mms22l,Sema3f,Aqp1,Hspb8,Pprc1,Cnn3,Nexn,Hcn4,Zfp827,Thbd,Ifitm2,Galnt16,Ptpn12,Emp1,Plcxd2,Pkn1,…
HP_ABNORMAL_LARYNX_PHYSIOLOGY	0.0473	0.366302	0.491155	1.27829	472	45	Scn4a,Pon1,Casr,Trem2,Ccnf,Erbb4,Dao,Nek1,Srpx2,Pon3,Prph,Taf15,Pon2
GOBP_UNSATURATED_FATTY_ACID_BIOSYNTHETIC_PROCESS	0.0474	0.366804	0.499936	1.28979	473	40	Ptgs2,Tbxas1,Cd74,Hpgds,Edn1,Alox12,Alox15,Avp,Pla2g4a,Ptges,Prxl2b,Elovl6,Elovl5,Ptgs1,Cbr1,Ptgis,Elovl2,Decr2,Degs1,Akr1c18,Anxa1,Elovl3,Edn2,Fads2,Ptges3,Abcd1,Pnpla8
GOBP_CHONDROITIN_SULFATE_CATABOLIC_PROCESS	0.0475797	0.367011	0.629971	1.4121	460	12	Dcn,Cspg5,Idua,Cspg4,Bgn,Hexa,Hexb,Vcan,Bcan,Ncan
GOMF_PHOSPHOTYROSINE_RESIDUE_BINDING	0.0475952	0.367011	0.494616	1.28298	475	43	Vav1,Plcg2,Socs3,Stap1,Syk,Shb,Cblc,Ptpn6,Fgr,Yes1,Hck,Cblb,Shc1,Shc3,Cbl,Sh3bp2,Mapk3,Rasa1,Bcar3,Ldlrap1
Gemma_GSE10415_7_Brain_Regions_in_20_Inbred_Strains_of_Laboratory_Mice_StrainOrLine_BTBR.mouse_Up	0.0475952	0.367011	0.371628	1.08011	475	800	Klf4,Dglucy,Tdo2,Col1a1,Adora2b,Gpr84,Ccdc71,Arc,Col7a1,Sphk1,Sfrp5,Bst2,Tmem98,Pus7l,Slc15a3,Dcn,Aspa,Pmel,Fcer1g,Dlk1,Plekhh1,Nat8f5,Ccn2,Gfap,Dnajb1,H2-Eb1,Htr2a,Cdkn1a,Ccdc163,Loxl1,Cd74,Per2,Col1a2,Ctsz,Cmtm3,Myc,Fkbp10,Nqo1,Fbxo4,Acss1,Dennd2a,Gsn,Mpeg1,Fbln1,Glcci1,E2f2,Rbm47,Tsen34,Copz2,Sparc,Fgf4,Ccl20,Errfi1,Retsat,Slc10a4,Ifi27l2a,Adi1,Snrnp48,Osbpl8,Ifi35,Ubc,Psat1,Ccl19,Alg1,Trem2,C…
GOCC_TRANSCRIPTION_FACTOR_TFIIH_HOLO_COMPLEX	0.047619	0.367011	-0.436304	-1.43529	18	11	Ercc2,Gtf2h1,Mnat1,Cdk7,Ccnh,Mms19,Gtf2h2,Gtf2h4,Gtf2h3,Ercc3,Gtf2h5
HP_SIDEROBLASTIC_ANEMIA	0.047619	0.367011	0.546253	1.3439	474	24	Alas2,Yars2,Ube2t,Fance,Fanca,Fancc,Rad51,Trnt1,Wfs1,Iscu,Slc19a2,Palb2,Xrcc2
GOBP_CELLULAR_HOMEOSTASIS	0.0476952	0.367011	0.373058	1.08322	476	742	S100a9,Cartpt,Ccl28,Calb2,Ncf2,C1qtnf3,Slc34a1,Kcna5,Ccr1,Tesmin,Cybb,Stc1,Drd5,Hk2,Prim1,Npy2r,Ptger4,Calca,Pole2,Dhrs7c,Cyp7a1,Atp12a,Atp2a3,Plcg2,Cyba,Wnt5a,Htr2a,Bdkrb1,Foxa3,Alas2,Agtr1a,Car2,Cxcr3,Slc34a3,Myc,Slc6a2,Slc9a8,Gipr,Slc12a4,Nqo1,Slc12a8,Fbxo4,Th,Ptprc,Cp,Ntsr1,Cldn16,Adm,Edn1,Cxcl10,Ucp2,Chrna10,Ncf1,Rgn,Trpv4,Casr,Pole,Slc39a5,Slc6a9,Ccl2,Slc24a2,Endog,Il13,Ccl19,Htr1b,Slc10a7,…
GOBP_POSITIVE_REGULATION_OF_CELL_CYCLE_ARREST	0.0476952	0.367011	0.462044	1.23688	476	67	Gtse1,Cdkn1a,Cdk2,Id2,Ccnb1,Fap,Sfn,Gata6,Chek2,Pkd2,Zfp385a,Arid3a,Cnot6l,Rpl23,Trp53,Foxo4,Cnot10,Bax,Mybbp1a,Cdk5r1,Pcbp4,Plk2,Pidd1,Plagl1,Prkaca,Mdm2,E2f1,Mdm4,Cradd,Cnot11,Cnot2,Aurka,Gadd45a,Cnot4,Cnot7
GOBP_ACID_SECRETION	0.0477191	0.367011	0.517615	1.31112	476	32	Trh,Ntsr1,Slc10a1,Snx10,Casr,Htr1b,Slc26a6,Abcb4,Ghrl,Oxt,Trpc4,Slc9a4,Apba1,Hip1r,Cckbr,Hrh2
GOBP_RESPONSE_TO_SALT_STRESS	0.047772	0.367011	0.554223	1.35692	475	23	Tacr3,Th,Tnf,Zfp36l1,Pappa2,Avp,Xrcc5,Aqp1,Oxt,Trp53,Slc9a4,Cldn1,Bax,Efhd1,Capn3,Letm1,Bdkrb2
HP_RENAL_PHOSPHATE_WASTING	0.0477861	0.367011	0.629824	1.41178	462	12	Slc34a1,Slc34a3,Ehhadh,Gatm,Dmp1,Phex,Inppl1,Enpp1,Gnas,Fgf23,Ctns
GOBP_RESPONSE_TO_AMINE	0.0478143	0.367011	0.511469	1.30552	477	35	Slc18a2,Drd5,Nqo1,Th,Ass1,Nr4a2,Ppp1r9b,Rgs9,Cps1,Rgs4,Arg1,Kcnc2
GOBP_LOW_DENSITY_LIPOPROTEIN_PARTICLE_REMODELING	0.0479017	0.367036	0.640121	1.41353	459	11	Agtr1a,Mttp,Pla2g10,Apob,Pla2g5,Lipc,Apoe
GOBP_RESPONSE_TO_MERCURY_ION	0.0479017	0.367036	0.640268	1.41385	459	11	Slc34a1,Pgam2,Tat,Aqp9,Aqp1
HP_PARONYCHIA	0.0479233	0.367036	-0.409657	-1.3926	14	12	Lamb3,Adam17,Wnk1,Retreg1,Lamc2,Blm,Krt17,Stat3,Kif1a,Scn9a,Lama3,Slc39a4
GOBP_INTESTINAL_ABSORPTION	0.0480048	0.36739	0.515562	1.30975	479	33	Lima1,Abcg8,Slc26a6,Slc2a2,Ezr,Slc5a1,Apoa4,Fabp2,Tjp2,Abcg5,Cel
HP_LOBAR_HOLOPROSENCEPHALY	0.0481135	0.367952	0.618708	1.40382	467	13	Fgfr1,Wdpcp,Zic2,Cep290,Mks1
Gemma_GSE10415_7_Brain_Regions_in_20_Inbred_Strains_of_Laboratory_Mice_StrainOrLine_PWD_Up	0.0481952	0.36826	0.37146	1.07952	481	796	Klf4,Dglucy,Serinc2,Tdo2,Col1a1,Ccdc71,Sphk1,Sfrp5,Bst2,Tmem98,Pus7l,Slc15a3,Hspa12b,Dcn,Aspa,Fcer1g,Dlk1,Plekhh1,Ccn2,Gfap,Dnajb1,Cdkn1a,Loxl1,Cyp4f15,Cd74,Per2,Col1a2,Ctsz,Cmtm3,Myc,Klk8,Cuedc1,Fkbp10,Hp,Nqo1,Fbxo4,Acss1,Dennd2a,Gsn,Adamtsl4,Mpeg1,Fbln1,Glcci1,Pcdhb21,Chrna10,E2f2,Rbm47,Copz2,Fcgrt,Sparc,Ccl20,Errfi1,Retsat,Ifi27l2a,Adi1,Cd37,Snrnp48,Cwc22,Osbpl8,Ifi35,Ubc,Erap1,Ccl19,Alg1,Trem…
GOBP_POSITIVE_REGULATION_OF_PATTERN_RECOGNITION_RECEPTOR_SIGNALING_PATHWAY	0.0482434	0.36826	0.523878	1.31879	481	30	Hspa1a,Slc15a3,Cyba,Zdhhc5,Ifi35,Tlr1,Lbp,Ddx60,Rsad2
GOBP_POSITIVE_REGULATION_OF_GENE_EXPRESSION	0.0482952	0.36826	0.371676	1.07992	482	784	Itgax,Hspa1a,Ptgs2,Klf4,Avpr2,Chia1,Tgfb1,C1qtnf3,Clec7a,Cyp1b1,Sphk1,Postn,Mmp8,Fcer1g,Sertad1,Tnfrsf14,Tlr8,Ptger4,Egr1,Nr4a3,Fgf5,Ccn2,Cldn19,Rab7b,Pkp1,Plcg2,Ar,Cyba,Wnt5a,Adipoq,Sox11,Cd74,Pip,Cd2,Kit,Cdh3,Reg1,Mbp,Stap1,Myc,Id3,Aldh1a2,Tcf23,B2m,Sash3,Tent5c,Slc22a2,Gjc2,Hspb1,Syk,Gsn,Scrib,Ptprc,Csf1,Tent5b,Atad2,Egfr,Cldn3,Pgc,Alox12,Casr,Polr3c,Fgf4,Fgf3,Csf1r,Chek1,Slc39a5,Agpat2,Vsir,L…
GOBP_OSTEOCLAST_DIFFERENTIATION	0.0482952	0.36826	0.460276	1.23324	482	68	Cartpt,Fos,Ccr1,Gpr137b,Car2,Bglap,Csf1,Snx10,Csf1r,Sbno2,Junb,Tnf,Trem2,Klf10,Tnfrsf11a
GOBP_REGULATION_OF_NEURON_PROJECTION_REGENERATION	0.048497	0.369528	0.536801	1.33304	483	26	Klf4,Klk8,Prrx1,Scarf1,Hgf,Cers2,Rtn4rl1,Rtn4r,Spp1,Grn,Epha4,Tnr,Ptprf,Inpp5f,Pten,Ptprs
GOBP_PERIPHERAL_NERVOUS_SYSTEM_DEVELOPMENT	0.0486951	0.370766	0.463122	1.23669	486	65	Egr2,Bdnf,Hapln2,Arhgef10,Ugt8a,Fa2h,Sox10,Pard3,Onecut2,Pmp22,Pou3f2,Itgb4,Adgrg6,Ndrg1,Myoc,Lgi4,Isl2,Runx3,Egr3,Sirt2,Cldn1,Adam22,Adgrb1,Rela,Nab2,Erbb3,Dicer1,Nfasc
GOMF_BIOACTIVE_LIPID_RECEPTOR_ACTIVITY	0.0489215	0.372218	0.628672	1.40919	473	12	Sphk1,S1pr5,Lpar6,Lpar3,Gpr6,Lpar1,Lpar2,S1pr1
GOBP_COLLAGEN_CATABOLIC_PROCESS	0.0492049	0.374101	0.514864	1.30798	491	33	Mmp8,Col15a1,Prss2,Vsir,Mmp15,Klk6,Mmp3,Fap,Mmp13,Mmp10,Mmp7,Col13a1,Mmp19
GOBP_REGULATION_OF_RENAL_SYSTEM_PROCESS	0.0493889	0.374491	0.53283	1.32815	492	27	Npr1,Stc1,Adipoq,Agtr1a,Edn1,Ptpro,Avp,Agtr2,Gnai2,Oxt,F2rl1
GOBP_RESPONSE_TO_FIBROBLAST_GROWTH_FACTOR	0.0493951	0.374491	0.430178	1.18654	493	119	Col1a1,Postn,Fgfbp3,Fgf5,Ccn2,Wnt4,Wnt5a,Smoc2,Esrp1,Fgfr1,Casr,Fgf4,Fgf3,Zfp36l2,Zfp36l1,Cps1,Ngfr,Nr4a1,Fat4,Dll4,Spry1,Spry2,Shcbp1,Fgfr2,Fgfr4,Fgf7,Flrt3,Ccl5,Shoc2,Galnt3,Cbl,Flrt2,Sfrp1,Fgfr3,Egr3,Gata3,Polr2a,Mapk3,Fgfrl1,Fgf20
MANNO_MIDBRAIN_NEUROTYPES_HNPROG	0.0493951	0.374491	0.418446	1.16841	493	157	Ddc,Nuf2,Sema3a,Aspa,Megf6,Gtse1,Hjurp,Wnt5a,Neurog1,Sox11,Myt1,Frem2,Fam83d,Pbk,Sox2,Igfbpl1,Ccn1,Rpl18,Dcx,St18,Sgo2a,Mki67,Pou3f2,Wnt7a,Ccna2,Plk1,Rgs4,Kif15,Ebf2,Abca1,Dph5,Cemip2,Dnah2,Birc5,Ncaph,Prc1,Dlgap5,Nusap1,Pde1a,Prmt8,Arhgap28,Ube2c,Ascl1,Cdc25b,Epha4,Mllt11,Trim59,Dcc,Fbxw7,Cdca3,Fam72a,Racgap1,Tead2,Pcbp4,Mad2l1
GOBP_RESPONSE_TO_COLD	0.0494	0.374491	0.502899	1.29249	493	38	Fos,Trh,Metrnl,Adm,Cxcl10,Ucp2,Cdh8,Slc27a1,Acadvl,Ucp3,P2rx3,Pparg,Cidea,Adrb1,Thra,Trpm8,Gmpr,Tmem135,Pcsk1n,Lpl,Atp2b1,Nfkbia
GOBP_NEGATIVE_REGULATION_OF_OXIDOREDUCTASE_ACTIVITY	0.0494771	0.374802	0.560296	1.35645	491	21	Drd5,Hp,Gzma,Il13,Slc4a1,Gfi1,Aoc3
GOBP_SENSORY_PERCEPTION_OF_BITTER_TASTE	0.0495407	0.375012	0.628289	1.40834	479	12	Car6,Tas2r119,Pip,Plcb2,Azgp1,Lpo,Rtp4,Gnat2
HP_BROAD_HALLUX_PHALANX	0.0496447	0.375127	0.592065	1.38593	488	16	Abcc9,Fgfr1,Sall1,Bmp2,Sumf1,Sall4,Fgfr2,Gata4,Fli1,Satb2
HP_BLOODY_DIARRHEA	0.0496894	0.375127	0.532655	1.32771	495	27	Tgfb1,F5,Cdkn1a,Plvap,Egfr,Srebf1,Ttc7,Cdkn2b
HP_CONVEX_NASAL_RIDGE	0.049695	0.375127	0.476883	1.25666	496	53	Col1a1,Col3a1,Col1a2,Cenpe,Ptf1a,Efemp2,Fgfr2,Alg9,Cenpj,Rnaseh2a,Xrcc4,Pex1,Donson,Fgfr3,Zmpste24,Atp7a,Mbtps2,Cplx1,Satb2,Fgfrl1,Zeb2,Klhl7,Lmna
GOBP_SPINDLE_LOCALIZATION	0.0497	0.375127	0.502728	1.29205	496	38	Cenpa,Espl1,Sapcd2,Tle6,Nde1,Llgl2,Cdk5rap2,Plk1,Spry1,Spry2,Nusap1
GOBP_RESPONSE_TO_ESTRADIOL	0.049795	0.375572	0.430527	1.186	497	115	Tgfb1,Col1a1,Slc34a1,Postn,Txnip,Tacr3,Ccn2,Aldh1a2,Nqo1,Penk,Th,Crhbp,Ass1,Cyp1a2,Egfr,Ppp1r9b,Mmp15,Endog,Rgs9,Wnt7a,Ccna2,Apob,Socs2,Tfpi,Ruvbl2,Calr,Arpc1b,Mbd3,Cyp19a1,Ncor2,Oxt,Sfrp1,Ddx18,Gper1,Igfbp2,Ggt1,Cd38,Nr2f2,Gjb2,Sstr1,Cryab,Pdgfrb,Cd4,Mbd4
GOBP_REGULATION_OF_URINE_VOLUME	0.0498386	0.375629	0.570027	1.36411	493	19	Npr1,Has2,Adm,Edn1,Slc4a1,Npr3,Gnai2,Btc,Oxt
GOBP_INOSITOL_LIPID_MEDIATED_SIGNALING	0.050095	0.376705	0.415857	1.16389	500	167	Klf4,Prr5,Dcn,Htr2a,Kit,Ceacam2,Cryba1,Fgfr1,Gsn,Edn1,Ncf1,Egfr,Csf1r,Il18,Nop53,Tnf,Myo16,Zfp36l1,Plch1,Plcd3,Unc5b,Hgf,F2,Pik3c2g,Ezr,Erbb4,Ptafr,Plcb2,Inpp5e,Pik3c2b,Npr3,Ptpn6,Pik3cd,Ceacam1,Myoc,Ier3,Egf,Fgr,Plcl2,Ccl5,Pik3ip1,Pdgfra,Kdr,Cbl,Pip5k1c,Nyap1,F2rl1,Gab1,Plcl1,Plcb3,Gper1,Sirt2,Cd28,Gata3,Mapk3,Plcb4,Csf3
GOMF_LIGAND_GATED_ION_CHANNEL_ACTIVITY	0.050095	0.376705	0.428929	1.18443	500	121	Kcnk6,Abcc9,Kcne2,Gabrq,Hcn2,Grin3b,Chrna10,Kcnh2,Kcnj14,Cftr,Kcnj5,Gabra6,Gria3,Chrng,Cnga3,Ccdc51,P2rx3,Gabra1,Kcnj12,P2rx7,Chrnd,Glra2,Chrnb1,Chrna6,Pkd2,Cnga4,Kcnk1,Cnga1,Aqp1,Chrna2,Grik3,Hcn4,Hcn1,Kcnj1,Grid2,Kcnj13,Gabrr1,Chrna5,Gabra4,Trpm8,Cnga2,Grin2c,Itpr1,Chrna3,Asic3,Gabra5,Asic5,Grid1,Glrb,Scnn1g,Htr3a,Ryr3,Htr3b
Gemma_GSE81672_Ketamine_and_Imipramine_Reverse_Transcriptional_Signatures_of_Susceptibility_and_Induce_Resilience-Specific_Gene_Expression_Profiles_HC_treatment_ketamine_Down	0.0501222	0.376705	0.598897	1.38924	491	15	Gh,Prr5,St18,B3galt5,Amer3,Rgs22,Fkbp5
GOBP_NEGATIVE_REGULATION_OF_MUSCLE_TISSUE_DEVELOPMENT	0.0501261	0.376705	0.653547	1.41956	476	10	Igfbp5,Tgfb1,Fgf3
GOBP_FACE_DEVELOPMENT	0.0502	0.376948	0.502566	1.29163	501	38	Myh3,Col1a1,Wnt5a,Aldh1a2,Tiparp,Csrnp1,Cldn5,Rarg,Msx1,Pdgfra,Mmp2,Rras,Scx,Stra6,Mapk3
HP_ERYTHEMA	0.050295	0.376948	0.450613	1.2183	502	80	Serping1,Col1a1,Clec7a,Col7a1,Psmb8,Krt5,Gjb3,Pkp1,Plcg2,Kit,Sult2b1,Egfr,Xpa,Gjb4,Srebf1,Dsp,Krt1,Aqp5,Mefv,Slurp1,Xrcc4,Mbtps2,Cd28,Scn11a,Tnfrsf1a,Gjb2,Ddb2,Lig4,Pgm3,Il17ra,Itga3,Ercc5,Ndufb11,Sting1,Hpgd,Fech,Porcn
GOBP_BONE_GROWTH	0.0503258	0.376948	0.544403	1.33935	501	24	Stc1,Bnc2,Nppc,Fgfr2,Rarg,Evc,Ecm1,Fgfr3,Tgfbr2,Zmpste24,Col27a1,Lepr
GOBP_CELL_DIFFERENTIATION_INVOLVED_IN_EMBRYONIC_PLACENTA_DEVELOPMENT	0.0503728	0.376948	0.564888	1.359	499	20	Socs3,Krt8,Snai1,Fzd5,Spint2,Gcm1,Stk4,Hand1,Stk3,Nr2f2,St14,Krt19,Gjb5
DURANTE_ADULT_OLFACTORY_NEUROEPITHELIUM_SUSTENTACULAR_CELLS	0.0504008	0.376948	0.535602	1.33006	502	26	Fam3d,Tspan8,Krt8,Mgst1,Nos2,Prss23,Aqp5,Agr2,Wfdc2,Msmb,Tff3,Tspan1,Elf3
GOMF_SODIUM_INDEPENDENT_ORGANIC_ANION_TRANSMEMBRANE_TRANSPORTER_ACTIVITY	0.0504414	0.376948	0.652972	1.41831	479	10	Slco5a1,Slc22a7,Slc22a6,Slco1a5,Slco2b1,Slco1c1
HP_ABNORMAL_NATURAL_KILLER_CELL_MORPHOLOGY	0.0504414	0.376948	0.652901	1.41815	479	10	Sp110,Pik3cd,Gata2,Il2rg,Jak3,Lyst,Pgm3,Ap3b1,Knstrn
GOBP_CD4_POSITIVE_ALPHA_BETA_T_CELL_ACTIVATION	0.050495	0.376948	0.458872	1.23125	504	70	Tmem98,Ptger4,Sash3,Hlx,H2-Ea,Vsir,Il18,Ccl19,Relb,Batf,Cd86,Nckap1l,Tnfsf4,Cbfb,Tox,Rsad2,Ripk2,Jak3,Runx3,Il2,Zbtb7b,Bcl3,Lgals7,Tgfbr2,Atp7a,Il6,Gata3,Zc3h12a,Il4ra,Arg2,Socs5,Anxa1,Cd55b,Cd81,Sh3rf1,Smad7,Loxl3,Prkcq,Pla2g2d,Il23a
HP_HASHIMOTO_THYROIDITIS	0.0505051	0.376948	0.637563	1.40788	484	11	Plcg2,Tbx2,Slc12a3,Clcnka,Ttc7
GOBP_CYCLIC_NUCLEOTIDE_BIOSYNTHETIC_PROCESS	0.0505204	0.376948	0.576664	1.37054	499	18	Npr1,Nppa,Gucy2c,Gucy2e,Adcy4,Nppc
GOBP_NEGATIVE_REGULATION_OF_POTASSIUM_ION_TRANSMEMBRANE_TRANSPORT	0.0505742	0.376965	0.564698	1.35854	501	20	Kcne2,Kcne4,Kcnh2,Kcne1,Rgs4,Bin1
GOBP_RESPONSE_TO_ABIOTIC_STIMULUS	0.0505949	0.376965	0.367838	1.07218	505	998	Hspa1a,Ptgs2,Fos,Col1a1,Psmb9,Kcna5,Rpe65,Cybb,Col3a1,Psmb8,Nppa,Postn,Opn3,Stc1,Dcn,Neto1,Hk2,Mgarp,Txnip,Tlr8,Ptger4,Trh,Tacr3,Egr1,Ccn2,Grk4,Dnajb1,Htr2a,Bdkrb1,Cdkn1a,Neurog1,Pde6b,Metrnl,Adipoq,Jup,Per2,Alas2,Rcsd1,Kit,Car2,Pde6a,Reg1,Myc,Psme2,Krt14,Krt8,Insrr,Npffr2,Vcam1,Ltbr,Nqo1,Ankrd23,Fbxo4,Bglap,Penk,Gsn,Th,Tifab,H2ax,Ptprc,Ntsr1,Adm,Eif4ebp1,Edn1,Cxcl10,Pbk,Ucp2,Chrna10,Plekhb1,Tspo…
HP_TORSADE_DE_POINTES	0.0506837	0.377005	0.615891	1.39743	492	13	Kcne2,Kcnh2,Scn4b,Kcnj5
HP_ABNORMALITY_OF_THE_TARSAL_BONES	0.0507949	0.377005	0.445734	1.21016	507	87	Myh3,Tbx4,Dlk1,Slc29a3,Col1a2,Fgfr1,Ofd1,Fbln1,Aebp1,Smpd4,Psat1,Dok7,Wnt7a,Phex,Chrng,Col2a1,Tnni2,Cant1,Fgfr2,Ngly1,Pex1,Inppl1,Fgfr3,Mmp2,Zmpste24,Atp7a,Gpx4,Adamtsl1,Satb2,Rspry1,Zeb2,Atp6ap2,Lmna,Puf60,Fig4,Ercc5
GOBP_INTERMEMBRANE_LIPID_TRANSFER	0.0508	0.377005	0.502114	1.29047	507	38	Gltp,Stard5,Mttp,Osbpl8,Abcg8,Apob,Apoa4,Abca1,Abcg5,Stard3,C2cd2l,Gramd1b,Apoe,Stard4,Pltp,Apoa1,Pitpnm1
GOMF_LIPID_TRANSFER_ACTIVITY	0.0508	0.377005	0.502114	1.29047	507	38	Gltp,Stard5,Mttp,Osbpl8,Abcg8,Apob,Apoa4,Abca1,Abcg5,Stard3,C2cd2l,Gramd1b,Apoe,Stard4,Pltp,Apoa1,Pitpnm1
GOBP_REGULATION_OF_NUCLEOTIDE_BINDING_OLIGOMERIZATION_DOMAIN_CONTAINING_SIGNALING_PATHWAY	0.0508175	0.377005	0.637046	1.40674	487	11	Hspa1a,Slc15a3
HP_ABNORMAL_BLOOD_CHLORIDE_CONCENTRATION	0.0508175	0.377005	0.637074	1.4068	487	11	Clcnkb,Wnk4,Bsnd,Clcnka,Kcnj1,Klhl3
GOBP_NEGATIVE_REGULATION_OF_ALPHA_BETA_T_CELL_ACTIVATION	0.0509459	0.377688	0.522177	1.31451	508	30	Tnfrsf14,Hlx,Vsir,Tnfsf4,Cbfb,Cblb,Jak3,Runx3,Il2,Zbtb7b,Cd300a,Lgals7,Zc3h12a,Il4ra,Arg2,Socs5,Anxa1,Smad7,Loxl3
GOBP_ANIMAL_ORGAN_MATURATION	0.0509835	0.377699	0.550916	1.34882	507	23	Ret,Aldh1a2,Snx10,Bmp2,Fat4,Dchs1,Rflnb,Fgfr3,Mbtps2,Gata3
GOBP_CELL_FATE_COMMITMENT_INVOLVED_IN_FORMATION_OF_PRIMARY_GERM_LAYER	0.051066	0.378041	0.590393	1.38202	502	16	Klf4,Sox17,Sox2,Sfrp2,Leo1,Gata6,Rtf1
GOBP_SEROTONIN_UPTAKE	0.051177	0.378593	0.652114	1.41644	486	10	Slc18a2,Slc22a2,Slc22a3
HP_VOMITING	0.0512949	0.379196	0.404665	1.14269	512	223	Cyp11a1,Hmgcs2,Avpr2,Serping1,Col1a1,Ret,Aspa,Nubpl,Cdkn1a,Fgfr1,Bckdha,Six3,Ass1,Ucp2,Egfr,Cyp11b1,Slc7a7,Mttp,Zic2,Tnf,Met,Slc22a5,Col5a1,Ndufaf1,Mrap,Cps1,Trmu,Hsd3b1,Slc5a1,Slc12a3,Acadvl,Arg1,Avp,Galc,Atp6v0a4,Col4a6,Cdkn2b,Mefv,Sugct,Mpv17,Ndufs7,Hlcs,Ndufaf4,Kcnj1,Actg2,Oplah,Timm22,Spp1,Msx2,Acat1,Elp1,Cfi,Trp53,Stk11,Col4a5,Ppox,Ednra,Mlycd,Hmgcl,Enpp1,D2hgdh,Fbp1,Krit1,Acy1,Zeb2,Tnfrsf1…
HP_THICKENED_CORTEX_OF_LONG_BONES	0.0514922	0.380385	0.65185	1.41587	489	10	Tgfb1,Col1a1
GOBP_SEROTONIN_TRANSPORT	0.0516318	0.381146	0.575843	1.36859	510	18	Slc18a2,Slc22a2,Syk,Slc22a3,Htr1b,Crh,Itgb3
GOBP_SERINE_FAMILY_AMINO_ACID_BIOSYNTHETIC_PROCESS	0.0517522	0.381764	0.597148	1.38519	507	15	Serinc5,Cth,Shmt1,Psat1
DropViz_STR_Astrocyte_Gja1_cluster-markers.csv	0.0518948	0.382428	0.426103	1.17941	518	128	Igfbp5,Rbp1,Fzd2,Cyp4f15,Fabp7,Id3,Vcam1,Fxyd1,Lcat,Pdlim4,Sox2,Tmem100,Acsbg1,Il18,Mgst1,Scrg1,Slc38a3,Rorb,Cd63,Id2,Cyp4f14,Slc27a1,Papss2,Mt3,Ezr,Smpdl3a,Thrsp,Mt1,Crot,Lgi4,Adhfe1,Hsd11b1,Nkain4,Ddah1,Cideb,Phkg1,Ephx2,Cyp2j9,Timp4,Fgfr3,Slc15a2,Apoe,Cxcl14,S1pr1,Tlcd1,Baalc,Grin2c,Slc6a11,Gpr37l1,Atp1b2,Eva1a,Hepacam,Crym,S100a1,Bcan,Lfng,Mfge8,Tst,Btbd17,Appl2,S100a6,Cldn10,Slc7a10,Cst3,Tri…
HP_ORTHOSTATIC_HYPOTENSION	0.0519156	0.382428	0.507966	1.29658	518	35	Ttr,Col1a1,B2m,Gsn,Cyp11b1,Col5a1,Lmnb1,Elp1,Atp7a,Lepr,Hexb,Chrna3,Il12a,Coq2,Irf5,Arsa,Dbh
HP_MULTIFACTORIAL_INHERITANCE	0.0519948	0.382741	0.462377	1.23329	519	64	Cartpt,F5,Gjb3,Htr2a,Adrb3,Agtr1a,H2-M3,Il13,Tnf,Abcg8,F2,Ucp3,Nek1,Col2a1,Cyp3a11,Alox5,Ghrl,Pparg,Smchd1,Trp53,Il6,Enpp1,Bax,Alox5ap,Irf6,Gjb2,Ccl11,Ptgis,Nr0b2
HP_INSULIN_RESISTANCE	0.0520948	0.38305	0.458517	1.22931	520	69	Fos,Hnf1b,Agpat2,Ptf1a,Slc2a2,Cidec,Hsd3b1,Slc12a3,Gata6,Clcnka,Lipe,Pparg,Hsd11b1,Cel,Wfs1,Cyp19a1,Xrcc4,Lmnb2,Dcaf17,Zmpste24,Lepr,Lipc,Il6,Enpp1,Zfp57,Igf2bp2,Mfn2,Plagl1,Lmna,Ptpn1,Pmm2,Cep19,Nsmce2,Hnf4a,Dbh
GOBP_POSITIVE_REGULATION_OF_T_CELL_MEDIATED_IMMUNITY	0.0521104	0.38305	0.510904	1.29992	520	34	B2m,Sash3,Slc22a13,Ptprc,H2-Ea,Il18,H2-M3,Tnfsf4,Fzd5,H2-K1,Azgp1,Rsad2,Il6,Gata3,Il12a,Nectin2,Traf6,Cyrib,Cd81,Zbtb1,Fadd
LEE_AGING_CEREBELLUM_UP	0.0521948	0.3834	0.464046	1.23556	521	62	Fos,Gfap,Bdnf,Ctsz,Trim5,B2m,Mpeg1,Lgals3bp,Rhog,Cst7,F2,Ptpro,Nr4a1,Lmnb1,Gbp3,Acadvl,Amh,Sipa1l2,Tgfbr3,Trappc5,Snta1,Lgals3,Spp1,Hmox1,Apoe,C1qc,Ctsh,Hexb
GOBP_RESPONSE_TO_FLUID_SHEAR_STRESS	0.0522732	0.383705	0.524923	1.31726	521	29	Klf4,Car2,Has2,Smad6,Ass1,Mtss1,Pkd1,Abca1,Pkd2
GOBP_REGULATION_OF_LEUKOCYTE_CHEMOTAXIS	0.0526947	0.385983	0.446106	1.20929	526	84	Ccr1,Wnt5a,Cd74,Stap1,Edn1,Cxcl10,Csf1,Csf1r,Ccl19,Dapk2,Vegfc,Lbp,Cmklr1,Nckap1l,Ano6,Rin3,Calr,C5ar1,Gpsm3,Prss56,Ccl5,Rarres2,Jam3,Thbs4,Mst1,F2rl1,Il6,Aif1,C3ar1,Cxcl14,Mapk3,Mospd2,Ddt,Il12a,Rac2,Padi2,Ccr6,Dusp1,Edn2,Zfp580,Vegfd
GOBP_REGULATION_OF_MYELOID_LEUKOCYTE_DIFFERENTIATION	0.0526947	0.385983	0.440452	1.2018	526	95	Cartpt,Tgfb1,Fos,Ccr1,Trib1,Gpr137b,Adipoq,Cd74,Car2,Myc,Ceacam2,Bglap,Csf1,Inha,Tnf,Trem2,Zfp36l1,Klf10
GOBP_REGULATION_OF_LYMPHOCYTE_APOPTOTIC_PROCESS	0.0526947	0.385983	0.495765	1.2817	526	41	Efna1,Wnt5a,Cd74,Pip,Dock8,Btk,Slc39a10,Ripk3,St3gal1,Aurkb,Ccl5,Jak3,Gpam,Ormdl3,Lgals3,Ido1,Il2,Trp53,Bax,Zc3h8
HP_HYPOGONADISM	0.0529947	0.387908	0.394258	1.12345	529	302	Myh3,Tgfb1,Nr0b1,Ccdc141,Rpe65,Sema3a,Tacr3,Slc29a3,Rlbp1,Dusp6,Ar,Lrat,Pde6b,Fscn2,Pde6a,Sox10,Kiss1r,Fgfr1,Ofd1,Ntn1,Sox2,Reep6,Wdpcp,Pole,Xpa,Rin2,Sema3e,Psat1,Ctdp1,Alg1,Rgr,Bbs7,Bmp2,Ahi1,Dhx37,Impg2,Chrng,Cyp17a1,Sil1,Ube2t,Pde8b,Rho,Ccdc28b,Galk1,Cep290,Fance,Eif2s3x,Antxr1,Fanca,Mks1,Fancc,Bmp15,Rad51,Cnga1,Dmxl2,Stub1,Flrt3,Abca4,Limk1,Wfs1,Lss,Dmrt1,Smchd1,Tbl2,Nr5a1,Cisd2,Car4,Cyp19a1,…
GOBP_REGULATION_OF_TRIGLYCERIDE_METABOLIC_PROCESS	0.0531744	0.38895	0.524356	1.31584	530	29	Rgn,C3,Slc27a1,Srebf1,Plin5,Apoa4,Thrsp,Mfsd2a,Aadac,Atg14,Apoe,Fbxw7,Apoa1,Gpld1,Abhd5,Sorl1,Ctdnep1
GOBP_MESENCHYMAL_CELL_PROLIFERATION	0.053216	0.388981	0.507187	1.29459	531	35	Wnt5a,Myc,Prrx1,Fgf4,Bmp2,Fat4,Wnt11,Shox2,Fgfr2,Fgf7,Msx1,Dchs1,Tgfbr2
GOBP_RESPONSE_TO_GLUCAGON	0.0533213	0.389478	0.514369	1.3029	532	32	Glp2r,Ass1,Cps1,Ccna2,Srebf1,Adcy4,Arg1,Qdpr,Cdo1,Creb1,Prkacb,Glp1r,Cry1,Gjb2,Adcy8,Prkaca
HP_ABNORMALITY_OF_THE_PUBIC_BONE	0.0534996	0.389834	0.556305	1.34679	531	21	Abcc9,Ccn2,Frem2,Wnt7a,Fras1,Col2a1,Fgfr2,Inppl1,Atp7a,Irf5,Ccdc8,Nelfa,Ccr6,Letm1
GOMF_PHOSPHATIDYLINOSITOL_3_KINASE_REGULATOR_ACTIVITY	0.0535025	0.389834	0.588529	1.37765	526	16	Klf4,Socs3,Wdr91,Socs2,Socs7,Cckbr,Socs5,Wdr81
GOBP_INTESTINAL_LIPID_ABSORPTION	0.0535093	0.389834	0.603376	1.38593	522	14	Lima1,Abcg8,Apoa4,Fabp2,Abcg5,Cel,Apoa1,Cyp8b1
GOBP_STEROID_BIOSYNTHETIC_PROCESS	0.0535946	0.389834	0.416085	1.16277	535	160	Cyp11a1,Hmgcs2,Nr0b1,Egr1,Cyp7a1,Wnt4,Hsd17b2,Adm,Hsd17b11,Tspo,Cyp11b1,Fdxr,Cacna1h,Tnf,Cftr,Bmp2,Srebf1,Snai1,Hsd3b1,Apob,Hsd11b2,Cyp17a1,Bmp5,Apoa4,H6pd,Nfyb,Tm7sf2,Gfi1,Acacb,Fgfr4,Hsd11b1,Stard3,Cyp1a1,Lss,Elovl6,Nr5a1,Acat2,Gpam,Hsd17b4,Cyp19a1,Stard3nl,Hsd3b7,Baat,Sdr42e1,Dhrs11,Ggps1,Erlin1,Mbtps2,Prlr,Srd5a3,Apoe,Stard4,Hsd17b6,Fdft1,Apoa1,Insig2,Atp1a1,Nr1d1,Plpp6,Acaca,Cyp8b1,Slc27a2
GOBP_ACTIN_MEDIATED_CELL_CONTRACTION	0.0535946	0.389834	0.438817	1.1986	535	97	Myh3,Kcna5,Kcne2,Stc1,Tnnt2,Kcne4,Dsg2,Jup,Tnnc1,Gsn,Kcnh2,Myh4,Scn4b,Kcne1,Myl4,Kcnj5,Vim,Dsp,Dsc2,Bin1,Tnni2,Scn1a,Tnnt1,Hcn4,Snta1,Myh7,Tnni1,Actn2,Scn3b,Gata4,Dmd,Nup155,Gjc1,Scn1b,Mylk2,Atp1a1,Pik3ca,Myl3,Des
FAN_EMBRYONIC_CTX_OLIG	0.0535946	0.389834	0.375495	1.08677	535	619	Gjb1,Nkx6-2,Apod,Slc18a2,Ppp1r14a,Fam221a,Serinc5,Zfp189,Slc13a3,Aspa,Car14,Plekhh1,S1pr5,Myrf,Hapln2,Arhgef10,Ermn,Cndp1,Cyp2j6,Ugt8a,Gltp,Car2,Myo1d,Fa2h,Mbp,Sox10,Rxrg,Gjc2,Mog,Relt,Gsn,Map6d1,Cd22,Plekhb1,Csf1,Gpr62,Cldn11,Chadl,Plpp2,Errfi1,Zfyve28,Klhl21,Rgs3,Fam13c,Slc6a9,Pcsk6,Slc24a2,Acsbg1,Cdc42ep2,Zfp536,Bcas1,Klk6,Rhog,Gamt,Tubb4a,Rnase1,St18,Rhob,Fam107b,Arhgap23,Tcp11l2,Wipi1,Apcdd1…
HP_ADENOCARCINOMA_OF_THE_LARGE_INTESTINE	0.0538707	0.391568	0.613598	1.39222	523	13	Tsr2,Pole,Rpl18,Rpl35,Rpl11,Mst1,Rpl27
GOBP_REGULATION_OF_EXCRETION	0.0539557	0.391706	0.573819	1.36377	533	18	Npr1,Stc1,Agtr1a,Edn1,Avp,Agtr2,Gnai2,Oxt
GOBP_POSITIVE_REGULATION_OF_JNK_CASCADE	0.0539946	0.391706	0.458961	1.22863	539	67	Sema3a,Mmp8,Ccn2,Wnt5a,Gadd45g,Ltbr,Unc5cl,Ncf1,Ccl19,Tnf,Dusp15,Fcgr2b,Pycard,Wnt7a,Card9,Ripk2,Traf3,Traf5,Ripk1,Traf1,F2rl1,Gadd45b,Traf4,Hras,Stk3,Dusp22
HP_RETINAL_THINNING	0.0540024	0.391706	0.555723	1.34538	536	21	Pde6b,Rims2,Rho,H2-K1,Col2a1,Grk1,Abca4,Slc24a1,Cabp4
GOBP_FOLIC_ACID_CONTAINING_COMPOUND_METABOLIC_PROCESS	0.0540947	0.392011	0.548144	1.34203	538	23	Folr1,Folr2,Mthfd1l,Shmt1,Mthfd2
GOBP_POSITIVE_REGULATION_OF_CELL_ADHESION	0.0541946	0.392011	0.390279	1.11507	541	333	Ccl28,Vav1,Ret,Npy2r,Tnfrsf14,Nr4a3,Fbln2,Wnt4,Wnt5a,Jup,Cd74,Itgb2,Has2,Gcnt2,Sash3,Vcam1,Vnn1,Dock8,Syk,Ptprc,Hlx,Sox2,Apbb1ip,Csf1,H2-Ea,Prss2,Ccn1,Fut1,Col26a1,Vsir,Col8a1,Rin2,Il18,H2-M3,Ccl19,Vit,Tnf,Adgrg1,Dmp1,Pycard,Unc13d,Emilin1,Sfrp2,Ptafr,Cd86,Alox15,Nckap1l,Tnfsf4,St3gal4,Cbfb,Cspg5,Sele,Efemp2,H2-K1,Ptpn6,Grap2,Fgg,Efnb3,Lims2,Alox5,Calr,Myoc,Ebi3,Fut4,Agr2,Map3k8,Ripk2,Yes1,Ccl5,I…
Gemma_GSE10415_7_Brain_Regions_in_20_Inbred_Strains_of_Laboratory_Mice_StrainOrLine_CAST.EiJ_Up	0.0541946	0.392011	0.370613	1.07725	541	802	Ttr,Klf4,Dglucy,Serinc2,Col1a1,Gpr84,Ccdc71,Sphk1,Sfrp5,Bst2,Tmem98,Pus7l,Slc15a3,Dcn,Aspa,Fcer1g,Dlk1,Plekhh1,Ccn2,Gfap,Dnajb1,H2-Eb1,Nfatc1,Cdkn1a,Ccdc163,Loxl1,Cd74,Col1a2,Ctsz,Cmtm3,Myc,Fkbp10,Hp,Nqo1,Fbxo4,Dennd2a,Gsn,Adamtsl4,Mpeg1,Fbln1,Pcdhb21,Chrna10,E2f2,Rbm47,Tsen34,Copz2,Fcgrt,Treh,Sparc,Ccl20,Errfi1,Lypd8,Ifi27l2a,Adi1,Cd37,Snrnp48,Thg1l,Osbpl8,Irak2,Ifi35,Ubc,Erap1,Ccl19,Trem2,Cst7,…
HP_ABNORMALITY_OF_COMPLEMENT_SYSTEM	0.0541951	0.392011	0.547959	1.34158	539	23	C6,Slc7a7,C3,Galk1,C9,Spp1,Lmnb2,Cfi,C8a,C1qc,Cfp,Lmna
GOBP_TELOMERE_MAINTENANCE_IN_RESPONSE_TO_DNA_DAMAGE	0.0543131	0.392592	-0.403045	-1.37012	16	12	Rtel1,Dclre1c,Apex1,Tfip11,Dclre1a,Acd,Terf2,Ercc1,Rif1,Dclre1b,Terf2ip,Xrcc1
GOBP_NEGATIVE_REGULATION_OF_EPITHELIAL_CELL_PROLIFERATION	0.0543946	0.392908	0.434895	1.19115	543	102	Tgfb1,Prl,Ar,Wnt5a,Ceacam2,B2m,Sox2,Rgn,Sparc,Tnf,Mtss1,Ngfr,Sfrp2,Sfn,Dll4,Ceacam1,Cdkn2b,Lims2,Alox5,Ghrl,Tgfbr3,Pparg,Fgfr2,Tnmd,Slurp1,Runx3,Stk11,Sfrp1,Ptprk,Nupr1,Apoe,Cnmd,Gata3,Fbxw7,Vash1,Krit1,Nr2f2,Hpn,Dusp10,Ift74,Il12a
GOBP_LIPID_DIGESTION	0.0545178	0.393525	0.58783	1.37602	536	16	Lima1,Arx,Abcg8,Apoa4,Abcg5,Cel,Asah2,Apoa1,Cyp8b1,Clps
HP_ABNORMAL_CIRCULATING_NUCLEOBASE_CONCENTRATION	0.0546055	0.393742	0.510847	1.29777	545	33	Slc34a1,Myc,Cldn16,Hnf1b,Ehhadh,Gatm,Tnfrsf11a,Slc2a2,Pparg,Mocos,Acat1,Sars2,Hmgcl,Fbp1,Prps1
GOCC_SECRETORY_GRANULE	0.0546945	0.393742	0.37453	1.08469	546	642	Itgax,Hspa1a,S100a9,Cartpt,Ttr,Gal,Itgal,Tgfb1,Ncf2,Serping1,F5,Fermt3,Col1a1,Gpr84,Arc,Tbc1d10c,Cybb,Exoc3l,Serpina3c,Mmp8,Fcer1g,Napsa,Trh,Grp,Spp2,Arhgap45,Stbd1,Pkp1,Cyba,Loxl1,Jup,Kit,Reg1,Ctsz,Itgb2,Ceacam2,Klk8,Aoc1,B2m,Hp,Vnn1,Plg,Penk,Gsn,Ptprc,Crhbp,Edn1,Atp8b4,Ctsw,Lgals3bp,Snx10,Spaca9,Prss2,Sparc,Zg16,Cuzd1,Agpat2,Slc6a9,Serpinb12,Syt4,C3,Sftpa1,Klk6,Mgst1,Rhog,Stxbp2,Pla2g10,Vps13c,…
Gemma_GSE149195_Sequencing_to_determine_the_effect_of_neuronal_IL-1b_receptor_knockout_on_the_stress_effect_of_paired_fighting_social_defeat_in_mice_treatment_Stress_Up	0.0547048	0.393742	0.560884	1.34937	542	20	Ube2l6,Alas2,Tent5c,Isg20,Acer2,Ier3,Vwf,Anxa2
HP_ABNORMAL_HDL_CHOLESTEROL_CONCENTRATION	0.0547066	0.393742	0.594785	1.3797	536	15	Psmb8,Lcat,Slc7a7,Mttp,Abca1,Pparg,Lipc,Apoe,Apoa1,Lmna,Cep19
GOBP_C4_DICARBOXYLATE_TRANSPORT	0.0547368	0.393742	0.541477	1.33215	545	24	Slc1a5,Slc13a3,Slc25a18,Ntsr1,Lrrc8c
GOBP_REGULATION_OF_TYPE_2_IMMUNE_RESPONSE	0.0548371	0.394191	0.535792	1.32433	546	25	Cd74,Hlx,Il18,Cd86,Tnfsf4,Arg1,Rsad2,Ido1,Ecm1,Il6,Gata3,Il4ra,Arg2,Socs5,Anxa1,Cd81,Il33,Ifnb1,Il27ra
GOBP_STEM_CELL_DIVISION	0.054883	0.394249	0.565611	1.35354	543	19	Sox17,Kit,Zfp36l2,Wnt7a,Sfrp2,Ing2,Evi2b,Wwtr1,Esrrb
GOBP_NEGATIVE_REGULATION_OF_NERVOUS_SYSTEM_DEVELOPMENT	0.0549945	0.394538	0.428288	1.18084	549	118	Nkx6-2,Tmem98,Sema3a,Wnt5a,Sox11,Sox10,B2m,Ntn1,Tspo,Pitx3,Sema3e,Ascl2,Tnf,Wnt7a,Fstl4,F2,Ngfr,Cers2,Mag,Sema6c,Sema3c,Efnb3,Rtn4r,Slit1,Sema3f,Cbln1,Hes1,Trpc5,Spp1,Nrp1,Trp53,Plxna3,Sirt2,Il6,Sema6b,Dcc,Cdk5r1,Idh2,Dusp10,Ccl11,Gpr37l1,Dicer1,Tnr,Nr1d1,Sema4b,Brinp1,Sema6a,Hook3,Draxin,Tlx2,Sorl1,Sema3d,Trak2,Sema3g,Dynlt1a,Pten,Appl2,Ptprs,Ppp3ca,Ctnna1,Nog,Bmpr1a,Dll3,Rapgef2,Pax6,Nfatc4
HP_ABNORMAL_TRABECULAR_BONE_MORPHOLOGY	0.054999	0.394538	0.529056	1.31874	548	27	Slc29a3,Slc34a3,Trpv4,Usb1,Tnfrsf11a,Dmp1,Nop10
HP_ABNORMAL_SERUM_INTERFERON_LEVEL	0.0550652	0.394741	0.647759	1.40698	523	10	Psmb8,Sp110,Samhd1,Rnaseh2a,Ifih1
GOBP_REGULATION_OF_OSSIFICATION	0.0551945	0.395396	0.440919	1.20122	551	93	Isg15,Egr2,Tgfb1,Ccr1,Ptger4,Omd,Wnt4,Wnt5a,Sox11,Smad6,Fbn2,Bglap,Csf1,Ccn1,Tmem119,Bmp2,Ano6,P2rx7,Alox5,Sgms2,Tfap2a,Oxt,Pkdcc,Ecm1,Rflnb,Sfrp1,Zmpste24,Smad3,Ahsg,Enpp1,Mapk3,S1pr1
GOBP_ENTERIC_NERVOUS_SYSTEM_DEVELOPMENT	0.0553804	0.39568	0.647522	1.40647	526	10	Ret,Sox10,Hlx,Arx
DESCARTES_FETAL_EYE_PDE11A_FAM19A2_POSITIVE_CELLS	0.0554128	0.39568	0.611782	1.3881	538	13	Slc18a3,Slc10a4,Rgs4,Rgs5
HP_SPONDYLOLISTHESIS	0.0554532	0.39568	0.60231	1.38348	541	14	Myh3,Bmp2,Idua,Col2a1,Man2b1,Tgfbr2,Smad3
ZHONG_PFC_C1_ASTROCYTE	0.0554607	0.39568	0.550892	1.34133	551	22	Adora2b,Cd82,Efna1,Slc25a18,Scrg1,Veph1,Sptlc1,Apoe,S1pr1,Gpx3,Add3
GOBP_TRANSMISSION_OF_NERVE_IMPULSE	0.0554945	0.39568	0.467754	1.24056	554	58	Cartpt,Scn4a,Drd5,Cldn19,Cacng5,Clcn1,Cacna1h,Mag,Avp,P2rx3,Ghrl,Cacng4,Scn1a,Cacng3,Sptbn4,Jam3,Scn7a,Kcna1,Gper1,S1pr1,Cacng8,Scn11a,Cacna1i,Scn1b,Tnr,Nfasc,Fmr1
HP_INCREASED_SUSCEPTIBILITY_TO_FRACTURES	0.0554945	0.39568	0.411725	1.15452	554	177	Myh3,Col1a1,Slc34a1,Ccdc141,Sema3a,Tacr3,Slc29a3,Dusp6,Cdkn1a,Car2,Col1a2,Sox10,Slc34a3,Kiss1r,Fkbp10,Fgfr1,Snx10,Casr,Ehhadh,Gatm,Slc7a7,Rin2,Usb1,Trem2,Tnfrsf11a,Nop10,Slc4a1,Wnt1,Sec24d,Chrng,Pde8b,Efemp2,Scarb2,Col2a1,Cdkn2b,Chek2,Chrnd,Sgms2,Mpv17,Fgfr2,Mtap,Ngly1,Flrt3,Cbl,Elp1,Trp53,Mmp2,Atp7a,Mbtps2,Hras,Dcc,Atp7b,Hs6st1,Satb2
HP_ABSENCE_OF_SECONDARY_SEX_CHARACTERISTICS	0.0555	0.39568	0.494947	1.27692	554	40	Cyp11a1,Nr0b1,Tacr3,Dusp6,Kiss1r,Fgfr1,Dhx37,Hsd3b1,Cyp17a1,Nr5a1,Wt1,Gata4,Lepr,Hs6st1,Lhx4,Fgf8,Gnrh1
GOBP_MUSCLE_CELL_PROLIFERATION	0.0557944	0.397003	0.416859	1.16255	557	152	Klf4,Igfbp5,Npr1,Apod,Adamts1,Foxc1,Trib1,Igfbp3,Nr4a3,Cdkn1a,Adipoq,Edn1,Tbx2,Egfr,Alox12,Il18,Irak4,Il13,Htr1b,Tnf,Id2,Ccnb1,Erbb4,Ptafr,Npy5r,Gata6,Efemp2,Nppc,Npr3,Six5,Tgfbr3,Pparg,Xrcc5,Fgfr2,Gli1,Pde1a,Ccl5,Gnai2,Cdh13,Nqo2,Hmox1,Mmp2,Tgfbr2,Gper1,Il6,Aif1,Fgf20,S1pr1
GOBP_FOREBRAIN_GENERATION_OF_NEURONS	0.0558	0.397003	0.488053	1.26796	557	44	Sema3a,Bcl11b,Wnt5a,B2m,Nrp2,Csf1r,Sall1,Arx,Slc4a10,Erbb4,Gata2,Fgfr2,Lhx5,Hes1,Ascl1,Plxna3,Atp7a,Atf5,Satb2,Zswim6,Uncx,Fgf8
GOBP_XENOBIOTIC_TRANSPORT	0.0558	0.397003	0.50363	1.28867	557	36	Slc22a4,Slc22a2,Slc22a3,Lrrc8c,Slc22a5,Slc6a13,Abca8b,Pdzk1,Abcg2,Lrrc8a,Slc7a5,Slc2a1,Slc17a3,Slc6a6,Slc15a2,Cldn1,Slc22a18
GOBP_HEART_FORMATION	0.0558396	0.397014	0.540593	1.32998	556	24	Folr1,Wnt5a,Sox17,Lemd2,Bmp2,Wnt11
GOBP_LONG_TERM_SYNAPTIC_DEPRESSION	0.0559006	0.397177	0.528311	1.31688	557	27	Arc,Drd5,Slc24a2,Shank2,Cbln1,Slc24a1,Sorcs3,Grid2,Cd38,Plk2,Adcy8,Kcnb1,Sorcs2,Fmr1,Pick1,Pten
GOBP_DEFENSE_RESPONSE_TO_GRAM_NEGATIVE_BACTERIUM	0.0561168	0.398441	0.505812	1.29108	560	35	Tnfrsf14,Mpeg1,Lypd8,Rnase6,Nos2,Lbp,Pycard,Camp,F2,Cxcl5,Aqp1,Rarres2,Optn,Ssc5d,F2rl1,Il6,Adgrb1,H2bc21,Cd4
GOBP_ADENYLATE_CYCLASE_ACTIVATING_G_PROTEIN_COUPLED_RECEPTOR_SIGNALING_PATHWAY	0.0562944	0.399114	0.432695	1.18748	562	106	Adgrg2,Drd5,Ptger4,Calca,S1pr5,Adrb3,Adm,Cxcl10,Oprm1,Adgrg1,Ptger2,Mrap,Adgrg6,Adgrl2,Mrap2,Adcy4,Abca1,Lpar3,Gnaq,Adrb1,Gpr6,Gpr12,Gnai2,Ucn2,Adra1a,Lpar1,Akap13,Adra2a,Lgr5,Adgrb3,Gper1,Glp1r,Pthlh,Lpar2,Gpr4,Galr2,Adgrb1,S1pr1,Gpr161,Adra2b,Adra2c,Iapp,Adcy8
GOMF_MHC_PROTEIN_BINDING	0.0563167	0.399114	0.560068	1.3474	558	20	Clec7a,Tap1,Cd74,Fcrl6,Cd8b1,Col2a1,Klrd1,Cd8a
HP_NEOPLASM_OF_THE_PARATHYROID_GLAND	0.0563266	0.399114	0.578333	1.3653	555	17	Ret,Cdkn1a,Casr,Slc12a3,Clcnka,Cdkn2b
GOBP_DEVELOPMENTAL_MATURATION	0.0564944	0.399963	0.40666	1.1455	564	206	Gal,Clec7a,Ret,C1ql1,Epha8,Wnt5a,Cdkn1a,Cdh3,Sox10,Aldh1a2,Six3,Pgr,Snx10,Scarf1,Nr4a2,Syt4,C3,Ccl19,Cftr,Bmp2,Cd63,Slc26a6,Ccnb1,Wnt1,Cdc20,Btk,Angptl8,Fev,Fzd5,Fat4,Cbfb,Bhlha15,Nppc,Fbxo5,Cebpa,Myoc,Tmem79,Gata2,Lgi4,Igsf21,Lyl1,Pparg,Sclt1,Cln5,Sptbn4,Hes1,Klf2,Dchs1,Ascl1,Rflnb,Cdc25b,Farp2,Fgfr3,Mmp2,Kcnip2,Adgrb3,Mbtps2,Ropn1l,Bfsp1,Sirt2,Actl6b,Gata3,S1pr1,Zdhhc2,Cdk5r1,Trip13,Anks1,Nefl,…
HP_OSTEOSARCOMA	0.0565292	0.399963	0.578064	1.36466	557	17	Tsr2,Rpl18,Rpl35,Cdkn2a,Chek2,Mtap,Rpl11,Trp53,Rpl27,Lmna,Mdm2
GOBP_REGULATION_OF_FEEDING_BEHAVIOR	0.0565828	0.399963	0.571345	1.3579	559	18	Npy2r,Trh,Tacr3,Nr4a3
GOBP_REGULATION_OF_SMOOTH_MUSCLE_CONTRACTION	0.0566	0.399963	0.47987	1.25738	565	49	Sphk1,Npy2r,Tacr3,Kit,Edn1,Ptafr,Arhgap42,Ghrl,Kcnb2,Dapk3,Dock4,Ormdl3,Oxt,Adra1a,Adra2a,Gper1,Chrna3,Adra2b,Adra2c,F2r,Tacr2,Kcnma1,Gucy1a1,Atp2b1,Edn2,P2rx1,Rgs2,Cnn1
[truncated: 8,943 more rows]
