# Supplementary material for: A Meta-Analysis of the Converging Effects of Different Classes of Antipsychotics on the Frontal Cortex Transcriptome in Laboratory Rodents and Non-Human Primates
Source: bioRxiv. 2026 Jun 29:2026.06.24.734301. Preprint. [Version 1] doi: 10.64898/2026.06.24.734301 (PMC13345317; doi:10.64898/2026.06.24.734301)
Supplement: Supplement 4 [file media-4.xlsx]

## Sheet: ColumnDefinitions
Column Name	Column Definition
pathway	The gene set name
pval	The nominal p-value for the enrichment of antipsychotic-related differential expression within the gene set
padj	False discovery rate (FDR) corrected p-value for the enrichment of antipsychotic-related differential expression within the gene set
ES	Enrichment score for the enrichment of antipsychotic-related differential expression within the gene set
NES	Normalized enrichment score for the enrichment of antipsychotic-related differential expression within the gene set
nMoreExtreme	Number of genes in the gene set with differential expression effects beyond what would be expected by random chance (as determined by permutation)
size	Gene set size
leadingEdge	A list of the genes in the gene set with the largest effects of antipsychotic - note that the order of the genes listed in this column is not consistently based on effect size (it depends on the direction of effect)
More information about fGSEA analysis can be found here:
https://bioconductor.org/packages/release/bioc/html/fgsea.html
https://www.biorxiv.org/content/10.1101/060012v3

## Sheet: RodentMetaAnalysis_DirectionalG
pathway	pval	padj	ES	NES	nMoreExtreme	size	leadingEdge
MEISSNER_BRAIN_HCP_WITH_H3K4ME3_AND_H3K27ME3	0.00011542	0.0383653	0.312931	1.56575	0	825	Nkx6-2,Ppp1r14a,Igfbp5,Cdca7,Npr1,Cartpt,Nkx2-2,Slc13a3,Rprm,Cpne7,Cbln1,Tmem98,Cdc42ep1,Slc1a5,Aldh1a2,Mgarp,Fgf5,Cdk1,Hjurp,Nxph4,Lama1,Slc12a4,Kdelr3,Rcsd1,Carhsp1,Adora2b,Txnip,Stat5a,Dapk2,Zic3,Sfrp1,Adamts8,Fgfr2,Prr5l,Pde8a,Pstpip2,Onecut1,Hhex,Gcnt1,Aif1l,Cd9,Dsg2,Slc35d3,Sapcd2,Fzd2,Dusp10,Tubb2b,Id3,Copz2,Ndrg1,Llgl2,Cldn11,Tmem163,Foxc1,Tmem51,Vipr2,Cdk18,Egfr,Igsf21,Pmp22,Gipc2,Emilin…
GOBP_CENTRAL_NERVOUS_SYSTEM_DEVELOPMENT	0.000116986	0.0383653	0.288591	1.43691	0	755	S100a9,Nkx6-2,Nnat,Apod,Nkx2-2,Gjc2,Sox10,Myrf,Sphk1,Aspa,Cbln1,Tmem98,Klk6,Mog,Aldh1a2,Erbb4,Dcx,Hapln2,Cnp,Myo1d,Zic4,Col3a1,Ldlr,Ak4,Cdk5rap1,Cdk5rap2,Ager,Zic3,Sfrp1,Fgfr2,Lpar1,Mag,Mobp,Fa2h,Actl6b,Nde1,Tctn1,Dusp10,Id3,Atf5,Gsn,Pafah1b3,Ugt8a,Tspan2,C3,Mbp,Foxc1,Nrp2,Eml1,Egfr,Sox11,Wnt7a,Sfrp2,Wnt5a,Tgfb1,Th,Mxra8,Mal,Six3,Slc8a3,Faim2,Vax2,Slc8a1,Olig1,Fancd2,Kalrn,Cldn3,Padi2,Pbx3,Stxbp3…
Gemma_GSE23182_Systemic_inflammation_modulates_Fc_receptor_expression_on_microglia_in_chronic_neurodegeneration_disease_prion.disease_Up	0.000119062	0.0383653	0.368778	1.82122	0	655	Itgax,Igfbp5,Gfap,Cybb,S100a4,Slc14a1,Slc1a5,Tspo,Angpt1,Cmtm3,Lcat,Fabp7,Slc29a3,S100a16,Gcnt1,Apbb1ip,Rab7b,Cd9,Vasp,Ddr1,Id3,Gusb,C3,Stx2,Gfpt2,Pdlim4,Slc12a9,Pmp22,Gm2a,Eif4ebp1,Zmpste24,Tbxas1,Ccl3,Ctsz,Tgfb1,Micall2,Tifab,Fxyd1,Myo9b,Ncf1,Trim25,Srebf1,Gnai2,Mtmr10,Szrd1,S100a11,Vsir,Padi2,Lgals3,Spp1,Clec4a3,Sall1,Cyba,Slc4a4,Cln3,Dhrs4,Aldh1l2,Vav1,Slc15a2,Akap13,Rin2,Gal3st4,H2-M3,Tmem10…
Gemma_GSE117758_Cell-type_specific_transcriptional_profiling_of_glucocorticoid_receptor-dependent_changes_in_the_nucleus_accumbens_cell_type_neuron_Down	0.000119574	0.0383653	0.459699	2.26677	0	639	Nkx6-2,Plekhh1,Ppp1r14a,Apod,Gal,Nkx2-2,Cdc42ep2,Calb2,Gjc2,Gfap,Slc13a3,Sgk2,Rprm,Slc22a4,Sox10,Sphk1,Slc18a3,S1pr5,Cbln1,Slc17a6,Tmem98,Cd82,Klk6,Slc6a9,Mog,Tppp3,Hapln2,Phlda3,Cnp,Dcn,Cers2,Kcnj16,Wscd1,Car14,Ak4,Hs3st1,Adora2b,Lcat,Trh,Papss2,Arsg,Fgfr2,Mag,Mobp,Slc29a3,Csdc2,Gcnt1,Rab7b,Fgf1,Cd9,Endod1,Igsf1,Fa2h,Id3,Acss1,Gsn,Gal3st1,Rhog,Ugt8a,Cldn11,Grp,Slc12a2,Arhgap45,Tspan2,Car2,Cp,Jam…
Gemma_GSE117758_Cell-type_specific_transcriptional_profiling_of_glucocorticoid_receptor-dependent_changes_in_the_nucleus_accumbens_cell_type_astrocyte_Up	0.000120846	0.0383653	0.348648	1.71329	0	608	Nkx6-2,Hmgcs2,Slc13a3,Slc22a4,Rlbp1,Slc14a1,Parp12,Slc6a9,Tspo,Cxcl2,Slc12a4,Cmtm3,Kcnj16,Wscd1,Ak4,Adora2b,Cdk5rap2,Lcat,Fabp7,Papss2,Sfrp1,Fgfr2,S100a16,Fgf1,Igsf1,Nde1,Fzd2,Tubb2b,Id3,Acss1,P3h4,Copz2,Cyp4f13,Car2,Csrp1,Tmem51,Rbp1,Egfr,Pdlim4,Slc12a9,Pmp22,Gm2a,Wnt7a,Fbln2,Fcgrt,Ccl3,Ctsz,Micall2,Fxyd1,Six5,Hsd17b11,Podxl,Itga7,Frmpd1,Srebf1,Evc,Tnc,Slc4a4,Rhbdf1,Dhrs4,Kif1b,Slc15a2,Mid1ip1,C…
Gemma_GSE85136_Sex_Differences_in_Nucleus_Accumbens_Transcriptome_Profiles_Associated_with_Susceptibility_versus_Resilience_to_Subchronic_Variable_Stress_genotype_Dnmt3a.mouse.DNA.methyltransferase.3A_Homozygous.negative_Up	0.000121153	0.0383653	0.335801	1.64839	0	599	Krtcap3,Cdhr1,Nkx6-2,Gjb1,Ppp1r14a,Igfbp5,Gjc2,Gfap,Rprm,S1pr5,Trappc6a,Slc14a1,Parp12,Exoc3l,Enpp4,Cmtm3,Ldlr,Wscd1,Txnip,Lcat,Sfrp1,Rsad2,Prr5l,Stbd1,Cd9,Ccdc61,Hcn2,Id3,Acss1,Atf5,Copz2,Arhgap45,Cdk2,Pold1,Cxcr3,Oas1b,Josd2,Csrp1,Emilin2,Safb,Gng8,Unc5cl,Ccl3,Cenpb,H2-T24,Mxra8,Kcnh2,Arhgap22,Rpp25,Slc5a5,Tmem121,Gpr62,Ino80b,Anapc11,Dhrsx,Efhd1,Dapk3,Ccr1,Galnt6,Lgals3,Plvap,Tmcc2,Dok3,Slc15a…
FAN_EMBRYONIC_CTX_OLIG	0.000121536	0.0383653	0.442458	2.16647	0	578	Nkx6-2,Plekhh1,Gjb1,Ppp1r14a,Apod,Ermn,Cdc42ep2,Gjc2,Slc13a3,Sgk2,Sox10,Myrf,Aspa,S1pr5,Cndp1,Klk6,Slc6a9,Bcas1,Mog,Hapln2,Phlda3,Enpp4,Cnp,Myo1d,Cers2,Ldlr,Car14,Ninj2,Serinc5,Fgfr2,Pde8a,Lpar1,Mag,Mobp,Plekhb1,Cd9,Endod1,Fa2h,Gpr37,Edil3,Relt,Dusp10,Rbm48,Gsn,Ndrg1,Gal3st1,Cyp2j6,Rhog,Ugt8a,Cldn11,Cyb5r2,Qdpr,Slc12a2,Gltp,Car2,Jam3,Mbp,Josd2,Eml2,Csrp1,Cdk18,Map7,Gab1,Arhgef10,Mal,Chadl,Faim2,T…
Gemma_GSE85136_Sex_Differences_in_Nucleus_Accumbens_Transcriptome_Profiles_Associated_with_Susceptibility_versus_Resilience_to_Subchronic_Variable_Stress_genotype_wild.type.genotype_Down	0.000124657	0.0383653	0.340917	1.64631	0	478	Itgax,Cdhr1,Gfap,Slc22a4,Cybb,Col7a1,Trappc6a,Slc14a1,Itgal,Parp12,Lpar6,Wsb1,Txnip,Ctse,Sfrp1,Rsad2,Stbd1,Cd9,Arhgap45,Cxcr3,C3,Oas1b,Slc12a9,Insrr,Unc5cl,Ccl3,Ankrd23,Mxra8,Kcnh2,Fbxo5,Clec2d,Arhgap22,Trim25,Rttn,Ccr1,Lgals3,Man2c1,Plvap,Traf3ip3,Carmil3,Ddx17,Ccl2,Pan2,Dok3,Srsf7,Btg1,Jchain,Csf3r,Abhd4,Cd8b1,Tnf,Rpl14,Pyroxd2,Rab34,Aadat,Mtmr11,Obscn,Anks3,Slc38a6,Cybrd1,Rasa4,Tia1,Parp9,Glb1…
Gemma_GSE109315_Gene_expression_analysis_of_mouse_brain_regions_after_chronic_social_defeat_stress_(CSDS)_phenotype_resilient.to.chronic.social.defeat.stress_Up	0.000124891	0.0383653	0.332842	1.60584	0	472	Tepsin,Gjc2,S1pr5,Tppp3,Plekhh3,Wscd1,Islr2,Frat1,Mag,Mobp,Vasp,Fzd2,Gsn,Pold1,Pold2,Eml2,Csrp1,Eml1,Slc12a9,Trabd,Mvp,Cenpb,Bckdha,Ormdl3,Itga7,Adck1,Srebf1,Tmem121,Man2c1,Podxl2,Glyctk,Abcb8,Cebpd,Tfeb,Cnpy3,Adamts10,Larp6,Rab34,Igsf8,Pank4,Pkd1,Acsbg1,Bok,Slc35c2,Dok7,Swap70,Slc35b2,Mcm2,Cant1,Os9,Dpp7,R3hcc1,Mafk,Nrtn,Ilvbl,Lzts2,Puf60,Nudt3,Fxr2,Esrra,Srpx,Papss1,Mgat3,Gnl1,Acadvl,Ncdn,Arrdc…
Gemma_GSE109315_Gene_expression_analysis_of_mouse_brain_regions_after_chronic_social_defeat_stress_(CSDS)_phenotype_susceptible.to.chronic.social.defeat.stress_Up	0.000124922	0.0383653	0.328921	1.58684	0	474	Tepsin,Gjc2,S1pr5,Tppp3,Plekhh3,Wscd1,Islr2,Frat1,Mag,Mobp,Vasp,Fzd2,Gsn,Pold1,Pold2,Eml2,Csrp1,Eml1,Slc12a9,Trabd,Mvp,Cenpb,Bckdha,Ormdl3,Itga7,Adck1,Srebf1,Tmem121,Man2c1,Podxl2,Glyctk,Abcb8,Cebpd,Tfeb,Cnpy3,Adamts10,Larp6,Rab34,Igsf8,Pank4,Pkd1,Acsbg1,Bok,Slc35c2,Dok7,Swap70,Slc35b2,Mcm2,Cant1,Os9,Dpp7,R3hcc1,Mafk,Nrtn,Ilvbl,Lzts2,Puf60,Nudt3,Fxr2,Esrra,Srpx,Papss1,Mgat3,Gnl1,Acadvl,Ncdn,Arrdc…
GOBERT_OLIGODENDROCYTE_DIFFERENTIATION_UP	0.000125676	0.0383653	0.318003	1.52741	0	443	Mdc1,Cdca7,Pola2,S100a4,Cdk1,Kif22,Hjurp,Espl1,Ldlr,Gtse1,Ak4,Shmt1,Spc24,Frat1,Sass6,Zbtb12,Fam83d,Ccdc61,Pole2,Mcm7,Pafah1b3,Cdk2,Fam234a,Pold1,Pold2,Cand2,Trim59,Pbk,Fbxo5,Cdca2,Mad1l1,Fancd2,Ccnf,Cks2,Erbb3,Haus4,Atad5,Exosc8,Net1,Ddah1,Rfc3,Lsm4,Haus8,Dock5,Pttg1,Bok,Dkc1,Cdc20,Ccnk,Shq1,Sparc,Pola1,Cdca4,Tk1,Fstl1,Terf1,Ncapg2,Dnmt1,Mcm2,Mcm5,Phf1,Isoc1,Aen,Rdm1,Vim,Ube2t,Casp7,Cdkn2a,Haus5…
Johnson_2016_Coexpression_Hippocampus_Human_M20	0.000132345	0.0383653	0.553034	2.57901	0	324	Nkx6-2,Plekhh1,Gjb1,Slc5a11,Ppp1r14a,Apod,Mdc1,Nkx2-2,Ermn,Cdc42ep2,Gjc2,Sox10,Myrf,Aspa,Trappc6a,Slc6a9,Bcas1,Mog,Hapln2,Enpp4,Myo1d,Cers2,Car14,Ninj2,Sfrp1,Prr5l,Pde8a,Lpar1,Mag,Mobp,Aif1l,Endod1,Fa2h,Gpr37,Nde1,Mcm7,Dusp10,Gsn,Ndrg1,Gal3st1,Cyp2j6,Rhog,Ugt8a,Cldn11,Cyb5r2,Slc12a2,Gltp,Car2,Lemd2,Jam3,Rffl,Cdk18,Slc12a9,Pmp22,Map7,Mal,Myo9b,Chadl,Arhgap22,Phldb1,Olig1,Srebf1,Tprn,Slc44a1,Tgfa,E…
GOMF_RECEPTOR_REGULATOR_ACTIVITY	0.000132837	0.0383653	0.332075	1.54383	0	313	Nts,Ccl28,Gal,Cartpt,Cdc42ep2,Prok1,Gh,Osgin1,Fam3d,Metrnl,Fgf5,Cxcl2,Nppa,Cmtm3,Xcl1,Trh,Hgf,Fgf1,Prl,Igsf1,Tnfsf4,Wfikkn1,Grp,Timp1,Reg1,Wnt7a,Sfrp2,Wnt5a,Ccl3,Tgfb1,Adm,Tgfa,Lgals3,Fgf3,Spp1,Wnt5b,Inhbe,Ccl2,Bmp4,Il13,Tnf,Wnt11,Csf1,Npff,Sema6a,F2,Il11,Fnta,Grn,Mrap2,Angptl8,Inhba,Fam3b,Mrap,Gast,Amh,Nrtn,Sema4d,Wnt1,Cxcl5,Wnt6,Penk,Cspg5,Ccl5,Efemp1,Cxcl10,Ccl22,Gpnmb,Nmb,Cmtm5,Il2,Angpt4,Oxt
GOBP_LEUKOCYTE_MIGRATION	0.000133032	0.0383653	0.367637	1.70868	0	312	Itgax,S100a9,Ccl28,Apod,Itgal,Col1a1,Cxcl2,Angpt1,Ager,Dapk2,Xcl1,Mag,Gcnt1,Emilin1,Rhog,Slc12a2,Col1a2,Cxcr3,Jam3,Yes1,Stap1,Ceacam2,Wnt5a,Ccl3,Tgfb1,Padi2,Ccr1,Lgals3,Plvap,Podxl2,Ccl2,Vav1,Jchain,Csf3r,Tnf,Csf1,Shc1,Tnfrsf11a,Slc16a3,Pik3r1,Swap70,F2,Slc7a5,Mapk3,Cmklr1,Cxcr5,Foxj1,Calr,Sele,Ada,Ptpro,Ceacam1,Cxcl5,Tnfrsf14,Adora1,Anxa1,Atp1b2,Kit,Slc7a11,Prss56,Ccl5,Rarres2,Cxcl10,Ccl22,Pros1…
Oligodendrocyte_All_Zeisel_Science_2015	0.000133494	0.0383653	0.535566	2.48396	0	307	Nkx6-2,Plekhh1,Gjb1,Slc5a11,Apod,Ermn,Cdc42ep2,Gjc2,Sgk2,Myrf,Aspa,S1pr5,Klk6,Mog,Phlda3,Enpp4,Cnp,Cers2,Rnf122,Ninj2,Hs3st1,Serinc5,Arsg,Rftn1,Mag,Efnb3,Mobp,Sass6,Fam83d,Endod1,Rab37,Gpr37,Hcn2,Ccdc163,Gsn,Gal3st1,Ugt8a,Cldn11,Cyb5r2,Qdpr,Tspan2,Car2,Mbp,Josd2,Eml1,Cdk18,Trim59,Map7,Gng8,Arhgef10,Mal,Chadl,Tmcc3,Olig1,Pcyt2,Tprn,Slc44a1,Gpr62,Mtmr10,Chn2,Galnt6,Erbb3,Tmcc2,Fhdc1,Ptprd,Tfeb,Pllp…
ZHONG_PFC_MAJOR_TYPES_ASTROCYTES	0.00013611	0.0383653	0.396185	1.80985	0	263	Gfap,Cd82,Cdc42ep1,Gatm,Dcn,Efna1,Wscd1,Ak4,Adora2b,Fabp7,S100a16,Plekhb1,Aif1l,Cd9,Ddr1,P3h4,Eepd1,Timp1,Pmp22,Psat1,Fbln2,Fxyd1,Ttyh2,Lgals3,Tnc,Slc4a4,Adgrg1,Slc15a2,Ddah1,Scrg1,Cnn3,Rhoc,Rab34,Trim47,Slc38a3,Zfp36l1,Slc25a18,Alpl,Pltp,Acsbg1,Sema6a,Tm7sf2,Lgals3bp,Vim,Add3,H2-K1,Zfp36l2,Pttg1ip,Veph1,Atp1b2,Cspg5,Prr5,Litaf,Ifitm3,Myo10,Spry1,Spon1,Gpr37l1,Soat1,Slc3a2,Bcan,Tcf7l2,Cdc42ep4,Ml…
GOBP_GLIOGENESIS	0.000138715	0.0383653	0.452598	2.03515	0	228	S100a9,Nkx6-2,Nkx2-2,Gjc2,Sox10,Myrf,Aspa,Tmem98,Tspo,Fgf5,Cdk1,Cnp,Cers2,Ldlr,Ager,Lpar1,Mag,Mobp,Cd9,Fa2h,Dusp10,Gsn,Ndrg1,Tspan2,Stap1,Egfr,Sox11,Arhgef10,Tgfb1,Mxra8,Slc8a3,Tiam1,Olig1,Erbb3,Bin1,Adgrg1,Pitx3,Lrp2,Tnf,Slc45a3,Csf1,Bok,Pou3f2,Nf1,F2,Nrros,Grn,Mapk3,Tlr4,Wasf3,Vim,Penk,E2f1,Anxa1,Atp1b2,Cspg5,Cdk6,Nr1d1,Rela,Adgrg6,Gcm1,Eif2b4,Bace2,Sirt2,P2ry1
LU_AGING_BRAIN_UP	0.000139198	0.0383653	0.36863	1.65459	0	224	Apod,Nkx2-2,Gfap,Slc14a1,Gatm,Txnip,Serinc5,Sfrp1,Fgfr2,Fgf1,Ddr1,Gsn,Ndrg1,Cyp1b1,Zhx2,Yes1,Csrp1,Pmp22,Myof,Mal,Fxyd1,Efhd1,Vat1,Erbb3,Slc4a4,Clic4,Rin2,Cebpd,Sspn,Acsbg1,Tst,Tmed10,Vim,Add3,Adgra3,Lamp2,Ppfia1,Ung,Ifi204,Anxa3,Cryab,Twf1,Litaf,Efemp1,Myo10,Gab2,Cpne3,Spon1,Klc1,Mlc1,Pex1,Vamp3,Plod2,Actl6a,Msn,Amotl2,Wnk1,Vegfb,Ddit4,Rdx,Hebp2,Zfp423,S1pr1,Leprot,Mndal,Kdsr,Ptpn13,Tmem123,Nfe2…
Johnson_2016_Coexpression_Hippocampus_Human_M24	0.000141844	0.0383653	0.399353	1.75149	0	180	Cdca7,Slc22a4,Slc14a1,Igsf1,Ddr1,Aebp1,Gfpt2,Sfrp2,Mfap5,Gnai2,Tnc,Rin2,Ankrd35,Abhd4,Rrad,Sspn,Tjp2,Cybrd1,Pltp,Stard7,Ezr,Gna12,Tst,Fstl1,Fyco1,Add3,Tgfbr3,Pax6,Srpx,Zic2,Laptm4b,Zfp385a,Ung,Hspb8,Acox2,Rangap1,Efemp1,Rarres2,Snta1,Cdc26,Nmb,Gpr37l1,Bcan,Cdc42ep4,Ssc5d,Bckdhb,Rasl12,S100a13,Plod2,Plcd3,Igdcc4,Fubp3,Pcdh18,Pon3,Necap2,Tmem43,Myom1,Metrn,Fgfr3,Ssr1,Myl3,Daam2,Lrig1,Fgfrl1,Cby1,Go…
GOBP_GLIAL_CELL_DIFFERENTIATION	0.000142511	0.0383653	0.480724	2.09659	0	172	S100a9,Nkx6-2,Nkx2-2,Sox10,Myrf,Aspa,Tmem98,Fgf5,Cdk1,Cnp,Ldlr,Ager,Lpar1,Mag,Mobp,Fa2h,Dusp10,Gsn,Ndrg1,Tspan2,Egfr,Sox11,Arhgef10,Tgfb1,Mxra8,Slc8a3,Olig1,Erbb3,Bin1,Tnf,Slc45a3,Bok,Pou3f2,Nf1,F2,Nrros,Grn,Mapk3,Tlr4,Wasf3,Vim,Cspg5,Cdk6,Nr1d1,Rela,Adgrg6,Gcm1,Eif2b4,Bace2,Sirt2,Abca2,Gpr37l1
DropViz_STR_Microglia_Macrophage_C1qb_cluster-markers.csv	0.000143885	0.0383653	0.434033	1.88253	0	165	Lpar6,Txnip,Hhex,Gcnt1,Apbb1ip,Gusb,Cd180,Tbxas1,Ctsz,Tgfb1,Tifab,Ncf1,Clec4a3,Sall1,Cyba,Adgrg1,Vav1,Gal3st4,Csf3r,Cd37,Fcgr2b,Sparc,Susd3,Psmb8,Nrros,Ly86,Grn,Hk2,Ptgs1,Irf8,Mrc1,Ccl6,Vamp8,Lyl1,Ncf2,Scamp2,Slc15a3,Cd53,Anxa3,Unc93b1,Olfml3,Pros1,Hck,Stab1,Fcer1g,C3ar1,Ptpn6,Itgb2,Csf1r,Irf5,Laptm5,Hexa,Lst1,B2m,Cryba4,Abi3,Pon3,Wfdc17,Golm1,Hexb,Rps6ka1,Ctsd,Pycard,Entpd1,Hpgds,Tcn2,Arpc1b,Fer…
DropViz_STR_FibroblastLike_Dcn_cluster-markers.csv	0.000147102	0.0383653	0.481051	2.04222	0	142	Mfap2,Apod,Col1a1,C1qtnf2,Slc1a5,Aldh1a2,Lama1,Dcn,Kdelr3,Zic4,Col3a1,Txnip,Emilin1,Cyp1b1,Clec3b,Col1a2,Cp,Foxc1,Aebp1,Rbp1,Cnn2,Wnt5a,Mxra8,Cpz,Slc5a5,S100a11,Enpp1,Spp1,Bmp4,Cped1,Slc6a13,Csf1,Igfbp2,Zic1,Sparc,Bgn,Gjb2,Srpx2,Eva1b,Rcn3,Ptgis,Zic2,Anxa2,Slc22a6,Slc7a11,Olfml3,Efemp1,Rarres2,Ifitm3,Fam114a1,Slc3a2,Serping1,P3h3,Plscr2,Inmt,Alx3
DropViz_HC_FibroblastLike_Dcn_cluster-markers.csv	0.000147754	0.0383653	0.510559	2.13918	0	129	Hmgcs2,Mfap2,Asgr1,Apod,Slc13a3,Col1a1,Slc1a5,Aldh1a2,Omd,Lama1,Dcn,Zic4,Col3a1,Txnip,Lpar1,Emilin1,Cyp1b1,Clec3b,Col1a2,Cp,Foxc1,Aebp1,Rbp1,Ifitm1,Cdkn1c,Cnn2,Wnt5a,Mxra8,S100a11,Enpp1,Spp1,Cped1,Slc6a13,Igfbp2,Zic1,Bgn,Gjb2,Eva1b,Tgfbr3,Rcn3,Zic2,Anxa2,Ier3,Mpzl2,Slc22a6,Slc7a11,Olfml3,Efemp1,P2ry1
ASTON_MAJOR_DEPRESSIVE_DISORDER_DN	0.000148148	0.0383653	0.481757	2.02726	0	134	Apod,Mdc1,Nkx2-2,Sox10,Myrf,Aspa,Klk6,Cdc42ep1,Mog,Cnp,Fgfr2,Pde8a,Lpar1,Mag,Mobp,Gpr37,Mcm7,Ugt8a,Jam3,Cdk18,Pmp22,Arhgef10,Mal,Myo9b,Tiam1,Erbb3,Bin1,Kif1b,Pllp,Slc4a2,Pik3r1,Scarb2,Syngr2,Cyp19a1,Lamp2,Slf2,Zfp36l2,Cryab,Litaf,Abca2,Ppfibp2,Vamp3,Bcat1,Mapk8,Rdx,Stip1,Unc13a,Myo1e,Ptp4a2,Adipor2,Enpp2,Ldb3,Tmem87a
DropViz_STR_Oligodendrocytes_Tfr_cluster-markers.csv	0.000149031	0.0383653	0.754847	3.11785	0	117	Nkx6-2,Plekhh1,Gjb1,Ppp1r14a,Apod,Ermn,Cdc42ep2,Gjc2,Sox10,Myrf,Aspa,S1pr5,Cd82,Klk6,Gatm,Bcas1,Mog,Tppp3,Hapln2,Phlda3,Cnp,Cers2,Wscd1,Car14,Ninj2,Arsg,Fgfr2,Prr5l,Pde8a,Lpar1,Mag,Mobp,Plekhb1,Fa2h,Gpr37,Gsn,Ndrg1,Gal3st1,Rhog,Ugt8a,Cldn11,Qdpr,Slc12a2,Tspan2,Gltp,Car2,Jam3,Mbp,Josd2,Csrp1,Trim59,Psat1,Arhgef10,Pcolce2,Mal,Cpm,Olig1,Slc44a1,Gpr62,Efhd1,Ttyh2,Galnt6,Bin1,Clic4,Pllp,Tubb4a,Tmbim1,…
GOBP_ENSHEATHMENT_OF_NEURONS	0.000149276	0.0383653	0.517206	2.13336	0	116	Itgax,Nkx6-2,Sox10,Myrf,Aspa,Tmem98,Klk6,Bcas1,Serinc5,Lpar1,Hgf,Mag,Mobp,Cd9,Fa2h,Ndrg1,Gal3st1,Ugt8a,Cldn11,Tspan2,Jam3,Mbp,Pmp22,Arhgef10,Mal,Slc8a3,Ormdl3,Pllp,Acsbg1,Pou3f2,Nf1,Wasf3,Galc,Rarg,Adgrg6,Eif2b4,Sirt2,Abca2,Acer3
GOCC_TERTIARY_GRANULE	0.000150602	0.0383653	0.460064	1.87695	0	108	Itgax,Cybb,Gpr84,Tbc1d10c,Enpp4,Stbd1,Ceacam2,Cnn2,Pkp1,Stxbp3,Lgals3,Cyba,Dok3,Stxbp2,Camp,Idh1,Cant1,Dsp,Lamp2,Ceacam1,Vamp8,Cstb,Pgm1,Cd53,Pld1,Dbnl,Olr1,Copb1,Ano6,Fcer1g,Cd300a,Ptpn6,Ubr4,Itgb2,Rab14,B2m,Cfp,Tnfaip6,Ctsd,Nbeal2
GOBP_GLIAL_CELL_DEVELOPMENT	0.000153139	0.0383653	0.596211	2.37913	0	94	S100a9,Nkx6-2,Nkx2-2,Sox10,Myrf,Aspa,Ldlr,Ager,Lpar1,Mag,Mobp,Fa2h,Gsn,Ndrg1,Tspan2,Egfr,Sox11,Arhgef10,Mxra8,Olig1,Tnf,Pou3f2,Nf1,Nrros,Grn,Tlr4,Wasf3,Vim,Cspg5,Cdk6,Nr1d1,Adgrg6,Eif2b4,Bace2,Sirt2,Abca2
DropViz_HC_Oligodendrocyte_Tfr_cluster-markers.csv	0.000154583	0.0383653	0.807547	3.1752	0	86	Nkx6-2,Plekhh1,Gjb1,Ppp1r14a,Apod,Ermn,Cdc42ep2,Gjc2,Sox10,Myrf,Aspa,S1pr5,Gatm,Bcas1,Mog,Tppp3,Hapln2,Cnp,Carhsp1,Cers2,Car14,Ninj2,Arsg,Fgfr2,Prr5l,Pde8a,Lpar1,Mag,Mobp,Plekhb1,Fa2h,Gpr37,Gsn,Ndrg1,Rhog,Ugt8a,Cldn11,Qdpr,Slc12a2,Tspan2,Gltp,Car2,Jam3,Mbp,Josd2,Csrp1,Trim59,Mal,Phldb1,Olig1,Tprn,Gpr62,Efhd1,Chn2,Ttyh2,Galnt6,Pllp,Tubb4a,Gamt
GOBP_OLIGODENDROCYTE_DIFFERENTIATION	0.000155039	0.0383653	0.526118	2.05011	0	81	Nkx6-2,Nkx2-2,Sox10,Myrf,Aspa,Tmem98,Cnp,Lpar1,Mag,Mobp,Fa2h,Dusp10,Gsn,Tspan2,Sox11,Slc8a3,Olig1,Slc45a3,Bok,Nf1,Wasf3
GOBP_REGULATION_OF_GLIOGENESIS	0.000158128	0.0383653	0.490322	1.87923	0	74	Nkx6-2,Nkx2-2,Gjc2,Sox10,Aspa,Tmem98,Tspo,Cers2,Ldlr,Mag,Dusp10,Sox11,Tgfb1,Bin1,Pitx3,Lrp2,Tnf,Nf1,F2,E2f1,Nr1d1,Rela,Sirt2,Gpr37l1
LEIN_OLIGODENDROCYTE_MARKERS	0.000159949	0.0383653	0.744854	2.79697	0	67	Gjb1,Apod,Ermn,Sox10,Myrf,S1pr5,Gatm,Mog,Tppp3,Cnp,Cers2,Wscd1,Serinc5,Mag,Mobp,S100a16,Plekhb1,Fa2h,Gpr37,Hcn2,Gsn,Ndrg1,Ugt8a,Qdpr,Tspan2,Gltp,Car2,Mbp,Csrp1,Arhgef10,Mal,Olig1,Pcyt2,Slc44a1,Ttyh2,Clic4
DESCARTES_MAIN_FETAL_OLIGODENDROCYTES	0.000161134	0.0383653	0.582152	2.13745	0	60	Gjb1,Apod,Nkx2-2,Sox10,Myrf,Rlbp1,Bcas1,Mog,Chad,Hmx1,Mag,Mobp,Fa2h,Tmem212,Gal3st1,Cyp2j6,Ugt8a,Cldn11,Olig1,Slc44a1,Erbb3,Myt1,Scrg1,Asb5,Enpp6
GOBP_ASTROCYTE_DIFFERENTIATION	0.000161655	0.0383653	0.54077	1.96357	0	57	S100a9,Nkx2-2,Ldlr,Ager,Mag,Tspan2,Egfr,Bin1,Tnf,Pou3f2,Nf1,F2,Grn,Mapk3,Tlr4,Vim,Cdk6,Nr1d1,Gcm1,Bace2,Gpr37l1,Smo,Hes5
Park_2011_Coexpression_Hippocampus_Mouse_paleturquoise	0.000161917	0.0383653	0.607488	2.12957	0	46	Asgr1,Slc13a3,Sphk1,Aldh1a2,Omd,Mrgprf,Spp2,Foxc1,Aebp1,Uaca,S100a11,Enpp1,Slc6a13,Shc1,Fxyd5,Bgn,Gjb2,Mrc1,Ptgis,Anxa2,Serpind1,Fbln1,Slc22a6,Serping1,Rai14
Park_2011_Coexpression_Hippocampus_Mouse_skyblue	0.000161917	0.0383653	0.807756	2.83162	0	46	Ppp1r14a,Gjc2,Sgk2,Cd82,Bcas1,Mog,Tppp3,Enpp4,Cnp,Mag,Mobp,Plekhb1,Fa2h,Ndrg1,Rhog,Ugt8a,Cldn11,Tspan2,Lims2,Mbp,Josd2,Rffl,Psat1,Mal,Phldb1,Slc44a1,Efhd1,Chn2,Ttyh2,Clic4,Pllp,Slc35b2,Enpp6,Otud7b
GOBP_OLIGODENDROCYTE_DEVELOPMENT	0.000163372	0.0383653	0.644765	2.19664	0	40	Nkx6-2,Nkx2-2,Sox10,Myrf,Aspa,Lpar1,Mag,Mobp,Fa2h,Gsn,Sox11,Olig1
DESCARTES_FETAL_CEREBRUM_OLIGODENDROCYTES	0.000165044	0.0383653	0.756805	2.5285	0	37	Gjb1,Apod,Nkx2-2,Sox10,Myrf,Bcas1,Mog,Chad,Hmx1,Mag,Mobp,Fa2h,Tmem212,Gal3st1,Ugt8a,Cldn11,Olig1,Erbb3,Myt1,Scrg1,Enpp6
GOBP_ANTIMICROBIAL_HUMORAL_IMMUNE_RESPONSE_MEDIATED_BY_ANTIMICROBIAL_PEPTIDE	0.000165755	0.0383653	0.62748	2.02405	0	31	S100a9,Cxcl2,Reg1,Reg3g,Pgc,Ccl2,Camp,F2,Klk1b1,Cxcl5,Fam3a,Cxcl10,Klk1b3,H2bc21
GOBP_ASTROCYTE_DEVELOPMENT	0.00016592	0.0383653	0.653279	2.13395	0	33	S100a9,Ldlr,Ager,Tspan2,Egfr,Tnf,Pou3f2,Nf1,Grn,Tlr4,Vim,Cdk6,Nr1d1,Bace2,Smo
Oligodendrocyte_All_Cahoy_JNeuro_2008	0.00016592	0.0383653	0.815456	2.6637	0	33	Plekhh1,Gjb1,Ppp1r14a,Sgk2,Bcas1,Mog,Hapln2,Mag,Mobp,Fa2h,Gsn,Gal3st1,Ugt8a,Cldn11,Tspan2,Mbp,Rffl,Mal,Cpm,Gpr62,Galnt6,Erbb3
Oligodendrocyte_Myelinating_Zhang_JNeuro_2014	0.00016592	0.0383653	0.798242	2.60747	0	33	Gjb1,Ppp1r14a,Apod,Cdc42ep2,Aspa,Mog,Tppp3,Hapln2,Arsg,Rftn1,Plekhb1,Hcn2,Gsn,Ndrg1,Cldn11,Mbp,Cenpb,Mal,Efhd1,Slc45a3
GOBP_EMBRYONIC_EYE_MORPHOGENESIS	0.000166362	0.0383653	0.618542	1.97815	0	30	Mfap2,Sox11,Wnt5a,Th,Six3,Tbx2,Vax2,Mfap5,Tfap2a,Lrp6,Rarg,Efemp1,Sp3,Hipk2,Wnt16
GOCC_MYELIN_SHEATH	0.000166362	0.0383653	0.746025	2.38585	0	30	Ermn,Gjc2,Cnp,Myo1d,Serinc5,Mag,Mobp,Gsn,Tspan2,Jam3,Mbp,Pllp,Tubb4a
Gemma_GSE81672_Ketamine_and_Imipramine_Reverse_Transcriptional_Signatures_of_Susceptibility_and_Induce_Resilience-Specific_Gene_Expression_Profiles_NACC_treatment_ketamine_Up	0.000172563	0.0385844	0.851254	2.25845	0	14	Gjc2,Sox10,Cd82,Cdc42ep1,Gatm,Cnp,Cers2,Wscd1,Gsn,Car2
GOBP_POSITIVE_REGULATION_OF_MACROPHAGE_CHEMOTAXIS	0.000174917	0.0385844	0.772531	1.96	0	12	Csf1,Mapk3,Cmklr1,Ccl5,Rarres2,C3ar1,Csf1r
GOBP_NEGATIVE_REGULATION_OF_STEROID_METABOLIC_PROCESS	0.000241429	0.0479102	-0.688357	-2.11255	0	20	Nr0b1,Wnt4,Prox1,Erlin1,Atp1a1,Snai1,Bmp5,Gfi1,Dkk3,Bmp2
GOBP_NEGATIVE_REGULATION_OF_AMINE_TRANSPORT	0.000248571	0.0479102	-0.618699	-2.02822	0	26	Drd2,Slc43a1,Htr1b,Npy5r,Hrh3,P2ry12,Syt4,Grm7,Agtr2,Rgs4,Rgs2
Gemma_GSE88736_Transcriptomics_of_environmental_enrichment_and_cocaine_using_quantitative_next_generation_sequencing_treatment_cocaine_Up	0.000257467	0.0479102	-0.544397	-1.97145	0	39	Tmem100,Fos,Egr4,Egr2,Per2,Nr4a3,Palmd,Panx1,Cth,Crem,Itga9,Fosl2,Coq10b,Irs2,Cdkn1a,Cry1,Rnf217
GOBP_DOPAMINE_TRANSPORT	0.000258465	0.0479102	-0.526824	-1.94529	0	42	Drd2,Sncg,Slc18a2,Slc22a2,Htr1b,Slc6a2,Syt13,Npy2r,Chrnb2,Syt4
GOBP_CELL_MIGRATION_INVOLVED_IN_SPROUTING_ANGIOGENESIS	0.000260417	0.0479102	-0.538135	-2.01655	0	45	Klf4,Ptgs2,Kdr,Mmrn2,Nrp1,Gata2,Fgf2,Plk2,Adtrp,Robo1,Srf,Mia3,Pdcd10,Rhoj,Egr3
Gemma_GSE88736_Transcriptomics_of_environmental_enrichment_and_cocaine_using_quantitative_next_generation_sequencing_environmental_history_environmental.enrichment_Down	0.000261849	0.0479102	-0.472132	-1.85043	0	55	Klf4,Rbms1,Nr4a3,Grin3b,Atxn1,Rab11fip3,Fosl2,Adcy5,Shank3,Gramd1b,Polg,Camkk2,Ptpn1,Dlgap2,Bcor,Hivep3,Cit,Trerf1,Otud7a,Zbtb40,Mafg,Midn,Mthfr,Cntnap1,Adgrl1,Trak1
Gemma_GSE95740_Environmental_enrichment_increases_transcriptional_and_epigenetic_differentiation_between_mouse_dorsal_and_ventral_dentate_gyrus_neurons_treatment_enriched.environment_Up	0.000262881	0.0479102	-0.477525	-1.91839	0	62	Arl4d,Fos,Egr2,Arc,Klf2,Gadd45b,Crhbp,Dusp1,B4galnt1,Npas2,Gpr83,Sgk1,Slc38a5,Junb,Klhl40,Mchr1,Fosl2,Rgs4,Nefl,Mylk3,Syt12,Sik1,Acer2,Sorcs3,Csrnp1,Syndig1,Shisa4,Plekho1,Sh2d5,Ptpn5,Chst1
Gemma_GSE74966_Genome-wide_maps_of_chromatin_changes_uppon_contextual_fear_conditioning_in_mice_(RNA-seq)_treatment_contextual.fear.conditioning_Up	0.000266667	0.0479102	-0.538373	-2.19708	0	67	Tmem100,Fos,Egr2,Nr4a3,Kdr,Irak2,Errfi1,Crem,P4ha1,Dusp6,Enc1,Slco1c1,Lrp5,Egr1,Flt1,Fosl2,Frmd6,Cgnl1,Klf16,B3gnt2,Arid5a,Gfod2,Bcor,Wdtc1,Mlec,Egr3,Cdkn1a,Bhlhe40,Hsph1,Homer1,Eng,Mmp14
Gemma_GSE74966_Genome-wide_maps_of_chromatin_changes_uppon_contextual_fear_conditioning_in_mice_(RNA-seq)_treatment_electric.shock_contextual.fear.conditioning_Up	0.000266667	0.0479102	-0.538373	-2.19708	0	67	Tmem100,Fos,Egr2,Nr4a3,Kdr,Irak2,Errfi1,Crem,P4ha1,Dusp6,Enc1,Slco1c1,Lrp5,Egr1,Flt1,Fosl2,Frmd6,Cgnl1,Klf16,B3gnt2,Arid5a,Gfod2,Bcor,Wdtc1,Mlec,Egr3,Cdkn1a,Bhlhe40,Hsph1,Homer1,Eng,Mmp14
GOBP_PRIMARY_ALCOHOL_METABOLIC_PROCESS	0.000266951	0.0479102	-0.448494	-1.84927	0	70	Cyp11a1,Rpe65,Rdh10,Wnt4,Rdh14,Cyp1a2,Cyp11b1,Cyp2c39,Cbr4,Retsat,Cyp2c38,Aldh1b1,Adh7,Cyp3a11,Aldh3b1,Akr1b8,Rdh13,Bmp5,Gpd2,Dkk3,Aldh1a1,Lrat,Cyp1a1,Plb1,Bmp2
MANNO_MIDBRAIN_NEUROTYPES_HRGL2C	0.000274236	0.0479102	0.355901	1.61145	1	239	Nkx2-2,Pde7b,Shisa3,1700010I14Rik,Cd82,Slc6a9,Gatm,Lama1,Wscd1,Fabp7,Acss1,Eepd1,Gltp,Egfr,Pmp22,Psat1,Fbln2,Pbk,Fam89a,Arhgap42,Erbb3,Tnc,Slc4a4,Adgrg1,Lima1,Scrg1,Pllp,Rfc3,Slc25a18,Pltp,Igfbp2,Tmbim1,Thumpd2,Has2,Mcm5,Dpp7,Spry4,Kcnip1,Creb5,Birc5,Scamp2,Ccdc8,Ncdn,Atp1b2,Slc7a11,Cspg5,Kcnj1,Litaf,Spry1,Mybl2,Bcan,Mlc1,Rab13,Nkain4,Hes5,Hapln3,Morn5,Lifr,Gng7,Prkca,Cd44,Metrn,Foxl2,Plpp3,Spef1…
MANNO_MIDBRAIN_NEUROTYPES_HPROGBP	0.000279135	0.0479102	0.379448	1.68981	1	206	Cdhr1,Shisa3,Cdk1,Kif22,Hjurp,Lama1,Gtse1,Sfrp1,Fam83d,Dsg2,Mcm7,Sapcd2,Fzd2,Cdk2,Trim59,Wnt7a,Sfrp2,Fbln2,Pbk,Wnt5a,Mxra8,Fbxo5,Cks2,Sall1,Lrp2,Rfc3,Zfp36l1,Pttg1,Igfbp2,Pou3f2,Rpl18,Tk1,Ncapg2,Xrcc3,Mcm5,Hk2,Vim,Ube2t,Rnf13,Birc5,Zfp36l2,Pcna,Veph1,Arhgap11a,Dlgap5,Lmnb1,Eef1d,Tmpo,Plk1,Litaf,Prc1,Atad2,Limch1,Vit,Mybl2,Ube2c
"Gemma_GSE100236_RNA_sequencing_of_whole,_ventral_and_dorsal_hippocampus_after_different_stress_conditions_treatment_swim.stress_Up"	0.000280505	0.0479102	-0.491545	-2.06979	0	80	Klf4,Adamts1,Arl4d,Dnajb1,Fos,Zfp189,Egr2,Stk40,Arc,Klf2,Nr4a3,Trib1,Dusp1,Errfi1,P4ha1,Dusp6,Tiparp,Sgk1,Trim16,Per1,Nedd9,Egr1,Fosl2,Frmd6,Plk2,Arid5a,Tsc22d3,Irs2,Arhgef3,Cdkn1a,Sik1,Bhlhe40,Atf3,Acer2
"Gemma_GSE100236_RNA_sequencing_of_whole,_ventral_and_dorsal_hippocampus_after_different_stress_conditions_treatment_novelty.stress_Up"	0.000285878	0.0479102	-0.514017	-2.21856	0	91	Klf4,Adamts1,Arl4d,Dnajb1,Fos,Zfp189,Egr2,Per2,Stk40,Arc,Klf2,Nr4a3,Trib1,Dusp1,Errfi1,P4ha1,Tbx3,Dusp6,Tiparp,Sgk1,Ccdc117,Trim16,Per1,Nedd9,Cys1,Egr1,Fosl2,Frmd6,Plk2,Mfap3,Arid5a,Prdm2,Tsc22d3,Irf9,Irs2,Arhgef3,Cdkn1a,Sik1,Bhlhe40,Atf3,Acer2
"Gemma_GSE100236_RNA_sequencing_of_whole,_ventral_and_dorsal_hippocampus_after_different_stress_conditions_treatment_restraint.stress_Up"	0.000288018	0.0479102	-0.52363	-2.2458	0	89	Klf4,Adamts1,Arl4d,Dnajb1,Fos,Zfp189,Egr2,Per2,Stk40,Arc,Klf2,Nr4a3,Trib1,Dusp1,Errfi1,P4ha1,Tbx3,Dusp6,Tiparp,Sgk1,Ccdc117,Trim16,Per1,Nedd9,Cys1,Egr1,Fosl2,Frmd6,Plk2,Mfap3,Arid5a,Prdm2,Tsc22d3,Irf9,Irs2,Arhgef3,Cdkn1a,Sik1,Bhlhe40,Atf3,Acer2
FAN_EMBRYONIC_CTX_BIG_GROUPS_GLIAL	0.000298374	0.0488323	0.440909	1.81465	1	114	Gatm,Wscd1,Fabp7,S100a16,Aif1l,Cd9,Timp1,Psat1,Olig1,Tnc,Adgrg1,Lima1,Ddah1,Scrg1,Cnn3,Rhoc,Sema6a,Idh1,Tm7sf2,Vim,Add3,Pttg1ip,Laptm4b,Atp1b2,Myo6,Litaf,Myo10,Spon1,Bcan,Mlc1,Nkain4,Sec11c,Dhcr7,Itm2c,Plpp3,Arl6ip1,Pde4b,Dad1,Bche,Pon2,Ckb,Hey1,Sox2,Mfge8,Rcn1,Ramp1,Tspan6,Grhpr,Tmbim6,Scd1,Msmo1,Sri,Prnp,Cyp51,Txndc12,Rtn3
Johnson_2016_Coexpression_Hippocampus_Human_M23	0.000305764	0.0492474	0.429779	1.72573	1	98	Cybb,Tspo,Apbb1ip,Myof,Fcgrt,Mvp,Ctsz,H2-Ea,Pbx3,Spp1,Cyba,Csf3r,Cd37,Fxyd5,Tmbim1,Psmb8,Ly86,Csf2ra,Fgl2,Rras,Vamp8,Slc15a3,Cd53,Ifitm3,Gpnmb,Serping1,Fcer1g,Cd300a,Fgr,Ptpn6,Laptm5,Serpinb1a,Gstk1,Abi3,Cxcr4,Il4ra,Plbd1,Hexb,Pycard,Entpd1,P2rx4,Fermt3,St6gal1,Ms4a7,Ltbr,Lcp1,Alox5,Tgfbr2,Npc2
Gemma_GSE50423_Contextual_fear_conditioning_in_the_mouse_hippocampus_timepoint_24.h_Down	0.00031211	0.049484	-0.422137	-1.96095	0	142	Adamts1,Fos,Egr4,Egr2,Arc,Nr4a3,Dusp1,Tnfrsf25,Kdm3a,Errfi1,P4ha1,Dusp6,Tiparp,Scn3b,Ccdc117,Lurap1l,Junb,Ptprj,Per1,Katna1,Spns2,Egr1,Prkab2,Dnaja4,Gpr68,Cspp1,Ctsk,Naa16,Rnf115,Ints6,Foxk1,Patl1,Tfdp2,Lyst,Fam151b,Tsc22d3,Ccnjl,Kcnq2,Ago3,Setd1b,Pcgf6,Irf9,Bhlhe22,Med7,Egr3,Sik1,Swt1,Ivns1abp,Homer1,Trip6,Actn1,Xdh,Flvcr1,Chfr,Orai2,Cnot4,Pfkfb3,Rfxap
Neuron_Pyramidal_Cortical_Zeisel_Science_2015	0.000340368	0.0508587	-0.438472	-2.1001	0	181	Tnnc1,Exph5,Epha8,Arl4d,Kcnh5,Cwh43,Fstl4,Rps6ka3,Lsm11,Calml3,Cpa2,Arpp19,Gpr88,Pde8b,Col5a1,Opn3,Pip5k1c,Krt12,Ntn5,Scn4b,Myl4,Asap1,Atp1a1,Prkg2,Medag,Dock3,Prrt3,Cpne9,Klhl40,Arpp21,Numb,Gfra2,Galt,Sema3a,Zfp367,Myrip,Kcnh7,Scube1,Gpr26,Fhod3,Adrb1,Kcnj9,Camkk2,Atp2b2,Hs3st2,Htr1f,Dact2,Txnrd2,Kcnh1,Grik3,Cacna1a,Ptprk,Gtdc1,Pdzrn3,Ttl,Slc24a2,Rasgef1c,B4galt2,Cobl,Apoa1,Il12a,Grm8,Trhde,Wnt1…
GOCC_CORNIFIED_ENVELOPE	0.000340541	0.0508587	0.714246	2.05181	1	19	Jup,Dsg2,Scel,Pkp1,Pkp4,Cnfn,Krt1,Dsp,Evpl,Anxa1
GOBP_AXON_ENSHEATHMENT_IN_CENTRAL_NERVOUS_SYSTEM	0.000341297	0.0508587	0.707255	2.05278	1	20	Nkx6-2,Sox10,Myrf,Aspa,Mag,Mobp,Fa2h
Oligodendrocyte_Mature_Darmanis_PNAS_2015	0.000345841	0.0508587	0.764139	2.12803	1	17	Gjb1,Ermn,Cndp1,Klk6,Lpar1,Mag,Mobp,Ugt8a,Cldn11
Oligodendrocyte_Mature_Doyle_Cell_2008	0.000345841	0.0508587	0.767338	2.13694	1	17	Plekhh1,Apod,Ninj2,Abca8a,Efnb3,Mobp,Ndrg1,Pcolce2,Galnt6
Gemma_GSE5429_Hippocampal_gene_expression_profiling_across_8_inbred_strains:_towards_understanding_the_molecular_basis_of_behaviour_strain_BALB.cByJ_Up	0.000351083	0.0508919	0.28032	1.3946	2	743	S100a9,Gjb1,Slc5a11,Asgr1,Krt71,Npy4r,Gh,Cybb,Sphk1,S100a3,Col7a1,Cd82,Klk6,Slc6a9,Aldh1a2,Lama1,Nppa,Slc12a4,F10,Zic4,Mtmr14,Gtse1,Shmt1,Ager,Lpar1,Hmx1,Tcf7,Actl6b,Mcm7,Hcn2,Id3,Atf5,Cd40,Llgl2,Mocs1,Relb,Clec3b,Tmem134,Adrb3,Pnmt,Pold1,Timp1,Cxcr3,Josd2,Vipr2,Stx2,Ap5s1,Cel,Tbxas1,Slc27a3,Mvp,Sct,Tgfb1,Reg3g,Ntsr1,Tbx2,Six5,Vax2,Podxl,T2,Gfi1b,Ccnf,Dapk3,Trafd1,Zg16,Sorbs3,Cyba,Bin1,Plg,Rgs3,K…
Endothelial_All_Zeisel_Science_2015	0.000369549	0.0520469	-0.327849	-1.63972	0	254	Ccdc141,Arhgef5,Nostrin,Hmcn1,Ccm2l,Tnfsf10,Tdrp,Abcc9,Clec1a,Ly75,Ptprr,Kdr,Mmrn2,Lamb1,Proser2,Palmd,Ctsw,Icam2,Prom1,Tes,Dach1,Pggt1b,Sgms1,Gpcpd1,Gata2,Ptpn12,Man2a1,Edn1,Slc22a8,Ptprb,Lrrc8c,Atp11c,Dennd3,Serpinb9,Vegfc,Rapgef4,Slc38a5,Slc30a1,Ets2,Lrch1,Eogt,Cdc42ep3,Sipa1l2,Emcn,Vwa1,Klhl5,Flt1,Polk,Dusp11,Ackr2,Rbl1,Lef1,B3gnt2,Car4,Reck,Tek,Slc7a1,Unc45b,Abhd2,Tjp1,Pir,Kcnq1,Ifnar1,Shroo…
Neuron_CA1Pyramidal_Cortical_Zeisel_Science_2015	0.000369822	0.0520469	-0.384719	-1.91195	0	245	Sowaha,Gpr45,Asap2,Zfp189,Ar,Usp27x,Sez6l,Bves,Pde10a,Hectd2,Rnf150,B4galnt1,Tnfrsf25,C2cd2l,Fras1,Mical2,Npas2,Onecut2,Nlgn1,Rab3d,Wfs1,Ccdc88c,Ppfia2,Aff3,Rpusd1,Dock4,Jph1,Pou3f1,Cys1,Clcnka,Mchr1,Ydjc,Prkab2,Otub2,Sorl1,Cdc40,Trio,Klf16,Gpd2,Ahi1,Gnaq,Depdc7,Ptprs,Nedd4l,Lrrc73,Sertm1,Abi1,Zscan18,Cpt1c,Cdc25b,Syt17,Tacr3,Add2,Runx1t1,Adra2c,Cacng8,Pcdh19,Agfg2,Bhlhe22,St8sia3,Casd1,Ptpru,Pxd…
GOBP_MYELOID_LEUKOCYTE_ACTIVATION	0.000374438	0.0520469	0.302272	1.4586	2	475	Itgax,S100a9,Cybb,Sphk1,Gpr84,Itgal,Tbc1d10c,Enpp4,Serpina3c,Ldlr,Ager,Jup,Stbd1,Rab37,Gsn,Ndrg1,Rhog,Relb,Arhgap45,Gusb,C3,Stap1,Ceacam2,Gm2a,Cnn2,Wnt5a,Mvp,Ctsz,Ormdl3,Pkp1,Rab5b,Dgat1,Vat1,Padi2,Stxbp3,Lgals3,Tnip2,Cyba,Dok3,Tmem106a,Il13,Rab27a,Tnf,Stxbp2,Pla2g10,Csf1,Fcgr2b,Camp,Idh1,Tmbim1,Unc13d,Cant1,Grn,Dpp7,Tlr4,Fgl2,Krt1,Dsp,Arg1,Ostf1,Capn1,Lamp2,Ceacam1,Cxcl5,Vamp8,Cstb,Txndc5,Pgm1,A…
Gemma_GSE109315_Gene_expression_analysis_of_mouse_brain_regions_after_chronic_social_defeat_stress_(CSDS)_phenotype_susceptible.to.chronic.social.defeat.stress_Down	0.000387898	0.0525003	-0.329523	-1.66344	0	280	Neto1,Fam149a,Rps6ka3,Ar,Mbd5,Slc16a7,Nr4a3,Pcdh10,C1galt1,Serinc1,Cep126,Lrrc4c,Kdm3a,Vstm2a,Ofd1,Mob1b,Tmem255a,Cep290,Fndc3a,Gca,Rorb,Elmod1,Acsl4,Mest,Cnot7,Bmpr2,Tpr,Zfp800,Slc39a10,Syt4,Dyrk2,Arpp21,Cnksr2,Zfp770,Zfp280c,Dusp11,Lgi1,Flrt3,Hcn1,Rap2c,Tsc22d2,Prkcb,Ikzf5,Ogfrl1,Tenm2,Parp8,Ap3s1,Tbc1d19,Sox13,Dpm2,Eea1,Nsf,Tbc1d7,Ndufaf4,Micu3,Rnpc3,Pcdh19,Cul2,Taok1,Tmem230,Jazf1,Zfp612,Mter…
Gray_2014_ChronicRestraintAndForcedSwimStress_Upregulated_HC	0.000388048	0.0525003	-0.34994	-1.77074	0	284	Nostrin,Dnajb1,Dyrk3,Fos,Egr4,Zfp189,Egr2,Mtmr12,Per2,Tasp1,Stk40,Arc,Gadd45g,Gadd45b,P2ry14,Cebpb,Krit1,Tnfrsf25,Errfi1,Osbpl8,Bdnf,Crem,Lrrc8a,Cacybp,Dusp6,Sgk1,Slc19a2,Ets2,Sap30,Zfp236,Junb,St3gal2,Prmt8,Per1,Nedd9,Pptc7,Egr1,Cnksr2,Otub2,Mcm6,Utp15,Plk2,Nefm,Ptprs,Rap2c,Mfap3,Ccar1,Rasl11b,Ikzf5,Ptpn1,Pkig,Coq10b,Tsc22d3,Ppp2r2c,Dlgap2,Gjb6,Fam107a,Ipmk,Irs2,Arhgef3,Cyfip2,Cdkn1a,Glrx3
MANNO_MIDBRAIN_NEUROTYPES_HPROGFPL	0.000415628	0.0540654	0.351234	1.58283	2	232	Ddc,Cdk1,Kif22,Hjurp,Gtse1,Ak4,Fam83d,Dsg2,Mcm7,Fzd2,Cdk2,Jam3,Trim59,Cnn2,Wnt7a,Sfrp2,Pbk,Wnt5a,Fbxo5,Chn2,Sall1,Ranbp1,Atad5,Lrp2,Cdc25a,Rfc3,Zfp36l1,Lsm4,Pttg1,Igfbp2,Tk1,Mcm2,Hk2,Vim,Ube2t,Ptpro,Wnt1,Birc5,Zfp36l2,Veph1,Ccdc8,Dlgap5,Lmnb1,Eef1d,Fbln1,Tmpo,Smad6,Plk1,Cdk6,Mcm3,B3gnt5,Tff3,Prc1,Atad2,Vit,Mybl2,Calml4,Ube2c,Rai14
Gemma_GSE109315_Gene_expression_analysis_of_mouse_brain_regions_after_chronic_social_defeat_stress_(CSDS)_phenotype_resilient.to.chronic.social.defeat.stress_Down	0.0004158	0.0540654	-0.336228	-1.73026	0	338	Neto1,Fam149a,Rps6ka3,Ar,Mlip,Mbd5,Slc16a7,Nr4a3,Pcdh10,C1galt1,Gstm4,Serinc1,Cep126,Npy1r,Lrrc4c,Kdm3a,Npas2,Vstm2a,Ofd1,Mob1b,Tmem255a,Gria3,Cep290,Fndc3a,Gca,Rorb,Elmod1,Acsl4,Mest,Cnot7,Bmpr2,Tpr,Zfp800,Slc39a10,Syt4,Dyrk2,Arpp21,Cnksr2,Zfp770,Zfp280c,Dusp11,Lgi1,Flrt3,Hcn1,Rap2c,Tsc22d2,Erp44,Csnk1g1,Prkcb,Ikzf5,Ogfrl1,Tenm2,Syt17,Parp8,Ap3s1,Tbc1d19,Sox13,Dpm2,Runx1t1,Eea1,Ipmk,Nsf,Tbc1d7,N…
GOBP_PROTEIN_LOCALIZATION_TO_NUCLEUS	0.00041742	0.0540654	0.358182	1.60625	2	220	Apod,Abra,Tmem98,Ranbp17,Col1a1,Cdk1,Angpt1,Gtse1,Txnip,Jup,Hhex,Tgfb1,Ormdl3,Bmp4,Ctdnep1,Cdh1,Dkc1,Nup35,Xpa,Zic1,Pik3r1,Parp9,F2,Bcl3,Otud7b,Fbxo4,Calr,Lzts2,Rbm22,Rpl23,Pttg1ip,Msx1,Plk1,Rangap1,Jak2,Stk11,Nr5a1,Rpl11,Mdm2,Park7,Wrap53,Smo,Appl2,Tmco6,Trp53,Limk2,Nmd3,Cct4,Mavs,Gckr,Polr1a,Nvl,Glis2
DropViz_HC_Microglia_Macrophage_C1qb_cluster-markers.csv	0.000424689	0.0540654	0.369634	1.62281	2	181	Lpar6,Rcsd1,Txnip,Hhex,Gcnt1,Apbb1ip,Cd180,Tbxas1,Ctsz,Tgfb1,Tifab,Ncf1,Clec4a3,Sall1,Cyba,Vav1,Gal3st4,Csf3r,Cd37,Fcgr2b,Sparc,Susd3,Psmb8,Ly86,Grn,Hk2,Syngr2,Ptgs1,Irf8,Mrc1,Ccl6,Mlph,Bank1,Lyl1,Ncf2,Scamp2,Slc15a3,Cd53,Anxa3,Unc93b1,Dab2,Olfml3,Rrbp1,Hck,Stab1,Fcer1g,C3ar1,Ptpn6,Itgb2,Csf1r,Irf5,Laptm5,Hexa,Lst1,B2m,Abi3,Wfdc17,Cd33,Hexb,Rps6ka1,Ctsd,Pycard,Entpd1,Hpgds,Fermt3,Rac2,Ms4a7,Lcp1,…
Gemma_GSE50423_Contextual_fear_conditioning_in_the_mouse_hippocampus_timepoint_4.h_Down	0.000426257	0.0540654	-0.303949	-1.57165	0	357	Hspa1a,Serinc2,Hspb1,Dnajb1,Hmcn1,Fos,Egr4,Egr2,Per2,Arc,Nr4a3,Banp,Krit1,Shkbp1,Dusp1,Cth,Tnfrsf25,Ano3,Klhl41,Glt8d2,Pnpla3,Errfi1,Gpr83,P4ha1,Dusp6,Tiparp,Ccdc117,Zfp236,Junb,Usp31,Sbk1,Katna1,Klhl2,Cys1,Pdk4,Ccng2,Egr1,Prkab2,Cdh11,Slc24a4,Otub2,Dusp11,Jun,C2cd3,Creb1,Dnaja4,Cspp1,Nufip2,Depdc7,Ctsk,Naa16,Mfap3,Cysltr2,Ints6,Hspa5,Capn15,Cachd1,Sec24b,Ssh3,Camkk1,Narf,Fam151b,Prdm2,Kcnq2,Ago3…
GOBP_LEUKOCYTE_CHEMOTAXIS	0.000437318	0.054206	0.392981	1.67918	2	148	S100a9,Cxcl2,Dapk2,Xcl1,Slc12a2,Cxcr3,Jam3,Stap1,Wnt5a,Ccl3,Padi2,Ccr1,Lgals3,Ccl2,Vav1,Csf3r,Csf1,Tnfrsf11a,Swap70,Mapk3,Cmklr1,Cxcr5,Calr,Ptpro,Cxcl5,Anxa1,Kit,Prss56,Ccl5,Rarres2,Cxcl10,Ccl22,Ano6,Rin3,Fcer1g,C3ar1,Mst1,Itgb2,Csf1r,Oxsr1,Pik3cd,Wnk1,Vegfb,Il17rc,Cxcr4,S1pr1,F2rl1,Ccl17,Nbl1,Pde4b,Rac2,Ccr6,Adam17,Vegfa,Zfp580,Alox5,Mcu,Ddt,Vav3,Cklf,Cxcr2,Lgmn,Bsg,Il23a
GOBP_REGULATION_OF_PROTEIN_LOCALIZATION_TO_NUCLEUS	0.000449304	0.054206	0.419414	1.7176	2	110	Apod,Tmem98,Cdk1,Angpt1,Gtse1,Jup,Tgfb1,Ormdl3,Bmp4,Cdh1,Dkc1,Zic1,Pik3r1,Parp9,F2,Otud7b,Fbxo4,Lzts2,Rbm22,Plk1,Jak2,Stk11,Park7,Smo,Limk2,Nmd3,Cct4,Mavs,Polr1a,Nvl,Glis2,Pkia,Lamtor5,Cct3,Prkcd,Nup54,Sin3a,Wwtr1,Hcls1,Trim28,Ctnna1
DropViz_HC_Astrocyte_Gja1_cluster-markers.csv	0.000449304	0.054206	0.422569	1.73052	2	110	Gfap,Slc14a1,Kcnj16,Lcat,Fabp7,Papss2,Fzd2,Pdlim4,Fxyd1,Slc4a4,Slc15a2,Ddah1,Scrg1,Slc25a18,Acsbg1,Slc27a1,Ezr,Tst,Slc6a11,Atp1b2,Gpld1,Adhfe1,Gpr37l1,Ephx2,Bcan,Mlc1,Cyp2j9,Nkain4,Hes5,Slc7a10,S1pr1,Grin2c,Plcd4,Metrn,Fgfr3,Ppp1r3c,Plxnb1,Pdpn,Sdc4,Hepacam,Pon2,Sox2,Mfge8,Lgi4,Id4,Asrgl1,Naaa,Mt3,Tril
GOBP_NEGATIVE_REGULATION_OF_LYMPHOCYTE_ACTIVATION	0.000452625	0.054206	0.431013	1.74982	2	104	Gal,Tbc1d10c,Xcl1,Sfrp1,Tnfsf4,Ceacam2,Sox11,Scrib,Mad1l1,Vsir,Lgals3,Bmp4,H2-M3,Fcgr2b,Inhba,Fgl2,Cd80,Foxj1,Arg1,Ceacam1,Tnfrsf14,Bank1,Anxa1,Gpnmb,Fbxo7,Il2,Cd300a,Fgr,Ptpn6,Lgals7,Laptm5,Zc3h8,Il4ra,Irf1
DESCARTES_FETAL_CEREBELLUM_VASCULAR_ENDOTHELIAL_CELLS	0.000457247	0.054206	-0.273976	-1.42578	0	389	Klf4,Sertad1,Ccdc141,Nostrin,Flvcr2,Fabp4,Ccm2l,Tnn,Abcc9,Ccdc3,Rasd2,Klf2,Clec1a,Abcg2,Grap,Kdr,Mmrn2,Phldb2,Proser2,Palmd,Icam2,P2ry14,Erg,Ecscr,Emx2,Cd248,Mfsd2a,Npas2,Tmem204,Gata2,Tbx3,Slc39a8,Edn1,Dusp6,Wfs1,Stc2,Ets1,Nos2,Ptprb,Myzap,Cobll1,F2rl3,Slc38a5,Medag,Rgs5,Kl,Emcn,Stard8,Slc39a10,Vwa1,Slfn5,Flt1,Fosl2,Slc52a3,Tead4,Prkch,Shank3,Cgnl1,Pear1,Gipc3,Ckmt2,Ctsk,Bcam,Hic1,Lef1,Adgrf5,Iq…
Park_2011_Coexpression_Hippocampus_Mouse_royalblue	0.000459418	0.054206	0.435096	1.73621	2	94	Cd9,Mta2,Rhoc,Rps9,Ndufb7,Rpl18,Pef1,Pop7,Zranb1,Nudt14,Bola1,Cstb,Vkorc1,Banf1,Ddx20,Phpt1,Tmbim4,Trpt1,Wnk1,Tmem9,Cops6,Dad1,Arl2,Rac3,Snrpb,Prkrip1,Msto1,Rabac1,Mrpl34,Ndufa3,Gemin7,Ctsh,Fdps,Psma7,Ap1s1
DURANTE_ADULT_OLFACTORY_NEUROEPITHELIUM_FIBROBLASTS_STROMAL_CELLS	0.00047977	0.0549973	0.479916	1.81059	2	69	Igfbp5,Apod,Col1a1,Dcn,Col3a1,Sfrp1,Kcne4,Hgf,Gsn,Cyp1b1,Cldn11,Col1a2,Timp1,Aebp1,Sfrp2,Mxra8,Itgbl1,Sspn,Sparc,Bgn,Vim,Tfap2a,Fbln1,Rarres2,Ifitm3,Serping1,Laptm4a,Inmt,Glipr1,Plpp3,Nr2f2,Nbl1,Enpp2,Pax9,Igfbp4
Gemma_GSE16158_Gene_expression_induced_by_trace_fear_conditioning_in_murine_hippocampus_timepoint_2.h_Up	0.000484379	0.0549973	-0.68358	-2.06568	1	19	Fos,Egr4,Egr2,Arc,Dusp1,Tiparp,Slc19a2,Junb,Mest,Egr1
DESCARTES_FETAL_CEREBELLUM_OLIGODENDROCYTES	0.000485515	0.0549973	0.531031	1.87761	2	48	Apod,Sox10,Myrf,Rlbp1,Bcas1,Mog,Chad,Hmx1,Mag,Gal3st1,Cyp2j6,Ugt8a,Cldn11,Olig1,Slc44a1,Erbb3,Scrg1,Asb5,Enpp6
GOCC_TERTIARY_GRANULE_MEMBRANE	0.000487805	0.0549973	0.538905	1.87234	2	44	Itgax,Cybb,Gpr84,Stbd1,Ceacam2,Cyba,Ceacam1,Vamp8,Cd53,Pld1,Olr1,Copb1,Ano6,Fcer1g,Cd300a,Ubr4,Itgb2,Rab14
Gemma_GSE72343_Circuit-wide_transcriptional_profiling_reveals_region_specific_gene_co-expression_networks_regulating_depression_susceptibility_timepoint_28.d_chronic.social.defeat.stress_1.h_aggressor.re.exposure_Down	0.000512558	0.057153	-0.336726	-1.798	0	497	Klf4,Slc43a1,Slc18a2,Map3k8,Nostrin,Flvcr2,Fas,Hspb1,Arl4d,Ankrd33b,Dyrk3,Cwh43,Fos,Rpe65,Zfp189,Tekt5,Chek1,Egr2,Arpp19,Nat8f5,Per2,Arc,Cd7,Klf2,Ly75,Abcg2,Nr4a3,Trib1,Cyp4f15,Alas2,Banp,Proser2,Mal2,P2ry14,Cebpb,Abhd17b,Dusp1,Cth,Hrh3,Klhl41,Aass,Mfsd2a,Errfi1,Tmem204,Gata2,Lsp1,Fzd1,Arl6ip6,Chac2,Des,Isg20,Bambi,Dusp6,Tiparp,Sgk1,A2ml1,Abracl,Satb2,Aspn,Mthfd1l,Alox5ap,Lgalsl,Emp1,Ccdc117,Trim…
GOBP_NEGATIVE_REGULATION_OF_JUN_KINASE_ACTIVITY	0.00052687	0.0581104	0.784737	1.94248	2	11	Nppa,Sfrp1,Dusp10,Sfrp2
Gemma_GSE72343_Circuit-wide_transcriptional_profiling_reveals_region_specific_gene_co-expression_networks_regulating_depression_susceptibility_timepoint_28.d_chronic.social.defeat.stress_1.h_aggressor.re.exposure_Up	0.000546971	0.0596787	0.342324	1.55498	3	247	Mycbpap,Plekhh1,Nkx2-2,Gjc2,4933411K16Rik,Sox10,Col7a1,Cdc42ep1,Cdk5rap2,Morn1,Abca8a,Fgfr2,Igsf1,Gpr37,Mks1,Erp27,Cand2,Egfr,Slc12a9,Klhl10,H2-T24,Myo9b,Ring1,Itga7,T2,Phldb1,Adamtsl4,Filip1,Man2c1,Erbb3,Tnc,Carmil3,Pan2,Myt1,Zfp536,Cdh23,Cep295nl,Dnah2,Dock5,Sema6a,Eps8l1,Gna12,Traf3ip2,Fyco1,Csf2ra,Angptl8,Unc5b,Clasrp,Mcam,Creb5,Vasn,Bank1,Serpind1,Tep1,Il3ra,Atp2a3,Efemp1,Col11a1,Dusp15,Ybx2…
GOBP_AMINE_TRANSPORT	0.000568505	0.0613683	-0.4214	-1.80577	1	87	Drd2,Sncg,Slc43a1,Slc18a2,Slc22a2,Htr1b,Npy5r,Per2,Syt13,Npy2r,Hrh3,P2ry12,Aqp9,Chrnb2,Tacr2,Syt4,Avp,Grm7,Agtr2,Rgs4,Rgs2,Cck,Kmo,Syt17,Rhcg,Adra2c,Fgf20,Chrna3,Syt12
Gemma_GSE117758_Cell-type_specific_transcriptional_profiling_of_glucocorticoid_receptor-dependent_changes_in_the_nucleus_accumbens_cell_type_astrocyte_Down	0.000578035	0.0617402	-0.31191	-1.69511	0	613	Drd2,Chia1,Neto1,Gpr45,Ica1l,Fstl4,Egr4,Actn2,Npy5r,Lrif1,Sez6l,Rasd2,Mme,Pgam2,Slc16a7,Gpr88,Syt16,Ptprr,Pde10a,Spata2l,Cdh8,Fam78a,Crhbp,Trpc4,Csrnp3,Panx1,Kcnv1,Lpl,Cdk5r1,B4galnt1,Hrh3,Dmtn,Snx16,Rasgef1a,Fhl2,Vstm2a,Cacng3,Osbpl8,Gpr83,Socs2,Arhgap6,Krt12,Lrrfip1,Scn4b,Cacna2d3,Onecut2,Tmem255a,Gria3,A2ml1,Amer3,Scn3b,Khdrbs2,Cdh7,Jakmip2,Enc1,Elmod1,Atp1a1,Ttc39b,Dclk3,Pld3,Cdc42ep3,Prrt3,C…
Gemma_GSE50423_Contextual_fear_conditioning_in_the_mouse_hippocampus_timepoint_12.h_Up	0.000603136	0.063553	-0.284054	-1.545	0	633	Hspa1a,Serinc2,Ccdc141,Sowaha,Hspb1,Dnajb1,Rpe65,Per2,Abcg2,Banp,Rab30,Sclt1,Prom1,Krit1,Shkbp1,Cth,Tnfrsf25,Klhl41,Kdm3a,Mfsd2a,Sgms1,Gpcpd1,Errfi1,P4ha1,Tbx3,Dusp6,Rnft1,Stc2,Fndc3a,Lrrc8c,Mthfd1l,Rab11fip3,Scn3b,Ccdc117,Ets2,Zfp236,Lurap1l,Ptprj,Sipa1l2,Usp31,Sbk1,Per1,Katna1,Klhl2,Cys1,Ccng2,Rcor1,Spns2,Prkab2,Prdm15,Slc24a4,Polk,Otub2,Dusp11,Dgke,Jun,C2cd3,Creb1,Dbp,Gpr68,Cspp1,Nufip2,Phosph…
Gemma_GSE117758_Cell-type_specific_transcriptional_profiling_of_glucocorticoid_receptor-dependent_changes_in_the_nucleus_accumbens_cell_type_neuron_Up	0.000607533	0.063553	-0.257122	-1.39897	0	640	Klf4,Drd2,Cenpa,Mis18a,Fos,Fstl4,Ccm2l,Actn2,Arc,Gpr88,Pde10a,Spata2l,Alas2,Pcdh10,Mmrn2,Cdh8,Fam78a,Gcnt2,Csrnp3,Dusp1,Ptprv,Lpl,Cdk5r1,B4galnt1,Hrh3,Tnfrsf25,Incenp,Dmtn,E2f2,Reep6,Rasgef1a,Cacng3,Foxp1,Tmem204,Gpr83,Grb7,Pole,Scn4b,Isg20,Cacna2d3,Zfyve28,Meis2,Piezo1,Wfdc1,Sorcs1,Edn1,Wfs1,Ptprb,Itga9,Atxn1,Ccdc88c,Exd2,Sgo2a,Rapgef4,Mki67,St8sia2,Elmod1,Slc38a5,Slc30a1,Dlgap3,Robo3,Slc4a1,Spa…
MANNO_MIDBRAIN_NEUROTYPES_HENDO	0.000645161	0.0657905	-0.244547	-1.33681	0	684	Klf4,Ptgs2,Sertad1,Ccdc141,Adamts1,Plcg2,Nostrin,Flvcr2,Hspb1,Fabp4,Fos,Dysf,Rps6ka3,Ccm2l,Egr2,Krt5,Arc,Rbms1,Klf2,Clec1a,Abcg2,Rell1,Ifi44,Nr4a3,Gadd45b,Socs3,Zbtb38,Grap,Kdr,Mmrn2,Lamb1,Gdf15,Proser2,Palmd,Fam78a,Ldb2,Icam2,Erg,Krt14,Nrp1,Ecscr,Adgrl2,Dusp1,Tes,Dock6,C2cd2l,Mfsd2a,Npas2,Gpcpd1,Gata2,Crem,Tbx3,Piezo1,Slc39a8,Edn1,Dusp6,Wfs1,Hbegf,Hapln1,Sgk1,Ets1,Nos2,Ptprb,Lrrc8c,Myzap,Cobll1,…
DESCARTES_MAIN_FETAL_VASCULAR_ENDOTHELIAL_CELLS	0.000651466	0.0657905	-0.243938	-1.33371	0	687	Klf4,Avpr2,Sertad1,Ccdc141,Nostrin,Flvcr2,Tmem100,Hspb1,Fabp4,Bmper,Hmcn1,Dysf,Ccm2l,Mall,Tnn,Abcc9,Ccdc3,Rasd2,Klf2,Clec1a,Abcg2,Ptprr,Socs3,Grap,Kdr,Mmrn2,Phldb2,Prox1,Proser2,Palmd,Ldb2,Rassf9,Crhbp,Icam2,P2ry14,Erg,Ecscr,Dock6,Emx2,Met,Cd248,Mfsd2a,Npas2,Tmem204,Tpo,Gata2,Ntn5,Tbx3,Cpxm2,Slc39a8,Edn1,Dusp6,Inhbb,Wfs1,Stc2,Hapln1,Ets1,Hace1,Nos2,Ptprb,Myzap,Cobll1,F2rl3,Vegfc,Fut9,Slc40a1,Slc3…
HP_COXA_VARA	0.000658653	0.0657905	0.559673	1.88104	3	38	Tbx4,Col1a1,Fzd2,Col1a2,Wnt5a,Trpv4,Enpp1,Dmp1,Cant1,Mmp13,Dvl3
DropViz_HC_Neuron_CajalRetzius_Lhx1_cluster-markers.csv	0.000660175	0.0657905	0.565531	1.88945	3	37	Calb2,Slc17a6,Nxph4,Angpt1,Gtse1,Pafah1b3,Tmem163,Cdkn1c,Syndig1l,Ankrd35,Mrap2,Isoc1,Mab21l1,Lhx5,Rec114,Cxcr4,Mia,Nppc,Rassf4,Diablo,Kcnj5
HP_ABNORMAL_TRABECULAR_BONE_MORPHOLOGY	0.000669008	0.0657905	0.622958	1.93077	3	26	Slc29a3,Slc34a3,Usb1,Trpv4,Enpp1,Dmp1,Tnfrsf11a,Dkc1,Anapc1,Wrap53,Plcb3,Pth1r
FAN_EMBRYONIC_CTX_BIG_GROUPS_MICROGLIA	0.00067331	0.0657905	0.329007	1.51244	4	279	Itgax,Cybb,Lpar6,Gatm,Rcsd1,Folr2,Hhex,Slc29a3,Apbb1ip,Gsn,Rhog,C3,Gm2a,Tbxas1,Fcgrt,Vsir,Cks2,Ccr1,Spp1,Plvap,Sall1,Cyba,Bin1,Rin2,Gal3st4,Cebpd,Cnpy3,Cped1,Csf3r,Cd37,Zfp36l1,Rhob,Mef2a,Susd3,Ly86,Grn,Dpp7,Naga,Tlr4,Syngr2,Calr,Ptgs1,Ostf1,Irf8,Mrc1,Lamp2,Vamp8,Tmem35b,Rnf213,Zfp36l2,Pih1d1,Ier3,Scamp2,Cd53,Ifi204,Arrb2,Elf1,Dab2,Olfml3,Ppp1r15a,Rnf130,B3gnt5,Olr1,Hck,Stab1,Fcer1g,Appl2,C3ar1,C…
HU_FETAL_RETINA_MICROGLIA	0.000674309	0.0657905	0.328323	1.51063	4	283	Itgax,Cybb,Lpar6,Gatm,Rcsd1,Folr2,Txnip,Apbb1ip,Gsn,Rhog,Arhgap45,C3,Gm2a,Tbxas1,Fcgrt,Ccl3,Myo9b,H2-Ea,Gnai2,Vsir,Ccr1,Spp1,Cyba,Bin1,Vav1,Akap13,Gal3st4,Cebpd,Cnpy3,Cped1,Csf3r,Stxbp2,Cd37,Zfp36l1,Rhob,Mef2a,Swap70,Susd3,Ly86,Grn,Csf2ra,Tlr4,Fgl2,Syngr2,Ostf1,Irf8,H2-K1,Lamp2,Vamp8,Rnf213,Zfp36l2,Scamp2,Cd53,Ifi204,Arrb2,Samhd1,Elf1,Arhgap27,Olfml3,Ppp1r15a,B3gnt5,Olr1,Hck,Stab1,Sft2d1,Fcer1g,C…
HP_FEMORAL_HERNIA	0.00068764	0.0664522	0.711565	1.9225	3	15	Col1a1,Fzd2,Col1a2,Wnt5a,Dvl3,Smad4,Ehmt1
DropViz_STR_Endothelial_Flt1_cluster-markers.csv	0.000705716	0.0675557	-0.322517	-1.56424	1	204	Klf4,Ccdc141,Nostrin,Fas,Hspb1,Hmcn1,Hrct1,Tnfsf10,Klf2,Abcg2,Grap,Kdr,Mmrn2,Palmd,Icam2,Erg,Nrp1,Prom1,Mfsd2a,Sgms1,Tmem204,Gata2,Tbx3,Slc39a8,Wfdc1,Edn1,Ets1,Slc22a8,Ptprb,Cobll1,Serpinb9,Slc40a1,Slc38a5,Slco1c1,Emcn,Gsta4,Vwa1,Slfn5,Adgre5,Flt1,Polk,Cgnl1,Bcam,Lef1,Adgrf5,Iqgap1,Car4,Tinagl1,Tek,Srgn,Unc45b,Ocln,Aqp11
Gemma_GSE16158_Gene_expression_induced_by_trace_fear_conditioning_in_murine_hippocampus_timepoint_0.5.h_Up	0.000724288	0.0686855	-0.670557	-2.05793	2	20	Fos,Egr4,Egr2,Arc,Dusp1,Tiparp,Slc19a2,Junb,Mest,Egr1
GOBP_BROWN_FAT_CELL_DIFFERENTIATION	0.0007724	0.0725698	-0.508453	-1.84129	2	39	Ptgs2,Fabp4,Adipoq,Nudt7,Cebpb,Vstm2a,Ebf2,Rgs2,Adrb1,Rreb1,Sox13,Pex11a
GOBP_REGULATION_OF_BEHAVIOR	0.000788436	0.0732605	-0.468387	-1.80514	2	51	Drd2,Htr1b,Mbd5,Nr4a3,Npy2r,Npas2,Nlgn1,Ucn,Chrnb2,Ghrl,Ahi1,Adrb1,Cck,Tacr3
GOBP_CELL_ACTIVATION	0.000794191	0.0732605	0.262063	1.32102	6	973	Itgax,S100a9,Gal,Cybb,Sphk1,Gpr84,Itgal,Tmem98,Col1a1,Tbc1d10c,Enpp4,Serpina3c,Col3a1,Ldlr,Ager,Xcl1,Jup,Sfrp1,Rsad2,Onecut1,Efnb3,Hhex,Apbb1ip,Stbd1,Cd9,Rab37,Emilin1,Dusp10,Gsn,Ndrg1,Cd40,Rhog,Tnfsf4,Relb,Arhgap45,Col1a2,Timp1,Gusb,C3,Yes1,Csrp1,Stap1,Ceacam2,Egfr,Gm2a,Sox11,Cd180,Cnn2,Wnt7a,Wnt5a,Mvp,Ctsz,Tgfb1,Scrib,Ormdl3,Pkp1,Mad1l1,H2-Ea,Fancd2,Rab5b,Itfg2,Vsir,Dgat1,Vat1,Padi2,Stxbp3,Lgal…
GOBP_REGULATION_OF_MYELINATION	0.000817261	0.074591	0.534487	1.8121	4	39	Itgax,Nkx6-2,Sox10,Myrf,Tmem98,Hgf,Mag
GOCC_FICOLIN_1_RICH_GRANULE_MEMBRANE	0.000823316	0.074591	0.550477	1.85013	4	38	Itgax,Tbc1d10c,Enpp4,Stbd1,Pkp1,Lgals3,Dok3,Dsp,Lamp2,Copb1,Fcer1g,Cd300a,Ubr4,Itgb2
HP_PROPTOSIS	0.000846979	0.0755823	0.362549	1.59794	5	188	Col1a1,Col3a1,Cdk5rap2,Fgfr2,Slc29a3,Nde1,Fzd2,Pold1,Foxc1,Zmpste24,Psat1,Wnt5a,Tgfb1,Fancd2,Rttn,Lrp2,Adamts10,Alpl,Vangl2,Tnfrsf11a,Zic1,Nf1,Fgfr1,Psmb8,Cant1,Bgn,Dvl3,Kat6a,Ube2t,Gata4,Rras,Banf1,Col11a1,Fance,Cplx1,Slc25a24,Sh3bp2,Cdc45,Smo,Plcb3,Stag2,Fancl,Jag1,Myd88,Pth1r,Gata5,Dhcr7,Lmna,Cdon,Igf2,Fgfr3,Musk,Fancc,Smarce1,Cited2,Rac3,Nkx2-5,Fgfrl1,Plod3,Wdr4,Slc39a13,P4hb,Tcf12,Tgfbr2,Nel…
GOBP_SENSORY_PERCEPTION	0.000849979	0.0755823	-0.280601	-1.44908	1	352	Drd2,Nxnl2,Car6,Bdkrb1,Tmem100,Hmcn1,Rpe65,Rdh10,Gnat2,Pde6b,Cldn19,Pde6a,Mme,Tas2r119,Grap,Bbs7,Dcdc2a,Rp2,Npy2r,Npy1r,Reep6,Slc4a10,Cryba1,F2r,Krt12,Pde4a,Edn1,Barhl1,Wfs1,Cryaa,Ucn,Diaph1,Rorb,Scn3b,Fbxo11,Rgr,Opn4,Atf6,Atxn7,Gjc1,Gjb4,Ccdc66,Slc24a1,Chrnb2,Cdc14a,Grm7,Rho,Trpm8,Slc24a4,Kcnq4,P2rx3,Slc52a3,Atp6v0a4,Azgp1,Spry2,Cnga4,Ptges,Ush1c,Pou3f4,Cacnb2,Lrat,Lef1,B3gnt2,Kifc3,Scn1a,Tas1r3…
GOCC_DESMOSOME	0.000856604	0.0755823	0.692317	1.95946	4	18	Jup,Dsg2,Jam3,Pkp1,Pkp4,Dsp,Evpl,Perp,Pof1b,Uba1
GOBP_REGULATION_OF_CIRCADIAN_RHYTHM	0.000874891	0.0763214	-0.386671	-1.69288	2	99	Drd2,Per2,Pde6b,Prox1,Npy2r,Opn3,Crem,Nlgn1,Fbxl12,Rorb,Opn4,Chrnb2,Usp2,Per1,Creb1,Ghrl,Gnaq,Adrb1,Fbxl8,Gna11,Klf10,Prkaa2,Ppp1cb,Bhlhe40,Id2,Cry1,Fbxl17,Hnf4a,Cipc
GOBP_NEGATIVE_REGULATION_OF_CELL_ACTIVATION	0.000880023	0.0763214	0.39654	1.6786	5	138	Gal,Tbc1d10c,Ldlr,Xcl1,Sfrp1,Cd9,Emilin1,Tnfsf4,Ceacam2,Sox11,Scrib,Mad1l1,Vsir,Lgals3,Bmp4,H2-M3,Fcgr2b,F2,Grn,Inhba,Fgl2,Cd80,Foxj1,Arg1,Ceacam1,Tnfrsf14,Bank1,Anxa1,Nr1d1,Gpnmb,Fbxo7,Il2,Syt11,Cd300a,Fgr,Ptpn6,Lgals7,Laptm5,Zc3h8,Cd200,Il4ra,Irf1
GOBP_NEGATIVE_REGULATION_OF_IMMUNE_SYSTEM_PROCESS	0.000941746	0.0809822	0.326573	1.49867	6	273	Ccl28,Apod,Gal,Cartpt,Tbc1d10c,Angpt1,Col3a1,Ldlr,Xcl1,Myc,Sfrp1,Emilin1,Dusp10,Tnfsf4,Stap1,Ceacam2,Sox11,Tgfb1,Scrib,Mad1l1,Vsir,Trafd1,Padi2,Lgals3,Bmp4,H2-M3,Tnf,Fcgr2b,Ezr,Pik3r1,Grn,Tlr4,Inhba,Fgl2,Cd80,Tarbp2,Foxj1,Arg1,H2-K1,Ada,Fstl3,Ceacam1,Fam3a,Cactin,Tnfrsf14,Bank1,Adora1,Anxa1,Ifi204,Arrb2,Samhd1,Tmem176b,Cdk6,Nr1d1,Gpnmb,Traf3ip1,Fbxo7,Il2,Syt11,Serping1,Rin3,Cd300a,Fgr,Ptpn6,Phpt1…
GOBP_GLUCOCORTICOID_BIOSYNTHETIC_PROCESS	0.000955795	0.0810981	-0.714625	-2.02626	3	15	Cyp11a1,Wnt4,Cyp11b1,Atp1a1,Hsd11b2,Bmp5,Dkk3,Bmp2,Hsd11b1
LEIN_PONS_MARKERS	0.000959079	0.0810981	0.467434	1.77046	5	70	Gfap,Slc17a6,Klk6,Endod1,Glra2,Rab37,Kcnj14,Hcn2,Esyt1,Gabrq,Pmp22,Htr2c,Spp1,Cdh23,Ankrd35,Abhd4,Fstl1,Mrap2,Lgals8,Capn1,B3galt5,Phospho1,Hspb8
GOBP_NEGATIVE_REGULATION_OF_GLIOGENESIS	0.00100435	0.0840223	0.605068	1.90398	5	28	Nkx6-2,Sox10,Tmem98,Tspo,Cers2,Ldlr,Dusp10,Sox11,Pitx3,Nf1,F2,Nr1d1,Sirt2,Gpr37l1,Hes5
MANNO_MIDBRAIN_NEUROTYPES_HNBGABA	0.00101163	0.0840223	-0.258192	-1.37461	1	481	Ica1l,Tesmin,Cttnbp2,Tbc1d32,Chic1,Zbtb38,Cd2,Cdh8,Syt13,Csrnp3,Rims2,Tmem196,Cdk5r1,Npy1r,Dmtn,Vstm2a,Bdnf,Spred3,Onecut2,Nlgn1,Celf3,Meis2,Sorcs1,Lrrc8c,Dennd3,Scn3b,Khdrbs2,Ppfia2,Enc1,Acsl4,Slc4a1,Pcdh17,Dock3,Sv2c,Dock4,St3gal2,Zfhx4,Sbk1,Gabrg1,Pgm2l1,Syt4,Arpp21,Grm7,Dgke,Myrip,Camsap2,Kif21a,Pdpk1,Elfn2,Csgalnact1,Fhod3,Gpr155,Plppr4,Kcnip4,Fgf14,Lrfn5,Adgrb3,Robo1,Scn1a,Rassf5,Atp2b2,Run…
ZHONG_PFC_C1_ASTROCYTE	0.0010185	0.0840223	0.650975	1.91514	5	21	Cd82,Efna1,Adora2b,Scrg1,Slc25a18,Add3,Veph1,Pgm2,Eif6,S1pr1,Dhcr7,Gpx3
GOBP_REGULATION_OF_MACROPHAGE_CHEMOTAXIS	0.00102793	0.0841158	0.679049	1.92191	5	18	Stap1,Csf1,Mapk3,Cmklr1,Ccl5,Rarres2,C3ar1,Mst1,Csf1r
GOBP_SENSORY_PERCEPTION_OF_CHEMICAL_STIMULUS	0.00104167	0.0845583	-0.495802	-1.85792	3	45	Drd2,Car6,Gnat2,Tas2r119,Pde4a,Gjb4,Slc24a4,P2rx3,Azgp1,Cnga4,Lef1,B3gnt2,Tas1r3,Gnas,Ubr3
GOBP_REGULATION_OF_REACTIVE_OXYGEN_SPECIES_BIOSYNTHETIC_PROCESS	0.00106581	0.0858319	-0.430082	-1.74844	3	66	Klf4,Ptgs2,Slc18a2,Mmp8,Smad3,Klf2,Rgn,Slc30a10,Edn1
GOBP_REGULATION_OF_TISSUE_REMODELING	0.00112269	0.0882258	0.474978	1.76351	6	63	Cartpt,Ager,Sfrp1,Car2,Ceacam2,Egfr,Tgfb1,Spp1,Tnfrsf11a,Nf1,Tmbim1,Ceacam1,Gpnmb,Itgb3,Il2,Trp53,Csf1r,Csk,S1pr1,Iapp,Prkca
GOMF_G_PROTEIN_COUPLED_RECEPTOR_ACTIVITY	0.00112824	0.0882258	-0.292731	-1.47003	2	264	Drd2,Avpr2,Bdkrb1,Gpr45,Htr1b,Npy5r,Htr6,Gnat2,Ptger4,Tas2r119,Gpr88,Lgr5,P2ry14,Adgrl2,Npy2r,Opn3,Npy1r,Hrh3,F2r,Gpr83,Fzd1,Sorcs1,Hrh4,F2rl3,Hrh1,Chrm1,Htr5a,Rorb,P2ry12,Rgr,Opn4,Gpr61,Npffr2,Tacr2,Lpar3,Mchr1,Adgre5,Grm7,Rho,Agtr2,Gpr68,Ackr2,Gpr6,Gpr26,Vipr1,Gpr150,Adrb1,Adgrf5,Hpgd,Ackr3,Adgrb3,Cysltr2,Tas1r3,Htr1f,Pdgfrl,Grik3,Ogfrl1,Sigmar1,Tacr3,Glp1r,Gper1,Adgrd1,Adra2c,Galr2,Nmbr,Ramp3,…
LEIN_MIDBRAIN_MARKERS	0.0011294	0.0882258	0.469134	1.73446	6	62	Slc17a6,Ddc,Phlda3,Hjurp,Cers2,Endod1,Glra2,Gabrq,Qdpr,Pcolce2,Htr2c,Slc8a3,Bnc2,Carmil3,Slc4a2,Amigo2,Prph,Arrdc1,Tcf7l2,Nsmaf,Bcat1,Arhgef40,Slc6a3,Glra3,Sema3f,Maged2,Coprs,Opalin,Ublcp1
Wilhelm_2013_FlindersSensitiveLine_Downregulated_HC	0.0011422	0.0882258	-0.398595	-1.69933	3	85	Tmem100,Hspb1,Cyp4f15,Pde10a,Tes,Lrrc4c,F2r,Lrrc8b,Hapln1,Scn3b,Cyp4f14,Retsat,Rps6ka6,Bmpr2,Dusp11,Aldh3b1,Tbccd1,Fxyd7,Mfap3,Cat,Camkk2,Fmo5,Commd6,Phf20l1,Ppargc1b,Syt12,Crot,Trhde,Pxdn
HARRIS_BRAIN_CANCER_PROGENITORS	0.0011555	0.0882258	0.552788	1.83573	6	36	Kazald1,S100a4,Ddc,Ninj2,Papss2,Tmem212,Casp4,Wnt5a,Larp6,Bgn,Enpp6,Srpx2,Aox1,Capg
GOBP_IMMUNE_EFFECTOR_PROCESS	0.0011562	0.0882258	0.26511	1.32518	9	810	Itgax,S100a9,Cybb,Gpr84,Itgal,Tmem98,Isg15,Tbc1d10c,Enpp4,Angpt1,Serpina3c,Ager,Xcl1,Serinc5,Jup,Rsad2,Rftn1,Apbb1ip,Stbd1,Rab37,Dusp10,Mov10,Gsn,Cd40,Rhog,Tnfsf4,Relb,Arhgap45,Gusb,C3,Yes1,Stap1,Ceacam2,Gm2a,Cd180,Cnn2,Zmpste24,Wnt5a,Mvp,Ctsz,Tgfb1,C6,Ormdl3,Pkp1,H2-Ea,Rab5b,Itfg2,Pgc,Dgat1,Vat1,Padi2,Stxbp3,Lgals3,Cyba,Ddx17,Kmt5b,Dok3,Vav1,H2-M3,Il13,Rab27a,Tnf,Stxbp2,Pla2g10,Fcgr2b,Camp,Pik3r…
GOBP_MEMORY	0.0011564	0.0882258	-0.396138	-1.71976	3	95	Drd2,Neto1,Arc,Cebpb,Cux2,Bdnf,Sgk1,Atxn1,Hrh1,Klk8,Chrnb2,Camk4,Shank3,Creb1,Plk2,Calb1,Cck,Srf,Shank1,Slc24a2,B4galt2,Brinp1,Abca7,Ptn,Pten,Grin2a,Sorcs3
GOBP_REGULATION_OF_VENTRICULAR_CARDIAC_MUSCLE_CELL_ACTION_POTENTIAL	0.00122936	0.0930922	0.75995	1.88113	6	11	Jup,Dsg2,Bin1,Dsp
GOBP_POSITIVE_REGULATION_OF_PRODUCTION_OF_MOLECULAR_MEDIATOR_OF_IMMUNE_RESPONSE	0.0012802	0.096224	0.465635	1.74318	7	66	Xcl1,Rsad2,Cd40,Tnfsf4,Wnt5a,Tgfb1,Pgc,Kmt5b,H2-M3,Il13,Slc7a5,Tlr4,H2-K1,Tnfrsf14,Bcl10,Il2,Laptm5,Sash3,Cd28,B2m,Mavs,Il4ra,F2rl1,Traf2,Il33,Fzd5,Msh2,Exosc3,Trim6,Mad2l2
FLORIO_NEOCORTEX_BASAL_RADIAL_GLIA_DN	0.00132004	0.0984882	0.387936	1.64218	8	138	Apod,Cdk1,Kif22,Hjurp,Espl1,Ldlr,Gtse1,Ak4,Fgfr2,Nde1,Dusp10,Ugt8a,Col1a2,Trim59,Pbk,Fbxo5,Cdca2,Hsd17b11,Fancd2,Cks2,Tubb6,Slc15a2,Pttg1,Cdc20,Sparc,Ccna1,Tk1,Fstl1,Ncapg2,Ube2t,Birc5,Anxa1,Shcbp1,Arhgap11a,Dlgap5,Lmnb1,Plk1,Prc1,Mybl2,Ube2c,Sertad4,Cdc45
GOBP_LEUKOCYTE_MEDIATED_IMMUNITY	0.00135069	0.10004	0.291371	1.41977	10	536	Itgax,S100a9,Cybb,Gpr84,Itgal,Tbc1d10c,Enpp4,Serpina3c,Ager,Xcl1,Jup,Rsad2,Rftn1,Stbd1,Rab37,Gsn,Cd40,Rhog,Tnfsf4,Arhgap45,Gusb,C3,Stap1,Ceacam2,Gm2a,Cnn2,Mvp,Ctsz,Tgfb1,C6,Ormdl3,Pkp1,H2-Ea,Rab5b,Dgat1,Vat1,Padi2,Stxbp3,Lgals3,Cyba,Kmt5b,Dok3,Vav1,H2-M3,Il13,Rab27a,Tnf,Stxbp2,Fcgr2b,Camp,Idh1,Tmbim1,Unc13d,Swap70,F2,Bcl3,Cant1,Grn,Dpp7,Tlr4,Fgl2,Krt1,Foxj1,Dsp,Arg1,Ostf1,H2-K1,Capn1,Lamp2,Ceacam…
MANNO_MIDBRAIN_NEUROTYPES_HGABA	0.0013947	0.101574	-0.234918	-1.29479	1	768	Ccdc141,Neto1,Ica1l,Lsm11,Sez6l,Nol4l,Tbc1d32,Chic1,Zbtb38,Cd2,Lgr5,Cdh8,Krt14,Syt13,Csrnp3,Tes,Rims2,Serinc1,Tmem196,Cep126,Cdk5r1,Dmtn,Hnf1b,Nlk,Pdzrn4,Col8a1,Vstm2a,Bdnf,Nlgn1,Celf3,Tmem255a,Amer3,Fut9,Lysmd2,Scn3b,Khdrbs2,Ppfia2,Enc1,St8sia2,Acsl4,Ets2,Slc4a1,Aff3,Dclk3,Pcdh17,Cdc42ep3,Dock3,Sv2c,Dock4,Zfhx4,Sugp2,Jph1,Sbk1,Gabrg1,Pgm2l1,Syt4,Caprin2,Cpne5,Dyrk2,Arpp21,Neb,Mtmr6,Grm7,Ebf2,Prk…
GOBP_CELL_CHEMOTAXIS	0.00139841	0.101574	0.345973	1.53777	9	201	S100a9,Ccl28,Cxcl2,Dapk2,Xcl1,Lpar1,Hgf,Fgf1,Rhog,Slc12a2,Agtr1a,Cxcr3,Jam3,Stap1,Gab1,Wnt5a,Ccl3,Tiam1,Padi2,Ccr1,Lgals3,Ccl2,Vav1,Csf3r,Csf1,Tnfrsf11a,Swap70,Fgfr1,Mapk3,Cmklr1,Cxcr5,Calr,Ptpro,Cxcl5,Anxa1,Arrb2,Kit,Prss56,Ccl5,Rarres2,Cxcl10,Ccl22,Ccr10,Ano6,Rin3,Fcer1g,C3ar1,Mst1,Rab13,Itgb2,Csf1r,Oxsr1,Pik3cd,Wnk1,Vegfb,Il17rc,Cxcr4,S1pr1,F2rl1,Ccl17,Nbl1,Pde4b,P2rx4,Rac2,Ccr6,Adam17,Epha2,V…
DropViz_STR_Neurogenesis_Sox4_cluster-markers.csv	0.00140143	0.101574	0.437458	1.69593	8	79	Nnat,Mfap2,Cdca7,Dcx,Cdk1,Spc24,Mcm7,Tubb2b,Pafah1b3,Sox11,Pbk,Fbxo5,Igfbpl1,Cdc20,Mcm2,Birc5,Pcna,Arhgap11a,Dlgap5,Lmnb1,Tmpo,Mcm3,Nasp,Prc1,Rnd3,Ube2c
GOBP_CELL_SUBSTRATE_JUNCTION_ORGANIZATION	0.00142857	0.102806	-0.392057	-1.68126	4	88	Actn2,Smad3,Krt5,Wnt4,Kdr,Phldb2,Krt14,Nrp1,Dmtn,Arhgap6,Ptprj,Itgb4,Myoc,Ajuba,Pdpk1,Iqgap1,Tek,Epha3,Ptprk,Fam107a,Dlc1,Fmn1,Pten,Wdpcp,Trip6,Mmp14,Actn1,Tsc1,Fn1,Rock1
DropViz_STR_Polydendrocytes_Tnr_cluster-markers.csv	0.00143931	0.10285	0.455133	1.71709	8	69	Nkx2-2,Sox10,Rlbp1,Bcas1,Fabp7,Cd9,Cyp2j6,Tmem163,Lims2,Gm2a,Chadl,Olig1,Bmp4,Lima1,Scrg1,Pllp,C1ql1,Enpp6,Shc4,Tmem176b,Sirt2,Spon1
GOBP_RHYTHMIC_PROCESS	0.00148754	0.103826	-0.294925	-1.46686	3	247	Drd2,Adamts1,Rpe65,Egr2,Npy5r,Per2,Pde6b,Adipoq,Prox1,Npy2r,Opn3,Cdk5r1,Hnf1b,Npas2,Crem,Nlgn1,Ets1,Fbxl12,Nos2,Rorb,Opn4,Chrnb2,Ngfr,Usp2,Per1,Egr1,Zpbp2,Jun,Creb1,Sgpl1,Ghrl,Dhx9,Dbp,Cul4a,Gnaq,Adrb1,Mmp19,Mybbp1a,Pgr,Hspa5,Hs3st2,Fbxl8,Nfkb2,Zfp830,Gna11,Klf10,Prkaa2,Aanat,Kmt2a,Dyrk1a,Rai1,Ppp1cb,Egr3,Bhlhe40,Id2,Cry1,Ptn,Nr0b2,Tyms,Pten,Dtl,Fbxl17,Hnf4a,Ahr,Cipc,Srd5a1,Map2k6,Fbxw7,Pam,Gpr14…
Gemma_GSE31063_Extinction_learning_timepoint_first.extinction.trial_Up	0.00148957	0.103826	-0.566063	-1.89697	5	28	Dyrk3,Arc,Gadd45g,Trib1,Slc30a7,Dusp1,Taf5,Aqp9
GOBP_ANATOMICAL_STRUCTURE_FORMATION_INVOLVED_IN_MORPHOGENESIS	0.0014977	0.103826	0.262314	1.31336	12	831	Itgax,Apod,Npr1,Myh3,Prok1,Tbx4,Cybb,Sphk1,Cbln1,Col7a1,Col1a1,Aldh1a2,Chad,Angpt1,Dcn,Efna1,Jup,Sfrp1,Fgfr2,Hgf,Mobp,Hhex,Dusp5,Fgf1,Prl,Cd9,Vasp,Tctn1,Relt,Emilin1,Fzd2,Neurog1,Cd40,Cyp1b1,Ugt8a,Slc12a2,Agtr1a,Lemd2,Cxcr3,C3,Jam3,Foxc1,Csrp1,Nrp2,Ceacam2,Shb,Pmp22,Krt8,Sp1,Sox11,Ago2,Wnt7a,Gab1,Sfrp2,Myof,Wnt5a,Tgfb1,Tifab,Scrib,Epn1,Adm,Tbx2,Faim2,Arhgap22,Itga7,Phldb1,Sall1,Clic4,Adgrg1,Bmp4,…
MANNO_MIDBRAIN_NEUROTYPES_HRGL1	0.00150294	0.103826	0.330784	1.50278	10	246	Nts,Igfbp5,Ermn,Mlf1,1700010I14Rik,Erbb4,Dcn,Wscd1,Kcnn3,Fabp7,Cfap45,Dsg2,Igsf1,Id3,Acss1,Eepd1,Pmp22,Trim59,Psat1,Wnt5a,Chn2,Apcdd1,Ddah1,Pik3ip1,Zfp36l1,Slc25a18,Pltp,Igfbp2,Cpne2,Hk2,Vim,Foxj1,Ptpro,Creb5,Wnt1,Zfp36l2,Ropn1l,Veph1,Msx1,Cryab,Slit1,Cspg5,Cdk6,B3gnt5,Tff3,Adgrv1,Vit,Sertad4,Bcan,Rai14,B3glct,Nkain4,Plod2,Hes5,Igdcc4,Nacc2,Morn5,S1pr1,Fat2,Rftn2,Vstm4,Asic3,Tmem123,Cdon,Cd44,Spe…
Johnson_2016_Coexpression_Hippocampus_Human_M18	0.00150414	0.103826	-0.566976	-1.91288	5	29	Klf4,Ptgs2,Fos,Klf2,Gadd45b,Otud1,Dusp1,Junb,Egr1,Jun
GOBP_MYELOID_LEUKOCYTE_MEDIATED_IMMUNITY	0.00152614	0.104569	0.298764	1.42333	11	405	Itgax,S100a9,Cybb,Gpr84,Itgal,Tbc1d10c,Enpp4,Serpina3c,Jup,Stbd1,Rab37,Gsn,Rhog,Arhgap45,Gusb,C3,Stap1,Ceacam2,Gm2a,Cnn2,Mvp,Ctsz,Ormdl3,Pkp1,Rab5b,Dgat1,Vat1,Padi2,Stxbp3,Lgals3,Cyba,Dok3,Il13,Rab27a,Stxbp2,Fcgr2b,Camp,Idh1,Tmbim1,Unc13d,F2,Cant1,Grn,Dpp7,Fgl2,Krt1,Dsp,Arg1,Ostf1,Capn1,Lamp2,Ceacam1,Cxcl5,Vamp8,Cstb,Txndc5,Pgm1,Anxa2,Cd53,Pa2g4,Anxa3,Kit,Dnase1,Pld1,Ppie,Gab2,Cpne3,Dbnl,Agpat2,P…
GOCC_EXTERNAL_ENCAPSULATING_STRUCTURE	0.00153551	0.104569	0.306737	1.45555	11	389	Pkhd1l1,S100a9,Mfap2,Cbln1,Kazald1,Col7a1,S100a4,Col1a1,Hapln2,Omd,Chad,Angpt1,Lama1,Dcn,Nppa,Serpina3c,Col3a1,Col14a1,Sfrp1,Adamts8,Fgfr2,Spp2,Fgf1,Edil3,Emilin1,Clec3b,Col1a2,Timp1,Aebp1,Emilin2,Cd180,Wnt7a,Sfrp2,Fbln2,Wnt5a,Ctsz,Tgfb1,Chadl,Adamtsl4,Mfap5,Adamts7,Zg16,Lgals3,Wnt5b,Inhbe,Tnc,Plg,Adamts10,Wnt11,Alpl,Dmp1,Pcsk6,Nid2,F2,Sparc,Bgn,Mmp13,Lgals3bp,Srpx2,Fgl2,Krt1,Serpinc1,Mmp10,Calr,…
GOBP_BUNDLE_OF_HIS_CELL_TO_PURKINJE_MYOCYTE_COMMUNICATION	0.00156142	0.105625	0.711976	1.84968	8	13	Kcna5,Jup,Dsg2,Dsp
Gandal_2018_AlcoholAbuseDisorder_Upregulated_Cortex	0.00169157	0.113671	0.346791	1.53118	11	191	Cdhr1,Phlda3,Adrb3,Igsf21,Hsf4,Wbp2,Faim2,Bin1,Podxl2,Cln3,Stxbp2,Maf1,Chst8,Nid2,Fstl3,Tnip1,Tmem259,Stac2,Cactin,Ogfr,Nrxn2,Acadvl,Pnpla6,Gdpd5,Eif2b4,Ddx56,Gab2,Tmem130,Asah2,Pde1b,Tbc1d22b,Polrmt,Rasd1,Gtf3c1,Nagpa,Il17rc,Thada,Abi3,Prcc,Pnck,Smarcd1,Eps15l1,Gata5,Fbxl6,Dpp9,Cad,Tnk2,Kifc2,Fzd5,Neurl4,Plec,Tbc1d13,Mcm3ap,Pi4kb,Entpd6,Trim28,Snd1,Caly,Cherp,Bsg,Ap1g2,Eftud2,Zfp395,Galnt16,Mapr…
GOBP_NEUROTRANSMITTER_REUPTAKE	0.00173482	0.114751	-0.566568	-1.87784	6	27	Drd2,Slc18a2,Slc22a2,Per2,Slc6a2
DropViz_HC_Neuron_Subiculum_Slc17a6_cluster-markers.csv	0.00175968	0.114751	-0.521879	-1.84562	6	35	Kcnh5,Plch1,Ldb2,Cux2,Glt8d2,Gpr83,Meis2,Satb2,Hrh1,Tnnt2,Plcxd2,Klf5,Arpp21,Egr1,Fxyd7,Tacr3,Cobl,Cldn1
GOCC_FICOLIN_1_RICH_GRANULE	0.00176031	0.114751	0.378415	1.60424	11	140	Itgax,Tbc1d10c,Enpp4,Jup,Stbd1,Gsn,Gusb,Mvp,Ctsz,Pkp1,Lgals3,Dok3,Idh1,Cant1,Fgl2,Krt1,Dsp,Ostf1,Capn1,Lamp2,Cstb,Pgm1,Ppie,Dbnl,Pgm2,Copb1,Fcer1g,Cd300a,Ubr4,Itgb2,Dera,Psmd3,Apeh,Prdx4,Psmd7,Tnfaip6,Ctsd,Nbeal2,Fcnb,Gaa,Asah1,Psmb7,Alox5,Dynlt1a,Eef2,Atg7,Serpina1c,Ctsh,Vcl,Gmfg,Ap2a2,Prg2,Kcmf1,Acly,Ctsb,Crispld2,Commd9,Arsb,Atp6v0a1,Cand1,Pdap1,Sirpa,Timp2,Vcp,Xrcc6,Psmd2,Ilf2
DropViz_HC_Endothelial_Flt1_cluster-markers.csv	0.00176243	0.114751	-0.295659	-1.44051	4	208	Klf4,Ccdc141,Nostrin,Fas,Hspb1,Hmcn1,Klf2,Abcg2,Grap,Kdr,Mmrn2,Icam2,Erg,Ecscr,Prom1,Sgms1,Tmem204,Gata2,Tbx3,Slc39a8,Wfdc1,Edn1,Ets1,Slc22a8,Ptprb,Slc40a1,Slc38a5,Eogt,Slco1c1,Emcn,Vwa1,Slfn5,Flt1,Polk,Prkch,Cgnl1,Rnf144b,Lef1,Ucp2,Adgrf5,Iqgap1,Car4,Tinagl1,Reck,Tek,Slc7a1,Rhobtb1,Srgn,Unc45b,Ocln,Ctla2b,Tbc1d4,Rab11fip1,Adgrl4,Cdkn1a,Sox17,Mecom,Lsr,Cxcl12,Eng,Adcy4,Igfbp7,Arhgef15,Xdh,Ecm1,Fn…
Gemma_GSE85136_Sex_Differences_in_Nucleus_Accumbens_Transcriptome_Profiles_Associated_with_Susceptibility_versus_Resilience_to_Subchronic_Variable_Stress_genotype_Dnmt3a.mouse.DNA.methyltransferase.3A_Homozygous.negative_Down	0.00176419	0.114751	-0.378367	-1.6606	5	101	Exph5,Usp27x,Gapdhs,Kdr,Slc30a7,Fat3,Npy2r,Mtf1,Mllt10,Scn3b,Emp1,Lrch1,Cdc14a,Flt1,Pnp,Nup205,Aptx,Tek,Dph5,Coa7,Sbf2,Zfp830,Unc13c,Arsk,Runx1t1,Arl6,Pxylp1,Greb1l,Invs,Zmym3,Wnt2b,Cbll1,Plxnc1
GOBP_FOREBRAIN_CELL_MIGRATION	0.00180785	0.116842	-0.485874	-1.78274	6	41	Drd2,Ccdc141,Htr6,Lamb1,Cdk5r1,Emx2,P2ry12,Robo1,Dab2ip,Srf,Pou3f3,Srgap2,Cxcl12,Cdk5r2,Tyro3,Fgf13
DropViz_HC_Neurogenesis_Sox4_cluster-markers.csv	0.00183364	0.116886	0.545071	1.78833	10	34	Mfap2,Cdca7,Dcx,Cdk1,Mcm7,Pafah1b3,Sox11,Pbk,Igfbpl1,Cdc20,Mcm2,Birc5,Cdk6,Prc1,Ube2c
DURANTE_ADULT_OLFACTORY_NEUROEPITHELIUM_MAST_CELLS	0.00184017	0.116886	-0.427096	-1.7158	6	62	Hspa1a,Ptgs2,Slc18a2,Dnajb1,Nr4a3,Gata2,Crem,Dusp6,Sgk1,Alox5ap,Acsl4,Birc3,Rgs2,Hpgd
DESCARTES_FETAL_EYE_VASCULAR_ENDOTHELIAL_CELLS	0.00184308	0.116886	-0.430452	-1.70585	6	58	Ccm2l,Clec1a,Abcg2,Icam2,Erg,Ecscr,Dusp6,Hapln1,Stard8,Flt1,Prkch,Shank3,Adgrf5,Tinagl1,Tek,Rgcc,Ramp3,Adgrl4,Eng,Adcy4,Arhgef15,Arl15,Notch4,Lxn,Bend4,Upb1,Sox18,Selp,Aplnr,Acvrl1,Cyp26b1
GOBP_FOCAL_ADHESION_ASSEMBLY	0.00187366	0.117995	-0.410335	-1.69722	6	71	Actn2,Smad3,Wnt4,Kdr,Phldb2,Nrp1,Dmtn,Arhgap6,Ptprj,Myoc,Ajuba,Pdpk1,Iqgap1,Tek,Epha3,Ptprk,Fam107a,Dlc1,Fmn1,Pten,Wdpcp,Trip6,Mmp14,Actn1,Tsc1,Rock1
GOBP_REGULATION_OF_BLOOD_PRESSURE	0.00188383	0.117995	-0.333753	-1.54653	5	140	Ptgs2,Drd2,Avpr2,Postn,Bdkrb1,Smad3,Ar,Mme,Adipoq,Npy1r,Cyp11b1,F2r,Edn1,Sgk1,Nos2,Ucn,Vegfc,Cyp4f14,Atp1a1,Bmpr2,Hsd11b2,Lrp5,Avp,Slc2a5,Agtr2,Adamts16
Gandal_2018_BipolarDisorder_Downregulated_PFC	0.00195531	0.121721	-0.39842	-1.67481	6	79	Klf4,Arl4d,Fos,Arpp19,Bend5,Abcg2,Spata2l,Prom1,Fhl2,Piezo1,Dusp6,Hapln1,Slc40a1,Emcn,Mchr1,Trpc3,Frmd6,Cgnl1,Rgs4
GOBP_CELL_ACTIVATION_INVOLVED_IN_IMMUNE_RESPONSE	0.00198216	0.122389	0.288561	1.39906	15	504	Itgax,S100a9,Cybb,Gpr84,Itgal,Tmem98,Tbc1d10c,Enpp4,Serpina3c,Jup,Apbb1ip,Stbd1,Rab37,Gsn,Cd40,Rhog,Tnfsf4,Relb,Arhgap45,Gusb,C3,Ceacam2,Gm2a,Cd180,Cnn2,Mvp,Ctsz,Tgfb1,Ormdl3,Pkp1,H2-Ea,Rab5b,Itfg2,Dgat1,Vat1,Padi2,Stxbp3,Lgals3,Cyba,Kmt5b,Dok3,Il13,Rab27a,Stxbp2,Fcgr2b,Camp,Idh1,Tmbim1,Unc13d,Swap70,Bcl3,Cant1,Grn,Dpp7,Tlr4,Fgl2,Krt1,Cd80,Dsp,Arg1,Nfkbid,Ostf1,Ada,Capn1,Lamp2,Ceacam1,Vamp8,Rnf16…
GOBP_RETINOL_METABOLIC_PROCESS	0.00201106	0.122389	-0.511459	-1.80877	7	35	Rpe65,Rdh10,Rdh14,Cyp1a2,Cyp2c39,Retsat,Cyp2c38,Adh7,Cyp3a11,Akr1b8,Rdh13,Aldh1a1,Lrat,Cyp1a1,Plb1
GOBP_DEFENSE_RESPONSE_TO_OTHER_ORGANISM	0.00202501	0.122389	0.273467	1.35087	16	663	S100a9,Cdc42ep2,Cybb,Isg15,Pstpip1,Ager,Xcl1,Serinc5,Rsad2,Rab7b,Dusp10,Mov10,Gsn,Cd40,Tnfsf4,Relb,C3,Yes1,Ceacam2,Casp4,Cd180,Trim59,Zmpste24,Wnt5a,Ccl3,Reg3g,C6,Ncf1,Trim25,H2-Ea,Pgc,Dapk3,Trafd1,Zg16,Stxbp3,Lgals3,Cyba,Ddx17,Ccl2,Vav1,Slc15a2,H2-M3,Jchain,Tmem106a,Cnpy3,Rab27a,Tnf,Pla2g10,Csf1,Psmd9,Trim26,Shc1,Fcgr2b,Camp,Prkaca,Parp9,Unc13d,F2,Traf3ip2,Bcl3,Psmb8,Pak2,Ly86,Grn,Mapk3,Usp18,Bp…
"Gemma_GSE8641_Rnf41_is_associated_with_anxiety_like_behavior,_major_depression_and_beta_carboline_induced_seizure_-_GPL339_StrainOrLine_C57BL.6_Up"	0.00202634	0.122389	0.604283	1.83514	11	24	Qdpr,C1ql1,Rps9,Pttg1,Arhgap23,Adam1a,Csf2ra,Pde7a,Hspb8,Olfml3,Bub3,Mndal
"Gemma_GSE8641_Rnf41_is_associated_with_anxiety_like_behavior,_major_depression_and_beta_carboline_induced_seizure_-_GPL340_StrainOrLine_C57BL.6_Up"	0.00202634	0.122389	0.604283	1.83514	11	24	Qdpr,C1ql1,Rps9,Pttg1,Arhgap23,Adam1a,Csf2ra,Pde7a,Hspb8,Olfml3,Bub3,Mndal
ZHONG_PFC_MAJOR_TYPES_OPC	0.00204274	0.122649	0.434717	1.67355	12	76	Apod,Nkx2-2,Sox10,Cd82,Gatm,Cnp,Plekhb1,Cd9,Psat1,Olig1,Lima1,Scrg1,Rhoc,Pllp,Sparc,Spry4,Cspg5,Sirt2,Spry1,Bcan,Nkain4,B2m,Rftn2,Gng7,Itm2c,Plpp3,Pde4b,Bche,Pon2,Alcam
GOBP_SPROUTING_ANGIOGENESIS	0.00207469	0.123835	-0.367489	-1.62054	6	104	Klf4,Ptgs2,Bmper,Klf2,Kdr,Mmrn2,Nrp1,E2f2,Gata2,Vegfc,Ngfr,E2f7,Fgf2,Ghrl,Plk2,Adtrp,Pdpk1,Lef1,Robo1,Reck,Tek,Srf,Mia3,Tjp1,Pdcd10,Rhoj,Egr3,Il12a
GOBP_POSITIVE_REGULATION_OF_GLIOGENESIS	0.00209948	0.124582	0.479272	1.71684	12	52	Nkx6-2,Nkx2-2,Gjc2,Sox10,Aspa,Tspo,Mag,Tgfb1,Bin1,Lrp2,Tnf
GOBP_POSITIVE_REGULATION_OF_NERVOUS_SYSTEM_PROCESS	0.00217865	0.126896	0.584575	1.82747	12	27	Itgax,Cartpt,Sox10,Myrf,Hgf,Mag,Ntsr1,Wasf3
HU_FETAL_RETINA_RPC	0.00218545	0.126896	0.432936	1.67172	13	77	Cdca7,Cdk1,Mcm7,Id3,Eml1,Sfrp2,Tbx2,Cks2,Spp1,Srsf7,Lrp2,Zfp36l1,Pttg1,Mcm2,Mcm5,Vim,Ube2t,Plekha1,Zic2,Pcna,Mab21l1,Mcm3,Ifitm3,Nasp,Atad2,Ube2c
GOBP_MACROPHAGE_CHEMOTAXIS	0.0021952	0.126896	0.600288	1.82301	12	24	Stap1,Lgals3,Csf1,Mapk3,Cmklr1,Ccl5,Rarres2,C3ar1,Mst1,Csf1r
GOBP_SUPEROXIDE_ANION_GENERATION	0.00220676	0.126896	0.631555	1.85801	12	21	Cybb,Egfr,Tgfb1,Ncf1,Gnai2,Cyba,Ncf2,Itgb2,Nox4,Pon3,F2rl1
GOBP_ENTRAINMENT_OF_CIRCADIAN_CLOCK	0.00221348	0.126896	-0.583011	-1.8927	8	25	Per2,Pde6b,Fbxl12,Usp2,Per1,Gnaq,Fbxl8,Gna11,Ppp1cb,Bhlhe40,Id2,Cry1,Fbxl17
DESCARTES_FETAL_EYE_ASTROCYTES	0.00221352	0.126896	0.651503	1.87157	12	19	Gfap,Zic4,Kcnj16,Tnc,Scrg1,Zic1,Mlc1,Gins3
Park_2011_Coexpression_Hippocampus_Mouse_yellow	0.00223187	0.127229	0.286303	1.38868	17	507	Gjb1,Slc5a11,Scn4a,Pdha2,C1qtnf3,Col7a1,Ranbp17,Metrnl,Akap14,Doc2g,Slc12a4,Stat5a,Adamts8,Gsta3,Hmx1,Tcf7,Frat1,Fxyd4,Rab37,Relt,Krt24,Fcer1a,Slc12a2,Cdk2,Pnmt,Rffl,Sp1,Magix,Klhl10,Cnn2,Fbln2,Ebf4,Arhgef10,Tifab,Scrib,Cldn16,Dhrsx,Rcvrn,Casr,Tnip2,Lrrc56,Zfp784,Ksr1,Gal3st4,Il13,Bst2,Cdh23,Tnf,Rdh7,Wnt11,Slc45a3,Aadat,Obscn,Cybrd1,Shc1,Vill,Lao1,Camp,Swap70,Steap4,F2,Tk1,Terf1,Vash2,Mmp13,Pcp2,…
GOBP_NEUROTRANSMITTER_UPTAKE	0.00226415	0.127828	-0.53952	-1.88121	8	33	Drd2,Slc18a2,Slc22a2,Per2,Slc6a2
GOBP_REGULATION_OF_CELL_MIGRATION_INVOLVED_IN_SPROUTING_ANGIOGENESIS	0.00226757	0.127828	-0.538222	-1.8476	8	31	Klf4,Ptgs2,Kdr,Mmrn2,Gata2,Fgf2,Plk2,Pdcd10,Rhoj
GOCC_SECRETORY_GRANULE	0.00229524	0.128673	0.277429	1.36384	18	614	Itgax,S100a9,Gal,Cartpt,Cybb,Gpr84,Itgal,Col1a1,Klk6,Slc6a9,Tbc1d10c,Exoc3l,Enpp4,Serpina3c,Trh,Jup,Spp2,Hgf,Stbd1,Cd9,Rab37,Gsn,Rhog,Grp,Clec3b,Arhgap45,Timp1,Gusb,C3,Reg1,Rab27b,Ceacam2,Gm2a,Cnn2,Mvp,Ctsz,Tgfb1,Ormdl3,Pkp1,Rab5b,Dgat1,Zg16,Vat1,Padi2,Stxbp3,Lgals3,Cyba,Plg,Dok3,Rab27a,Stxbp2,Pla2g10,Camp,Prkaca,Idh1,Tmbim1,Unc13d,Sparc,Acrv1,Cant1,Grn,Syt8,Bpifa2,Dpp7,Lgals3bp,Fgl2,Krt1,Tmed10,…
GOBP_VISUAL_BEHAVIOR	0.0023172	0.129183	-0.483352	-1.75039	8	39	Drd2,Neto1,Meis2,Hrh1,Opn4,Chrnb2,Nphp1,Creb1,Cck,B4galt2,Abca7,Syngap1,Grin2a
Gemma_GSE132930_Transcriptional_profiling_reveals_running_promotes_cerebrovascular_remodeling_in_young_but_not_midlife_mice_treatment_running_Down	0.0023298	0.129183	-0.47504	-1.75932	8	43	Epha8,Per2,Abcg2,Mthfd1l,Chrm1,Prdm4,Dbp,Ppp1r7,Cables1,Vipr1,Rbm3,Kcnip4,Sidt1,Coq10b,Tsc22d3,Bhlhe41,Myo1c,Bhlhe40,Snx4,Cwc27,Tada2b,Xdh
GOBP_TERTIARY_ALCOHOL_METABOLIC_PROCESS	0.00235571	0.12991	-0.682021	-1.98143	9	16	Cyp11a1,Wnt4,Cyp11b1,Cbr4,Akr1b8,Bmp5,Dkk3,Bmp2
GOMF_MICROTUBULE_BINDING	0.00238798	0.130977	0.339001	1.50045	16	195	S100a9,Dcx,Kif22,Ccdc187,Gtse1,Cdk5rap2,Fam83d,Ccdc61,Nde1,Ndrg1,Eml2,Eml1,Eml3,Tiam1,Trpv4,Kif1b,Haus4,Fhdc1,Tpgs1,Cnn3,Cep295nl,Map4,Haus8,Kif13a,Ezr,Terf1,Fnta,Map6d1,Gli1,Vash2,Drg1,Mid2,Ccsap,Kif5a,Birc5,Dlgap5,Cryab,Plk1,Ppp5c,Prc1,Map1a,Traf3ip1,Pex14,Kif1c,Cep57,Cep44,Mdm1,Arhgef2,Kif18b,Dnm2,Bcl2l11,Reep2,Spef1
GOBP_MONOAMINE_TRANSPORT	0.00240256	0.131069	-0.414196	-1.70785	8	70	Drd2,Sncg,Slc18a2,Slc22a2,Htr1b,Slc6a2,Syt13,Npy2r,Hrh3,P2ry12,Chrnb2,Syt4,Agtr2
DESCARTES_MAIN_FETAL_MICROGLIA	0.00243434	0.132014	0.295793	1.40292	18	387	Itgax,S100a9,Cybb,S100a4,Gpr84,Itgal,Folr2,Stat5a,Hgf,Slc29a3,Lrrc39,Acsm5,Apbb1ip,Erp27,C3,Gm2a,Cd180,Tbxas1,Ctsz,Arhgap22,Ncf1,H2-Ea,Bnc2,Rttn,Ccr1,Galnt6,Lgals3,Spp1,Plvap,Traf3ip3,Sall1,Bin1,Wdr91,Dok3,Vav1,Gal3st4,Pck2,Tmem106a,Csf3r,Cep295nl,Tnf,Stxbp2,Csf1,Cd37,Tnfrsf11a,Fcgr2b,Unc13d,Sh3bp1,Sds,Susd3,Nrros,Ly86,Hk2,Csf2ra,Dpp7,Tlr4,St14,Nfatc1,Ptgs1,Capg,Nfkbid,Cdkn2a,Irf8,Rcn3,Bank1,Arhg…
GOBP_POSTREPLICATION_REPAIR	0.00244698	0.132014	0.513511	1.75722	14	41	Isg15,Pole2,Pold1,Pold2,Trim25,Faap20,Nsmce1,Rfc3,Ube2l6,Pcna,Usp43,Parp10,Rad18,Ube2n,Rfc4,Msh2,Rfc1,Mad2l2,Rev3l,Rchy1,Pold3
Gemma_GSE85136_Sex_Differences_in_Nucleus_Accumbens_Transcriptome_Profiles_Associated_with_Susceptibility_versus_Resilience_to_Subchronic_Variable_Stress_genotype_wild.type.genotype_Up	0.00245891	0.132014	0.298126	1.40681	18	368	Krtcap3,Nkx6-2,Gjb1,Ppp1r14a,Gjc2,Rprm,S1pr5,1700010I14Rik,Exoc3l,Lyrm7,Wscd1,Lcat,Tshz2,Frat1,Dusp5,Ccdc61,Hcn2,Tubb2b,Atf5,Copz2,Josd2,Emilin2,Klhl10,Gng8,Uaca,Ccdc91,H2-T24,Rpp25,Slc5a5,Tmem121,Ino80b,Dhrsx,Efhd1,Galnt6,Mrpl9,Rprml,Klhl35,Ankrd35,Cyp2s1,Stxbp2,Slc6a13,Tubb4a,Myh14,Rrp1,Gamt,Lsm4,Haus8,Tnfrsf11a,Pttg1,Xpa,Nid2,Eps8l1,Borcs6,Aldh2,Scand1,Cmklr1,Frat2,Sult2b1,Nudt14,Ucp3,Zfp772,N…
GOBP_TRIGLYCERIDE_CATABOLIC_PROCESS	0.00248262	0.132585	-0.547013	-1.83313	9	28	Fabp4,Fabp6,Lpl,Pnpla1,Pnpla3,Plin5,Apoa4,Fabp9,Sorl1,Cps1,Aadac,Mgll,Apoa1,Lipc
ZHONG_PFC_MAJOR_TYPES_MICROGLIA	0.00250759	0.13266	0.308679	1.44241	18	330	Itgax,Cybb,Lpar6,Gatm,Rcsd1,Folr2,Slc29a3,Apbb1ip,Gsn,Rhog,C3,Gm2a,Tbxas1,Fcgrt,Gnai2,Vsir,Ccr1,Spp1,Plvap,Sall1,Cyba,Bin1,Wdr91,Vav1,Rin2,Gal3st4,Cebpd,Cnpy3,Cped1,Csf3r,Stxbp2,Cd37,Zfp36l1,Pltp,Rhob,Mef2a,Tmbim1,Swap70,Ly86,Grn,Dpp7,Naga,Tlr4,Syngr2,Ptgs1,Ostf1,Irf8,Rnf13,Mrc1,Lamp2,Rcn3,Vamp8,Tmem35b,Rnf213,Zfp36l2,Ier3,Scamp2,Slc15a3,Cd53,Ifi204,Arrb2,Elf1,Dab2,Olfml3,Rnf130,B3gnt5,Olr1,Hck,S…
GOBP_NEGATIVE_REGULATION_OF_CELL_CELL_ADHESION	0.00251182	0.13266	0.377555	1.58191	16	129	Ccl28,Xcl1,Cd9,Tnfsf4,Mbp,Ceacam2,Tgfb1,Scrib,Mad1l1,Trpv4,Vsir,Lgals3,Plg,Bmp4,Cdh1,H2-M3,Spint2,Fcgr2b,Fxyd5,Swap70,Fgl2,Cd80,Foxj1,Arg1,Ceacam1,Wnt1,Tnfrsf14,Anxa1,Jak2,Gpnmb,Il2,Cd300a,Ptpn6,Lgals7,Laptm5,Wnk1,Jag1,Rdx,Zc3h8,Il4ra,Irf1
GOBP_REACTIVE_OXYGEN_SPECIES_BIOSYNTHETIC_PROCESS	0.00253378	0.13266	-0.391707	-1.65277	8	81	Klf4,Ptgs2,Slc18a2,Mmp8,Smad3,Klf2,Rgn,Slc30a10,Cyp1a2,Edn1,Nos2
GOBP_CORTISOL_METABOLIC_PROCESS	0.00253632	0.13266	-0.762987	-1.92578	10	10	Cyp11a1,Wnt4,Cyp11b1,Bmp5,Dkk3,Bmp2
HP_ABNORMALITY_OF_THE_TALUS	0.00261011	0.135724	0.509835	1.74464	15	41	Myh3,Fgfr2,Slc29a3,Zmpste24,Psat1,Dok7,Chrng,Puf60,Ccdc8,Smpd4,Emg1,Pex1,Lmna,Musk,Gle1
GOBP_REACTIVE_NITROGEN_SPECIES_METABOLIC_PROCESS	0.00262536	0.135724	-0.438412	-1.70932	9	54	Klf4,Ptgs2,Tlr2,Mmp8,Smad3,Klf2,Rgn,Edn1,Nos2,Agtr2,Cps1
GOBP_DIGESTIVE_TRACT_MORPHOGENESIS	0.0026407	0.135724	0.522404	1.74536	15	37	Sox10,Sfrp1,Fgfr2,Sfrp5,Sox11,Sfrp2,Wnt5a,Bmp4,Wnt11,Gli1,Agr2,Gata4,Shox2
"Gemma_GSE8641_Rnf41_is_associated_with_anxiety_like_behavior,_major_depression_and_beta_carboline_induced_seizure_-_GPL339_StrainOrLine_A.J_Up"	0.00266179	0.135724	0.549371	1.75693	15	30	Qdpr,Itgbl1,C1ql1,Pttg1,Arhgap23,Adam1a,Pde7a,Tnip1,Rpap1,Hspb8,Baiap2l1,Bub3,Mndal,Tmem87a
"Gemma_GSE8641_Rnf41_is_associated_with_anxiety_like_behavior,_major_depression_and_beta_carboline_induced_seizure_-_GPL340_StrainOrLine_A.J_Up"	0.00266179	0.135724	0.549371	1.75693	15	30	Qdpr,Itgbl1,C1ql1,Pttg1,Arhgap23,Adam1a,Pde7a,Tnip1,Rpap1,Hspb8,Baiap2l1,Bub3,Mndal,Tmem87a
HP_ABNORMAL_MACROPHAGE_MORPHOLOGY	0.00267603	0.135769	0.573955	1.77889	15	26	Cybb,Sgcg,Slc29a3,Stx11,Ncf1,Cyba,Rab27a,Stxbp2,Unc13d,Ncf2
GOBP_DENDRITE_MORPHOGENESIS	0.0027281	0.137167	-0.358497	-1.60986	8	114	Arc,Hecw1,Dcdc2a,Nrp1,Cdk5r1,Cux2,Nlgn1,Ppfia2,Epha4,Chrnb2,Caprin2,Sema3a,Shank3,Lzts1,Ephb3,Nedd4l,Adgrb3,Mink1,Trpc5,Shank1,Itpka,Chrna3,Phactr1,Ankrd27,Ptn,Prex2,Pten,Map6,Cdkl3,Rbfox2,Dscam,Ctnnd2,Ctnna2,Zfp365,Ephb1,Pak3,Rapgef2,Ss18l1,Ppp3ca,Lzts3,Abi2,Kif1a
Gandal_2018_Schizophrenia_Upregulated_Cortex	0.00275085	0.137167	0.302293	1.41999	20	351	S100a9,Cartpt,Slc14a1,Kcna5,Ak4,Shmt1,Adora2b,Kcnn3,Txnip,Fabp7,Pole2,Ddr1,Tubb2b,Ndrg1,Cyp2j6,Zhx2,Cp,Lrrc1,Psat1,Slc27a3,Efhd1,Peli2,Lgals3,Slc4a4,Filip1l,Btg1,Ddah1,Scrg1,Cnn3,Klhl21,Sspn,Pik3ip1,Zfp36l1,Cybrd1,Hmgcl,Pltp,Acsbg1,Gna12,Tmbim1,Ube2l6,Traf3ip2,Tlr4,Add3,Suclg2,Casp7,Tgfbr3,Pax6,Cstb,Pttg1ip,Asap3,Lrp10,Ung,Hspb8,Tmem176b,Atp1b2,Slc7a11,Mtm1,Efemp1,Ifitm3,Dolpp1,Cpne3,Spon1,Gstm7,…
GOBP_NEGATIVE_REGULATION_OF_HORMONE_METABOLIC_PROCESS	0.00276689	0.137167	-0.761627	-1.92234	11	10	Wnt4,Atp1a1,Bmp5,Gfi1,Dkk3,Bmp2
MANNO_MIDBRAIN_NEUROTYPES_HPROGFPM	0.0027674	0.137167	0.326922	1.47528	19	235	1700010I14Rik,Ddc,Cdk1,Kif22,Hjurp,Gtse1,Ak4,Fam83d,Dsg2,Trim59,Cnn2,Sfrp2,Pbk,Wnt5a,Chn2,Cks2,Sall1,Bmp4,Lrp2,Cdc25a,Exosc8,Inppl1,Zfp36l1,Pttg1,Igfbp2,Rpl18,Tbl1x,Ncapg2,Mcm2,Hk2,Vim,Ube2t,Hilpda,Ptpro,Wnt1,Birc5,Ctnnbl1,Pih1d1,Arhgap11a,Ccdc8,Dlgap5,Lmnb1,Eef1d,Fbln1,Tmpo,Plk1,Galnt7,Tff3,Tead2,Prc1,Atad2,Ube2c,Rbmx,Pgghg,Actl6a,Slc6a8,Txlnb,Igdcc4,Cdca3,H2bc21,Tmem123,Cryz,Mbd4,Top2a,Gpx8,Krt…
DESCARTES_FETAL_CEREBELLUM_MICROGLIA	0.00277118	0.137167	0.306951	1.43573	20	333	Itgax,S100a9,Cybb,S100a4,Gpr84,Itgal,Folr2,Stat5a,Slc29a3,Lrrc39,Acsm5,Apbb1ip,Erp27,C3,Gm2a,Cd180,Tbxas1,Ctsz,Bnc2,Rttn,Ccr1,Galnt6,Lgals3,Spp1,Plvap,Traf3ip3,Sall1,Bin1,Wdr91,Dok3,Vav1,Gal3st4,Pck2,Tmem106a,Csf3r,Cep295nl,Tnf,Stxbp2,Csf1,Cd37,Fcgr2b,Unc13d,Sh3bp1,Sds,Susd3,Nrros,Ly86,Hk2,Csf2ra,Dpp7,Tlr4,St14,Nfatc1,Ptgs1,Capg,Nfkbid,Cdkn2a,Irf8,Rcn3,Slc15a3,Cd53,Arrb2,Tep1,Unc93b1,Cnga1,Pld1,S…
GOBP_BEHAVIOR	0.00282353	0.139079	-0.251942	-1.32502	5	423	Drd2,Sncg,Slc18a2,Neto1,a,Htr1b,Fos,Tlr2,Egr2,Npy5r,Mbd5,Arc,Rasd2,Mme,Gpr88,Nr4a3,Gdf15,Crhbp,Cebpb,Dach1,Npy2r,Npy1r,Cux2,Slc4a10,Mfsd2a,Npas2,Bdnf,Nlgn1,Meis2,Sgk1,Npas1,Ucn,Atxn1,Hrh1,Klk8,Opn4,Gjb4,Pcdh17,Epha4,Chrnb2,Usp2,Tacr2,Vwa1,Mchr1,Avp,Egr1,Adcy5,P2rx3,Nphp1,Camk4,Jun,Shank3,Creb1,Ghrl,Plk2,Ahi1,Calb1,Rmi1,Adrb1,Slurp1,Adgrb3,Cck,Ido1,Cntfr,Srf,Gnao1,Adam22,Gls,Ubr3,Chrna5,Zfx,Tacr3,…
Neuron_Glutamate_Sugino_NatNeuro_2006	0.00286458	0.140104	-0.463971	-1.73864	10	45	Egr4,Ldb2,Fhl2,Ets2,Klhl2,Arpp21,Nphp1,Dusp14,Skil,Klf10,Tjp1,Itpka,Baiap2,Angptl6,Ltk,Fbxw7,Tyro3,Ppp3ca,Synpo,Lmo4,Lmo7,Rap2b
GOBP_DIOL_METABOLIC_PROCESS	0.00288576	0.140104	0.62525	1.83946	16	21	Sphk1,Qdpr,Plpp2,Abca2,Acer3,Asah2,Gch1,Sphk2,Sptlc2,Plpp3,Asah1,Degs2,Sptlc1,Naaa,Pcbd1
GOBP_RESPIRATORY_BURST	0.00288576	0.140104	0.624847	1.83828	16	21	Cybb,Dusp10,Ncf1,Cyba,Jchain,Grn,Ncf2,Noxo1,Hck,Pik3cd
GOMF_CALCIUM_DEPENDENT_PROTEIN_BINDING	0.00290651	0.14044	0.474613	1.71155	17	54	S100a9,S100a3,S100a4,Myo1d,S100a16,Stx2,S100a5,Pef1,Syt8,Sec31a,Rbm22,Anxa2,Anxa1,Anxa3,Cpne3,S100a13
GOCC_POSTSYNAPTIC_DENSITY_MEMBRANE	0.00295858	0.141876	-0.396717	-1.64304	10	72	Neto1,Actn2,Arc,Abhd17b,Lrrc4c,Cacng3,Chrm1,Slc30a1,Epha4,Cnksr2,Clstn3,Ptprs,Plppr4,Lrfn5,Atp2b2,Kcnh1,Adam22,Sigmar1,Adra2c,Rgs7bp,Epha7,Cacng8,Lin7a,Prrt2,Grin2a,Sorcs3,Abhd17c,Lrrc4,Syndig1,Nectin3
GOBP_GRANULOCYTE_CHEMOTAXIS	0.00298554	0.141876	0.423403	1.62999	18	76	S100a9,Cxcl2,Dapk2,Xcl1,Jam3,Ccl3,Lgals3,Ccl2,Vav1,Csf3r,Csf1,Mapk3,Cmklr1,Cxcl5,Anxa1,Ccl5,Rarres2,Cxcl10,Ccl22,Fcer1g,C3ar1,Itgb2,Csf1r,Pik3cd,Il17rc,Ccl17,Pde4b,Rac2,Mcu,Vav3,Cklf,Cxcr2,Bsg,Il23a
GOMF_PHOTORECEPTOR_ACTIVITY	0.00299746	0.141876	-0.753755	-1.90248	12	10	Gnat2,Gpr88,Opn3,Rgr,Opn4,Rho
GOBP_NEUTRAL_LIPID_CATABOLIC_PROCESS	0.00299775	0.141876	-0.510456	-1.79464	11	34	Fabp4,Fabp6,Lpl,Pnpla1,Pnpla3,Plin5,Apoa4,Fabp9,Sorl1,Cps1,Abhd6,Aadac,Abhd2,Mgll,Apoa1,Lipc
FAN_EMBRYONIC_CTX_BIG_GROUPS_CAJAL_RETZIUS	0.00300614	0.141876	0.300241	1.4113	22	354	Mfap2,Igfbp5,Calb2,C1qtnf3,Slc18a3,Cbln1,Slc17a6,Tspo,Phlda3,Angpt1,Trh,S100a16,Capn8,Rab37,Gpr37,Fcer1a,Atf5,Tmem163,Agtr1a,Car2,Fbln2,Pcolce2,Faim2,Arhgap22,Pkp1,Cpm,Frmpd1,Vat1,Hs6st2,Cdh1,Ddah1,Spint2,Map4,Myh14,Lsm4,Tnfrsf11a,Ndufb7,Amigo2,Atp1a3,Klhl13,Mrap2,Tm7sf2,Isoc1,Ltb4r1,H2-K1,Plpp2,Capn1,Dusp23,Zic2,Prph,Perp,Hspb8,Ncdn,Fbln1,Mab21l1,Cryab,Slc2a6,Pld1,Cygb,Wrap73,Map1a,Syp,Agpat2,In…
GOBP_REGULATION_OF_SIGNALING_RECEPTOR_ACTIVITY	0.00308833	0.14508	-0.331094	-1.52726	9	135	Neto1,Actn2,Arc,Esr2,Nog,Crhbp,Nrp1,Errfi1,Cacng3,Zfyve28,Nlgn1,Edn1,Gria3,Hbegf,Cblb,Dlgap3,Cblc,Ankrd13c,Adh7,Shank3,Agtr2,Dkk3,Slurp1,Btc,Mink1,Lypd6b,Socs5,Shank1,Dlgap2,Adra2c,Cacng8,Ramp3,Nefl,Pten,Neurl1a,Homer1,Grin2a,Dut,Gria4,Lrrc7,Nptx1,Plau,Fbxw7
GOBP_SEROTONIN_TRANSPORT	0.00312125	0.145332	-0.658309	-1.9616	12	18	Slc18a2,Slc22a2,Htr1b,Hrh3
HP_CORNEAL_OPACITY	0.00312234	0.145332	0.342947	1.50279	21	178	Col7a1,Ldlr,Lcat,Hmx1,Slc29a3,Gjb3,Mks1,Cyp1b1,Gusb,Foxc1,Zmpste24,Scarf2,Srebf1,Ddb2,Slc4a4,Pitx3,Bmp4,Xpa,Pik3r1,Pola1,Fgfr1,Ncapg2,Psmb8,Gjb2,Naga,St14,Pex26,Pax6,Col11a1,Slc25a24,Pitx2,Wt1,Ephx2,Plcb3,Pex14,Pex1,B3glct,Cep57,Apob,Slc20a2,Mcoln1,Cryba4,Jag1,Bub3,Ltbp2,Kdsr,Lifr,Dhcr7,Pex10,Idua,Lmna,Prdm5,Fuca1,Pex16,Wdr73,Hccs,Abca1,Tmem216,Sox2,Asah1,Gtf2i,Smarcal1,Pex19,Nelfa,Crygd,Gnptg,Ne…
GOMF_IONOTROPIC_GLUTAMATE_RECEPTOR_BINDING	0.00313858	0.145421	-0.610212	-1.87273	12	20	Drd2,Neto1,Cdk5r1,Cacng3,Shank3,Gnas,Shank1,Nsf,Pten
GOBP_RESPONSE_TO_DOPAMINE	0.00316122	0.145804	-0.419371	-1.67393	11	60	Drd2,Htr1b,Htr6,Hrh3,Hrh4,Hrh1,Chrm1,Htr5a,Gna14,Adcy5,Rgs4,Gabpa,Htr1f,Gnas,Gnao1,Gna11,Flna,Gnb5
GOBP_FEEDING_BEHAVIOR	0.00319744	0.146682	-0.410759	-1.66988	11	66	Drd2,a,Htr1b,Fos,Npy5r,Nr4a3,Gdf15,Dach1,Npy2r,Npy1r,Ucn,Mchr1,Ghrl,Rmi1,Cck,Cntfr,Gls,Ubr3,Tacr3,Galr2
GOBP_POSITIVE_REGULATION_OF_NITRIC_OXIDE_METABOLIC_PROCESS	0.00322181	0.146682	-0.548362	-1.8175	12	27	Klf4,Ptgs2,Mmp8,Smad3,Klf2,Edn1
HP_HYPOPLASIA_OF_THE_IRIS	0.00322362	0.146682	0.596748	1.79147	18	23	Sox10,Foxc1,Lrp2,Pik3r1,Fgfr1,Pax6,Cplx1,Pitx2,Wdr73,Fgfrl1,Igf1r,Adamtsl1
Gemma_GSE31063_Extinction_learning_timepoint_extinction.trial.low.freezing.behavior_Up	0.00325733	0.146879	-0.522484	-1.78117	12	30	Dyrk3,Arc,Gadd45g,Trib1,Dusp1,Taf5,Rab3d,Aqp9,Cplx2,Cenpk
GOBP_REGULATION_OF_CELL_JUNCTION_ASSEMBLY	0.00325839	0.146879	-0.314274	-1.47916	9	159	Tlr2,Smad3,Cldn19,Wnt4,Kdr,Phldb2,Nrp1,Adgrl2,Cux2,Dmtn,Bdnf,Arhgap6,Nlgn1,Il1rap,Ptprj,Chrnb2,Snai1,Gpc4,Nphp1,Prkch,Ghrl,Flrt3,Myoc,Ephb3,Clstn3,Ptprs,Lrfn5,Iqgap1,Adgrb3,Tek,Epha3,Ocln,Tjp1,Cbln2,Fam107a,Epha7,Dlc1,Myo1c,Cldn1,Lingo2,Fmn1,Pten,Wdpcp,Flrt2,Six4,Mmp14,Tsc1,Rock1,Lrrtm1,Ephb1,Cav1,Syndig1,Rapgef2
GOMF_SECONDARY_ACTIVE_TRANSMEMBRANE_TRANSPORTER_ACTIVITY	0.00327216	0.146879	0.344797	1.50911	22	177	Slc5a11,Slc13a3,Slc22a4,Slc17a6,Slc6a9,Slc1a5,Slc9a8,Slc12a4,Slc22a5,Slc35d3,Slc12a2,Slc34a3,Slc12a9,Slc12a8,Slc8a3,Slc8a1,Slc5a5,Slco5a1,Slc36a1,Slc4a4,Slc15a2,Slc6a13,Slc45a3,Slc38a3,Slc4a2,Slc25a18,Slc35c2,Slc16a3,Slc7a5,Atp1a3,Slc5a1,Slc26a6,Slc6a11,Slc26a4,Slc15a3,Slco1a5,Slc22a6,Slc7a11,Slc11a2,Slc9a3,Slc3a2,Slc17a3,Slc6a8,Slc20a2,Slc5a2,Slc32a1,Clcn6,Slc28a3,Slc8a2,Slc26a1,Slc12a3,Slc1a4,S…
GOMF_ACIDIC_AMINO_ACID_TRANSMEMBRANE_TRANSPORTER_ACTIVITY	0.00329632	0.146879	0.700311	1.81938	18	13	Slc17a6,Slc1a5,Slc25a18,Slc25a13,Slc7a11,Slc38a7,Slc1a4
GOBP_POSITIVE_REGULATION_OF_MYELINATION	0.00330033	0.146879	0.657034	1.80001	18	16	Itgax,Sox10,Myrf,Hgf,Mag,Wasf3
GOBP_RESPONSE_TO_LIGHT_STIMULUS	0.00332226	0.147209	-0.285866	-1.41576	8	239	Drd2,Neto1,Fos,Rpe65,Chek1,Gnat2,Per2,Pde6b,Pde6a,Mme,Gpr88,Dusp1,Opn3,Reep6,Slc4a10,Meis2,Fbxl12,Ino80,Hrh1,Rgr,Opn4,Ccdc66,Slc24a1,Chrnb2,Usp2,Per1,Rho,Hyal3,Nphp1,Polk,Trpc3,Rdh13,Creb1,N4bp1,Gnaq,Mmp3,Fmr1,Aurkb,Polg,Cat,Map4k3,Cck,Fbxl8,Gna11,Ptprk,Aanat,Zbtb1,Ppp1cb,B4galt2,Cdkn1a,Il12a,Abca7,Bhlhe40,Id2,Cry1,Ercc5,Ptn,Kcnc2,Syngap1,Grin2a,Dtl,Fbxl17
HAY_BONE_MARROW_MONOCYTE	0.0033513	0.14748	0.358005	1.52805	22	146	Itgax,Isg15,Tppp3,Papss2,Vasp,Rhog,Timp1,Tbxas1,Vsir,Cdh23,Rhoc,Dock5,Syngr2,Rnf13,Rras,Cstb,Tbc1d8,Arrb2,Slc2a6,Bid,Smpdl3a,Ifitm3,Insig1,Arap1,Plxnb2,Hck,Tcf7l2,Rin3,Drap1,Fcer1g,C3ar1,Fgr,Ptpn6,Gch1,Csf1r,Mcoln1,Abi3,Ralb,Myd88,Nfkbiz,Capzb,Klf3,Oaz2,Batf3,Rara,Arpc1b,Ckb,Ms4a7,Fcgr4,P2rx1,Mtss1,Lfng,Serpina1c,Ptp4a3
HP_NEONATAL_ONSET	0.00335744	0.14748	-0.474024	-1.73926	12	41	Avpr2,Krt5,Tnnt1,Krt14,Cyp11b1,Atp6v0a4,Gdap1,Lyst,Kcnq2,Cyp7b1,Ndufaf4,Hpdl,Pigu
HP_NON_MOTOR_SEIZURE	0.00338253	0.147828	-0.329146	-1.5174	10	134	Nubpl,Rps6ka3,Usp27x,Mbd5,Cux2,Dmxl2,Satb2,Rorb,Acsl4,Cnksr2,Lgi1,Agtr2,Hcn1,Ngly1,Scn1a,Cask,Nfkb2,Cacna1a,Gnao1,Frrs1l,Kcnq2,Slc35a3,Dyrk1a,Pcdh19,Atad3a,Taok1,Scn1b,Kcnq3,Syngap1,Prrt2,Grin2a,Gabrb3,Kcnq5,Gabra1,Apc2,Dock7,Pak3,Lama2,Hivep2,Ppp3ca,Dmd,Kif1a,Ash1l,Chd2,Upf3b,Zeb2,Ftsj1,Dync1h1,Rab11a,Cacna1h,Mthfr,Stx1b,Med12,Slc12a5,Eef1a2,Pacs1
GOCC_SECRETORY_VESICLE	0.00339539	0.147828	0.263407	1.30973	28	738	Itgax,S100a9,Gal,Cartpt,Cybb,Slc17a6,Gpr84,Itgal,Col1a1,Klk6,Ddc,Slc6a9,Tbc1d10c,Exoc3l,Cplx3,Enpp4,Serpina3c,Trh,Jup,Spp2,Hgf,Stx11,Stbd1,Cd9,Rab37,Gsn,Rhog,Grp,Clec3b,Tmem163,Arhgap45,Timp1,Gusb,C3,Reg1,Rab27b,Stx2,Ceacam2,Gm2a,Cnn2,Mvp,Ctsz,Tgfb1,Th,Ormdl3,Pkp1,Rab5b,Dgat1,Zg16,Vat1,Padi2,Stxbp3,Lgals3,Cyba,Bin1,Plg,Cln3,Kif1b,Dok3,Rab27a,Stxbp2,Pla2g10,Camp,Prkaca,Idh1,Tmbim1,Unc13d,Sparc,Acr…
HP_PARTIAL_DUPLICATION_OF_THE_PHALANX_OF_HAND	0.00342642	0.147828	0.636983	1.80285	19	18	Fgfr2,Fancd2,Sall1,Rpl18,Gli1,Cant1,Rpl11,Fgfr3
GOBP_T_CELL_CHEMOTAXIS	0.0034382	0.147828	0.670735	1.81219	19	15	Xcl1,Slc12a2,Cxcr3,Wnt5a,Ccl5,Cxcl10,Oxsr1,Pik3cd,Wnk1,Adam17
GOBP_REGULATION_OF_HEPATOCYTE_PROLIFERATION	0.0034382	0.147828	0.667702	1.804	19	15	Fgf1,Lims2,Ceacam2,Cpb2,Gli1,Ceacam1
ZHONG_PFC_MAJOR_TYPES_NPCS	0.00348432	0.149179	0.399475	1.61314	22	101	Mfap2,Cdca7,Tmem98,Cdk1,Kif22,Hjurp,Gtse1,Sfrp1,Mcm7,Sfrp2,Pbk,Fbxo5,Cks2,Pttg1,Cdc20,Cdca4,Mcm2,Mcm5,Vim,Ube2t,Pax6,Creb5,Birc5,Pcna,Dlgap5,Tmpo,Mcm3,Prc1,Atad2,Ube2c
Gandal_2018_Schizophrenia_Downregulated_PFC	0.00351339	0.149792	-0.259643	-1.34687	7	370	Fam149a,Rimkla,Arl4d,Asap2,Tnfsf10,Npy5r,Arpp19,Abcg2,Ptprr,Trib1,Bbs7,Col5a1,Rims2,Opn3,Gpcpd1,Socs2,Fbxo16,Col26a1,Slc39a8,Dmxl2,Hapln1,Slc40a1,Rapgef4,Lrrc17,Slc38a5,Rtn4r,Prrt3,Sugp2,Cpne9,Emcn,Cys1,Slc39a10,Gfra2,Frmd6,Lgi1,Cinp,Aldh1a1,Ahi1,Ptprs,Fgd6,Cyth3,Kcnn1,Pla2g5,Zfp329,Msrb3,Anapc7,Car4,Ssbp4,Cntfr,Rhobtb1,Dgkz,Cab39l,Pcsk2,Gna11,Unc13c,Kcns3,Dtd2,Tbc1d4,Racgap1,Clec2l,Nipa2,Vgll4,N…
GOCC_GOLGI_LUMEN	0.00354496	0.150505	0.449894	1.65185	21	60	Omd,Dcn,F10,Hs3st1,Wnt7a,Wnt5a,Tgfb1,Zg16,Wnt5b,Podxl2,Pcsk6,F2,Bgn,Wnt1,Wnt6,Cspg5,Pros1,Pcsk5,Bcan
ZHONG_PFC_C4_PTGDS_POS_OPC	0.00358262	0.151106	0.380749	1.5705	23	116	Myrf,Bcas1,Mog,Cnp,Serinc5,Mag,Plekhb1,Ugt8a,Cldn11,Lims2,Mbp,Cdk18,Cpm,Slc44a1,Pkp4,Erbb3,Apcdd1,Tubb4a,Scarb2,Enpp6,Syngr2,Ankrd44,Stat2,Plekha1,Sema4d,Ptpro,Sirt2,Map4k5,Serpini1,Tcf7l2,Appl2
GOBP_REGULATION_OF_MYELOID_LEUKOCYTE_MEDIATED_IMMUNITY	0.00358891	0.151106	0.499243	1.7084	21	41	C3,Stap1,Il13,Stxbp2,Fcgr2b,Unc13d,Arg1,Cxcl5,Vamp8,Dnase1,Gab2,Cd300a,Fgr,Itgb2,Sphk2,Mavs,Il4ra,F2rl1,Rac2
GOBP_REGULATION_OF_IMMUNE_EFFECTOR_PROCESS	0.00366997	0.152776	0.318533	1.45494	26	262	Angpt1,Ager,Xcl1,Rsad2,Dusp10,Cd40,Tnfsf4,C3,Stap1,Ceacam2,Zmpste24,Wnt5a,Tgfb1,C6,H2-Ea,Pgc,Lgals3,Kmt5b,Vav1,H2-M3,Il13,Tnf,Stxbp2,Fcgr2b,Parp9,Unc13d,F2,Slc7a5,Traf3ip2,Cpb2,Grn,Tlr4,Fgl2,Cd80,Tarbp2,Foxj1,Arg1,Nfkbid,H2-K1,Ceacam1,Cxcl5,Vamp8,Tnfrsf14,Anxa1,Arrb2,Cd46,Dnase1,Bcl10,Cd5l,Gab2,Pros1,Traf3ip1,Il2,Cr2,Serping1,Appl2,C3ar1,Cd300a,Fgr,Ptpn6,Itgb2,Laptm5,Sphk2,Sash3,Cd28,B2m,Mavs,Nfk…
GOBP_MYELOID_LEUKOCYTE_MIGRATION	0.00367755	0.152776	0.362066	1.53709	24	142	S100a9,Cxcl2,Ager,Dapk2,Xcl1,Emilin1,Rhog,Jam3,Stap1,Ccl3,Ccr1,Lgals3,Ccl2,Vav1,Csf3r,Csf1,Tnfrsf11a,Swap70,Mapk3,Cmklr1,Ptpro,Cxcl5,Anxa1,Kit,Ccl5,Rarres2,Cxcl10,Ccl22,Ano6,Rin3,Fcer1g,C3ar1,Cd300a,Mst1,Itgb2,Csf1r,Gp2,Pik3cd,Vegfb,Il17rc,Myd88,Wdr1,Cd200,Ccl17,Nbl1,Pde4b,P2rx4,Rac2,Vegfa,Mcu,Ddt,Vav3,Cklf,Cxcr2,Lgmn,Bsg,Il23a,Trem2
GOBP_RESPONSE_TO_HISTAMINE	0.00368919	0.152776	-0.743744	-1.87721	15	10	Drd2,Aoc1,Diaph1,Hrh1
GOBP_LYMPHOCYTE_ACTIVATION_INVOLVED_IN_IMMUNE_RESPONSE	0.00372301	0.152776	0.375371	1.5527	24	118	Itgal,Tmem98,Apbb1ip,Cd40,Tnfsf4,Relb,Ceacam2,Cd180,Tgfb1,H2-Ea,Itfg2,Lgals3,Kmt5b,Rab27a,Fcgr2b,Unc13d,Swap70,Bcl3,Tlr4,Fgl2,Cd80,Nfkbid,Ada,Ceacam1,Rnf168,Anxa1,Ung,Cd46,Il2,Fcer1g,Trp53,Cd28,Nfkbiz,Il4ra,F2rl1,Rara
GOCC_POSTSYNAPTIC_SPECIALIZATION_MEMBRANE	0.00372493	0.152776	-0.370878	-1.60462	12	92	Neto1,Actn2,Arc,Abhd17b,Lrrc4c,Cacng3,Nlgn1,Chrm1,Htr5a,Slc30a1,Epha4,Cnksr2,Clstn3,Ptprs,Plppr4,Lrfn5,Atp2b2,Kcnh1,Adam22,Sigmar1,Adra2c,Rgs7bp,Epha7,Cacng8,Chrna1,Gabra3,Lin7a,Prrt2,Grin2a,Sorcs3,Lrrtm1,Abhd17c,Lrrc4,Kcnd3,Syndig1,Nectin3
GOBP_NUCLEAR_TRANSCRIBED_MRNA_CATABOLIC_PROCESS_NONSENSE_MEDIATED_DECAY	0.00373255	0.152776	0.484482	1.69043	22	45	Rpl12,Rpl14,Rps9,Rpl18,Rpl22,Rpl23,Rpl11,Upf3a,Etf1,Rpl4,Pabpc1,Exosc10,Smg6,Helz2,Rpl18a,Casc3,Rps3,Secisbp2,Ppp2ca,Rps5,Smg5,Dhx34,Rbm8a,Rnps1,Rps15a,Rps15,Rpl28,Gspt2,Ppp2r1a
GOBP_BASIC_AMINO_ACID_TRANSMEMBRANE_TRANSPORT	0.00373396	0.152776	-0.708867	-1.87994	15	12	Slc22a2,Slc3a1,Slc7a1,Slc7a7,Slc7a4,Slc7a6
FAN_EMBRYONIC_CTX_BIG_GROUPS_EXCITATORY_NEURON	0.00381777	0.155578	-0.478961	-1.72803	14	38	Ica1l,Actn2,Meis2,Satb2,Enc1,Arpp21,Mllt3,Lhx2,Cacng8,Bhlhe22,Nell2,Dock9,Prrt2,Map6,Ppp2r2b,Fbxw7,Camkv,Sybu
GOBP_T_CELL_ACTIVATION_INVOLVED_IN_IMMUNE_RESPONSE	0.00384615	0.15598	0.446054	1.6588	23	64	Itgal,Tmem98,Apbb1ip,Tnfsf4,Relb,Ceacam2,H2-Ea,Lgals3,Rab27a,Fcgr2b,Bcl3,Fgl2,Cd80,Nfkbid,Ceacam1,Anxa1,Cd46,Il2,Fcer1g,Trp53,Nfkbiz,Il4ra,F2rl1,Rara
KIM_ALL_DISORDERS_DURATION_CORR_DN	0.00386617	0.15598	0.378481	1.56724	25	119	Klk6,Actl6b,Gpr37,Esyt1,Pafah1b3,Pmp22,Mal,Pes1,Ctdnep1,Klhl21,Stard7,Pef1,Os9,Mapk3,Ruvbl2,Puf60,Fto,Arrb2,Ndufs7,Cryab,Tmem147,Sac3d1,Gtf3c1,Dnajb2,Eif6,Nelfe,Nbl1,Atp6v0e2,Endog,Zmat4,Sf3b2,Actr1a,Nsg2,Chmp2a,Ckb,Eif3g,Rabac1,Taldo1,Vps51
ZHONG_PFC_C1_OPC	0.00387374	0.15598	0.345728	1.50185	26	167	Pola2,Cdk1,Kif22,Hjurp,Espl1,Gtse1,Cdk5rap2,S100a16,Fam83d,Gusb,Sfrp2,Pbk,Fbxo5,Cdca2,Hsd17b11,Tmem106c,Fancd2,Ccnf,Cks2,Tubb6,Rfc3,Pttg1,Cdc20,Cdca4,Tk1,Ncapg2,Cep135,Vim,Ube2t,Birc5,Rad21,Pcna,Shcbp1,Arhgap11a,Dlgap5,Tmpo,Plk1,Prc1,Atad2,Ube2c,Ndc1
Gemma_GSE72343_Circuit-wide_transcriptional_profiling_reveals_region_specific_gene_co-expression_networks_regulating_depression_susceptibility_timepoint_28.d_chronic.social.defeat.stress_Down	0.00393507	0.157817	-0.251333	-1.32545	7	444	Cyp11a1,Slc43a1,Cwh43,Rpe65,Fam111a,Hrct1,Tekt5,Tnfsf10,Slc25a16,Per2,Bend5,Abcc9,Cd7,Ly75,Abcg2,Cyp4f15,Alas2,Mal2,Rassf9,Erg,Ecscr,Prom1,Hrh3,Cd248,Mfsd2a,Gpcpd1,Tmem204,Gata2,Lsp1,Des,Isg20,Ets1,A2ml1,Satb2,Mthfd1l,Lgalsl,Fut9,Slc40a1,P2ry12,Slc38a5,Dcxr,Oasl1,Slc4a1,Eogt,Lurap1l,Medag,Rgs5,Irf6,Pln,Snx10,Sdhaf4,Klhl40,Stard8,Endou,Pgm2l1,Stac,Cox6a2,Tstd3,Pter,Dbp,Pear1,Kcnh7,Gipc3,Aldh1a1,Ao…
GOBP_ENDOCRINE_PROCESS	0.00395049	0.157817	-0.41269	-1.64067	14	59	Avpr2,Mme,Crhbp,Cyp11b1,F2r,Tbx3,Edn1,Inhbb,Ucn,Rab11fip3,Hsd11b2,Tacr2,Inha,Ghrl,Agtr2,Trpv6,Gnas,Tmf1,Gata3,Rab11fip1,Cry1,Cma1
GOBP_ALDEHYDE_BIOSYNTHETIC_PROCESS	0.00396733	0.157869	-0.70661	-1.87396	16	12	Wnt4,Kdm3a,Cyp11b1,Bmp5,Dkk3,Bmp2
GOBP_DOPAMINE_SECRETION	0.00400902	0.158904	-0.513476	-1.75046	15	30	Drd2,Sncg,Htr1b,Syt13,Npy2r,Chrnb2,Syt4,Syt17,Fgf20,Syt12,Cxcl12
ZHONG_PFC_C2_UNKNOWN_NPC	0.00403747	0.159409	0.451776	1.63739	24	56	Mfap2,Calb2,Kif22,Hjurp,Gtse1,Fam83d,Nde1,Trim59,Cdca2,Cks2,Tubb6,Pttg1,Cdc20,Arhgap11a,Dlgap5,Plk1,Rangap1,Ube2c
GOBP_NEGATIVE_REGULATION_OF_ORGANIC_ACID_TRANSPORT	0.00408163	0.159949	-0.640417	-1.90829	16	18	Slc43a1,Htr1b,Npy5r,Hrh3,Grm7,Pla2r1,Agtr2,Rgs4,Rgs2
Gemma_GSE47847_Early_life_stress_in_fathers_impairs_synaptic_plasticity_in_the_offspring_-__brain_collected_after_acute_swim_stress_treatment_acute.swim.stress_Up	0.00414313	0.159949	-0.280848	-1.40924	10	263	Klf4,Adamts1,Fas,Fos,Tasp1,Pde6a,Zfp131,Nol4l,Prox1,Rp2,Nrp1,Dusp1,Rnf150,Sgms1,Dcun1d5,Dusp6,Gria3,Hace1,Hspa14,Aff3,Epha4,Dock4,St3gal2,Usp31,Nus1,Plcxd2,Flt1,Nr3c1,Tmcc1,Dhx9,Armc8,Mbip,Naa16,Acvr1,Abi1,Ints6,Spidr,Sbf2,Ubr3,Nme7,Tet3,Rfx3,Runx1t1,Mbnl1,Ppm1k,Cnot6l,Pcdh19,Ostm1,Kcnj6,Srsf10,Acaca,Raph1,Atf3,Tmem161b,Rbm27,Mospd2,Tpp2,Smarca1,Armc10,Snrpb2,Csrnp1,Ss18l1,Mat2a,Hivep2,Lnx2,Luc7l…
GOBP_REGULATION_OF_TRANS_SYNAPTIC_SIGNALING	0.00414594	0.159949	-0.259878	-1.33774	9	337	Drd2,Sncg,Neto1,Htr1b,Egr2,Npy5r,Arc,Mme,Adipoq,Rims2,Npy2r,Cux2,Lrrc4c,Slc4a10,Cacng3,Bdnf,Nlgn1,Edn1,Ucn,Hrh1,Ppfia2,Slc30a1,Dlgap3,Pcdh17,Slc24a1,Epha4,Chrnb2,Tacr2,Syt4,Grm7,Cdh11,P2rx3,Dgke,Shank3,Lzts1,Creb1,Lgi1,Ghrl,Plk2,Clstn3,Ptprs,Cacnb2,Rgs4,Fmr1,Calb1,Fgf14,Abhd6,Kmo,Prkcb,Grik3,Srf,Dgkz,Cacna1a,Cplx2,Chrna5,Unc13c,Shank1,Dlgap2,Itpka,Plcl2,Gper1,Fam107a,Cacng8,Cacna1b,Slc24a2,Chrna3…
GOCC_CELL_SURFACE	0.00416157	0.159949	0.276287	1.34742	33	542	Itgax,Itgal,Mog,Kcna5,F10,Folr2,Ldlr,Islr2,Ager,Sfrp1,Fgfr2,Lpar1,Dsg2,Gpr37,Fcer1a,Cd40,Tnfsf4,Fam234a,Cxcr3,C3,Mbp,Ceacam2,Egfr,Igsf21,Kiss1r,Tspan8,Cel,Wnt7a,Fcgrt,Wnt5a,Tgfb1,Mxra8,Kcnh2,Ntsr1,Itga7,Cpm,H2-Ea,Tgfa,Enpp1,Alpi,Casr,Ccr1,Lgals3,Plvap,Plg,Slc4a4,Itgbl1,Clic4,Neu3,Lrp2,H2-M3,Il13,Csf3r,Cd8b1,Tnf,Tnfrsf11a,Pkd1,Fcgr2b,Pcsk6,F2,Slc7a5,Sparc,Nrros,Bgn,Csf2ra,Tlr4,Srpx2,Cd80,Cxcr5,Cal…
GOBP_DENDRITE_DEVELOPMENT	0.00416233	0.159949	-0.297573	-1.43831	11	195	Fstl4,Arc,Hecw1,Dcdc2a,Nrp1,Cdk5r1,Cux2,Mfsd2a,Ntn5,Nlgn1,Ppfia2,Asap1,Acsl4,Epha4,Chrnb2,Caprin2,Sema3a,Shank3,Lzts1,Ghrl,Ephb3,Bmp5,Plk2,Camsap2,Ptprs,Fmr1,Nedd4l,Iqgap1,Adgrb3,Mink1,Dab2ip,Trpc5,Shank1,Itpka,Chrna3,Cobl,Srgap2,Llph,Phactr1,Ankrd27,Ptn,Prex2,Pten,Neurl1a,Syngap1,Map6,Cdkl3,Rbfox2,Dscam,Ctnnd2,Ctnna2,Strn,Zfp365,Ephb1,Pak3,Rapgef2,Ss18l1,Cd3e,Ppp3ca,Lzts3,Abi2,Kif1a,Nck2
GOBP_POSITIVE_REGULATION_OF_CELL_JUNCTION_ASSEMBLY	0.0041713	0.159949	-0.385836	-1.6123	14	77	Smad3,Cldn19,Wnt4,Kdr,Nrp1,Adgrl2,Cux2,Bdnf,Nlgn1,Il1rap,Ptprj,Nphp1,Ghrl,Flrt3,Myoc,Ephb3,Clstn3,Iqgap1,Adgrb3,Tek,Cbln2,Cldn1,Lingo2,Fmn1,Flrt2,Tsc1,Rock1,Ephb1,Cav1,Syndig1
GOBP_NEGATIVE_REGULATION_OF_IMMUNE_EFFECTOR_PROCESS	0.00417375	0.159949	0.403386	1.58607	26	86	Angpt1,Xcl1,Dusp10,Tnfsf4,Ceacam2,Tgfb1,Lgals3,H2-M3,Tnf,Fcgr2b,Grn,Fgl2,Tarbp2,Foxj1,Arg1,H2-K1,Ceacam1,Anxa1,Arrb2,Traf3ip1,Il2,Serping1,Cd300a,Ptpn6
FAN_EMBRYONIC_CTX_MICROGLIA_1	0.00417723	0.159949	0.382026	1.57403	27	115	Cdk1,Kif22,Hjurp,Espl1,Gtse1,Fam83d,Pbk,Fbxo5,Cdca2,Tmem106c,Fancd2,Ccnf,Anapc11,Cks2,Atad5,Pttg1,Cdc20,Tk1,Ncapg2,Ube2t,Birc5,Rad21,Pcna,Shcbp1,Arhgap11a,Dlgap5,Tmpo,Plk1,Prc1,Atad2,Smc1a,Ube2c
GOBP_REGULATION_OF_LEUKOCYTE_MIGRATION	0.00423729	0.161395	0.356296	1.51927	28	145	Ccl28,Apod,Ager,Dapk2,Xcl1,Emilin1,Rhog,Cxcr3,Jam3,Stap1,Wnt5a,Padi2,Ccr1,Lgals3,Plvap,Tnf,Csf1,Swap70,Mapk3,Cmklr1,Calr,Sele,Ada,Tnfrsf14,Adora1,Anxa1,Prss56,Ccl5,Rarres2,Cxcl10,Ano6,Rin3,C3ar1,Cd300a,Mst1,Msn,Csf1r,Oxsr1,St3gal4,Wnk1,Vegfb,Myd88,Cd200,F2rl1,Pycard,Fadd,Nbl1,P2rx4,Rac2,Il33,Ccr6,Adam17,Vegfa
GOBP_DE_NOVO_PROTEIN_FOLDING	0.00424681	0.161395	-0.49715	-1.74786	16	34	Hspa1a,Dnajb1,Hspa14,Dnajb13,Dnajc2,Hspa5,Fkbp1b,Dnajb4,Hsph1,Hspa13,Hspe1,Fkbp1a
Park_2011_Coexpression_Hippocampus_Mouse_cyan	0.00432366	0.163702	-0.324529	-1.49697	13	135	Neto1,Col25a1,Brwd3,Pde10a,Zbtb38,Npy1r,Cntln,Gria3,Rgs5,Pgm2l1,Klhl5,Cnksr2,Creb1,Tacc1,Gramd1b,Gpr26,Acbd5,Scn1a,Csnk1g1,Atp2b2,Adam22,Mia3,Dctn4,Zfx,Prkaa2,Mllt3,Zfp326,Synm,Nell2,Rragd,Nfic,Flrt2,Lsamp
GOBP_ADENYLATE_CYCLASE_MODULATING_G_PROTEIN_COUPLED_RECEPTOR_SIGNALING_PATHWAY	0.00435511	0.16428	-0.301972	-1.4354	12	172	Drd2,Avpr2,Htr1b,Gnat2,Ptger4,Calca,Lgr5,Adgrl2,Npy2r,Npy1r,Hrh3,Edn1,Hrh4,Chrm1,Htr5a,P2ry12,Gna14,Lpar3,Mchr1,Adgre5,Grm7,Adcy5,Gpr6,Gnaq,Gpr26,Vipr1,Rgs2,Adrb1,Adgrb3,Ucn2,Htr1f,Gnas,Grik3,Gnao1,Gna11,Glp1r,Gper1,Adgrd1,Adra2c,Galr2,Ramp3,Flna,S1pr2,Adgrl4,Grm8
GOCC_COLLAGEN_CONTAINING_EXTRACELLULAR_MATRIX	0.00438363	0.164392	0.303905	1.41287	32	313	S100a9,Mfap2,Cbln1,Kazald1,Col7a1,S100a4,Col1a1,Omd,Angpt1,Lama1,Dcn,Nppa,Serpina3c,Col3a1,Col14a1,Sfrp1,Adamts8,Fgfr2,Spp2,Edil3,Emilin1,Clec3b,Col1a2,Timp1,Aebp1,Emilin2,Sfrp2,Fbln2,Wnt5a,Ctsz,Tgfb1,Chadl,Adamtsl4,Mfap5,Zg16,Lgals3,Wnt5b,Inhbe,Tnc,Plg,Adamts10,Pcsk6,Nid2,F2,Sparc,Bgn,Lgals3bp,Srpx2,Fgl2,Krt1,Serpinc1,Calr,Erbin,Srpx,Fgg,Cstb,Anxa2,Anxa1,Adamts9,Fbln1,Efemp1,Col11a1,Rarres2,Spon…
GOBP_REGULATION_OF_NITRIC_OXIDE_METABOLIC_PROCESS	0.0043905	0.164392	-0.471182	-1.72884	16	41	Klf4,Ptgs2,Mmp8,Smad3,Klf2,Rgn,Edn1
Gemma_GSE10415_7_Brain_Regions_in_20_Inbred_Strains_of_Laboratory_Mice_StrainOrLine_C58.J_Up	0.00445696	0.166267	0.262375	1.30412	37	732	Tepsin,Ccdc71,Sphk1,Aspa,Trappc6a,Gpr84,Tmem98,Cd82,Col1a1,Lpar6,Phlda3,Dcn,Carhsp1,Cers2,Cmtm3,Shmt1,Adora2b,Treh,Myc,Sfrp1,Prr5l,Pde8a,Lpar1,Mag,Cd9,Actl6b,Acss1,Atf5,Gsn,Ndrg1,Pafah1b3,Atp10d,Col1a2,Sfrp5,Lrrc1,Cand2,Magix,Safb,Eml3,Ctsz,Dennd2a,Fbxo5,Myo9b,Hsd17b11,Ormdl3,Adamtsl4,Tprn,S100a11,Rcvrn,Trafd1,Myh4,Peli2,Plvap,Hspb3,Alkbh2,Clic4,Neu3,Thg1l,Nsmce1,Cars2,Cnn3,Bst2,Zfpl1,Meox1,Pttg1…
Neuron_All_Cahoy_JNeuro_2008	0.00447722	0.166412	-0.408748	-1.625	16	59	Ica1l,Gpr88,Cdh8,Mal2,Lpl,Asph,Satb2,Pgm2l1,Syt4,Camk4,Nefm,Rgs4,Calb1,Cck,Hs3st2,Pcsk2,Epha7,Cacna1b,Nefl,Sv2b,Trhde,Kcnc2,Ttr,Gabra1,L1cam
Johnson_2016_Coexpression_Hippocampus_Human_M3	0.00450586	0.166865	-0.34074	-1.52671	14	112	Dsel,Shc3,Prox1,Pde8b,Csrnp3,Lrrc4c,Pptc7,Dyrk2,Arpp21,Rab9b,Gnao1,Zfp830,Syt17,Frrs1l,Gna11,Zfp503,Cnst,Gtdc1,Gnb5,Rnaseh1,Phactr1,Kcnj6,Hivep3,Serinc3,Grin2a,Gabrb3,Usp14,Ntrk3,Mcm4,Unkl,Rbfox2,Tecpr1,Stox2,Bag4,Cds1,Ssbp3,Kcnb1,Tcf20,Magi3,Pip4k2b,Crk,Actr2
JOHANSSON_BRAIN_CANCER_EARLY_VS_LATE_DN	0.00457666	0.168675	0.504888	1.71175	27	39	Igfbp5,Dcn,Csdc2,Ndrg1,Qdpr,C3,Acsbg1,Sparc,Ncdn,Cryab
GOBP_ASTROCYTE_ACTIVATION	0.00459731	0.168675	0.627184	1.80171	26	19	Ldlr,Ager,Egfr,Tnf,Grn,Nr1d1,Bace2,Smo
Bagot_2016_StressSusceptibleVsCTRL_HC	0.00460751	0.168675	0.613398	1.78036	26	20	S100a9,Cdhr1,Doc2g,Trh,Ugt8a,Cldn11,Pllp,Penk
GOBP_REGULATION_OF_B_CELL_MEDIATED_IMMUNITY	0.00462122	0.168675	0.507264	1.69478	27	37	Xcl1,Cd40,Tnfsf4,C3,Tgfb1,Kmt5b,Tnf,Fcgr2b,Foxj1,Il2,Ptpn6,Cd28
HP_ALOPECIA	0.00466472	0.169652	0.351629	1.50249	31	148	Col7a1,Lpar6,Col3a1,Jup,Slc29a3,Gjb3,Fzd2,Aebp1,Zmpste24,Usb1,Wnt5a,Pkp1,H2-Ea,Srebf1,Rbm28,Casr,Ddb2,Spp1,Apcdd1,Rin2,Dkc1,Xpa,Prkaca,Pik3r1,Fgfr1,Gjb2,Dvl3,Dsp,Ada,Cstb,Perp,Pnpla6,Anapc1,Il2rg,Wrap53,Itgb6,Stub1,Exosc2,Cd28,Dll4,Kdsr,Padi3,Lama3,Lmna,Blm,Atr,Sash1,Ebp,Tinf2,Prkcd,Chd7,Plec
GOBP_SPHINGOID_METABOLIC_PROCESS	0.00468994	0.16996	0.646889	1.77222	26	16	Sphk1,Plpp2,Abca2,Acer3,Asah2,Sphk2,Sptlc2,Kdsr,Plpp3,Asah1,Degs2,Sptlc1,Naaa
GOBP_L_ASPARTATE_TRANSMEMBRANE_TRANSPORT	0.00476611	0.172106	0.735529	1.77702	26	10	Slc1a5,Slc25a18,Slc25a13,Slc38a7,Slc1a4
Oligodendrocyte_Newly-Formed_Zhang_JNeuro_2014	0.00482288	0.172331	0.537772	1.70757	28	29	Rnf122,Slc12a2,Tmem163,Lims2,Chn2,Bmp4,Enpp6
GOBP_REGULATION_OF_SUPEROXIDE_ANION_GENERATION	0.00483175	0.172331	0.670914	1.78	27	14	Egfr,Tgfb1,Gnai2,Itgb2,Pon3,F2rl1,Prkcd
GOBP_CELL_CELL_ADHESION	0.00483559	0.172331	0.271084	1.33187	39	607	Itgax,S100a9,Cdhr1,Ccl28,Cbln1,Itgal,Cdc42ep1,Ninj2,Col14a1,Ager,Xcl1,Jup,Mag,Efnb3,Gcnt1,Cd9,Dsg2,Dusp10,Cyp1b1,Tnfsf4,Cldn11,Lims2,Jam3,Mbp,Yes1,Csrp1,Ceacam2,Egfr,Igsf21,Cel,Wnt5a,Tgfb1,Scrib,Cldn16,Pkp1,Mad1l1,Pcdhb21,Itga7,Scarf2,H2-Ea,Cldn3,Trpv4,Pkp4,Vsir,Stxbp3,Lgals3,Plg,Podxl2,Cdhr2,Vav1,Bmp4,Cdh1,H2-M3,Cnn3,Cdh23,Tnf,Spint2,Obscn,Tjp2,Zfp36l1,Cdh20,Shc1,Pkd1,Fcgr2b,Igfbp2,Amigo2,Ezr,Pi…
FAN_EMBRYONIC_CTX_ASTROCYTE_1	0.00484027	0.172331	0.436245	1.61287	29	62	Gfap,C1qtnf3,Dcn,Adora2b,Fabp7,Csdc2,Id3,Eepd1,Lgals3,Tnc,Ezr,Tm7sf2,Pax6,Veph1,Adgrv1,Soat1,Cdc42ep4,Mlc1
GOBP_GLAND_MORPHOGENESIS	0.00490046	0.173864	0.392787	1.56738	31	94	Igfbp5,Lama1,Sfrp1,Fgfr2,Hgf,Fgf1,Ddr1,Lims2,Ceacam2,Wnt5a,Tgfb1,Scrib,Tbx2,Tnc,Bmp4,Tnf,Csf1,Cpb2,Gli1,Arg1,Capn1,Ceacam1,Lrp6,Rarg,Sostdc1
GOBP_MUSCLE_HYPERTROPHY_IN_RESPONSE_TO_STRESS	0.00497748	0.17521	-0.630002	-1.85585	20	17	Smad3,Mlip,Errfi1,Gata6,Trpc3
HP_THIN_EYEBROW	0.00501375	0.17521	0.453033	1.63818	30	55	Krt71,Lpar6,Jup,Aebp1,Apcdd1,Rin2,Nf1,Ccnk,Gjb2,Kat6a,St14,Dsp,Banf1,Col11a1,Cdc45,Pex1,Cdh3,Bcl11b,Megf8,Itga3
GOBP_POSITIVE_REGULATION_OF_B_CELL_MEDIATED_IMMUNITY	0.00501756	0.17521	0.554913	1.71987	29	26	Xcl1,Cd40,Tnfsf4,C3,Tgfb1,Kmt5b,Tnf,Il2,Cd28,Msh2,Exosc3,Mad2l2
GOCC_PROTEIN_COMPLEX_INVOLVED_IN_CELL_ADHESION	0.00502765	0.17521	0.549837	1.71888	29	27	Itgax,Itgal,Emilin1,Jam3,Itga7,Itgbl1,Cd80,Itgae,Itgb3,Itgb2,Itgb6,Cd28,Itga3
GOBP_COLLAGEN_FIBRIL_ORGANIZATION	0.00503002	0.17521	0.475159	1.67171	30	47	Col1a1,Col3a1,Col14a1,Emilin1,P3h4,Cyp1b1,Col1a2,Foxc1,Aebp1,Sfrp2,Chadl,Nf1
GOMF_SEROTONIN_RECEPTOR_ACTIVITY	0.00504202	0.17521	-0.617639	-1.84041	20	18	Htr1b,Htr6,Hrh3,Hrh4,Hrh1,Chrm1,Htr5a
GOBP_OLIGOPEPTIDE_TRANSPORT	0.00507259	0.175671	0.701906	1.78082	28	12	Slc13a3,Car2,Slc15a2,Slc26a6,Slc15a3,Slc7a11
HP_ABNORMAL_CIRCULATING_HORMONE_LEVEL	0.005341	0.184337	-0.260565	-1.33862	12	329	Cyp11a1,Ccdc141,Nr0b1,Fos,Rpe65,Fam111a,Ar,Pde6b,Cldn19,Pde6a,Esr2,Ret,Wnt4,Ghr,Cftr,Pde8b,Rp2,Prom1,Lhx4,B4galnt1,Zmynd15,Reep6,Cyp11b1,Pole,Ofd1,Dusp6,Dmxl2,Rgr,Phex,Cidec,Kl,Hsd11b2,Pmm2,Klhl7,Grm7,Rho,Nr3c1,Galt,Sema3a,Flrt3,Taf4b,Ahi1,Bmp15,Pou3f4,Fmr1,Lrat,Tmem67,Ucp2,Hpgd,Pik3ca,Snrnp200,Armc5,Aff4,Car4,Txnrd2,Gnas,Nfkb2,Spidr,Slc7a7,Tacr3,Ift88,Zfp57,Kmt2a,Rnpc3,Dyrk1a,Arl6,Eif2b5,Scaper,…
DESCARTES_FETAL_CEREBRUM_VASCULAR_ENDOTHELIAL_CELLS	0.00538302	0.185158	-0.255924	-1.3201	12	343	Klf4,Ccdc141,Nostrin,Flvcr2,Hspb1,Fabp4,Hmcn1,Dysf,Ccm2l,Tnn,Abcc9,Ccdc3,Rasd2,Klf2,Clec1a,Socs3,Grap,Kdr,Mmrn2,Phldb2,Erg,Ecscr,Dock6,Cd248,Tmem204,Gata2,Slc39a8,Edn1,Dusp6,Stc2,Ets1,Ptprb,Myzap,Cobll1,Vegfc,Slc40a1,Slc30a1,Eogt,Lurap1l,Medag,Rgs5,Emcn,Stard8,Slc39a10,Vwa1,Slfn5,Fosl2,Slc52a3,Prkch,Cgnl1,Ctsk,Aoc3,Bcam,Hic1,Lef1,Adgrf5,Cysltr2,Runx3,Tinagl1,Htr1f,Higd1b,Dact2,Serpinh1,Tek,Slc7a1…
HP_ABNORMAL_URINE_SODIUM_CONCENTRATION	0.00542709	0.185585	-0.671656	-1.8294	22	13	Cyp11a1,Avpr2,Slc34a1,Clcnkb,Bsnd,Hsd11b2,Clcnka
Neuron_All_Zhang_JNeuro_2014	0.00543201	0.185585	0.596342	1.75442	31	21	Slc17a6,Nxph4,Islr2,Mrap2,Tbr1,Mab21l1,Lhx5,Tmem130,Slc32a1,Nppc,Celf4
GOMF_PROTEASE_BINDING	0.0054878	0.186862	0.389552	1.56023	35	96	Col1a1,Col3a1,Ldlr,Col1a2,Timp1,Mbp,Rffl,Adamtsl4,Bin1,Tnf,Chmp3,Os9,Dvl3,Serpinc1,Acr,Cstb,Anxa2,Rad23a,Kit,Bcl10,Itgb3,Pink1,Park7,Trp53,Adamts4,Cd28,Itga3,Cradd,Slc6a3,Pycard,Fadd,Bag6,Sart3,Anxa9,Serpina1c,Itgb1,Sell
HP_AVASCULAR_NECROSIS_OF_THE_CAPITAL_FEMORAL_EPIPHYSIS	0.00553346	0.187549	0.637968	1.77666	31	17	Col1a1,Fzd2,Col1a2,Wnt5a,Trpv4,Dvl3
GOCC_NON_MOTILE_CILIUM	0.00558659	0.187549	-0.354547	-1.55605	18	101	Drd2,Gnat2,Pde6b,Pde6a,Bbs7,Dcdc2a,Prom1,Npy2r,Opn3,Gpr83,Atp1a4,Cep290,Rgr,Opn4,Ccdc66,Cdc14a,Inha,Mchr1,Rho,Nphp1,Myrip,Ahi1,Gnaq,Ush1c,Gna11,Nxnl1,Tmem237,Ift88,Kifap3,Ift57,Mak,Mertk,Ift140,Topors
GOBP_POSITIVE_REGULATION_OF_BEHAVIOR	0.00559475	0.187549	-0.586907	-1.82146	22	21	Nr4a3,Npy2r,Npas2,Nlgn1,Ucn,Ghrl,Cck
GOBP_LYSOSOMAL_PROTEIN_CATABOLIC_PROCESS	0.00559734	0.187549	0.693778	1.7602	31	12	Ldlr,Cln3,Lrp2,Lamp2,Laptm4b,Mgat3
Gemma_GSE16158_Gene_expression_induced_by_trace_fear_conditioning_in_murine_hippocampus_timepoint_6.h_Up	0.00560093	0.187549	-0.691854	-1.83483	23	12	Fos,Arc,Tiparp,Slc19a2,Tsc22d3
GOBP_EXOCRINE_SYSTEM_DEVELOPMENT	0.00561891	0.187549	0.521261	1.69429	33	32	Sox10,Lama1,Fgfr2,Hgf,Foxc1,Tgfb1,Ptf1a,Tnf
GOBP_POSITIVE_REGULATION_OF_HUMORAL_IMMUNE_RESPONSE	0.00564872	0.187926	0.730476	1.76482	31	10	C3,Pgc,Tnf,Fcgr2b
GOBP_T_CELL_MIGRATION	0.00569106	0.18835	0.47678	1.65649	34	44	Apod,Itgal,Xcl1,Slc12a2,Cxcr3,Wnt5a,Tnfrsf14,Ccl5,Cxcl10,Msn,Oxsr1,Pik3cd,Wnk1,S1pr1,Cd200,Pycard,Fadd,Ccr6,Adam17
MANNO_MIDBRAIN_NEUROTYPES_HRGL2A	0.00570125	0.18835	0.284353	1.35797	44	416	Cdhr1,Gfap,Mlf1,Shisa3,1700010I14Rik,Tmem98,Slc6a9,Cyp2f2,Gatm,Wscd1,Ak4,Kcnn3,Fabp7,Sfrp1,Cfap45,Aif1l,Fgf1,Fzd2,Tubb2b,Acss1,P3h4,Eepd1,Egfr,Pmp22,Cnn2,Psat1,Wnt7a,Sfrp2,Mxra8,Sall1,Tnc,Slc4a4,Adgrg1,Slc15a2,Lrp2,Ddah1,Scrg1,Rab27a,Inppl1,Zfp36l1,Slc25a18,Pltp,Igfbp2,Pcsk6,Sema6a,Ezr,Irx4,Has2,Cpne2,Kcnmb1,Lgals3bp,Zmat1,Ubxn1,Vim,Foxj1,Kcnip1,Galc,Sncaip,Creb5,Zfp36l2,Ropn1l,Scamp2,Veph1,Hspb8…
HP_THICKENED_CALVARIA	0.00571713	0.18835	-0.538229	-1.76442	22	26	Sgms2,Rps6ka3,Slc17a5,Lrp5,Cdh11,Tmem67,Hpgd,Gnas,Phf6,Flna
MANNO_MIDBRAIN_NEUROTYPES_HSERT	0.0057377	0.188416	-0.256404	-1.31965	13	335	Sncg,Slc18a2,Usp27x,Ptprr,Cd2,Cdh8,Syt13,Csrnp3,Rims2,Serinc1,Cep126,Cdk5r1,Dmtn,Glt8d2,Vstm2a,Gata2,Celf3,Scn3b,Ppfia2,Slc4a1,Mest,Sbk1,Gabrg1,Pgm2l1,Cpne5,Grm7,Emid1,Shank3,Lgi1,Gpr26,Calb1,Plppr4,Kcnip4,Fgf14,Lrfn5,Atp2b2,Slc9a6,Paqr8,Rbms3,Prkcb,Rab9b,Cacna1a,Smpd3,Gnao1,Adam22,Tenm2,Ppm1h,Cbln2,Gata3,Ica1,Cacng8,Cacna1b,Fkbp1b,Pcdh19,Ctxn2,St8sia3,Nol4,Cacna1g,Tmem178b,Grm8,Brinp1,Sytl2,Kcnq…
GOBP_REGULATION_OF_VASCULATURE_DEVELOPMENT	0.00583495	0.190991	0.319508	1.4371	41	229	Itgax,Npr1,Prok1,Cybb,Sphk1,Dcn,Efna1,Jup,Sfrp1,Hgf,Hhex,Fgf1,Prl,Emilin1,Cd40,Cyp1b1,Slc12a2,C3,Foxc1,Ceacam2,Sp1,Ago2,Gab1,Sfrp2,Wnt5a,Epn1,Adm,Btg1,H2-M3,Ddah1,Tnf,Rhob,Sema6a,Nf1,Sparc,Grn,Hk2,Vash2,Krt1,Klk1b1,Gata4,Rras,Ceacam1,Foxo4,Ptgis,Adamts9,Anxa3,Cxcl10,Gpnmb,Angpt4,Klk1b3,Stab1,C3ar1,Hipk2,Itgb2,Pik3cd,Vegfb,Pdcl3,Gpr4,Cxcr4,Emc10,Nfe2l2,Prkca,Ptprm,Aqp1,Enpp2,Naxe,Vash1,Cldn5,Sash1…
GOBP_SUPEROXIDE_METABOLIC_PROCESS	0.00586415	0.19133	0.480386	1.6608	35	43	Cybb,Egfr,Tgfb1,Ncf1,Gnai2,Cyba,Nrros,Ccs,Ncf2,Noxo1,Gch1,Itgb2,Nox4,Pon3,F2rl1,Nfe2l2,Fancc,Fbln5
HP_EXTERNAL_GENITAL_HYPOPLASIA	0.00593336	0.192967	-0.249863	-1.30176	12	392	Cyp11a1,Ccdc141,Nr0b1,Mlxipl,Rpe65,Fam111a,Dlk1,Ar,Pde6b,Mbd5,Pde6a,Esr2,Ghr,Cftr,Bbs7,Smchd1,Rp2,Klhl15,Prom1,Lhx4,Klhl41,Zmynd15,Reep6,Nek1,Fras1,Poc1a,Pole,Tbx3,Piga,Ofd1,Plag1,Dusp6,Dmxl2,Gria3,Cep290,Satb2,Rgr,Irf6,Gpc4,Pmm2,Klhl40,Klhl7,Neb,Rho,Cdh11,Nphp1,Sema3a,C2cd3,Sgpl1,Flrt3,Taf4b,Fxr1,Ahi1,Ppp1r12a,Fmr1,Lrat,Limk1,Snrnp200,Robo1,Car4,Cask,Gnao1,Tacr3,Tcof1,Mbtps2,Dpm2,Ift88,Kmt2a,Phf…
GOBP_POSITIVE_REGULATION_OF_FATTY_ACID_METABOLIC_PROCESS	0.00603318	0.19498	-0.483758	-1.7108	23	35	Ptgs2,Mlxipl,Nr4a3,Rgn,Adipoq,Plin5,Avp,Apoa4
GOBP_NEGATIVE_REGULATION_OF_SYNAPTIC_TRANSMISSION	0.00605104	0.19498	-0.43143	-1.65334	22	50	Drd2,Htr1b,Npy5r,Arc,Adipoq,Npy2r,Slc30a1,Pcdh17,Slc24a1,Syt4,Shank3,Plk2,Fmr1,Abhd6,Grik3,Srf,Slc24a2,S1pr2
HP_ABNORMAL_RETINAL_VASCULAR_MORPHOLOGY	0.00605288	0.19498	-0.312689	-1.45663	18	146	Mlxipl,Rpe65,Dlk1,Gnat2,Pde6b,Pde6a,Ret,Smchd1,Jmjd1c,Rp2,Prom1,Krit1,Lpl,Reep6,Nek1,Ofd1,Nmnat1,Rgr,Atf6,Hsd11b2,Lrp5,Clcnka,Klhl7,Rho,Myoc,Ahi1,Gnaq,Lrat,Limk1,Snrnp200,Car4,Rreb1,Pdcd10,Ift88,Arl6,Scaper,Mak,Ivns1abp,Eng,Mertk,Igfbp7,Ift140,Topors,Abcc6,Ahr,Flvcr1
GOBP_SYNAPTIC_TRANSMISSION_GABAERGIC	0.0061792	0.198136	-0.464402	-1.68176	23	39	Drd2,Htr1b,Gabra6,Npy5r,Nlgn1,Gabrg1,Clstn3,Plcl2,Gabrg3,Pten,Gabra3,Phf24,Gabra1
GOBP_NEGATIVE_REGULATION_OF_NEURON_DIFFERENTIATION	0.00618993	0.198136	0.479312	1.65709	37	43	Nkx2-2,Cdk5rap2,Mag,Zhx2,Six3,Zfp536,Pbx1,Calr,Disp3,Gpr37l1,Ddx6,Hes5,B2m,Jag1,Eif4e
HP_STOMATOCYTOSIS	0.0062255	0.198462	-0.726106	-1.83269	26	10	Rhag,Gypc,Abcg8,Slc4a1,Spta1,Abcb6
HP_ELBOW_FLEXION_CONTRACTURE	0.00628424	0.198462	0.436659	1.60325	38	60	Myh3,Slc6a9,Pstpip1,Slc29a3,Wnt7a,Itga7,Scarf2,Trpv4,Psmb8,Ky,Gjb2,Tfap2a,Plod2,Lifr,Tmem43,Fkbp10,Lmna,Plod1,Atr,Plod3,Snrpb,B3gat3,Lgi4,Myl2
GOMF_INSULIN_LIKE_GROWTH_FACTOR_BINDING	0.00628931	0.198462	0.580077	1.72277	36	22	Igfbp5,Kazald1,Igfbp1,Igfbpl1,Lrp2,Igfbp2,Itgb3,Igfbp4,Igfbp3,Igf1r
GOBP_NEGATIVE_REGULATION_OF_MYOBLAST_DIFFERENTIATION	0.00630002	0.198462	0.606963	1.74362	36	19	Ankrd2,Id3,Tgfb1,Bmp4,Tnf,Cxcl10,Sostdc1,Cmtm5,Ccl17
GOBP_AXIS_SPECIFICATION	0.00630456	0.198462	0.443473	1.61028	38	57	Sfrp1,Neurog1,Wnt7a,Wnt5a,Tifab,Six3,Vax2,Bmp4,Irx4,Wnt1,Wnt6,Bmpr1a,Lrp6,Smad4,Smad6,Pitx2,Wt1,Smo,Cdx2
GOBP_GLAND_DEVELOPMENT	0.00631745	0.198462	0.292203	1.36907	47	340	Igfbp5,Sox10,Tspo,Aldh1a2,Erbb4,Lama1,Ak4,Stat5a,Zic3,Sfrp1,Fgfr2,Onecut1,Hgf,Fgf1,Prl,Fa2h,Ddr1,Qdpr,Lims2,Reg1,Foxc1,Ceacam2,Egfr,Zmpste24,Wnt5a,Tgfb1,Scrib,Six3,Tbx2,Mad1l1,Kalrn,Sall1,Tnc,Bmp4,Pck2,Ptf1a,Cdh1,Tnf,Wnt11,Csf1,Hmgcl,Pbx1,Tnfrsf11a,Pkd1,Pou3f2,Nf1,Tyr,Cpb2,Thra,Gli1,Hk2,Mapk3,Serpinc1,Arg1,Got2,Tgfbr3,Ada,Fstl3,Capn1,Ceacam1,Wnt1,Pcna,Bmpr1a,Anxa1,Lrp6,Smad4,Tbx19,Msx1,Rarg,Rela,…
GOBP_PHOTOPERIODISM	0.00639449	0.200195	-0.549289	-1.78322	25	25	Per2,Pde6b,Fbxl12,Usp2,Per1,Fbxl8,Aanat,Ppp1cb,Bhlhe40,Id2,Cry1,Fbxl17
FAN_EMBRYONIC_CTX_NSC_2	0.00641208	0.200195	0.335655	1.46637	44	175	Cdk1,Kif22,Hjurp,Espl1,Gtse1,Fam83d,Nde1,Sapcd2,Trim59,Pbk,Fbxo5,Cdca2,Hsd17b11,Ccnf,Rassf1,Cks2,Tubb6,Atad5,Rfc3,Pttg1,Cdc20,Tk1,Ncapg2,Cep135,Ube2t,Ruvbl2,Birc5,Rad21,Shcbp1,Arhgap11a,Nosip,Dlgap5,Lmnb1,Tmpo,Plk1,Rangap1,Rarres2,Prc1,Ube2c,Rbmx,Wdr54,Cep44,Cdca3,Eif4e,Bub3,Kif18b
HP_SKIN_ULCER	0.00643185	0.200196	0.394553	1.56401	41	89	Cybb,Col1a1,Pstpip1,Col3a1,Usb1,Pkp1,Ncf1,Cyba,Dkc1,Idh1,Traf3ip2,Gjb2,Krt1,Aqp5,Ncf2,Perp,Pros1,Wrap53,Il17ra,Itgb2,Irf5,Tap1,Wnk1,Cd28,Il17rc,Sptlc2,Wdr1,Dll4,Pth1r,Lama3,Lmna
Gemma_GSE60303_Genome-wide_analysis_of_stress-exposure-associated_and_exposure-related_individual_differences_associated_hippocampus_gene_expression_in_males_and_females._phenotype_minimal.response.to.predator.scent.stress_Down	0.00648595	0.201263	0.530104	1.68322	38	29	Cdc42ep2,Ndrg1,Ccdc91,C1ql1,Maf1,Mapk3,Phf1,Dhcr7,Tmem200c,Champ1,Pi4kb,Eef2,Mapk1ip1,Copa,Dnpep,Tspyl4,Eif4h
GOBP_REGULATION_OF_LEUKOCYTE_MEDIATED_IMMUNITY	0.00650599	0.201269	0.357003	1.50147	43	133	Ager,Xcl1,Rsad2,Cd40,Tnfsf4,C3,Stap1,Ceacam2,Tgfb1,H2-Ea,Kmt5b,Vav1,H2-M3,Il13,Tnf,Stxbp2,Fcgr2b,Unc13d,Tlr4,Foxj1,Arg1,H2-K1,Ceacam1,Cxcl5,Vamp8,Arrb2,Dnase1,Gab2,Il2,Cd300a,Fgr,Ptpn6,Itgb2,Sphk2,Sash3,Cd28,B2m,Mavs
HP_PSEUDOBULBAR_SIGNS	0.00657008	0.202634	0.558437	1.71041	38	25	Aspa,Gm2a,Adgrg1,Dnmt1,Srpx2,Sec31a,Prph,Lmnb1,Fbln1
HP_ABNORMALITY_OF_BLOOD_VOLUME_HOMEOSTASIS	0.00669145	0.205752	-0.522814	-1.73282	26	27	Cyp11a1,Avpr2,Smad3,Cyp11b1
GOBP_ASSOCIATIVE_LEARNING	0.00682415	0.208992	-0.407075	-1.59982	25	56	Drd2,Neto1,Fos,Meis2,Ucn,Hrh1,Chrnb2,Creb1,Cck,Srf,Shank1,B4galt2,Abca7,Syngap1,Grin2a,Adcy3
GOBP_MONONUCLEAR_CELL_MIGRATION	0.00685544	0.208992	0.364752	1.50659	45	117	Apod,Itgal,Ager,Xcl1,Slc12a2,Cxcr3,Wnt5a,Ccl3,Padi2,Ccr1,Lgals3,Ccl2,Tnf,Csf1,Tnfrsf11a,Mapk3,Cmklr1,Calr,Ptpro,Tnfrsf14,Anxa1,Ccl5,Rarres2,Cxcl10,Ccl22,Ano6,C3ar1,Msn,Csf1r,Oxsr1,Pik3cd,Wnk1,Cxcr4,S1pr1,Cd200,Ccl17,Pycard,Fadd,Nbl1
GOCC_STRIATED_MUSCLE_THIN_FILAMENT	0.00689327	0.208992	-0.653781	-1.81912	28	14	Tnnc1,Tnnt1,Tnnt2,Tnni2,Fhod3
HP_ABNORMAL_AUDITORY_EVOKED_POTENTIALS	0.0069025	0.208992	0.658144	1.74612	39	14	Myh3,Gjc2,Sox10,Ndrg1,Galc
HP_PARAPARESIS	0.00691318	0.208992	0.432915	1.59539	42	61	Gjb1,Gjc2,Sox10,Mag,Fa2h,Adgrg1,Tnfrsf11a,Nf1,Srpx2,Arg1,Got2,Galc,Samhd1,Ppp1r15b,Idua,Coasy,Trmt10a,Aimp1,Pex16,Sqstm1,Asah1,Sdhb,Ifih1,Spg21,Sdhd,Adar,Abcd1,Tardbp,Rnaseh2c
GOCC_LATE_ENDOSOME_MEMBRANE	0.00692042	0.208992	0.370492	1.5172	45	111	Slc29a3,Rab7b,Rab27b,Ap5s1,H2-Ea,Wdr91,Cln3,Rab27a,Chmp3,Rhob,Pmel,Scarb2,Rnf13,Lamp2,Vamp8,Laptm4b,Anxa2,Stard3nl,Vps18,Vps37d,Pld1,Litaf,Slc11a2,Ifitm3,Lamtor4,Laptm4a,Tspan15,Mcoln1,Tmem9,Ubxn6,Rab7,Yipf2,Mvb12b,Nsg2,Chmp2a,Stard3,Lamtor5,Lamtor2,Wdr81,Anxa6,Vps39,Mvb12a,Vps11,Vps33b,Stoml1,Gosr2,Clcn4,Hgs,Tmem106b
GOBP_RESPONSE_TO_CATECHOLAMINE	0.00695217	0.209328	-0.373751	-1.5618	24	77	Drd2,Htr1b,Htr6,Nr4a3,Adipoq,Hrh3,Hrh4,Hrh1,Chrm1,Htr5a,Gna14,Adcy5,Rgs4,Gabpa,Htr1f,Gnas,Gnao1,Gna11,Kcnq1,Flna,Gnb5
GOBP_NEGATIVE_REGULATION_OF_AMINO_ACID_TRANSPORT	0.00700117	0.209745	-0.68515	-1.81705	29	12	Slc43a1,Htr1b,Npy5r,Hrh3,Grm7,Rgs4,Rgs2
Park_2011_Coexpression_Hippocampus_Mouse_saddlebrown	0.00703125	0.209745	-0.435823	-1.63316	26	45	Prox1,Sorcs1,Dusp7,Pcdh17,Rcor1,Kif21a,Pdpk1,Iqgap1,Atp2b2,Cask,Kcnh1,Gnao1,Adam22
MANNO_MIDBRAIN_NEUROTYPES_HMGL	0.00707786	0.209745	0.279238	1.33664	55	427	Nkx2-2,Cybb,Lpar6,Gatm,Slc1a5,Rcsd1,Folr2,Hs3st1,Txnip,Stat5a,Hhex,Stx11,Apbb1ip,Gsn,Rhog,Arhgap45,C3,Mbp,Casp4,Gm2a,Fcgrt,Tiam1,Ccr1,Spp1,Plvap,Cyba,Bin1,Slc4a4,Haus4,Vav1,Rin2,Gal3st4,Cebpd,Cnpy3,Cped1,Csf3r,Stxbp2,Spint2,Csf1,Pik3ip1,Inppl1,Cd37,Zfp36l1,Acsf2,Parp9,Tmbim1,Bcl3,Ly86,Grn,Casp9,Cmklr1,Dpp7,Naga,Tlr4,Agr2,Fgl2,Syngr2,Ankrd44,Nfatc1,Capg,Ostf1,Suclg2,Irf8,Mrc1,Vamp8,Tmem35b,Rnf213,…
GOBP_3_PHOSPHOADENOSINE_5_PHOSPHOSULFATE_METABOLIC_PROCESS	0.00708975	0.209745	0.628802	1.75113	40	17	Papss2,Enpp1,Slc35b2,Sult2b1,Papss1,Sult1e1,Slc26a1,Sult1c1,Abhd14b
GOMF_AMINO_ACID_CATION_SYMPORTER_ACTIVITY	0.00708975	0.209745	0.628172	1.74938	40	17	Slc6a9,Slc36a1,Slc6a13,Slc6a11,Slc32a1,Slc38a1,Slc36a2,Slc6a12,Slc38a2
GOCC_VESICLE_LUMEN	0.00710188	0.209745	0.313476	1.42481	51	249	S100a9,Serpina3c,Jup,Spp2,Hgf,Gsn,Grp,Clec3b,Arhgap45,Timp1,Gusb,C3,Egfr,Gm2a,Cnn2,Mvp,Ctsz,Tgfb1,Zg16,Vat1,Padi2,Plg,Rab27a,Camp,Idh1,Unc13d,Sparc,Cant1,Grn,Dpp7,Lgals3bp,Arg1,Ostf1,Ada,Fgg,Cstb,Txndc5,Penk,Anxa2,Pa2g4,Rarres2,Ppie,Pros1,Dbnl,Pgm2,Serping1,Serpini1,Fgr,Ptpn6,Apob,Serpinb1a,Arhgap9,Dera,Vegfb,B2m,Psmd3,Hebp2,Slpi,Cfp,Aprt,Prdx4,Psmd7,Hexb,Igf2,Ctsd,Pycard,Actn4,Fuca1,Fcnb,Fermt3,…
HP_RENAL_SALT_WASTING	0.00711069	0.209745	-0.612236	-1.80351	29	17	Cyp11a1,Nr0b1,Clcnkb,Bsnd,Cyp11b1,Clcnka,Txnrd2
DropViz_HC_Ependyma_cluster-markers.csv	0.00724209	0.213001	0.359179	1.4957	48	123	Mycbpap,Nnat,Mlf1,Uox,Tppp3,Akap14,Htr5b,Txnip,Morn1,Cfap45,Dsg2,Ddr1,Tmem212,Crygn,Clec3b,Aebp1,S100a11,Lgals3,Cnn3,Pltp,Kcnmb1,Ccdc113,Vim,Foxj1,Capg,Tcea3,Anxa2,Anxa1,Bace2,Rarres2,Ifitm3,Sostdc1,Vit,Nmb,Calml4
GOBP_REGULATION_OF_CARDIAC_MUSCLE_CELL_ACTION_POTENTIAL	0.00732164	0.21445	0.601286	1.72731	42	19	Jup,Dsg2,Bin1,Dsp
HP_ABNORMALITY_OF_THE_SYNOVIA	0.00733361	0.21445	0.31511	1.42198	52	235	Myh3,Tbx4,Slc18a3,Col1a1,Slc6a9,Kif22,Col3a1,Fgfr2,Fzd2,Slc12a2,Col1a2,Gusb,Aebp1,Zmpste24,Wnt7a,Wnt5a,Six3,Itga7,Evc,Fancd2,Trpv4,Enpp1,Inppl1,Fgfr1,Thra,Cant1,Bgn,Dvl3,Chrng,Sec31a,Ube2t,Puf60,Rad21,Zic2,Sf3b4,Colec11,Ccdc8,Fbln1,Lonp1,Fance,Cplx1,Smc1a,Smo,Stag2,Fancl,Polr1a,Ift52,Pth1r,Ap3b1,Timm22,Dhcr7,Fkbp10,Lmna,Cdon,Il6st,Sil1,Fgfr3,Fancc,Myo9a,Fbln5,Plod1,Atr
GOMF_DICARBOXYLIC_ACID_TRANSMEMBRANE_TRANSPORTER_ACTIVITY	0.0074124	0.215557	0.553914	1.69656	43	25	Slc13a3,Slc1a5,Slc25a18,Slc26a6,Slc26a4,Slc25a13,Slc38a7,Abcc2,Slc26a1,Slc1a4
GOBP_POSITIVE_REGULATION_OF_REGULATORY_T_CELL_DIFFERENTIATION	0.00741395	0.215557	0.719258	1.73771	41	10	Dusp10,H2-Ea,Vsir,H2-M3,Cd46,Il2
HP_HYPOPLASTIC_HEART	0.00745898	0.216246	0.521427	1.68195	44	31	Myrf,Nadsyn1,Dvl3,Chrng,Gata4,Chrnd,Smad6,Wt1,Stag2,B3glct,Gata5,Nr2f2,Ccdc22,Nkx2-5
UEDA_CENTRAL_CLOCK	0.00750834	0.217057	-0.371583	-1.55274	26	77	Hspa1a,Dnajb1,Dlk1,Per2,Gadd45g,Gadd45b,Dusp1,P4ha1,Man2a1,Sgk1,Per1,Avp,Dbp,Plk2,Rbm3,Rasl11b,Hspa5,Syt17,Cmbl,Ubfd1,Manf,Id2,Cry1,Cxcl12,Hsph1,Chordc1
HP_ABNORMAL_URINE_POTASSIUM_CONCENTRATION	0.00753828	0.217304	-0.627011	-1.82162	31	16	Cyp11a1,Slc34a1,Clcnkb,Bsnd,Cyp11b1,Atp1a1,Clcnka
GOBP_POSITIVE_REGULATION_OF_REACTIVE_OXYGEN_SPECIES_BIOSYNTHETIC_PROCESS	0.00779286	0.222867	-0.473736	-1.67536	30	35	Klf4,Ptgs2,Mmp8,Smad3,Klf2,Edn1
HP_ABNORMAL_URINARY_ELECTROLYTE_CONCENTRATION	0.00779293	0.222867	-0.366845	-1.53698	27	78	Cyp11a1,Avpr2,Slc34a1,Nr0b1,Mlxipl,Clcnkb,Cldn19,Bsnd,Cftr,Cyp11b1,Phex,Atp1a1,Hsd11b2,Clcnka,Atp6v0a4,Limk1,Txnrd2,Gnas,Gna11,Cdkn1a,Ehhadh,Gabra3,Scnn1g,Abcc6,Hnf4a,Fgf23
GOMF_MOLECULAR_TRANSDUCER_ACTIVITY	0.00781759	0.222867	-0.224399	-1.22832	11	694	Folr1,Drd2,Avpr2,Epha8,Bdkrb1,Gpr45,Fas,Htr1b,Gabra6,Tlr2,Npy5r,Htr6,Gnat2,Ptger4,Abcc9,Cd7,Clec1a,Ly75,Tas2r119,Esr2,Gpr88,Nr4a3,Ret,Ptprr,Ghr,Cd2,Lgr5,Kdr,P2ry14,Nrp1,Adgrl2,Grin3b,Npy2r,Opn3,Npy1r,Hrh3,Tnfrsf25,H2-Aa,Ros1,Met,F2r,Gpr83,Fzd1,Nlgn1,Sorcs1,Il1rap,Csf2rb2,Gria3,Hrh4,Ptprb,F2rl3,Hrh1,Chrm1,Htr5a,Rorb,P2ry12,Rgr,Opn4,Gpr61,Tnfrsf9,Rtn4r,Epha4,Fcgr1,Cd302,Npffr2,Chrnb2,Ngfr,Rtn4rl1,B…
GOMF_MICROFILAMENT_MOTOR_ACTIVITY	0.00781914	0.222867	0.574207	1.70534	45	22	Myh3,Myo1d,Myo9b,Myh4,Myh14,Myo6,Myo10
GOBP_PROTEIN_KINASE_C_ACTIVATING_G_PROTEIN_COUPLED_RECEPTOR_SIGNALING_PATHWAY	0.00787014	0.223693	-0.535937	-1.73988	31	25	Bdkrb1,Htr1b,F2r,Edn1,Chrm1,Dgke,Cck,Dgkz,Dgkh,Cish
DESCARTES_FETAL_CEREBRUM_MICROGLIA	0.00791557	0.224355	0.313398	1.41105	56	231	Itgax,S100a9,Cybb,Gpr84,Itgal,Folr2,Hgf,Slc29a3,Lrrc39,Acsm5,Apbb1ip,Erp27,Cd180,Ncf1,Bnc2,Rttn,Ccr1,Galnt6,Lgals3,Spp1,Plvap,Traf3ip3,Bin1,Vav1,Gal3st4,Pck2,Tmem106a,Csf3r,Cep295nl,Csf1,Cd37,Tnfrsf11a,Ly86,Hk2,Csf2ra,Tlr4,St14,Capg,Nfkbid,Cdkn2a,Irf8,Rcn3,Arhgap24,Ncf2,Slc15a3,Arrb2,Syt6,Unc93b1,Pld1,Cd5l,B3gnt5,Gpnmb,Rin3,Il17ra,Itgb2,Csf1r,Irf5,Sash3,Rab20,Arhgap9,Adpgk,Cd28,Igflr1,Glipr1,Gclc…
HP_LYMPHADENITIS	0.00794351	0.224417	0.716335	1.73065	44	10	Cybb,Ncf1,Cyba,Stat2,Ncf2,Cxcr4,Myd88,Rac2
GOBP_GRANULOCYTE_MIGRATION	0.00798526	0.224417	0.386985	1.53967	51	92	S100a9,Cxcl2,Dapk2,Xcl1,Rhog,Jam3,Ccl3,Lgals3,Ccl2,Vav1,Csf3r,Csf1,Mapk3,Cmklr1,Cxcl5,Anxa1,Ccl5,Rarres2,Cxcl10,Ccl22,Fcer1g,C3ar1,Cd300a,Itgb2,Csf1r,Gp2,Pik3cd,Il17rc,Myd88,Wdr1,Ccl17
GOBP_NEGATIVE_REGULATION_OF_GLIAL_CELL_DIFFERENTIATION	0.00799027	0.224417	0.626572	1.71655	45	16	Nkx6-2,Tmem98,Ldlr,Dusp10,Nf1,F2,Nr1d1,Gpr37l1,Hes5
GOBP_REGULATION_OF_PHOSPHATIDYLINOSITOL_3_KINASE_ACTIVITY	0.0080062	0.224417	-0.448647	-1.64615	30	41	Klf4,Epha8,Socs3,Socs2,P2ry12,Atg14,Flt1,Fgf2,Dab2ip,Tek,Socs7,Socs5
GOBP_NEGATIVE_REGULATION_OF_LEUKOCYTE_PROLIFERATION	0.00805802	0.224853	0.434855	1.59209	49	59	Gal,Xcl1,Sox11,Scrib,Mad1l1,Vsir,Bmp4,H2-M3,Fcgr2b,Cd80,Foxj1,Arg1,Tnfrsf14,Gpnmb,Il2,Cd300a,Ptpn6,Lgals7
HP_INFLAMMATORY_ABNORMALITY_OF_THE_EYE	0.00806807	0.224853	0.349052	1.48523	54	144	Tbx4,Cybb,Col7a1,Fgfr2,Slc29a3,Stx11,Gsn,Aebp1,Egfr,Usb1,Pkp1,Ncf1,Srebf1,Ccr1,Ddb2,Cyba,Plg,Dkc1,Xpa,Pik3r1,Traf3ip2,Psmb8,Gjb2,Tlr4,Kat6a,St14,H2-K1,Pax6,Rad21,Ncf2,Mab21l1,Bcl10,Erap1,Smc1a,Wrap53,Cr2,Mst1,Psmb4,Stub1,B2m
GOMF_S_ACYLTRANSFERASE_ACTIVITY	0.00808824	0.224853	-0.539696	-1.73378	32	24	Zdhhc19,Zdhhc5
GOBP_ESTABLISHMENT_OR_MAINTENANCE_OF_MONOPOLAR_CELL_POLARITY	0.008173	0.22508	0.596984	1.71496	47	19	Lama1,Wnt5a,Scrib,Sh3bp1,Foxj1,Msn,Carmil2,Myo9a,Patj,Ptk7
GOCC_POLYMERIC_CYTOSKELETAL_FIBER	0.00817404	0.22508	0.279603	1.34185	64	440	Krt71,Gfap,Tppp3,Pstpip1,Dcx,Cdk1,Kif22,Rcsd1,Gtse1,Cdk5rap2,Jup,Pstpip2,Aif1l,Nde1,Krt24,Tubb2b,Ndrg1,Cldn11,Jam3,Eml2,Eml1,Pdlim4,Krt8,Map7,Eml3,Slc8a3,Myo9b,Pkp1,Tiam1,Slc8a1,Dnai1,Trpv4,Rassf1,Dapk3,Tubb6,Tuba8,Kif1b,Haus4,Fhdc1,Mid1ip1,Espn,Tpgs1,Klhl21,Tubb4a,Map4,Dnah2,Haus8,Kif13a,Ezr,Carmil1,Bfsp1,Map6d1,Ninl,Map3k11,Krt1,Mid2,Vim,Dsp,Evpl,Lzts2,Haus5,Ccsap,Kif5a,Birc5,Prph,Anxa1,Lmnb1,S…
HP_ABNORMAL_ST_SEGMENT	0.00817844	0.22508	-0.517492	-1.71518	32	27	Tnnc1,Abcc9,Scn3b,Gata6,Clcnka,Sema3a,Cacnb2,Polg
GOBP_HEART_VALVE_DEVELOPMENT	0.00823643	0.22508	0.448311	1.60593	50	52	Nppa,Efna1,Emilin1,Tgfb1,Bmp4,Heyl,Nfatc1,Gata4,Shox2,Bmpr1a,Adamts9,Smad4,Smad6,Matr3,Jag1,Scx,Dll4,Gata5,Dchs1,Mdm4,Nkx2-5,Hey1,Tnfrsf1a,Tgfbr2
GOBP_REGULATION_OF_GLIAL_CELL_DIFFERENTIATION	0.00823643	0.22508	0.437279	1.58485	50	56	Nkx6-2,Nkx2-2,Aspa,Tmem98,Cdk1,Ldlr,Mag,Dusp10,Tgfb1,Bin1,Slc45a3,Nf1,F2,Nr1d1,Rela,Gpr37l1,Hes5,Cxcr4,Wdr1,Il6st,Daam2
GOBP_NEGATIVE_REGULATION_OF_CELL_DIFFERENTIATION	0.00824279	0.22508	0.275145	1.32645	65	467	Nkx6-2,Ankrd2,Igfbp5,Cartpt,Nkx2-2,Sox10,Tmem98,Tspo,Efna1,Cers2,Ldlr,Cdk5rap2,Myc,Sfrp1,Mag,Efnb3,Dusp10,Id3,Tnfsf4,Zhx2,Ceacam2,Egfr,Sox11,Tcf23,Wnt7a,Sfrp2,Wnt5a,Tgfb1,Reg3g,Six3,Chadl,Adamts7,Enpp1,Spp1,Esrrb,Pitx3,Zfp536,Bmp4,H2-M3,Il13,Ctdp1,Tnf,Zfp36l1,Pbx1,Fcgr2b,Sema6a,Pik3r1,Nf1,F2,Ncapg2,Dnmt1,Tlr4,Inhba,Fgl2,Nfatc1,Foxj1,Calr,Spry4,Sema4d,Disp3,Fstl3,Pax6,Ceacam1,Wnt1,Foxo4,Vasn,Zfp36…
GOMF_SUGAR_TRANSMEMBRANE_TRANSPORTER_ACTIVITY	0.00825168	0.22508	0.636332	1.71924	47	15	Slc5a11,Slc45a3,Slc2a2,Slc5a1,Slc50a1,Slc2a6,Slc5a2
GOBP_DIGESTIVE_SYSTEM_DEVELOPMENT	0.00829813	0.22574	0.374402	1.52222	54	105	Nkx2-2,Sox10,Aldh1a2,Zic3,Sfrp1,Fgfr2,Sfrp5,Reg1,Egfr,Sox11,Sfrp2,Wnt5a,Tbx2,Sall1,Bmp4,Ptf1a,Tnf,Wnt11,Slc4a2,Pkd1,Gli1,Agr2,Gata4,Ada,Shox2,Kit,Rarres2,Pcsk5,Smo,Cdx2,Gata5,Megf8,Dchs1,Il6st,Igf2
HP_MUTISM	0.00833606	0.226166	0.485675	1.64661	50	39	Col1a1,Col1a2,Fgfr1,Atp1a3,Grn,Tbp,Ehmt1,Csf1r,Ntng1,Sqstm1,Gle1,Hccs,Asah1,Plec,Tcf4,Trem2,Tardbp,Tmem106b,Stxbp1,Vcp,Htt,Ndufb11,C9orf72
GOBP_CATECHOLAMINE_SECRETION	0.00837039	0.226492	-0.427412	-1.62319	31	48	Drd2,Sncg,Htr1b,Syt13,Npy2r,Hrh3,P2ry12,Chrnb2,Syt4,Agtr2,Syt17,Adra2c,Fgf20,Syt12,Cxcl12
GOBP_ERYTHROCYTE_DEVELOPMENT	0.00842627	0.227397	-0.51646	-1.71176	33	27	Klf2,Alas2,Dmtn,Slc4a1,Ptbp3,Adgrf5,Srf,Sh2b3,Fam210b,Flvcr1,Jmjd6,Zbtb7a
GOCC_SPECIFIC_GRANULE	0.00850366	0.227897	0.363201	1.49483	56	114	Cybb,Gpr84,Itgal,Jup,Rab37,Ceacam2,Cnn2,Ctsz,Ormdl3,Dgat1,Stxbp3,Cyba,Rab27a,Stxbp2,Camp,Tmbim1,Cant1,Arg1,Ceacam1,Vamp8,Cd53,Anxa3,Pld1,Agpat2,Olr1,Ano6,C3ar1,Ptpn6,Ubr4,Itgb2
GOBP_ORGANIC_ANION_TRANSPORT	0.00853706	0.227897	-0.263376	-1.33287	21	285	Folr1,Slc22a13,Drd2,Slc43a1,Slc22a2,Car6,Htr1b,Npy5r,Per2,Rhag,Slc3a1,Slc16a7,Slc7a13,Abcg2,Abcc10,Cftr,Trpc4,Hrh3,Slc4a10,Mfsd2a,Lrrc8a,Slc39a8,Edn1,Slc17a5,Slc19a2,Nos2,Lrrc8c,Ppfia2,Aqp9,Slc22a7,Slc38a5,Slc4a1,Slco1c1,Avp,Grm7,Pla2r1,Slc52a3,Slc33a1,Agtr2,Ptges,Rgs4,Rgs2,Pla2g5,Slco4a1,Car4,Cck,Car3,Kmo,Slc16a6,Slc7a1,Slc7a7,Gls
HP_ADRENAL_OVERACTIVITY	0.00855346	0.227897	-0.477179	-1.66384	33	33	Cyp11a1,Clcnkb,Ret,Bsnd,Pde8b,Cyp11b1,Clcnka,Nr3c1,Armc5,Gnas,Cdkn1a,Scnn1g,Cacna1d,Ocrl,Htr1a,Slc12a1,Slc26a3,Nr3c2
HP_ABNORMAL_CIRCULATING_FOLLICLE_STIMULATING_HORMONE_LEVEL	0.00855346	0.227897	-0.477928	-1.66645	33	33	Cyp11a1,Nr0b1,Fam111a,Ar,Esr2,Dmxl2
GOCC_VACUOLAR_LUMEN	0.0085571	0.227897	0.352512	1.48081	57	131	Omd,Dcn,Serpina3c,Dapk2,Arhgap45,Gusb,C3,Gm2a,Vat1,Padi2,Unc13d,Scarb2,Bgn,Grn,Dpp7,Arg1,Galc,Lamp2,Txndc5,Anxa2,Pa2g4,Cspg5,Bcan,Apob,Hexa,Hebp2,Idua,Hexb,Ctsd,Pycard,Cspg4,Fuca1,Tcn2,Sdc4,Nsg2,Gaa,Cubn,Vcan,Naglu,Asah1,Gc,Prkcd,Npc2,Neu1,Fasl,Pdgfrb,Lgmn,Ctsc,Naaa,Tpp1,Acly,Ctsb,Lum,Arsb,Psmd1,Creg1,Naprt,Serpina3k
Gemma_GSE29552_Developmental_underpinnings_of_differences_in_rodent_novelty-seeking_and_emotional_reactivity_HC_phenotype_high.responder_Down	0.0085955	0.228321	0.63371	1.71216	49	15	Nnat,P3h4,Pik3r1,Atp1a3
HP_CARDIOVASCULAR_CALCIFICATION	0.00864793	0.228506	0.525024	1.66709	51	29	Ldlr,Zmpste24,Enpp1,Samhd1,Smad6,Apob,Slc20a2,Gata5,Galnt3,Lmna,Nkx2-5,Nt5e,Ifih1,Stat1,Abcg5,Pdgfrb,Adar,Rnaseh2c
HP_DUPLICATION_OF_THUMB_PHALANX	0.00869711	0.228506	0.540574	1.67543	51	26	Fgfr2,Fancd2,Sall1,Rpl18,Gli1,Cant1,Ube2t,Fance,Rpl11,Smo,Fgfr3,Fancc
HP_RETINAL_ARTERIOLAR_TORTUOSITY	0.00871614	0.228506	-0.621242	-1.80485	36	16	Mlxipl,Jmjd1c,Lrp5,Limk1,Rreb1
GOBP_KERATINIZATION	0.00873928	0.228506	0.455362	1.61006	53	48	Krt71,Jup,Dsg2,Krt24,Krt8,Pkp1,Pkp4,Cnfn,Pcsk6,Krt1,Tmem79,St14,Dsp,Evpl,Capn1,Perp,Cdh3,Sprr3,Cela2a,Prss8,Krt36,Krt19
GOBP_CIRCADIAN_RHYTHM	0.00874538	0.228506	-0.288905	-1.3804	25	177	Drd2,Rpe65,Per2,Pde6b,Adipoq,Prox1,Npy2r,Opn3,Hnf1b,Npas2,Crem,Nlgn1,Fbxl12,Nos2,Rorb,Opn4,Chrnb2,Ngfr,Usp2,Per1,Egr1,Zpbp2,Jun,Creb1,Ghrl,Dbp,Gnaq,Adrb1,Mybbp1a,Hs3st2,Fbxl8,Gna11,Klf10,Prkaa2,Aanat,Kmt2a,Dyrk1a,Rai1,Ppp1cb,Egr3,Bhlhe40,Id2,Cry1,Nr0b2,Tyms,Pten,Fbxl17,Hnf4a,Ahr,Cipc
GOBP_POSITIVE_REGULATION_OF_FOCAL_ADHESION_ASSEMBLY	0.00875699	0.228506	-0.568237	-1.76352	35	21	Smad3,Wnt4,Kdr,Nrp1,Ptprj,Myoc,Iqgap1,Tek,Fmn1,Tsc1,Rock1
GOBP_EMBRYONIC_DIGESTIVE_TRACT_DEVELOPMENT	0.00876011	0.228506	0.546636	1.67426	51	25	Aldh1a2,Fgfr2,Sox11,Sall1,Tnf,Ada,Shox2,Rarres2,Pcsk5
GOBP_TRANSLESION_SYNTHESIS	0.00892414	0.232188	0.511549	1.66272	53	32	Isg15,Pole2,Pold1,Pold2,Trim25,Faap20,Rfc3,Ube2l6,Pcna,Usp43,Parp10,Rfc4,Rfc1,Mad2l2,Rev3l,Rchy1,Pold3
GOBP_CYTOKINE_MEDIATED_SIGNALING_PATHWAY	0.00896806	0.232734	0.268188	1.30681	72	539	Itgax,Sphk1,Isg15,Cxcl2,Angpt1,Stat5a,Xcl1,Myc,Rsad2,Hgf,Il22ra2,Il17re,Cd40,Tnfsf4,Col1a2,Timp1,Cxcr3,Foxc1,Rffl,Stap1,Ceacam2,Casp4,Krt8,Cnn2,Wnt5a,Ccl3,Tgfb1,Trim25,H2-Ea,Peli2,Padi2,Ccr1,Tnip2,Plvap,Ccl2,Vav1,Cebpd,H2-M3,Il13,Csf3r,Tnf,Csf1,Inppl1,Psmd9,Trim26,Shc1,Tnfrsf11a,Slc27a1,Prkaca,Pik3r1,Parp9,Traf3ip2,Il11,Psmb8,Pak2,Mapk3,Csf2ra,Usp18,Cmklr1,Cd80,Cxcr5,Vim,Arg1,Stat2,Irf8,H2-K1,Hnr…
GOBP_REGULATION_OF_AMINO_ACID_IMPORT_ACROSS_PLASMA_MEMBRANE	0.00899239	0.23277	-0.701219	-1.76987	38	10	Slc43a1,Per2,Rgs4,Rgs2
GOBP_AORTIC_VALVE_MORPHOGENESIS	0.00903161	0.232927	0.539188	1.67113	53	26	Nppa,Efna1,Emilin1,Tgfb1,Bmp4,Heyl,Nfatc1,Gata4,Smad6,Jag1,Dll4,Gata5,Nkx2-5
GOBP_REGULATION_OF_SUPEROXIDE_METABOLIC_PROCESS	0.00904437	0.232927	0.589568	1.7112	52	20	Egfr,Tgfb1,Gnai2,Gch1,Itgb2,Pon3,F2rl1,Nfe2l2,Fbln5,Prkcd
GOBP_PRODUCTION_OF_MOLECULAR_MEDIATOR_OF_IMMUNE_RESPONSE	0.00909491	0.233636	0.34373	1.46258	61	144	Angpt1,Xcl1,Rsad2,Cd40,Tnfsf4,Wnt5a,Tgfb1,Pgc,Kmt5b,H2-M3,Il13,Tnf,Fcgr2b,Swap70,Slc7a5,Tlr4,Klk1b1,Arg1,H2-K1,Rnf168,Ctnnbl1,Tnfrsf14,Ung,Samhd1,Kit,Bcl10,Il2,Klk1b3,Laptm5,Sphk2,Sash3,Cd28,B2m,Mavs,Prkdc,Il4ra,F2rl1,Traf2,Il33,Fzd5,Ccr6,Msh2,Dnajb9,Mcm3ap,Klk1b5,Exosc3,Trim6,Mad2l2,Tcf3,Cuedc2,Tril,Tmbim6,Klk1,Irak3,Hmces,Klk1b4,Exo1,Gprc5b,Nbn,Il10,Poll,Hmox1,Ptprc,Rif1,Klk1b11,Cd81,Klk1b24,Cd…
GOBP_REGULATION_OF_HORMONE_BIOSYNTHETIC_PROCESS	0.00912365	0.23376	-0.59281	-1.76643	37	18	Wnt4,Stc2,Atp1a1,Egr1,Bmp5,Gfi1,Dkk3,Bmp2
GOBP_REGULATION_OF_SPHINGOLIPID_BIOSYNTHETIC_PROCESS	0.00914582	0.23376	0.647124	1.71688	52	14	Sphk1,Ormdl3,Tnf,Abca2,Smpd2,Nsmaf,Sphk2,Prkaa1,Tnfrsf1a,Prkcd
GOBP_MICROTUBULE_ORGANIZING_CENTER_ORGANIZATION	0.00929257	0.236914	0.367048	1.50087	61	109	Cdk1,Cdk5rap2,Sass6,Ccdc61,Nde1,Atf5,Cdk2,Arhgef10,Ccnf,Rttn,Haus4,Ranbp1,Cep295nl,Chmp3,Haus8,Cep250,Xrcc3,Cep135,Foxj1,Haus5,Cep63,Plk1,Nubp1,Rbm14,Wdr62,Sac3d1,Sdccag8,Tube1,Cep44,Mdm1
GOBP_NEGATIVE_REGULATION_OF_PROTEIN_LOCALIZATION_TO_NUCLEUS	0.00933152	0.237311	0.559744	1.68038	54	23	Apod,Tmem98,Angpt1,Otud7b,Fbxo4,Lzts2,Polr1a,Pkia,Sin3a,Ctnna1
Gemma_GSE10415_7_Brain_Regions_in_20_Inbred_Strains_of_Laboratory_Mice_StrainOrLine_PERA.EiJ_Up	0.00936658	0.237607	0.255305	1.26944	79	738	Tepsin,Plekhh1,Ccdc71,Gfap,Sphk1,Aspa,Tdo2,Col7a1,Trappc6a,Gpr84,Tmem98,Cd82,Col1a1,Phlda3,Dcn,Carhsp1,Cers2,Cmtm3,Shmt1,Adora2b,Myc,Prr5l,Pde8a,Lpar1,Mag,Mobp,Cd9,Acss1,Atf5,Ccdc163,Gsn,Copz2,Ndrg1,Pafah1b3,Atp10d,Col1a2,Sfrp5,Lrrc1,Cand2,Ppp1r1c,Psat1,Tbxas1,Eml3,Fcgrt,Ctsz,Dennd2a,Fbxo5,Myo9b,Hsd17b11,Ppp1r3b,Adamtsl4,Tprn,S100a11,Rcvrn,Trafd1,Rbm28,Vat1,Hspb3,Alkbh2,Clic4,Exo5,Neu3,Nsmce1,Cnn…
GOBP_REGULATION_OF_PRODUCTION_OF_MOLECULAR_MEDIATOR_OF_IMMUNE_RESPONSE	0.00939252	0.23767	0.377433	1.52413	61	101	Angpt1,Xcl1,Rsad2,Cd40,Tnfsf4,Wnt5a,Tgfb1,Pgc,Kmt5b,H2-M3,Il13,Tnf,Fcgr2b,Slc7a5,Tlr4,Arg1,H2-K1,Tnfrsf14,Bcl10,Il2,Laptm5,Sash3,Cd28,B2m,Mavs,Prkdc,Il4ra,F2rl1,Traf2,Il33,Fzd5,Msh2,Exosc3,Trim6,Mad2l2,Cuedc2,Tril,Tmbim6
GOBP_PEPTIDYL_L_CYSTEINE_S_PALMITOYLATION	0.00942285	0.237845	-0.614491	-1.78524	39	16	Zdhhc19
GOMF_CHEMOKINE_ACTIVITY	0.00951895	0.239414	0.567166	1.68443	55	22	Ccl28,Cxcl2,Xcl1,Ccl3,Ccl2,Cxcl5,Ccl5,Cxcl10,Ccl22
GOBP_REGULATION_OF_ADENYLATE_CYCLASE_ACTIVATING_G_PROTEIN_COUPLED_RECEPTOR_SIGNALING_PATHWAY	0.00953222	0.239414	0.70719	1.70856	53	10	Gnai2,Mrap2,Mrap,Gsk3a,Prkca,Pde4b,Oprm1
GOMF_GLUCOCORTICOID_RECEPTOR_BINDING	0.00956826	0.239726	-0.670788	-1.77896	40	12	Smad3,Nr4a3,Cebpb,Tacc1
GOMF_SYMPORTER_ACTIVITY	0.00963855	0.240893	0.367493	1.49929	63	108	Slc5a11,Slc13a3,Slc22a4,Slc17a6,Slc6a9,Slc1a5,Slc12a4,Slc22a5,Slc12a2,Slc34a3,Slc12a9,Slc12a8,Slc5a5,Slc36a1,Slc4a4,Slc15a2,Slc6a13,Slc45a3,Slc38a3,Slc25a18,Slc16a3,Slc5a1,Slc6a11,Slc15a3,Slc11a2,Slc17a3,Slc6a8,Slc20a2,Slc5a2,Slc32a1,Slc28a3,Slc12a3,Slc1a4,Slc38a1,Slc6a3
HP_WOOLLY_HAIR	0.0096635	0.240923	0.645418	1.71235	55	14	Krt71,Lpar6,Jup,Pkp1,Dsp
GOBP_STRIATED_MUSCLE_ADAPTATION	0.00974269	0.242139	-0.470445	-1.65397	38	34	Tnnc1,Smad3,Mlip,Tnnt1,Errfi1,Gata6,Trpc3,Myoc
ZHONG_PFC_C9_ORG_OTHER	0.00976	0.242139	0.416802	1.56769	60	68	Cdc42ep1,Gatm,Tspo,Fabp7,S100a16,Eepd1,Psat1,Lgals3,Tnc,Scrg1,Sparc,Atp1b2,Litaf,Col11a1,Bcan,Mlc1,S100a13,Cxcr4,Lifr,Itm2c,Nfe2l2,Plpp3,Gpx3,Pdpn
GOBP_SEROTONIN_RECEPTOR_SIGNALING_PATHWAY	0.0098986	0.244978	-0.568182	-1.74374	40	20	Htr1b,Htr6,Hrh3,Hrh4,Hrh1,Chrm1,Htr5a
HP_APLASIA_HYPOPLASIA_AFFECTING_THE_ANTERIOR_SEGMENT_OF_THE_EYE	0.00995406	0.24564	0.384034	1.52231	64	89	Sox10,Hmx1,Mks1,Foxc1,Fancd2,Fgf3,Ldhd,Kif1b,Lrp2,Adamts10,Pik3r1,Nf1,Sdhc,Fgfr1,Ube2t,Pax6,Fance,Cplx1,Pitx2,Wt1,Dlx5,Fancl,Ltbp2,Eps15l1,Tmem127,Fancc,Wdr73,Fgfrl1,Tmem216,Sdhb,Gtf2i,Elp4,Igf1r,Xylt2,Trim28,Mad2l2,Sdhd,Adamtsl1
GOBP_REGULATION_OF_LIPID_KINASE_ACTIVITY	0.00997375	0.24564	-0.409327	-1.58541	37	52	Klf4,Epha8,Socs3,Socs2,P2ry12,Atg14,Flt1,Fgf2,Rbl1,Dab2ip,Tek,Dgkz,Socs7,Socs5
GOBP_REGIONALIZATION	0.0100069	0.245861	0.313474	1.40629	71	221	Nkx2-2,Aldh1a2,Zic3,Sfrp1,Fgfr2,Hhex,Fgf1,Tctn1,Neurog1,C3,Foxc1,Nrp2,Wnt7a,Sfrp2,Wnt5a,Tifab,Six3,Vax2,Ring1,Pbx3,Adgrg1,Bmp4,Lrp2,Hoxb7,Wnt11,Meox1,Pbx1,Pcgf2,Prkaca,Gli1,Heyl,Foxj1,Gata4,Tbr1,Wnt1,Bmpr1a,Lrp6,Smad4,Tbx19,Msx1,Hhip,Smad6,Rarg,Spry1,Sostdc1,Pitx2,Fkbp8,Wt1,Pcsk5,Smo,Trp53,Hipk2,Cdx2,Hes5,Ift52,Dll4,Gata5,Prkdc,Pbx2,Megf8,Cdon,Nr2f2,Nbl1,Hes6,Cited2,Sema3f,Wdr19,Mdfi,Fzd5
GOBP_SUCKLING_BEHAVIOR	0.0101453	0.248212	-0.696686	-1.75843	43	10	Dach1,Cntfr,Gls,Ubr3
GOCC_BASAL_PART_OF_CELL	0.0101516	0.248212	0.313253	1.4033	72	217	Slc13a3,Slc14a1,Slc6a9,Slc1a5,Erbb4,Myo1d,Kcnj16,Ldlr,Cldn11,Slc12a2,Car2,Reg1,Stx2,Ceacam2,Egfr,Gm2a,Map7,Scrib,Phldb1,Tgfa,Enpp1,Casr,Stxbp3,Erbb3,Slc4a4,Slc6a13,Slc38a3,Slc4a2,Pkd1,Slc27a1,Slc16a3,Ezr,Slc7a5,St14,Dsp,Slc26a6,Erbin,Ceacam1,Aqp5,Adora1,Anxa2,Adcy8,Anxa1,Arrb2,Slc22a6,Slc11a2,P2ry1,Prom2,Slc3a2,Mlc1,Cdh16,Msn,Orai1,Ide,Slc8a2,Slc26a1,Pth1r,Nod1,Tacstd2,Itga3,Lpo,Slc38a1,Dlg2,Cdh2…
GOBP_NEGATIVE_REGULATION_OF_T_CELL_MEDIATED_IMMUNITY	0.0101812	0.248338	0.643919	1.70838	58	14	Xcl1,Ceacam2,H2-M3,Fcgr2b,Arg1,Ceacam1
HP_VITILIGO	0.0102211	0.248712	-0.636474	-1.77096	42	14	Plcg2,Fas,Cat,Dclre1c
Gandal_2018_Schizophrenia_Downregulated_Cortex	0.0102934	0.248786	-0.234011	-1.24961	19	498	Klf4,Postn,Exph5,Arl4d,Fos,Egr4,Asap2,Rps6ka3,Tnfsf10,Arpp19,Arc,Abcg2,Nr4a3,Plch1,Spata2l,Pde8b,Crhbp,Prom1,Dusp1,Kcnv1,Opn3,C2cd2l,Mical2,Fhl2,Cacng3,Bdnf,Slc39a8,Pde4a,Dusp6,Hapln1,Aspn,Lrrc17,Ets2,Pld3,Junb,Kcnk12,Emcn,Prmt8,Mchr1,Gfra2,Egr1,Aldh1b1,Nr3c1,Trpc3,Lzts1,Adap1,Exosc9,Dusp14,Ephb3,Nit1,Traf3,Clstn3,Ppp1r7,Rgs4,Rph3a,Acvr1,Vipr1,Fhod3,Arpc5l,Camkk2,Car4,Atp2b2,Htr1f,Pkig,Uck2,Cab39…
DropViz_HC_Polydendrocyte_Tnr_cluster-markers.csv	0.0102975	0.248786	0.480614	1.62945	62	39	Nkx2-2,Sox10,Rlbp1,Bcas1,Cd9,Lims2,Chadl,Olig1,Bmp4,Pllp,C1ql1,Enpp6
HP_ABNORMALITY_OF_THE_ELBOW	0.0102976	0.248786	0.320774	1.41261	72	186	Myh3,Col7a1,Col1a1,Slc6a9,Pstpip1,Kif22,Fgfr2,Slc29a3,Fzd2,Aebp1,Sox11,Wnt7a,Wnt5a,Itga7,Scarf2,Evc,Trpv4,Enpp1,Nf1,Fgfr1,Psmb8,Gli1,Ky,Cant1,Bgn,Gjb2,Mmp13,Dvl3,Chrng,Rad21,Sf3b4,Colec11,Ccdc8,Tfap2a,Smc1a,Cdc45,Pex1,B3glct,Plod2,Smarcc2,Smarcd1,Pth1r,Lifr,Tmem43,Idua,Fkbp10,Lmna,Sil1,Fgfr3,Musk,Plod1,Atr,Smarce1,Gle1,Plod3,Stag1,Snrpb,Slc39a13,Asah1
Park_2011_Coexpression_Hippocampus_Mouse_darkgreen	0.0103317	0.249016	-0.370785	-1.5382	37	74	Tnnc1,Ccdc3,Ldb2,Hectd2,Incenp,Grb7,Meis2,Myl4,Cdh7,Prkg2,Klf5,Arpp21,Sema3a,Dusp14,Fxyd7,Pcdh20,Camkk2,Stk32c,Slc23a3,Iqgap2,Pdzrn3,Rasgef1c,Cobl,Grm8,Cmtm4,Sytl2
RAMPON_ENRICHED_LEARNING_ENVIRONMENT_LATE_UP	0.0103865	0.249729	0.5901	1.69518	60	19	Calb2,Polr2c,Map4,Zic1,Cdh2,Tbca,Dnpep,Sez6
HP_MOTOR_APHASIA	0.0104148	0.249729	0.703046	1.69854	58	10	Gjb1,Fa2h,Grn,Trem2,Tmem106b,Vcp,C9orf72
HP_JOINT_CONTRACTURES_INVOLVING_THE_JOINTS_OF_THE_FEET	0.0104506	0.249729	0.601243	1.70169	60	18	Myh3,Col7a1,Slc29a3,Scarf2,Psmb8,Chrng
HP_RETINAL_VASCULAR_TORTUOSITY	0.0104597	0.249729	-0.558942	-1.73467	42	21	Mlxipl,Jmjd1c,Nek1,Lrp5,Limk1,Rreb1
GOBP_LEARNING	0.0105789	0.251456	-0.332549	-1.46414	35	103	Drd2,Neto1,Fos,Tlr2,Arc,Gpr88,Meis2,Ucn,Atxn1,Hrh1,Chrnb2,Tacr2,Jun,Shank3,Creb1,Adgrb3,Cck,Srf,Shank1,Slc24a2,B4galt2,Abca7,Ptn,Syngap1,Grin2a,Adcy3,Sorcs3
GOBP_POSITIVE_REGULATION_OF_IMMUNE_EFFECTOR_PROCESS	0.0105914	0.251456	0.342483	1.45395	71	142	Xcl1,Rsad2,Cd40,Tnfsf4,C3,Stap1,Wnt5a,Tgfb1,H2-Ea,Pgc,Kmt5b,Vav1,H2-M3,Il13,Tnf,Stxbp2,Unc13d,Slc7a5,Tlr4,Cd80,Arg1,Nfkbid,H2-K1,Vamp8,Tnfrsf14,Anxa1,Cd46,Bcl10,Gab2,Il2,Appl2,Cd300a,Fgr,Itgb2,Laptm5,Sphk2,Sash3,Cd28,B2m,Mavs,Nfkbiz,Il4ra,F2rl1,Rara,Fadd,Traf2,Ddx60,Rac2,Il33,Fzd5
HP_PHOTOPSIA	0.0106064	0.251456	-0.694641	-1.75327	45	10	Gnaq,Scn1a,Cysltr2,Cacna1a,Gna11,Prrt2
GOCC_BASEMENT_MEMBRANE	0.0106695	0.252363	-0.372938	-1.5327	39	69	Adamts1,Hmcn1,Col4a4,Mmrn2,Lamb1,Col8a2,Col5a1,Col4a6,Fras1,Col8a1,Ntn5,Itgb4,Vwa1,Cask,Col9a3,Egflam,Ptn,Col4a5,Loxl2,Fn1,Lama4,Egfl6,Ccdc80,Col9a1,Lama2,Col2a1
GOBP_DICARBOXYLIC_ACID_CATABOLIC_PROCESS	0.0106989	0.252469	0.639428	1.69646	61	14	Aspa,Qprt,Aldh1l2,Got2,Adhfe1,Gad2
LEIN_MEDULLA_MARKERS	0.0108592	0.255656	0.419446	1.56585	67	65	Slc17a6,Slc6a9,Phlda3,Serpina3c,Ldlr,Myc,Kcnj14,Esyt1,Klhl36,Pmp22,Spp1,Ankrd35,Slc45a3,Pcsk6,Fstl1,Fnta,Mrap2,Slc26a6,Capn1,Anxa2,Lhx5
GOCC_CYTOSOLIC_RIBOSOME	0.0109073	0.256016	0.505039	1.64156	65	32	Apod,Isg15,Rpl12,Rpl14,Rps9,Rpl18,Rpl22,Fxr2,Rpl23,Rpl11,Rpl4
GOBP_CORNIFICATION	0.0109299	0.256016	0.471447	1.61328	66	41	Krt71,Jup,Dsg2,Krt24,Krt8,Pkp1,Pkp4,Pcsk6,Krt1,Tmem79,St14,Dsp,Evpl,Capn1,Perp,Sprr3,Cela2a,Prss8,Krt36,Krt19
DURANTE_ADULT_OLFACTORY_NEUROEPITHELIUM_GLOBOSE_BASAL_CELLS	0.0109501	0.256016	0.541141	1.65743	64	25	Calb2,Rprm,Tubb2b,Rbp1,Sox11,Gng8
GOBP_NEGATIVE_REGULATION_OF_CYTOKINE_PRODUCTION	0.0109952	0.256479	0.31761	1.40233	77	191	Apod,C1qtnf3,Isg15,Tspo,Homer3,Angpt1,Ager,Xcl1,Hgf,Tnfsf4,Relb,Ceacam2,Tgfb1,Trim25,Vsir,Il13,Tnf,Wnt11,Tia1,Fcgr2b,Ezr,Ube2l6,F2,Bcl3,Otud7b,Cmklr1,Tlr4,Inhba,Foxj1,Arg1,Erbin,Ceacam1,Cactin,Laptm4b,Bank1,Anxa1,Arrb2,Cidea,Gpnmb,Traf3ip1,Syt11,Ssc5d,Appl2,Cdh3,Ptpn6,Lgals7,Laptm5,Trim27,Serpinb1a,Csk,Mavs,Kat5
GOBP_MUSCLE_ATROPHY	0.0110643	0.257498	0.692729	1.71473	62	11	Gatm,Gsn
GOBP_REGULATION_OF_NEUROTRANSMITTER_RECEPTOR_ACTIVITY	0.0111643	0.258868	-0.381282	-1.53969	41	64	Neto1,Actn2,Arc,Crhbp,Cacng3,Nlgn1,Gria3,Dlgap3,Shank3,Slurp1,Mink1,Lypd6b,Shank1,Dlgap2,Cacng8,Nefl,Homer1,Grin2a,Gria4,Lrrc7,Nptx1
GOCC_H4_H2A_HISTONE_ACETYLTRANSFERASE_COMPLEX	0.0111741	0.258868	0.623897	1.68564	64	15	Actl6b,Epc1,Ruvbl2,Actl6a,Kat5,Meaf6,Ep400,Yeats4,Dmap1
COLIN_PILOCYTIC_ASTROCYTOMA_VS_GLIOBLASTOMA_UP	0.0112378	0.25975	0.50379	1.6375	67	32	Apod,Gfap,Sox10,Serpina3c,Plekhb1,Scrg1,H2-K1
MANNO_MIDBRAIN_NEUROTYPES_HPROGM	0.0112719	0.259946	0.312476	1.40066	80	219	Mlf1,1700010I14Rik,Tmem98,Ddc,Cdk1,Hjurp,Gtse1,Dsg2,Fzd2,Jam3,Rbp1,Trim59,Sfrp2,Pbk,Wnt5a,Chn2,Sall1,Bmp4,Lrp2,Cdc25a,Rfc3,Zfp36l1,Pltp,Igfbp2,Rpl18,Tbl1x,Ncapg2,Mcm2,Mcm5,Hk2,Vim,Foxj1,Hilpda,Ripply3,Ptpro,Wnt1,Birc5,Star,Zfp36l2,Arhgap24,Ccdc8,Plk1,Slc7a11,Mcm3,Tff3,Adgrv1,Prc1,Rai14,Rab13,Plod2,Actl6a,Nox4,Txlnb,Ddit4,Cdca3,Gtf2f2,Cryz,Cdon,Top2a,Ppp1r3c,Enpp2,Sdc4,L3hypdh,Zmat4,Tmem132c,Klhl3…
GOBP_FAT_CELL_DIFFERENTIATION	0.0113941	0.261397	-0.284916	-1.35851	33	175	Klf4,Ptgs2,Fabp4,Egr2,Smad3,Per2,Ccdc3,Nr4a3,Adipoq,Bbs7,Nudt7,Cebpb,Lpl,Pnpla3,Vstm2a,Osbpl8,Gata2,Inhbb,Medag,Lgals12,Lrp5,Klf5,Ebf2,Creb1,Trio,Rgs2,Adrb1,Adgrf5,Hes1,Bmp2,Rreb1,Sox13,Pex11a,Gnb3,Runx1t1,Gata3,Gper1
GOBP_CERAMIDE_CATABOLIC_PROCESS	0.0114128	0.261397	0.605798	1.68707	65	17	Gm2a,Cel,Neu3,Naga,Galc,Acer3,Asah2,Hexa,Hexb,Asah1,Prkcd,Neu1
GOBP_CHAPERONE_COFACTOR_DEPENDENT_PROTEIN_REFOLDING	0.0114201	0.261397	-0.497879	-1.66848	45	28	Hspa1a,Dnajb1,Hspa14,Dnajb13,Hspa5,Dnajb4,Hsph1,Hspa13,Hspe1
GOBP_REGULATION_OF_ANATOMICAL_STRUCTURE_MORPHOGENESIS	0.0114379	0.261397	0.251667	1.25421	97	768	Itgax,Npr1,Ermn,Cdc42ep2,Prok1,Cybb,Sphk1,Cdc42ep1,Dcn,Efna1,Islr2,Jup,Sfrp1,Fgfr2,Lpar1,Hgf,Mag,Efnb3,Hhex,Fgf1,Prl,Emilin1,Sapcd2,Fzd2,Mov10,Cd40,Cyp1b1,Rhog,Slc12a2,Lims2,C3,Reg1,Foxc1,Ceacam2,Sp1,Ago2,Zmpste24,Wnt7a,Gab1,Sfrp2,Wnt5a,Tgfb1,Epn1,Adm,Tbx2,Itga7,Tiam1,Phldb1,Adck1,Kalrn,Cldn3,Mief2,Dapk3,Vat1,Spp1,Plxna4,Wnt5b,Ccl2,Bmp4,Hoxb7,Btg1,H2-M3,Ddah1,Rhoc,Tnf,Wnt11,Csf1,Myh14,Psmd9,Rhob,…
GOBP_NERVOUS_SYSTEM_PROCESS	0.0115237	0.262766	-0.21667	-1.18777	17	698	Drd2,Nxnl2,Neto1,Car6,Bdkrb1,Tmem100,Hmcn1,Fos,Gabra6,Rpe65,Tlr2,Egr2,Rdh10,Gnat2,Pde6b,Arc,Cldn19,Pde6a,Mme,Tas2r119,Gpr88,Grap,Bbs7,Dcdc2a,Crhbp,Rp2,Cebpb,Clcn1,Rims2,Npy2r,Npy1r,Hrh3,Cux2,Reep6,Slc4a10,Mfsd2a,Cacng3,Cryba1,F2r,Bdnf,Krt12,Nlgn1,Meis2,Pde4a,Edn1,Barhl1,Wfs1,Sgk1,Npas1,Cryaa,Ucn,Atxn1,Cst7,Diaph1,Hrh1,Chrm1,Rorb,Scn3b,Klk8,Fbxo11,Rgr,Opn4,Atf6,Dlgap3,Atxn7,Gjc1,Gjb4,Ccdc66,Slc24a…
HP_MALIGNANT_HYPERTHERMIA	0.0115784	0.263422	0.585826	1.6829	67	19	Scn4a,Myh3,Mtmr14,Stac3,Bin1,Chrng,Chrnd
HP_OROFACIAL_DYSKINESIA	0.0116251	0.263892	-0.575455	-1.73894	47	19	Slc18a2,Pde10a,Atxn7,Adcy5,Fgf14,Gnao1
HP_RED_EYE	0.0116744	0.264053	0.410003	1.54682	72	69	Col7a1,Fgfr2,Stx11,Gsn,Aebp1,Usb1,Srebf1,Ccr1,Ddb2,Plg,Dkc1,Xpa,Pik3r1,Psmb8,Gjb2,Tlr4,Kat6a,Mab21l1,Erap1,Cr2,Psmb4,B2m
DESCARTES_FETAL_EYE_CORNEAL_AND_CONJUNCTIVAL_EPITHELIAL_CELLS	0.0116842	0.264053	0.326426	1.42514	81	174	S100a9,Ccl28,Fam3d,Cd82,Cyp2f2,Bcas1,Cd9,Tmem30b,Cp,Scel,Krt8,Ppp1r3b,Pkp1,Cldn3,Irf2bp1,Lgals3,Zfp689,Ankrd35,Ppdpf,Spint2,Myh14,Eps8l1,Steap4,Rnpepl1,Syt8,Gjb2,Agr2,St14,Dsp,Evpl,Cdkn2a,Serpinb2,Vamp8,Ier3,Anxa1,Perp,Gpr108,A4galt,Mpzl2,Anxa3,Litaf,Sh2d4a,Tff3,Agtrap,Serpinb1a,Hebp2,Sprr3,Tex101,Slpi,Prss8,Fam83h,F2rl1,Hdac11,Tacstd2,Psd4,Krt19,Crip1,Cdkn2b
HP_HEAD_TITUBATION	0.0117668	0.265226	0.689526	1.70681	66	11	Nkx6-2,Gjc2,Lama1,Kif1c
GOBP_REGULATION_OF_FATTY_ACID_METABOLIC_PROCESS	0.0118243	0.265226	-0.353033	-1.48959	41	81	Ptgs2,Slc22a13,Mlxipl,Nr4a3,Rgn,Adipoq,Mfsd2a,Erlin1,Plin5,Pdk4,Avp,Apoa4,Prkab2,Pdk3
GOCC_PIGMENT_GRANULE	0.0118407	0.265226	0.379537	1.51094	76	93	Slc1a5,Cnp,Rab27b,Th,Rab5b,Rab27a,Pmel,Tyr,Calu,Tmed10,Capg,Anxa2,Gpnmb,Itgb3,Slc3a2,Cct4,Hps4,Rab7,Slc1a4,Ctsd,Rab35,Rab32,Tyrp1,Rab38,Mlana,Atp1b3,P4hb,Rab29,Itgb1,Anxa6,Snd1,Bsg,Tpp1,Ctsb,Rab9,Ppib,Atp6v0a1
HP_LIMITED_ELBOW_MOVEMENT	0.0118407	0.265226	0.379453	1.5106	76	93	Myh3,Slc6a9,Pstpip1,Fgfr2,Slc29a3,Fzd2,Wnt7a,Itga7,Scarf2,Trpv4,Psmb8,Ky,Bgn,Gjb2,Mmp13,Sf3b4,Colec11,Tfap2a,Smc1a,B3glct,Plod2,Pth1r,Lifr,Tmem43,Fkbp10,Lmna,Fgfr3,Plod1,Atr,Plod3,Stag1,Snrpb
HP_ABNORMAL_EYELASH_MORPHOLOGY	0.0118879	0.265697	0.324739	1.42417	83	179	Tbx4,Sox10,Slc6a9,Lpar6,Fgf5,Col3a1,Kcnn3,Alx1,Fzd2,Egfr,Sox11,Zmpste24,Usb1,Psat1,Wnt5a,Pkp1,Apcdd1,Cdh1,Ctdp1,Dkc1,Nf1,Fgfr1,Cant1,Gjb2,Dvl3,Sec31a,Dsp,Puf60,Rad21,Sf3b4,Mlph,Banf1,Mab21l1,Pnpla6,Kit,Anapc1,Col11a1,Rusc2,Slc25a24,Smc1a,Wrap53,Cdh3,Stag2
GOBP_MEMBRANE_LIPID_CATABOLIC_PROCESS	0.0119344	0.265703	0.507432	1.63681	71	31	Sphk1,Cyp1b1,Gm2a,Cel,Neu3,Naga,Galc,Smpd4,Acer3,Asah2,Smpd2,Hexa,Hexb,Fuca1,Enpp2,Asah1,Prkcd,Neu1
HP_TITUBATION	0.0119925	0.265703	0.593407	1.67951	69	18	Nkx6-2,Gjc2,Lama1,Mag,Thg1l
MEISSNER_BRAIN_HCP_WITH_H3K27ME3	0.0119942	0.265703	0.331775	1.4235	82	152	Gal,Calb2,Slc18a3,Tcfl5,Alx1,Hmx1,Tmem30b,Neurog1,Sfrp5,Aebp1,Insrr,Fam89a,Vax2,Pkp1,Scarf2,Slc5a5,Cldn3,Trpv4,Igfbpl1,Fgf3,Hoxb7,Ptf1a,Espn,Irx4,Bcl3,Fev,Gata4,Amn,Aqp5,Tfap2c,Lhx5,Prr5,Atp2a3,Dmrt1,Prom2,Pitx2,Wt1,Foxd2,Cdx2,Alx3,Ltbp2,Prrx2,Gata5,Plbd1,Igf2,Uncx,Sim2,Loxl1,Krt19,Slc47a1,Nkx2-5,Draxin,Igf2bp1,Tlx2,Gpr50
GOCC_BASOLATERAL_PLASMA_MEMBRANE	0.0120294	0.265703	0.32421	1.42185	84	179	Slc13a3,Slc14a1,Slc6a9,Erbb4,Myo1d,Kcnj16,Ldlr,Car2,Stx2,Egfr,Gm2a,Map7,Scrib,Tgfa,Enpp1,Casr,Stxbp3,Erbb3,Slc4a4,Slc6a13,Slc38a3,Slc4a2,Pkd1,Slc16a3,Ezr,Slc7a5,St14,Dsp,Slc26a6,Erbin,Adora1,Anxa2,Adcy8,Anxa1,Arrb2,Slc22a6,P2ry1,Prom2,Slc3a2,Mlc1,Cdh16,Msn,Orai1,Ide,Slc8a2,Slc26a1,Pth1r,Nod1,Itga3,Lpo,Slc38a1,Dlg2,Cdh2,Cd44,Plpp3,Spef1,Aqp1,Pdpn,Slc47a1,Slc6a6
GOMF_PALMITOYLTRANSFERASE_ACTIVITY	0.0120331	0.265703	-0.48962	-1.65189	47	29	Zdhhc19,Zdhhc5,Lrat,Cpt1c,Cpt2
HP_DECREASED_CIRCULATING_ALDOSTERONE_LEVEL	0.0120706	0.265703	-0.673352	-1.74603	51	11	Cyp11a1,Nr0b1,Cyp11b1,Hsd11b2,Nr3c1,Txnrd2
Pena_2019_StressVsCTRL_NACC	0.0120715	0.265703	-0.559448	-1.71693	49	20	Folr1,F5,Wfdc2,Kcnj13,Col8a1
GOBP_DIOL_BIOSYNTHETIC_PROCESS	0.0121044	0.265852	0.601271	1.67446	69	17	Sphk1,Qdpr,Abca2,Acer3,Asah2,Gch1,Sphk2,Sptlc2,Asah1,Sptlc1,Pcbd1
GOBP_NEGATIVE_REGULATION_OF_SYSTEMIC_ARTERIAL_BLOOD_PRESSURE	0.0121443	0.266153	0.645203	1.67621	69	13	Nppa,Adrb3,Ntsr1,Arhgap42,Adora1,Adra1a,Gpr37l1
HP_OSTEOSARCOMA	0.0122519	0.26775	0.631342	1.67501	70	14	Rpl18,Cdkn2a,Anapc1,Rpl11,Mdm2,Trp53,Lmna,Sqstm1
GOBP_TUBE_DEVELOPMENT	0.0122899	0.26775	0.24951	1.24642	105	804	Itgax,Igfbp5,Apod,Npr1,Nkx2-2,Prok1,Tbx4,Sox10,Cybb,Sphk1,Aldh1a2,Angpt1,Lama1,Dcn,Efna1,Zic3,Myc,Jup,Sfrp1,Fgfr2,Hgf,Hhex,Fgf1,Prl,Vasp,Tctn1,Emilin1,Fzd2,Ddr1,Cd40,Cyp1b1,Slc12a2,Agtr1a,Sfrp5,Cxcr3,C3,Jam3,Reg1,Foxc1,Nrp2,Ceacam2,Shb,Egfr,Sp1,Sox11,Ago2,Eif4ebp1,Wnt7a,Gab1,Sfrp2,Wnt5a,Tgfb1,Scrib,Epn1,Adm,Tbx2,Arhgap22,Srebf1,Casr,Sall1,Tnc,Clic4,Adgrg1,Bmp4,Lrp2,Rin2,Hoxb7,Btg1,H2-M3,Il13,Ddah…
GOCC_SPECIFIC_GRANULE_MEMBRANE	0.0122964	0.26775	0.416319	1.55418	76	65	Cybb,Gpr84,Itgal,Rab37,Ceacam2,Ormdl3,Dgat1,Cyba,Tmbim1,Ceacam1,Vamp8,Cd53,Pld1,Agpat2,Olr1,Ano6,C3ar1,Ubr4,Itgb2
Gemma_GSE117758_Cell-type_specific_transcriptional_profiling_of_glucocorticoid_receptor-dependent_changes_in_the_nucleus_accumbens_cell_type_treatment_astrocyte_Down	0.0123816	0.268677	-0.547588	-1.72309	50	22	Arl4d,Errfi1,Sgk1,Plcl2,Pxylp1,Agfg2,Cdkn1a,Far1,Adamtsl2,Otud7a,Kcng2
GOBP_IMMUNOLOGICAL_MEMORY_PROCESS	0.0124191	0.268677	0.657575	1.66835	70	12	Tnfsf4,H2-Ea,Fgl2,Tnfrsf14,Cd46
HP_ABNORMAL_METAPHYSEAL_TRABECULATION	0.0124298	0.268677	0.582267	1.67268	72	19	Slc29a3,Usb1,Trpv4,Tnfrsf11a,Dkc1,Wrap53,Plcb3,Lifr,Tinf2
Gemma_GSE5429_Hippocampal_gene_expression_profiling_across_8_inbred_strains:_towards_understanding_the_molecular_basis_of_behaviour_strain_C3H.HeJ_Up	0.0124505	0.268677	0.250607	1.25049	106	781	S100a9,Gjb1,Nnat,Asgr1,Igfbp5,Apod,Gfap,Sphk1,Rlbp1,Slc6a9,Aldh1a2,Homer3,Lama1,F10,Zic4,Mtmr14,Gtse1,Shmt1,Adora2b,Ager,Stat5a,Tcf7,Cd9,Actl6b,Nde1,Mcm7,Hcn2,Id3,Guca2b,Llgl2,Mocs1,Relb,Clec3b,Josd2,Rbp1,Tbxas1,Slc27a3,Padi1,Mvp,Reg3g,Fxyd1,Ntsr1,Tbx2,Six5,Podxl,T2,Tmem106c,Kalrn,Gnai2,Igfbpl1,Dapk3,Zg16,Bin1,Mrpl9,Plg,Cirbp,Pes1,Pitx3,Il13,Scrg1,Tnf,Stxbp2,Itgb2l,Rbm42,Pttg1,Pou3f2,Pcsk6,Slc27a…
GOBP_POSITIVE_REGULATION_OF_PRI_MIRNA_TRANSCRIPTION_BY_RNA_POLYMERASE_II	0.0124714	0.268677	-0.44586	-1.60861	48	38	Klf4,Fos,Smad3,Gata2,Ets1,Ngfr,Klf5,Egr1,Nr3c1,Jun,Fgf2,Bmp2,Srf,Gata3
GOMF_TRANSFERASE_ACTIVITY_TRANSFERRING_SULFUR_CONTAINING_GROUPS	0.012555	0.269711	0.465908	1.60209	76	42	Wscd1,Hs3st1,Cdk5rap1,Gal3st1,Chst11,Trmu,Hs6st2,Gal3st4,Chst8,Tst,Sult2b1,Sult1e1,Sult1c1,Mocs3,Hs3st6,Chst10,Hs3st5
GOBP_CENTROSOME_DUPLICATION	0.0125725	0.269711	0.425775	1.55286	77	58	Cdk5rap2,Sass6,Nde1,Cdk2,Arhgef10,Ccnf,Rttn,Cep295nl,Chmp3,Xrcc3,Cep135,Cep63,Nubp1,Rbm14,Wdr62,Sac3d1,Cep44,Mdm1
GOBERT_OLIGODENDROCYTE_DIFFERENTIATION_DN	0.0126553	0.27026	0.246978	1.23834	109	865	Sgk2,Myrf,Aspa,Cd82,Gatm,Bcas1,Cnp,Serpina3c,Wscd1,Car14,Ninj2,Hs3st1,Txnip,Serinc5,Fgfr2,Lpar1,Sass6,Rab7b,Cd9,Fa2h,Gpr37,Ddr1,Dusp10,Ndrg1,Gal3st1,Cyp2j6,Rhog,Ugt8a,Tspan2,Gltp,Lims2,Jam3,Mbp,Rffl,Tmem51,Aebp1,Shb,Ap5s1,Gab1,Ebf4,Fcgrt,Hbp1,Chadl,Tbx2,Tmcc3,Itga7,Phldb1,Cpm,Kalrn,Slc44a1,Ino80b,Efhd1,Mtmr10,Chn2,Pkp4,Arhgap42,Vat1,Padi2,Rttn,Stxbp3,Ttyh2,Sorbs3,Tmcc2,Rgs3,Kif1b,Slc15a2,Mif4gd,S…
GOBP_RESPONSE_TO_PROGESTERONE	0.0126688	0.27026	0.489192	1.60499	75	34	Nkx2-2,Sox10,Tspo,Txnip,Dsg2,Tgfb1,Wbp2,Srebf1,Gjb2,Rela,Oxt
HP_RIEGER_ANOMALY	0.0127096	0.27026	0.693563	1.67564	71	10	Foxc1,Pik3r1,Pax6,Cplx1,Pitx2,Fgfrl1,Igf1r,Adamtsl1
GOMF_C4_DICARBOXYLATE_TRANSMEMBRANE_TRANSPORTER_ACTIVITY	0.0127213	0.27026	0.61947	1.67368	73	15	Slc13a3,Slc1a5,Slc25a18,Slc25a13,Slc38a7,Slc1a4
HP_MORPHOLOGICAL_ABNORMALITY_OF_THE_VESTIBULE_OF_THE_INNER_EAR	0.0127313	0.27026	0.561758	1.65267	74	21	Sox10,Fgfr2,Esrp1,Rras,Slc26a4,Chd7,Rras2,Sos1,Raf1,Ptpn11,Rit1
HP_ABNORMALITY_OF_THE_LYMPH_NODES	0.0127851	0.270836	0.333528	1.42725	87	150	Cybb,Isg15,Pstpip1,Lcat,Myc,Slc29a3,Stx11,Cd40,Ncf1,Ccr1,Spp1,Cyba,Rab27a,Stxbp2,Psmb8,Tlr4,Calr,Stat2,Irf2bp2,Cdkn2a,Irf8,Ada,Rnf168,Ncf2,Ung,Smad4,Jak2,Bcl10,Erap1,Il2rg,Wt1,Sh3bp2,Cr2,Trp53,Pik3cd,Psmb4,Cd28,Cxcr4,Myd88,Wdr1,Rara,Arpc1b,Fermt3,Rac2,Abca1,Wwox,Asah1,Srsf2,Tnfrsf1a,Prkcd,Chd7,Tgfbr2,Fasl,Trim28,Sdhd
HP_ABNORMALITY_OF_THE_TARSAL_BONES	0.0128682	0.272029	0.38764	1.5105	82	81	Myh3,Tbx4,Fgfr2,Slc29a3,Col1a2,Aebp1,Zmpste24,Psat1,Wnt7a,Inppl1,Dok7,Fgfr1,Cant1,Chrng,Puf60,Ccdc8,Smpd4,Fbln1,Emg1,Pex1,Hadha,Pth1r,Lmna,Fgfr3,Musk,Gle1
GOBP_POSITIVE_REGULATION_OF_IMMUNOGLOBULIN_PRODUCTION	0.0129418	0.273015	0.494105	1.614	77	33	Xcl1,Cd40,Tnfsf4,Tgfb1,Kmt5b,Il13,Il2,Sash3,Cd28,Il4ra,Il33,Msh2,Exosc3,Mad2l2,Hmces,Il10,Ptprc,Rif1
MANNO_MIDBRAIN_NEUROTYPES_HRGL3	0.0129837	0.273331	0.276157	1.31513	101	404	Igfbp5,Mlf1,1700010I14Rik,Slc6a9,Gatm,Tppp3,Dcn,Hs3st1,Kcnn3,Tshz2,Cfap45,Efnb3,Fgf1,Dsg2,Id3,Acss1,P3h4,Eepd1,Mbp,Pmp22,Map7,Psat1,Wnt7a,Sfrp2,Wnt5a,Tgfb1,Mxra8,Slc44a1,Rxrg,Bnc2,Sall1,Slc4a4,Slc15a2,Lrp2,Ddah1,Zfp36l1,Pltp,Igfbp2,Ezr,Gna12,Sparc,Thumpd2,Fstl1,Has2,Hk2,Kcnmb1,Calu,Dpp7,Lgals3bp,Vim,Foxj1,Kcnip1,Galc,Rnf13,Creb5,Zfp36l2,Ropn1l,Arhgap24,Anxa2,Veph1,Anxa1,Ccdc8,Atp1b2,Cryab,Slit1,S…
GOBP_SECONDARY_PALATE_DEVELOPMENT	0.0131108	0.274191	0.581267	1.6698	76	19	Fzd2,Sox11,Wnt7a,Wnt5a,Wnt11,Tgfbr3,Smad4,Itgb6,Chd7,Tgfbr2
GOBP_REGULATION_OF_ADAPTIVE_IMMUNE_RESPONSE	0.0131284	0.274191	0.354471	1.4589	87	114	Ager,Xcl1,Rsad2,Dusp10,Cd40,Tnfsf4,C3,Ceacam2,Tgfb1,H2-Ea,Kmt5b,H2-M3,Tnf,Fcgr2b,Cd80,Foxj1,Arg1,Nfkbid,H2-K1,Ada,Ceacam1,Tnfrsf14,Anxa1,Il2,Ptpn6,Sash3,Trim27,Cd28,B2m,Nfkbiz,Il4ra,Irf1,Il6st,Alox15,Pycard,Fadd,Traf2,Il33,Fzd5
GOCC_INTRINSIC_COMPONENT_OF_POSTSYNAPTIC_SPECIALIZATION_MEMBRANE	0.0131718	0.274191	-0.385029	-1.53685	49	60	Neto1,Abhd17b,Lrrc4c,Cacng3,Nlgn1,Chrm1,Htr5a,Slc30a1,Clstn3,Ptprs,Plppr4,Lrfn5,Adam22,Adra2c,Rgs7bp,Epha7,Chrna1,Gabra3,Grin2a,Sorcs3,Lrrtm1,Lrrc4,Kcnd3,Nectin3,Clstn2,Gabra4,Chrna9
FAN_EMBRYONIC_CTX_BRAIN_B_CELL	0.0131833	0.274191	0.418877	1.54365	81	61	Ppp1r14a,Txnip,Ncf1,H2-Ea,Btg1,Cd37,Swap70,Add3,H2-K1,Bank1,Eef1d,Qrsl1,Elf1,Atp2a3,Fcrla,Il2rg,Ptpn6,Acap1,Cxcr4,Pdlim1,Slc38a1,Crip1,Pde4b,Rac2,Bcl7a,Alox5
GOBP_POSITIVE_REGULATION_OF_PROTEIN_LOCALIZATION_TO_NUCLEUS	0.0131992	0.274191	0.395721	1.52342	83	76	Cdk1,Gtse1,Jup,Tgfb1,Ormdl3,Cdh1,Dkc1,Zic1,Pik3r1,Parp9,F2,Rbm22,Plk1,Jak2,Stk11,Park7,Smo,Limk2,Nmd3,Cct4,Mavs,Glis2,Lamtor5,Cct3,Prkcd,Wwtr1,Hcls1,Trim28
GOBP_MORPHOGENESIS_OF_AN_ENDOTHELIUM	0.0132013	0.274191	0.606467	1.66147	75	16	Itgax,Fgf1,Bmp4,Rhob,Cxcl10,Cxcr4,Dll4
HP_BLEPHARITIS	0.0132137	0.274191	0.466587	1.59665	80	41	Tbx4,Egfr,Usb1,Pkp1,Srebf1,Ddb2,Dkc1,Xpa,Traf3ip2,St14,Rad21,Smc1a,Wrap53
GOBP_INNATE_IMMUNE_RESPONSE	0.0132532	0.274449	0.264875	1.29033	107	531	S100a9,Cdc42ep2,Cybb,Isg15,Pstpip1,Ager,Xcl1,Serinc5,Rsad2,Rab7b,Dusp10,Gsn,Cd40,Relb,C3,Yes1,Ceacam2,Casp4,Cd180,Trim59,Wnt5a,Ccl3,C6,Ncf1,Trim25,H2-Ea,Dapk3,Trafd1,Stxbp3,Lgals3,Cyba,Ccl2,Vav1,Slc15a2,H2-M3,Jchain,Tmem106a,Cnpy3,Rab27a,Csf1,Psmd9,Trim26,Fcgr2b,Camp,Prkaca,Parp9,Unc13d,Psmb8,Pak2,Ly86,Grn,Usp18,Tlr4,Krt1,Mid2,Vim,Slc26a6,Arg1,Stat2,Irf8,H2-K1,Mrc1,Ceacam1,Star,Fam3a,Cactin,Tnfrs…
MANNO_MIDBRAIN_NEUROTYPES_HOPC	0.013295	0.274566	0.300464	1.36657	96	254	Apod,Nkx2-2,Gatm,Gtse1,Wscd1,Ak4,Fabp7,Serinc5,Aif1l,Sapcd2,Acss1,Gal3st1,Egfr,Pmp22,Gab1,Pbk,Chst11,Fam89a,Olig1,Slc44a1,Arhgap42,Erbb3,Myt1,Adgrg1,Slc15a2,Lima1,Scrg1,Pllp,C1ql1,Zfp36l1,Eya2,Kif13a,Arhgap23,Igfbp2,Idh1,Thumpd2,Cpne2,Ankrd44,Spry4,Kcnip1,Crtac1,Creb5,Birc5,Tmem35b,Scamp2,Arhgap11a,Atp1b2,Elf1,Slc7a11,Cspg5,Rarg,Kcnj1,Sirt2
HP_ABNORMAL_VASCULAR_MORPHOLOGY	0.0133349	0.274566	0.259779	1.2748	109	597	Myh3,Gjc2,Tbx4,Slc22a4,Sox10,Myrf,Col1a1,Nppa,Col3a1,Ldlr,Kcnn3,Lcat,Zic3,Alx1,Fgfr2,Slc29a3,Cyp7a1,Actl6b,Nde1,Mks1,Cyp1b1,Col1a2,Gusb,Nadsyn1,Foxc1,Aebp1,Gm2a,Zmpste24,Six3,Tbx2,Dnai1,Mfap5,Fancd2,Enpp1,Ccr1,Sall1,Lrrc56,Kif1b,Rin2,Adamts10,Pbx1,Pkd1,Rpl18,Pcgf2,Dnaaf5,Nf1,Pola1,Fgfr1,Ncapg2,Bgn,Csf2ra,Usp18,Dvl3,Chrng,Tlr4,Cyp17a1,Kat6a,Ube2t,Foxj1,Gata4,Galc,Tgfbr3,Rras,Puf60,Kif5a,Adk,Fto,Zi…
HP_PROGRESSIVE_SPASTICITY	0.0133401	0.274566	0.542956	1.64889	78	24	Nkx6-2,Gjc2,Fa2h,Gm2a,Arg1,Galc
GOCC_SUPRAMOLECULAR_POLYMER	0.0133671	0.274566	0.257142	1.26526	110	619	Ankrd2,Mfap2,Krt71,Abra,Myh3,Gfap,Col1a1,Tppp3,Kcna5,Pstpip1,Dcx,Cdk1,Kif22,Dcn,Rcsd1,Col3a1,Gtse1,Cdk5rap2,Jup,Pstpip2,Lrrc39,Aif1l,Nde1,Krt24,Tubb2b,Ndrg1,Cldn11,Col1a2,Jam3,Eml2,Mybph,Csrp1,Eml1,Pdlim4,Krt8,Map7,Eml3,Ankrd23,Slc8a3,Myo9b,Pkp1,Tiam1,Slc8a1,Dnai1,Mfap5,Trpv4,Rassf1,Dapk3,Myh4,Tubb6,Tuba8,Bin1,Dnajb6,Kif1b,Haus4,Fhdc1,Mid1ip1,Espn,Tpgs1,Adamts10,Klhl21,Tubb4a,Map4,Obscn,Myh14,Dna…
DiazMoran_2013_NIHHighAnxietyRats_Downregulated_HC	0.0134415	0.275538	-0.445145	-1.59692	52	37	Folr1,Sncg,Cd7,Rp2,Col8a1,Ltb,Rgr,Tnfrsf9
HP_DUPLICATION_OF_THE_DISTAL_PHALANX_OF_HAND	0.0135922	0.277811	0.690055	1.66716	76	10	Fgfr2,Wnt5a,Cant1
GOCC_CELL_CELL_JUNCTION	0.0136072	0.277811	0.278128	1.31826	105	385	Gjb1,Calb2,Gjc2,Cdc42ep1,Kcna5,Lama1,Jup,Dsg2,Gjb3,Vasp,Sapcd2,Steap1,Ndrg1,Cldn11,Lims2,Jam3,Ceacam2,Igsf21,Pdlim4,Krt8,Cnn2,Gab1,Ankrd23,Micall2,Mxra8,Scrib,Fxyd1,Cldn16,Pkp1,Tiam1,Slc8a1,Cldn3,Trpv4,Pkp4,Clic4,Vav1,Cdh1,Cnn3,Obscn,Tjp2,Cdh20,Vangl2,Slc2a2,Pik3r1,Igsf11,Sh3bp1,Sympk,Pak2,Gjb2,Slc5a1,Dsp,Add3,Evpl,Ceacam1,Abcb4,Cldn12,Arhgap24,Anxa2,Anxa1,Perp,Cd53,Baiap2l1,Kit,Twf1,Amotl1,Mpp7,…
HP_ABNORMAL_TENDON_MORPHOLOGY	0.0137104	0.279356	0.261761	1.27854	111	556	Gjb1,Scn4a,Myh3,Tbx4,Slc22a4,Sox10,Slc18a3,Col7a1,Slc6a9,Pstpip1,Dcx,Sgcg,Col3a1,Mtmr14,Ldlr,Kcnn3,Alx1,Fgfr2,Slc29a3,Nde1,Fzd2,Col1a2,Pold1,Gusb,Kiss1r,Zmpste24,Stac3,Psat1,Wnt7a,Wnt5a,Six3,Itga7,Scarf2,Trpv4,Rbm28,Rttn,Erbb3,Bin1,Dnajb6,Adgrg1,Bmp4,Exosc8,Ctdp1,Alg1,Dok7,Fgfr1,Ncapg2,Psmb8,Ky,Cant1,Zbtb42,Bgn,Gjb2,Dvl3,Chrng,Srpx2,Sec31a,Krt1,Spry4,Tbr1,Rnf13,Tsen54,Kif5a,Zic2,Pcna,Bmpr1a,Chrnd…
GOBP_ADAPTIVE_IMMUNE_RESPONSE_BASED_ON_SOMATIC_RECOMBINATION_OF_IMMUNE_RECEPTORS_BUILT_FROM_IMMUNOGLOBULIN_SUPERFAMILY_DOMAINS	0.0138137	0.280898	0.323382	1.41169	96	173	Tmem98,Ager,Xcl1,Rsad2,Rftn1,Cd40,Tnfsf4,Relb,C3,Ceacam2,Tgfb1,C6,H2-Ea,Kmt5b,H2-M3,Rab27a,Tnf,Fcgr2b,Unc13d,Swap70,Bcl3,Tlr4,Cd80,Foxj1,Arg1,Nfkbid,H2-K1,Ada,Ceacam1,Rnf168,Anxa1,Ung,Gnl1,Cd46,Bcl10,Il2,Cr2,Serping1,Fcer1g,Ptpn6,Sash3,Cd28,B2m,Jag1,Myd88,Nfkbiz
HP_TEMPORAL_PATTERN	0.0138961	0.281588	0.603768	1.65408	79	16	Pmp22,Bckdha,Tbp,Sncaip,Smc1a,Bckdhb
HP_ABNORMAL_BLOOD_SODIUM_CONCENTRATION	0.0139032	0.281588	-0.438143	-1.58667	53	39	Cyp11a1,Avpr2,Nr0b1,Clcnkb,Bsnd,Cyp11b1,Clcnka,Prf1,Traf3,Txnrd2,Nfkb2,Lyst
GOBP_MORPHOGENESIS_OF_A_POLARIZED_EPITHELIUM	0.0139368	0.281706	0.354423	1.45398	92	112	Lama1,Sfrp1,Sapcd2,Fzd2,Wnt7a,Sfrp2,Wnt5a,Scrib,Tiam1,Wnt11,Psmd9,Vangl2,Sh3bp1,Psmb8,Dvl3,Plekha4,Wnt1,Arrb2,Dab2,Traf3ip1,Psmb10,Msn,Psmb4,Psmd3,Magi2,Wdr1,Psmd7,Lama3,Spef1,Vangl1,Myo9a,Psmd10,Fzd5,Psmc4,Psmb7,Psmd4,Ptk7,Psma7,Arhgef19,Ap2a2
GOBP_BRANCHING_INVOLVED_IN_PROSTATE_GLAND_MORPHOGENESIS	0.0141218	0.284879	0.688387	1.66313	79	10	Sfrp1,Fgfr2,Bmp4
JOHNSTONE_PARVB_TARGETS_1_DN	0.0141607	0.285096	-0.437566	-1.58458	54	39	Hspa1a,Ptger4,Rbms1,Slc16a7,Rell1,Shc3
HP_ABNORMALITY_OF_CIRCULATING_GLUCOCORTICOID_LEVEL	0.0142376	0.286078	-0.423851	-1.56974	54	43	Cyp11a1,Nr0b1,Ret,Pde8b,Cyp11b1,Hsd11b2,Nr3c1,Pik3ca,Armc5,Txnrd2,Gnas,Nfkb2
GOBP_POSITIVE_REGULATION_OF_CELLULAR_AMIDE_METABOLIC_PROCESS	0.014307	0.286675	0.351935	1.45365	95	117	Efna1,Cdk5rap1,Sp1,Ago2,Cirbp,Mif4gd,Tnf,Larp6,Rps9,Bcl3,Mapk3,Mpv17l2,Tarbp2,Vim,Fxr2,Eif2s3x,Rela,Ppp1r15a,Ccl5,Pld1,Gsk3a,Abca2,Pink1,Plxnb2,Smpd2,Nsmaf,Upf3a,Sphk2,Eif6,Cd28,Trmt10c,Cdc123,Prkdc,Eif3d,Coa3,Nfe2l2,Eif4g2,Pabpc1,Khdrbs1,Tnfrsf1a,Prkcd,Nat10,Eef2
GOBP_RESPONSE_TO_ACETYLCHOLINE	0.0143239	0.286675	-0.535323	-1.6845	58	22	Cdk5r1,Hrh3,Hrh4,Chrm1,Chrnb2,Gnaq,Gna11,Chrna3
GOBP_LYTIC_VACUOLE_ORGANIZATION	0.0143711	0.287037	0.429487	1.54882	88	54	Rab7b,Cln3,Tfeb,Rab34,Scarb2,Grn,Srpx,Laptm4b,Vps18,Laptm5,Rab20,Hps4,Rab14,Hps1,Nagpa,Tmem9,Rab7,Ap3b1,Hexb,Abca1,Gaa,Naglu,Tpp1,Arf1,Arsb,Snapin,Tmem106b
Gandal_2018_AutismSpectrumDisorder_Upregulated_Cortex	0.0144206	0.287037	0.275017	1.30763	112	396	S100a9,Igfbp5,Gpr84,Parp12,Tspo,Hjurp,Espl1,Carhsp1,Cmtm3,Wscd1,Ak4,Txnip,Alx1,Tctn1,Tubb2b,Cdk2,Timp1,Cp,Tmem51,Aebp1,Egfr,Pcolce2,Ctsz,Adm,Cdca2,Six5,H2-Ea,Szrd1,Cks2,Spp1,Traf3ip3,Tubb6,Plg,Ccl2,Nfil3,Ppic,Cebpd,Btg1,Cnn3,Rab27a,Zfp36l1,Eya2,Pltp,Rhob,Vangl2,Shc1,Pou3f2,Slc16a3,Idh1,Gna12,Swap70,Traf3ip2,Sparc,Psmb8,Calu,Casp9,Fgl2,Vim,Calr,Irf2bp2,H2-K1,Nudt3,Tmed9,Srpx,Vamp8,Pttg1ip,Arhgap24…
GOBP_REGULATION_OF_CELL_ADHESION	0.0144661	0.287037	0.261605	1.27659	117	549	Ccl28,Apod,Col1a1,Angpt1,Lama1,Efna1,Ager,Xcl1,Jup,Sfrp1,Onecut1,Efnb3,Apbb1ip,Cd9,Edil3,Emilin1,Ddr1,Dusp10,Gsn,Cyp1b1,Tnfsf4,Lims2,Cxcr3,Jam3,Mbp,Yes1,Ceacam2,Sfrp2,Fbln2,Wnt5a,Tgfb1,Scrib,Mad1l1,H2-Ea,Trpv4,Pkp4,Vsir,Dapk3,Lgals3,Plxna4,Erbb3,Tnc,Plg,Adgrg1,Vav1,Bmp4,Rin2,Cdh1,H2-M3,Tnf,Spint2,Csf1,Dmp1,Dock5,Pkd1,Fcgr2b,Igfbp2,Sema6a,Pik3r1,Nf1,Fxyd5,Carmil1,Unc13d,Swap70,Has2,Pak2,Agr2,Fgl2,…
DURANTE_ADULT_OLFACTORY_NEUROEPITHELIUM_IMMATURE_NEURONS	0.0144884	0.287037	0.361143	1.47143	95	107	Cartpt,Calb2,Tppp3,Dcx,Plekhb1,Tubb2b,Atf5,Pafah1b3,Sox11,Gng8,Ebf4,Efhd1,Podxl2
GOBP_REGULATION_OF_CIRCADIAN_SLEEP_WAKE_CYCLE	0.0145314	0.287037	-0.565692	-1.70943	59	19	Drd2,Npy2r,Nlgn1,Chrnb2,Ghrl,Adrb1
GOBP_ADAPTIVE_IMMUNE_RESPONSE	0.0145345	0.287037	0.299724	1.36179	105	251	Tmem98,Ager,Xcl1,Rsad2,Rftn1,Dusp10,Cd40,Tnfsf4,Relb,C3,Jam3,Ceacam2,Tgfb1,C6,H2-Ea,Kmt5b,Tfeb,H2-M3,Jchain,Rab27a,Cd8b1,Tnf,Tnfrsf11a,Fcgr2b,Unc13d,Swap70,Bcl3,Otud7b,Tlr4,Cd80,Foxj1,Arg1,Nfkbid,H2-K1,Ada,Ceacam1,Rnf168,Tnfrsf14,Anxa1,Ung,Gnl1,Unc93b1,Cd46,Jak2,Bcl10,Erap1,Dbnl,Il2,Cr2,Serping1,Fcer1g,Il17ra,Ptpn6,Orai1,Sash3,Pik3cd,Trim27,Tap1,Csk,Mcoln1,Cd28,B2m,Jag1,Myd88,Nfkbiz,Tnfrsf17,Il4r…
GOBP_REGULATION_OF_AMINO_ACID_TRANSPORT	0.01454	0.287037	-0.481507	-1.62452	57	29	Slc43a1,Htr1b,Npy5r,Per2,Hrh3,Avp,Grm7,Rgs4,Rgs2,Cck,Kmo
MEISSNER_BRAIN_ICP_WITH_H3K4ME3	0.0146433	0.28787	0.574674	1.65086	85	19	Foxs1,Rttn,Capn1,Fam3a,Nosip,Tbc1d22b,Rab13,Rnf208,Stoml1,Mpi
GOBP_INTERMEDIATE_FILAMENT_BASED_PROCESS	0.0146913	0.28787	0.481484	1.59894	88	36	Krt71,Gfap,Pkp1,Dnajb6,Bfsp1,Vim,Dsp,Erbin,Evpl,Prph,Sync,Mtm1
GOBP_PHOSPHATIDYLINOSITOL_PHOSPHORYLATION	0.0147325	0.28787	-0.42606	-1.57322	56	42	Socs3,Pip5k1c,Socs2,Ttc7,Pik3ca,Socs7,Socs5,Itpka,Ipmk,Itpkc,Cish,Tmem150a,Pi4k2a,Pip4k2c,Impa2,Efr3b,Pi4k2b,Pip4k2b
VERHAAK_GLIOBLASTOMA_CLASSICAL	0.0147431	0.28787	0.348964	1.44346	98	118	Slc6a9,Slc12a4,Wscd1,Egfr,Pmp22,Dennd2a,Tbx2,Itga7,Hmg20b,Slc4a4,Adgrg1,Rbm42,Eya2,Acsbg1,Sema6a,Carmil1,Rgs12,Slc6a11,Creb5,Shox2,Lrp10,Mab21l1,Cdk6,Qtrt1,Snta1,Tmem147,Pcsk5,Smo,Mlc1,Ilk,Gstk1,Jag1,Gng7,Megf8,Cdh2,Tead3,Blm,Fgfr3
GOBP_BONE_TRABECULA_MORPHOGENESIS	0.0147524	0.28787	0.674616	1.6699	83	11	Col1a1,Chad,Sfrp1,Sema4d,Sbno2,Plxnb1
GOCC_CHITOSOME	0.0147524	0.28787	0.674869	1.67053	83	11	Th,Rab27a,Tyr,Gpnmb,Rab7,Rab32,Tyrp1,Rab38
Gemma_GSE10415_7_Brain_Regions_in_20_Inbred_Strains_of_Laboratory_Mice_StrainOrLine_MOLF.Ei_Up	0.0148642	0.289496	0.250005	1.2446	126	754	Tepsin,Plekhh1,Ccdc71,Gfap,Aspa,Tdo2,Col7a1,Trappc6a,Tmem98,Cd82,Col1a1,Phlda3,Dcn,Carhsp1,Cers2,Cmtm3,Treh,Myc,Sfrp1,Prr5l,Pde8a,Lpar1,Mag,Mobp,Cd9,Actl6b,Hcn2,Acss1,Atf5,Ccdc163,Gsn,Copz2,Ndrg1,Atp10d,Col1a2,Sfrp5,Lrrc1,Nadsyn1,Cand2,Slc27a3,Fcgrt,Ctsz,Fbxo5,Myo9b,Tmcc3,Hsd17b11,Pcdhb21,Adamtsl4,Tprn,Igfbpl1,S100a11,Trafd1,Vat1,Hspb3,Ddx17,Clic4,Nsmce1,Scrg1,Cnn3,Bst2,Rpl14,Meox1,Slc4a2,Tbata,B…
GOBP_TUBE_MORPHOGENESIS	0.0150018	0.29117	0.255238	1.2605	125	655	Itgax,Apod,Npr1,Prok1,Tbx4,Sox10,Cybb,Sphk1,Angpt1,Lama1,Dcn,Efna1,Zic3,Myc,Jup,Sfrp1,Fgfr2,Hgf,Hhex,Fgf1,Prl,Vasp,Tctn1,Emilin1,Fzd2,Ddr1,Cd40,Cyp1b1,Slc12a2,Agtr1a,Sfrp5,Cxcr3,C3,Jam3,Foxc1,Nrp2,Ceacam2,Shb,Sp1,Sox11,Ago2,Wnt7a,Gab1,Sfrp2,Wnt5a,Tgfb1,Scrib,Epn1,Adm,Tbx2,Arhgap22,Casr,Sall1,Tnc,Clic4,Adgrg1,Bmp4,Lrp2,Rin2,Hoxb7,Btg1,H2-M3,Ddah1,Tnf,Wnt11,Spint2,Csf1,Zfp36l1,Rhob,Vangl2,Pbx1,Shc1…
GOBP_AMINO_SUGAR_METABOLIC_PROCESS	0.0150338	0.29117	-0.472526	-1.61086	59	30	Chia1,Npl,Pgm3,Gnpnat1,Csgalnact1,Chst3,Slc35a3,Uap1l1,Gnpda2,Large1,Chit1
HP_AVASCULAR_NECROSIS	0.0150412	0.29117	0.42357	1.53164	92	55	Col1a1,Fzd2,Car2,Col1a2,Zmpste24,Usb1,Wnt5a,Trpv4,Ccr1,Cdh23,Dkc1,Fgfr1,Scarb2,Dvl3,Tlr4
HP_NEMALINE_BODIES	0.0150882	0.29117	-0.664647	-1.72346	64	11	Tnnt1,Klhl41,Klhl40,Neb,Nefl
GOBP_CONVERGENT_EXTENSION	0.0150937	0.29117	0.632635	1.64356	86	13	Sfrp1,Sfrp2,Wnt5a,Wnt5b,Wnt11,Lrp6
GOBP_POSITIVE_REGULATION_OF_PROTEIN_TARGETING_TO_MITOCHONDRION	0.0152199	0.291841	0.522208	1.6185	90	26	Micall2,Ablim3,Gsk3a,Pink1,Hps4,Leprot,Srebf2,Rac2,Prkaa1,Fzd5,Rnf31,Npepps,Vps11,Htra2
GOBP_CARBOHYDRATE_DERIVATIVE_TRANSPORT	0.0152366	0.291841	0.411531	1.52794	94	63	Slc29a3,Slc35d3,Gltp,Cln3,Slc15a2,Pla2g10,Pltp,Slc35c2,Slc35b2,Slc5a1,Agr2,Ada,Vamp8,Adora1,Slc15a3,Slc50a1,Slc25a24,G6pc3,Slc17a3,Slc5a2,Slc28a3
HP_MELANOCYTIC_NEVUS	0.0152523	0.291841	0.445334	1.56678	93	47	Col3a1,Fgfr2,Rbm28,Ddb2,Tnfrsf11a,Xpa,Sdhc,Tyr,Rras,Cdh3,Hps1,Fkbp10,Igf2,Fgfr3,Sdhb,Smarcal1,Rras2,Sdhd,Sos1,Raf1,Ptpn11,Rit1
HP_ST_SEGMENT_ELEVATION	0.0152579	0.291841	-0.559916	-1.69198	62	19	Abcc9,Scn3b,Sema3a,Cacnb2,Polg,Scn1b,Kcnd3,Kcne3
GOBP_COTRANSLATIONAL_PROTEIN_TARGETING_TO_MEMBRANE	0.0152722	0.291841	0.481413	1.58951	91	35	Rpl12,Rpl14,Rps9,Rpl18,Rpl22,Rpl23,Rpl11,Srp68,Rpl4,Sil1,Arl6ip1,Ssr1,Tram1l1,Zfand2b,Rpl18a,Rps3,Sec61a2,Ssr3,Rps5,Rps15a,Rps15,Rpl28,Srp14,Sec61b,Ssr2,Srp19,Tram2
HP_MICROMELIA	0.0153384	0.292081	0.394278	1.51113	96	74	Kif22,Fgfr2,Fzd2,Psat1,Wnt7a,Wnt5a,Evc,Trpv4,Inppl1,Alpl,Idh1,Gli1,Dvl3,Puf60,Rad21,Ccdc8,Col11a1,Smc1a,Smo,B3glct,Pth1r,Lifr,Dhcr7,Ift80,Fgfr3,Wdr19
HP_TRACHEOESOPHAGEAL_FISTULA	0.0153424	0.292081	0.421292	1.5269	94	56	Cybb,Zic3,Slc12a2,Usb1,Wnt7a,Ncf1,Fancd2,Cyba,Dkc1,Fgfr1,Ube2t,Ncf2,Fance,Wrap53,Fancl,Fancc,Sox2,Tinf2,Gtf2i,Chd7,Pdgfrb,Mad2l2
GOMF_CHANNEL_INHIBITOR_ACTIVITY	0.0153923	0.292482	-0.488901	-1.63839	61	28	Cftr,Kcnv1,Scn3b,Slc30a1,Ambp,Mcub,Nedd4l,Fkbp1b,Itpr1,Scn1b,Commd1,Cav1
GOBP_REGULATION_OF_ORGANIC_ACID_TRANSPORT	0.0154856	0.293705	-0.399149	-1.54599	58	52	Slc43a1,Htr1b,Npy5r,Per2,Hrh3,Edn1,Avp,Grm7,Pla2r1,Agtr2,Ptges,Rgs4,Rgs2,Cck,Kmo
GOBP_HISTONE_H2A_ACETYLATION	0.0155306	0.293875	0.617446	1.63814	89	14	Epc1,Ruvbl2,Actl6a,Sphk2,Meaf6,Ep400,Yeats4,Naa40,Dmap1
GOBP_NEGATIVE_REGULATION_OF_TRANSCRIPTION_FROM_RNA_POLYMERASE_II_PROMOTER_IN_RESPONSE_TO_STRESS	0.0155525	0.293875	-0.663287	-1.71993	66	11	Hspa1a,Dnajb1,Nck1,Jun
GOBP_NEGATIVE_REGULATION_OF_DEVELOPMENTAL_PROCESS	0.0156399	0.294978	0.254416	1.25565	130	648	Nkx6-2,Ankrd2,Igfbp5,Npr1,Cartpt,Nkx2-2,Sox10,Cbln1,Tmem98,Tspo,Chad,Dcn,Efna1,Cers2,Ldlr,Cdk5rap2,Myc,Sfrp1,Mag,Efnb3,Hhex,Prl,Emilin1,Dusp10,Id3,Tnfsf4,Zhx2,Slc12a2,Sfrp5,Foxc1,Ceacam2,Egfr,Sox11,Tcf23,Wnt7a,Sfrp2,Wnt5a,Tgfb1,Reg3g,Fbxo5,Six3,Epn1,Chadl,Tbx2,Adck1,Adamts7,Enpp1,Vat1,Ccr1,Fgf3,Spp1,Esrrb,Pitx3,Zfp536,Bmp4,H2-M3,Il13,Ctdp1,Tnf,Wnt11,Zfp36l1,Pbx1,Fcgr2b,Sema6a,Pik3r1,Nf1,F2,Sparc,…
GOBP_REGULATION_OF_NEURAL_PRECURSOR_CELL_PROLIFERATION	0.0157051	0.295407	0.408438	1.51891	97	64	Gjc2,Sox10,Lims2,Wnt5a,Six3,Gnai2,Adgrg1,Pitx3,Lrp2,Spint2,Nf1,Rassf10,Gli1,Disp3,Shcbp1,Lhx5,Sirt2,Gpr37l1,Smo,Appl2,Trp53,Zfp423,Dll4,Cdon,Cdh2
GOCC_TRANSPORTER_COMPLEX	0.0157209	0.295407	-0.255137	-1.2828	40	269	Clcnkb,Gabra6,Abcc9,Atp12a,Cftr,Clcn1,Trpc4,Grin3b,Ccdc51,Kcnv1,Cacng3,Scn4b,Cacna2d3,Nlgn1,Lrrc8a,Lrrc8b,Atp1a4,Kcne1,Gria3,Lrrc8c,Abcg8,Scn3b,Atp1a1,Chrnb2,Gabrg1,Clcnka,Kcnq4,Trpc3,Shank3,Mcub,Hcn1,Cacnb2,Kcnn1,Kcnip4,Trpv6,Scn1a,Cpt1c,Abhd6,Cachd1,Trpc5,Kcnh1,Grik3,Cacna1a,Chrna5,Kcns3,Kcnq2,Shank1,Kcnq1,Atp4b,Micu3,Cacng8,Cacna1b,Fkbp1b,Scn11a,Abcd4,Chrna3,Cacna1g,Abcb6,Timm10b,Kcnj6,Chrna1,…
GOMF_G_PROTEIN_COUPLED_RECEPTOR_BINDING	0.0158865	0.297833	0.318916	1.39871	111	180	Nts,Ccl28,Gal,Prok1,Homer3,Cxcl2,Nppa,Xcl1,Sfrp1,Agtr1a,C3,Wnt7a,Wnt5a,Ccl3,Adm,Gnai2,Wnt5b,Ccl2,Wnt11,Npff,Gna12,Mrap2,Dvl3,Mrap,Wnt1,Cxcl5,Wnt6,Penk,Adora1,Lrp6,Arrb2,Sh3gl1,Jak2,Ccl5,Cxcl10,Ccl22,P2ry1,Arhgef12,Nmb,Arap1,Usp4,Tyk2,Il2,Oxt
GOBP_RESPONSE_TO_CAFFEINE	0.0159087	0.297833	0.587383	1.63579	91	17	Slc8a1,Gstm7,Cad,Prkaa1,Casq2,Dhodh,Dnmt3b,Cacna1s,Pparg,Tmem38a,Tmem38b,Hdac2
HP_ABNORMALITY_IRIS_MORPHOLOGY	0.0160529	0.299979	0.291398	1.33868	118	277	Krt71,Sox10,Lpar6,Col3a1,Arsg,Fgfr2,Tctn1,Mks1,Cyp1b1,Foxc1,Six3,Tbx2,Adamtsl4,Mfap5,Fancd2,Fgf3,Sall1,Ldhd,Kif1b,Bmp4,Lrp2,Espn,Cdh23,Rab27a,Pik3r1,Nf1,Sdhc,Fgfr1,Tyr,Ube2t,Pex26,Tbr1,Puf60,Pax6,Zic2,Mlph,Tfap2a,Smad4,Pnpla6,Kit,Fance,Cep78,Adgrv1,Cplx1,Pitx2,Wt1,Dlx5,Smo,Pex14,Pex1,Ddx6,B3glct,Gmppa,Alx3,Fancl,Hps4,Hps1,Cryba4,Zfp423,Ltbp2,Eps15l1,Ap3b1,Dhcr7,Pex10,Cdon,Loxl1,Hps6,Tmem127,Ccdc2…
GOCC_ACTIN_BASED_CELL_PROJECTION	0.0161523	0.30046	0.325455	1.4057	111	160	Pkhd1l1,Ermn,Calb2,Tbc1d10c,Angpt1,Cnp,Myo1d,Vasp,Car2,Jam3,Ceacam2,Tgfb1,Tprn,Trpv4,Cdhr2,Clic4,Espn,H2-M3,Cdh23,Rhoc,Inppl1,Ezr,Slc7a5,Ceacam1,Fxr2,Aqp5,Mtm1,Myo6,Twf1,Myo10,Adgrv1,Itgb3,Prom2,Pdzk1
HP_ABNORMALITY_OF_SUBCUTANEOUS_FAT_TISSUE	0.0161743	0.30046	0.474249	1.58447	97	37	Col1a1,Col1a2,Zmpste24,Tgfb1,Rbm28,Ptf1a,Slc2a2,Prkaca,Fgfr1,Bmpr1a,Agpat2,Slc25a24,Ppp1r15b,Lmna,Trmt10a,Top3a,Pparg,Igf1r
HP_ABNORMALITY_OF_THE_HEPATIC_VASCULATURE	0.0162204	0.30046	-0.433848	-1.57112	62	39	F5,Mlxipl,Dcdc2a,Krit1,Slc30a10,Dock6,Eogt,Flt1,Tmem67,Cldn1,Il12a,Eng
GOBP_INTERLEUKIN_17_PRODUCTION	0.0162234	0.30046	0.519574	1.61034	96	26	Sphk1,Rftn1,Tnfsf4,Tgfb1,Vsir,Slc7a5,Tlr4,Il2,Myd88,Il23a,Prkcq,Zbtb7b,Prnp
HP_SICK_SINUS_SYNDROME	0.0162267	0.30046	-0.555372	-1.67825	66	19	Abcc9,Scn3b,Sema3a,Cacnb2,Gnb5,Scn1b,Kcnd3,Kcne3
GOBP_POSITIVE_REGULATION_OF_ISOTYPE_SWITCHING	0.0162755	0.300483	0.577819	1.6354	94	18	Cd40,Tnfsf4,Tgfb1,Kmt5b,Il2,Cd28,Msh2,Exosc3,Mad2l2,Hmces,Ptprc,Rif1
HP_ABNORMALITY_OF_HAIR_PIGMENTATION	0.0162872	0.300483	0.393535	1.50828	102	74	Krt71,Sox10,Lpar6,Usb1,Cacna1f,Rab27a,Dkc1,Tyr,Psmb8,Mlph,Tfap2a,Kit,Abca2,Mdm2,Wrap53,Hps4,Hps1,Ap3b1,Dhcr7,Padi3,Lmna,Prdm5,Hps6,Fgfr3,Tyrp1
GOBP_REGULATION_OF_ANOIKIS	0.0163546	0.300645	-0.571825	-1.68447	68	17	Cryba1,Pdk4,Ankrd13c,Tle1,Pik3ca,Mybbp1a,Cav1,Mcl1,Ntrk2
GOMF_CYTOKINE_ACTIVITY	0.0164201	0.300645	0.342232	1.42803	110	125	Ccl28,Fam3d,Cxcl2,Cmtm3,Xcl1,Tnfsf4,Timp1,Wnt7a,Wnt5a,Ccl3,Tgfb1,Spp1,Wnt5b,Inhbe,Ccl2,Bmp4,Il13,Tnf,Wnt11,Csf1,Il11,Grn,Inhba,Fam3b,Wnt1,Cxcl5,Wnt6,Ccl5,Cxcl10,Ccl22,Cmtm5,Il2
GOBP_INTERFERON_GAMMA_PRODUCTION	0.0164379	0.300645	0.397961	1.51122	102	71	Isg15,Xcl1,Tnfsf4,Wnt5a,Scrib,Vsir,Tnf,Slc7a5,Bcl3,Tlr4,Inhba,Irf8,H2-K1,Il2,Lgals7,Laptm5,Sash3,Trim27,F2rl1,Rara,Pycard,Fadd,Pde4b,Il33,Fzd5
GOBP_VASCULAR_PROCESS_IN_CIRCULATORY_SYSTEM	0.016446	0.300645	0.305656	1.36458	117	210	Npr1,Slc13a3,Slc6a9,Slc1a5,Kcna5,Angpt1,Nppa,Slc22a5,Ager,Slc12a2,Adrb3,Agtr1a,Foxc1,Yes1,Ceacam2,Egfr,Tgfb1,Adm,Slc8a1,Slc5a5,Slc44a1,Trpv4,Arhgap42,Casr,Slc4a4,Slc15a2,Lrp2,Ddah1,Slc6a13,Slc38a3,Tjp2,Dock5,Slc27a1,Slc7a5,Slc5a1,Ceacam1,Fgg,Adora1,Adra1a,Atp1b2,Htr1d,Atp2a3,P2ry1,Snta1,Abca2
ZHONG_PFC_C4_UNKNOWN_INP	0.0164587	0.300645	-0.377629	-1.51985	61	63	Hspa1a,Serinc2,Arl4d,Gadd45g,Phldb2,Rpap2,Mest,Ebf2,Hspa5,Mrto4,Mphosph10,Nell2,Atg3
HP_GENERALIZED_CLONIC_SEIZURE	0.0164781	0.300645	-0.506811	-1.64532	66	25	Dmxl2,Scn1a,Cask,Gnao1,Kcnq2,Dpm2,Pcdh19,Scn1b,Kcnq3,Prrt2,Gabra1
GOBP_COCHLEA_MORPHOGENESIS	0.0165034	0.300645	0.606112	1.63759	95	15	Fzd2,Neurog1,Wnt5a,Tifab
GOBP_NEGATIVE_REGULATION_OF_NERVOUS_SYSTEM_DEVELOPMENT	0.0165597	0.300904	0.348786	1.43707	110	115	Nkx6-2,Sox10,Cbln1,Tmem98,Tspo,Cers2,Ldlr,Mag,Efnb3,Dusp10,Sox11,Wnt7a,Wnt5a,Spp1,Pitx3,Tnf,Sema6a,Nf1,F2,Sema4d,Pax6,Bmpr1a,Slit1,Nr1d1,Sirt2,Gpr37l1,Appl2,Trp53,Hes5,B2m,Sema4b,Sema6b,Daam2,Sema3f,Arhgdia,Draxin,Sema6d,Tlx2,Gorasp1,Plxna3
GOBP_NEGATIVE_REGULATION_OF_MUSCLE_TISSUE_DEVELOPMENT	0.0165931	0.300904	0.679962	1.64277	93	10	Igfbp5,Tgfb1,Fgf3,Bmp4,Sirt2
GOBP_POSITIVE_REGULATION_OF_CARDIAC_MUSCLE_CELL_PROLIFERATION	0.0166181	0.300904	0.576421	1.63144	96	18	Erbb4,Fgfr2,Tbx2,Gli1,Tgfbr3,Bmpr1a
GOBP_CRANIAL_NERVE_DEVELOPMENT	0.0166362	0.300904	0.500771	1.60151	99	30	Nkx2-2,Lpar1,Neurog1,Nrp2,Tifab,Plxna4,Sall1,Erbb3
HP_ABNORMAL_MORPHOLOGY_OF_THE_GREAT_VESSELS	0.0167449	0.302188	0.269753	1.28863	131	420	Myh3,Tbx4,Myrf,Col1a1,Col3a1,Ldlr,Kcnn3,Zic3,Alx1,Fgfr2,Slc29a3,Cyp7a1,Actl6b,Mks1,Col1a2,Nadsyn1,Foxc1,Aebp1,Zmpste24,Six3,Tbx2,Dnai1,Mfap5,Fancd2,Enpp1,Sall1,Lrrc56,Rin2,Adamts10,Pkd1,Rpl18,Pcgf2,Dnaaf5,Nf1,Pola1,Fgfr1,Ncapg2,Bgn,Usp18,Dvl3,Chrng,Cyp17a1,Kat6a,Ube2t,Foxj1,Gata4,Tgfbr3,Rras,Puf60,Adk,Fto,Zic2,Ccno,Sf3b4,Bmpr1a,Thoc6,Smad4,Samhd1,Smad6,Fance,Dgcr8,Ehmt1,Rpl11,Slc25a24,Smc1a,Wt1,P…
GOBP_NEGATIVE_REGULATION_OF_CELL_ADHESION	0.0167892	0.302188	0.305098	1.36499	120	212	Ccl28,Apod,Col1a1,Angpt1,Xcl1,Cd9,Cyp1b1,Tnfsf4,Jam3,Mbp,Ceacam2,Tgfb1,Scrib,Mad1l1,Trpv4,Vsir,Lgals3,Plxna4,Erbb3,Tnc,Plg,Bmp4,Cdh1,H2-M3,Spint2,Fcgr2b,Sema6a,Pik3r1,Fxyd5,Swap70,Fgl2,Cd80,Foxj1,Arg1,Spry4,Sema4d,Cdkn2a,Ptpro,Ceacam1,Wnt1,Tnfrsf14,Anxa1,Fbln1,Jak2,Gpnmb,Plxnb2,Il2,Cd300a,Ptpn6,Lgals7,Laptm5,Wnk1,Jag1,Rdx,Zc3h8,Dusp22,Il4ra,Irf1
GOBP_PHARYNGEAL_SYSTEM_DEVELOPMENT	0.0167965	0.302188	-0.516712	-1.64239	68	23	Folr1,Nog,Bmpr2,Bmp5,Acvr1,Adgrf5,Hes1,Gata3,Fgf8,Six4
GOBP_NEGATIVE_REGULATION_OF_MULTICELLULAR_ORGANISMAL_PROCESS	0.0168382	0.302402	0.249074	1.23937	143	744	Nkx6-2,Igfbp5,Apod,Npr1,Cartpt,Sox10,C1qtnf3,Cbln1,Tmem98,Isg15,Tspo,Homer3,Angpt1,Dcn,Efna1,Cers2,Ldlr,Ager,Xcl1,Myc,Jup,Sfrp1,Hgf,Mag,Efnb3,Hhex,Prl,Cd9,Emilin1,Dusp10,Neurog1,Tnfsf4,Relb,Slc12a2,Timp1,Foxc1,Ceacam2,Egfr,Sox11,Tspan8,Wnt7a,Sfrp2,Wnt5a,Tgfb1,Reg3g,Tifab,Epn1,Adm,Chadl,Trim25,Adamts7,Gnai2,Vsir,Arhgap42,Enpp1,Ccr1,Fgf3,Spp1,Bin1,Plg,Pitx3,Bmp4,H2-M3,Il13,Ctdp1,Tnf,Wnt11,Npff,Tia1…
GOCC_MAIN_AXON	0.0171161	0.305926	0.422219	1.52261	105	54	Ermn,Gjc2,Myo1d,Mag,Cd40,Mbp,Tiam1,Bin1,Tubb4a,Adora1,Sirt2,Map1a
GOBP_POSITIVE_REGULATION_OF_CELL_SUBSTRATE_JUNCTION_ORGANIZATION	0.0171569	0.305926	-0.509072	-1.6354	69	24	Smad3,Wnt4,Kdr,Nrp1,Ptprj,Myoc,Iqgap1,Tek,Fmn1,Tsc1,Rock1
GOBP_NEGATIVE_REGULATION_OF_ADAPTIVE_IMMUNE_RESPONSE	0.0171674	0.305926	0.476451	1.58222	103	36	Xcl1,Tnfsf4,Ceacam2,H2-M3,Fcgr2b,Foxj1,Arg1,Ceacam1,Tnfrsf14,Il2,Ptpn6,Trim27,Il4ra,Alox15,Il33
GOBP_REGULATION_OF_LEUKOCYTE_CHEMOTAXIS	0.0172441	0.305926	0.382625	1.48756	110	80	Dapk2,Xcl1,Jam3,Stap1,Wnt5a,Padi2,Ccr1,Csf1,Swap70,Mapk3,Cmklr1,Calr,Prss56,Ccl5,Rarres2,Cxcl10,Ano6,Rin3,C3ar1,Mst1,Csf1r,Oxsr1,Wnk1,Vegfb,F2rl1,Nbl1,Rac2,Ccr6,Adam17,Vegfa,Zfp580,Mcu,Ddt,Lgmn,Il23a
Johnson_2016_Coexpression_Hippocampus_Human_M5	0.017278	0.305926	-0.310214	-1.39482	56	115	Nrp1,Dmxl2,Phf14,Lysmd2,Scn3b,Ppfia2,Atp1a1,Rtn4r,Klhl7,Grm7,Armc8,Cacnb2,Arpc5l,Kcnip4,Armcx1,Rbm24,Wdr47,Gnao1,Coq10b,Ndufaf4,Ankmy2,Ndufaf7,Tusc3,Nckap1,Mfsd3,Usp14,Ap2s1,Sucla2,Fkbp1a,Psma1,Fam3c,Ocrl
GOBP_GLUCOSAMINE_CONTAINING_COMPOUND_METABOLIC_PROCESS	0.0172869	0.305926	-0.56241	-1.67585	71	18	Chia1,Pgm3,Gnpnat1,Chst3,Gnpda2,Large1,Chit1,Nagk,Chst1
GOBP_SEROTONIN_UPTAKE	0.0172931	0.305926	-0.671657	-1.69526	74	10	Slc18a2,Slc22a2
GOMF_ALPHA_TUBULIN_BINDING	0.0172976	0.305926	-0.47368	-1.59811	68	29	Slc6a2,Cdk5r1,Eml4,Ofd1,Ino80,Efhc2,Fam110c,Racgap1,Taok1,Hsph1
GOBP_AXIS_ELONGATION	0.0173057	0.305926	0.538579	1.61684	101	23	Sfrp1,Fgfr2,Fgf1,Sfrp2,Wnt5a,Tnc,Bmp4,Wnt11,Lrp6,Spry1
GOBP_POSITIVE_REGULATION_OF_PHOSPHATIDYLINOSITOL_3_KINASE_SIGNALING	0.0173456	0.305995	0.39358	1.49974	108	72	Erbb4,Angpt1,Dcn,Prr5l,Hgf,Gab1,Ncf1,Erbb3,Tnf,Pik3r1,F2,Fgfr1,Unc5b,Sema4d,Kit,Prr5,Jak2,Ccl5,Fgr,Ptpn6,Wnt16,Pik3cd,Cd28
HP_ABNORMAL_CONJUNCTIVA_MORPHOLOGY	0.01739	0.305995	0.360081	1.45783	114	102	Col7a1,Fgfr2,Stx11,Gsn,Aebp1,Usb1,Srebf1,Ccr1,Ddb2,Sall1,Plg,Dkc1,Xpa,Pik3r1,Sdhc,Fgfr1,Psmb8,Gjb2,Tlr4,Krt1,Kat6a,Rnf168,Pcna,Smad4,Mab21l1,Erap1,Pitx2,Cr2
GOBP_CELL_CYCLE_PROCESS	0.0174267	0.305995	0.239663	1.20944	153	998	Cul9,Mdc1,Gjc2,Mlf1,Rprm,Sphk1,Pola2,Kcna5,Cdk1,Kif22,Espl1,Gtse1,Cdk5rap2,Myc,Sfrp1,Sass6,Fam83d,Ccdc61,Nde1,Pole2,Mcm7,Sapcd2,Atf5,Neurog1,Tle6,P3h4,Llgl2,Mis12,Cdk2,Pold1,Pold2,Eml1,Cdk18,Egfr,Eif4ebp1,Zmpste24,Eml3,Wnt5a,Arhgef10,Tgfb1,Hbp1,Fbxo5,Six3,Tfap4,Ring1,Mad1l1,Gfi1b,Fancd2,Ccnf,Rassf1,Tgfa,Anapc11,Pkp4,Dapk3,Rttn,Cks2,Bin1,Haus4,Ranbp1,Esrrb,Atad5,Bmp4,Cdc25a,Ctdnep1,H2-M3,Ing4,Ctdp…
HP_LOSS_OF_SPEECH	0.0174303	0.305995	0.476907	1.57463	104	35	Gm2a,Grn,Galc,Samhd1,Irf2bpl,Ntng1,Sqstm1,Ifih1,Npc2,Adar,Abcd1,Trem2,Rnaseh2c,Tmem106b,Stxbp1,Vcp,Bscl2,Man2b1,C9orf72,Ppt1
GOBP_ESTABLISHMENT_OF_EPITHELIAL_CELL_APICAL_BASAL_POLARITY	0.0175623	0.307144	0.664723	1.64541	99	11	Lama1,Wnt5a,Sh3bp1,Msn,Myo9a,Ptk7
GOCC_INTRINSIC_COMPONENT_OF_POSTSYNAPTIC_DENSITY_MEMBRANE	0.0175756	0.307144	-0.420242	-1.55173	67	42	Neto1,Abhd17b,Lrrc4c,Cacng3,Chrm1,Slc30a1,Clstn3,Ptprs,Plppr4,Lrfn5,Adam22,Adra2c,Rgs7bp,Epha7,Grin2a,Sorcs3,Lrrc4,Nectin3
GOBP_LYMPHOCYTE_CHEMOTAXIS	0.0175875	0.307144	0.481044	1.57134	105	33	Xcl1,Slc12a2,Cxcr3,Wnt5a,Ccl3,Padi2,Ccl2,Ccl5,Cxcl10,Ccl22,Oxsr1,Pik3cd,Wnk1,Ccl17
GOBP_RESPONSE_TO_NUTRIENT	0.0176393	0.307144	0.332515	1.40837	119	139	Ccl28,Cybb,Col1a1,Tspo,Aldh1a2,Folr2,Sfrp1,Gsn,Cd40,Egfr,Gipr,Sfrp2,Slc8a1,Trim25,Gnai2,Casr,Spp1,Tnc,Alpl,Hmgcl,Igfbp2,Sparc,Tyr,Serpinc1,Arg1,Gata4,Ucp3,Ada,Star,Penk
Gemma_GSE73798_Molecular_profile_of_ketamine_in_comparison_to_memantine_and_phencyclidyne_and_other_psychotropic_drugs_[mouse_hippocampus]_timepoint_8.hours_Up	0.0176471	0.307144	-0.367926	-1.4904	65	65	Dnajb1,Dyrk3,Egr4,Arc,Klf2,Gadd45g,Dusp1,Errfi1,Crem,Sgk1,Zfp236,Usp2,Nedd9,Dbp,Cables1,Mfap3,Rbm3,Rgcc,Krt23,Cdkn1a,S100a8,Swt1,Arhgap39,Mertk,Xdh
GOBP_B_CELL_MEDIATED_IMMUNITY	0.0177332	0.308115	0.37607	1.47177	114	83	Xcl1,Cd40,Tnfsf4,C3,Tgfb1,C6,Kmt5b,H2-M3,Tnf,Fcgr2b,Swap70,Bcl3,Foxj1,Rnf168,Ung,Cd46,Bcl10,Il2,Cr2,Serping1,Fcer1g,Ptpn6,Cd28,Myd88,Il4ra
GOBP_LYMPHOCYTE_ACTIVATION	0.0178661	0.309892	0.267031	1.28602	142	458	Gal,Itgal,Tmem98,Tbc1d10c,Ager,Xcl1,Sfrp1,Rsad2,Onecut1,Efnb3,Hhex,Apbb1ip,Dusp10,Gsn,Cd40,Tnfsf4,Relb,Yes1,Ceacam2,Sox11,Cd180,Tgfb1,Scrib,Mad1l1,H2-Ea,Fancd2,Itfg2,Vsir,Lgals3,Tnip2,Kmt5b,Vav1,Bmp4,H2-M3,Il13,Rab27a,Cd8b1,Zfp36l1,Fcgr2b,Igfbp2,Pik3r1,Unc13d,Swap70,Bcl3,Il11,Pak2,Tlr4,Inhba,Fgl2,Cd80,Rpl22,Cxcr5,Foxj1,Arg1,Nfkbid,Irf2bp2,H2-K1,Ada,Ceacam1,Wnt1,Rnf168,Zfp36l2,Tnfrsf14,Bank1,Lyl1,…
GOBP_REGULATION_OF_SKELETAL_MUSCLE_CONTRACTION	0.0179136	0.310186	0.664156	1.64401	101	11	Scn4a,Slc8a3,Gstm7
GOBP_ESTABLISHMENT_OR_MAINTENANCE_OF_BIPOLAR_CELL_POLARITY	0.0179898	0.310378	0.468998	1.56693	108	37	Lama1,Wnt5a,Scrib,Clic4,Wnt11,Sh3bp1,Foxj1,Erbin,Cdx2,Msn,Wdr1,Dlg2,Myo9a,Patj,Ptk7,Pard3
GOBP_POSITIVE_REGULATION_OF_SPROUTING_ANGIOGENESIS	0.0180137	0.310378	-0.56841	-1.67441	75	17	Klf4,Bmper,Fgf2,Ghrl,Pdpk1,Tjp1
GOBP_POSITIVE_REGULATION_OF_CELLULAR_EXTRAVASATION	0.0180164	0.310378	0.639972	1.62368	102	12	Ager,Jam3,Plvap,Fadd
GOBP_REGULATION_OF_MONONUCLEAR_CELL_MIGRATION	0.0180704	0.31078	0.389457	1.49931	114	76	Apod,Ager,Xcl1,Wnt5a,Padi2,Ccr1,Lgals3,Tnf,Csf1,Mapk3,Cmklr1,Calr,Tnfrsf14,Ccl5,Rarres2,Cxcl10,Ano6,C3ar1,Msn,Csf1r,Oxsr1,Wnk1,Cd200,Pycard,Fadd,Nbl1,Ccr6,Adam17
GOBP_POSITIVE_REGULATION_OF_AMYLOID_PRECURSOR_PROTEIN_CATABOLIC_PROCESS	0.0181633	0.311746	0.54933	1.61611	106	21	Efna1,Ager,Sp1,Tnf,Rela,Gsk3a,Spon1,Abca2
GOBP_EMBRYONIC_CAMERA_TYPE_EYE_MORPHOGENESIS	0.018188	0.311746	0.545087	1.61886	106	22	Sox11,Wnt5a,Th,Six3,Tbx2,Tfap2a,Lrp6,Sp3,Hipk2,Wnt16
GOBP_NEURAL_PRECURSOR_CELL_PROLIFERATION	0.0182607	0.31227	0.348703	1.43268	121	113	Gjc2,Sox10,Fgfr2,Atf5,Lims2,Eml1,Wnt7a,Wnt5a,Six3,Gnai2,Adgrg1,Pitx3,Lrp2,Spint2,Pou3f2,Nf1,Rassf10,Gli1,Tarbp2,Disp3,Wnt1,Shcbp1,Hhip,Lhx5,Sirt2,Gpr37l1,Plxnb2,Smo,Appl2,Trp53,Zfp423,Arhgef2,Dll4,Cdon,Cdh2,Tead3
GOMF_RNA_POLYMERASE_II_ACTIVATING_TRANSCRIPTION_FACTOR_BINDING	0.0182801	0.31227	-0.429621	-1.55581	70	39	Fos,Egr2,Smad3,Ldb2,Tbx3,Jun,Creb1,Exosc9,Rbl1,Atf2,Bhlhe40,Id2,Prrx1,Hnf4a,Lmo2
GOBP_RESPONSE_TO_INACTIVITY	0.018338	0.312732	-0.6547	-1.69766	78	11	Drd2,Cat,Sgca,Casq1,Mtmr4
GOMF_ASPARTIC_TYPE_PEPTIDASE_ACTIVITY	0.0184124	0.312782	0.594301	1.62814	105	16	Ctse,Pip,Pgc,Psen2,Nrip2,Napsa,Bace2,Ctsd
HP_HEART_BLOCK	0.0184167	0.312782	-0.349481	-1.45796	66	76	Tnnc1,Dysf,Actn2,Abcc9,Bves,Scn4b,Des,Scn3b,Gpc4,Gata6,Sema3a,Cacnb2,Cpt2,Kcnq1,Ppp1cb,Gnb5,Rnaseh1,Pigu,Gabra3,Scn1b,Slc25a20,Mmp14,Ttr
GOBP_NEUTROPHIL_CHEMOTAXIS	0.0184443	0.312782	0.404746	1.50275	114	63	S100a9,Cxcl2,Dapk2,Xcl1,Jam3,Ccl3,Lgals3,Ccl2,Vav1,Csf3r,Cxcl5,Ccl5,Cxcl10,Ccl22,Fcer1g,C3ar1,Itgb2,Pik3cd,Ccl17,Pde4b,Rac2,Mcu,Vav3,Cklf,Cxcr2,Bsg,Il23a
GOBP_REGULATION_OF_PROTEIN_KINASE_C_SIGNALING	0.0184642	0.312782	0.609295	1.61652	106	14	Cd40,Wnt5a,Wnt11,Adra1a,Adgrv1,Sphk2,Vegfa,Ulk4
GOMF_BIOACTIVE_LIPID_RECEPTOR_ACTIVITY	0.0185412	0.313562	0.639132	1.62155	105	12	Sphk1,S1pr5,Lpar6,Lpar1,Sphk2,S1pr1
GOMF_K63_LINKED_POLYUBIQUITIN_MODIFICATION_DEPENDENT_PROTEIN_BINDING	0.018674	0.315283	0.570659	1.61513	108	18	Faap20,Tnip2,Otud7b,Zranb1,Rnf168,Uimc1,Tab2,Zranb3,Parp10,Sqstm1,Wdr81
GOCC_NEURON_SPINE	0.0188312	0.317408	-0.285764	-1.3452	57	158	Drd2,Dnajb1,Cttnbp2,Actn2,Arc,Palmd,Abhd17b,Cdk5r1,Nlgn1,Gria3,Ppfia2,Asap1,Epha4,Ngfr,P2rx3,Shank3,Lzts1,Fxr1,Rph3a,Fmr1,Calb1,Ctnnd1,Ddn,Tenm2,Shank1,Itpka,Gper1,Eea1,Srgap2,Pten,Neurl1a,Homer1,Gpm6a,Prrt2,Grin2a,Gria4,Abhd17c,Strn,Lrrc4,Kcnd3,Syndig1,Lama2,Cd3e,Ppp3ca,Lzts3,Abi2,Synpo,Nos1,Ntrk2,Cpeb4
GOBP_EMBRYONIC_HEART_TUBE_MORPHOGENESIS	0.0189225	0.318418	-0.394468	-1.52025	71	51	Folr1,Smad3,Bbs7,Mical2,Tbx3,Ccdc40,Mesp1,C2cd3,Ahi1,Acvr1,Hes1,Srf,Hand1,Ift57,Sox17,Fgf8,Eng
Johnson_2016_Coexpression_Hippocampus_Human_M1	0.0190404	0.318858	-0.209786	-1.16252	24	845	Sowaha,Acyp2,Rimkla,Ica1l,Fam111a,Npy5r,Nt5c,Sez6l,Ptprr,Entpd3,Fbxo33,Sorbs2,Cdh8,Ldb2,Mal2,Dcaf6,Rnf150,Sdad1,Cdk5r1,B4galnt1,Ano3,Yars2,C2cd2l,Vstm2a,Cacng3,Focad,Gpr83,Scn4b,Nlgn1,Celf3,Lrrc8b,Dcun1d5,Chrm1,Scn3b,Mrps30,Fam174a,Elmod1,Acsl4,Atp1a1,Hspa14,Popdc3,Epha4,Dock3,Ldoc1,Prrt3,St3gal2,Sugp2,Bmpr2,Pgm2l1,Nus1,Syt4,Caprin2,Cdc40,Trio,Dnaja4,Abhd14a,Trim9,Camsap2,Rap2c,Heatr5b,Gpr26,Fxyd…
HP_ABNORMAL_SYSTEMIC_ARTERIAL_MORPHOLOGY	0.0191217	0.318858	0.279607	1.30577	144	327	Myh3,Col1a1,Col3a1,Ldlr,Lcat,Fgfr2,Cyp7a1,Actl6b,Nde1,Mks1,Cyp1b1,Col1a2,Nadsyn1,Aebp1,Gm2a,Zmpste24,Six3,Mfap5,Fancd2,Enpp1,Kif1b,Rin2,Pkd1,Rpl18,Nf1,Fgfr1,Bgn,Csf2ra,Chrng,Cyp17a1,Ube2t,Gata4,Galc,Tgfbr3,Puf60,Adk,Zic2,Rnf213,Serpind1,Banf1,Smad4,Samhd1,Smad6,Jak2,Pld1,Fance,Dgcr8,Ehmt1,Rpl11,Slc25a24,Wt1,Ephx2,Dnah1,Stag2,Ddx6,Actl6a,Cep57,Apob,Ntng1,Uba1,Pik3cd,Fancl,Slc20a2,Hexa,Nkap,Tab2,Ja…
GOBP_POSITIVE_REGULATION_OF_NEUROTRANSMITTER_TRANSPORT	0.019133	0.318858	-0.543632	-1.64278	78	19	Drd2,Nlgn1,Tacr2,Cacnb2,Kmo,Gper1
GOMF_INOSITOL_1_4_5_TRISPHOSPHATE_BINDING	0.0191365	0.318858	-0.636495	-1.68801	81	12	Trpc4,Trpc3,Rph3a,Trpc5,Plcl2,Itpr1,Itpr3,Plcl1
GOBP_WHITE_FAT_CELL_DIFFERENTIATION	0.0191377	0.318858	-0.669373	-1.68949	82	10	Fabp4,Per2,Pnpla3
HP_HYPOPLASIA_OF_PENIS	0.0191602	0.318858	-0.244935	-1.2542	46	322	Ccdc141,Nr0b1,Mlxipl,Rpe65,Fam111a,Ar,Pde6b,Mbd5,Pde6a,Ghr,Bbs7,Smchd1,Rp2,Klhl15,Prom1,Lhx4,Klhl41,Reep6,Nek1,Fras1,Pole,Tbx3,Piga,Ofd1,Plag1,Dusp6,Dmxl2,Gria3,Cep290,Satb2,Rgr,Gpc4,Klhl40,Klhl7,Neb,Rho,Cdh11,Nphp1,Sema3a,C2cd3,Sgpl1,Flrt3,Ahi1,Ppp1r12a,Lrat,Limk1,Snrnp200,Robo1,Car4,Cask,Gnao1,Tacr3,Tcof1,Ift88,Kmt2a,Phf6,Dyrk1a,Arl6,Scaper,Atad3a,Psmd12,Lig4,Disp1,Fgf17,Large1,Mak,Nxn,Fgf8,Wdp…
HP_IRREGULAR_HYPERPIGMENTATION	0.0191703	0.318858	0.351387	1.43901	127	110	Cybb,Col7a1,Col3a1,Gjb3,Zmpste24,Usb1,Ncf1,Fancd2,Casr,Ddb2,Cyba,Dkc1,Xpa,Nf1,Sdhc,Pola1,Fgfr1,Ube2t,Ncf2,Banf1,Kit,Stk11,Fance,Gpnmb,Wrap53,Fancl,Cd28,Kdsr,Card14,Lmna,Blm,Fgfr3,Fancc,Cdkn2b
Gray_2014_ForcedSwimStress_Upregulated_HC	0.0192	0.318858	-0.362333	-1.47867	71	67	Fas,Egr4,Egr2,Klf2,Gadd45g,Gadd45b,Tnfrsf25,Errfi1,Sgk1,Sap30,Per1,Nedd9,Vwa1,Egr1,H13,Mfap3,Thrsp,Fbxo28,Tsc22d3,Fam107a,Irs2,Cdkn1a,Rpe,Med31
GOBP_POSITIVE_REGULATION_OF_CYTOKINE_PRODUCTION	0.0192913	0.319852	-0.248075	-1.26163	48	297	Hspa1a,Ptgs2,Drd2,Postn,Plcg2,Chia1,Hspb1,Tlr2,Mmp8,Smad3,Ptger4,Nr4a3,Adipoq,Cd2,Cebpb,Irf7,Panx1,Lpl,F2r,Lrrfip1,Il1rap,Ltb,Ucn,Lbp,Trim16,Ptprj,Gata6,Egr1,Panx3,Sorl1,Creb1,Dhx9,Ebi3,Xrcc5,Tnfrsf8,Txk,Il7,Mapkapk2,Ido1,Serpinb7,Polr3c,Nfkb2,Tmf1,Akirin2,Traf6,Il17b
GOCC_ANCHORING_JUNCTION	0.019371	0.320416	0.253321	1.24912	161	639	Gjb1,Mdc1,Calb2,Gjc2,Cdc42ep1,Kcna5,Lama1,Jup,Apbb1ip,Aif1l,Cd9,Dsg2,Gjb3,Vasp,Sapcd2,Fzd2,Steap1,Gsn,Ndrg1,Rhog,Cldn11,Lims2,Jam3,Yes1,Csrp1,Ceacam2,Egfr,Igsf21,Pdlim4,Krt8,Cnn2,Gab1,Ankrd23,Micall2,Mxra8,Scrib,Fxyd1,Cldn16,Arhgap22,Pkp1,Tiam1,Scarf2,Slc8a1,Rpl12,Cldn3,Trpv4,Pkp4,Sorbs3,Tnc,Itgbl1,Clic4,Vav1,Lima1,Cdh1,Cnn3,Obscn,Slc4a2,Tjp2,Rps9,Cdh20,Rhob,Vangl2,Slc2a2,Rpl18,Ezr,Pik3r1,Gna12,I…
HP_SHORTENING_OF_ALL_DISTAL_PHALANGES_OF_THE_FINGERS	0.0193885	0.320416	-0.491405	-1.61092	77	26	Rps6ka3,Usp27x,Acsl4,Cnksr2,Agtr2,Phf6,Pigyl,Pigl,Pak3,Dmd,Upf3b,Ftsj1
GOBP_POSITIVE_REGULATION_OF_CELL_MIGRATION_INVOLVED_IN_SPROUTING_ANGIOGENESIS	0.0194359	0.320676	-0.563954	-1.66128	81	17	Ptgs2,Kdr,Gata2,Fgf2,Plk2
GOBP_INTERMEDIATE_FILAMENT_ORGANIZATION	0.0195306	0.321646	0.567979	1.60755	113	18	Krt71,Gfap,Pkp1,Dnajb6,Bfsp1,Vim,Dsp,Mtm1
GOBP_POSITIVE_REGULATION_OF_CYTOKINE_PRODUCTION_INVOLVED_IN_IMMUNE_RESPONSE	0.0195883	0.321646	0.473825	1.56445	117	35	Xcl1,Rsad2,Tnfsf4,Wnt5a,H2-M3,Slc7a5,Tlr4,H2-K1,Tnfrsf14,Bcl10,Laptm5,Sash3,B2m,Mavs,F2rl1,Traf2,Fzd5
HP_RETICULOCYTOSIS	0.0196226	0.321646	-0.449657	-1.56788	77	33	Fas,Rhag,Gypc,Piezo1,Abcg8,Slc4a1,Cask,Spta1,Abcb6,Hk1,Cpox,Clcn7
GOBP_POSITIVE_REGULATION_OF_EXCITATORY_POSTSYNAPTIC_POTENTIAL	0.0196371	0.321646	-0.490546	-1.60811	78	26	Neto1,Rims2,Cux2,Nlgn1,Shank3,Rgs4,Shank1
GOMF_PROTEIN_C_TERMINUS_BINDING	0.0196532	0.321646	0.321916	1.38585	135	156	Mdc1,Lama1,Eml2,Sp1,Ago2,Dapk3,Ksr1,Mif4gd,Mid1ip1,Tbl1x,Cdc20,Ezr,Cep250,Cep135,Pex26,Sdcbp2,Pcgf1,Pcna,Ncf2,Banf1,Fbln1,Sh3gl1,Dab2,Kcnk3,Jak2,Bcl10,Dbnl,Pex1,Neil1,Csk,Polr2a,Ift52,Stip1,Srebf2,Top2a,Fbln5,Pabpc1,Pex16,Efhc1,Sash1,Prkaa1,Oprm1,Msh2,Dynlt1a,Rabac1,Pparg,Taf13,Mapre1,Pick1,Sh3gl3,Tcf4
GOBP_SYNAPTIC_MEMBRANE_ADHESION	0.0197032	0.321946	-0.525231	-1.63004	80	21	Lrrc4c,Nlgn1,Il1rap,Pcdh17,Gpc4,Flrt3,Ptprs,Lrfn5
Gemma_GSE34424_The_Influence_of_Sleep_Deprivation_on_Hippocampal_CA1_Gene_Expression:_Relation_to_Stress_and_Aging_treatment_sleep.deprivation_72.h_Up	0.0197905	0.322443	0.497986	1.58124	118	29	Hmgcs2,Trh,Tspan8,Bckdha,Rpl18,Cryab,Rab3b,Dhcr7,Dgka
GOBP_SUBSTRATE_DEPENDENT_CELL_MIGRATION	0.0197972	0.322443	-0.535007	-1.64192	81	20	Epha8,Nrp1,Nck1,Vegfc,P2ry12,Robo1
HP_POSTERIOR_SUBCAPSULAR_CATARACT	0.0198366	0.322568	-0.63494	-1.68389	84	12	Pde6a,Reep6,Ofd1
GOBP_CELL_PROLIFERATION_IN_HINDBRAIN	0.0199416	0.323704	0.598095	1.61593	115	15	Atf5,Gli1,Lhx5,Gpr37l1,Smo,Zfp423,Slc6a4,Gbx2
GOBP_DNA_SYNTHESIS_INVOLVED_IN_DNA_REPAIR	0.0199703	0.323704	0.466044	1.55706	120	37	Isg15,Pole2,Pold1,Pold2,Trim25,Faap20,Rfc3,Ube2l6,Pola1,Pcna,Usp43,Parp10,Rfc4,Wrnip1,Rfc1,Mad2l2,Rev3l,Rchy1,Pold3
GOBP_REGULATION_OF_MACROPHAGE_MIGRATION	0.020087	0.32459	0.502469	1.58113	119	28	Emilin1,Stap1,Csf1,Mapk3,Cmklr1,Ccl5,Rarres2,C3ar1,Mst1,Csf1r,Cd200,P2rx4,Ddt,Trem2
HP_IRIS_HYPOPIGMENTATION	0.0200889	0.32459	0.464302	1.5605	121	38	Sox10,Arsg,Espn,Cdh23,Rab27a,Tyr,Mlph,Cep78,Adgrv1,Pitx2,Hps4,Hps1,Ap3b1,Hps6,Tyrp1
GOBP_REGULATION_OF_SYSTEMIC_ARTERIAL_BLOOD_PRESSURE	0.0201721	0.325416	-0.352388	-1.45945	74	72	Drd2,Avpr2,Postn,Ar,Mme,Cyp11b1,F2r,Edn1,Cyp4f14,Bmpr2,Hsd11b2,Avp,Slc2a5,Agtr2,Adamts16,Adrb1
HP_SPASTIC_DYSARTHRIA	0.0202159	0.325456	0.566367	1.60298	117	18	Gjb1,Mag
HP_STAGE_5_CHRONIC_KIDNEY_DISEASE	0.0202559	0.325456	-0.359494	-1.47265	75	68	Slc34a1,Col4a4,Dcdc2a,Hnf1b,Col4a6,Mefv,Cep290,Nphp1,Dgke,Sgpl1,Spry2,Ahi1,Nup205,Tmem67,Cpt2,Slc7a7,Invs,Ehhadh,Col4a5,Ift140,Tsc1,Fn1,Tbc1d8b
HP_HAMARTOMA_OF_TONGUE	0.0202926	0.325456	-0.620715	-1.69065	85	13	Nek1,Ofd1,Edn1,C2cd3,Plcb4,Wdpcp
HP_ABNORMAL_CORTICAL_BONE_MORPHOLOGY	0.0203029	0.325456	0.410085	1.50568	125	60	Col1a1,Cdk5rap2,Sass6,Slc34a3,Tbxas1,Tgfb1,Trpv4,Enpp1,Adamts10,Dmp1,Tnfrsf11a,Nf1,Cep135,Cep63,Cdk6,Wdr62,Wnk1,Pth1r,Lifr
HP_NEOPLASM_OF_THE_TONGUE	0.0203575	0.325816	-0.472949	-1.58493	81	28	Fas,Nek1,Ofd1,Edn1,C2cd3,Pik3ca,Plcb4,Tert,Wdpcp
HP_MEDIASTINAL_LYMPHADENOPATHY	0.0204046	0.326056	0.575331	1.60222	117	17	Cybb,Ncf1,Cyba,Ncf2,Bcl10,Wt1
GOBP_SERINE_PHOSPHORYLATION_OF_STAT_PROTEIN	0.0205211	0.327344	-0.665098	-1.67871	88	10	Ret,Cdk5r1,Nlk
GOBP_REGULATION_OF_LEUKOCYTE_DEGRANULATION	0.0205741	0.327344	0.477885	1.56102	123	33	Ceacam2,Il13,Stxbp2,Fcgr2b,Unc13d,Ceacam1,Vamp8,Gab2,Cd300a,Fgr,Itgb2,Sphk2,Il4ra,F2rl1,Rac2
GOBP_CARBOXYLIC_ACID_TRANSPORT	0.020582	0.327344	-0.261478	-1.28703	57	224	Folr1,Slc22a13,Drd2,Slc43a1,Slc22a2,Htr1b,Npy5r,Per2,Slc3a1,Slc16a7,Slc7a13,Abcg2,Abcc10,Trpc4,Hrh3,Lrrc8a,Edn1,Slc17a5,Slc19a2,Nos2,Lrrc8c,Ppfia2,Aqp9,Slc38a5,Slco1c1,Avp,Grm7,Pla2r1,Agtr2,Ptges,Rgs4,Rgs2,Pla2g5,Cck,Kmo,Slc16a6,Slc7a1,Slc7a7,Gls
HP_ABNORMALITY_OF_CORNEAL_STROMA	0.0206433	0.327805	0.399826	1.49682	128	66	Ldlr,Lcat,Slc29a3,Cyp1b1,Foxc1,Srebf1,Ddb2,Slc4a4,Pitx3,Xpa,Psmb8,Gjb2,Naga,Pax6,Pitx2,Wt1,Ephx2,Pex1,Apob,Mcoln1,Jag1,Lifr,Idua,Wdr73,Abca1,Asah1,Smarcal1,Gnptg
HP_ELEVATED_CIRCULATING_FOLLICLE_STIMULATING_HORMONE_LEVEL	0.0206762	0.327815	-0.523544	-1.62481	84	21	Cyp11a1,Nr0b1,Ar,Esr2
Gemma_GSE10415_7_Brain_Regions_in_20_Inbred_Strains_of_Laboratory_Mice_StrainOrLine_PWD_Down	0.0207486	0.328449	-0.246273	-1.25743	50	315	Cyp11a1,Tmem100,Gabra6,Mtmr12,Prss36,Nat8f5,Slc16a7,Ptprr,Atp13a5,Pcdh10,Bbs7,Irak2,Krt12,Kif26b,Mefv,Cacna2d3,Celf3,Cpxm2,Pde4a,Rnd1,Npas1,Rint1,Chrm1,Mllt10,Htr5a,Fut9,Tsx,Zfp874a,Jph1,Bmpr2,Pgm3,Stac,Mzt2,Atp6v0a4,Rab40b,Sorl1,Slc2a5,Siglecf,Aldh1a1,Nipal2,Ckmt2,Fgd6,Them5,Rasal2,Elf5,Kcnn1,Kcnj9,Chst3,Lrfn5,Bmp1,Agpat5,Rbm24,Ssbp4,Fut11,Lypd6b,Dph5,Ogfrl1,Coq10b,Asb9,Aqp11,Fibin,Tacr3,Arsk,Pl…
GOBP_CATECHOLAMINE_UPTAKE	0.0207885	0.328569	-0.589601	-1.67176	86	15	Drd2,Slc22a2,Slc6a2
GOBP_REGULATION_OF_SYSTEMIC_ARTERIAL_BLOOD_PRESSURE_BY_HORMONE	0.0208789	0.329483	-0.515395	-1.62179	85	22	Avpr2,Mme,Cyp11b1,F2r,Edn1,Hsd11b2,Agtr2
GOCC_VACUOLE	0.0210232	0.331246	0.254335	1.24696	172	592	Gfap,Omd,Dcn,Slc12a4,Serpina3c,Ldlr,Dapk2,Arsg,Slc29a3,Rab7b,Rab37,Tbc1d17,Arhgap45,Cp,Gusb,C3,Ap5s1,Gm2a,Ctsz,Ncf1,H2-Ea,Itfg2,Enpp1,Vat1,Padi2,Slc36a1,Traf3ip3,Cln3,Neu3,Rnf152,Lrp2,Tfeb,Rab27a,Stxbp2,Pla2g10,Cybrd1,Tmbim1,Glb1l,Unc13d,Borcs6,Fnbp1,Slc7a5,Scarb2,Tyr,Bgn,Grn,Fyco1,Dpp7,Naga,Tmem79,Acr,Arg1,Galc,Rnf13,Ada,Capn1,Lamp2,Srpx,Vasn,Vamp8,Psen2,Laptm4b,Txndc5,Anxa2,Ncf2,Anxa1,Slc15a3,P…
GOBP_PROTEIN_LOCALIZATION_TO_ORGANELLE	0.0212317	0.333734	0.247777	1.23147	180	731	Apod,Abra,Tmem98,Ranbp17,Col1a1,Tspo,Mgarp,Cdk1,Angpt1,Kdelr3,Gtse1,Tulp2,Txnip,Jup,Hhex,Fam83d,Tctn1,Cacng5,Mis12,Lemd2,Tgfb1,Micall2,Scrib,Ormdl3,Srebf1,Rpl12,Ablim3,Sys1,Dhrs4,Bmp4,Ctdnep1,Ppp3cc,Cdh1,Rpl14,Klhl21,Obscn,Rps9,Hmgcl,Tia1,Dkc1,Rpl18,Nup35,Xpa,Zic1,Ezr,Pik3r1,Idh1,Cep250,Parp9,F2,Bcl3,Scarb2,Hao1,Terf1,Os9,Hk2,Otud7b,Fbxo4,Tmed10,Rpl22,Mid2,Pex26,Calr,Ruvbl2,Nedd1,Lzts2,Lamp2,Rbm2…
GOMF_BASIC_AMINO_ACID_TRANSMEMBRANE_TRANSPORTER_ACTIVITY	0.0212664	0.333734	-0.588248	-1.66793	88	15	Slc22a2,Slc3a1,Slc38a5,Slc7a1,Slc7a7,Slc7a4,Slc7a6
GOCC_PHAGOCYTIC_VESICLE	0.0212798	0.333734	0.34989	1.42558	140	107	Cdc42ep2,Cybb,Rab7b,Gsn,Ncf1,Stxbp3,Cyba,H2-M3,Rab34,Vim,Calr,H2-K1,Lamp2,Vamp8,Ncf2,Anxa3,Unc93b1,Syt11,Cdc42ep4,Appl2,Vamp3,Rab20,Tap1,Rab14,Mcoln1,B2m,Rab7,Nod1,Dnm2,Rab32,Atp6v0e2,Rac2,Rab38,Abca1
GOMF_AMINO_ACID_SODIUM_SYMPORTER_ACTIVITY	0.0213393	0.334152	0.613437	1.59368	122	13	Slc6a9,Slc6a13,Slc6a11,Slc38a1,Slc6a12,Slc38a2
GOBP_ESTABLISHMENT_OR_MAINTENANCE_OF_CELL_POLARITY	0.0214041	0.334645	0.31369	1.36724	149	171	Lama1,Cdk5rap2,Nde1,Sapcd2,Gsn,Llgl2,Rhog,Sfrp5,Jam3,Map7,Wnt7a,Wnt5a,Scrib,Clic4,Rhoc,Wnt11,Spint2,Map4,Rhob,Pkd1,Sh3bp1,Foxj1,Erbin,Plk1,Amotl1,Mpp7,Fam89b,Stk11,Spry1,Rnd3,Sdccag8,Cdx2,Msn,Rnd2,Hes5,Amotl2,Cyth1,Pdlim1,Wdr1,Carmil2,Lmna,Dlg2,Myo9a,Aqp1,Rac2,Rac3,Clasp1,Dynlt1a,Fbf1,Patj,Itgb1,Ptk7,Parvg,Frmd4b,Ctnna1
HP_FACIAL_TICS	0.0214724	0.334645	-0.61728	-1.6813	90	13	Scn1a,Cacna1a,Kcnq2,Pcdh19,Scn1b,Kcnq3,Prrt2,Gabra1
GOBP_MESENCHYME_DEVELOPMENT	0.0215218	0.334645	0.301753	1.35041	154	214	Sox10,S100a4,Col1a1,Aldh1a2,Erbb4,Efna1,Myc,Sfrp1,Alx1,Fgfr2,Hgf,Fam83d,Foxc1,Nrp2,Sox11,Sfrp2,Wnt5a,Tgfb1,Tbx2,Tiam1,Phldb1,Bnc2,Erbb3,Ddx17,Bmp4,Wnt11,Meox1,Zfp36l1,Sema6a,Fgfr1,Has2,Pef1,Mapk3,Heyl,Gata4,Amh,Nrtn,Sema4d,Tgfbr3,Pofut2,Vasn,Bmpr1a,Lrp6,Smad4,Msx1,Dab2,Tead2,Spry1,Pitx2,Wt1,Tcf7l2,Smo
GOBP_IMMUNOLOGICAL_MEMORY_FORMATION_PROCESS	0.0215357	0.334645	0.66694	1.61131	121	10	Tnfsf4,H2-Ea,Fgl2,Cd46,Il23a
GOBP_MOLTING_CYCLE	0.0215931	0.334645	0.395468	1.485	134	67	Igfbp5,Krt71,Gal,Fgfr2,Fa2h,Egfr,Zmpste24,Wnt5a,Apcdd1,Farp2,Tnf,Foxq1,Inhba,Tmem79,Smad4,Rela,Sostdc1,Smo,Cdh3
GOBP_SKIN_DEVELOPMENT	0.021598	0.334645	0.308547	1.35993	152	188	Igfbp5,Krt71,Gal,Col1a1,Col3a1,Txnip,Jup,Fgfr2,Dsg2,Gjb3,Fa2h,Krt24,Col1a2,Foxc1,Egfr,Scel,Krt8,Zmpste24,Wnt5a,Reg3g,Pkp1,Pkp4,Cnfn,Apcdd1,Clic4,Tnf,Zfp36l1,Foxq1,Pkd1,Pcsk6,Inhba,Krt1,Tmem79,St14,Dsp,Evpl,Capn1,Anxa1,Perp,Smad4
GOBP_REGULATION_OF_PLASMINOGEN_ACTIVATION	0.0216017	0.334645	0.654932	1.62117	122	11	Clec3b,Ctsz,Cpb2
GOBP_G_PROTEIN_COUPLED_RECEPTOR_SIGNALING_PATHWAY_COUPLED_TO_CYCLIC_NUCLEOTIDE_SECOND_MESSENGER	0.021711	0.335826	-0.415014	-1.53243	83	42	Htr1b,Htr6,Npy1r,Hrh3,Hrh4,Hrh1,Chrm1,Htr5a,Lpar3,Agtr2,Vipr1,Htr1f
GOBP_MACROPHAGE_CYTOKINE_PRODUCTION	0.0217773	0.335827	0.654126	1.61918	123	11	Wnt5a,Tgfb1,H2-M3,Tlr4,Laptm5,Cuedc2,Irak3,Gprc5b
Gemma_GSE113796_mRNA-Seq_of_mouse_Mettl3_cKO_and_Fto_cKO_hippocampus_after_fear_conditioning_treatment_fear.conditioning_Down	0.0217773	0.335827	0.654379	1.6198	123	11	Col3a1,Slc5a5,Eps8l1,Cplx1,Capn2
HP_RECURRENT_PNEUMONIA	0.022079	0.337886	0.407847	1.49321	136	59	Cybb,Egfr,Usb1,Tgfb1,Ncf1,Srebf1,Cyba,Tnfrsf11a,Pola1,Ada,Rnf168,Ncf2,Fmo3,Il2rg,Cr2,Cxcr4,Wdr1,Ap3b1,Carmil2,Fbln5,Plod1,Rac2,Wdr19
GOBP_LONG_TERM_MEMORY	0.0220953	0.337886	-0.470325	-1.57614	88	28	Drd2,Arc,Sgk1,Camk4,Calb1,Srf,Shank1
HP_PROGRESSIVE_SENSORINEURAL_HEARING_IMPAIRMENT	0.0221004	0.337886	0.562486	1.592	128	18	Arsg,Tprn,Fgf3,Myh14,Atp1a3,Mcm2,Gjb2,Mpzl2,Myo6
GOBP_ASPARTATE_FAMILY_AMINO_ACID_CATABOLIC_PROCESS	0.0221338	0.337886	0.57206	1.59311	127	17	Aspa,Gcdh,Mat1a,Aadat,Sds,Got2
GOBP_CIRCULATORY_SYSTEM_DEVELOPMENT	0.0221556	0.337886	0.242099	1.21189	191	836	Itgax,Apod,Npr1,Prok1,Tbx4,Cybb,Sphk1,Col1a1,Aldh1a2,Erbb4,Angpt1,Lama1,Sgcg,Dcn,Nppa,Efna1,Col3a1,Zic3,Jup,Sfrp1,Fgfr2,Hgf,Hhex,Fgf1,Prl,Dsg2,Emilin1,Fzd2,Id3,Cd40,Cyp1b1,Slc12a2,Agtr1a,Col1a2,Lemd2,Cxcr3,C3,Jam3,Foxc1,Nrp2,Ceacam2,Shb,Egfr,Pdlim4,Sp1,Sox11,Ago2,Zmpste24,Wnt7a,Gab1,Sfrp2,Wnt5a,Tgfb1,Th,Epn1,Adm,Tbx2,Foxs1,Arhgap22,Slc8a1,Pskh1,Fgf3,Sall1,Erbb3,Clic4,Adgrg1,Bmp4,Akap13,Lrp2,Rin2,…
GOBP_REPRODUCTION	0.0222603	0.337886	0.240745	1.20962	194	902	Mycbpap,Igfbp5,Rnf151,Tppp3,Tcfl5,Cdk1,Dcn,Nppa,Espl1,Fetub,Folr2,Zfp105,Sfrp1,Adam18,Fgfr2,Prl,Cd9,Dsg2,Gjb3,Ddr1,Neurog1,Tle6,P3h4,Pafah1b3,Gal3st1,Cldn11,Cdk2,Timp1,C3,Jam3,Foxc1,Stx2,Egfr,Krt8,Ago2,Tcf23,Tspan8,Klhl10,Insrr,Hsd17b2,Wnt7a,Sfrp2,Wnt5a,Th,Fbxo5,Tifab,Adm,Six5,Dnai1,Fancd2,Kalrn,Ccnf,Cks2,Spp1,Sall1,Tnc,Clic4,Adgrg1,Spata19,Bmp4,Lrp2,Cdc25a,Ctdnep1,Tfeb,Tpgs1,Spint2,Pla2g10,Csf1,…
DropViz_STR_Ependyma_cluster-markers.csv	0.0222681	0.337886	0.330889	1.39672	150	136	Mycbpap,Nnat,Mlf1,Uox,Tppp3,Akap14,Txnip,Cfap45,Dsg2,Tmem212,Crygn,Aebp1,Tekt4,Mxra8,S100a11,Lgals3,Grk4,Lrp2,Cnn3,Zfp36l1,Slc25a18,Pltp,Ezr,Kcnmb1,Ccdc113,Vim,Foxj1,Ropn1l,Anxa2,Bace2,Rarres2,Ifitm3,Vit,Nmb,Calml4
Endothelial_All_Daneman_PLOS_2010	0.0222728	0.337886	-0.451086	-1.55604	87	32	Hmcn1,Ly75,Mmrn2,Icam2,Slc39a8,Ets1,Slc22a8,Flt1,Unc45b,Aqp11,Ctla2b,Sox17,Eng
GOBP_MACROPHAGE_MIGRATION	0.0222846	0.337886	0.466397	1.54884	134	36	Emilin1,Stap1,Lgals3,Csf1,Mapk3,Cmklr1,Ccl5,Rarres2,C3ar1,Mst1,Csf1r,Cd200,P2rx4,Ddt,Cklf,Trem2
GOBP_REGULATION_OF_PROTEIN_TARGETING_TO_MITOCHONDRION	0.0223104	0.337886	0.479134	1.55736	134	32	Micall2,Srebf1,Ablim3,Gsk3a,Pink1,Hps4,Leprot,Srebf2,Rac2,Prkaa1,Fzd5,Rnf31,Npepps,Vps11,Htra2,Bag3
GOBP_NEUTROPHIL_MIGRATION	0.022313	0.337886	0.383324	1.4757	141	76	S100a9,Cxcl2,Dapk2,Xcl1,Rhog,Jam3,Ccl3,Lgals3,Ccl2,Vav1,Csf3r,Cxcl5,Ccl5,Cxcl10,Ccl22,Fcer1g,C3ar1,Itgb2,Gp2,Pik3cd,Myd88,Wdr1,Ccl17,Pde4b,Rac2,Mcu,Vav3,Cklf,Cxcr2,Bsg,Il23a
POMEROY_MEDULLOBLASTOMA_DESMOPLASIC_VS_CLASSIC_DN	0.0223382	0.337886	0.444592	1.52879	136	42	Igfbp5,Apod,Col1a1,Col3a1,Col1a2,Pbx3,Gli1,Irf8,Rnd3,Cxcr4,Ltbp2,Igf2,Vcan,Tcf12,Tcf4,Nfatc3,Aldh1a3
HP_HAPPY_DEMEANOR	0.0223437	0.337886	-0.598981	-1.66664	93	14	Tasp1,Satb2,Slc9a6,Dyrk1a,Zswim6,Zeb2,Hdac8,Adsl,Tbc1d23,Ube3a
GOBP_EXTERNAL_ENCAPSULATING_STRUCTURE_ORGANIZATION	0.0223891	0.338068	0.283728	1.30934	166	289	Itgax,Mfap2,Kazald1,Col7a1,Itgal,Col1a1,Hapln2,Lama1,Dcn,Col3a1,Col14a1,Adamts8,Emilin1,Ddr1,P3h4,Cyp1b1,Col1a2,Timp1,Jam3,Foxc1,Aebp1,Sfrp2,Fbln2,Tgfb1,Chadl,Itga7,Phldb1,Adamtsl4,Mfap5,Adamts7,Spp1,Tnc,Plg,Cdh1,Adamts10,Tnf,Spint2,Dmp1,Nid2,Nf1,Sparc,Bcl3,Has2,Cpb2,Bgn,Mmp13,Mmp10,Capn1,Fgg,Adamts9,Itgae,Fbln1,Mmp7,Col11a1,Itgb3,Vit,Adamts15,Wt1,Noxo1
GOBP_CEREBRAL_CORTEX_CELL_MIGRATION	0.0224238	0.338089	-0.452109	-1.55199	88	31	Ccdc141,Htr6,Lamb1,Cdk5r1,P2ry12,Robo1,Dab2ip,Pou3f3,Srgap2
GOBP_EPITHELIAL_TO_MESENCHYMAL_TRANSITION	0.0225272	0.338732	0.342906	1.41285	150	115	S100a4,Col1a1,Efna1,Sfrp1,Alx1,Fgfr2,Hgf,Fam83d,Foxc1,Sfrp2,Wnt5a,Tgfb1,Tiam1,Phldb1,Ddx17,Bmp4,Wnt11,Fgfr1,Has2,Pef1,Heyl,Tgfbr3,Pofut2,Vasn,Lrp6,Smad4,Msx1,Dab2,Spry1
HP_RECURRENT_FEVER	0.0225453	0.338732	0.449658	1.53193	137	40	Slc29a3,Stx11,Qdpr,Pmp22,Stxbp2,Psmb8,Stat2,Galc,Rnf168,Il2rg,Gch1,Orai1,Uba1,Psmb4,Wdr1,Slc12a3,Lifr,Asah1,Tnfrsf1a,Prkcd,Ripk1,Crlf1,Mvk,Ntrk1,Xiap,Stim1,Bcap31
Park_2011_Coexpression_Hippocampus_Mouse_grey60	0.0225666	0.338732	0.346638	1.41952	149	111	Mycbpap,Mlf1,Tmem98,Tspo,Car14,Arsg,Sfrp1,Steap1,Slc12a2,Rbp1,Krt8,Cdkn1c,Pcolce2,Cldn3,Trpv4,Lgals3,Slc4a2,Igfbp2,Aldh2,Cox8b,Ptgs1,Lamp2,Msx1,Dab2,Sostdc1,Elmo3,Calml4,Ppfibp2,Abca4,Morn5,Nvl,Fam171a1,Lgi3,Igf2,Trpm3,Gpx8,Loxl1,Aqp1,Tcn2,Enpp2
GOBP_PROTEIN_PALMITOYLATION	0.0226388	0.339314	-0.507402	-1.6128	92	23	Zdhhc19,Zdhhc5
HP_OPEN_MOUTH	0.0226727	0.339322	-0.356799	-1.46637	84	69	Mlxipl,Rps6ka3,Dlk1,Mbd5,Znhit3,Gria3,Kcnk9,Ahi1,Slc9a6,Kcnh1,Adam22,Tet3,Tmem237,Rai1,Kcnj6,Mgat2,Pak3,Lama2,Asxl3,Zswim6,Pura,Ocrl,Ankle2,Kif1a,Zeb2,Tcf20,Strada
HP_EASY_FATIGABILITY	0.0227713	0.340097	0.419319	1.50208	140	52	Scn4a,Slc18a3,Mtmr14,Tgfb1,Polg2,Cdh23,Dok7,Calr,Chrnd,Jak2,Chrne,Dnm2,Musk,Myo9a,Sdhb,Mypn,Aip,Sdhd,Chrnb1,Pomt1,Bag3,Vamp1,Tet2,Slc25a4,Stim1,Agk
HP_ECHOLALIA	0.0227915	0.340097	0.486987	1.55742	136	30	Col1a1,Col1a2,Fgfr1,Grn,Puf60,Slc25a13,Ehmt1,Sqstm1,Hccs,Plec,Tcf4,Trem2,Flcn,Tmem106b,Vcp,Ndufb11,C9orf72
GOBP_POSITIVE_REGULATION_OF_MYELOID_LEUKOCYTE_MEDIATED_IMMUNITY	0.0228311	0.340186	0.651029	1.61151	129	11	C3,Stap1,Arg1,Itgb2,Mavs,F2rl1
HP_ABNORMAL_CIRCULATING_GONADOTROPIN_LEVEL	0.0229068	0.340333	-0.37526	-1.48713	86	58	Cyp11a1,Nr0b1,Fam111a,Ar,Esr2,Cftr,Zmynd15,Dmxl2,Taf4b,Bmp15,Fmr1,Pik3ca,Spidr
GOBP_CHAPERONE_MEDIATED_PROTEIN_FOLDING	0.0229128	0.340333	-0.384739	-1.49433	86	53	Hspa1a,Hspb1,Dnajb1,Hspa14,Dnajb13,Hspa5,Unc45b,Fkbp1b,Dnajb4,Hsph1,Chordc1,Dffa,Hspa13,Hspe1,Fkbp1a
GOCC_LYSOSOMAL_LUMEN	0.0229415	0.340333	0.381982	1.47053	145	76	Omd,Dcn,Gusb,Gm2a,Scarb2,Bgn,Galc,Lamp2,Txndc5,Cspg5,Bcan,Apob,Hexa,Idua,Hexb,Ctsd,Cspg4,Fuca1,Tcn2,Sdc4,Nsg2,Gaa,Cubn,Vcan,Naglu,Asah1,Gc,Npc2,Neu1,Fasl,Pdgfrb,Lgmn,Naaa,Tpp1,Ctsb,Lum,Arsb
MANNO_MIDBRAIN_NEUROTYPES_HRGL2B	0.0230728	0.341138	0.281595	1.30444	172	301	Nkx2-2,Gfap,Shisa3,1700010I14Rik,Slc6a9,Gatm,Cdk1,Wscd1,Ak4,Kcnn3,Serinc5,Aif1l,Fgf1,Fzd2,Acss1,Eepd1,Qdpr,Egfr,Pmp22,Trim59,Wnt7a,Gab1,Sfrp2,Pbk,Hs6st2,Sall1,Tnc,Slc4a4,Adgrg1,Lrp2,Ptf1a,Ddah1,Inppl1,Zfp36l1,Slc25a18,Igfbp2,Pou3f2,Sema6a,Irx4,Has2,Cpne2,Xrcc3,Zmat1,Vim,Foxj1,Sncaip,Creb5,Birc5,Zfp36l2,Veph1,Ccdc8,Atp1b2,Cryab,Slc7a11,Cspg5,Kcnj1,Litaf,Col11a1,Limch1,Mybl2,Cmtm5,Bcan,Tcf7l2,Mlc1,…
GOBP_LEUKOCYTE_CELL_CELL_ADHESION	0.0231072	0.341138	0.289108	1.32053	169	262	S100a9,Ccl28,Itgal,Ager,Xcl1,Efnb3,Gcnt1,Dusp10,Tnfsf4,Yes1,Ceacam2,Scrib,Mad1l1,H2-Ea,Vsir,Lgals3,Podxl2,Vav1,Bmp4,H2-M3,Tnf,Fcgr2b,Igfbp2,Ezr,Pik3r1,Has2,Pak2,Fgl2,Cd80,Foxj1,Sele,Arg1,Nfkbid,Sema4d,H2-K1,Ada,Tnip1,Ceacam1,Tnfrsf14,Anxa1,Rela,Cd46,Ccl5,Bcl10,Gpnmb,Olr1,Il2,Grap2,Cd300a,Ptpn6,Lgals7,Itgb2,Msn,Laptm5,St3gal4,Sash3,Wnk1,Csk,Cd28,Nkap,Zc3h8,Nfkbiz,Ap3b1,Il4ra,Irf1,Il6st,Igf2,Rara,C…
GOBP_NEGATIVE_REGULATION_OF_ALCOHOL_BIOSYNTHETIC_PROCESS	0.0231241	0.341138	-0.614036	-1.67246	97	13	Erlin1,Bmp5,Gfi1,Dkk3,Bmp2
HP_DEHYDRATION	0.0231876	0.341138	-0.354833	-1.45355	86	68	Cyp11a1,Avpr2,Slc34a1,Nr0b1,Cftr,Mmachc,Cyp11b1,Lrrc8a,Itgb4,Clcnka,Atp6v0a4
GOCC_LATERAL_PLASMA_MEMBRANE	0.0232071	0.341138	0.406044	1.48661	143	59	Slc6a9,Jup,Dsg2,Slc12a2,Ceacam2,Cldn3,Erbb3,Cdh1,Vangl2,Pkd1,Slc16a3,Gna12,Gjb2,Ptpro,Ceacam1,Cldn12,Anxa1,Atp1b2,Mpp7,Snta1,Rab13
GOBP_REGULATION_OF_VASCULAR_PERMEABILITY	0.0232712	0.341138	0.460944	1.54002	140	37	Npr1,Angpt1,Yes1,Ceacam2,Tgfb1,Adm,Trpv4,Ddah1,Tjp2,Ceacam1
GOMF_CHEMOKINE_RECEPTOR_BINDING	0.0232948	0.341138	0.502307	1.57029	138	27	Ccl28,Cxcl2,Xcl1,Ccl3,Ccl2,Cxcl5,Ccl5,Cxcl10,Ccl22
GOBP_REGULATION_OF_NEUROTRANSMITTER_TRANSPORT	0.0233286	0.341138	-0.333918	-1.41979	81	84	Drd2,Sncg,Htr1b,Per2,Rims2,Nlgn1,Ppfia2,Slc30a1,Tacr2,Syt4,Cacnb2,Fmr1,Kmo,Prkcb,Cplx2,Chrna5,Gper1,Chrna3,Syt12
GOBP_POSITIVE_REGULATION_OF_CELL_POPULATION_PROLIFERATION	0.0233389	0.341138	0.249393	1.2322	195	665	Itgax,Igfbp5,Prok1,Gjc2,Sox10,Sphk1,Tspo,Aldh1a2,Kcna5,Erbb4,Fgf5,Folr2,Ager,Stat5a,Xcl1,Myc,Sfrp1,Fgfr2,Fgf1,Prl,Sapcd2,Cd40,Rhog,Tnfsf4,Agtr1a,Cdk2,Timp1,Reg1,Nrp2,Egfr,Sp1,Sox11,Hsf4,Wnt7a,Sfrp2,Wnt5a,Tgfb1,Reg3g,Fbxo5,Adm,Tbx2,Tiam1,Gnai2,Tgfa,Casr,Fgf3,Erbb3,Tnc,Adgrg1,Pitx3,Bmp4,Lrp2,Il13,Tnf,Csf1,Rps9,Pbx1,Shc1,Tnfrsf11a,Igfbp2,Pou3f2,Cdc20,F2,Fgfr1,Il11,Has2,Rassf10,Gli1,Dnmt1,Grn,Mapk3,V…
GOBP_REGULATION_OF_T_CELL_CHEMOTAXIS	0.0233579	0.341138	0.648398	1.605	132	11	Xcl1,Wnt5a,Ccl5,Cxcl10,Oxsr1,Wnk1,Adam17
GOBP_SLEEP	0.0233656	0.341138	-0.482746	-1.58253	93	26	Drd2,Fos,Npy2r,Chrnb2,Ghrl,Adrb1
GOMF_ION_TRANSMEMBRANE_TRANSPORTER_ACTIVITY	0.0234528	0.341918	-0.213444	-1.16835	35	694	Slc22a13,Slc43a1,Slc18a2,Slc22a2,Flvcr2,Slc34a1,Kcnh5,Clcnkb,Htr1b,Gabra6,Rhag,Abcc9,Pcyox1,Atp12a,Slc3a1,Slc16a7,Slc7a13,Abcg2,Abcc10,Bsnd,Cftr,Slc30a7,Slc6a2,Clcn1,Trpc4,Grin3b,Slc30a10,Panx1,Ccdc51,Kcnv1,Kcnj13,Ano3,Slc4a10,Mfsd2a,Cacng3,Slc41a2,Scn4b,Slc39a5,Cacna2d3,Lrrc8a,Piezo1,Slc39a8,Lrrc8b,Atp1a4,Slc17a5,Kcne1,Gria3,Kcnk9,Slc19a2,Slc22a8,Lrrc8c,Scn3b,Slc40a1,Aqp9,Slc22a7,Slc38a5,Slc30a1…
GOBP_SKIN_EPIDERMIS_DEVELOPMENT	0.0235256	0.341956	0.403595	1.48185	145	60	Igfbp5,Krt71,Gal,Fgfr2,Egfr,Zmpste24,Wnt5a,Apcdd1,Tnf,Foxq1,Inhba,Tmem79,Smad4,Rela,Sostdc1,Smo,Cdh3
HP_PETERS_ANOMALY	0.0235517	0.341956	0.591211	1.59733	136	15	Cyp1b1,Foxc1,Pitx3,Ncapg2,Pax6,Pitx2,B3glct,Cdh2
GOBP_EPIDERMIS_DEVELOPMENT	0.0236013	0.341956	0.29965	1.34094	169	213	Igfbp5,Krt71,Gal,Col7a1,Txnip,Jup,Fgfr2,Dsg2,Fa2h,Krt24,Esrp1,Foxc1,Egfr,Scel,Krt8,Zmpste24,Wnt5a,Reg3g,Pkp1,Tprn,Pkp4,Cnfn,Apcdd1,Clic4,Bmp4,Tnf,Zfp36l1,Foxq1,Pou3f2,Pcsk6,Gli1,Inhba,Krt1,Tmem79,St14,Dsp,Sult2b1,Evpl,Capn1,Anxa1,Perp,Smad4,Myo6,Rela,Sostdc1,Agpat2,Pitx2,Smo,Cdh3,Pthlh,Wnt16,Hes5,Bcl11b,Jag1,Sprr3,Cela2a,Trpc4ap,Ap3b1,Prss8
HP_PERSONALITY_DISORDER	0.0236559	0.341956	-0.582059	-1.65038	98	15	Drd2,Cux2,Scn1a,Sgce,Xk,Gabrb3
Microglia_All_Darmanis_PNAS_2015	0.0236901	0.341956	0.568574	1.58341	136	17	Itgax,C3,Ccl3,Cd53,Olr1,C3ar1,Laptm5,Lcp1,Fcgr4
GOBP_CHAPERONE_MEDIATED_PROTEIN_COMPLEX_ASSEMBLY	0.0237023	0.341956	-0.555402	-1.63609	99	17	Hspa1a,Ptges3l,Ndufaf1,Hopx
GOCC_REPLICATION_FORK	0.0237403	0.341956	0.416965	1.49365	146	52	Pola2,Pold1,Pold2,Rfc3,Xpa,Pola1,Xrcc3,Helb,Pcna,Mcm10,Mcm3,Smarcad1,Trp53,Zranb3,Rad18,Blm,Rfc4,Smarcal1,Rfc1,Timeless,Xrcc2,Pold3,Hmces,Nbn,Tipin,Rtf2
GOBP_MITOTIC_CELL_CYCLE	0.0237541	0.341956	0.244825	1.22117	203	775	Cul9,Mdc1,Gjc2,Rprm,Sphk1,Pola2,Kcna5,Cdk1,Kif22,Espl1,Gtse1,Cdk5rap2,Myc,Hgf,Ccdc61,Nde1,Pole2,Mcm7,Sapcd2,Tubb2b,Neurog1,Mis12,Cdk2,Foxc1,Eml1,Cdk18,Egfr,Eif4ebp1,Zmpste24,Eml3,Pbk,Arhgef10,Tgfb1,Fbxo5,Scrib,Tfap4,Mad1l1,Gfi1b,Fancd2,Ccnf,Tgfa,Anapc11,Dapk3,Cks2,Tubb6,Tuba8,Haus4,Ranbp1,Esrrb,Bmp4,Cdc25a,Ctdnep1,Btg1,Ctdp1,Rhoc,Tnf,Chmp3,Tubb4a,Map4,Psmd9,Zfp36l1,Rhob,Pbx1,Haus8,Pttg1,Pkd1,Cnot…
GOBP_REGULATION_OF_MUSCLE_ADAPTATION	0.0237587	0.341956	-0.351531	-1.44946	88	70	Klf4,Tnnc1,Smad3,Mlip,Tnnt1,Nr4a3,Errfi1,Edn1,Trpc3,Rgs4,Rgs2
GOMF_NARROW_PORE_CHANNEL_ACTIVITY	0.023804	0.342121	-0.62482	-1.65705	101	12	Rhag,Panx1,Kcnk9,Kcnk12
Johnson_2016_Coexpression_Hippocampus_Human_M13	0.0238376	0.342121	-0.311307	-1.38077	80	106	Fat3,Cdk5r1,Dedd2,Aff3,Snx10,Bmpr2,Klhl2,Arpp21,Gfra2,Xrcc5,Ptbp3,Prkcb,Pcsk2,Asb1,Ndufaf4,Fkbp1b,Nol4,Jazf1,Nckipsd,Wasf1,Gpm6a,Rnf126,Gabra1,Rab8b,Topbp1,Ywhag,Sub1,Hivep2,Ppp3ca,Olfm1,Gskip,Chga,Acvr2a,Slc12a5,Comt,Ociad2,Glod4,Mtpn,Tuba4a
GOMF_METALLOENDOPEPTIDASE_INHIBITOR_ACTIVITY	0.0239636	0.342566	0.628545	1.59469	136	12	Fetub,Wfikkn1,Timp1
GOBP_POSITIVE_REGULATION_OF_LONG_TERM_SYNAPTIC_POTENTIATION	0.0239767	0.342566	-0.534213	-1.61431	98	19	Drd2,Mme,Shank3,Creb1
HP_DIALEPTIC_SEIZURE	0.0239793	0.342566	-0.281848	-1.31761	73	153	Nubpl,Rps6ka3,Usp27x,Mbd5,Cux2,Dmxl2,Satb2,Rorb,Acsl4,Cnksr2,Lgi1,Agtr2,Hcn1,Ngly1,Traf3,Scn1a,Cask,Nfkb2,Gnao1,Frrs1l,Kcnq2,Slc35a3,Dyrk1a,Pcdh19,Atad3a,Taok1,Scn1b,Kcnq3,Syngap1,Prrt2,Grin2a,Tsc1,Gabrb3,Kcnq5,Fig4,Cacna1d,Gabra1,Apc2,Dock7,Pak3,Lama2,Hivep2,Ppp3ca,Dmd,Kif1a,Ash1l,Chd2,Tbk1,Upf3b,Zeb2,Ftsj1,Dync1h1,Strada,Rab11a,Cacna1h,Mthfr,Dnm1l,Stx1b,Med12,Slc12a5
GOBP_OVULATION	0.0240076	0.342566	-0.595499	-1.65695	100	14	Adamts1,Inhbb,Rgs2,Hpgd,Mmp19,Pgr
GOMF_STRUCTURAL_CONSTITUENT_OF_SYNAPSE	0.0240373	0.342566	-0.624501	-1.6562	102	12	Ppfia2,Nefl,Actn1,Ina,Bsn,Erc1,Sptbn2,Pclo,Ctbp2,Nefh,Dlg1
GOBP_MULTICELLULAR_ORGANISM_GROWTH	0.0240928	0.342688	-0.309252	-1.37529	80	108	Drd2,Cela1,Ar,Mbd5,Stk40,Klf2,Ghr,Gdf15,Npy1r,Slc4a10,Mfsd2a,Socs2,Plag1,Creb1,Sgpl1,Ghrl,Rmi1,Adrb1,Pik3ca,Gnas,Smpd3,Zfx,Palb2,Wdtc1,Rai1,Rarb
GOBP_ANTIGEN_PROCESSING_AND_PRESENTATION	0.0241463	0.342688	0.312942	1.36318	168	170	Cybb,Kif22,Ctse,Rftn1,Relb,Ncf1,H2-Ea,Rab5b,Cyba,H2-M3,Rab27a,Rab34,Psmd9,Fcgr2b,Psmb8,Fgl2,Sec31a,Calr,H2-K1,Kif5a,Vamp8,Ncf2,Erap1,Psmb10,Fcer1g,Klc1,Vamp3,Rab3b,Psmb4,Tap1,B2m,Psmd3,Ide,Rab7,Capzb,Ap3b1,Nod1,Dynll2,Psmd7,Dnm2,Ctsd,Rab35,Pycard,Rab32,Psmd10,Actr1a,Psmc4,Dctn6,Psmb7,Psmd4,Ctsh,Psma7,Ap1s1,Lgmn,Trem2,Ap2a2
HP_RECURRENT_BACTERIAL_SKIN_INFECTIONS	0.0241472	0.342688	0.521179	1.58276	142	24	Cybb,Egfr,Ncf1,Cyba,Gjb2,Ncf2,Il2rg,Il17ra,Myd88,Carmil2,Lama3,Adam17,Psenen,Ctsc
GOMF_MODIFIED_AMINO_ACID_BINDING	0.0242667	0.343902	-0.356009	-1.45286	90	67	Folr1,Rpe65,Mme,Syt13,Gstm4,Mmachc,Osbpl8,Asap1,Syt4,Cps1,Ptges,Gramd1b,Smpd3,Syt17,Jph2,Slc46a1,Syt12,Sytl2,Tyms
GOBP_EXCRETION	0.0244159	0.345172	-0.381878	-1.4889	92	54	Drd2,Avpr2,Clcnkb,Abcg2,Edn1,Abcg8,Aqp9,Chrnb2,Tacr2,Clcnka,Avp,Nphp1,Atp6v0a4,Agtr2,Nedd4l
HU_FETAL_RETINA_RPE	0.0244243	0.345172	0.300606	1.3387	174	206	Igfbp5,Myrf,Rlbp1,Cndp1,Tmem98,Qprt,Car14,Morn1,Sfrp1,Fgfr2,Dsg2,Slc35d3,Id3,Col1a2,Sfrp5,Krt8,Uaca,Hsd17b2,Psat1,Pcolce2,Tprn,Slc4a4,Bmp4,Net1,Asb13,Rab27a,Slc6a13,Pltp,Ezr,Pmel,Slc7a5,Sparc,Fstl1,Tyr,Dpp7,Vim,Zfp36l2,Tnfrsf14,Veph1,Litaf,Efemp1,Bace2,Gpnmb,Sostdc1,Plxnb2,Slc3a2
GOBP_SKELETAL_SYSTEM_MORPHOGENESIS	0.0246356	0.346619	0.322466	1.37788	168	148	Tbx4,Col1a1,Chad,Sfrp1,Alx1,Fgfr2,Neurog1,Foxc1,Sox11,Zmpste24,Wnt7a,Sfrp2,Chst11,Tifab,Trpv4,Bmp4,Hoxb7,Inppl1,Alpl,Pkd1,Pcgf2,Fgfr1,Has2,Thra,Mmp13,Plekha1,Shox2,Phospho1,Tfap2a,Lrp6,Msx1,Hhip,Rarg,Col11a1,Insig1,Dlx5
GOBP_BODY_FLUID_SECRETION	0.0246658	0.346619	0.384898	1.46666	154	72	Npr1,Slc22a4,Erbb4,Stat5a,Prl,Ddr1,Neurog1,Cel,Tifab,Kalrn,Hk2,Agr2,Serpinc1,Got2,Ada,Aqp5,Vamp8,Adora1
DropViz_STR_Astrocyte_Gja1_cluster-markers.csv	0.0246822	0.346619	0.334823	1.39427	166	123	Igfbp5,Lcat,Fabp7,Papss2,Fzd2,Id3,Rbp1,Pdlim4,Fxyd1,Slc15a2,Ddah1,Scrg1,Slc38a3,Acsbg1,Slc27a1,Ezr,Tst,Slc6a11,Atp1b2,Smpdl3a,Adhfe1,Gpr37l1,Ephx2,Bcan,Appl2,Mlc1,Cyp2j9,Nkain4,Hes5,Slc7a10,S1pr1,Grin2c,Plcd4,Fgfr3,Fbxo2,Pdpn,Sdc4,Hepacam
HP_MORPHOLOGICAL_ABNORMALITY_OF_THE_INNER_EAR	0.0246894	0.346619	0.418322	1.49477	152	51	Sox10,Arsg,Fgfr2,Esrp1,Six5,Fgf3,Espn,Cdh23,Gjb2,Rras,Slc26a4,Cep78
MANNO_MIDBRAIN_NEUROTYPES_BASAL	0.0246975	0.346619	0.477298	1.53961	148	31	Rpl14,Hnrnpdl,Park7,Rbm39,Psmb4,Eef1g,Eef2,Bex3,Son,Gabarap,Serbp1,Uqcrq,Rbm8a,Hnrnpu,Ddx5,Rpl28,Srp14,Pfdn5,Sec61b
Gemma_GSE23182_Systemic_inflammation_modulates_Fc_receptor_expression_on_microglia_in_chronic_neurodegeneration_Treatment_lipopolysaccharide_Up	0.0248483	0.348236	0.316564	1.36894	171	162	S100a9,Tspo,Cmtm3,Txnip,Endod1,Cyp1b1,Cp,Gfpt2,Pdlim4,Ifitm1,Emilin2,Eif4ebp1,S100a11,Stxbp3,Rin2,Btg1,Bst2,Farp2,Fcgr2b,Rpl18,Steap4,Hk2,Syngr2,Stat2,Ada,Slc25a13,Vasn,Smim3,Anxa2,Tmem176b,Dab2,Galnt7,Ifitm3,Arrdc2,Azin1,Rai14
Mural_Vascular_Daneman_PLOS_2010	0.0249057	0.348236	-0.440794	-1.53697	98	33	Abcc9,Atp13a5,Pde8b,P2ry14,Slc30a10,Cd248,Aspn,Rgs4,Higd1b,Sgce
GOBP_NEUROPEPTIDE_SIGNALING_PATHWAY	0.0249766	0.348236	0.378783	1.46262	159	77	Nts,Gal,Cartpt,Gpr84,Nxph4,Nppa,Glra2,Gpr37,Grp,Kiss1r,Ntsr1,Npff,Nxph3,Ltb4r1,Penk
HP_KNEE_FLEXION_CONTRACTURE	0.0249839	0.348236	0.403613	1.47203	154	58	Myh3,Slc18a3,Pstpip1,Psat1,Itga7,Scarf2,Trpv4,Rttn,Ky,Gjb2,Plod2,Pth1r,Lifr,Fkbp10,Myo9a,Sdhb,Lgi4,Sdhd,Myl2
GeneWeaver_Keeley_2006_GS137377_Upregulated transcriptional response to nonassociative and associative components of classical fear conditioning in the Hippocampus_Up_Top25_byPval	0.025	0.348236	-0.490177	-1.5747	101	24	Fos,Dusp1,Tiparp,Junb,Bmpr2,Egr1,Cplx2,Nsf
GOBP_POSITIVE_REGULATION_OF_CANONICAL_WNT_SIGNALING_PATHWAY	0.0250186	0.348236	0.338189	1.39889	167	118	Col1a1,Jup,Sfrp1,Fgfr2,Frat1,Hhex,Egfr,Scel,Sfrp2,Tgfb1,Dapk3,Ctdnep1,Psmd9,Tbl1x,Psmb8,Plekha4,Dlx5,Psmb10,Cdh3,Ilk,Psmb4,Jrk,Wnk1,Gid8,Psmd3,Tmem9,Ccar2,Psmd7,Rspo1,Daam2,Psmd10,Psmc4,Psmb7,Psmd4,Csnk1e,Ptk7,Rnf220,Psma7,Csnk1g2,Axin2,Psma4,Psmd1,Gprc5b,Xiap,Vcp,Psmd5,Psmd2,Kank1,Ppm1a,Gpc3
GOBP_FIBRINOLYSIS	0.0250853	0.348686	0.541542	1.57181	146	20	Plg,F2,Cpb2,Krt1,Serpinb2,Fgg,Pros1,Serping1
GOBP_ORGANIC_ACID_TRANSPORT	0.0251759	0.349163	-0.252573	-1.26372	67	255	Folr1,Slc22a13,Drd2,Slc43a1,Slc22a2,Fabp4,Htr1b,Npy5r,Per2,Slc3a1,Slc16a7,Slc7a13,Abcg2,Trpc4,Hrh3,Mfsd2a,Lrrc8a,Edn1,Slc17a5,Slc19a2,Lrrc8c,Ppfia2,Aqp9,Slc38a5,Acsl4,Slco1c1,Avp,Grm7,Prkab2,Pla2r1,Agtr2,Ptges,Sfxn4,Rgs4,Rgs2,Pla2g5,Thrsp,Cck,Kmo,Cpt2,Slc7a1,Slc7a7,Gls,Prkaa2,Slc46a1,Slc7a4
GOBP_NEURAL_TUBE_FORMATION	0.025277	0.349163	0.376505	1.45685	161	78	Sfrp1,Vasp,Tctn1,Fzd2,Sox11,Sfrp2,Wnt5a,Tgfb1,Scrib,Adm,Bmp4,Lrp2,Spint2,Vangl2,Prkaca,Dvl3,St14,Lrp6,Rarg,Bcl10,Tead2,Plxnb2
HP_BRONCHOMALACIA	0.0253296	0.349163	0.605813	1.57388	145	13	Myrf,Fgfr2,Fgfr1,Ehmt1
GOBP_AMYLOID_PRECURSOR_PROTEIN_METABOLIC_PROCESS	0.0253408	0.349163	0.396721	1.47296	157	63	Klk6,Efna1,Ager,Sp1,Ago2,Bin1,Tmcc2,Cln3,Tnf,Tmed10,Psen2,Rela,Bace2,Gsk3a,Spon1,Abca2,Soat1,Aph1a
GOBP_REGULATION_OF_LYMPHOCYTE_CHEMOTAXIS	0.0253604	0.349163	0.579113	1.58654	145	16	Xcl1,Wnt5a,Padi2,Ccl5,Cxcl10,Oxsr1,Wnk1,Adam17,Slc8b1,Cxcl13
HP_LOCALIZED_SKIN_LESION	0.025374	0.349163	0.250726	1.23498	211	625	Cdhr1,Myh3,Tbx4,Sox10,Cybb,Rlbp1,Col7a1,Col1a1,Lpar6,Pstpip1,Col3a1,Ldlr,Jup,Alx1,Fgfr2,Slc29a3,Gjb3,Actl6b,Fzd2,Gsn,Cyp1b1,Col1a2,Pold1,Nadsyn1,Aebp1,Egfr,Zmpste24,Usb1,Wnt5a,Six5,Pkp1,Ncf1,Fancd2,Enpp1,Rbm28,Ccr1,Ddb2,Fgf3,Sall1,Cyba,Kif1b,Cdh1,Cdh23,Alpl,Vangl2,Tnfrsf11a,Dkc1,Pcgf2,Xpa,Prkaca,Pik3r1,Idh1,Nf1,Sdhc,Traf3ip2,Fgfr1,Ncapg2,Tyr,Psmb8,Gjb2,Dvl3,Chrng,Naga,Tlr4,Krt1,Kat6a,Ube2t,Dsp,Ga…
GOBP_NEGATIVE_REGULATION_OF_LYMPHOCYTE_MEDIATED_IMMUNITY	0.0254223	0.349163	0.503702	1.56115	151	26	Xcl1,Ceacam2,H2-M3,Fcgr2b,Foxj1,Arg1,H2-K1,Ceacam1,Arrb2,Ptpn6
GOBP_CARDIAC_CONDUCTION	0.0254351	0.349163	0.33641	1.39617	170	121	Npr1,Kcna5,Nppa,Jup,Kcne4,Fxyd4,Dsg2,Kcnj14,Cacng5,Zmpste24,Kcnh2,Fxyd1,Slc8a3,Slc8a1,Bin1,Cacna1f,Prkaca,Mef2a,Atp1a3,Dsp,Kcnip1,Atp1b2,Kcnk3,Atp2a3
GOBP_NEURON_FATE_SPECIFICATION	0.0254427	0.349163	0.588115	1.58897	147	15	Nkx2-2,Esrp1,Pou3f2,Fev
GOBP_NEGATIVE_REGULATION_OF_EPIDERMAL_GROWTH_FACTOR_ACTIVATED_RECEPTOR_ACTIVITY	0.0254837	0.349163	-0.60627	-1.65131	107	13	Errfi1,Zfyve28,Cblb,Cblc,Socs5
GOBP_SALIVARY_GLAND_DEVELOPMENT	0.0254981	0.349163	0.5192	1.57675	150	24	Lama1,Fgfr2,Hgf,Tgfb1,Tnf
Johnson_2016_Coexpression_Hippocampus_Human_M21	0.025589	0.349498	0.376032	1.45502	163	78	Angpt1,Serpina3c,Cmtm3,Stat5a,Timp1,Cnn3,Trim47,Parp9,Swap70,Nrros,Plekha4,Vim,Vasn,Cstb,Bank1,Anxa2,Anxa1,Asap3,Ppfia1,Ano6,Msn,Aph1a,Tap1,Nav2,Cd44,Colgalt1,Pabpc1,Aqp1,Pdpn
GOBP_NOREPINEPHRINE_TRANSPORT	0.0255915	0.349498	-0.523267	-1.60589	105	20	Slc22a2,Slc6a2,Hrh3,P2ry12,Agtr2,Adra2c
GOBP_T_CELL_ACTIVATION	0.0257226	0.350816	0.276965	1.29063	193	321	Itgal,Tmem98,Ager,Xcl1,Rsad2,Efnb3,Apbb1ip,Dusp10,Gsn,Tnfsf4,Relb,Yes1,Ceacam2,Scrib,Mad1l1,H2-Ea,Fancd2,Vsir,Lgals3,Vav1,Bmp4,H2-M3,Rab27a,Cd8b1,Zfp36l1,Fcgr2b,Igfbp2,Pik3r1,Bcl3,Pak2,Fgl2,Cd80,Rpl22,Foxj1,Arg1,Nfkbid,H2-K1,Ada,Ceacam1,Wnt1,Zfp36l2,Tnfrsf14,Anxa1,Kit,Cd46,Ccl5,Bcl10,Stk11,Gpnmb,Rabl3,Il2,Sp3,Psmb10,Fcer1g,Grap2,Cd300a,Trp53,Ptpn6,Lgals7,Msn,Laptm5,Sash3,Pik3cd,Csk,Bcl11b,Cd28,B2…
DESCARTES_FETAL_CEREBRUM_MEGAKARYOCYTES	0.0257718	0.350906	0.29148	1.31986	186	242	Pkhd1l1,Cdhr1,Tepsin,S100a4,Cxcl2,Angpt1,Pstpip2,Stx11,Sass6,Rab37,Ccdc61,Tnfsf4,Rab27b,Pcyt2,Gfi1b,Irf2bp1,Zfp689,Larp6,Wnt11,Tjp2,Dock5,Fxyd5,Unc13d,Sft2d3,Dusp23,Ptgis,Endov,Bank1,Lyl1,Zfp287,E2f1,Acrbp,Thoc6,Slc50a1,Mab21l1,Mpp7,Atp2a3,Stk11,Bbc3,Itgb3,Nr5a1,Abca2,Map1a,Cmtm5,Ano6,Grap2,Cenpt,Dcaf4,Fundc1,St3gal4,Cep44,Tap1,Mdm1,Homez
GOMF_POLYPEPTIDE_N_ACETYLGALACTOSAMINYLTRANSFERASE_ACTIVITY	0.0258166	0.350906	0.643767	1.59354	146	11	Galnt6,Galnt7,Galnt18,Galnt1,Galnt13,Galnt14,Galnt3,Galnt16,Galnt10,Galnt2,Galnt11
GOBP_REGULATION_OF_AMPA_RECEPTOR_ACTIVITY	0.0258329	0.350906	-0.522206	-1.60264	106	20	Arc,Cacng3,Nlgn1,Shank3,Mink1,Shank1,Cacng8
HP_OLIGOHYDRAMNIOS	0.0259217	0.351572	-0.321089	-1.39235	89	94	Bmper,Ret,Wnt4,Alg9,Dock6,Hnf1b,Plag1,Cep290,Donson,Gata6,Exosc9,Cspp1,Fanca,Fxr1,Tmem67,Cpt2,Mbtps2,Palb2,Fgf20,Dyrk1a,Greb1l,Invs,B3galt6,Sec24d,Pigyl,Trip4,Wdpcp
GOBP_REGULATION_OF_ENDOCYTIC_RECYCLING	0.0259981	0.351572	-0.635501	-1.64788	111	11	Actn2,Bves,Sorl1
GOBP_WATER_HOMEOSTASIS	0.0260154	0.351572	-0.361502	-1.45494	97	63	Avpr2,Cftr,Met,Cyp11b1,Wfs1,Aqp9,Cyp4f14,Sfn,Avp,Adcy5,Nedd4l,Srf,Aqp11,Grhl3,Prkar2a,Cldn1,Lsr,Tfap2b,Scnn1g,Aloxe3,Adcy4,Adcy3,Hyal2,Inpp5k,Cldn4,Sctr,Alox12,Aqp2,Cyp26b1,Rab11a
Gemma_GSE50423_Contextual_fear_conditioning_in_the_mouse_hippocampus_treatment_contextual.fear.conditioning_Up	0.0260549	0.351572	-0.656949	-1.65814	112	10	Fos,Egr2,Arc,Dusp1,Sgk1
GOMF_NUCLEOSOMAL_DNA_BINDING	0.0260552	0.351572	0.578511	1.58489	149	16	Mta2,Gatad2b,H1f0,Actl6a,Smarcc2,Mbd3,Smarce1,Smarcc1,Mbd2,Smarca4,Hdac2,Hdac1
GOBP_CELL_KILLING	0.0261418	0.352272	0.357285	1.42235	169	93	Ager,Xcl1,C3,Stap1,Ceacam2,Reg3g,H2-Ea,Ccl2,Vav1,H2-M3,Il13,Rab27a,Stxbp2,Fcgr2b,Camp,Unc13d,F2,Arg1,H2-K1,Ceacam1,Cxcl5,Arrb2,Dnase1,Cd5l
GOBP_REGULATION_OF_STRIATED_MUSCLE_CONTRACTION	0.0262274	0.352782	0.388031	1.46393	163	69	Scn4a,Nppa,Jup,Dsg2,Mybph,Slc8a3,Slc8a1,Bin1,Prkaca,Dsp,Gata4,Adora1,Adra1a,Gstm7
HP_FOOT_DORSIFLEXOR_WEAKNESS	0.0262536	0.352782	-0.378613	-1.47617	99	54	Hspb1,Dysf,Actn2,Egr2,Mme,Smchd1,Klhl41,Des,Atp1a1,Neb,Polg,Gdap1,Lyst,Coa7,Sbf2,Sigmar1,Ighmbp2,Nefl,Rai1
GOBP_POSITIVE_REGULATION_OF_STEROID_BIOSYNTHETIC_PROCESS	0.0262839	0.352782	0.564497	1.57205	151	17	Cyp7a1,Fgf1,Adm,Srebf1,Tnf,Star,Nr1d1
HP_LOWER_EXTREMITY_JOINT_DISLOCATION	0.0265363	0.355247	0.298565	1.32962	189	207	Myh3,Tbx4,Slc18a3,Col1a1,Slc6a9,Kif22,Col3a1,Fzd2,Slc12a2,Col1a2,Aebp1,Zmpste24,Wnt7a,Chst11,Wnt5a,Six3,Itga7,Fancd2,Fgfr1,Thra,Cant1,Dvl3,Chrng,Sec31a,Ube2t,Puf60,Rad21,Zic2,Sf3b4,Colec11,Ccdc8,Fbln1,Lonp1,Fance,Cplx1,Smc1a,Smo,Stag2,Fancl,Dhcr7,Lmna,Cdon,Il6st,Sil1,Fancc,Myo9a,Fbln5,Plod1,Atr,Fgfrl1,Snrpb,Ebp,Dhodh,Gtf2i,Ifih1,Smarcal1,B3gat3,Exosc3
HP_SPASTIC_TETRAPLEGIA	0.0265376	0.355247	0.377075	1.45602	169	77	Sox10,Cnp,Nde1,Glyctk,Adgrg1,Cnpy3,Srpx2,Sec31a,Add3,Got2,Samhd1,Auh,Csf1r,Bcl11b,Mcoln1,Slc1a4,Coasy,Colgalt1,Scn3a,Fuca1,Wdr73,Sox2,Ifih1,Arx,Adar,Rnaseh2c,Cacna1e,Tmx2,Stxbp1,Sepsecs,Wars2,Kank1,Hsd17b10
HP_POIKILODERMA	0.0265763	0.355297	0.577885	1.58317	152	16	Col7a1,Usb1,Ddb2,Xpa,Anapc1,Cd28,Blm
GOBP_RETINA_MORPHOGENESIS_IN_CAMERA_TYPE_EYE	0.0266219	0.355437	-0.408594	-1.50872	102	42	Rpe65,Prox1,Prom1,Mfsd2a,Man2a1,Rorb,Lrp5,Rdh13,Hcn1,Ahi1,Ush1c,Calb1
HP_VASCULAR_CALCIFICATION	0.0267857	0.357155	0.508159	1.55642	158	25	Ldlr,Enpp1,Samhd1,Smad6,Apob,Slc20a2,Gata5,Galnt3,Nkx2-5,Nt5e,Ifih1,Stat1,Abcg5,Pdgfrb,Adar,Rnaseh2c
GOBP_TISSUE_REMODELING	0.0268999	0.358206	0.323499	1.37018	182	139	Igfbp5,Cartpt,Ager,Sfrp1,Spp2,P3h4,Car2,Timp1,Foxc1,Ceacam2,Egfr,Tgfb1,Spp1,Plg,Tnfrsf11a,Nf1,Tmbim1,Bgn,Arg1,Capn1,Ceacam1,Lrp6,Ncdn,Gpnmb,Itgb3,Il2,Trp53,Csf1r,Wnt16,Csk,Jag1,S1pr1,Dll4,Pth1r,Iapp,Prkca,Cspg4
HAY_BONE_MARROW_STROMAL	0.0270105	0.358446	0.254034	1.23998	220	547	Igfbp5,Apod,Mlf1,Aspa,Tdo2,Col7a1,Tmem98,Col1a1,Cdc42ep1,Phlda3,Cxcl2,Angpt1,Dcn,Efna1,Col3a1,Ldlr,Mrgprf,Col14a1,Dapk2,Sfrp1,Kcne4,S100a16,Acsm5,Fgf1,Edil3,Emilin1,Steap1,Id3,Gsn,Cyp1b1,Cldn11,Agtr1a,Col1a2,Cp,Sfrp5,Foxc1,Nrp2,Rbp1,Egfr,Pdlim4,Tspan8,Arhgef10,Dennd2a,Mxra8,Adm,Efhd1,Filip1,Tnc,Itgbl1,Rgs3,Rhbdf1,Clic4,Ccl2,Bmp4,Ppic,Lima1,Cnn3,Larp6,Rrad,Trim47,Csf1,Sspn,Myh14,Alpl,Cybrd1,Igfbp2…
GOCC_GLUTAMATERGIC_SYNAPSE	0.0270471	0.358446	-0.2513	-1.25511	72	253	Drd2,Neto1,Dnajb1,Cttnbp2,Actn2,Arc,Cdh8,Abhd17b,Adgrl2,Lrrc4c,Cacng3,Nlgn1,Il1rap,Chrm1,Ppfia2,Dlgap3,Pcdh17,Epha4,Gpc4,Numb,Cdh11,Cnksr2,Camk4,Dgke,Lgi1,Ghrl,Flrt3,Fxr1,Clstn3,Ptprs,Calb1,Plppr4,Arpc5l,Ctnnd1,Lrfn5,Cpt1c,Atp2b2,Abhd6,Grik3,Dgkz,Cplx2,Adam22,Ppm1h,Dlgap2,Cbln2,Adra2c,Rgs7bp,Epha7,Flna,Plcb4
DESCARTES_FETAL_EYE_MICROGLIA	0.0270601	0.358446	0.352812	1.41668	176	98	Cybb,Itgal,Apbb1ip,Tbxas1,Arhgap22,H2-Ea,Spp1,Traf3ip3,Vav1,Gal3st4,Tmem106a,Csf3r,Cd37,Nrros,Ly86,Csf2ra,Irf8,Bank1,Ncf2,Jak2,Olr1,Hck,Stab1,Itgb2,Csf1r,Laptm5,Rab20
HP_RESTRICTIVE_BEHAVIOR	0.0270645	0.358446	0.602828	1.56612	155	13	Grn,Ntng1,Sqstm1,Trem2,Tmem106b,Stxbp1,Vcp,C9orf72
Cembrowski_HippoSeq_ca4__VS__ca3_d-ca3_v-ca2-ca1_d-ca1_v	0.0271226	0.358446	0.507522	1.55447	160	25	Gal,Calb2,Camk2n2,Pmp22,Rgs12,Rpl23,Psmb10,Sema6b,Rac3,Rabac1
GOBP_REGULATION_OF_NEURONAL_SYNAPTIC_PLASTICITY	0.0271298	0.358446	-0.425702	-1.51429	106	36	Drd2,Neto1,Egr2,Arc,Slc4a10
Astrocyte_All_Zhang_JNeuro_2014	0.0272109	0.359049	0.46777	1.52798	163	33	Slc14a1,Kcnn3,Hgf,Egfr,Itga7,Tnc,Slc4a4,Slc6a11,Sorcs2,Mlc1,Plcd4,Fgfr3,Ppp1r3c,Lrig1
GOBP_ANTIMICROBIAL_HUMORAL_RESPONSE	0.0272669	0.359321	0.397057	1.46798	168	62	S100a9,Cxcl2,Reg1,Reg3g,Pgc,Ccl2,Jchain,Camp,F2,Bcl3,Bpifa2,Klk1b1,H2-K1,Cxcl5,Fam3a,Colec11,Rarres2,Cxcl10,Klk1b3
HP_FETAL_POLYURIA	0.0274383	0.361111	-0.652628	-1.64723	118	10	Clcnkb,Ret,Bsnd,Clcnka,Fgf20,Greb1l
GOBP_REGULATION_OF_SMAD_PROTEIN_SIGNAL_TRANSDUCTION	0.0275827	0.362302	0.554048	1.56812	160	18	Tgfb1,Bmp4,Bmpr1a,Veph1,Smad4,Dab2,Jak2,Fam89b
HP_DECREASED_TESTICULAR_SIZE	0.0276002	0.362302	-0.317599	-1.38123	94	96	Cyp11a1,Ccdc141,Nr0b1,Fam111a,Cftr,Lhx4,Zmynd15,Dusp6,Dmxl2,Satb2,Pmm2,Sema3a,Flrt3,Taf4b,Fmr1,Tacr3,Mbtps2,Phf6,Arl6,Fgf17,Kcnj6,Fgf8,Ercc5,Gba2,Thoc2,Ercc3
HP_ABNORMAL_BLOOD_ION_CONCENTRATION	0.0276792	0.362869	-0.25976	-1.27124	77	218	Cyp11a1,Avpr2,Slc34a1,Nr0b1,Mlxipl,Clcnkb,Fam111a,Cldn19,Slc3a1,Ret,Bsnd,Alas2,Jmjd1c,Slc30a10,Cyp11b1,Scn4b,Piezo1,Slc39a8,Phex,Atp1a1,Slc4a1,Snx10,Kl,Hsd11b2,Clcnka,Prf1,Atp6v0a4,Nr3c1,Trio,Traf3,Limk1,Bmp2,Rreb1,Txnrd2,Gnas,Nfkb2,Lyst,Slc7a7,Gna11,Kcnq1,Gata3,Invs,Cdkn1a,Abcb6,Ostm1,Car12,Ehhadh,Btk,Gabra3,Steap3,Scnn1g,Abcc6,Hnf4a,Fgf23,Cacna1d,Apc2,Ap2s1,Camkmt,Cav1,Ccnd1,Lpin1
HP_HEMIVERTEBRAE	0.0277224	0.362967	0.461461	1.52363	166	35	Myh3,Fzd2,Wnt7a,Wnt5a,Tbx2,Fgfr1,Dvl3,Puf60,Rad21,Stag2,B3glct,Jag1,Ccdc22,Ebp,Sox2,Chd7,Son,Cdk10,Fancb
GOBP_GLYCOLIPID_CATABOLIC_PROCESS	0.027932	0.365093	0.60125	1.56202	160	13	Gm2a,Neu3,Naga,Galc,Hexa,Hexb,Fuca1,Prkcd,Neu1
HP_ABNORMAL_ANTERIOR_EYE_SEGMENT_MORPHOLOGY	0.0279567	0.365093	0.239329	1.19939	242	849	Cdhr1,Krt71,Sox10,Rlbp1,Col7a1,Col1a1,Lpar6,Fgf5,Dcn,Col3a1,Ldlr,Kcnn3,Lcat,Arsg,Alx1,Fgfr2,Hmx1,Mag,Slc29a3,Gjb3,Actl6b,Tctn1,Tubb2b,Mks1,Gsn,Cyp1b1,Col1a2,Gusb,Lemd2,Jam3,Foxc1,Aebp1,Sox11,Zmpste24,Usb1,Hsf4,Psat1,Fdxr,Six3,Cldn16,Tbx2,Scarf2,Adamtsl4,Dnai1,Mfap5,Srebf1,Fancd2,Trpv4,Polg2,Ccr1,Ddb2,Fgf3,Sall1,Slc4a4,Cln3,Ldhd,Kif1b,Pitx3,Bmp4,Cacna1f,Lrp2,Espn,Ctdp1,Adamts10,Cdh23,Rab27a,Spint2…
GOBP_NEGATIVE_REGULATION_OF_VASCULAR_PERMEABILITY	0.0280131	0.365359	0.561395	1.56341	161	17	Angpt1,Ceacam2,Adm,Ddah1,Ceacam1,Cldn5,Vegfa
JOHANSSON_GLIOMAGENESIS_BY_PDGFB_UP	0.0280587	0.365402	0.438962	1.50212	171	41	Cdk1,Cd9,Pbk,Chst11,Spp1,Cdc20,Mcm2,Mcam,Rnf213,Pcna,Tmem176b,Plk1,Mcm3,Ppfibp1
GOMF_PROTEIN_FOLDING_CHAPERONE	0.0280885	0.365402	-0.474656	-1.55602	112	26	Hspa1a,Hspb1,Dnajb1,Hspa14
HP_POLYURIA	0.0283371	0.367166	-0.474417	-1.55523	113	26	Avpr2,Slc34a1,Clcnkb,Bsnd,Atp1a1,Clcnka,Nphp1,Tmem67
HP_TONIC_SEIZURE	0.0283726	0.367166	-0.344608	-1.42536	105	71	Mbd5,Cux2,Dmxl2,Ngly1,Scn1a,Cask,Gnao1,Kcnq2,Pcdh19,Taok1,Scn1b,Kcnq3,Syngap1,Prrt2,Grin2a,Gabrb3,Kcnq5,Gabra1,Dock7,Hivep2,Pura,Ppp3ca,Vps53,Kif1a,Ash1l,Chd2,Dync1h1,Rab11a
GOBP_EMBRYONIC_ORGAN_DEVELOPMENT	0.0283886	0.367166	0.277603	1.28712	212	305	Mfap2,Tbx4,Aldh1a2,Efna1,Zic3,Alx1,Fgfr2,Fzd2,Tubb2b,Id3,Neurog1,Foxc1,Krt8,Sox11,Chst11,Wnt5a,Tgfb1,Th,Tifab,Six3,Adm,Tbx2,Vax2,Mfap5,Tprn,Pbx3,Sall1,Bmp4,Hoxb7,Tfeb,Tnf,Wnt11,Spint2,Zfp36l1,Vangl2,Pbx1,Pkd1,Pcgf2,Zic1,Gli1,Ttc39c,Mapk3,Vash2,St14,Gata4,Tbr1,Ada,Wnt1,Shox2,Bmpr1a,Tfap2a,Lrp6,Msx1,Kit,Myo6,Rarg,Gcm1,Efemp1,Col11a1,Rarres2,Tead2,Insig1,Pitx2,Dlx5,Pcsk5,Sp3,Smo,Trp53,Hipk2,Cdx2,Plc…
GOBP_CELL_FATE_SPECIFICATION	0.0284008	0.367166	0.413935	1.4791	175	51	Nkx2-2,Tbx4,Esrp1,Sfrp2,Wnt5a,Tbx2,Wnt11,Eya2,Pou3f2,Fev,Tbr1,Bmpr1a,Tbx19,Fkbp8,Smo
GOMF_CATION_CHANNEL_ACTIVITY	0.028405	0.367166	-0.252486	-1.25498	77	243	Kcnh5,Htr1b,Abcc9,Trpc4,Grin3b,Panx1,Ccdc51,Kcnv1,Kcnj13,Cacng3,Scn4b,Cacna2d3,Piezo1,Kcne1,Gria3,Kcnk9,Scn3b,Slc24a1,Chrnb2,Kcnk12,Trpm8,Slc24a4,Kcnq4,P2rx3,Trpc3,Kcnh7,Hcn1,Cnga4,Tmem63a,Cacnb2,Kcnn1,Kcnip4,Kcnj9,Trpv6,Scn1a,Cachd1,Trpc5,Kcnh1,Grik3,Cacna1a,Chrna5,Kcns3,Kcnq2,Kcnq1,Cacng8,Cacna1b,Fkbp1b,Scn11a,Slc24a2,Chrna3,Cacna1g,Itpr1,Kcnj6,Chrna1,Tmem37,Kcnab1,Scn1b,Kcnc2,Scnn1g,Kcnq3,Gpm6…
GOBP_INTERLEUKIN_8_PRODUCTION	0.0284435	0.367196	-0.367716	-1.46188	107	59	Hspa1a,Klf4,Tlr2,Adipoq,Cd2,F2r,Nos2,Lbp
FAN_EMBRYONIC_CTX_BRAIN_ENDOTHELIAL_2	0.0285988	0.368732	0.288472	1.31062	208	250	Ppp1r14a,Apod,Pde7b,Cdc42ep1,Dcn,Col3a1,Adora2b,Papss2,Pde8a,Kcne4,Rftn1,Cd9,Slc12a2,Col1a2,Timp1,Aebp1,Rbp1,Pmp22,Uaca,Myof,Tbx2,Foxs1,Arhgap42,Lima1,Cnn3,Rhoc,Zic1,Nid2,Sparc,Fstl1,Bgn,Heyl,Lgals3bp,Unc5b,Vim,Ada,Mcam,Ctnnbl1,Anxa2,Fbln1,Atp1b2,Myo6,Amotl1,Ifitm3,Arhgef12,Spry1,Isyna1,Ccr10,Serping1,Ppfibp2,Rasl12,Ilk,Galnt18,Slc20a2,Amotl2,Ggt1,Pcdh18,Nt5dc2,Pdlim1,Pth1r,Vstm4,Lmna,Cspg4,Nr2f2…
GOBP_REGULATION_OF_NON_CANONICAL_WNT_SIGNALING_PATHWAY	0.0286689	0.369167	0.537987	1.56149	167	20	Sfrp1,Sfrp2,Wnt5a,Tiam1,Wnt5b,Plekha4,Rnf213,Dab2,Ift80,Spef1,Daam2,Csnk1e
GOBP_POSITIVE_REGULATION_OF_MONONUCLEAR_CELL_MIGRATION	0.0288321	0.370735	0.433237	1.49779	176	43	Ager,Xcl1,Wnt5a,Ccr1,Lgals3,Tnf,Calr,Tnfrsf14,Ccl5,Cxcl10,Ano6,Oxsr1,Wnk1,Pycard,Fadd,Ccr6,Adam17
GOBP_EPITHELIUM_DEVELOPMENT	0.0288638	0.370735	0.239071	1.19797	250	846	Itgax,Igfbp5,Krt71,Gal,Nkx2-2,Tbx4,Sox10,Aldh1a2,Erbb4,Hapln2,Cdk1,Lama1,Txnip,Zic3,Myc,Jup,Sfrp1,Fgfr2,Onecut1,Hgf,Fgf1,Dsg2,Vasp,Fa2h,Tctn1,Krt24,Sapcd2,Fzd2,Ddr1,Dusp10,Id3,Esrp1,C3,Foxc1,Ceacam2,Egfr,Scel,Krt8,Sox11,Zmpste24,Wnt7a,Sfrp2,Wnt5a,Tgfb1,Reg3g,Scrib,Six3,Adm,Tbx2,Pkp1,Tiam1,Adamtsl4,Tprn,Cldn3,Pkp4,Casr,Lgals3,Wnt5b,Cnfn,Sall1,Apcdd1,Tnc,Cdhr2,Clic4,Pitx3,Bmp4,Lrp2,Pck2,Hoxb7,Btg1,…
HP_ABNORMALITY_OF_LOWER_LIMB_JOINT	0.0289003	0.370735	0.259831	1.25138	230	463	Myh3,Gjc2,Tbx4,Slc18a3,Col7a1,Col1a1,Slc6a9,Pstpip1,Kif22,Col3a1,Fgfr2,Slc29a3,Fa2h,Fzd2,Slc12a2,Car2,Col1a2,Gusb,Slc34a3,Aebp1,Sox11,Zmpste24,Psat1,Wnt7a,Chst11,Wnt5a,Tgfb1,Six3,Itga7,Scarf2,Evc,Fancd2,Trpv4,Enpp1,Rttn,Sall1,Adgrg1,Ctdp1,Inppl1,Dmp1,Prkaca,Nf1,Fgfr1,Psmb8,Thra,Gli1,Ky,Cant1,Bgn,Gjb2,Mmp13,Dvl3,Chrng,Sec31a,Kat6a,Cyp19a1,Ube2t,Galc,Capn1,Puf60,Kif5a,Rad21,Zic2,Sf3b4,Colec11,Ccdc8…
Park_2011_Coexpression_Hippocampus_Mouse_sienna3	0.0289757	0.371233	0.503839	1.54318	171	25	Cartpt,Rprm,Trh,Glra2,Meis1,Zbtb7c
HU_FETAL_RETINA_MULLER	0.0290505	0.371721	0.45834	1.51332	174	35	Nnat,Fabp7,Rcvrn,Spp1,Zfp36l1,Vim,Myo10,Spon1,Cdc42ep4,Gad2,Rassf4,Bex2,Ckb,Sox2,Lgi4
GOBP_POSITIVE_REGULATION_OF_SMAD_PROTEIN_SIGNAL_TRANSDUCTION	0.0291464	0.372325	0.59899	1.55615	167	13	Tgfb1,Bmp4,Bmpr1a,Smad4,Dab2,Jak2
GOBP_RESPONSE_TO_INTERFERON_GAMMA	0.029171	0.372325	0.332386	1.38017	195	122	Cdc42ep2,Xcl1,Rab7b,Gsn,Cd40,Wnt5a,Ccl3,Trim25,H2-Ea,Dapk3,Stxbp3,Ccl2,H2-M3,Trim26,Parp9,Tlr4,Vim,Slc26a6,Arg1,Irf8,H2-K1,Mrc1,Star,Camk2a,Jak2,Ccl5,Ccl22,Ifitm3,Hck,Cdc42ep4,Vamp3,Trp53,Gch1,Irf5,Rab20,B2m
GOBP_MONOCYTE_CHEMOTACTIC_PROTEIN_1_PRODUCTION	0.029386	0.374341	0.618811	1.57	167	12	Apod,C1qtnf3,Ager,Erbin
DURANTE_ADULT_OLFACTORY_NEUROEPITHELIUM_OLFACTORY_ENSHEATHING_GLIA	0.0294028	0.374341	0.357709	1.41796	191	89	Sox10,Cnp,Plekhb1,Edil3,Pdlim4,Pmp22,Tspan8,Fxyd1,Spp1,Erbb3,Clic4,Scrg1,Cnn3,Sparc,Plekha4,Vim,Tmem176b,Cryab,Rarres2,Ifitm3,Gpr37l1,Cmtm5
HP_FEMALE_EXTERNAL_GENITALIA_IN_INDIVIDUAL_WITH_46_XY_KARYOTYPE	0.029495	0.374722	-0.597474	-1.62735	124	13	Cyp11a1,Nr0b1,Ar
GOBP_NEGATIVE_REGULATION_OF_CELL_CYCLE	0.0295443	0.374722	0.259545	1.24979	235	462	Mdc1,Gjc2,Mlf1,Rprm,Cdk1,Espl1,Gtse1,Cdk5rap1,Cdk5rap2,Myc,Hhex,Atf5,Cdk2,Foxc1,Egfr,Sox11,Tgfb1,Hbp1,Fbxo5,Scrib,Tfap4,Ring1,Mad1l1,Gfi1b,Fancd2,Ccnf,Rassf1,Bin1,Bmp4,Btg1,H2-M3,Ing4,Tnf,Psmd9,Zfp36l1,Rhob,Pttg1,Pkd1,Cnot10,Pcgf2,Cdc20,Prkaca,Terf1,Psmb8,Xrcc3,Inhba,Fbxo4,Camk2n1,Calr,Epc1,Cdkn2a,Cdc14b,Cep63,Rpl23,Nme6,Foxo4,Rad21,Zfp36l2,Pcna,E2f1,Zfp385a,Plk1,Cdk6,Ppp1r15a,Stk11,Nubp1,Dmrt1,G…
HP_APLASIA_HYPOPLASIA_OF_THE_PALMAR_CREASES	0.029561	0.374722	0.618597	1.56945	168	12	Myh3,Slc18a3,Dok7,Musk,Plod3,Slc39a13
GOBP_DETECTION_OF_LIGHT_STIMULUS	0.0295812	0.374722	-0.385171	-1.47021	112	49	Rpe65,Gnat2,Pde6b,Pde6a,Gpr88,Opn3,Reep6,Rgr,Opn4,Ccdc66,Rho,Trpc3,Gnaq
GOBP_EXOCYTOSIS	0.0296173	0.374722	0.246506	1.21952	249	676	Itgax,S100a9,Cybb,Gpr84,Itgal,Tbc1d10c,Exoc3l,Cplx3,Enpp4,Serpina3c,Jup,Spp2,Hgf,Stx11,Stbd1,Cd9,Endod1,Rab37,Gsn,Llgl2,Rhog,Clec3b,Arhgap45,Timp1,Gusb,C3,Rab27b,Stx2,Ceacam2,Gm2a,Cnn2,Wnt7a,Mvp,Ctsz,Tgfb1,Ormdl3,Pkp1,Rab5b,Gnai2,Dgat1,Vat1,Padi2,Stxbp3,Ccr1,Lgals3,Cyba,Plg,Dok3,Il13,Rab27a,Stxbp2,Fcgr2b,Camp,Idh1,Tmbim1,Unc13d,Sparc,Cant1,Grn,Syt8,Dpp7,Lgals3bp,Fgl2,Krt1,Tmed10,Syngr2,Tmem79,Dsp…
HP_LEIOMYOSARCOMA	0.0296981	0.374997	-0.493829	-1.56966	121	23	Tlr2,Ptpn12,Ptprj,Aurka,Pik3ca,Pdgfrl,Dlc1,Mlh3,Bub1,Ccnd1
GOBP_CELLULAR_RESPONSE_TO_BIOTIC_STIMULUS	0.029713	0.374997	0.313213	1.35167	205	159	Tspo,Cxcl2,Txnip,Cd40,Tnfsf4,Stap1,Cd180,Zmpste24,Wnt5a,Tgfb1,Igfbpl1,Tnip2,Tnf,Fcgr2b,Ly86,Mapk3,Tlr4,Cd80,Vim,Arg1,Irf8,Mrc1,Cxcl5,Star,Cactin,Nr1d1,Rela,Ccl5,Litaf,Bcl10,Cxcl10,Sirt2,Pabpn1,Smc1a,Hck,Abcc2,Trp53,Sbno2,Ppp1r15b,Mapk8,Mus81,Myd88,Prkca,Bcl2l11,Pycard,Pde4b,Il36b,Sash1,Fzd5,Capn2,Cd6
GOBP_REGULATION_OF_MEMBRANE_POTENTIAL	0.0298696	0.376505	-0.2379	-1.22843	70	349	Drd2,Neto1,Slc34a1,Kcnh5,Gabra6,Actn2,Cldn19,Gpr88,Bves,Kdr,Cftr,Clcn1,Rims2,Npy2r,Cux2,Ptpn3,Scn4b,Nlgn1,Piezo1,Slc39a8,Edn1,Atp1a4,Kcne1,Gria3,Kcnk9,Chrm1,Scn3b,Gjc1,Atp1a1,Popdc3,Chrnb2,Kcnk12,Gabrg1,Gna14,P2rx3,Jun,Shank3,Ghrl,Myoc,Kcnh7,Hcn1,Gnaq,Cacnb2,Rgs4,Fmr1,Nedd4l,Ucp2,Adrb1,Fgf14,Scn1a,Cck,Trpc5,Kcnh1,Grik3,Cacna1a,Chrna5,Gna11,Shank1,Kcnq1,Gper1,Rgs7bp,Cacna1b,Fkbp1b,Scn11a,Flna,Chrn…
GOMF_THYROID_HORMONE_RECEPTOR_BINDING	0.0302509	0.3804	-0.47908	-1.5553	122	25	Znhit3,Jmjd1c,Oasl1,Tacc1,Arid5a,Med30,Nr0b2,Trip6
HP_ABNORMAL_CONSUMPTION_BEHAVIOR	0.0302859	0.3804	-0.323614	-1.38465	106	86	Avpr2,Mbd5,Slc3a1,Hnf1b,Cyp11b1,Wfs1,Mn1,Satb2,Hsd11b2,Clcnka,Avp,Nphp1,Col13a1,Tmem67,Gnas,Cacna1a,Slc7a7
HP_NEVUS	0.0303076	0.3804	0.344633	1.3962	199	103	Myh3,Col7a1,Col3a1,Fgfr2,Fzd2,Cyp1b1,Wnt5a,Rbm28,Ddb2,Tnfrsf11a,Pcgf2,Xpa,Sdhc,Fgfr1,Tyr,Dvl3,Chrng,Cdkn2a,Rras,Puf60
GOBP_REGULATION_OF_LIPOPROTEIN_METABOLIC_PROCESS	0.0303609	0.3804	0.596866	1.55063	174	13	Apod,Angptl8,Itgb3,Rabl3
GOBP_ADENYLATE_CYCLASE_INHIBITING_G_PROTEIN_COUPLED_RECEPTOR_SIGNALING_PATHWAY	0.0303757	0.3804	-0.350941	-1.4267	113	66	Drd2,Htr1b,Npy2r,Npy1r,Hrh3,Edn1,Hrh4,Chrm1,Htr5a,P2ry12,Mchr1,Grm7,Adcy5,Rgs2,Htr1f,Grik3
HP_OPISTHOTONUS	0.0304341	0.3804	0.481962	1.53035	182	29	Aspa,Nde1,Gcdh,Psat1,Glyctk,Cars2,Galc,Tsen54
GOMF_NEUROTRANSMITTER_RECEPTOR_ACTIVITY	0.030441	0.3804	-0.32693	-1.39008	106	84	Drd2,Htr1b,Gabra6,Htr6,Grin3b,Hrh3,Gria3,Hrh4,Hrh1,Chrm1,Htr5a,Chrnb2,Gabrg1,Adrb1,Htr1f,Grik3,Chrna5,Chrna3,Chrna1,Gabrg3,Gabra3,Grin2a,Gabrb3,Gria4,Gabra1
HP_CONGENITAL_HIP_DISLOCATION	0.0305529	0.380612	0.402627	1.46196	188	57	Slc18a3,Col1a1,Kif22,Col3a1,Wnt7a,Itga7,Thra,Puf60,Ccdc8,Fbln1,Lonp1
GOBP_OSTEOBLAST_DEVELOPMENT	0.0305718	0.380612	-0.612885	-1.6254	130	12	Smad3,Tnn,Satb2,Lrp5
GOBP_REGULATION_OF_BONE_REMODELING	0.0306538	0.380612	0.433506	1.49067	187	42	Cartpt,Sfrp1,Car2,Egfr,Spp1,Tnfrsf11a,Nf1,Itgb3,Csf1r,Csk,S1pr1,Iapp,Prkca
GOBP_HUMORAL_IMMUNE_RESPONSE	0.0306586	0.380612	0.321378	1.36244	208	140	S100a9,Cxcl2,C3,Reg1,Reg3g,C6,Pgc,Ccl2,Tfeb,Jchain,Tnf,Fcgr2b,Camp,F2,Traf3ip2,Bcl3,Cpb2,Bpifa2,Krt1,Klk1b1,Foxj1,H2-K1,Cxcl5,Fam3a,Colec11,Cd46,Rarres2,Cxcl10,Cd5l,Pros1,Cr2,Serping1,Klk1b3,Psmb10,C3ar1,Ptpn6
GOBP_TELOMERE_MAINTENANCE_VIA_SEMI_CONSERVATIVE_REPLICATION	0.0307092	0.380612	0.516926	1.55184	180	23	Pola2,Pole2,Pold1,Pold2,Rfc3,Pola1,Terf1,Pcna
HP_ABNORMAL_SERUM_INTERFERON_LEVEL	0.0307149	0.380612	0.651894	1.57496	173	10	Pola1,Psmb8,Samhd1,Ifih1,Stat1,Adar,Rnaseh2c
GOBP_MELANOCYTE_DIFFERENTIATION	0.0307452	0.380612	0.571378	1.56534	176	16	Sox10,Enpp1,Rab27a,Kit,Hps4,Hps6,Usp13,Tyrp1
GOMF_OXIDOREDUCTASE_ACTIVITY_ACTING_ON_SINGLE_DONORS_WITH_INCORPORATION_OF_MOLECULAR_OXYGEN	0.0307581	0.380612	-0.524127	-1.58383	126	19	Hpd,Rpe65,Cdo1,P4ha1,P4ha3,Ido1,Miox,Pir,P4ha2,Hpdl,Aloxe3
STARK_HYPPOCAMPUS_22Q11_DELETION_UP	0.030893	0.381011	-0.396837	-1.47806	118	44	Neto1,Cdk5r1,St3gal2,Gpr68,Rph3a,Camkk2,Slc17a7,Mtmr4,Ywhag,Ids,Bsn,Cpeb4,Cntnap1,Trak1,Rab6b
GOBP_RESPONSE_TO_LAMINAR_FLUID_SHEAR_STRESS	0.0308969	0.381011	-0.646463	-1.63167	133	10	Klf4,Klf2,Ets1
HP_HYPERALDOSTERONISM	0.0309029	0.381011	-0.512121	-1.57169	127	20	Cyp11a1,Clcnkb,Bsnd,Cyp11b1,Clcnka
GOBP_REGULATION_OF_SYNAPTIC_TRANSMISSION_GABAERGIC	0.0309887	0.381605	-0.477346	-1.54967	125	25	Drd2,Htr1b,Npy5r,Nlgn1
GOMF_RRNA_BINDING	0.0310407	0.381616	0.439819	1.49841	189	40	Rpl12,Cirbp,Rps9,Tst,Rpl23,Rpl11,Mdm2,Emg1,Ddx28,Eri1,Ptcd3,Ppan,Eef2,Nol12,Mrpl20,Mrps27,Rps3,Mrps7,Mrps6,Eral1,Rcc1l,Mrpl18,Rps5
GOBP_ENDOCRINE_SYSTEM_DEVELOPMENT	0.0310653	0.381616	0.344002	1.39364	204	103	Nkx6-2,Nkx2-2,Tspo,Aldh1a2,Onecut1,Gipr,Wnt5a,Six3,Sall1,Bmp4,Cdh1,Wnt11,Pbx1,Pou3f2,Nf1,Thra,Gli1,Mapk3,Fstl3,Pax6,Bmpr1a,Anxa1,Tbx19,Msx1,Cdk6,Gsk3a,Nr5a1,Pitx2,Wt1,Smo
GOBP_CELL_CYCLE_G1_S_PHASE_TRANSITION	0.0311025	0.381616	0.294684	1.31972	223	215	Gjc2,Pola2,Kcna5,Cdk1,Gtse1,Myc,Fam83d,Pole2,Mcm7,Cdk2,Cdk18,Egfr,Eif4ebp1,Fbxo5,Gfi1b,Esrrb,Cdc25a,Pkd1,Cnot10,Pola1,Ccna1,Gli1,Mcm2,Mcm5,Map3k11,Inhba,Cdkn2a,Plpp2,Pcna,E2f1,Anxa1,Zfp385a,Camk2a,Mcm10,Bid,Cdk6,Mcm3,Nasp,Gpnmb,Mdm2,Fbxo7,Cdc45,Appl2,Trp53,Ptpn6,Bcat1,Myo16,Nacc2,Cdk16,Eif4e,Rdx,Pcbp4,Prkdc,Cnot8,Arid3a,Hinfp,Pagr1a
GOBP_NEGATIVE_REGULATION_OF_LEUKOCYTE_CELL_CELL_ADHESION	0.0312309	0.382502	0.356347	1.41542	203	90	Ccl28,Xcl1,Tnfsf4,Ceacam2,Scrib,Mad1l1,Vsir,Lgals3,Bmp4,H2-M3,Fcgr2b,Fgl2,Cd80,Foxj1,Arg1,Ceacam1,Tnfrsf14,Anxa1,Gpnmb,Il2,Cd300a,Ptpn6,Lgals7,Laptm5,Wnk1,Zc3h8,Il4ra,Irf1
GOCC_POSTSYNAPTIC_MEMBRANE	0.03125	0.382502	-0.258326	-1.26562	87	219	Drd2,Neto1,Gabra6,Actn2,Arc,Abhd17b,Adgrl2,Grin3b,Lrrc4c,Cacng3,F2r,Nlgn1,Gria3,Chrm1,Htr5a,Slc30a1,Pcdh17,Epha4,Chrnb2,Gabrg1,Grm7,Cnksr2,Shank3,Lzts1,Flrt3,Clstn3,Ptprs,Col13a1,Rph3a,Fmr1,Plppr4,Lrfn5,Ddn,Atp2b2,Abhd6,Kcnh1,Grik3,Adam22,Tenm2,Chrna5,Sigmar1,Shank1,Adra2c,Rgs7bp,Epha7,Cacng8,Chrna3,Srgap2,Chrna1,Gabrg3,Pten,Gabra3,Kcnc2,Lin7a,Prrt2,Grin2a,Sorcs3,Gabrb3,Gria4,Gabra1,Lrrtm1,Abhd17…
GOBP_POSITIVE_REGULATION_OF_RHO_PROTEIN_SIGNAL_TRANSDUCTION	0.0313879	0.383726	0.516061	1.54924	184	23	Abra,Lpar6,Col3a1,Lpar1,Adgrg1,Akap13,Net1
HP_TESTICULAR_ATROPHY	0.0315887	0.385337	-0.645587	-1.62946	136	10	Ar,Wfs1,Polg,Bmp2
GOBP_REGULATION_OF_CELL_SUBSTRATE_JUNCTION_ORGANIZATION	0.0315956	0.385337	-0.364956	-1.44629	119	58	Smad3,Wnt4,Kdr,Phldb2,Nrp1,Dmtn,Arhgap6,Ptprj,Myoc,Iqgap1,Tek,Epha3,Fam107a,Dlc1,Fmn1,Pten,Wdpcp,Mmp14,Tsc1,Rock1
HP_HEREDITARY_NONPOLYPOSIS_COLORECTAL_CARCINOMA	0.0318171	0.387167	-0.468237	-1.53497	127	26	Tlr2,Ptpn12,Ptprj,Aurka,Pik3ca,Pdgfrl,Dlc1,Mlh3,Bub1,Ccnd1,Msh6
HP_SCALING_SKIN	0.0318968	0.387167	0.515544	1.54769	187	23	Egfr,Zmpste24,Pkp1,Chst8,Krt1,Sult2b1,Rnf168,Samhd1,Carmil2,Card14,Lmna,Adam17
GOBP_ESTABLISHMENT_OF_PLANAR_POLARITY_OF_EMBRYONIC_EPITHELIUM	0.0319506	0.387167	0.649808	1.56992	180	10	Sfrp1,Fzd2,Sfrp2,Wnt5a,Dvl3
GOBP_ESTABLISHMENT_OF_PLANAR_POLARITY_INVOLVED_IN_NEURAL_TUBE_CLOSURE	0.0319506	0.387167	0.649808	1.56992	180	10	Sfrp1,Fzd2,Sfrp2,Wnt5a,Dvl3
GOMF_NEUTRAL_AMINO_ACID_TRANSMEMBRANE_TRANSPORTER_ACTIVITY	0.0319719	0.387167	0.484058	1.52319	190	28	Slc6a9,Slc1a5,Slc36a1,Slc38a3,Slc38a6,Slc7a5,Slc7a11,Slc3a2,Slc38a7,Slc7a10,Slc32a1,Slc1a4,Slc38a1,Slc6a6,Slc36a2
GOBP_RHO_PROTEIN_SIGNAL_TRANSDUCTION	0.0319745	0.387167	0.343501	1.39161	210	103	Abra,Cdc42ep2,Lpar6,Cdc42ep1,Col3a1,Lpar1,Rhog,Agtr1a,Col1a2,Arhgef10,Myo9b,Arhgap42,Adgrg1,Akap13,Net1,Rhob,Eps8l1,Gna12
HP_ABSENT_PALMAR_CREASE	0.0321271	0.388178	0.648782	1.56744	181	10	Myh3,Slc18a3,Dok7,Musk,Slc39a13
ZHONG_PFC_C3_UNKNOWN_INP	0.0321393	0.388178	0.483952	1.52286	191	28	Cdk1,Hjurp,Fam83d,Cdca2,Ube2t,Birc5,Penk,Dlgap5,Prc1,Ube2c
GOCC_MYOFILAMENT	0.0321729	0.388178	-0.530737	-1.58147	133	18	Tnnc1,Tnnt1,Tnnt2,Tnni2,Fhod3
HP_ABNORMAL_CIRCULATING_RENIN	0.0322112	0.388179	-0.523073	-1.58065	132	19	Cyp11a1,Avpr2,Cyp11b1,Hsd11b2,Clcnka
GOBP_POSITIVE_REGULATION_OF_DNA_RECOMBINATION	0.0324297	0.390031	0.478578	1.51961	194	29	Cd40,Tnfsf4,Tgfb1,Kmt5b,Wrap53,Il2,Cd28,Msh2,Exosc3,Mad2l2,Timeless,Hmces,Fancb,Rad51ap1,Ptprc,Rif1,Wdr48,Mms19
GOMF_OXIDOREDUCTASE_ACTIVITY_ACTING_ON_THE_CH_CH_GROUP_OF_DONORS	0.0324517	0.390031	0.419282	1.47512	199	47	Gcdh,Tbxas1,Acad10,Dus2,Sdhc,Tm7sf2,Ptgr2,Acadvl,Acox2,Acadl,Dhcr7,Akr1c18,Dhodh,Dus4l,Bdh2,Acad11,Sdhb,Sdhd,Mecr,Dpyd,Ivd,Decr1,Lbr,Blvra,Akr1d1,Ptgr1,Dus1l,Decr2,Acadm,Fasn,Pecr
HP_CARDIAC_VALVE_CALCIFICATION	0.0324801	0.390031	0.646482	1.56189	183	10	Zmpste24,Smad6,Gata5,Lmna,Nkx2-5,Ifih1
MCCLUNG_COCAIN_REWARD_4WK	0.0325459	0.390359	-0.369365	-1.45162	123	56	Klf4,Dnajb1,Fos,Dusp1,Aass,Col8a1,P4ha1,Dusp6,Guca2a,Per1,Klf5,Pdpk1,Traf6,Klf10
GOBP_REGULATION_OF_CELLULAR_PROTEIN_LOCALIZATION	0.0327209	0.391994	0.259528	1.24522	259	439	Apod,Tmem98,Erbb4,Cdk1,Angpt1,Gtse1,Jup,Prr5l,Slc35d3,Tmem30b,Sapcd2,Gsn,Rhog,Egfr,Stac3,Wnt5a,Tgfb1,Micall2,Ormdl3,Srebf1,Ablim3,Mief2,Lgals3,Cln3,Bmp4,Ppp3cc,Cdh1,Tnf,Dkc1,Zic1,Prkaca,Ezr,Pik3r1,Cep250,Parp9,Tmbim1,F2,Terf1,Os9,Otud7b,Mrap2,Dvl3,Agr2,Fbxo4,Mrap,Lzts2,Rbm22,Vamp8,Stac2,E2f1,Ppfia1,Mgat3,Plk1,Slc7a11,Bid,Rangap1,Dab2,Jak2,Stk11,Gsk3a,Bbc3,Itgb3,Abca2,Zmynd8,Map1a,Insig1,Pdzk1,Pin…
GOBP_GLYCOSYLCERAMIDE_METABOLIC_PROCESS	0.0327897	0.392355	0.594133	1.54353	188	13	Fa2h,Gal3st1,Ugt8a,Naga,Galc,Prkaa1,Prkcd
GOBP_REGULATION_OF_RESPONSE_TO_OSMOTIC_STRESS	0.0328332	0.392413	0.645561	1.55966	185	10	Efhd1,Cln3,Mlc1,Micu1,Arhgef2,Slc25a23
GOBP_CELLULAR_RESPONSE_TO_STEROL	0.0330033	0.392719	0.566737	1.55263	189	16	Cyp7a1,Inhba,Lrp6,Gpld1,Insig1,Smo,Mlc1
GOBP_NEGATIVE_REGULATION_OF_CELL_MIGRATION_INVOLVED_IN_SPROUTING_ANGIOGENESIS	0.0330345	0.392719	-0.592276	-1.61319	139	13	Klf4,Mmrn2
GOBP_DORSAL_VENTRAL_PATTERN_FORMATION	0.0330379	0.392719	0.402746	1.44802	204	53	Nkx2-2,Sfrp1,Tctn1,Wnt7a,Six3,Vax2,Bmp4,Prkaca,Gli1,Bmpr1a,Hhip,Smad6,Sostdc1,Fkbp8,Smo,Ift52,Dll4,Nbl1,Wdr19,Mdfi
GOMF_CARGO_RECEPTOR_ACTIVITY	0.0330379	0.392719	0.403362	1.45023	204	53	Asgr1,Folr2,Ldlr,Ager,Asgr2,Scarf2,Enpp1,Scarb2,Lgals3bp,Mrc1,Stab2,Lrp10,Lrp6,Dab2,Cd5l,Olr1,Stab1,Ssc5d,Ssc4d,Itgb2,Scarf1,Tfr2,Enpp2,Abca1,Cubn,Cd6
GOBP_RHYTHMIC_BEHAVIOR	0.0330873	0.392719	-0.41201	-1.48648	129	38	Drd2,Egr2,Npy2r,Nlgn1,Chrnb2,Usp2,Egr1,Ghrl,Adrb1
HP_BLADDER_NEOPLASM	0.033091	0.392719	-0.449403	-1.51621	131	29	Tlr2,Ptpn12,Ptprj,Aurka,Pik3ca,Pdgfrl,Aagab,Dlc1,Nthl1,Pten,Mlh3,Bub1
GOBP_REGULATION_OF_SYSTEMIC_ARTERIAL_BLOOD_PRESSURE_MEDIATED_BY_A_CHEMICAL_SIGNAL	0.0333417	0.394648	-0.448364	-1.5127	132	29	Avpr2,Mme,Cyp11b1,F2r,Edn1,Hsd11b2,Slc2a5,Agtr2,Adrb1
HP_PENDULAR_NYSTAGMUS	0.0333496	0.394648	-0.48778	-1.55043	136	23	Gnat2,Atf6,Lrp5,Tmem63a,Scn1a,Cacna1a
GOBP_POSITIVE_REGULATION_OF_CIRCADIAN_RHYTHM	0.0333722	0.394648	-0.608041	-1.61255	142	12	Npy2r,Nlgn1,Ghrl
HP_MUSCLE_FLACCIDITY	0.0334091	0.394648	0.612208	1.55324	190	12	Scn4a,Col1a1,Col1a2,Lamp2,Pex1,Sil1,Plec,Cacna1s
GOBP_REGULATION_OF_MORPHOGENESIS_OF_AN_EPITHELIUM	0.0338078	0.398088	0.41393	1.46762	208	49	Itgax,Sfrp1,Hgf,Fgf1,Wnt5a,Tbx2,Wnt5b,Bmp4,Hoxb7,Tnf
GOBP_POSITIVE_REGULATION_OF_LEUKOCYTE_CHEMOTAXIS	0.0338141	0.398088	0.386687	1.43802	210	64	Dapk2,Xcl1,Wnt5a,Ccr1,Csf1,Swap70,Mapk3,Cmklr1,Calr,Prss56,Ccl5,Rarres2,Cxcl10,Ano6,C3ar1,Csf1r,Oxsr1,Wnk1,Vegfb,F2rl1,Rac2,Ccr6,Adam17,Vegfa,Zfp580,Mcu,Lgmn,Il23a
HP_ABNORMAL_CAUDATE_NUCLEUS_MORPHOLOGY	0.0338839	0.398088	0.538899	1.54809	198	19	Dcx,Tubb2b,Gcdh,Coasy,Ndufs2,Adar,Trem2,Ndufb8,Htt,Bscl2
GOBP_C4_DICARBOXYLATE_TRANSPORT	0.0339328	0.398088	0.512714	1.53919	199	23	Slc13a3,Slc1a5,Slc12a2,Ntsr1,Slc25a18,Slc25a13,Slc38a7,Slc1a4
GOMF_ORGANIC_ACID_SODIUM_SYMPORTER_ACTIVITY	0.0339328	0.398088	0.512953	1.53991	199	23	Slc13a3,Slc6a9,Slc6a13,Slc6a11,Slc38a1,Slc6a6,Slc6a12,Slc13a2,Slc38a2
HP_ABNORMAL_AORTIC_MORPHOLOGY	0.0339357	0.398088	0.288237	1.30189	245	236	Myh3,Col1a1,Col3a1,Ldlr,Fgfr2,Cyp7a1,Actl6b,Mks1,Col1a2,Aebp1,Zmpste24,Six3,Mfap5,Fancd2,Enpp1,Rin2,Pkd1,Rpl18,Nf1,Fgfr1,Bgn,Chrng,Cyp17a1,Ube2t,Gata4,Tgfbr3,Puf60,Adk,Zic2,Smad4,Samhd1,Smad6,Fance,Dgcr8,Ehmt1,Rpl11,Slc25a24,Wt1,Dnah1,Stag2,Ddx6,Actl6a,Cep57,Apob,Ntng1,Fancl,Nkap,Tab2,Jag1,Bub3,Pth1r,Gata5,Dhcr7,Lmna,Cdon,Cdh2,Nr2f2,Fancc,Fbln5,Plod1,Nkx2-5,Hccs,Gtf2i,Mypn,Chd7,Ifih1,Tgfbr2,Taldo…
HP_CLONIC_SEIZURE	0.0340136	0.39854	-0.437192	-1.50078	134	31	Dmxl2,Scn1a,Cask,Gnao1,Frrs1l,Kcnq2,Dpm2,Pcdh19,Scn1b,Kcnq3,Prrt2,Grin2a,Gabra1
HP_HIGH_MYOPIA	0.0342092	0.399818	0.460401	1.49647	206	32	Cyp1b1,Adamtsl4,Hs6st2,Erbb3,Lrp2,Rin2,Adamts10,Col11a1,Ltbp2,Prdm5,Fgfr3,Cpsf1
GOBP_LYMPHOCYTE_MEDIATED_IMMUNITY	0.0342486	0.399818	0.312567	1.34561	236	156	Ager,Xcl1,Rsad2,Rftn1,Cd40,Tnfsf4,C3,Ceacam2,Tgfb1,C6,H2-Ea,Kmt5b,Vav1,H2-M3,Rab27a,Tnf,Fcgr2b,Unc13d,Swap70,Bcl3,Foxj1,Arg1,H2-K1,Ceacam1,Rnf168,Ung,Gnl1,Arrb2,Cd46,Bcl10,Il2,Cr2,Serping1,Fcer1g,Ptpn6,Sash3,Cd28,B2m,Jag1,Myd88
HP_ABNORMAL_FORM_OF_THE_VERTEBRAL_BODIES	0.0342571	0.399818	0.289973	1.30081	245	223	Myh3,Col1a1,Kif22,Papss2,Fgfr2,Slc29a3,Tctn1,Fzd2,Mks1,Col1a2,Gusb,Tbxas1,Wnt7a,Wnt5a,Tbx2,Trpv4,Enpp1,Inppl1,Alpl,Vangl2,Dmp1,Tnfrsf11a,Idh1,Nf1,Sparc,Fgfr1,Cant1,Bgn,Mmp13,Dvl3,Chrng,Ada,Puf60,Wnt1,Rad21,Sf3b4,Ccdc8,Smad4,Col11a1,Lonp1,Cplx1,Slc25a24,Plcb3,Stag2,B3glct,Plod2,Csf1r,Ppp1r15b,Jag1,Pth1r,Dhcr7,Idua,Fkbp10,Fgfr3,Fuca1,Vangl1,Ccdc22,Gle1,Tapt1,Fgfrl1,Plod3,Ebp,Sox2,Naglu,Slc39a13,Gtf…
GOMF_HORMONE_ACTIVITY	0.0342803	0.399818	0.373554	1.42755	215	73	Nts,Gal,Cartpt,Gh,Metrnl,Nppa,Trh,Prl,Grp,Adm,Inhbe,Npff,Angptl8,Inhba,Gast,Amh,Penk
GOBP_CELLULAR_KETONE_METABOLIC_PROCESS	0.034347	0.400102	-0.258446	-1.25896	95	212	Ptgs2,Slc22a13,Cyp11a1,Mlxipl,Rdh10,Nr4a3,Wnt4,Rgn,Adipoq,Prox1,Mfsd2a,Cyp11b1,Coq5,Erlin1,Cyp4f14,Cbr4,Plin5,Pptc7,Pdk4,Avp,Apoa4,Egr1,Prkab2,Pdk3,Akr1b8,Bmp5,Gpd2,Dkk3,Fgfr4,Psmd6,Aifm2,Bmp2,Kmo,Ido1,Slc7a7,Coq10b
"Gemma_GSE151807_Expression_data_from_brain_parts_(amygdala,_hippocampus,_prefrontal_cortex,_and_cerebral_cortex)_from_mice_with_or_without_chronic_mild_stress_(CMS)_treatments._treatment_chronic.mild.stress_Up"	0.0343835	0.400102	0.379674	1.4324	214	69	Calb2,Cpne7,Slc17a6,Zic3,Mobp,Tmem163,Chn2,Zic1,Kif5a,Dnajc8,Camk2a,Rbm39,Tcf7l2,Klc1,Nt5m
GOBP_ENDOCRINE_PANCREAS_DEVELOPMENT	0.0345793	0.401132	0.439896	1.47847	209	38	Nkx6-2,Nkx2-2,Onecut1,Gipr,Wnt5a,Bmp4,Pax6,Anxa1,Cdk6,Gsk3a,Smo
HP_THIN_BONY_CORTEX	0.0345984	0.401132	0.643954	1.55578	195	10	Slc34a3,Adamts10,Tnfrsf11a,Pth1r
Andrus_2012_WistarMoreImmobileRats_Upregulated_HC	0.0346121	0.401132	0.309561	1.33705	239	160	Pde7b,Ccdc71,Tdo2,Mov10,T2,Gfi1b,Rassf1,Rgs3,Cdh1,Klhl21,Pbx1,Lsm4,Dnah2,Pik3r1,Cep250,Zfp422,Sds,Cuedc1,Thra,Serpinc1,Capg,Crtac1,Fgg,Dhdds,Ppp1r12b,Veph1,Itgae,Lrrc26,Cenpi,Arrdc1,Tmpo,Pabpn1,Cep78,Foxe3,Slc25a24,Wdr54,Apob,Nos1ap,Gckr,Cds2,Anks1,Fam171a1,Fam83h,C1ql3,Srebf2,Usp40,Sim2,Fadd
GOBP_PRI_MIRNA_TRANSCRIPTION_BY_RNA_POLYMERASE_II	0.0346444	0.401132	-0.385367	-1.45947	132	47	Klf4,Fos,Smad3,Gata2,Ets1,Ngfr,Klf5,Egr1,Nr3c1,Jun,Fgf2,Bmp2,Srf,Gata3
HP_POIKILOCYTOSIS	0.0347363	0.401132	-0.418843	-1.48989	136	36	Rhag,Gypc,Piezo1,Abcg8,Acsl4,Slc4a1,Cask,Spta1,Abcb6,Xk,Steap3
HP_SUPRAVENTRICULAR_TACHYCARDIA	0.0347363	0.401132	-0.418902	-1.4901	136	36	Actn2,Abcc9,Slc19a2,Scn3b,Gata6,Sema3a,Cacnb2,Bmp2,Flad1
GOBP_POSITIVE_REGULATION_OF_FATTY_ACID_BIOSYNTHETIC_PROCESS	0.0347658	0.401132	-0.506455	-1.5543	143	20	Ptgs2,Mlxipl,Rgn,Avp,Apoa4
GOBP_REGULATION_OF_CELL_ACTIVATION	0.0347882	0.401132	0.2644	1.2533	270	386	Gal,Sphk1,Tbc1d10c,Ldlr,Ager,Xcl1,Sfrp1,Efnb3,Cd9,Emilin1,Dusp10,Cd40,Tnfsf4,Yes1,Stap1,Ceacam2,Sox11,Wnt5a,Tgfb1,Scrib,Mad1l1,H2-Ea,Fancd2,Vsir,Lgals3,Tnip2,Kmt5b,Vav1,Bmp4,H2-M3,Il13,Stxbp2,Pla2g10,Zfp36l1,Fcgr2b,Igfbp2,Pik3r1,Unc13d,F2,Pak2,Grn,Tlr4,Inhba,Fgl2,Cd80,Foxj1,Arg1,Nfkbid,H2-K1,Ada,Ceacam1,Vamp8,Zfp36l2,Tnfrsf14,Bank1,Anxa1,Nr1d1,Cd46,Jak2,Ccl5,Bcl10,Gab2,Gpnmb,Fbxo7,Il2,Syt11,Fcer1…
GOMF_EXOGENOUS_PROTEIN_BINDING	0.0349345	0.402152	0.400534	1.44834	215	55	Mog,Slc1a5,Cdk1,Ldlr,Efnb3,Egfr,Scarb2,Cd80,Mrc1,Tnfrsf14,Cd46,Itgb3,Cr2,Itgb6,Slc20a2,Ide,Cxcr4
GOBP_RETINA_DEVELOPMENT_IN_CAMERA_TYPE_EYE	0.0349733	0.402152	-0.304279	-1.3418	117	104	Rpe65,Pde6b,Pde6a,Ret,Tbc1d32,Prox1,Nrp1,Prom1,Mfsd2a,Man2a1,Rorb,Tgif2,Bmpr2,Lrp5,Rho,Nphp1,Rdh13,Hcn1,Ahi1,Ush1c,Calb1
GOBP_NEUTRAL_LIPID_METABOLIC_PROCESS	0.0349956	0.402152	-0.307774	-1.34746	119	99	Fabp4,Fabp6,Rgn,Gpat2,Lpl,Pnpla1,Pnpla3,Mfsd2a,Atg14,Acsl4,Plin5,Apoa4,Fabp9,Sorl1,Dgke,Cps1,Cat,Thrsp,Abhd6,Agpat5,Aadac,Dgkz,Abhd2,Gnb3,Mgll,Apoa1,Dgkh,Lipc,Slc27a5,Ddhd2,Fbxw7,Cav1,Lpin3,Lpin1
HP_FOCAL_CLONIC_SEIZURE	0.035054	0.4023	-0.527516	-1.57187	145	18	Dmxl2,Scn1a,Frrs1l,Kcnq2,Pcdh19,Scn1b,Kcnq3,Prrt2,Grin2a,Gabra1
GOCC_ENDOCYTIC_VESICLE_MEMBRANE	0.0350877	0.4023	0.328832	1.36328	235	120	Cybb,Slc18a3,Ldlr,Rab7b,Cd9,Fzd2,Wnt7a,Wnt5a,H2-Ea,Wnt5b,Cyba,H2-M3,Rab34,Scarb2,Calr,H2-K1,Lamp2,Wnt1,Wnt6,Vamp8,Stab2,Anxa3,Camk2a,Mdm2,Stab1,Smo,Appl2,Vamp3,Apob,Scarf1,Rab20,Tap1,Mcoln1,B2m,Rab7,Dnm2,Rab32,Atp6v0e2,Tyrp1,Rac2,Rab38,Cacng4,Fzd5
HP_APHASIA	0.0352067	0.403208	0.402869	1.44315	217	52	Gjb1,Col1a1,Fa2h,Actl6b,Col1a2,Fgfr1,Grn,Psen2,Ehmt1,Ddx6,Actl6a,Ntng1
GOBP_AV_NODE_CELL_TO_BUNDLE_OF_HIS_CELL_COMMUNICATION	0.0352832	0.403629	-0.620796	-1.60975	151	11	Scn4b,Gjc1,Cacnb2,Cacna1g
HP_TRIPHALANGEAL_THUMB	0.0353586	0.404035	0.448091	1.47949	212	35	Kcnn3,Fgfr2,Fancd2,Sall1,Rpl18,Ube2t,Sf3b4,Fance,Rpl11,Dlx5,Fancl,Fgfr3,Fancc
GOBP_MYELIN_MAINTENANCE	0.0354134	0.404192	0.571951	1.54529	205	15	Myrf,Fa2h,Ndrg1,Cxcr4
GOBP_PERIPHERAL_NERVOUS_SYSTEM_DEVELOPMENT	0.0354519	0.404192	0.383324	1.43101	221	65	Sox10,Hapln2,Cdk1,Fa2h,Ndrg1,Ugt8a,Pmp22,Arhgef10,Plxna4,Erbb3,Pou3f2,Nf1,Rela,Adgrg6,Sirt2,Serpini1
GOBP_RESPONSE_TO_LEUKEMIA_INHIBITORY_FACTOR	0.0355996	0.405044	-0.337001	-1.3939	132	71	Klf4,Socs3,Cth,Kdm3a,Fgf4,Piga,Cacybp,Vegfc,Snx10,Klf5,Creb1,Spry2,Xrcc5,Lrat,B3gnt2,Efhc2,Pdcd10,Abcd4,Smarca5,Sox17,Dtx1,Adam23,Gclm,Ina,Mat2a,Mynn,Nr5a2,Abcg4
GOMF_INTEGRIN_BINDING	0.0356065	0.405044	0.33808	1.37454	235	105	Itgax,Isg15,Col3a1,Adamts8,Fgf1,Cd9,Edil3,Emilin1,Jam3,Egfr,Tspan8,Sfrp2,Casr,Spp1,Itgbl1,Dmp1,Lgals8,Calr,Gpnmb,Itgb3,Itgb2,Itgb6,Itga3,Lama3,Igf2,Prkca,Actn4,Plpp3,Fbln5,Fermt3,Adam17,Lcp1,Igf1,Mfge8,P4hb
HP_ABNORMAL_CRANIAL_NERVE_PHYSIOLOGY	0.0356845	0.405477	0.291398	1.30514	256	216	Scn4a,Gjc2,Slc18a3,Mtmr14,Gsn,Pmp22,Tgfb1,Six5,Fancd2,Trpv4,Polg2,Ccr1,Tubb6,Sall1,Bin1,Dnajb6,Adgrg1,Cdh23,Tnfrsf11a,Dok7,Idh1,Sdhc,Ky,Tlr4,Srpx2,Mid2,Ube2t,Pex26,Puf60,Chrnd,Tfap2a,Cryab,Mtm1,Erap1,Fance,Pabpn1,Syp,Smo,Pex14,Pex1,Chrne,Uba1,Fancl,Myd88,Dll4,Ccdc174,Pex10,Lmna,Dnm2,Musk,Fancc,Myo9a,Pex16,Smarce1,Sqstm1,Gle1,Abca1,Asah1,Sdhb,Mypn,Tnfrsf1a,Chd7,Plec,Pex19,Aip,Arx,Mad2l2,Sdhd,Chrnb…
GOBP_NEGATIVE_REGULATION_OF_CELL_DEVELOPMENT	0.0357511	0.405779	0.318099	1.34933	242	141	Nkx6-2,Sox10,Tmem98,Tspo,Cers2,Ldlr,Mag,Efnb3,Dusp10,Sox11,Wnt7a,Wnt5a,Spp1,Pitx3,Tnf,Sema6a,Nf1,F2,Spry4,Sema4d,Pax6,Bmpr1a,Fbln1,Nr1d1,Gsk3a,Sirt2,Gpr37l1,Appl2,Trp53,Pthlh,Hes5,B2m,Sema4b,Tacstd2,Actn4,Sema6b,Nppc,Daam2,Sema3f,Arhgdia,Draxin,Sema6d,Tlx2,Gorasp1,Vegfa,Plxna3,Igf1
GOBP_TRNA_MODIFICATION	0.0358285	0.406204	0.38082	1.43	223	67	Cdk5rap1,Lcmt2,Ankrd16,Trmu,Thg1l,Dus2,Thumpd2,Dtwd2,Mto1,Qtrt1,Trmt10b,Ssb,Thada,Trmt10c,Trmt112,Trmt10a,Mocs3,Wdr4,Dus4l,Trit1,Nat10,Elp4,Trmo,Trmt1l,Tyw5,Tyw1,Trmt44,Bcdin3d,Thumpd1
HP_PTERYGIUM	0.0359341	0.406946	0.468785	1.49921	215	30	Myh3,Slc18a3,Psat1,Ddb2,Dkc1,Dok7,Xpa,Chrng,Chrnd,Plod2,Fkbp10,Musk
Gemma_GSE10415_7_Brain_Regions_in_20_Inbred_Strains_of_Laboratory_Mice_StrainOrLine_CAST.EiJ_Down	0.0360714	0.408045	-0.257017	-1.25389	100	214	Tmem100,Gabra6,Mtmr12,Ar,Nat8f5,Cyp4f15,Atp13a5,Pcdh10,Krt12,Wfdc5,Mefv,Piezo1,Cpxm2,Cwc22,Mllt10,Fut9,Gjb4,Retsat,Bmpr2,Pgm3,Neb,Atp6v0a4,Dbp,Spry2,Siglecf,Rhbdf2,Nipal2,Ckmt2,Fgd6,Them5,Rasal2,Elf5,Chst3,Lrfn5,Bmp1,Agpat5,Rbm24,Dph5,Ogfrl1,Unc45b,Traf6,Coq10b,Aqp11,Arsk,Ica1,Pdzrn3,Tmem170,Llph,Grm8,Abca7,Acaca,Acer2,Lin7a,Tsga10,Rrp8,Kcnq5,Sppl2a,Alg11,Lmo2,Dock7,Sirt5,Col22a1,Mcee,Tmigd1,Trmt…
DESCARTES_MAIN_FETAL_ENS_GLIA	0.036124	0.408185	0.360719	1.4056	232	81	Sox10,Rlbp1,Aspa,Erbb4,Cnp,Serpina3c,Aif1l,Ppp1r1c,Erbb3,Zfp536,Igsf11,Heyl,Shc4,Slc15a3,Tfap2a,Cryab,Sdk2,Cmtm5,Bcan,Vgll3,Nkain4,Wnt16,Gins3,Mia,Metrn,Kirrel3,Nrxn1,Sox2,Col5a3
GOBP_RESPONSE_TO_BIOTIC_STIMULUS	0.0362376	0.409014	0.234842	1.18272	318	945	S100a9,Cdc42ep2,Cybb,Isg15,Tspo,Pstpip1,Cxcl2,Cnp,Dcn,Slc22a5,Txnip,Ager,Xcl1,Serinc5,Fgfr2,Rsad2,Rab7b,Dusp10,Mov10,Gsn,Cd40,Tnfsf4,Grp,Relb,C3,Reg1,Yes1,Stap1,Ceacam2,Casp4,Krt8,Cd180,Trim59,Zmpste24,Wnt5a,Ccl3,Tgfb1,Reg3g,Th,Scrib,C6,Adm,Ncf1,Trim25,H2-Ea,Gzma,Igfbpl1,Pgc,Dapk3,Trafd1,Zg16,Stxbp3,Lgals3,Tnip2,Cyba,Cdhr2,Ddx17,Ccl2,Vav1,Slc15a2,Pck2,H2-M3,Jchain,Tmem106a,Cnpy3,Il13,Rab27a,Tnf,P…
GOCC_SUPRAMOLECULAR_COMPLEX	0.0362987	0.409248	0.237379	1.18862	314	838	Ankrd2,Mfap2,Krt71,Abra,Myh3,Gfap,Col7a1,Col1a1,Slc39a2,Tppp3,Kcna5,Pstpip1,Dcx,Cdk1,Kif22,Hjurp,Dcn,Rcsd1,Carhsp1,Col3a1,Gtse1,Cdk5rap2,Spc24,Jup,Pstpip2,Lrrc39,Aif1l,Nde1,Krt24,Tubb2b,Mov10,Ndrg1,Cldn11,Mis12,Col1a2,Jam3,Eml2,Mybph,Csrp1,Eml1,Shb,Pdlim4,Krt8,Ago2,Map7,Eml3,Ankrd23,Slc8a3,Myo9b,Hnrnpl,Pkp1,Mad1l1,Tiam1,Slc8a1,Dnai1,Trim25,Mfap5,Trpv4,Rassf1,Dapk3,Myh4,Tubb6,Tuba8,Bin1,Dnajb6,Cir…
GOBP_EMBRYONIC_CAMERA_TYPE_EYE_DEVELOPMENT	0.0364332	0.40954	0.467595	1.49541	218	30	Aldh1a2,Sox11,Wnt5a,Th,Six3,Tbx2,Tfap2a,Lrp6,Rarg,Sp3,Hipk2,Wnt16
HP_OCULAR_PAIN	0.0364438	0.40954	-0.61772	-1.60177	156	11	Col8a2,Gnaq,Cysltr2,Gna11
HP_ABNORMAL_CAROTID_ARTERY_MORPHOLOGY	0.0364457	0.40954	0.408621	1.45513	225	50	Col3a1,Ldlr,Nde1,Aebp1,Zmpste24,Mfap5,Fancd2,Nf1,Ube2t,Smad4,Fance,Apob,Fancl,Lmna,Fancc,Abca1,Gtf2i,Tgfbr2,Stat1,Pparg,Abcg5,Mad2l2,Son,Xrcc2,Tgfbr1,Fancb
GOBP_CELLULAR_RESPONSE_TO_ABIOTIC_STIMULUS	0.0365603	0.410373	0.283778	1.29099	266	253	Col1a1,Tspo,Rcsd1,Myc,Sfrp1,Mag,Cd40,Relb,Pold1,Timp1,Egfr,Cnn2,Zmpste24,Insrr,Sfrp2,Pbk,Trpv4,Efhd1,Ddb2,Cln3,Grk4,Cdc25a,Net1,Il13,Fntb,Wnt11,Slc38a3,Zfp36l1,Rhob,Xpa,Pik3r1,Fnta,Mapk3,Casp9,Tlr4,Gucy2e,Fbxo4,Ruvbl2,Aqp5,Pcna,Grk1,Ifi204,Eef1d,Mmp7,Cryab,Cnga1,Bcl10,Stk11,Gpld1,Mdm2,Trp53,Swi5,Oxsr1,Nox4,Itgb6,Micu1,Mcoln1,Mapk8,Scx,Arhgef2,Myd88,Guca1a,Mndal,Irf1,Opn1sw,Rhbdd1,Dnm2,Slc25a23,Cr…
GOBP_RESPONSE_TO_STEROL	0.036643	0.410847	0.501221	1.52215	216	24	Cyp7a1,Tgfb1,Inhba,Lrp6,Gpld1,Abca2,Insig1,Smo,Mlc1,Cyp8b1,Tgfbr2,Aacs,Tgfbr1
GOMF_G_PROTEIN_COUPLED_AMINE_RECEPTOR_ACTIVITY	0.0367428	0.411511	-0.447337	-1.4991	147	28	Htr1b,Htr6,Hrh3,Hrh4,Hrh1,Chrm1,Htr5a,Adrb1,Htr1f,Adra2c
DESCARTES_MAIN_FETAL_ASTROCYTES	0.0367833	0.411511	0.328256	1.35781	246	118	Nts,Gfap,Shisa3,Tppp3,Zic4,Kcnj16,Lcat,Agtr1a,Vipr2,Egfr,Tekt4,Tnc,Slc4a4,Ptf1a,Ppp1r42,Espn,Scrg1,Acsbg1,Zic1,Gli1,Gjb2,Foxj1
GOBP_POSITIVE_REGULATION_OF_ACTIVATED_T_CELL_PROLIFERATION	0.0368247	0.41152	0.560588	1.53578	211	16	Ager,Igfbp2,Il2,Igf2,Pycard,Fadd,Gpam,Igf1,Il23a,Rps3
GOBP_CHONDROITIN_SULFATE_CATABOLIC_PROCESS	0.0370824	0.41379	0.606969	1.53995	211	12	Dcn,Bgn,Cspg5,Bcan,Hexa,Idua,Hexb,Cspg4,Vcan,Arsb
Gray_2014_AllStressConditions_HC	0.0371382	0.41379	-0.216282	-1.16326	67	545	Adamts1,Nostrin,Fas,Dyrk3,Fos,Egr4,Egr2,Zfp182,Mtmr12,Ar,Per2,Tasp1,Arc,Klf2,Nr4a3,Gadd45g,Chic1,Zbtb38,Sorbs2,Prox1,Cdh8,Hectd2,Trpc4,Batf,Col4a6,Errfi1,Osbpl8,Itih4,Ptpn12,Asph,Slc17a5,Dusp6,Gria3,Sgk1,Slc19a2,Ino80,Nck1,Ccdc117,Sap30,Junb,Uxt,Jph1,Prmt8,Per1,Nedd9,Pdk4,Ccng2,Slc39a10,Klhl5,Mchr1,Egr1,Kctd3,Dbp,Cspp1,Pik3ca,Scn1a,Csnk1g1,Atp2b2,Pkig,Mia3,Coq10b,Tsc22d3,Tbc1d19,Ppp2r2c,Dlgap2,Pr…
GOMF_MUSCLE_ALPHA_ACTININ_BINDING	0.0372322	0.41379	0.626315	1.55034	211	11	Pdlim4,Nrap,Pdlim1,Ldb3,Pdlim7,Mypn,Pdlim5,Palld,Synpo2
HP_LACK_OF_INSIGHT	0.0372322	0.41379	0.626471	1.55072	211	11	Grn,Tbp,Sqstm1,Trem2,Tmem106b,Vcp,C9orf72
GOMF_SULFOTRANSFERASE_ACTIVITY	0.037265	0.41379	0.466837	1.49298	223	30	Wscd1,Hs3st1,Gal3st1,Chst11,Hs6st2,Gal3st4,Chst8,Sult2b1,Sult1e1,Sult1c1,Hs3st6,Chst10,Hs3st5
GOBP_MULTICELLULAR_ORGANISMAL_SIGNALING	0.0372725	0.41379	0.307951	1.33169	257	162	Scn4a,Npr1,Cartpt,Kcna5,Nppa,Jup,Kcne4,Mag,Fxyd4,Dsg2,Kcnj14,Cacng5,Jam3,Zmpste24,Kcnh2,Fxyd1,Slc8a3,Slc8a1,Bin1,Cacna1f,Myh14,Prkaca,Mef2a,Atp1a3,Dsp,Kcnip1
LEE_AGING_NEOCORTEX_UP	0.0373683	0.414266	0.381453	1.42402	233	65	Apod,Gfap,Lcat,Mag,Cd9,Ndrg1,Rhog,Psat1,Ctsz,Stxbp3,Spp1,Lgals3bp,Vim,Ptgs1,Cryab,Oxt,Rab14,B2m,Sema4b
GOBP_SENSORY_PERCEPTION_OF_SMELL	0.037455	0.414266	-0.524079	-1.56163	155	18	Drd2,Pde4a,Gjb4,Slc24a4,Cnga4,B3gnt2,Ubr3
GOBP_CIRCADIAN_REGULATION_OF_GENE_EXPRESSION	0.0374738	0.414266	-0.361006	-1.42685	142	57	Drd2,Per2,Hnf1b,Npas2,Ngfr,Usp2,Per1,Egr1,Zpbp2,Mybbp1a,Kmt2a,Rai1,Ppp1cb,Bhlhe40,Id2,Cry1,Nr0b2
GOBP_INTRINSIC_APOPTOTIC_SIGNALING_PATHWAY_BY_P53_CLASS_MEDIATOR	0.037504	0.414266	0.394508	1.43249	231	57	Phlda3,Bok,Bcl3,Zfp385b,Aen,Pttg1ip,E2f1,Zfp385a,Perp,Ifi204,Msx1,Stk11,Rpl11,Mdm2,Trp53,Hipk2,Ddit4,Mndal,Cd44,Pycard,Bag6,Wwox,Msh2
GOCC_CYTOSOLIC_LARGE_RIBOSOMAL_SUBUNIT	0.0375195	0.414266	0.559855	1.53378	215	16	Rpl12,Rpl14,Rpl18,Rpl22,Fxr2,Rpl23,Rpl11,Rpl4
GOBP_ADENOHYPOPHYSIS_DEVELOPMENT	0.0376045	0.414753	-0.615267	-1.59541	161	11	Drd2,Wnt4,Hes1,Bmp2,Fgf8
GOMF_MOTOR_ACTIVITY	0.0376744	0.414776	0.359525	1.40095	242	81	Myh3,Kif22,Myo1d,Myo9b,Dnai1,Myh4,Kif1b,Myh14,Dnah2,Kif13a,Kif5a,Ccdc102a,Myo6,Myo10,Dnah1,Klc1,Kif1c,Myo16,Kif18b,Dynll2,Myo1e,Myl3,Myo9a,Kifc2
Astrocyte_All_Cahoy_JNeuro_2008	0.0377084	0.414776	0.411881	1.45632	232	48	Gfap,Slc14a1,Papss2,Fzd2,Egfr,Tnc,Slc4a4,Slc15a2,Slc25a18,Cybrd1,Acsbg1,Adhfe1,Mlc1,Slc7a10,Grin2c,Plcd4,Fgfr3,Ppp1r3c
GOBP_REGULATION_OF_CELLULAR_COMPONENT_MOVEMENT	0.0377292	0.414776	0.240451	1.19761	322	759	Itgax,Ccl28,Igfbp5,Apod,Sphk1,Osgin1,Col1a1,Erbb4,Fgf5,Angpt1,Lama1,Dcn,Efna1,F10,Cers2,Col3a1,Gtse1,Ager,Stat5a,Dapk2,Xcl1,Jup,Sfrp1,Prr5l,Lpar1,Onecut1,Hgf,Fgf1,Cd9,Dsg2,Emilin1,Dusp10,Tubb2b,Cd40,Cyp1b1,Rhog,Timp1,Cxcr3,Jam3,Rffl,Nrp2,Stap1,Ceacam2,Egfr,Sp1,Ago2,Wnt7a,Gab1,Sfrp2,Wnt5a,Tgfb1,Fbxo5,Tiam1,Slc8a1,Cldn3,Gnai2,Vsir,Dapk3,Padi2,Mta2,Ccr1,Lgals3,Fgf3,Plxna4,Plvap,Wnt5b,Erbb3,Bin1,Clic…
GOBP_POSITIVE_REGULATION_OF_VASCULATURE_DEVELOPMENT	0.0379182	0.416403	0.326608	1.35244	254	119	Itgax,Cybb,Sphk1,Jup,Hgf,Fgf1,Cd40,Cyp1b1,C3,Sp1,Ago2,Gab1,Sfrp2,Wnt5a,Adm,Btg1,Ddah1,Rhob,Grn,Hk2,Vash2,Gata4,Rras,Ptgis,Anxa3,Angpt4,C3ar1,Hipk2,Itgb2,Pik3cd,Vegfb,Pdcl3,Cxcr4,Emc10,Nfe2l2,Prkca
GOBP_CELL_MIGRATION_INVOLVED_IN_HEART_DEVELOPMENT	0.0382318	0.418963	-0.557061	-1.5795	159	15	Folr1,Bves,Mesp1,Flrt3
HP_ABNORMALITY_OF_THE_ANUS	0.0382465	0.418963	0.31522	1.33821	259	142	Col7a1,Zic3,Fgfr2,Mks1,Foxc1,Egfr,Wnt7a,Tgfb1,Six3,Fancd2,Sall1,Cdh1,Meox1,Spint2,Dkc1,Dvl3,Ube2t,Zic2,Thoc6,Acadvl,Lonp1,Fance,Ehmt1,Slc25a24,Pitx2,Cr2,Cdc45,Smo,Ddx6,B3glct,Fancl,Cdon,Dchs1,Ift80,Vangl1,Ccdc22,Fancc,Hccs,Adam17,Snrpb,Prkcd,Chd7,Sin3a,Rras2,Mad2l2
GOBP_TISSUE_REGENERATION	0.0382752	0.418963	0.396423	1.43677	236	56	Apod,Klk6,Erbb4,Ninj2,Cd9,Dusp10,Gsn,Igfbp1,Wnt7a,Tarbp2,Gata4,Anxa1
GOMF_HEXOSE_TRANSMEMBRANE_TRANSPORTER_ACTIVITY	0.0384615	0.419548	0.624354	1.54548	218	11	Slc5a11,Slc2a2,Slc5a1,Slc2a6,Slc5a2
GOBP_SENSORY_PERCEPTION_OF_TASTE	0.0384804	0.419548	-0.471068	-1.51331	156	24	Car6,Gnat2,Tas2r119,P2rx3,Azgp1,Lef1,Tas1r3
HP_CARDIAC_CONDUCTION_ABNORMALITY	0.0385494	0.419548	-0.319168	-1.36071	134	85	Tnnc1,Dysf,Actn2,Abcc9,Bves,Scn4b,Des,Scn3b,Gpc4,Gata6,Sema3a,Cacnb2,Cpt2,Kcnq1,Ppp1cb,Gnb5,Rnaseh1,Pigu,Gabra3,Scn1b,Slc25a20,Mmp14,Ttr
HP_ABNORMAL_BLOOD_MONOVALENT_INORGANIC_CATION_CONCENTRATION	0.0385945	0.419548	-0.314773	-1.35003	133	89	Cyp11a1,Avpr2,Slc34a1,Nr0b1,Clcnkb,Bsnd,Cyp11b1,Scn4b,Piezo1,Atp1a1,Slc4a1,Hsd11b2,Clcnka,Prf1,Atp6v0a4,Nr3c1,Traf3,Txnrd2,Nfkb2,Lyst,Kcnq1,Invs,Abcb6,Car12,Ehhadh,Gabra3,Scnn1g
HP_ENCEPHALOCELE	0.0386541	0.419548	-0.329714	-1.37779	138	77	Rpe65,Lamb1,Kcnj13,Dock6,Fras1,Cep290,Nmnat1,Eogt,Nphp1,C2cd3,Cspp1,Ahi1,Cep120,Lrat,Tmem67,Msx2,Tcof1,Tmem237,Flna,Disp1,Large1,Fgf8,Wdpcp,Ift140,Tmtc3,Zswim6,Gas1,Arl13b,Pomk,Tgif1,Ptch1,Cyp26b1,Frem2,Iqcb1,Crx
GOCC_INTRINSIC_COMPONENT_OF_SYNAPTIC_VESICLE_MEMBRANE	0.0386623	0.419548	0.428702	1.46701	236	41	Slc17a6,Slc6a9,Cplx3,Tmem163,Rab27b,Rab5b,Syp,Vamp3,Rab3b,Slc32a1,Sv2a,Rab35
GOBP_REGULATION_OF_INCLUSION_BODY_ASSEMBLY	0.0386975	0.419548	-0.582887	-1.58762	163	13	Hspa1a,Dnajb1,Sorl1,Dnaja4
GOBP_POSITIVE_REGULATION_OF_CELLULAR_PROTEIN_LOCALIZATION	0.038715	0.419548	0.283971	1.28779	281	244	Erbb4,Cdk1,Gtse1,Jup,Rhog,Egfr,Stac3,Tgfb1,Micall2,Ormdl3,Ablim3,Mief2,Lgals3,Cln3,Ppp3cc,Cdh1,Tnf,Dkc1,Zic1,Ezr,Pik3r1,Cep250,Parp9,F2,Agr2,Rbm22,Stac2,E2f1,Mgat3,Plk1,Bid,Jak2,Stk11,Gsk3a,Bbc3,Map1a,Pdzk1,Pink1,Park7,Wrap53,Syt11,Smo,Trp53,Limk2,Itgb2,Msn,Nmd3,Cct4,Hps4,Mapk8,Mavs,Rdx,Glis2,Leprot,Itga3,Srebf2,Sqstm1,Rac2,Prkaa1,Fzd5,Epha2,Lamtor5,C2cd5,Cct3,Prkcd,Snx33,Wwtr1,Rnf31,Npepps,Itgb1…
GOBP_NEGATIVE_REGULATION_OF_MUSCLE_ADAPTATION	0.0387365	0.419548	-0.63186	-1.59481	167	10	Klf4,Smad3,Mlip,Errfi1
GOMF_GLUTAMATE_RECEPTOR_BINDING	0.0387421	0.419548	-0.423749	-1.47754	153	33	Drd2,Neto1,Cdk5r1,Cacng3,Shank3,Gnas,Shank1,Nsf,Necab2,Pten,Homer1
GOBP_SKELETAL_SYSTEM_DEVELOPMENT	0.0390359	0.421966	0.26605	1.24974	297	351	Tbx4,Col1a1,Hapln2,Chad,Col3a1,Papss2,Sfrp1,Alx1,Fgfr2,Spp2,Neurog1,Wfikkn1,Col1a2,Timp1,Foxc1,Sox11,Zmpste24,Wnt7a,Sfrp2,Chst11,Wnt5a,Tgfb1,Tifab,Chadl,Adamts7,Evc,Trpv4,Wnt5b,Bmp4,Akap13,Hoxb7,Wnt11,Inppl1,Alpl,Pbx1,Pkd1,Pcgf2,Fgfr1,Has2,Trim45,Thra,Bgn,Mapk3,Cmklr1,Mmp13,Zfp219,Plekha1,Sema4d,Wnt1,Papss1,Shox2,Vkorc1,Bmpr1a,Anxa2,Phospho1,Zfp385a,Tfap2a,Lrp6,Msx1,Hhip,Kit,Rarg,Efemp1,Col11a1,G…
GOBP_POSITIVE_REGULATION_OF_NEUROTRANSMITTER_SECRETION	0.0391876	0.421966	-0.555691	-1.57562	163	15	Nlgn1,Tacr2,Cacnb2,Kmo,Gper1,Dnm1l,Cnr1,Stx1b
GOBP_COGNITION	0.0391877	0.421966	-0.254691	-1.2497	109	221	Drd2,Neto1,Fos,Tlr2,Egr2,Arc,Mme,Gpr88,Crhbp,Cebpb,Hrh3,Cux2,Mfsd2a,Bdnf,Meis2,Sgk1,Ucn,Atxn1,Hrh1,Chrm1,Klk8,Chrnb2,Tacr2,Camk4,Jun,Shank3,Creb1,Plk2,Calb1,Gpr155,Adgrb3,Cck,Srf,Shank1,Fam107a,Galr2,Slc24a2,B4galt2,Ccl11,Brinp1,Abca7,Tusc3,Ptn,Pten,Syngap1,Grin2a,Adcy3,Sorcs3
GOBP_NEGATIVE_REGULATION_OF_PHOSPHATIDYLINOSITOL_3_KINASE_SIGNALING	0.0391976	0.421966	-0.631381	-1.5936	169	10	Klf4,Cryba1,Dab2ip,Pten
GOBP_REGULATION_OF_CELL_MORPHOGENESIS	0.0392049	0.421966	0.282414	1.28376	285	252	Ermn,Cdc42ep2,Cdc42ep1,Lpar1,Mov10,Rhog,Lims2,Reg1,Zmpste24,Wnt5a,Itga7,Tiam1,Kalrn,Cldn3,Dapk3,Plxna4,Ccl2,Rhoc,Myh14,Rhob,Dock5,Ezr,Carmil1,Unc13d,F2,Sparc,Has2,Zranb1,Dvl3,Wasf3,Calr,Spry4,Sema4d,Fgg,Anxa1,Cpne6,Fbln1,Arpin,Kit,Cspg5,Myo10,P2ry1,Dbnl,Rnd3,Arap1,Plxnb2,Hck,Cdc42ep4,Fgr,Strip1,S100a13,Itgb2,Msn,Csf1r,Ntng1,Ilk,Rnd2,Rdx,Cxcr4,Capzb,Wdr1,Prkdc,Fam171a1,Unc13a,Tacstd2,Dnm2,Hexb,Cd4…
HP_HYPERMELANOTIC_MACULE	0.0392283	0.421966	0.384863	1.41831	243	61	Cybb,Gjb3,Zmpste24,Usb1,Ncf1,Ddb2,Cyba,Dkc1,Xpa,Nf1,Ncf2,Kit,Stk11,Gpnmb,Wrap53,Kdsr,Lmna,Fgfr3,Cdkn2b,Tinf2,Tnfrsf1a,Smarcal1
GOBP_PHOSPHATIDYLINOSITOL_3_KINASE_SIGNALING	0.0392565	0.421966	0.325293	1.347	263	119	Erbb4,Angpt1,Dcn,Prr5l,Hgf,Ceacam2,Egfr,Gab1,Ncf1,Erbb3,Tnf,Pik3ip1,Zfp36l1,Pik3r1,Nf1,F2,Fgfr1,Mapk3,Unc5b,Plekha1,Sema4d,Ceacam1,Ier3,Kit,Prr5,Jak2,Ccl5,Sirt2,Fgr,Ptpn6,Wnt16,Pik3cd,Myo16,Cd28
HP_SHORT_PALPEBRAL_FISSURE	0.0393411	0.421998	0.374596	1.41324	245	69	Sox11,Zmpste24,Stac3,Fancd2,Ube2t,Puf60,Thoc6,Smpd4,Smad4,Fance,Slc25a24,Smc1a,B3glct,Cep57,Fancl,Bcl11b,Exosc2,Polr1a,Prmt7,Lifr,Lmna,Dchs1,Musk,Fancc
GOBP_MAMMARY_GLAND_MORPHOGENESIS	0.0393426	0.421998	0.44116	1.4566	236	35	Igfbp5,Fgfr2,Ddr1,Wnt5a,Scrib,Tbx2,Bmp4,Csf1,Arg1,Capn1,Lrp6,Sostdc1,Csf1r
HP_LIMITATION_OF_KNEE_MOBILITY	0.0394065	0.422236	-0.494558	-1.53485	161	21	Dysf,Hcn1,Csgalnact1,Scn1a,Pcdh19,Flna,Scn1b,Gabra1,Col2a1,Atp7a,Gpc6,Stx1b
GOBP_NEGATIVE_REGULATION_OF_LEUKOCYTE_MEDIATED_IMMUNITY	0.0394976	0.422766	0.454907	1.47861	238	32	Xcl1,Ceacam2,H2-M3,Fcgr2b,Foxj1,Arg1,H2-K1,Ceacam1,Arrb2,Cd300a,Ptpn6
HP_VITREOUS_HEMORRHAGE	0.0396588	0.424044	-0.629926	-1.58993	171	10	Lrp5,Gnaq,Cysltr2,Gna11
GOBP_NEGATIVE_REGULATION_OF_GENE_EXPRESSION	0.0397754	0.424843	0.239766	1.19381	339	755	Igfbp5,Apod,C1qtnf3,Tmem98,Isg15,Tspo,Homer3,Angpt1,Carhsp1,Shmt1,Ager,Xcl1,Sfrp1,Prr5l,Hgf,Csdc2,Emilin1,Mov10,Tnfsf4,Relb,Zhx2,Cdk2,Ceacam2,Egfr,Sox11,Ago2,Eif4ebp1,Zmpste24,Sfrp2,Ctsz,Tgfb1,Pkp1,Trim25,Polr2c,Rpl12,Cldn3,Vsir,Dapk3,Ccr1,Unk,Cirbp,Ddx17,Pan2,Bmp4,Srsf7,Exosc8,Il13,Tnf,Rpl14,Wnt11,Inppl1,Psmd9,Zfp36l1,Rbm42,Rps9,Tia1,Lsm4,Fcgr2b,Cnot10,Pou3f2,Rpl18,Dxo,Slc35c2,Pcgf2,Nup35,Ezr,Pa…
GOBP_PROTEIN_TARGETING_TO_MITOCHONDRION	0.0398482	0.425056	0.367877	1.40994	251	74	Tspo,Mgarp,Micall2,Srebf1,Ablim3,Bid,Gsk3a,Fbxo7,Pink1,Hps4,Dnajc19,Leprot,Timm22,Srebf2,Tomm22,Rac2,Prkaa1,Fzd5,Aip,Rnf31,Npepps,Dnlz,Fis1,Vps11,Htra2,Bag3,Sirt4,Timm21
GOBP_CATION_TRANSMEMBRANE_TRANSPORT	0.0398792	0.425056	-0.210828	-1.14876	65	645	Drd2,Slc43a1,Plcg2,Slc22a2,Neto1,Bdkrb1,Slc34a1,Kcnh5,Actn2,Rhag,Abcc9,Arc,Atp12a,Rgn,Hecw1,Slc30a7,Crhbp,Mcur1,Slc6a2,Trpc4,Grin3b,Slc30a10,Panx1,Ccdc51,Kcnv1,Kcnj13,Slc4a10,Cacng3,F2r,Ptpn3,Slc41a2,Scn4b,Slc39a5,Cacna2d3,Nlgn1,Piezo1,Slc39a8,Atp1a4,Slc17a5,Kcne1,Gria3,Kcnk9,F2rl3,Diaph1,Scn3b,Slc40a1,P2ry12,Slc38a5,Slc30a1,Atp1a1,Slc24a1,Jph1,Kcnk12,Slc39a10,Stac,Trpm8,Slc24a4,Kcnq4,Cox6a2,P2rx…
HP_OROMOTOR_APRAXIA	0.0399317	0.42517	0.524139	1.52129	233	20	Tubb2b,Six3,Adgrg1,Fgfr1,Srpx2,Zic2,Smc1a,Stag2,Cdon
GOBP_THROMBIN_ACTIVATED_RECEPTOR_SIGNALING_PATHWAY	0.0401199	0.426726	-0.629523	-1.58891	173	10	Met,F2r,F2rl3,Hpgd,Iqgap2
GOBP_RESPONSE_TO_STIMULUS_INVOLVED_IN_REGULATION_OF_MUSCLE_ADAPTATION	0.0401711	0.426738	-0.560847	-1.56053	168	14	Sgca,Casq1,Mtmr4,Rps6kb1,Nol3,Hdac4,Prkag3,Myog,Ppargc1a,Scn5a
GOBP_CELLULAR_HORMONE_METABOLIC_PROCESS	0.0402199	0.426738	-0.305621	-1.33397	138	97	Cyp11a1,Rpe65,Rdh10,Wnt4,Rdh14,Cyp1a2,Cyp11b1,Cyp2c39,Tiparp,Retsat,Cyp2c38,Egr1,Adh7,Cyp3a11,Akr1b8,Rdh13,Sgpl1,Bmp5,Dkk3,Aldh1a1,Lrat,Cyp1a1,Plb1,Bmp2,Dhrs11
GOBP_CELLULAR_EXTRAVASATION	0.0402782	0.426738	0.4087	1.44908	248	49	Ccl28,Itgal,Ager,Gcnt1,Jam3,Plvap,Podxl2,Tnf,Sele,Itgb2,St3gal4,Pik3cd
HP_DECREASED_LACRIMATION	0.0402988	0.426738	0.555476	1.52178	231	16	Sox10,Fgfr2,Slc12a2,Gmppa,Fgfr3
GOMF_POLYUBIQUITIN_MODIFICATION_DEPENDENT_PROTEIN_BINDING	0.0403727	0.426738	0.431383	1.46254	246	39	Faap20,Tnip2,Otud7b,Zranb1,Ubxn1,Tnip1,Rnf168,Rad23a,Uimc1,Tab2,Zranb3,Parp10,Rad18,Ubl7,Bag6,Sqstm1,Zfand2b,Psmd4,Wdr81,Ubqln2,Zfand6,Sharpin,Vcp
GOBP_POSITIVE_REGULATION_OF_HORMONE_METABOLIC_PROCESS	0.0403734	0.426738	-0.597216	-1.58384	172	12	Rdh10,Wnt4,Slco1c1,Egr1,Gata3
JOHNSTONE_PARVB_TARGETS_3_UP	0.040448	0.427082	0.267355	1.25172	306	337	Cdc42ep2,S100a4,Parp12,Cmtm3,Ldlr,Txnip,Jup,S100a16,Dusp5,Cd9,Mov10,Gsn,Timp1,C3,Gfpt2,Uaca,Myof,Mvp,Kctd2,H2-Ea,Vat1,Adgrg1,Cebpd,Btg1,H2-M3,Ppdpf,Csf1,Map4,Rhob,Dnah2,Fxyd5,Bcl3,Fgfr1,Fnta,Pak2,Grn,Tm7sf2,Dpp7,Lgals3bp,Tlr4,Lgals8,Syngr2,Vim,Dsp,Add3,Plpp2,Tnip1,Capn1,Srpx,Vamp8,Cstb,Ppp1r21,Anxa1,Hsd17b4,Acadvl,Slc50a1,Samhd1,Cpd,Unc93b1,Vps18,Rela,Pld1,Litaf,Ifitm3,Ppfibp1,Cdc42ep4,Gstk1,Ddit…
HP_OVERLAPPING_FINGERS	0.0405704	0.427292	0.515335	1.5161	238	21	Myh3,Chst11,Evc,Ptf1a,Dok7
GOCC_REPLISOME	0.0406143	0.427292	0.522961	1.51787	237	20	Pola2,Pold1,Pold2,Xpa,Pola1,Helb,Pcna,Mcm3
GOBP_CYTOKINE_PRODUCTION_INVOLVED_IN_IMMUNE_RESPONSE	0.040627	0.427292	0.376213	1.4127	253	67	Angpt1,Xcl1,Rsad2,Tnfsf4,Wnt5a,Tgfb1,H2-M3,Tnf,Slc7a5,Tlr4,Arg1,H2-K1,Tnfrsf14,Kit,Bcl10,Laptm5,Sphk2,Sash3,B2m,Mavs
GOBP_BETA_CATENIN_DESTRUCTION_COMPLEX_DISASSEMBLY	0.0406363	0.427292	0.546271	1.5213	234	17	Frat1,Fzd2,Dvl3,Frat2,Wnt1,Lrp6
GOMF_NEUROPEPTIDE_HORMONE_ACTIVITY	0.0407194	0.427722	0.502963	1.50992	239	23	Nts,Gal,Cartpt,Nppa,Grp,Npff,Penk,Nmb,Oxt
GOBP_NEGATIVE_REGULATION_OF_GLIAL_CELL_PROLIFERATION	0.0409306	0.428766	0.601572	1.52626	233	12	Sox10,Tspo,Cers2,Sox11
GOBP_CGMP_MEDIATED_SIGNALING	0.0409457	0.428766	0.536692	1.51899	238	18	Npr1,Nppa,Guca2b,Htr2c,Guca1a,Nppc,Aqp1
GOMF_PASSIVE_TRANSMEMBRANE_TRANSPORTER_ACTIVITY	0.0409699	0.428766	-0.232903	-1.20088	97	345	Kcnh5,Clcnkb,Htr1b,Gabra6,Rhag,Abcc9,Bsnd,Cftr,Clcn1,Trpc4,Grin3b,Panx1,Ccdc51,Kcnv1,Kcnj13,Ano3,Cacng3,Scn4b,Cacna2d3,Lrrc8a,Piezo1,Lrrc8b,Kcne1,Gria3,Kcnk9,Lrrc8c,Scn3b,Aqp9,Gjc1,Gjb4,Slc24a1,Chrnb2,Kcnk12,Gabrg1,Clcnka,Prf1,Trpm8,Slc24a4,Kcnq4,P2rx3,Panx3,Trpc3,Kcnh7,Hcn1,Cnga4,Tmem63a,Cacnb2,Kcnn1,Kcnip4,Kcnj9,Trpv6,Scn1a,Cachd1,Trpc5,Kcnh1,Grik3,Cacna1a,Chrna5,Kcns3,Aqp11,Kcnq2,Kcnq1,Gjb6,Ca…
GOBP_G_PROTEIN_COUPLED_ACETYLCHOLINE_RECEPTOR_SIGNALING_PATHWAY	0.041005	0.428766	-0.527986	-1.55533	172	17	Cdk5r1,Hrh3,Hrh4,Chrm1,Gnaq,Gna11
GOBP_MANGANESE_ION_TRANSPORT	0.0410571	0.428766	-0.580069	-1.57995	173	13	Trpc4,Slc30a10,Slc39a8,Trpc3,Trpc5,Tmem165
GOBP_LONG_CHAIN_FATTY_ACID_BIOSYNTHETIC_PROCESS	0.0410723	0.428766	-0.458918	-1.48984	166	25	Ptgs2,Gstm4,Cyp1a2,Cyp2c39,Cyp2c38,Cyp1a1,Hpgd
GOBP_POSITIVE_REGULATION_OF_WNT_SIGNALING_PATHWAY	0.0411583	0.429222	0.315722	1.33724	279	139	Col1a1,Jup,Sfrp1,Fgfr2,Frat1,Hhex,Egfr,Scel,Sfrp2,Wnt5a,Tgfb1,Dapk3,Wnt5b,Sall1,Ctdnep1,Psmd9,Tbl1x,Psmb8,Zranb1,Plekha4,Dab2,Dlx5,Psmb10,Cdh3,Ilk,Psmb4,Jrk,Wnk1,Gid8,Psmd3,Tmem9,Ccar2,Psmd7,Rspo1,Daam2,Psmd10,Mbd2,Psmc4,Psmb7,Psmd4,Csnk1e,Ptk7,Rnf220,Psma7,Csnk1g2,Cdc73,Axin2,Smarca4,Psma4,Psmd1,Gprc5b,Xiap,Vcp,Psmd5,Psmd2,Kank1,Ppm1a,Gpc3
HP_VASCULAR_DILATATION	0.0415884	0.433263	0.308327	1.32568	287	154	Myh3,Sox10,Col1a1,Nppa,Col3a1,Actl6b,Nde1,Mks1,Col1a2,Aebp1,Zmpste24,Mfap5,Enpp1,Rin2,Pbx1,Pkd1,Nf1,Bgn,Chrng,Cyp17a1,Tgfbr3,Smad4,Samhd1,Smad6,Slc25a24,Ddx6,Actl6a,Ntng1,Nkap,Tab2,Gata5,Lmna,Fbln5,Plod1,Wdr19,Nkx2-5,Plod3,Gaa,Gtf2i,Mypn,Chd7,Ifih1,Tgfbr2,Stat1,B3gat3,Nsd1,Adar,Efemp2,Rnaseh2c,Raf1,Arf1,Ptpn11,Svbp,Prkcsh,Tgfbr1
GOBP_REGULATION_OF_SYNAPTIC_VESICLE_EXOCYTOSIS	0.0416667	0.433494	-0.382315	-1.43265	159	45	Drd2,Htr1b,Rims2,Nlgn1,Ppfia2,Cacnb2,Fmr1,Prkcb,Chrna5
HP_OLIGOSPERMIA	0.0416961	0.433494	-0.533921	-1.55117	176	16	Nr0b1,Cftr,Poc1a,Nr3c1
GOBP_NEURON_FATE_COMMITMENT	0.0418437	0.434584	0.43038	1.45914	255	39	Nkx2-2,Esrp1,Olig1,Bmp4,Ptf1a,Pou3f2,Fev,Tbr1,Pax6,Wnt1,Smad4
HP_INTRAUTERINE_GROWTH_RETARDATION	0.0418962	0.434684	0.261494	1.24025	326	387	Cdca7,Myh3,Tbx4,Slc18a3,Nde1,Mks1,Sox11,Zmpste24,Cel,Usb1,Psat1,Wnt7a,Six3,Evc,Fancd2,Rttn,Adgrg1,Tfam,Ctdp1,Alg1,Vangl2,Dkc1,Dok7,Pcgf2,Pik3r1,Nf1,Pola1,Fgfr1,Ncapg2,Gli1,Mcm5,Cant1,Chrng,Srpx2,Sec31a,Kat6a,Ube2t,Gata4,Puf60,Gatad2b,Slc25a13,Fto,Rad21,Dhdds,Zic2,Sf3b4,Chrnd,Ccdc8,Tfap2a,Smpd4,Smad4,Qrsl1,Ndufs7,Gatb,Adgrg6,Lonp1,Fance,Cplx1,Rpl11,Slc25a24,Smc1a,Wrap53,Emg1,Cdc45,B3glct,Ppp1r15b,…
GOCC_SECRETORY_GRANULE_MEMBRANE	0.0420262	0.435178	0.28766	1.28943	301	219	Itgax,Cybb,Gpr84,Itgal,Tbc1d10c,Enpp4,Stbd1,Cd9,Rab37,Rhog,Rab27b,Ceacam2,Ormdl3,Pkp1,Rab5b,Dgat1,Zg16,Lgals3,Cyba,Dok3,Rab27a,Tmbim1,Sparc,Tmed10,Dsp,Lamp2,Ceacam1,Vamp8,Acrbp,Cd53,Cd46,Pld1,Cpne3,Itgb3,Agpat2,Olr1,Copb1,Ano6,Fcer1g,C3ar1,Cd300a,Ubr4,Itgb2,Rnd2
GOBP_REGULATION_OF_LEUKOCYTE_PROLIFERATION	0.0420408	0.435178	0.301203	1.31364	294	172	Gal,Ager,Xcl1,Hhex,Cd40,Tnfsf4,Sox11,Scrib,Mad1l1,Vsir,Lgals3,Bmp4,H2-M3,Il13,Csf1,Fcgr2b,Igfbp2,Mapk3,Tlr4,Cd80,Foxj1,Arg1,H2-K1,Ada,Tnfrsf14,Anxa1,Cd46,Ccl5,Gpnmb,Il2,Cd300a,Ptpn6,Lgals7,Csf1r,Sash3,Cd28,Myd88,Irf1,Il6st,Igf2,Pycard,Fadd,Sdc4,Rac2,Il33,Gpam,Cd6,Nfatc2,Igf1,Tgfbr2,Vav3,Sos1,Il23a,Cd320,Zfp335,Prkcq,Zbtb7b,Rps3,Blk,Mef2c,Prnp,Sh3rf1
GOMF_OXYGEN_BINDING	0.0421159	0.435178	0.487423	1.4929	249	25	Tdo2,Cyp2f2,Cyp1b1,Th,Cyp17a1,Cyp19a1,Cygb,Park7,Nox4,Cyp8b1,Cyp26a1,Alb
GOBP_SPHINGOSINE_BIOSYNTHETIC_PROCESS	0.0421496	0.435178	0.620522	1.536	239	11	Sphk1,Abca2,Acer3,Asah2,Sphk2,Sptlc2,Asah1,Sptlc1
HP_ALACRIMA	0.0421582	0.435178	0.582521	1.51336	242	13	Sox10,Fgfr2,Slc12a2,Gmppa,Fgfr3
GOBP_INCLUSION_BODY_ASSEMBLY	0.0422569	0.435631	-0.517859	-1.5431	175	18	Hspa1a,Dnajb1,Sorl1,Dnaja4
HP_HYPERPIGMENTATION_OF_THE_SKIN	0.0422918	0.435631	0.30142	1.31299	295	170	Cybb,Col7a1,Col3a1,Kcnn3,Slc29a3,Gjb3,Zmpste24,Usb1,Ncf1,Fancd2,Rbm28,Casr,Ddb2,Cyba,Cdh23,Dkc1,Xpa,Nf1,Sdhc,Pola1,Fgfr1,Psmb8,Cyp17a1,Mrap,Ube2t,Pax6,Star,Ncf2,Banf1,Kit,Anapc1,Stk11,Fance,Gpnmb,Wrap53,Irf5,Gmppa,Pik3cd,Fancl,Hps1,Cd28,Kdsr,Tfr2,Card14,Lmna,Blm,Fgfr3,Fancc,Cdkn2b,Sash1,Hccs,Tinf2,Sdhb,Tnfrsf1a,Smarcal1,Aip,Nsd1,Pdgfrb,Mad2l2,Adar,Abcd1
GOBP_FEMALE_GAMETE_GENERATION	0.042331	0.435631	-0.326974	-1.36406	153	76	Adamts1,Wnt4,Lgr5,Panx1,Inhbb,Aurka,Taf4b,Bmp15,Rgs2,Hpgd,Mmp19,Pgr,Cdc25b,Paqr8,Zfp830,Zfx
HP_HYPERCOAGULABILITY	0.0425329	0.436704	-0.550296	-1.56032	177	15	F5,Gata2,Piga,Slc4a1
GOMF_BETA_TUBULIN_BINDING	0.04258	0.436704	-0.426773	-1.46502	168	31	Slc6a2,Cdk5r1,Eml4,Ift74,Uxt,Rgs2,Racgap1,Gjb6,Taok1
Park_2011_Coexpression_Hippocampus_Mouse_none	0.04258	0.436704	-0.427185	-1.46643	168	31	Abcc9,Abcg2,Abcc10,Abhd6,Abhd2,Aars2,Aasdh,Abcd4,Abca7
HP_NONIMMUNE_HYDROPS_FETALIS	0.0426074	0.436704	0.513452	1.51056	250	21	Col1a1,Col1a2,Cars2,Alg1,Rpl18,Qrsl1,Gatb,Rpl11
GOBP_POTASSIUM_ION_EXPORT_ACROSS_PLASMA_MEMBRANE	0.0426787	0.436994	0.581248	1.51006	245	13	Kcna5,Nppa,Kcne4,Kcnh2,Ano6
GOCC_NEURON_PROJECTION_TERMINUS	0.0428316	0.437597	-0.294911	-1.31151	143	108	Drd2,Sncg,Slc18a2,Htr1b,Tnn,Mme,Cdh8,Crhbp,Slc4a10,Ucn,Chrm1,Epha4,Syt4,P2rx3,Flrt3,Fmr1,Calb1,Polg,Cck,Prkcb,Grik3,Cplx2,Unc13c,Gper1,Adra2c,Btbd8
FLORIO_NEOCORTEX_BASAL_RADIAL_GLIA_UP	0.0428769	0.437597	-0.25989	-1.25508	123	193	Bmper,Tnfsf10,Smad3,Rhag,Abcc9,Pde6a,Bves,Fmod,Icam2,Nrp1,Adgrl2,Tes,Upk1b,Npy2r,Cux2,E2f2,Col8a1,Gpr83,Mefv,Isg20,Ets1,Eogt,Ttc39b,Rgs5,Irf6,Ptprj,Sv2c,E2f7,Flt1,Chdh,Pla2r1,Trim66,Cgnl1,Ebpl,Adtrp,Klrd1,Msrb3,Plb1,Cysltr2,Epha3,Ppm1h,Mbnl1,Zfp57,Scn11a,Wdr31,Rarb,Slc16a12,Cobl,Adgrl4,Ehf
GOMF_PHOSPHATIDYLINOSITOL_3_KINASE_REGULATOR_ACTIVITY	0.0430108	0.437597	-0.547861	-1.55341	179	15	Klf4,Socs3,Socs2,Socs7,Socs5
GOBP_CEREBELLAR_GRANULAR_LAYER_DEVELOPMENT	0.0430277	0.437597	0.620086	1.53492	244	11	Cbln1,Wnt7a,Faim2
GOBP_POSITIVE_REGULATION_OF_INTRACELLULAR_SIGNAL_TRANSDUCTION	0.0431511	0.437597	0.239976	1.19164	366	721	S100a9,Igfbp5,Npr1,Abra,Prok1,Sphk1,S100a4,Lpar6,Erbb4,Fgf5,Cdk1,Angpt1,Dcn,Efna1,F10,Col3a1,Adora2b,Ager,Xcl1,Fgfr2,Prr5l,Pde8a,Lpar1,Hgf,Dusp5,Fgf1,Gpr37,Cd40,Rhog,Adrb3,Egfr,Sox11,Gipr,Wnt7a,Gab1,Pbk,Unc5cl,Wnt5a,Ccl3,Tgfb1,Htr2c,Tiam1,Ncf1,Trim25,Gpr62,Grm4,Gnai2,Tgfa,Peli2,Casr,Ccr1,Sorbs3,Fgf3,Tnip2,Erbb3,Ccl2,Ksr1,Adgrg1,Vav1,Bmp4,Akap13,Lrp2,Net1,Tmem106a,Rhoc,Tnf,Wnt11,Csf1,Shc1,Tnfrsf11…
GOBP_CIRCULATORY_SYSTEM_PROCESS	0.0432567	0.437597	0.250939	1.21455	347	492	Npr1,Cartpt,Slc13a3,Slc6a9,Slc1a5,Kcna5,Angpt1,Sgcg,Nppa,Slc22a5,Ager,Jup,Kcne4,Fxyd4,Dsg2,Kcnj14,Cacng5,Gsn,Cyp2j6,Slc12a2,Adrb3,Agtr1a,Col1a2,Foxc1,Yes1,Ceacam2,Egfr,Zmpste24,Myof,Ctsz,Tgfb1,Th,Kcnh2,Fxyd1,Slc8a3,Ntsr1,Adm,Tbx2,Slc8a1,Srebf1,Slc5a5,Slc44a1,Trpv4,Gnai2,Arhgap42,Casr,Bin1,Slc4a4,Slc15a2,Akap13,Cacna1f,Lrp2,Ddah1,Slc6a13,Slc38a3,Npff,Tjp2,Dock5,Slc27a1,Prkaca,Mef2a,Ptger2,Slc7a5,A…
Astrocyte_All_Zeisel_Science_2015	0.0433917	0.437597	0.299278	1.30988	304	177	Gfap,Slc13a3,Rlbp1,Fabp7,Relt,Acss1,Slc12a9,Gm2a,Zmpste24,Chst11,Frmpd1,Peli2,Dhrs4,Rab34,Acsbg1,Slc27a1,Sycp2,Mpv17l2,Tm7sf2,Zfp219,Gucy2e,Wasf3,Slc26a6,Spry4,Add3,Slc6a11,Adk,Txndc5,Bmpr1a,Lrp10,Acadvl,Usp43,Slc7a11,Cspg5,Snta1,Pgm2,Ephx2
GOMF_ALPHA_ACTININ_BINDING	0.043419	0.437597	0.527354	1.51493	254	19	Kcna5,Pdlim4,Nrap,Pdlim1,Rara,Ldb3,Pdlim7,Mypn,Pparg,Pdlim5,Palld,Synpo2
HP_ASPIRATION	0.043419	0.437597	0.527446	1.51519	254	19	Dcx,Gm2a,Adgrg1,Srpx2,Sec31a,Matr3,Hexa
HP_ANORECTAL_ANOMALY	0.0434601	0.437597	0.286853	1.28372	312	214	Cybb,Col7a1,Col1a1,Zic3,Fgfr2,Mks1,Pold1,Foxc1,Egfr,Usb1,Wnt7a,Tgfb1,Six3,Ncf1,Fancd2,Sall1,Cyba,Cdh1,Meox1,Spint2,Dkc1,Sdhc,Dvl3,Ube2t,Cdkn2a,Zic2,Bmpr1a,Ncf2,Thoc6,Acadvl,Smad4,Kit,Stk11,Lonp1,Fance,Ehmt1,Mdm2,Slc25a24,Pitx2,Wrap53,Cr2,Cdc45,Smo,Trp53,Ddx6,B3glct,Itgb2,Fancl,Cdon,Dchs1,Ift80,Vangl1,Ccdc22,Fancc,Rac2,Hccs,Adam17,Snrpb,Tinf2,Msh2,Sdhb,Gtf2i,Prkcd,Chd7,Sin3a,Tgfbr2
GOBP_NEUROTRANSMITTER_SECRETION	0.0435051	0.437597	-0.281545	-1.29122	140	130	Drd2,Sncg,Slc18a2,Slc22a2,Htr1b,Rims2,Hrh3,Pip5k1c,Nlgn1,Ppfia2,Slc30a1,Tacr2,Syt4,Trim9,Cacnb2,Rph3a,Fmr1,Kmo,Cask,Prkcb,Cplx2,Chrna5,Unc13c
GOBP_RESPONSE_TO_CHEMOKINE	0.0435133	0.437597	0.384795	1.40881	269	59	Cxcl2,Xcl1,Slc12a2,Cxcr3,Reg1,Foxc1,Ccl3,Padi2,Ccr1,Ccl2,Cmklr1,Cxcr5,Cxcl5,Ccl5,Cxcl10,Ccl22,Ccr10,Oxsr1,Wnk1,Cxcr4,Ccl17
GOBP_GLYCOPROTEIN_CATABOLIC_PROCESS	0.0435417	0.437597	-0.488929	-1.51738	178	21	Cela1,Ngly1,Adamts12,Manba,Edem3,Fbxo17,Man1a,Mmp12,Edem1
GOCC_PARALLEL_FIBER_TO_PURKINJE_CELL_SYNAPSE	0.0435543	0.437597	0.598281	1.51791	248	12	Calb2,Cbln1,Slc6a9,Slc16a3
GOBP_POSITIVE_REGULATION_OF_GENE_EXPRESSION	0.0435648	0.437597	0.239525	1.19091	371	736	Itgax,Gjc2,Sphk1,C1qtnf3,Aldh1a2,Fgf5,Angpt1,Cdk5rap1,Ager,Xcl1,Myc,Rsad2,Hgf,Rab7b,Fgf1,Emilin1,Id3,Mov10,Gsn,Cd40,Cyp1b1,Pip,Tnfsf4,Relb,Clec3b,C3,Reg1,Mbp,Stap1,Egfr,Sp1,Sox11,Ago2,Tcf23,Zmpste24,Wnt5a,Tgfb1,Wbp2,Scrib,Pkp1,Cldn3,Pgc,Vsir,Padi2,Casr,Fgf3,Erbb3,Cyba,Tnc,Cirbp,Kif1b,Kmt5b,Bmp4,Mif4gd,H2-M3,Il13,Rab27a,Tnf,Larp6,Wnt11,Csf1,Rps9,Ezr,Pik3r1,Snrnp70,Nat8f1,Slc7a5,Bcl3,Cdca4,Dnmt1,Ma…
GOMF_SOLUTE_CATION_SYMPORTER_ACTIVITY	0.0435659	0.437597	0.356208	1.38803	280	81	Slc5a11,Slc13a3,Slc6a9,Slc12a4,Slc12a2,Slc34a3,Slc12a9,Slc12a8,Slc5a5,Slc36a1,Slc4a4,Slc15a2,Slc6a13,Slc45a3,Slc5a1,Slc6a11,Slc11a2,Slc17a3,Slc6a8,Slc20a2,Slc5a2,Slc32a1,Slc28a3,Slc12a3,Slc38a1,Slc6a3,Slc6a6,Slc36a2
HP_PROTRUDING_TONGUE	0.0435664	0.437597	0.49279	1.49655	257	24	Cdca7,Adgrg1,Srpx2,Fto,Ehmt1,Slc25a24,Pex1,Pth1r,Ccdc22,Nrxn1,Dnmt3b,Neu1,Zbtb24,Fam20c
GOBP_CENTRIOLE_ASSEMBLY	0.0435787	0.437597	0.436506	1.44957	263	36	Cdk5rap2,Sass6,Ccdc61,Cdk2,Rttn,Cep295nl,Cep135,Cep63,Rbm14,Wdr62,Cep44,Mdm1
GOBP_CIRCADIAN_SLEEP_WAKE_CYCLE_SLEEP	0.0438363	0.437597	-0.507797	-1.53449	180	19	Drd2,Npy2r,Chrnb2,Ghrl,Adrb1
GOBP_CERAMIDE_METABOLIC_PROCESS	0.0438446	0.437597	0.358425	1.38689	280	78	Sphk1,Cers2,Fa2h,Gal3st1,Ugt8a,Gm2a,Cel,Ormdl3,Neu3,Tnf,Naga,Galc,Plpp2,Smpd4,B3galt4,Abca2,Acer3,Asah2,Smpd2,Nsmaf,Sphk2,Hexa,Sptlc2,Hexb,Plpp3,Elovl1,Prkaa1,B4galt5,Asah1,P2rx1,Tnfrsf1a,Prkcd,Degs2,Neu1,Sptlc1
GOBP_DEFENSE_RESPONSE_TO_BACTERIUM	0.0438635	0.437597	0.318894	1.33428	296	128	S100a9,Isg15,Reg3g,Pgc,Zg16,Cyba,Jchain,Tnf,Shc1,Camp,F2,Bcl3,Grn,Bpifa2,Tlr4,Klk1b1,Irf8,H2-K1,Cxcl5,Stab2,Tnfrsf14,Anxa3,Rarres2,Sirt2,Syt11,Klk1b3,Stab1,Fcer1g,Ssc5d,Fgr,Rab14,Mavs,H2bc21,Myd88,Slpi,Cfp,Nod1,F2rl1,Lpo,Pycard
GOBP_ANTIMICROBIAL_PEPTIDE_PRODUCTION	0.0439041	0.437597	0.597979	1.51714	250	12	Pgc,Klk1b1,Klk1b3,Klk1b5,Klk1,Klk1b4,Klk1b11,Klk1b24,Klk1b21
GOBP_ANTIBACTERIAL_PEPTIDE_PRODUCTION	0.0439041	0.437597	0.597979	1.51714	250	12	Pgc,Klk1b1,Klk1b3,Klk1b5,Klk1,Klk1b4,Klk1b11,Klk1b24,Klk1b21
GOBP_PROTEIN_LOCALIZATION_TO_CHROMATIN	0.043943	0.437597	0.500091	1.5013	258	23	Lemd2,Ruvbl2,Rad21,Pih1d1,Plk1,Msh2,Chmp7,Mau2,Lrwd1,Vcp
GOBP_ESTABLISHMENT_OF_EPITHELIAL_CELL_POLARITY	0.043943	0.437597	0.500112	1.50136	258	23	Lama1,Wnt5a,Sh3bp1,Msn,Hes5,Cyth1,Myo9a,Clasp1,Fbf1,Ptk7,Frmd4b,Pard3
HP_JUVENILE_ASEPTIC_NECROSIS	0.043943	0.437597	0.500157	1.50149	258	23	Col1a1,Fzd2,Col1a2,Wnt5a,Trpv4,Fgfr1,Dvl3
HP_LAMBDOIDAL_CRANIOSYNOSTOSIS	0.0439541	0.437597	0.63442	1.53275	248	10	Fgfr2,Bmp4,Zic1,Rac3
HP_WIDE_CRANIAL_SUTURES	0.0440273	0.437597	0.519144	1.5068	257	20	Agtr1a,Slc34a3,Zmpste24,Alpl,Banf1,Pex1,Lmna,Dchs1
GOBP_REGULATION_OF_PHOSPHATIDYLINOSITOL_3_KINASE_SIGNALING	0.04403	0.437597	0.338251	1.35821	287	98	Erbb4,Angpt1,Dcn,Prr5l,Hgf,Ceacam2,Egfr,Gab1,Ncf1,Erbb3,Tnf,Pik3ip1,Pik3r1,F2,Fgfr1,Mapk3,Unc5b,Sema4d,Ceacam1,Ier3,Kit,Prr5,Jak2,Ccl5,Fgr,Ptpn6,Wnt16,Pik3cd,Cd28
HP_OCULAR_ANTERIOR_SEGMENT_DYSGENESIS	0.0440559	0.437597	0.289748	1.28895	314	203	Sox10,Fgfr2,Hmx1,Mks1,Cyp1b1,Lemd2,Foxc1,Fancd2,Fgf3,Ldhd,Kif1b,Pitx3,Lrp2,Ctdp1,Adamts10,Rpl18,Pik3r1,Nf1,Sdhc,Fgfr1,Ncapg2,Cant1,Sec31a,Ube2t,Pax6,Samhd1,Mab21l1,Cryab,Anapc1,Col11a1,Lonp1,Fance,Cplx1,Ehmt1,Abca2,Rpl11,Pitx2,Wt1,Dlx5,B3glct,Fancl,Jag1,Ltbp2,Eps15l1,Lmna,Cdh2,Sil1,Prdm5,Entpd1,Tmem127,Fancc,Wdr73,Fgfrl1,Epha2,Tmem216,Sdhb,Gtf2i,Ifih1,Elp4,Igf1r,B3gat3,Crygd,Neu1,Xylt2,Trim28,Mad…
GOBP_KILLING_OF_CELLS_IN_OTHER_ORGANISM_INVOLVED_IN_SYMBIOTIC_INTERACTION	0.0440815	0.437597	0.617828	1.52933	250	11	Reg3g,Camp,F2,Arg1,Cxcl5,F2rl1,Bcl2l11
GOBP_MEMBRANE_DOCKING	0.0441176	0.437597	0.309704	1.32422	302	149	Cdk1,Cdk5rap2,Stx11,Nde1,Tctn1,Mks1,Esyt1,Stx2,Stxbp3,Cln3,Haus4,Stxbp2,Tubb4a,Haus8,Prkaca,Ezr,Cep250,Mospd3,Ninl,Cep135,Nedd1,Haus5,Cep63,Vamp8,Psen2,Pacs2,Plk1,Vps18,Cep78,Rab12,Rab13,Vamp3,Sdccag8,Rab3b,Msn,Cep57,Cep162,Ralb,Rab7
GOBP_GLUCOCORTICOID_METABOLIC_PROCESS	0.0441855	0.437842	-0.477574	-1.50278	181	22	Cyp11a1,Wnt4,Cyp11b1,Atp1a1,Hsd11b2,Bmp5,Dkk3,Bmp2,Hsd11b1
BEIER_GLIOMA_STEM_CELL_UP	0.044372	0.43859	-0.435435	-1.46908	176	29	Rdh10,Prom1,Epha4,Sv2c,Rdh13,Tle1,Nedd4l,Slco4a1,Col9a3,Nell2,Chrna1,Lamp5
GOBP_CELL_CYCLE_PHASE_TRANSITION	0.0443724	0.43859	0.251274	1.2137	355	480	Gjc2,Pola2,Kcna5,Cdk1,Espl1,Gtse1,Cdk5rap2,Myc,Fam83d,Nde1,Pole2,Mcm7,Atf5,Neurog1,Cdk2,Cdk18,Egfr,Eif4ebp1,Fbxo5,Six3,Tfap4,Mad1l1,Gfi1b,Ccnf,Anapc11,Cks2,Haus4,Esrrb,Atad5,Cdc25a,Ctdp1,Tubb4a,Psmd9,Zfp36l1,Pbx1,Haus8,Pkd1,Cnot10,Cdc20,Prkaca,Cep250,Pola1,Ccna1,Psmb8,Gli1,Xrcc3,Mcm2,Mcm5,Ninl,Map3k11,Inhba,Cep135,Nedd1,Cdkn2a,Cdc14b,Plpp2,Haus5,Cep63,Foxo4,Rad21,Ccno,Zfp36l2,Pcna,E2f1,Anxa1,Zfp3…
GOBP_NEGATIVE_REGULATION_OF_PROTEOLYSIS	0.0444042	0.43859	0.285181	1.27954	318	222	Col7a1,Tmem98,Fetub,Efna1,Serpina3c,Spp2,Hgf,Wfikkn1,Timp1,C3,Rffl,Sfrp2,Pbk,Serpinb11,Ctsz,Bin1,Dnajb6,Cln3,Tnf,Spint2,Pttg1,F2,Cpb2,Pak2,Camk2n1,Serpinc1,Tmed10,Tm4sf20,Ubxn1,Wnt1,Serpina11,Rpl23,Serpinb2,Cstb,Pih1d1,Anxa2,Serpind1,Ifi204,Arrb2,Cryab,Mtm1,Pros1,Ube2z,Map1a,Rpl11,Park7,Serping1,Serpini1,Spink8,Trp53,Hipk2,Eif3h,Serpinb1a,Pdcl3,Ide,Slpi,Mndal,Ccar2,Rps6ka1,Cd44,Arl6ip1,Fnip1,Aqp1…
GOBP_BONE_MORPHOGENESIS	0.0444339	0.43859	0.362899	1.39086	280	74	Col1a1,Fgfr2,Neurog1,Foxc1,Zmpste24,Sfrp2,Tifab,Trpv4,Bmp4,Inppl1,Alpl,Has2,Mmp13,Shox2,Phospho1,Tfap2a,Lrp6,Msx1,Rarg,Insig1,Dlx5,Scx,Megf8,Ift80,Fgfr3,Nppc
HP_FETAL_ULTRASOUND_SOFT_MARKER	0.044587	0.438632	0.379091	1.4075	277	63	Mks1,Psat1,Scarf2,Bnc2,Enpp1,Grn,Pex26,Rras,Pex14,Pex1,Ddx6,Uba1,Pex10,Ccdc22,Pex16,Sqstm1,Tapt1,Ebp,Pex19,Rras2,Sos1,Trem2,Raf1,Ptpn11,Fancb,Tmem106b,Rit1,Vcp,Pex5,Trip11
GOCC_MYOSIN_COMPLEX	0.0446224	0.438632	0.428288	1.45205	272	39	Myh3,Myo1d,Myo9b,Myh4,Myh14,Ccdc102a,Myo6,Myo10,Limch1,Myo16,Dynll2,Myo1e,Myl3,Myo9a
HP_ABNORMALITY_OF_THE_UMBILICAL_CORD	0.0446563	0.438632	0.478849	1.48412	266	26	Mks1,Zmpste24,Scarf2,Adgrg6,Ddx6,Itgb2,Myd88,Lmna,Ccdc22,Musk,Rac2,Tapt1
GOBP_BLOOD_VESSEL_MORPHOGENESIS	0.0446907	0.438632	0.25082	1.21192	358	482	Itgax,Apod,Npr1,Prok1,Tbx4,Cybb,Sphk1,Angpt1,Lama1,Dcn,Efna1,Jup,Sfrp1,Fgfr2,Hgf,Hhex,Fgf1,Prl,Emilin1,Cd40,Cyp1b1,Slc12a2,Agtr1a,Cxcr3,C3,Jam3,Foxc1,Nrp2,Ceacam2,Shb,Sp1,Ago2,Wnt7a,Gab1,Sfrp2,Wnt5a,Tgfb1,Epn1,Adm,Tbx2,Arhgap22,Clic4,Adgrg1,Bmp4,Lrp2,Rin2,Btg1,H2-M3,Ddah1,Tnf,Wnt11,Zfp36l1,Rhob,Shc1,Sema6a,Nf1,Sparc,Has2,Grn,Hk2,Vash2,Unc5b,Srpx2,Krt1,Klk1b1,Gata4,Tgfbr3,Rras,Mcam,Ceacam1,Foxo4,P…
HP_CONGENITAL_MALFORMATION_OF_THE_LEFT_HEART	0.0447364	0.438632	0.463656	1.47223	268	29	Myrf,Nadsyn1,Gata4,Smad6,Wt1,Stag2,B3glct,Gata5,Nr2f2,Ccdc22,Nkx2-5
HP_ABNORMAL_DRINKING_BEHAVIOR	0.0447461	0.438632	-0.4088	-1.44572	177	35	Avpr2,Hnf1b,Cyp11b1,Wfs1,Hsd11b2,Clcnka,Avp,Nphp1,Tmem67
HP_ABNORMAL_SEX_DETERMINATION	0.0447585	0.438632	-0.529071	-1.53708	189	16	Cyp11a1,Nr0b1,Wnt4
GOBP_POSITIVE_REGULATION_OF_INTERLEUKIN_17_PRODUCTION	0.044784	0.438632	0.616467	1.52596	254	11	Sphk1,Tgfb1,Slc7a5,Il2,Myd88,Il23a,Prkcq
GOBP_NEGATIVE_REGULATION_OF_UBIQUITIN_DEPENDENT_PROTEIN_CATABOLIC_PROCESS	0.0448394	0.438752	0.418149	1.43786	274	42	Pbk,Ubxn1,Wnt1,Rpl23,Mtm1,Map1a,Rpl11,Park7,Hipk2,Eif3h,Pdcl3,Ccar2,Bag6,Smarcc1
GOBP_REGULATION_OF_ASPARTIC_TYPE_PEPTIDASE_ACTIVITY	0.0450132	0.440028	0.633069	1.52948	254	10	Efna1,Ager,Bin1,Grn,Tmed10
GOBP_MUSCLE_FILAMENT_SLIDING	0.0451837	0.44127	-0.437441	-1.46594	181	28	Tnnc1,Actn2,Tnnt1,Des,Myl4,Tnnt2,Neb,Tnni2
GOMF_IMMUNOGLOBULIN_BINDING	0.0453052	0.441704	0.540443	1.50506	261	17	Fcer1a,Pip,Fcgrt,Lgals3,Jchain,Fcgr2b,Fcer1g
GOBP_REGULATION_OF_IMMUNOGLOBULIN_PRODUCTION	0.0453153	0.441704	0.40096	1.42785	280	50	Xcl1,Cd40,Tnfsf4,Tgfb1,Kmt5b,Il13,Tnf,Fcgr2b,Il2,Sash3,Cd28,Prkdc,Il4ra,Traf2,Il33,Msh2,Exosc3,Mad2l2,Tmbim6,Hmces
GOCC_FILOPODIUM_MEMBRANE	0.0455561	0.443626	0.557822	1.50712	264	15	Tbc1d10c,Vasp,H2-M3,Myo10,Itgb3,Itga3,Pdpn
GOMF_PEPTIDASE_ACTIVITY	0.0456055	0.443681	0.25991	1.23525	356	395	Myrf,Cndp1,Klk6,Espl1,F10,Ctse,Senp8,Sfrp1,Adam18,Adamts8,Hgf,Capn8,Tmprss11d,Naaladl1,Pip,Josd2,Casp4,Zmpste24,Unc5cl,Ctsz,Cpz,Ctrl,Cpm,Adamtsl4,Adamts7,Gzma,Pgc,Plg,Adamts10,Pik3ip1,Pcsk6,F2,Rnpepl1,Cpb2,Psmb8,Ky,Vash2,Casp9,Otud7b,Zranb1,Usp18,Mmp13,Dpp7,Fgl2,Acr,Klk1b1,Mmp10,St14,Casp7,Capn1,Psen2,Hgfac,Adamts9,Mmp7,Kdm8,Nrip2,Usp43,Cpd,Usp54,Napsa,Metap1d,Prss56,Erap1,Bace2,Lonp1,Cd5l,Adamts…
GOBP_NEGATIVE_REGULATION_OF_CATECHOLAMINE_SECRETION	0.0457763	0.444814	-0.573946	-1.56327	193	13	Drd2,P2ry12,Syt4,Agtr2,Adra2c
HP_ABNORMALITY_OF_THE_URETHRA	0.0458963	0.444814	0.275245	1.26161	339	270	Cdca7,Col7a1,Col3a1,Zic3,Fgfr2,Fzd2,Mks1,Foxc1,Zmpste24,Usb1,Wnt7a,Wnt5a,Evc,Fancd2,Bnc2,Rttn,Sall1,Bmp4,Rin2,Dkc1,Rpl18,Pola1,Fgfr1,Gli1,Dvl3,Chrng,Cyp17a1,Ube2t,Pex26,Gata4,Puf60,Pax6,Gatad2b,Rad21,Star,Colec11,Thoc6,Ccdc8,Tfap2a,Smad4,Pnpla6,Mtm1,Pld1,Fance,Cplx1,Nr5a1,Ehmt1,Rpl11,Pitx2,Smc1a,Wt1,Wrap53,Cdc45,Pex14,Pex1,B3glct,Uba1,Fancl,Dnajc19,Dhcr7,Pex10,Lama3,Lmna,Dchs1,Igf2,Ift80,Fgfr3,Nr…
Gemma_GSE129569_Microglia_actively_remodels_adult_hippocampal_neurogenesis_through_the_phagocytosis_secretome_timepoint_24h_Up	0.0459005	0.444814	0.462194	1.46758	275	29	Mfap2,Cxcl2,Tubb6,Mgat3,Pmf1,Snta1,Rasl12,Rnf7,Eif6,Oaz2
HP_REDUCED_CONSCIOUSNESS_CONFUSION	0.0459197	0.444814	0.274764	1.26122	340	274	Gjb1,Scn4a,Slc13a3,Aspa,Slc18a3,Mog,Lyrm7,Col3a1,Slc22a5,Nde1,Tnfsf4,Gcdh,Krt8,Th,Bckdha,Six3,Slc5a5,Bnc2,Casr,Polg2,Ccr1,Spp1,Cdh23,Hmgcl,Rpl18,Dok7,Fgfr1,Thra,Dnmt1,Usp18,Tlr4,Mrap,Tbp,Slc25a13,Star,Zic2,Psen2,Chrnd,Acadvl,Ndufs7,Unc93b1,Eif2b4,Erap1,Lonp1,Pccb,Rpl11,Auh,Smc1a,Smo,Stag2,Bckdhb,Gch1,Irf5,Chrne,Hadha
HP_APLASIA_HYPOPLASIA_OF_THE_EYEBROW	0.0459411	0.444814	0.321617	1.33336	308	120	Krt71,Lpar6,Col3a1,Jup,Alx1,Aebp1,Zmpste24,Apcdd1,Rin2,Nf1,Ccnk,Gjb2,Kat6a,St14,Dsp,Sult2b1,Ada,Sf3b4,Banf1,Anapc1,Col11a1,Il2rg,Cdc45,Pex1,Cdh3,Stag2,Itgb6,Bcl11b,Pigk,Megf8,Itga3,Lmna
Gemma_GSE91396_Neuropathic_pain_promotes_gene_expression_adaptations_in_brain_networks_involved_in_stress_and_depression_treatment_Spared.nerve.injury_Up	0.0460123	0.445078	-0.573233	-1.56133	194	13	Per2,Banp
GOBP_POSITIVE_REGULATION_OF_STEROID_METABOLIC_PROCESS	0.046159	0.446072	0.483816	1.48186	273	25	Cyp7a1,Fgf1,Agtr1a,Adm,Srebf1,Tnf,Star,Nr1d1
GOCC_MITOTIC_SPINDLE_MICROTUBULE	0.0464254	0.44751	0.631169	1.52489	262	10	Eml3,Haus4,Haus8,Haus5
GOBP_INTERLEUKIN_10_PRODUCTION	0.046435	0.44751	0.429798	1.44454	281	38	Isg15,Ager,Xcl1,Hgf,Tnfsf4,Vsir,Il13,Fcgr2b,Bcl3,Tlr4,Cd46,Sash3,Cd28,F2rl1,Pycard
GOBP_REGULATION_OF_LYMPHOCYTE_MEDIATED_IMMUNITY	0.0464401	0.44751	0.341632	1.36004	301	93	Ager,Xcl1,Rsad2,Cd40,Tnfsf4,C3,Ceacam2,Tgfb1,H2-Ea,Kmt5b,Vav1,H2-M3,Tnf,Fcgr2b,Foxj1,Arg1,H2-K1,Ceacam1,Arrb2,Il2,Ptpn6,Sash3,Cd28,B2m
GOBP_OLIGOSACCHARIDE_CATABOLIC_PROCESS	0.0466019	0.448286	0.63066	1.52366	263	10	Treh,Gm2a,Man2c1,Neu3,Hexb,Neu1
GOMF_POSTSYNAPTIC_NEUROTRANSMITTER_RECEPTOR_ACTIVITY	0.0466091	0.448286	-0.353738	-1.38641	177	55	Drd2,Gabra6,Hrh3,Gria3,Hrh4,Chrm1,Chrnb2,Gabrg1,Adrb1,Grik3,Chrna5,Chrna3,Chrna1,Gabrg3,Gabra3
GOBP_DOPAMINERGIC_NEURON_DIFFERENTIATION	0.0466644	0.448394	0.48324	1.48009	276	25	Sfrp1,Sfrp2,Wnt5a,Tiam1,Pitx3,Wnt1,Lrp6
GOBP_VASCULATURE_DEVELOPMENT	0.0467438	0.448458	0.24546	1.20124	383	571	Itgax,Apod,Npr1,Prok1,Tbx4,Cybb,Sphk1,Col1a1,Aldh1a2,Angpt1,Lama1,Dcn,Efna1,Jup,Sfrp1,Fgfr2,Hgf,Hhex,Fgf1,Prl,Emilin1,Cd40,Cyp1b1,Slc12a2,Agtr1a,Col1a2,Cxcr3,C3,Jam3,Foxc1,Nrp2,Ceacam2,Shb,Sp1,Ago2,Wnt7a,Gab1,Sfrp2,Wnt5a,Tgfb1,Epn1,Adm,Tbx2,Foxs1,Arhgap22,Clic4,Adgrg1,Bmp4,Lrp2,Rin2,Btg1,H2-M3,Ddah1,Tnf,Wnt11,Zfp36l1,Rhob,Shc1,Pkd1,Sema6a,Nf1,Sparc,Has2,Dnmt1,Grn,Hk2,Vash2,Lgals8,Unc5b,Srpx2,Krt1…
GOBP_NADPH_REGENERATION	0.0467595	0.448458	0.556715	1.50413	271	15	Idh1,H6pd,Pgm2,Trp53,Dera,Tkt,Pgls,Taldo1,Rpia,Rbks,G6pdx,Pgd
GOMF_GABA_GATED_CHLORIDE_ION_CHANNEL_ACTIVITY	0.0469078	0.449456	-0.587955	-1.55928	200	12	Gabra6,Gabrg1,Gabrg3,Gabra3,Gabrb3,Gabra1,Gabra4
GOBP_PIGMENT_CELL_DIFFERENTIATION	0.0469969	0.449487	0.496086	1.48927	276	23	Sox10,Enpp1,Rab27a,Kit,Hps4,Rab32,Hps6,Usp13,Tyrp1,Rab38
HP_EMG_IMPAIRED_NEUROMUSCULAR_TRANSMISSION	0.0470013	0.449487	0.482348	1.47736	278	25	Scn4a,Slc18a3,Bin1,Dok7,Chrnd,Chrne,Musk,Myo9a
HP_RIGHT_BUNDLE_BRANCH_BLOCK	0.047044	0.449487	-0.41538	-1.44836	186	33	Tnnc1,Dysf,Abcc9,Scn3b,Sema3a,Cacnb2,Ppp1cb,Rnaseh1,Pigu,Scn1b
HP_METABOLIC_ALKALOSIS	0.0471143	0.449574	-0.525738	-1.52739	199	16	Clcnkb,Bsnd,Hsd11b2,Clcnka,Nr3c1,Scnn1g,Cacna1d,Nars2,Slc12a1,Slc26a3
GOBP_SUPRAMOLECULAR_FIBER_ORGANIZATION	0.0471872	0.449574	0.246854	1.20477	384	550	Krt71,Ermn,Cdc42ep2,Myh3,Gfap,Col1a1,Cdc42ep1,Tppp3,Pstpip1,Myo1d,Col3a1,Ldlr,Col14a1,Cdk5rap2,Sfrp1,Pstpip2,Lpar1,Aif1l,Vasp,Nde1,Emilin1,Gsn,Tle6,P3h4,Cyp1b1,Rhog,Col1a2,Foxc1,Eml2,Csrp1,Aebp1,Krt8,Sfrp2,Arhgef10,Micall2,Fbxo5,Chadl,Pkp1,Mfap5,Trpv4,Dapk3,Sorbs3,Bin1,Dnajb6,Akap13,Fhdc1,Lima1,Mid1ip1,Espn,Rhoc,Wnt11,Tubb4a,Obscn,Inppl1,Rhob,Vill,Mef2a,Ezr,Pik3r1,Nf1,Carmil1,Swap70,Sh3bp1,Bfsp1,…
HP_COARCTATION_OF_AORTA	0.0472813	0.449574	0.359564	1.38169	299	75	Mks1,Six3,Rpl18,Nf1,Fgfr1,Gata4,Puf60,Adk,Zic2,Smad4,Smad6,Ehmt1,Rpl11,Wt1,Stag2,Cep57,Jag1,Bub3,Pth1r,Gata5,Dhcr7,Cdon,Cdh2,Nr2f2,Nkx2-5
GOBP_RESPONSE_TO_MECHANICAL_STIMULUS	0.0473236	0.449574	0.3021	1.3057	327	161	Col1a1,Kcna5,Dcn,Nppa,Col3a1,Txnip,Jup,Mag,Neurog1,Gsn,Cd40,Egfr,Scel,Cnn2,Ankrd23,Tifab,Slc8a1,Trpv4,Tnc,Il13,Wnt11,Pkd1,Igfbp2,Xpa,Mapk3,Tlr4,Gata4,Nrxn2,Mmp7,Kit,Rela,Bcl10,Col11a1,Cxcl10,P2ry1,Adgrv1,Smpd2,Tmem120a,Mapk8,Scx,Clcn6,Cxcr4,Myd88,Irf1,Asic3,Cdh2,Cradd,Fadd,Aqp1,Endog,Fosb,Mbd2,Bak1,Nrxn1
HP_VENTRICULAR_EXTRASYSTOLES	0.0473629	0.449574	0.577569	1.5005	272	13	Jup,Dsg2,Dsp,Tmem43,Cdh2,Cacna1s
GOCC_DENDRITIC_TREE	0.0474453	0.449574	-0.216133	-1.15973	90	518	Drd2,Dnajb1,Htr1b,Gabra6,Cttnbp2,Actn2,Htr6,Tnn,Arc,Mme,Ret,Palmd,Crhbp,Abhd17b,Cdk5r1,Hrh3,Slc4a10,Cacng3,Bdnf,Nlgn1,Wfs1,Gria3,Hrh4,Ucn,Hrh1,Chrm1,Htr5a,Ppfia2,Opn4,Asap1,Zdhhc5,Rtn4r,Epha4,Ngfr,Bmpr2,Gabrg1,Avp,Grm7,P2rx3,Sema3a,Shank3,Lzts1,Trim9,Ephb3,Hcn1,Plk2,Fxr1,Clstn3,Rph3a,Fmr1,Calb1,Rbm3,Ctnnd1,Ddn,Cpt1c,Cck,Htr1f,Mink1,Dab2ip,Bag2,Trpc5,Gnas,Kcnh1,Grik3,Gnao1,Cplx2,Tenm2,Pcsk2,Aqp11,…
GOBP_INOSITOL_LIPID_MEDIATED_SIGNALING	0.0474674	0.449574	0.306266	1.31709	327	155	Erbb4,Angpt1,Dcn,Prr5l,Hgf,Gsn,Ceacam2,Egfr,Gab1,Ncf1,Erbb3,Tnf,Pik3ip1,Zfp36l1,Ezr,Pik3r1,Nf1,F2,Fgfr1,Mapk3,Unc5b,Plekha1,Sema4d,Ceacam1,Ier3,Kit,Prr5,Jak2,Ccl5,Pld1,Sirt2,Gab2,Ncs1,Plcb3,Fgr,Ptpn6,Plcd3,Csf1r,Wnt16,Pik3cd,Myo16,Cd28
GOBP_POSITIVE_REGULATION_OF_ADAPTIVE_IMMUNE_RESPONSE	0.0475048	0.449574	0.370982	1.39306	296	67	Xcl1,Rsad2,Cd40,Tnfsf4,C3,Tgfb1,H2-Ea,Kmt5b,H2-M3,Tnf,Nfkbid,H2-K1,Ada,Il2,Sash3,Cd28,B2m,Nfkbiz,Il6st,Pycard,Fadd,Traf2,Fzd5,Msh2,Exosc3,Mad2l2,Il23a,Prkcq,Pla2g4a
Gemma_GSE34424_The_Influence_of_Sleep_Deprivation_on_Hippocampal_CA1_Gene_Expression:_Relation_to_Stress_and_Aging_treatment_sleep.deprivation_24.h_Up	0.0475059	0.449574	0.495707	1.48814	279	23	Hmgcs2,Trh,Tspan8,Rpl18,Cryab,Rab3b,Dhcr7,Dgka,Idh2,Dio2,Ptpn11
HP_ABNORMAL_EYELID_PHYSIOLOGY	0.0475067	0.449574	0.480952	1.47308	281	25	Scn4a,Fgfr2,Cp,Tubb4a,Stard7,Tbp,Cplx1,Park7
GOBP_SEMI_LUNAR_VALVE_DEVELOPMENT	0.0475404	0.449574	0.433147	1.43842	287	36	Nppa,Efna1,Emilin1,Tgfb1,Bmp4,Heyl,Nfatc1,Gata4,Smad6,Jag1,Dll4,Gata5,Nkx2-5,Hey1,Tnfrsf1a
GOBP_PRIMARY_NEURAL_TUBE_FORMATION	0.0476115	0.449715	0.361749	1.38244	299	73	Sfrp1,Vasp,Fzd2,Sfrp2,Wnt5a,Tgfb1,Scrib,Adm,Bmp4,Lrp2,Spint2,Vangl2,Prkaca,Dvl3,St14,Lrp6,Rarg,Bcl10,Tead2,Plxnb2
ZHONG_PFC_C7_ORG_UNDERGOING_NEURONAL_DIFFERENTIATION	0.047644	0.449715	-0.368229	-1.40554	181	49	Acyp2,Cep126,Lrrc8b,Satb2,Enc1,Dock4,Arpp21,Sorl1,Abhd6,Epha3,Iqgap2,Runx1t1,Mllt3,Cacng8,Esyt2,Lnx1,Map6,Ephb1,Shc2,Hspa12a
GOMF_POLY_PYRIMIDINE_TRACT_BINDING	0.0477791	0.450571	-0.512568	-1.52733	198	18	Rbms1,Atxn1,Khdrbs2,Fmr1,Patl1,Rbms3
GOCC_ANCHORED_COMPONENT_OF_SYNAPTIC_VESICLE_MEMBRANE	0.0480569	0.452481	0.57659	1.49796	276	13	Cplx3,Rab27b,Rab5b,Rab3b,Rab35
GOBP_CELLULAR_RESPONSE_TO_PURINE_CONTAINING_COMPOUND	0.0481022	0.452481	0.594351	1.50794	274	12	Slc8a1,P2ry1,Gstm7,Casq2,Cacna1s,P2ry6,Tmem38a,Tmem38b
GOBP_CEREBRAL_CORTEX_RADIALLY_ORIENTED_CELL_MIGRATION	0.0481635	0.452481	-0.483775	-1.50139	197	21	Ccdc141,Lamb1,Cdk5r1,P2ry12,Dab2ip,Pou3f3,Srgap2
GOBP_ICOSANOID_BIOSYNTHETIC_PROCESS	0.0481867	0.452481	-0.401556	-1.44055	189	37	Ptgs2,Edn1,Cyp2c39,Alox5ap,Cyp2c38,Avp,Ptges,Pla2g5
GOBP_REGULATION_OF_MITOTIC_CELL_CYCLE	0.0482638	0.452481	0.252968	1.21685	384	452	Cul9,Mdc1,Gjc2,Rprm,Sphk1,Kcna5,Cdk1,Espl1,Gtse1,Cdk5rap2,Nde1,Neurog1,Cdk2,Foxc1,Egfr,Eif4ebp1,Zmpste24,Tgfb1,Fbxo5,Scrib,Tfap4,Mad1l1,Gfi1b,Fancd2,Tgfa,Anapc11,Dapk3,Cks2,Haus4,Bmp4,Cdc25a,Btg1,Tnf,Tubb4a,Psmd9,Zfp36l1,Pbx1,Haus8,Pkd1,Cnot10,Cdc20,Prkaca,Cep250,Psmb8,Xrcc3,Ninl,Cep135,Nedd1,Cdkn2a,Cdc14b,Haus5,Cep63,Nme6,Foxo4,Rad21,Zfp36l2,Pcna,E2f1,Anxa1,Zfp385a,Ccdc8,Dlgap5,Plk1,Bid,Cdk6,Ana…
HP_SAGITTAL_CRANIOSYNOSTOSIS	0.0482965	0.452481	0.612187	1.51537	274	11	Fgfr2,Zic1,Cdc45,Wdr19,Son,Dpf2
GOBP_ANTIGEN_PROCESSING_AND_PRESENTATION_OF_EXOGENOUS_PEPTIDE_ANTIGEN_VIA_MHC_CLASS_I	0.0483871	0.452481	0.371715	1.38767	302	65	Cybb,Ncf1,Cyba,H2-M3,Psmd9,Psmb8,Calr,H2-K1,Vamp8,Ncf2,Psmb10,Fcer1g,Vamp3,Psmb4,Tap1,B2m,Psmd3,Psmd7,Psmd10,Psmc4,Psmb7,Psmd4
GOBP_TRNA_METABOLIC_PROCESS	0.0484686	0.452481	0.320553	1.32895	325	120	Cdk5rap1,Lcmt2,Ankrd16,Rpp25,Trmu,Thg1l,Cars2,Dus2,Thumpd2,Pop7,Dtwd2,Tsen54,Mto1,Qrsl1,Gatb,Qtrt1,Trmt10b,Rars2,Trpt1,Rpp25l,Ssb,Thada,Trmt10c,Farsa,Trmt112,Trmt10a,Aimp1,Mocs3,Wdr4,Cpsf1,Dus4l,Trit1,Tsen15,Nat10,Elp4,Trmo,Trmt1l,Ears2,Tyw5,Tyw1,Sars2,Iars2,Trmt44,Bcdin3d,Thumpd1,Rtcb,Sepsecs,Pus1,Wars2
GOBP_REGULATION_OF_MEIOTIC_NUCLEAR_DIVISION	0.0484838	0.452481	0.529073	1.49743	282	18	Wnt5a,Fbxo5,Cdc20,Calr,Msx1,Sirt2,Dmrt1,Fzr1
GOCC_NEURON_TO_NEURON_SYNAPSE	0.0485399	0.452481	-0.2375	-1.20259	122	291	Drd2,Neto1,Dnajb1,Actn2,Arc,Abhd17b,Cdk5r1,Dmtn,Lrrc4c,Cacng3,Nlgn1,Chrm1,Rapgef4,Slc30a1,Dlgap3,Atp1a1,Epha4,Ngfr,Bmpr2,Grm7,P2rx3,Cnksr2,Shank3,Lzts1,Fxr1,Clstn3,Ptprs,Pdpk1,Fmr1,Calb1,Plppr4,Ctnnd1,Lrfn5,Abi1,Atp2b2,Mink1,Kcnh1,Dgkz,Adam22,Sigmar1,Shank1,Dlgap2,Add2,Gper1,Nsf,Adra2c,Rgs7bp,Epha7,Cacng8,Chrna3,Plcb4,Srgap2,Syt12,Itpr1,Gopc,Neurl1a,Homer1,Syngap1,Lin7a,Prrt2,Grin2a,Tsc1,Syn1,Sor…
GOCC_IMMUNOLOGICAL_SYNAPSE	0.0485662	0.452481	0.44832	1.44614	292	31	Scrib,H2-Ea,Gzma,Lgals3,Cd37,Ezr,Cd53,Bcl10,Cd28,Cd6,Alcam,Vav3,Prkcq
GOMF_INSULIN_LIKE_GROWTH_FACTOR_I_BINDING	0.0485774	0.452481	0.576346	1.49732	279	13	Igfbp5,Igfbp1,Lrp2,Igfbp2,Itgb3,Igfbp4,Igfbp3,Igf1r
GOBP_RESPIRATORY_SYSTEM_DEVELOPMENT	0.0486252	0.452481	0.305684	1.31459	335	155	Igfbp5,Tbx4,Aldh1a2,Lama1,Zic3,Fgfr2,Fgf1,Egfr,Sox11,Eif4ebp1,Gng8,Wnt5a,Srebf1,Tnc,Bmp4,Il13,Tnf,Wnt11,Pkd1,Sparc,Thra,Gli1,Mapk3,Foxj1,Arg1,Ada,Fstl3,Rcn3,Bmpr1a,Lrp6,Hhip,Slc7a11,Rarg,Spry1,Wt1,Aard,Dlx5,Sp3
GOBP_NEGATIVE_REGULATION_OF_CELL_KILLING	0.0486364	0.452481	0.546718	1.49779	279	16	Ceacam2,H2-M3,Il13,Fcgr2b,H2-K1,Ceacam1,Arrb2
GOMF_FATTY_ACID_LIGASE_ACTIVITY	0.0486505	0.452481	0.555274	1.50024	282	15	Acsm5,Slc27a3,Acsbg1,Acsf2,Slc27a1
GOBP_DENDRITIC_SPINE_DEVELOPMENT	0.0488079	0.453529	-0.319111	-1.3437	173	80	Fstl4,Arc,Cdk5r1,Cux2,Nlgn1,Ppfia2,Asap1,Acsl4,Epha4,Caprin2,Shank3,Ephb3,Plk2,Ptprs,Fmr1,Shank1,Itpka,Srgap2,Llph,Pten,Neurl1a,Ctnnd2,Zfp365,Ephb1,Pak3,Lzts3,Abi2,Kif1a,Nck2
GOBP_CELLULAR_COMPONENT_MORPHOGENESIS	0.0488656	0.45365	-0.209664	-1.13897	83	615	Drd2,Postn,Epha8,Nubpl,Fstl4,Tlr2,Actn2,Egr2,Tnn,Arc,Tnnt1,Ret,Hecw1,Shc3,Phldb2,Prox1,Nog,Dcdc2a,Nrp1,Lhx4,Rims2,Cdk5r1,Cux2,Klhl41,Lrrc4c,Mfsd2a,Bdnf,Grb7,Ntn5,Nlgn1,Edn1,Sgk1,Ppfia2,Klk8,Robo3,Rtn4r,Epha4,Tnnt2,Chrnb2,Ngfr,Bmpr2,Cpne9,Itgb4,Sema3d,Lpar3,Syt4,Caprin2,Cpne5,Aurka,Neb,Numb,Gfra2,Cdh11,Fabp9,Zpbp2,Pard6b,Sema3a,Shank3,Lzts1,Creb1,Trio,Lgi1,Flrt3,Ephb3,Ptprs,Skil,S100a6,Nedd4l,Fhod…
HP_CONTRACTURES_OF_THE_JOINTS_OF_THE_LOWER_LIMBS	0.0491561	0.455387	0.317084	1.32364	331	126	Gjb1,Myh3,Slc18a3,Slc6a9,Pstpip1,Sgcg,Slc29a3,Psat1,Itga7,Scarf2,Trpv4,Rttn,Bin1,Psmb8,Ky,Gjb2,Chrng
GOBP_TRNA_PROCESSING	0.0492081	0.455387	0.339641	1.35211	319	93	Cdk5rap1,Lcmt2,Ankrd16,Rpp25,Trmu,Thg1l,Dus2,Thumpd2,Pop7,Dtwd2,Tsen54,Mto1,Qtrt1,Trmt10b,Trpt1,Rpp25l,Ssb,Thada,Trmt10c,Trmt112,Trmt10a,Mocs3,Wdr4,Cpsf1,Dus4l,Trit1,Tsen15,Nat10,Elp4,Trmo,Trmt1l,Tyw5,Tyw1,Trmt44,Bcdin3d,Thumpd1,Rtcb,Pus1
GOBP_BRANCHING_INVOLVED_IN_SALIVARY_GLAND_MORPHOGENESIS	0.0492824	0.455387	0.535406	1.49104	284	17	Lama1,Fgfr2,Hgf,Tnf
GOMF_WNT_PROTEIN_BINDING	0.0492946	0.455387	0.49917	1.48249	289	22	Sfrp1,Fzd2,Sfrp5,Sfrp2,Apcdd1,Ptpro,Lrp6
GOBP_REGULATION_OF_SYNAPTIC_PLASTICITY	0.0493071	0.455387	-0.271445	-1.26769	152	151	Drd2,Neto1,Egr2,Arc,Mme,Rims2,Slc4a10,Nlgn1,Hrh1,Slc24a1,Epha4,P2rx3,Shank3,Lzts1,Creb1,Plk2,Fmr1,Calb1,Fgf14,Abhd6,Srf,Cplx2,Unc13c,Shank1,Itpka,Fam107a,Slc24a2,Syt12,Ptn,Pten,Neurl1a,Syngap1,Prrt2,Grin2a,Sorcs3
GOBP_POSITIVE_REGULATION_OF_HORMONE_SECRETION	0.0493361	0.455387	0.329964	1.34154	326	105	Nnat,Gal,C1qtnf3,Trh,Grp,Egfr,Sox11,Gipr,Casr,Spp1,Pck2,Psmd9,Inhba,Camk2n1,Cyp19a1,Vamp8,Fgg,Adcy8,Smad4,Doc2b,Jak2,P2ry1,Gpld1,Nmb,Tcf7l2,Phpt1
GOBP_MESENCHYMAL_CELL_DIFFERENTIATION	0.0493669	0.455387	0.295145	1.29179	346	177	Sox10,S100a4,Col1a1,Aldh1a2,Erbb4,Efna1,Sfrp1,Alx1,Fgfr2,Hgf,Fam83d,Foxc1,Nrp2,Sox11,Sfrp2,Wnt5a,Tgfb1,Tiam1,Phldb1,Ddx17,Bmp4,Wnt11,Sema6a,Fgfr1,Has2,Pef1,Mapk3,Heyl,Nrtn,Sema4d,Tgfbr3,Pofut2,Vasn,Bmpr1a,Lrp6,Smad4,Msx1,Dab2,Spry1,Pitx2,Tcf7l2,Smo
GOBP_ERYTHROCYTE_MATURATION	0.049675	0.457064	-0.598505	-1.55195	213	11	Klf2,Ptbp3,Fam210b,Flvcr1,Zbtb7a
HP_ABNORMALITY_OF_RENIN_ANGIOTENSIN_SYSTEM	0.0496803	0.457064	-0.452659	-1.46952	201	25	Cyp11a1,Avpr2,Cyp11b1,Hsd11b2,Clcnka
GOBP_POSITIVE_REGULATION_OF_SMALL_MOLECULE_METABOLIC_PROCESS	0.0496838	0.457064	-0.28789	-1.29115	164	113	Ptgs2,Mlxipl,Rdh10,Arpp19,Nr4a3,Wnt4,Rgn,Adipoq,Gapdhs,Nos2,Guca2a,Hrh1,Plin5,Clybl,Dyrk2,Avp,Apoa4
GOCC_PRESYNAPTIC_ACTIVE_ZONE_MEMBRANE	0.0497369	0.457138	0.504589	1.48448	292	21	Cplx3,Stx11,Stx2,P2ry1,Syt11,Ntng1,Cdh2,P2rx1
GOBP_AGING	0.0498132	0.457425	0.279954	1.26334	359	235	Igfbp5,Apod,Ddc,Tspo,Cnp,Dcn,Ager,Gsn,Igfbp1,Slc12a2,Timp1,Zmpste24,Th,Fbxo5,Adm,Tbx2,Srebf1,Pitx3,H2-M3,Igfbp2,Mapk3,Kcnmb1,Gjb2,Fbxo4,Kat6a,Calr,Arg1,Amh,Ucp3,Cdkn2a,Ada,Gss,Wnt1,Foxo4,Bmpr1a,Penk,Mmp7,Adra1a,Cryab,Cdk6,Rela,Litaf,Gsk3a,Lonp1,P2ry1,Nr5a1,Trp53,Fzr1,Rpn2,Itgb2,Nox4,Wnt16,B2m,Mbd3,Slc32a1,Ide,Pth1r,Prkdc,Lmna,Nfe2l2,Slc6a3,Cdkn2b,Endog,Atr,Vash1,Grm5,Mbd2,Bak1,Foxm1
GOCC_NUCLEAR_REPLICATION_FORK	0.0498919	0.457733	0.456886	1.45073	299	29	Pola2,Pold1,Pold2,Xpa,Pola1,Helb,Pcna,Mcm10,Mcm3,Smarcad1,Zranb3
GOBP_TELOMERASE_RNA_LOCALIZATION	0.0500258	0.458547	0.552619	1.49306	290	15	Dkc1,Shq1,Ruvbl2,Wrap53,Cct4,Exosc10,Cct3
GOBP_NEGATIVE_REGULATION_OF_STRESS_ACTIVATED_PROTEIN_KINASE_SIGNALING_CASCADE	0.0501328	0.459113	0.431647	1.42519	301	35	Nppa,Myc,Sfrp1,Dusp10,Sfrp2,Pbk,Ezr
GOBP_NEGATIVE_REGULATION_OF_CYTOKINE_PRODUCTION_INVOLVED_IN_IMMUNE_RESPONSE	0.0502299	0.459173	0.520563	1.49542	294	19	Angpt1,Xcl1,Tgfb1,Tnf,Arg1
GOMF_OXIDOREDUCTASE_ACTIVITY_ACTING_ON_THE_CH_CH_GROUP_OF_DONORS_NAD_OR_NADP_AS_ACCEPTOR	0.0502299	0.459173	0.520911	1.49642	294	19	Tbxas1,Tm7sf2,Ptgr2,Dhcr7,Akr1c18,Bdh2,Mecr,Dpyd,Decr1,Lbr,Blvra,Akr1d1,Ptgr1,Decr2,Fasn,Pecr
GOBP_ICOSANOID_METABOLIC_PROCESS	0.0503145	0.459533	-0.322805	-1.3425	183	75	Ptgs2,Tlr2,Abcc10,Cyp4f15,Pon1,Cyp1a2,Edn1,Cyp2c39,Alox5ap,Cyp4f14,Cyp2c38,Avp,Ptges,Pla2g5,Cyp1a1,Hpgd,Mapkapk2
HP_ABNORMAL_SUBSTANTIA_NIGRA_MORPHOLOGY	0.0503761	0.459682	0.591462	1.50061	287	12	Slc44a1,Tbp,Sncaip,Fbxo7,Gch1,Nr4a2,Atxn3
GOMF_NUCLEAR_RECEPTOR_COACTIVATOR_ACTIVITY	0.0504443	0.459891	-0.371707	-1.39824	192	46	Actn2,Dcaf6,Pprc1,Fgf2,Tacc1,Ccar1,Prkcb,Tmf1,Ppargc1b,Med30,Actn1,Med14,Trerf1
GOMF_TRNA_GUANINE_METHYLTRANSFERASE_ACTIVITY	0.0505796	0.460446	0.609205	1.50798	287	11	Thumpd2,Trmt10b,Trmt10c,Trmt10a,Wdr4,Trmt1l
Cembrowski_HippoSeq_ca4-ca3_d-ca3_v-ca2-ca1_d-ca1_v__VS__dg_d-dg_v	0.050596	0.460446	-0.480298	-1.4906	207	21	Fhl2,Me1,Dkk3,Sv2b,Dock9,Ppp2r2b,Gap43,Cnr1,Stmn2,Khdrbs3,Hapln4,Neurod6
GOBP_REGULATORY_T_CELL_DIFFERENTIATION	0.0507075	0.461048	0.477746	1.46327	300	25	Dusp10,Tnfsf4,H2-Ea,Fancd2,Vsir,H2-M3,Cd46,Il2,Cd28,Irf1,Nfatc2,Drosha,Kat2a,Cbfb,Socs1
HP_NATAL_TOOTH	0.0508244	0.461697	0.497512	1.47757	298	22	Jup,Fgfr2,Mks1,Zmpste24,Evc,Dsp,Ehmt1,Bcl11b,Pth1r,Lmna
GOCC_PLASMA_MEMBRANE_RAFT	0.0508918	0.461773	0.339787	1.34962	330	91	Kcna5,Myo1d,Myof,Fxyd1,Plvap,Cln3,Neu3,Cdh1,Prkaca,Ezr,Has2,Mapk3,Sele,Plpp2,Ptgis,Bmpr1a,Adcy8,Lrp6,Adra1a,Slc22a6,Jak2,Asah2,Hck,Smo,Smpd2,Mlc1,Itgb2,Orai1,Tex101,Cdh2,Slc6a3,Atp1b3,Pacsin2,Tgfbr2,Fasl,Ctnna1,Trem2,Cdh13,Ehd2,Scarb1,Lipe
GOBP_BLOOD_VESSEL_ENDOTHELIAL_CELL_MIGRATION	0.0509793	0.461773	-0.302176	-1.31033	176	94	Klf4,Ptgs2,Hspb1,Kdr,Mmrn2,Nrp1,Gata2,Ets1,Vegfc,Nus1,Fgf2,Agtr2,Plk2,Adtrp,Pdpk1,Robo1,Srf,Mia3,Pdcd10,Rgcc,Rhoj,Apoa1,Egr3
GOBP_POSITIVE_REGULATION_OF_TRANSLATION	0.0510534	0.461773	0.338245	1.34656	331	93	Cdk5rap1,Ago2,Cirbp,Mif4gd,Tnf,Larp6,Rps9,Bcl3,Mapk3,Mpv17l2,Tarbp2,Vim,Fxr2,Eif2s3x,Ppp1r15a,Ccl5,Pld1,Pink1,Plxnb2,Upf3a,Eif6,Cd28,Trmt10c,Cdc123,Prkdc,Eif3d,Coa3,Eif4g2,Pabpc1,Khdrbs1
DESCARTES_FETAL_EYE_STROMAL_CELLS	0.0511509	0.461773	0.364691	1.38131	319	70	Col1a1,Omd,Dcn,Kdelr3,Col3a1,Col14a1,Emilin1,Col1a2,Sfrp2,Adamtsl4,Mfap5,Itgbl1,Sparc,Inhba,Vasn,Penk,Itgb3,Sult1e1,Pthlh,Adamts4,Alx3,Pcdh18,Prrx2,Tnfaip6
GOBP_POSTSYNAPTIC_SIGNAL_TRANSDUCTION	0.0511559	0.461773	-0.450586	-1.46279	207	25	Cdk5r1,Hrh3,Hrh4,Chrm1,Chrnb2,Gnaq,Gna11,Chrna3
GOMF_UBIQUITIN_CONJUGATING_ENZYME_BINDING	0.0511559	0.461773	-0.450904	-1.46383	207	25	Rasd2,Dcun1d5,Rnf144b,Traf6,Ankib1,Arih1,Rnf217,Rnf19b,Rnf14,Rnf180,Dcun1d4,Tollip,Rnf19a
GOBP_NEGATIVE_REGULATION_OF_TISSUE_REMODELING	0.0511845	0.461773	0.533622	1.48607	295	17	Cartpt,Ager,Sfrp1,Csk,Iapp,P2rx7,Gpr137
HP_TYPE_II_DIABETES_MELLITUS	0.0512276	0.461773	-0.286551	-1.28842	168	115	Rpe65,Ar,Pde6b,Pde6a,Rp2,Prom1,Hnf1b,Reep6,Ofd1,Dmxl2,Wfs1,Rgr,Clcnka,Klhl7,Rho,Gpd2,Ahi1,Lrat,Limk1,Cat,Snrnp200,Car4,Ptpn1,Ift88,Arl6,Irs2,Scaper,Lig4,Mak,Lipc,Il6,Mertk,Ift140,Topors,Hnf4a,Ahr
HP_STOMACH_CANCER	0.0512515	0.461773	0.519357	1.49195	300	19	Cdh1,Cdkn2a,Bmpr1a,Stk11,Mdm2,Trp53,Cep57,Bub3,Blm
GOBP_OSSIFICATION	0.0513128	0.461773	0.268159	1.24333	384	305	Igfbp5,Kazald1,Col1a1,Isg15,Omd,Sfrp1,Fgfr2,Hgf,Id3,Clec3b,Col1a2,Foxc1,Asgr2,Egfr,Sox11,Zmpste24,Sfrp2,Wnt5a,Tgfb1,Fbxo5,Slc8a1,Enpp1,Casr,Ccr1,Spp1,Tnc,Bmp4,Tnf,Wnt11,Csf1,Inppl1,Alpl,Pbx1,Dmp1,Tnfrsf11a,Prkaca,Nf1,Sparc,Thra,Gli1,Mapk3,Ostf1,Sema4d,Fstl3,Shox2,Bmpr1a,Penk,Phospho1,Hsd17b4,Tfap2a,Lrp6,Smad6,Cdk6,Col11a1,Adgrv1,Gpld1,Rbmx,Dlx5,Ano6,Sp3,Oxt,Smo,Fgr,Pthlh,Sbno2
HP_MACULE	0.0513334	0.461773	0.346214	1.35737	332	84	Cybb,Col3a1,Gjb3,Zmpste24,Usb1,Ncf1,Ddb2,Cyba,Dkc1,Xpa,Nf1,Sdhc,Gjb2,Ncf2,Kit,Stk11,Gpnmb,Wrap53,Kdsr,Lmna,Fgfr3,Cdkn2b,Sash1,Tinf2,Sdhb,Tnfrsf1a,Prkcd,Smarcal1,Sdhd,Adar,Raf1,Ptpn11,Svbp
Mural_Pericyte_Zhang_JNeuro_2014	0.0513965	0.461835	0.443095	1.44022	310	32	Col1a1,Aldh1a2,Dcn,Col3a1,Kcne4,Cyp1b1,Clec3b,Col1a2,Slc6a13,Fstl1,Gjb2
HP_WIDE_ANTERIOR_FONTANEL	0.0514313	0.461835	0.385897	1.39541	317	55	Col1a1,Fgfr2,Col1a2,Wnt5a,Lrp2,Pex26,Col11a1,Slc25a24,Cdc45,Pex14,Pex1,B3glct,Pex10,Dchs1,Fgfr3,Pex16,Ebp,Pex19,Taldo1,Arx
GOBP_NEGATIVE_REGULATION_OF_HEMOPOIESIS	0.0515399	0.462127	0.35547	1.36846	327	76	Cartpt,Myc,Sfrp1,Tnfsf4,Ceacam2,Bmp4,H2-M3,Fcgr2b,Pik3r1,Tlr4,Inhba,Fgl2,Foxj1,Fstl3,Ceacam1,Anxa1,Tmem176b,Cdk6,Fbxo7,Il2,Zc3h8,Il4ra,Irf1,Rara
HP_FEMORAL_BOWING	0.051555	0.462127	0.455264	1.44558	309	29	Col1a1,Fgfr2,Col1a2,Slc34a3,Wnt7a,Scarf2,Enpp1,Dmp1,Mmp13,Col11a1,Plod2,Polr1a,Lifr,Fgfr3
HP_HETEROGENEOUS	0.0516333	0.462421	-0.256163	-1.23717	146	197	Avpr2,Hspb1,Clcnkb,Dysf,Col4a4,Egr2,Bard1,Bsnd,Cftr,Krit1,Met,Rtn4r,Irf6,Jph1,Gpc4,Itgb4,Lrp5,Clcnka,Neb,Nphp1,Sftpb,Ahi1,Ush1c,Tmem67,Msx2,Polg,Pik3ca,Fgf14,Gdap1,Pdgfrl,Cacna1a,Sbf2,Kcnq2,Mbtps2,Kcnq1,Aagab,Palb2,Slc22a18,Nefl,Spta1,Col9a3,Large1
GOBP_POSITIVE_REGULATION_OF_LEUKOCYTE_MEDIATED_IMMUNITY	0.0518778	0.463469	0.360499	1.37368	325	72	Xcl1,Rsad2,Cd40,Tnfsf4,C3,Stap1,Tgfb1,H2-Ea,Kmt5b,Vav1,H2-M3,Tnf,Arg1,H2-K1,Il2,Itgb2,Sash3,Cd28,B2m,Mavs,F2rl1,Fadd,Traf2,Fzd5,Msh2,Exosc3,Mad2l2,Il23a
GOBP_EMBRYONIC_HEART_TUBE_DEVELOPMENT	0.0518868	0.463469	-0.345903	-1.36715	197	57	Folr1,Smad3,Bbs7,Mical2,Tbx3,Ccdc40,Mesp1,C2cd3,Ahi1,Acvr1,Hes1,Srf,Hand1,Ift57,Sox17,Fgf8,Eng
GOMF_STRUCTURAL_MOLECULE_ACTIVITY	0.0518874	0.463469	0.253736	1.2149	410	429	Ankrd2,Mfap2,Gfap,Col7a1,Col1a1,Lama1,Dcn,Col3a1,Col14a1,Jup,Mobp,Actl6b,Edil3,Krt24,Emilin1,Tubb2b,Crygn,Cldn11,Col1a2,Mbp,Mybph,Csrp1,Stx2,Aebp1,Emilin2,Map7,Fbln2,Mal,Cldn16,Chadl,Pkp1,Mfap5,Rpl12,Cldn3,Sorbs3,Tubb6,Tuba8,Mrpl9,Tnc,Pllp,Rpl14,Tubb4a,Map4,Obscn,Rps9,Hmgcl,Vill,Rpl18,Nup35,Nid2,Mrpl33,Sparc,Bfsp1,Bgn,Srpx2,Fgl2,Sec31a,Mrpl54,Krt1,Rpl22,Vim,Dsp,Add3,Erbin,Evpl,Rpl23,Srpx,Fgg,Prph…
GOBP_PROTEIN_AUTOPROCESSING	0.0521028	0.464638	0.518976	1.49086	305	19	Myrf,Klk6,Ctse,Casp4
GOBP_DETECTION_OF_CHEMICAL_STIMULUS_INVOLVED_IN_SENSORY_PERCEPTION_OF_TASTE	0.0521098	0.464638	-0.614333	-1.55057	225	10	Car6,Gnat2,Tas2r119,Azgp1,Tas1r3
HP_FOCAL_AWARE_SEIZURE	0.0522968	0.465624	-0.518531	-1.50645	221	16	Lgi1,Traf3,Scn1a,Frrs1l,Pcdh19,Scn1b,Grin2a,Gabra1,Tbk1
HP_CUTANEOUS_PHOTOSENSITIVITY	0.0523794	0.465624	0.369748	1.38032	327	65	Cybb,Col7a1,Gjb3,Ncf1,Ddb2,Cyba,Fcgr2b,Xpa,Scarb2,Krt1,Cstb,Pcna,Ncf2,Samhd1,Dnase1,Ddx6,Kdsr,Carmil2,Dhcr7,Blm
HP_ABNORMALITY_OF_CIRCULATING_ADRENOCORTICOTROPIN_LEVEL	0.0523918	0.465624	-0.415232	-1.43236	206	32	Cyp11a1,Lhx4,Nr3c1,Pik3ca,Armc5,Txnrd2,Gnas,Nfkb2
HP_GENERALIZED_HYPOPIGMENTATION_OF_HAIR	0.0524039	0.465624	0.450216	1.43983	314	30	Lpar6,Usb1,Rab27a,Dkc1,Tyr,Mlph,Abca2,Wrap53,Ap3b1,Padi3,Tyrp1,Tinf2
GOBP_RESPONSE_TO_INTERFERON_BETA	0.0524579	0.465645	0.543142	1.48799	301	16	Ifi204,Ifitm3,Ifnar2,Mndal,Irf1,Capn2,Stat1,Trim6,Htra2,Ifitm2,Plscr1
GOBP_NEGATIVE_REGULATION_OF_SIGNALING_RECEPTOR_ACTIVITY	0.0524981	0.465645	-0.397403	-1.42565	206	37	Esr2,Crhbp,Errfi1,Zfyve28,Cblb,Cblc,Adh7,Agtr2,Dkk3,Socs5,Ramp3,Pten,Dut
GOBP_POSITIVE_REGULATION_OF_RECEPTOR_SIGNALING_PATHWAY_VIA_STAT	0.0526576	0.466245	0.428283	1.42227	318	36	Gh,Erbb4,Prl,Cyp1b1,Tnf,F2,Kit,Jak2,Ccl5,Cd300a,Hes5
HP_CEREBRAL_HYPOPLASIA	0.0526576	0.466245	0.428161	1.42186	318	36	Cdk5rap2,Sass6,Mks1,Gcdh,Fdxr,Rttn,Cep135,Cep63,Hsd17b4,Cdk6,Wdr62,Dhcr7,Coasy
HP_EXCESSIVE_DAYTIME_SOMNOLENCE	0.0528101	0.466947	0.388485	1.39163	326	52	Gjb1,Slc18a3,Mog,Slc22a5,Tnfsf4,Hmgcl,Dok7,Dnmt1,Unc93b1,Smo,Irf5,Slc12a3,Dhcr7,Musk,Smarce1
GOBP_REGULATION_OF_CHOLESTEROL_BIOSYNTHETIC_PROCESS	0.052829	0.466947	0.410325	1.41096	323	42	Cyp7a1,Fgf1,Sp1,Srebf1,Tm7sf2,Acacb,Apob,Sqle,Dhcr7,Srebf2,Prkaa1,Gpam,Nfya,Fdps,Lpcat3,Scd1,Sc5d,Nfyc,Cyp51,Mvk,Apoe,Abcg1,Sod1,Hmgcr,Sec14l2
Gemma_GSE61301_Gene_expression_of_7_day_combinatorial_yohimbine_and_imipramine_treated_rat_hippocampi_treatment_yohimbine_imipramine_Down	0.0530189	0.467611	0.469905	1.4564	316	26	Myh3,Nxph4,Igsf1,Grp,Zscan10,Slc25a18,Mrm2
GOBP_PATTERN_SPECIFICATION_PROCESS	0.0530201	0.467611	0.270233	1.24609	394	287	Nkx2-2,Aldh1a2,Erbb4,Zic3,Sfrp1,Fgfr2,Hhex,Fgf1,Tctn1,Neurog1,C3,Foxc1,Nrp2,Wnt7a,Sfrp2,Wnt5a,Tifab,Six3,Tbx2,Vax2,Ring1,Dnai1,Pskh1,Rttn,Pbx3,Adgrg1,Bmp4,Lrp2,Hoxb7,Wnt11,Meox1,Vangl2,Pbx1,Pcgf2,Zic1,Prkaca,Irx4,Gli1,Heyl,Foxj1,Ripply3,Gata4,Tbr1,Wnt1,Wnt6,Bmpr1a,Lrp6,Smad4,Tbx19,Msx1,Hhip,Smad6,Rarg,Spry1,Sostdc1,Pitx2,Fkbp8,Wt1,Pcsk5,Smo,Trp53,Hipk2,Cdx2,Alx3,Hes5,Ift52,Dll4,Gata5,Prkdc,Pbx2,M…
HP_INVERTED_NIPPLES	0.0530612	0.467611	-0.508923	-1.51647	220	18	Dlk1,Alg9,Tbx3,Pmm2,Wasf1,Sox6,Alg11
Gemma_GSE84302_RNA_sequencing_to_identify_common_targets_for_GSK3_treatment_10.ug.5.uL.nostril_siRNA_Knockdown_Gsk3b.mouse.glycogen.synthase.kinase.3.beta_Up	0.0530997	0.467611	-0.367406	-1.3953	202	48	Nxnl2,Tmem100,Proser2,Tes,Cacna2d3,Sgk1,Cys1,Aoc3,Calb1,Ccne1,Mkrn2os,Fkbp1b,Hnrnpll,Itga2b,Notch4,Zfp280d,Tex2
GOBP_ANIMAL_ORGAN_MORPHOGENESIS	0.0531345	0.467611	0.235525	1.17476	455	776	Itgax,Mfap2,Igfbp5,Tbx4,Col1a1,Aldh1a2,Fgf5,Chad,Lama1,Dcn,Efna1,Treh,Zic3,Myc,Sfrp1,Alx1,Fgfr2,Hgf,Gcnt1,Fgf1,Relt,Sapcd2,Fzd2,Ddr1,Id3,Neurog1,Zhx2,Car2,Col1a2,Lims2,Lemd2,Foxc1,Nrp2,Stx2,Ceacam2,Sox11,Klhl10,Zmpste24,Wnt7a,Sfrp2,Chst11,Wnt5a,Tgfb1,Th,Tifab,Scrib,Six3,Adm,Tbx2,Vax2,Ring1,Tiam1,Mfap5,Fancd2,Tprn,Trpv4,Pbx3,Fgf3,Sall1,Tnc,Pitx3,Bmp4,Lrp2,Hoxb7,Ptf1a,Csf3r,Tnf,Wnt11,Csf1,Inppl1,Ga…
Gemma_GSE113796_mRNA-Seq_of_mouse_Mettl3_cKO_and_Fto_cKO_hippocampus_after_fear_conditioning_genotype_Mettl3.mouse.methyltransferase.like.3_Homozygous.negative_Down	0.0533179	0.468289	0.426817	1.4174	322	36	Nts,Tshz2,Grp,Mrpl9,Chst8,Nxph3,Cdkn2a,Cspg5,Spon1,Serpini1,Kcnc4,Rab3b
GOBP_POSITIVE_REGULATION_OF_INTERFERON_GAMMA_PRODUCTION	0.0533181	0.468289	0.410117	1.41024	326	42	Tnfsf4,Wnt5a,Scrib,Tnf,Slc7a5,Bcl3,Tlr4,Irf8,H2-K1,Il2,Sash3,Pycard,Fadd,Pde4b,Fzd5
GOBP_NEGATIVE_REGULATION_OF_HIPPO_SIGNALING	0.053389	0.468289	-0.592087	-1.53531	229	11	Ajuba,Wwc1,Vgll4,Cit,Mark3,Wwc2,Limd1,Mapk14
GOCC_ORGANELLE_MEMBRANE_CONTACT_SITE	0.053414	0.468289	-0.415003	-1.42462	211	31	Esyt3,C2cd2l,Atg14,Acsl4,Tmcc1,Gramd1b,Serac1,Stx17,Esyt2,Mospd2
GOBP_NITRIC_OXIDE_SYNTHASE_BIOSYNTHETIC_PROCESS	0.0534422	0.468289	-0.579939	-1.53802	228	12	Tlr2,Kdr,Pggt1b,Edn1
GOMF_OXIDOREDUCTASE_ACTIVITY_ACTING_ON_NAD_P_H_OXYGEN_AS_ACCEPTOR	0.0535652	0.468392	0.60636	1.50094	304	11	Cybb,Ncf1,Cyba,Ncf2,Nox4
GOBP_EPITHELIAL_CELL_DIFFERENTIATION	0.0536384	0.468392	0.250351	1.20578	428	457	Krt71,Nkx2-2,Erbb4,Hapln2,Cdk1,Lama1,Txnip,Jup,Fgfr2,Onecut1,Dsg2,Fa2h,Krt24,Fzd2,Id3,Esrp1,Foxc1,Ceacam2,Scel,Krt8,Sox11,Wnt7a,Wnt5a,Reg3g,Scrib,Six3,Pkp1,Adamtsl4,Tprn,Cldn3,Pkp4,Lgals3,Wnt5b,Cnfn,Sall1,Cdhr2,Clic4,Pitx3,Bmp4,Pck2,Btg1,Il13,Cnn3,Tnf,Wnt11,Spint2,Tjp2,Zfp36l1,Pcsk6,Ezr,Sh3bp1,Tst,Fstl1,Bfsp1,Thra,Gli1,Krt1,Tmem79,Vim,St14,Foxj1,Dsp,Sult2b1,Gata4,Evpl,Capn1,Ptpro,Pax6,Cep63,Ceaca…
GOMF_COLLAGEN_BINDING	0.0536664	0.468392	0.387376	1.39276	332	53	Dcn,Col14a1,Ddr1,P3h4,Aebp1,Pcolce2,Chadl,Adgrg1,Nid2,Sparc,Mmp13,Smad4,Adgrg6
GOBP_MICROTUBULE_CYTOSKELETON_ORGANIZATION	0.0537185	0.468392	0.254721	1.21646	423	416	Cul9,Tppp3,Dcx,Cdk1,Cnp,Espl1,Ccdc187,Cdk5rap2,Sass6,Ccdc61,Nde1,Sapcd2,Tubb2b,Atf5,Tle6,Llgl2,Cdk2,Eml2,Eml1,Map7,Eml3,Arhgef10,Fbxo5,Phldb1,Dnai1,Ccnf,Trpv4,Rassf1,Rttn,Tubb6,Tuba8,Haus4,Ranbp1,Mid1ip1,Tpgs1,Cep295nl,Chmp3,Tubb4a,Map4,Haus8,Pkd1,Cdc20,Dnaaf5,Ezr,Cep250,Map6d1,Xrcc3,Ninl,Drg1,Cep135,Foxj1,Lzts2,Cdc14b,Haus5,Rsph6a,Cep63,Ccsap,Ccdc8,Dlgap5,Cryab,Plk1,Nubp1,Spry1,Wrap73,Prc1,Map1a…
GOMF_TUBULIN_BINDING	0.0537212	0.468392	0.272636	1.24827	396	268	S100a9,Tppp3,Dcx,Kif22,Ccdc187,Gtse1,Cdk5rap2,Fam83d,Ccdc61,Nde1,Atf5,Ndrg1,Eml2,Eml1,Eml3,Tiam1,Trpv4,Kif1b,Haus4,Fhdc1,Ppp1r42,Tpgs1,Cnn3,Cep295nl,Map4,Haus8,Kif13a,Ezr,Terf1,Fnta,Map6d1,Gli1,Vash2,Drg1,Mid2,Ccsap,Kif5a,Birc5,Dlgap5,Cryab,Plk1,Ppp5c,Prc1,Map1a,Traf3ip1,Syt11,Pex14,Kif1c,Cep57,Ttll5,Cep44
GOBP_EMBRYONIC_PATTERN_SPECIFICATION	0.0538211	0.468392	0.407738	1.41662	330	44	Erbb4,Fgfr2,Neurog1,Nrp2,Wnt7a,Wnt5a,Tifab,Meox1,Ripply3,Wnt1,Lrp6,Smad4,Smad6,Wt1
GOBP_PRIMARY_ALCOHOL_BIOSYNTHETIC_PROCESS	0.0538533	0.468392	-0.591988	-1.53505	231	11	Wnt4,Cyp11b1,Bmp5,Dkk3,Bmp2
HP_INFANTILE_AXIAL_HYPOTONIA	0.0538704	0.468392	0.444172	1.43276	324	31	Gm2a,Psat1,Six3,Rttn,Fgfr1,Galc,Tsen54,Zic2,Smc1a,Stag2
Oligodendrocyte_Progenitor Cell_Zhang_JNeuro_2014	0.0539012	0.468392	0.448274	1.43361	323	30	Rprm,Dcn,Sapcd2,Col1a2,Myt1,C1ql1,Shc4
GOBP_NUCLEOSIDE_BISPHOSPHATE_METABOLIC_PROCESS	0.0539157	0.468392	0.325254	1.32696	357	108	Hmgcs2,Tdo2,Papss2,Acsm5,Acss1,Gcdh,Dgat1,Enpp1,Aadat,Hmgcl,Pank4,Acsbg1,Acsf2,Slc35b2,Sult2b1,Suclg2,Papss1,Hsd17b4,Sult1e1,Acacb,Pdpr,Elovl5,Slc26a1,Acbd6,Coasy,Sult1c1,Abhd14b,Mlycd,Elovl1,Gpam,Acat1,Elovl3,Gpat4,Pdha1,Dip2a,Mpc2,Abcd1
HP_APLASIA_HYPOPLASIA_INVOLVING_THE_CARPAL_BONES	0.0539797	0.468548	0.547158	1.47831	313	15	Kif22,Wnt7a,Trpv4
HP_BIPARIETAL_NARROWING	0.0541035	0.469221	-0.368851	-1.38749	206	46	Znhit3,Meis2,Ofd1,Cep290,Klhl7,Nphp1,Cspp1,Ahi1,Tubgcp6,Cep120,Tmem67,Tmem237,Lig4,Pten,Map2k2,Ankrd11
FAN_EMBRYONIC_CTX_BRAIN_MYELOID	0.0542826	0.470372	0.335764	1.33668	352	93	Itgax,S100a9,S100a4,Itgal,Isg15,Txnip,Timp1,Trim25,H2-Ea,Stxbp2,Fxyd5,Fgl2,Vim,H2-K1,Tnfrsf14,Anxa2,Anxa1,Tmem176b,Pnpla6,Ifitm3,Plxnb2,Hck,Fgr,Csk,Arhgef2,Cxcr4,Nfkbiz,Tkt,Cfp,Irf1,Cd44,Ptp4a2,Crip1,Fcnb
HP_ABNORMALITY_OF_UPPER_LIMB_JOINT	0.0543478	0.470535	0.261005	1.22624	414	353	Myh3,Slc18a3,Col7a1,Col1a1,Slc6a9,Pstpip1,Kif22,Alx1,Fgfr2,Slc29a3,Fzd2,Slc34a3,Aebp1,Sox11,Zmpste24,Wnt7a,Wnt5a,Itga7,Scarf2,Evc,Trpv4,Enpp1,Rttn,Bmp4,Ctdp1,Dmp1,Dok7,Zic1,Nf1,Fgfr1,Psmb8,Gli1,Ky,Cant1,Bgn,Gjb2,Mmp13,Dvl3,Chrng,Tbr1,Rras,Kif5a,Rad21,Sf3b4,Colec11,Ccdc8,Tfap2a,Fbln1,Anapc1,Col11a1,Lonp1,Cplx1,Smc1a,Emg1,Cdc45,Smarcad1,Pex1,Cdh3,B3glct,Plod2,Irf5,Alx3,Uba1,Smarcc2,Smarcd1,Pth1r,Li…
GOBP_RESPONSE_TO_MERCURY_ION	0.0544155	0.47072	-0.611046	-1.54228	235	10	Slc34a1,Pgam2,Tat,Aqp9
GOBP_REGULATION_OF_PRODUCTION_OF_SMALL_RNA_INVOLVED_IN_GENE_SILENCING_BY_RNA	0.0546318	0.472148	0.488948	1.46784	321	23	Egfr,Zmpste24,Tgfb1,Bmp4,Tnf,Tarbp2,Trp53,Ncor2
GOBP_UROGENITAL_SYSTEM_DEVELOPMENT	0.0546933	0.472148	-0.241058	-1.20564	147	254	Adamts1,Slc34a1,Bmper,Col4a4,Smad3,Rdh10,Ar,Mme,Ret,Wnt4,Rgn,Tbc1d32,Adipoq,Lgr5,Prox1,C1galt1,Nog,Prom1,Hnf1b,Emx2,Fras1,Gata2,Kif26b,Plag1,Wfs1,Tiparp,Cep290,Epha4,Egr1,Sgpl1,Fgf2,Agtr2,Ephb3,Adamts16,Ahi1,Calb1,Cat,Hpgd,Iqgap1,Hes1,Bmp2,Serpinb7,Dact2,Tek,Irx2,Aqp11,Cyp7b1,Ift88,Gata3,Epha7,Greb1l,Irx3,Rarb,Pou3f3,Sox17,Fgf8,Fmn1,Tfap2b,Pten,Wdpcp,Wnt2b,Six4
HP_COLLECTIONISM	0.054722	0.472148	0.623604	1.50661	309	10	Grn,Sqstm1,Slc6a4,Trem2,Tmem106b,Vcp,C9orf72
HP_POOR_FINE_MOTOR_COORDINATION	0.0547667	0.472148	-0.399754	-1.42198	215	36	Dlk1,Slc30a10,Mmachc,Hcn1,Fmr1,Scn1a,Pcdh19,Rai1,Gnb5,Scn1b,Gabra1,Ppp2r2b,Fxn,Zeb2,Slc2a3,Piezo2,Herc2,Stx1b
MANNO_MIDBRAIN_NEUROTYPES_HNPROG	0.0550847	0.474486	0.305125	1.30107	376	145	Aspa,Ddc,Dcx,Cdk1,Hjurp,Gtse1,Fam83d,Megf6,Neurog1,Sox11,Trim59,Wnt7a,Pbk,Wnt5a,Chn2,Igfbpl1,Myt1,Dnah2,Pou3f2,Rpl18,Birc5,Arhgap11a,Dlgap5,Plk1,Tead2,Prc1,Ube2c,Actl6a,Slc6a8,Cdca3,Pcbp4,Rftn2,Top2a,Hes6,Pdpn,Zmat4,Abca1,Igf2bp1,Sox2,Bdh2
GOBP_POSITIVE_REGULATION_OF_LIPID_METABOLIC_PROCESS	0.0551325	0.474495	-0.280608	-1.27364	180	122	Ptgs2,Epha8,Mlxipl,Rdh10,Ccdc3,Nr4a3,Wnt4,Rgn,Adipoq,Mfsd2a,P2ry12,Atg14,Plin5,Avp,Apoa4,Flt1,Creb1,Fgf2,Adgrf5,Abhd6,Aadac,Tek,Dgkz,Smpd3
Meckes_2018_WKYvsF344_Downregulated_HC	0.055296	0.475498	0.259753	1.2237	425	360	Plekhh1,Hmgcs2,Gal,Npr1,Ermn,Mlf2,Trappc6a,C1qtnf2,Homer3,Nppa,Ninj2,Lcat,Papss2,Abca8a,Fgfr2,Mobp,Fam83d,Gcnt1,Apbb1ip,Glra2,Tubb2b,Id3,P3h4,Tspan2,C3,Eml1,Rbp1,Krt8,Fbln2,H2-T24,Itga7,H2-Ea,Kalrn,Filip1,Dnajb6,Cirbp,Cebpd,Larp6,Fntb,Mtmr11,Pmel,Fgl2,Dsp,Ptgs1,H2-K1,Rasgrf2,Txndc5,Perp,Tmem176b,Syt6,Msx1,Cryab,Slc7a11,Dab2,Adgrg6,Slc9a3,Sostdc1,Calml4,Hsf2,Ephx2,Ifi27,Kif1c,Csf1r,Tube1,Laptm5,Bl…
GOBP_SYNAPTIC_TRANSMISSION_GLUTAMATERGIC	0.0554649	0.476272	-0.320352	-1.32898	203	74	Drd2,Htr1b,Cdh8,Npy2r,Cacng3,Nlgn1,Ucn,Grm7,Shank3,Clstn3,Kmo,Grik3,Dgkz,Unc13c,Shank1,Cacng8,Grm8,Slc17a7
GOMF_LOW_DENSITY_LIPOPROTEIN_PARTICLE_RECEPTOR_ACTIVITY	0.0556236	0.476272	0.58648	1.48797	317	12	Ldlr,Stab2,Lrp10,Lrp6,Olr1,Stab1
HP_WIDELY_PATENT_FONTANELLES_AND_SUTURES	0.0556236	0.476272	0.586026	1.48682	317	12	Agtr1a,Slc34a3,Zmpste24,Alpl,Pex1,Lmna
HP_MULTIPLE_RENAL_CYSTS	0.0556252	0.476272	-0.418289	-1.42597	221	30	Bmper,Jmjd1c,Pmm2,Lrp5,Sec63,Limk1,Rreb1
GOCC_FICOLIN_1_RICH_GRANULE_LUMEN	0.055648	0.476272	0.328102	1.32836	367	102	Jup,Gsn,Gusb,Mvp,Ctsz,Idh1,Cant1,Fgl2,Krt1,Ostf1,Capn1,Cstb,Pgm1,Ppie,Dbnl,Pgm2,Dera,Psmd3,Apeh,Prdx4,Psmd7,Tnfaip6,Ctsd,Fcnb,Asah1,Psmb7,Alox5,Dynlt1a,Eef2,Atg7,Serpina1c,Ctsh,Vcl,Gmfg,Prg2,Kcmf1,Acly,Ctsb,Crispld2,Commd9,Arsb,Cand1,Pdap1,Timp2,Vcp,Xrcc6,Psmd2,Ilf2
HP_ABNORMAL_GLOMERULAR_FILTRATION_RATE	0.0556866	0.476272	-0.560506	-1.52666	235	13	Clcnkb,Bsnd,Pus3,Clcnka,Slc7a7
HP_PROGRESSIVE_NIGHT_BLINDNESS	0.0557308	0.476272	-0.338981	-1.3618	211	62	Rpe65,Pde6b,Pde6a,Rp2,Prom1,Reep6,Ofd1,Rgr,Klhl7,Rho,Ahi1,Pou3f4,Lrat,Snrnp200,Car4,Ift88,Arl6,Scaper,Mak,Mertk,Ift140,Topors,Ahr
GOBP_REGULATION_OF_ISOTYPE_SWITCHING	0.0557615	0.476272	0.474168	1.45231	330	25	Cd40,Tnfsf4,Tgfb1,Kmt5b,Il2,Cd28,Msh2,Exosc3,Mad2l2,Hmces,Il10,Ptprc,Rif1
GOBP_POSITIVE_REGULATION_OF_PEPTIDYL_TYROSINE_PHOSPHORYLATION	0.0558309	0.476464	0.304669	1.30183	382	148	Gh,Erbb4,Angpt1,Efna1,Hgf,Cd40,Stap1,Tgfb1,Ncf1,Tgfa,Erbb3,Il13,Tnf,Dok7,Parp9,Il11,Ncapg2,Pak2,Cd80,Sema4d,Tnfrsf14,Bank1,Adora1,Arrb2,Adra1a,Kit,Jak2,Ccl5,Itgb3,Il2,Angpt4,Trp53,Csf1r,Nox4,Hes5,Arhgef2,Il6st,Igf2,Cd44,Cspg4,Fgfr3,Tnk2,Enpp2,Grm5,Adam17,Vegfa,Igf1,Fgf7,Tnfrsf1a
GOBP_REGULATION_OF_TRANSMEMBRANE_TRANSPORT	0.0559273	0.476466	-0.221756	-1.16571	116	425	Drd2,Slc43a1,Plcg2,Neto1,Bdkrb1,Slc34a1,Kcnh5,Clcnkb,Actn2,Arpp19,Per2,Arc,Nr4a3,Rgn,Adipoq,Hecw1,Cftr,Crhbp,Clcn1,Kcnv1,Kcnj13,Opn3,Cacng3,Osbpl8,F2r,Ptpn3,Scn4b,Cacna2d3,Nlgn1,Edn1,Kcne1,Gria3,F2rl3,Diaph1,Scn3b,Slc30a1,Jph1,Kcnk12,Stac,Clcnka,Kcnq4,Shank3,Kcnh7,Hcn1,Cacnb2,Rgs4,Fxyd7,Pdpk1,Fmr1,Rgs2,Nedd4l,Kcnip4,Capn3,Kcnj9,Fgf14,Scn1a,Mink1,Prkcb,Kcnh1,Cacna1a,Ocln,Kcns3,Kcnq2,Jph2,Shank1,Kc…
Gandal_2018_MajorDepressiveDisorder_Upregulated_Cortex	0.0560209	0.476466	-0.363225	-1.38644	213	49	Nxnl2,Slc22a2,Ar,Grb7,Rnf32,Spatc1,Nucb2,Ackr2,Tinagl1,Samd11,Sytl1,Chrna3,Il12a
HP_INCREASED_TOTAL_BILIRUBIN	0.0560295	0.476466	-0.606354	-1.53043	242	10	Piezo1,Slc4a1,Lrp5,Prf1,Sec63,Cpt2
GOMF_PEPTIDASE_ACTIVATOR_ACTIVITY	0.056081	0.476466	0.434692	1.41993	337	33	Sfrp2,Pcolce2,Mal,Vsir,Fbln1,Atp2a3,Pink1,Aph1a,Nod1,Pycard,Psenen,Ctsh,Ctsc,Bex3
HP_CHILDHOOD_ONSET_SENSORINEURAL_HEARING_IMPAIRMENT	0.0561483	0.476466	0.585187	1.48469	320	12	Hgf,Nde1,Espn,Cdh23
HP_ABSENT_TOENAIL	0.056211	0.476466	0.567922	1.47544	323	13	Col7a1,Kcnn3,Wnt7a
GOCC_PHOSPHATIDYLINOSITOL_3_KINASE_COMPLEX	0.056253	0.476466	-0.485182	-1.48901	232	20	Socs3,Socs2,Atg14,Pik3ca,Socs7,Socs5
GOBP_POSITIVE_REGULATION_OF_BONE_RESORPTION	0.0562793	0.476466	0.539504	1.47802	323	16	Car2,Egfr,Spp1,Tnfrsf11a,Prkca
HP_HYPERPITUITARISM	0.0562817	0.476466	-0.32742	-1.34563	210	69	Cyp11a1,Nr0b1,Ar,Esr2,Cftr,Zmynd15,Pmm2,Taf4b,Bmp15,Fmr1,Hpgd,Pik3ca,Gnas,Spidr
HP_HIGH_HYPERMETROPIA	0.0563543	0.476466	0.438488	1.42524	340	32	Tmem98,Arsg,Fgf3,Espn,Cdh23,Smad4,Prss56,Cep78,Ift52,Wdr19,Gtf2i
GOBP_SENSORY_PERCEPTION_OF_LIGHT_STIMULUS	0.0563874	0.476466	-0.269189	-1.25399	176	146	Hmcn1,Rpe65,Rdh10,Gnat2,Pde6b,Cldn19,Pde6a,Bbs7,Rp2,Reep6,Slc4a10,Cryba1,Krt12,Wfs1,Cryaa,Rorb,Rgr,Opn4,Atf6,Atxn7,Gjc1,Ccdc66,Slc24a1,Chrnb2,Rho,Ush1c,Cacnb2,Lrat,Kifc3
GOBP_POSITIVE_REGULATION_OF_ENDOTHELIAL_CELL_CHEMOTAXIS	0.0563945	0.476466	-0.558555	-1.52135	238	13	Hspb1,Kdr,Met,Fgf2
GOBP_SPINDLE_LOCALIZATION	0.0564795	0.47664	0.421253	1.41582	342	38	Espl1,Cdk5rap2,Nde1,Sapcd2,Tle6,Llgl2,Map4,Plk1,Spry1
GOBP_ODONTOGENESIS	0.056549	0.47664	0.333862	1.33435	369	95	Col1a1,Fgfr2,Relt,Id3,Car2,Col1a2,Foxc1,Adm,Tnc,Bmp4,Csf3r,Csf1,Alpl,Dmp1,Zfp422,Inhba,Aqp5,Wnt6,Bmpr1a,Perp,Tfap2a,Lrp6,Msx1,Sostdc1,Pitx2,Smo,Itgb6,Bcl11b
GOBP_BIOMINERALIZATION	0.056556	0.47664	0.315402	1.30964	379	122	Col1a1,Isg15,Omd,Fgfr2,Clec3b,Col1a2,Asgr2,Zmpste24,Tgfb1,Fbxo5,Slc8a1,Enpp1,Ccr1,Spp1,Bmp4,Wnt11,Alpl,Dmp1,Wnt6,Bmpr1a,Phospho1,Tfap2a,Adgrv1,Ano6,Fgr,Pthlh,Sbno2,Itgb6,S1pr1,Pth1r,Fam83h,Alox15,Ambn,Ift80,Fgfr3
GOBP_REGULATION_OF_CELLULAR_KETONE_METABOLIC_PROCESS	0.0568736	0.478918	-0.265449	-1.24174	174	154	Ptgs2,Slc22a13,Mlxipl,Rdh10,Nr4a3,Wnt4,Rgn,Adipoq,Prox1,Mfsd2a,Erlin1,Plin5,Pptc7,Pdk4,Avp,Apoa4,Egr1,Prkab2,Pdk3,Bmp5,Dkk3,Fgfr4,Psmd6,Bmp2,Slc7a7,Prkaa2,Irs2,Wdtc1,Psmd12,Apoa1
GOBP_BARBED_END_ACTIN_FILAMENT_CAPPING	0.0569437	0.479111	0.492046	1.46133	334	22	Gsn,Vill,Carmil1,Capg,Add3,Twf1,Rdx,Capzb,Carmil2
GOMF_BETA_CATENIN_BINDING	0.0570362	0.479233	-0.326856	-1.33894	213	68	Klf4,Cdhr5,Smad3,Ar,Trpc4,Amer3,Ptprj,Numb,Lef1,Dact2,Ptprk
GOBP_ENDOTHELIAL_CELL_CHEMOTAXIS	0.0570527	0.479233	-0.464875	-1.46282	234	22	Hspb1,Kdr,Nrp1,Met,Fgf4,Fgf2
GOBP_POSITIVE_REGULATION_OF_LEUKOCYTE_MIGRATION	0.0571341	0.47952	0.331563	1.32925	373	97	Ager,Dapk2,Xcl1,Jam3,Wnt5a,Ccr1,Lgals3,Plvap,Tnf,Csf1,Swap70,Mapk3,Cmklr1,Calr,Tnfrsf14,Prss56,Ccl5,Rarres2,Cxcl10,Ano6,C3ar1,Csf1r,Oxsr1,Wnk1,Vegfb,F2rl1,Pycard,Fadd,P2rx4,Rac2,Ccr6,Adam17,Vegfa,Zfp580,Mcu,Lgmn,Il23a,Trem2
GOMF_INORGANIC_ANION_TRANSMEMBRANE_TRANSPORTER_ACTIVITY	0.0572901	0.480164	-0.283815	-1.27449	188	114	Slc18a2,Clcnkb,Gabra6,Pcyox1,Bsnd,Cftr,Slc6a2,Clcn1,Ano3,Slc4a10,Lrrc8a,Slc39a8,Lrrc8b,Slc22a8,Lrrc8c,Slc4a1,Gabrg1,Clcnka
HP_ABNORMAL_ESOPHAGUS_MORPHOLOGY	0.0573625	0.480164	0.308038	1.29811	387	135	Cybb,Col7a1,Zic3,Jup,Fgfr2,Slc12a2,Krt8,Usb1,Wnt7a,Tgfb1,Ncf1,Fancd2,Cyba,Dkc1,Sdhc,Fgfr1,Ube2t,Dsp,Rad21,Ncf2,Smad4,Kit,Jak2,Stk11,Fance,Rpl11,Wrap53,Fancl,Smarcd1,Dll4,Carmil2,Lama3,Ift80,Blm,Fancc,Wwox,Sox2,Tinf2,Sdhb,Gtf2i,Chd7,Plec,Tgfbr2,Stat1,Tcf4,Pdgfrb,Mad2l2
GOBP_SECONDARY_HEART_FIELD_SPECIFICATION	0.0573698	0.480164	0.620802	1.49985	324	10	Wnt5a,Bmp4,Lrp2,Wnt11,Axin2,Mef2c
GOBP_POSITIVE_REGULATION_OF_GLIAL_CELL_DIFFERENTIATION	0.0574352	0.480164	0.422978	1.41318	347	37	Nkx6-2,Nkx2-2,Aspa,Mag,Tgfb1,Bin1
GOCC_MICROVILLUS	0.0574475	0.480164	0.357959	1.364	360	72	Angpt1,Cnp,Myo1d,Car2,Jam3,Ceacam2,Tgfb1,Cdhr2,Clic4,Espn,Ezr,Slc7a5,Ceacam1,Aqp5,Myo6,Itgb3,Prom2,Pdzk1,Msn,Rdx,Cd44,Myo1e,Spef1,Pdpn,Slc6a6,Slc27a4,Wwox
HP_CEREBRAL_WHITE_MATTER_ATROPHY	0.0577503	0.481977	0.455636	1.43376	344	28	Aspa,Dcx,Mag,Fa2h,Hsd17b4,Lmnb1,Irf2bpl,Stub1,Aimp1,Pex16
HP_ABNORMALITY_OF_TEMPERATURE_REGULATION	0.0577593	0.481977	0.267512	1.23666	430	297	Scn4a,Myh3,Slc22a4,Cybb,Col1a1,Ddc,Pstpip1,Mtmr14,Slc29a3,Stx11,Qdpr,Pmp22,Krt8,Stac3,Th,Six3,Ncf1,Enpp1,Ccr1,Ddb2,Spp1,Cyba,Bin1,Kif1b,Rab27a,Stxbp2,Alpl,Hmgcl,Vangl2,Xpa,Pik3r1,Unc13d,Traf3ip2,Fgfr1,Atp1a3,Psmb8,Slc5a1,Chrng,Tlr4,Calr,Stat2,Irf2bp2,Galc,Irf8,Ada,Rnf168,Zic2,Chrnd,Ncf2,Acadvl,Samhd1,Unc93b1,Kcnj1,Jak2,Eif2b4,Bcl10,Erap1,Il2rg,Smc1a,Wt1,Abcc2,Ctrc,Mst1,Il17ra,Stag2,Trp53,Gch1,Ora…
GOBP_THYMOCYTE_APOPTOTIC_PROCESS	0.0578975	0.482733	0.583858	1.48132	330	12	Efna1,Wnt5a,Bmp4,Ada,Trp53,Zc3h8,Bcl2l11,Bak1
GOBP_ANTIGEN_PROCESSING_AND_PRESENTATION_OF_ENDOGENOUS_PEPTIDE_ANTIGEN	0.0579459	0.48274	0.566136	1.4708	333	13	H2-Ea,H2-M3,H2-K1,Erap1,Tap1,B2m,Ide
GOBP_POSITIVE_REGULATION_OF_LYMPHOCYTE_CHEMOTAXIS	0.0581194	0.483719	0.565693	1.46965	334	13	Xcl1,Wnt5a,Ccl5,Oxsr1,Wnk1,Adam17,Cxcl13,Ccr2,Ptk2b,Ccl4,Cxcl14
GOBP_CELLULAR_RESPONSE_TO_LIPID	0.0581587	0.483719	0.254257	1.21224	457	409	Sox10,Col1a1,Tspo,Aldh1a2,Mgarp,Cxcl2,Zfp105,Sfrp1,Fgfr2,Lpar1,Cyp7a1,Gjb3,Id3,Cd40,Tnfsf4,Stap1,Egfr,Cd180,Safb,Wnt5a,Tgfb1,Wbp2,Tfap4,Srebf1,Rxrg,Padi2,Casr,Spp1,Tnip2,Wnt5b,Tnc,Ddx17,Esrrb,Bmp4,Pck2,Tnf,Wnt11,Zfp36l1,Atp1a3,Ly86,Mapk3,Kcnmb1,Gjb2,Heyl,Tlr4,Inhba,Cd80,Vim,Calr,Ruvbl2,Arg1,Irf8,Mrc1,Cxcl5,Wnt6,Abcb4,Star,Zfp36l2,Cactin,Penk,E2f1,Adcy8,Anxa1,Lrp6,Vps18,Dab2,Nr1d1,Rarg,Rela,Jak2,C…
GOBP_SOMATIC_DIVERSIFICATION_OF_IMMUNOGLOBULINS	0.0582619	0.483972	0.394084	1.39339	359	48	Cd40,Tnfsf4,Tgfb1,Kmt5b,Swap70,Rnf168,Ctnnbl1,Ung,Samhd1,Il2,Cd28,Prkdc,Ccr6,Msh2,Mcm3ap,Exosc3,Mad2l2,Tcf3,Hmces,Exo1,Nbn,Il10,Poll,Ptprc,Rif1
GOBP_KETONE_BIOSYNTHETIC_PROCESS	0.0582846	0.483972	-0.388666	-1.40226	228	38	Wnt4,Cyp11b1,Coq5,Pptc7,Egr1,Bmp5,Dkk3,Bmp2,Coq10b,Coq4,Hsd17b3,Pdss2,Coq9,Sirt5,Hsd17b1
GOMF_HORMONE_RECEPTOR_BINDING	0.0584558	0.484603	-0.270109	-1.2507	186	139	Nr0b1,Fabp4,Smad3,Lrif1,Nr4a3,Znhit3,Prox1,Jmjd1c,Cebpb,Kdm3a,Socs2,Ucn,Oasl1,Tacc1,Lef1,Arid5a,Ucn2,Cck,Prkcb,Gnas,Gnao1,Tmf1,Ppargc1b,Rarb,Med30,Cry1,Dcaf13,Nr0b2,Trip4,Trip6
Gemma_GSE113796_mRNA-Seq_of_mouse_Mettl3_cKO_and_Fto_cKO_hippocampus_after_fear_conditioning_genotype_Homozygous.negative_Fto.mouse.fat.mass.and.obesity.associated_Up	0.0584562	0.484603	-0.402237	-1.41417	233	34	Ret,Lgr5,Kcnv1,Tnnt2,Zfhx4,Cpne9,Rasal2,Scn1a,Rbms3,Gjb6,Fam107a,Arhgef3,Plcb4
GOBP_POSITIVE_REGULATION_OF_PROTEOLYSIS_INVOLVED_IN_CELLULAR_PROTEIN_CATABOLIC_PROCESS	0.0585122	0.484672	-0.293285	-1.28719	198	101	Hspa1a,Rgn,Trib1,Bbs7,Ecscr,Rnft1,Fbxo22,Klhl40,Aurka,Rnf144b,Plk2,Fmr1,Nupr1,Dab2ip,Bag2,Socs5,Ankib1,Det1,Smurf1,Arih1,Rnf217,Pten,Chfr,Fbxw7,Cav1,Tmtc3,Rnf19b,Keap1,Rnf14
GOBP_MUSCLE_ADAPTATION	0.0587558	0.486031	-0.303096	-1.29995	203	89	Klf4,Tnnc1,Smad3,Mlip,Tnnt1,Nr4a3,Errfi1,Edn1,Gata6,Trpc3,Myoc,Rgs4,Rgs2
GOBP_CELLULAR_RESPONSE_TO_INTERFERON_BETA	0.0587721	0.486031	0.582417	1.47766	335	12	Ifi204,Mndal,Irf1,Capn2,Stat1,Trim6,Htra2
HP_HYPERLIPIDEMIA	0.0590588	0.488004	0.336822	1.33073	383	88	Ldlr,Lcat,Slc29a3,Cyp7a1,Stx11,Pold1,Aebp1,Zmpste24,Dgat1,Plvap,Rab27a,Stxbp2,Slc2a2,Unc13d,Psmb8,Cyp19a1,Slc25a13,Lrp6,Agpat2,Apob,Psmb4,Jag1,Farsa,Tmem43,Lmna,Actn4,Rspo1,Abca1,Fech,Pparg,Abcg5,Alb
GOBP_CELLULAR_RESPONSE_TO_CHOLESTEROL	0.0591603	0.488446	0.565017	1.46789	340	13	Cyp7a1,Inhba,Lrp6,Gpld1,Smo,Mlc1
HP_BICONCAVE_VERTEBRAL_BODIES	0.0593089	0.489274	0.541477	1.46296	344	15	Col1a1,Kif22,Col1a2,Idua,Fkbp10,Aip
GOBP_NEGATIVE_REGULATION_OF_OSTEOCLAST_DIFFERENTIATION	0.0594245	0.489821	0.511183	1.46848	348	19	Cartpt,Sfrp1,Pik3r1,Tlr4,Fstl3
GOBP_INDOLALKYLAMINE_METABOLIC_PROCESS	0.0594718	0.489821	0.581724	1.4759	339	12	Tdo2,Ddc,Gcdh,Aadat
HP_ABNORMALITY_OF_THE_KNEE	0.0596462	0.49086	0.273652	1.24333	434	251	Myh3,Tbx4,Slc18a3,Col7a1,Col1a1,Slc6a9,Pstpip1,Kif22,Fzd2,Car2,Col1a2,Gusb,Aebp1,Sox11,Psat1,Wnt7a,Chst11,Tgfb1,Itga7,Scarf2,Evc,Trpv4,Enpp1,Rttn,Ctdp1,Dmp1,Prkaca,Nf1,Gli1,Ky,Cant1,Gjb2,Mmp13,Chrng,Kat6a,Cyp19a1
GOCC_MYOSIN_FILAMENT	0.0597533	0.491343	0.536303	1.46925	343	16	Myh3,Mybph,Myh4,Myh14
GOBP_MITOTIC_NUCLEAR_DIVISION	0.0599027	0.492172	0.278221	1.25007	430	227	Cul9,Sphk1,Cdk1,Kif22,Espl1,Cdk5rap2,Ccdc61,Nde1,Neurog1,Mis12,Eml3,Arhgef10,Fbxo5,Mad1l1,Tgfa,Anapc11,Dapk3,Ranbp1,Bmp4,Ctdnep1,Ctdp1,Pttg1,Cdc20,Ncapg2,Xrcc3,Drg1,Cdc14b,Ccsap,Slf2,Nme6,Rad21,Ccdc8,Dlgap5,Banf1,Plk1,Anapc1,Sirt2,Dmrt1,Wrap73,Prc1,Cdc26,Mybl2,Smc1a,Ube2c
GOBP_RESPONSE_TO_CYTOKINE	0.0601339	0.493652	0.23205	1.16106	520	825	Itgax,Cdc42ep2,Sphk1,Col1a1,Isg15,Aldh1a2,Cxcl2,Angpt1,Col3a1,Shmt1,Stat5a,Xcl1,Myc,Sfrp1,Rsad2,Hgf,Il22ra2,Rab7b,Il17re,Gsn,Cd40,Tnfsf4,Relb,Slc12a2,Col1a2,Timp1,Cxcr3,Reg1,Foxc1,Rffl,Nrp2,Stap1,Gfpt2,Ceacam2,Casp4,Krt8,Cnn2,Parp16,Wnt5a,Ccl3,Pcolce2,Tgfb1,Trim25,H2-Ea,Adamts7,Dapk3,Peli2,Padi2,Stxbp3,Ptpn4,Ccr1,Tnip2,Plvap,Ccl2,Vav1,Srsf7,Nfil3,Pck2,Cebpd,H2-M3,Il13,Csf3r,Tnf,Csf1,Inppl1,Psmd9,…
Oligodendrocyte_All_Doyle_Cell_2008	0.0602389	0.493652	0.505499	1.46719	352	20	Rlbp1,Rnf122,Scel,Pbk,Adm,Rassf10,Prc1,Top2a,Cspg4
GOBP_NEGATIVE_REGULATION_OF_T_CELL_PROLIFERATION	0.0602704	0.493652	0.404106	1.39708	369	43	Xcl1,Scrib,Mad1l1,Vsir,Bmp4,H2-M3,Cd80,Foxj1,Arg1,Tnfrsf14,Gpnmb,Ptpn6,Lgals7
GOBP_MONOVALENT_INORGANIC_ANION_HOMEOSTASIS	0.0603404	0.493652	0.540909	1.46143	350	15	Slc12a4,Slc12a2,Slc12a9,Slc12a8,Abcc2,Slc12a3,Ckb,Slc12a7,Fasl,Atp6v1b1
GOBP_POSITIVE_REGULATION_OF_AMYLOID_BETA_FORMATION	0.0603493	0.493652	0.525234	1.46271	348	17	Efna1,Sp1,Tnf,Rela,Gsk3a,Abca2
HP_MILD_SHORT_STATURE	0.0603747	0.493652	0.564224	1.46583	347	13	Col1a1,Chst11,Evc,Rttn,Cant1
HP_FRONTOTEMPORAL_CEREBRAL_ATROPHY	0.0606842	0.495783	0.5405	1.46032	352	15	Grn,Sqstm1,Spg21,Gabra5,Trem2,Tmem106b,Vcp,Hsd17b10,C9orf72,Prkar1b,Pla2g6
GOBP_DOPAMINE_RECEPTOR_SIGNALING_PATHWAY	0.0609972	0.496892	-0.405698	-1.39948	240	32	Drd2,Gna14,Adcy5,Rgs4,Gnas,Gnao1,Gna11,Flna,Gnb5
Park_2011_Coexpression_Hippocampus_Mouse_steelblue	0.0610102	0.496892	0.427601	1.40292	365	34	Actl6b,Qdpr,Net1,Csf1,Add3,Rpl23,Pccb,Upf3a,Hdac11,Fnip1,Capn2
GOBP_PROTEIN_HOMOTETRAMERIZATION	0.0610427	0.496892	0.395619	1.38686	376	46	Tdo2,Aldh1a2,Shmt1,Vasp,Mat1a,Thg1l,Tk1,Aqp5,Samhd1,Appl2,Acacb,Mcoln1,B2m
GOBP_NEGATIVE_REGULATION_OF_CYCLIN_DEPENDENT_PROTEIN_KINASE_ACTIVITY	0.061047	0.496892	0.461228	1.42951	364	26	Cdk5rap1,Hhex,Tfap4,Camk2n1,Cdkn2a,Plk1,Fbxo7,Nr2f2,Cdkn2b
GOBP_KERATINOCYTE_DIFFERENTIATION	0.0611044	0.496892	0.324253	1.3164	404	104	Krt71,Txnip,Jup,Dsg2,Krt24,Foxc1,Scel,Krt8,Wnt5a,Reg3g,Pkp1,Pkp4,Cnfn,Clic4,Zfp36l1,Pcsk6,Krt1,Tmem79,St14,Dsp,Evpl,Capn1,Anxa1,Perp
GOBP_NEGATIVE_REGULATION_OF_BEHAVIOR	0.0611137	0.496892	-0.552288	-1.50428	258	13	Drd2,Npy2r,Ucn,Ghrl,Cck
GOBP_MIDBRAIN_DOPAMINERGIC_NEURON_DIFFERENTIATION	0.0612209	0.497365	0.579989	1.4715	349	12	Sfrp1,Sfrp2,Wnt5a,Wnt1,Lrp6
GOBP_VASCULAR_TRANSPORT	0.0613081	0.49743	0.351273	1.34983	388	75	Slc13a3,Slc6a9,Slc1a5,Slc22a5,Ager,Slc12a2,Slc5a5,Slc44a1,Slc4a4,Slc15a2,Lrp2,Slc6a13,Slc38a3,Slc27a1,Slc7a5,Slc5a1,Atp1b2,Atp2a3,Abca2,Abcc2
GOMF_VOLTAGE_GATED_CATION_CHANNEL_ACTIVITY	0.0613534	0.49743	-0.285648	-1.27311	203	110	Kcnh5,Htr1b,Abcc9,Grin3b,Kcnv1,Kcnj13,Cacng3,Cacna2d3,Kcne1,Kcnk9,Kcnq4,Kcnh7,Hcn1,Cacnb2,Kcnj9,Cachd1,Kcnh1,Cacna1a,Kcns3,Kcnq2,Kcnq1,Cacng8,Cacna1b,Cacna1g,Kcnj6,Kcnab1,Kcnc2,Kcnq3,Grin2a,Kcnq5,Cacna1d,Kcnj12,Itgav
GOBP_REGULATION_OF_GLIAL_CELL_MIGRATION	0.0614157	0.49743	0.563018	1.4627	353	13	Cers2,Stap1,Tiam1,Csf1,Atp1b2,P2rx4,Trem2,Idh2,Lrp1
HP_ABNORMAL_SACRUM_MORPHOLOGY	0.0614251	0.49743	0.334225	1.32976	399	92	Tbx4,Kif22,Zic3,Fgfr2,Fzd2,Nadsyn1,Aebp1,Wnt7a,Wnt5a,Enpp1,Rttn,Meox1,Vangl2,Dmp1,Ncapg2,Dvl3,Cplx1,Smc1a,B3glct,Pth1r,Lifr,Dchs1,Fgfr3,Fuca1,Vangl1,Fgfrl1,Hccs,Ebp,Gtf2i,Tnfrsf1a,Nelfa,Nsd1,Pdgfrb
DURANTE_ADULT_OLFACTORY_NEUROEPITHELIUM_UNSPECIFIED	0.0614904	0.497562	0.53406	1.46311	353	16	Nts,Tppp3,Pttg1
HP_LARGE_EARLOBE	0.0616487	0.498446	-0.525889	-1.49111	257	15	Mlxipl,Cdh11,Pik3ca,Phf6,Pigyl,Dock7,Vps53,Gja1,Zeb2
GOCC_CAVEOLA	0.06176	0.498948	0.360806	1.35708	385	68	Kcna5,Myof,Fxyd1,Plvap,Cln3,Neu3,Cdh1,Mapk3,Sele,Plpp2,Ptgis,Bmpr1a,Adcy8,Lrp6,Adra1a,Slc22a6,Jak2,Asah2,Hck,Smo,Smpd2,Mlc1
HP_MILDLY_ELEVATED_CREATINE_KINASE	0.0619512	0.500095	0.400021	1.38981	380	44	Scn4a,Mtmr14,Itga7,Trmu,Bin1,Myh14,Tia1,Dok7,Matr3,Micu1,Lmna,Dnm2,Sqstm1,Mypn,Msto1,Flnc,Cacna1s,Myl2,Gne,Pomt1
GOMF_TRANSPORTER_ACTIVITY	0.0621166	0.501031	-0.199668	-1.10724	80	851	Slc22a13,Slc43a1,Slc18a2,Slc22a2,Flvcr2,Slc34a1,Fabp4,Kcnh5,Clcnkb,Htr1b,Gabra6,Slc25a16,Rhag,Abcc9,Pcyox1,Atp12a,Slc3a1,Slc16a7,Slc7a13,Abcg2,Abcc10,Bsnd,Cftr,Slc30a7,Slc6a2,Clcn1,Trpc4,Grin3b,Slc30a10,Panx1,Ccdc51,Kcnv1,Kcnj13,Ano3,C2cd2l,Mfsd9,Slc4a10,Mfsd2a,Cacng3,Osbpl8,Slc41a2,Scn4b,Slc39a5,Cacna2d3,Lrrc8a,Piezo1,Slc39a8,Lrrc8b,Atp1a4,Slc17a5,Kcne1,Gria3,Kcnk9,Sftpa1,Slc19a2,Slc22a8,Lrrc8c,…
GOBP_INFLAMMATORY_RESPONSE	0.0623142	0.501856	0.245651	1.19101	502	504	S100a9,Apod,Gal,Cybb,Sphk1,C1qtnf3,Itgal,Pstpip1,Metrnl,Cxcl2,Serpina3c,Folr2,Ldlr,Ager,Xcl1,Hgf,Il22ra2,Il17re,Dusp10,Cd40,Tnfsf4,Relb,Agtr1a,Tspan2,Timp1,Cxcr3,C3,Jam3,Stap1,Egfr,Casp4,Cd180,Pbk,Wnt5a,Ccl3,Tgfb1,Reg3g,Adm,Fancd2,Ccr1,Spp1,Tnip2,Cyba,Ccl2,Il13,Tnf,Csf1,Npff,Tnfrsf11a,Fcgr2b,Ptger2,Unc13d,F2,Traf3ip2,Nrros,Ly86,Grn,Usp18,Cmklr1,Tlr4,Krt1,Serpinc1,Ltb4r1,Ptgs1,Sele,Nfkbid,Ada,Tnip…
HP_ALBINISM	0.0624453	0.501856	0.578092	1.46669	356	12	Cacna1f,Tyr,Hps4,Hps1,Ap3b1,Hps6,Tyrp1
GOMF_PROTEIN_CONTAINING_COMPLEX_BINDING	0.0624572	0.501856	0.229885	1.15595	546	929	Itgax,Ermn,Myh3,Itgal,Isg15,Pstpip1,Myo1d,Dcn,Rcsd1,Col3a1,Ldlr,Col14a1,Cdk5rap1,Tulp2,Ager,Myc,Jup,Adamts8,Pstpip2,Hgf,Aif1l,Fgf1,Cd9,Edil3,Emilin1,Ddr1,Fcer1a,Gsn,P3h4,Pafah1b3,Pip,Jam3,Aebp1,Egfr,Krt8,Tspan8,Sfrp2,Fcgrt,Pcolce2,Micall2,Fbxo5,Ntsr1,Chadl,Pkp1,Kctd2,H2-Ea,Srebf1,Letm2,Trpv4,Gnai2,Ablim3,Myh4,Enpp1,Casr,Stxbp3,Mta2,Ddb2,Lgals3,Spp1,Bin1,Unk,Itgbl1,Pes1,Adgrg1,Lima1,Ppp1r42,Espn,J…
GOBP_PEPTIDE_CROSS_LINKING	0.0624573	0.501856	0.502732	1.45916	365	20	Dcn,Col3a1,Bgn,Krt1,Dsp,Evpl,Anxa1
GOBP_SECRETION_BY_TISSUE	0.0625	0.501856	0.467776	1.43273	370	25	Neurog1,Cel,Tifab,Agr2,Ada,Aqp5,Vamp8,Adora1
HP_MODERATE_SENSORINEURAL_HEARING_IMPAIRMENT	0.0625302	0.501856	-0.478241	-1.46771	258	20	Rps6ka3,Usp27x,Acsl4,Cnksr2,Agtr2
GOBP_ANAPHASE_PROMOTING_COMPLEX_DEPENDENT_CATABOLIC_PROCESS	0.0626899	0.501856	0.358998	1.3544	391	69	Cdk1,Cdk2,Fbxo5,Anapc11,Psmd9,Pttg1,Cdc20,Psmb8,Plk1,Anapc1,Cdc26,Ube2c,Psmb10,Fzr1,Psmb4,Psmd3,Bub3,Psmd7,Psmd10,Psmc4,Psmb7,Psmd4,Cdc27
GOBP_REGULATION_OF_B_CELL_ACTIVATION	0.0627499	0.501856	0.335274	1.32461	407	88	Tbc1d10c,Sfrp1,Cd40,Tnfsf4,Tgfb1,Tnip2,Kmt5b,Il13,Zfp36l1,Fcgr2b,Tlr4,Inhba,Foxj1,Ada,Zfp36l2,Bank1,Il2,Cd300a,Ptpn6,Laptm5,Sash3,Cd28
GOMF_INTRAMOLECULAR_TRANSFERASE_ACTIVITY	0.0627585	0.501856	-0.46941	-1.45681	257	21	Pgam2,Pus7l,Pus3,Rpusd1,Pmm2,Pgm3,Pgm2l1
HP_FEVER	0.0627603	0.501856	0.28047	1.25619	451	216	Slc22a4,Cybb,Col1a1,Pstpip1,Slc29a3,Stx11,Qdpr,Pmp22,Krt8,Th,Ncf1,Enpp1,Ccr1,Ddb2,Spp1,Cyba,Kif1b,Rab27a,Stxbp2,Alpl,Hmgcl,Vangl2,Xpa,Pik3r1,Unc13d,Atp1a3,Psmb8,Slc5a1,Tlr4,Calr,Stat2,Irf2bp2,Galc,Irf8,Ada,Rnf168,Ncf2,Samhd1,Unc93b1,Kcnj1,Jak2,Eif2b4,Bcl10,Erap1,Il2rg,Wt1,Abcc2,Ctrc,Mst1,Trp53,Gch1,Orai1,Uba1,Psmb4
HP_CONTRACTURES_INVOLVING_THE_JOINTS_OF_THE_FEET	0.0627629	0.501856	0.388134	1.37616	387	49	Gjb1,Myh3,Sgcg,Slc29a3,Scarf2,Psmb8,Ky,Chrng,Irf5,Lifr,Tmem43,Lmna,Fgfr3,Ccr6,Plec
HP_APLASIA_HYPOPLASIA_INVOLVING_FOREARM_BONES	0.06304	0.503332	0.360158	1.35464	393	68	Myh3,Zic3,Fgfr2,Wnt7a,Tgfb1,Scarf2,Fancd2,Fgfr1,Mmp13,Ube2t,Sf3b4,Ccdc8,Fance,Fancl,B2m,Jag1,Dhcr7,Fkbp10,Fgfr3,Fancc,Atr,Dhodh,Chd7,Mad2l2,Pitx1,Xrcc2,Rev3l,Alg12,Fancb
CAFFAREL_RESPONSE_TO_THC_24HR_5_DN	0.0630467	0.503332	0.41719	1.39384	381	37	Igfbp5,Cdk1,Ranbp1,Spint2,Serpinb2,Ube2c,Slc3a2,Mlc1,Ubr4,Cenpl
GOMF_DIOXYGENASE_ACTIVITY	0.0631663	0.50389	-0.324474	-1.32919	236	68	Ptgs2,Hpd,Rpe65,Jmjd1c,Cdo1,Kdm3a,P4ha1,Asph,P4ha3,Alkbh1
HP_JOINT_STIFFNESS	0.063265	0.504281	0.30518	1.2882	428	136	Myh3,Slc22a4,Aspa,Col1a1,Fgfr2,Nde1,Col1a2,Gusb,Zmpste24,Adamtsl4,Trpv4,Ptf1a,Adamts10,Inppl1,Idh1,Mmp13,Rad21,Sf3b4,Banf1,Smad4,Smc1a,Emg1,Plod2,Uba1,Ltbp2,Pth1r,Tmem43,Idua,Fkbp10,Lmna,Fgfr3,Vangl1
GOBP_LYMPHOCYTE_MIGRATION	0.0634895	0.505506	0.358658	1.35311	396	69	Apod,Itgal,Xcl1,Slc12a2,Cxcr3,Wnt5a,Ccl3,Padi2,Ccl2,Tnfrsf14,Ccl5,Cxcl10,Ccl22,Msn,Oxsr1,Pik3cd,Wnk1,S1pr1,Cd200,Ccl17,Pycard,Fadd,Ccr6,Adam17
GOBP_ESTABLISHMENT_OF_PROTEIN_LOCALIZATION_TO_ORGANELLE	0.0635183	0.505506	0.253147	1.20555	498	404	Apod,Abra,Ranbp17,Tspo,Mgarp,Angpt1,Txnip,Jup,Cacng5,Tgfb1,Micall2,Scrib,Srebf1,Rpl12,Ablim3,Dhrs4,Bmp4,Ppp3cc,Cdh1,Rpl14,Rps9,Hmgcl,Dkc1,Rpl18,Nup35,Zic1,Pik3r1,Idh1,Scarb2,Hao1,Terf1,Hk2,Rpl22,Pex26,Ruvbl2,Lamp2,Rbm22,Rpl23,Pttg1ip,Pih1d1,E2f1,Hsd17b4,Acox2,Bid,Jak2,Vps37d,Gsk3a,Srprb,Bbc3,Itgb3,Rpl11,Fbxo7,Pink1,Wrap53,Ephx2,Smo,Appl2,Pex14,Pex1,Tmco6,Trp53,Srp68,Ap3m1,Laptm5,Cct4,Gstk1,Hps4,R…
HP_THICKENED_NUCHAL_SKIN_FOLD	0.0635772	0.505522	0.398849	1.38574	390	44	Psat1,Enpp1,Grn,Pex26,Rras,Pex14,Pex1,Uba1,Pex10,Pex16,Sqstm1,Ebp,Pex19,Rras2,Sos1,Trem2,Raf1,Ptpn11,Tmem106b,Rit1,Vcp,Pex5,Trip11
GOCC_GAP_JUNCTION	0.0636564	0.505522	0.493649	1.4523	374	21	Gjb1,Calb2,Gjc2,Gjb3,Gjb2
GOBP_HEART_VALVE_FORMATION	0.0636698	0.505522	0.577253	1.46456	363	12	Efna1,Gata4,Smad4,Scx,Dchs1,Hey1
HP_HALLUX_VALGUS	0.0639024	0.506875	0.39832	1.3839	392	44	Myh3,Kcnn3,Fgfr2,Slc29a3,Col1a2,Aebp1,Chst11,Scarf2,Psmb8,Sf3b4
GOBP_VITAMIN_METABOLIC_PROCESS	0.0639401	0.506875	-0.296801	-1.28703	221	94	Folr1,Cyp11a1,Rpe65,Rdh10,Rgn,Mmachc,Vnn1,Slc19a2,Mthfd1l,Cyp4f14,Snai1,Clybl,Slc52a3,Hlcs,Gfi1,Rbp2,Cyp27a1,Lrat,Cyp1a1
GOBP_GASTRIC_ACID_SECRETION	0.0641812	0.508389	-0.548329	-1.4935	271	13	Sgk1,Ucn,Snx10,Ghrl,Kcnq1,Tff2,Cckbr
GOBP_RESPONSE_TO_FUNGUS	0.0643354	0.508834	0.493016	1.45044	378	21	S100a9,Tlr4,Arg1,Fam3a,Bcl10,Rarres2,Il17rc,Myd88,Bak1
HP_CONTRACTURES_OF_THE_JOINTS_OF_THE_UPPER_LIMBS	0.0643819	0.508834	0.280336	1.25421	463	212	Myh3,Slc18a3,Slc6a9,Pstpip1,Alx1,Fgfr2,Slc29a3,Fzd2,Zmpste24,Wnt7a,Wnt5a,Itga7,Scarf2,Trpv4,Rttn,Bmp4,Ctdp1,Dok7,Psmb8,Ky,Cant1,Gjb2,Dvl3,Chrng,Tbr1,Kif5a,Tfap2a,Col11a1,Smc1a,Emg1,Cdc45,Smarcad1,Pex1,Cdh3,Plod2,Irf5,Alx3,Uba1,Lifr,Tmem43,Idua,Lama3,Fkbp10,Lmna,Il6st,Fgfr3,Musk,Plod1,Atr,Wdr73,Plod3,Wdr4,Ccr6,Snrpb,Dhodh,Slc39a13,Tgfbr2,Lfng,B3gat3,Nsd1,Gpkow,Lgi4,Myl2
HP_UROGENITAL_SINUS_ANOMALY	0.0644164	0.508834	-0.535486	-1.48997	270	14	Cyp11a1,Nr0b1
HP_ABNORMAL_CEREBRAL_ARTERY_MORPHOLOGY	0.064438	0.508834	0.382081	1.36869	398	52	Col1a1,Col3a1,Ldlr,Nde1,Mfap5,Pkd1,Nf1,Bgn,Tgfbr3,Rnf213,Smad4,Samhd1,Apob,Slc20a2,Plod3,Gaa,Ifih1,Tgfbr2,Stat1,Abcg5,Pdgfrb,Adar
HP_STENOSIS_OF_THE_EXTERNAL_AUDITORY_CANAL	0.0646749	0.508981	0.492939	1.45021	380	21	Col7a1,Fgfr2,Slc12a2,Six5,Cplx1,B3glct
GOBP_VENTRICULAR_CARDIAC_MUSCLE_CELL_ACTION_POTENTIAL	0.0646891	0.508981	0.45299	1.41612	385	27	Jup,Kcne4,Dsg2,Kcnh2,Bin1,Dsp,Snta1
HP_OBSESSIVE_COMPULSIVE_TRAIT	0.0647045	0.508981	-0.468156	-1.45291	265	21	Mlxipl,Hcn1,Fmr1,Scn1a,Pcdh19,Scn1b,Syngap1,Gabra1,Ywhag,Slc45a1
HP_JUVENILE_RHEUMATOID_ARTHRITIS	0.0647913	0.508981	-0.595659	-1.50344	280	10	Lacc1,Il2rb,Dclre1c,Il6,Il2ra,Ptpn2
HP_SKIN_DIMPLE	0.0647955	0.508981	0.364318	1.35265	403	63	Tbx4,Fzd2,Nadsyn1,Aebp1,Wnt5a,Alpl,Vangl2,Ncapg2,Dvl3,Cplx1,Smc1a,B3glct,Uba1,Lifr,Dchs1,Vangl1,Fgfrl1,Hccs,Ebp,Gtf2i,Nelfa
HP_CHRONIC_KIDNEY_DISEASE	0.0648041	0.508981	-0.296371	-1.28516	224	94	Slc34a1,Col4a4,Cldn19,Dcdc2a,Hnf1b,Col4a6,Mefv,Cep290,Pus3,Flt1,Nphp1,Dgke,Sgpl1,Spry2,Ahi1,Nup205,Tmem67,Cpt2,Slc7a7,Gata3,Invs,Chrna3,Ehhadh,Col4a5,Ift140,Tsc1,Fn1
GOBP_RESPONSE_TO_EPIDERMAL_GROWTH_FACTOR	0.0648441	0.508981	0.425114	1.39476	388	34	Col1a1,Erbb4,Pde8a,Mcm7,Foxc1,Egfr,Zfp36l1,Mapk3,Zfp36l2
HP_ECTOPIC_KIDNEY	0.0648701	0.508981	0.382887	1.36815	401	51	Jam3,Sox11,Fancd2,Rttn,Sall1,Pbx1,Fgfr1,Puf60,Fance,Wt1,Ddx6,Smarcc2,Smarcd1,Vangl1,Fancc,Smarce1,Rbbp8,Snrpb,Gtf2i
HP_INCREASED_CIRCULATING_GONADOTROPIN_LEVEL	0.0649754	0.508981	-0.37196	-1.37756	250	43	Cyp11a1,Nr0b1,Ar,Esr2,Cftr,Zmynd15,Taf4b,Bmp15,Fmr1,Spidr
FAN_EMBRYONIC_CTX_EX_2_EXCITATORY_NEURON	0.064994	0.508981	-0.522046	-1.48022	271	15	Hspa1a,Meis2,Enc1,Zfhx4,Phlda1
HP_INTELLECTUAL_DISABILITY_PROFOUND	0.0650923	0.508981	-0.280183	-1.26079	214	116	Rps6ka3,Usp27x,Mbd5,Znhit3,Ofd1,Slc39a8,Dmxl2,Pus3,Acsl4,Prps1,Cnksr2,Agtr2,Ngly1,Slc9a6,Adam22,Ocln,Pcdh19,Taok1,Nacc1,Large1,Kcnj6,Pigu,Syngap1,Kcnq5,Pak3,Asxl3,Hivep2,Ids,Ppp3ca,Dmd,Vps53,Kif1a,Ash1l,Upf3b,Ftsj1,Dync1h1,Rab11a
GOCC_CLATHRIN_COATED_PIT	0.0651304	0.508981	0.360488	1.34955	406	66	Sphk1,Slc18a3,Ldlr,Epn1,Lrp2,Fnbp1,Sele,Amn,Adcy8,Lrp10,Arrb2,Dab2,Myo6,Eps15l1,Necap2,Dnm2,Rab35,Tnk2,Cubn,Cltb,Epn3,Ap1s1,Ap2a2,Inpp5f,Lrp1,Hip1r
GOBP_RESPONSE_TO_FATTY_ACID	0.0651321	0.508981	-0.357735	-1.35857	248	48	Tlr2,Adipoq,Pon1,Lpl,Edn1,Pdk4,Pdk3,Creb1,Cps1,Xrcc5,Ucp2,Cat
HP_DEVELOPMENTAL_GLAUCOMA	0.0652067	0.508981	0.414481	1.39305	395	38	Fgfr2,Cyp1b1,Foxc1,Rpl18,Ncapg2,Cant1,Pax6,Samhd1,Mab21l1,Rpl11,Pitx2,Ltbp2,Ifih1,B3gat3,Adamtsl1,Adar,Pomt1,Rnaseh2c
HP_ABNORMAL_PUPIL_MORPHOLOGY	0.0652174	0.508981	0.41229	1.39781	398	39	Krt71,Lpar6,Col3a1,Foxc1,Tbx2,Adamtsl4,Pik3r1,Cplx1,Pitx2,Ddx6,Gmppa,Loxl1,Fgfrl1,Tinf2,Sin3a
HP_APLASIA_HYPOPLASIA_OF_THE_SKIN	0.0652591	0.508981	0.305534	1.28388	441	132	Myh3,Col7a1,Col1a1,Col3a1,Slc29a3,Gsn,Col1a2,Pold1,Aebp1,Zmpste24,Usb1,Enpp1,Ddb2,Cdh23,Tnfrsf11a,Dkc1,Xpa,Prkaca,Pik3r1,Chrng,Dsp,Tfap2a,Anapc1,Pros1,Cplx1,Wrap53,Smarcad1,Smo,Trp53,Dll4,Carmil2,Lifr,Lama3,Lmna,Plod1,Fgfrl1,Hccs,Ebp,Tinf2,Slc39a13,Plec,Aip,Tgfbr2,Nelfa,Pparg
GOMF_PROTEIN_TYROSINE_PHOSPHATASE_ACTIVITY	0.0654206	0.509562	-0.312306	-1.30287	237	76	Ptprr,Acp1,Dusp1,Ptpn3,Ptpn12,Dusp6,Ptprb,Dusp7,Ptprj,Cdc14a,Mtmr6,Dusp11,Dusp14,Ptprs,Dusp18,Cdc25b,Ptpn1,Ssh3,Ptprk,Pald1,Dusp19,Ptpru,Pten,Dnajc6,Eya1,Mtmr4,Dusp9
GOCC_PHAGOCYTIC_VESICLE_MEMBRANE	0.0654341	0.509562	0.367426	1.35405	406	61	Cybb,Rab7b,Cyba,H2-M3,Rab34,Calr,H2-K1,Lamp2,Vamp8,Anxa3,Appl2,Vamp3,Rab20,Tap1,Mcoln1,B2m,Rab7,Dnm2,Rab32,Atp6v0e2,Rac2,Rab38
GOBP_ANTERIOR_POSTERIOR_PATTERN_SPECIFICATION	0.0656028	0.510485	0.308361	1.292	443	129	Aldh1a2,Zic3,Sfrp1,Hhex,Neurog1,Foxc1,Sfrp2,Wnt5a,Tifab,Ring1,Pbx3,Bmp4,Hoxb7,Meox1,Pbx1,Pcgf2,Heyl,Gata4,Wnt1,Bmpr1a,Lrp6,Smad4,Tbx19,Msx1,Rarg,Wt1,Pcsk5,Smo,Trp53,Hipk2,Cdx2,Hes5
HP_DENTAL_MALOCCLUSION	0.0656623	0.510556	-0.302507	-1.29629	230	87	Mlxipl,Rps6ka3,Smad3,Smchd1,Fras1,Asph,Edn1,Satb2,Irf6,Gpc4,Lrp5,Cdh11,Shank3,Gpr68,Il2rb,Limk1,Bmp2,Gnas,Kcnh1,Dpm2,Bcor,Flna,Plcb4
HP_ABNORMAL_ERYTHROCYTE_PHYSIOLOGY	0.065811	0.51132	-0.561494	-1.48911	281	12	Rhag,Gypc,Piezo1,Slc4a1
GOBP_EPITHELIAL_TUBE_BRANCHING_INVOLVED_IN_LUNG_MORPHOGENESIS	0.0658632	0.511334	0.491252	1.44525	387	21	Lama1,Fgfr2,Tnc,Bmp4,Tnf,Hhip,Spry1
GOBP_RESPONSE_TO_AMPHETAMINE	0.0659688	0.511763	-0.450262	-1.43118	270	23	Drd2,Slc18a2,Rgs4,Rgs2
GOBP_HOMOLOGOUS_CHROMOSOME_SEGREGATION	0.0662927	0.512361	0.483348	1.4355	389	22	Espl1,P3h4,Fancd2,Pttg1,Sycp2,Rad21,Plk1,Ndc1,Stag3,Bag6
GOMF_VOLTAGE_GATED_ION_CHANNEL_ACTIVITY	0.0662983	0.512361	-0.262493	-1.22791	203	154	Kcnh5,Clcnkb,Htr1b,Abcc9,Clcn1,Grin3b,Kcnv1,Kcnj13,Cacng3,Scn4b,Cacna2d3,Kcne1,Kcnk9,Scn3b,Kcnk12,Clcnka,Kcnq4,Kcnh7,Hcn1,Cacnb2,Kcnip4,Kcnj9,Scn1a,Cachd1,Kcnh1,Cacna1a,Kcns3,Kcnq2,Kcnq1,Cacng8,Cacna1b,Scn11a,Cacna1g,Kcnj6,Tmem37,Kcnab1,Scn1b,Kcnc2,Kcnq3,Grin2a,Kcnq5,Cacna1d,Kcnj12,Itgav
GOBP_LEUKOCYTE_PROLIFERATION	0.0663408	0.512361	0.281491	1.25358	474	207	Gal,Ager,Xcl1,Hhex,Cd40,Tnfsf4,Sox11,Cd180,Scrib,Mad1l1,Vsir,Lgals3,Bmp4,H2-M3,Il13,Csf1,Fcgr2b,Igfbp2,Mapk3,Tlr4,Cd80,Foxj1,Arg1,H2-K1,Ada,Tnfrsf14,Anxa1,Kit,Cd46,Ccl5,Gpnmb,Il2,Cr2,Psmb10,Cd300a,Trp53,Ptpn6,Lgals7,Msn,Csf1r,Sash3,Cd28,Myd88,Irf1,F2rl1,Il6st,Igf2,Pycard,Fadd,Sdc4,Rac2,Il33,Gpam,Azi2,Cd6,Nfatc2,Igf1,Prkcd,Tgfbr2,Vav3,Sos1,Il23a,Trem2,Cd320,Zfp335,Prkcq,Zbtb7b,Rps3,Blk,Mef2c,Prnp
HP_NEOPLASM_OF_THE_SMALL_INTESTINE	0.066354	0.512361	0.531083	1.45495	381	16	Sdhc,Bmpr1a,Smad4,Kit,Stk11,Lmna,Msh2,Sdhb,Sdhd
GeneWeaver_GeneNetwork Hippocampus Consortium_GS34302_Hippocampus Gene expression correlates of Cue Conditioning - Activity suppression after 3rd tone/shock pairing [Basal Behavior] in Males BXD_Top25_byPval	0.066354	0.512361	0.531105	1.45501	381	16	Slc1a5,Dpp7,Mst1,Hnrnpab,Fam171a1,Tmed5,Tmem216,Vav3,Tmem203,Atp6v1b2,Rbm4b,Prdx2,Cux1,Dph7
HP_ABNORMAL_CONNECTION_OF_THE_CARDIAC_SEGMENTS	0.0663834	0.512361	0.301375	1.28217	452	143	Myrf,Zic3,Alx1,Nadsyn1,Zmpste24,Six3,Tbx2,Dnai1,Fancd2,Sall1,Lrrc56,Dnaaf5,Fgfr1,Ube2t,Foxj1,Gata4,Puf60,Zic2,Ccno,Sf3b4,Fance,Dgcr8,Ehmt1,Rpl11,Wt1,Dnah1,Stag2,Alx3,Fancl,Tab2,Jag1,Cxcr4,Dll4,Gata5,Megf8,Lmna,Cdon,Nr2f2,Ccdc22,Fancc,Cited2,Nkx2-5
GOBP_REGULATION_OF_HORMONE_METABOLIC_PROCESS	0.0663994	0.512361	-0.410646	-1.39991	264	30	Rdh10,Wnt4,Stc2,Atp1a1,Slco1c1,Egr1,Bmp5,Gfi1,Dkk3,Bmp2,Gnb3,Gata3
GOBP_VESICLE_FUSION_TO_PLASMA_MEMBRANE	0.0664725	0.512535	0.512593	1.45079	387	18	Cplx3,Stx11,Stx2,Cplx1
GOBP_REGULATION_OF_DOPAMINE_RECEPTOR_SIGNALING_PATHWAY	0.0666359	0.513405	-0.593987	-1.49922	288	10	Drd2,Rgs4
GOBP_MITOCHONDRIAL_RNA_PROCESSING	0.0667939	0.513584	0.55799	1.44963	384	13	Cdk5rap1,Mto1,Trmt10b,Trmt10c,Trmt10a,Trit1,Pus1,Hsd17b10
GOBP_ANTIGEN_PROCESSING_AND_PRESENTATION_OF_ENDOGENOUS_ANTIGEN	0.0668751	0.513584	0.530238	1.45264	384	16	H2-Ea,H2-M3,H2-K1,Erap1,Tap1,B2m,Ide
GOBP_DEVELOPMENT_OF_PRIMARY_FEMALE_SEXUAL_CHARACTERISTICS	0.0668842	0.513584	-0.314777	-1.30585	245	74	Adamts1,Wnt4,Cebpb,Dach1,Inhbb,Tiparp,Inha,Hyal3,Sgpl1,Fanca,Bmp15,Mmp19,Pgr,Hspa5,Nupr1,Zfp830,Zfx,Eif2b5,Col9a3,Spo11
GOBP_REGULATION_OF_CELL_CELL_ADHESION	0.0668967	0.513584	0.261977	1.21925	503	318	Ccl28,Ager,Xcl1,Efnb3,Cd9,Dusp10,Tnfsf4,Mbp,Yes1,Ceacam2,Wnt5a,Tgfb1,Scrib,Mad1l1,H2-Ea,Trpv4,Vsir,Lgals3,Plg,Vav1,Bmp4,Cdh1,H2-M3,Tnf,Spint2,Fcgr2b,Igfbp2,Pik3r1,Fxyd5,Swap70,Has2,Pak2,Fgl2,Cd80,Foxj1,Sele,Arg1,Nfkbid,H2-K1,Ada,Fstl3,Ceacam1,Wnt1,Fgg,Tnfrsf14,Anxa1,Rela,Cd46,Jak2,Ccl5,Bcl10,Gpnmb,Il2,Grap2,Cd300a,Ptpn6,Lgals7,Itgb2,Laptm5,St3gal4,Sash3,Mdga1,Wnk1,Csk,Cd28,Nkap,Jag1,Rdx,Zc3h8,Nfk…
HP_HYPOPLASTIC_ISCHIA	0.0669125	0.513584	0.59379	1.46983	380	11	Cdca7,Fgfr2,Inppl1,Ccdc8,Col11a1
GOBP_CHEMOKINE_C_X_C_MOTIF_LIGAND_2_PRODUCTION	0.0670127	0.513584	-0.545525	-1.48586	283	13	Klf4,Postn,Lpl
GOMF_ACID_THIOL_LIGASE_ACTIVITY	0.0670382	0.513584	0.470008	1.42736	396	24	Acsm5,Acss1,Slc27a3,Acsbg1,Acsf2,Slc27a1,Suclg2
HP_ABNORMAL_BLOOD_INORGANIC_CATION_CONCENTRATION	0.0670641	0.513584	-0.281923	-1.26165	224	111	Slc34a1,Mlxipl,Fam111a,Cldn19,Slc3a1,Ret,Jmjd1c,Slc30a10,Slc39a8,Atp1a1,Slc4a1,Snx10,Kl,Clcnka,Trio,Limk1,Rreb1,Gnas,Gna11,Gata3,Cdkn1a,Ostm1,Btk,Gabra3,Fgf23,Apc2,Ap2s1,Camkmt,Cav1,Ccnd1
GOBP_POSITIVE_REGULATION_OF_ANION_TRANSMEMBRANE_TRANSPORT	0.0671875	0.514141	-0.363523	-1.36223	257	45	Slc34a1,Arpp19,Nr4a3,Adipoq,Cftr,Opn3,Osbpl8
GOBP_REGULATION_OF_SPROUTING_ANGIOGENESIS	0.0672714	0.514204	-0.404885	-1.38988	266	31	Klf4,Bmper,Klf2,E2f2,Fgf2,Ghrl,Pdpk1,Tjp1,Rhoj
GOBP_RESPONSE_TO_VITAMIN	0.0672971	0.514204	0.347591	1.33569	426	75	Col1a1,Tspo,Aldh1a2,Folr2,Sfrp1,Gsn,Cd40,Egfr,Trim25,Casr,Spp1,Tnc,Alpl,Sparc,Tyr,Arg1,Gata4,Ada,Penk,Rela,Cxcl10
GOBP_TISSUE_MORPHOGENESIS	0.0674953	0.514511	0.244614	1.18394	542	492	Itgax,Igfbp5,Krt71,Tbx4,Sox10,Aldh1a2,Lama1,Zic3,Myc,Sfrp1,Fgfr2,Hgf,Gcnt1,Fgf1,Vasp,Tctn1,Sapcd2,Fzd2,Ddr1,Foxc1,Nrp2,Ceacam2,Sox11,Wnt7a,Sfrp2,Wnt5a,Tgfb1,Scrib,Six3,Adm,Tbx2,Tiam1,Casr,Wnt5b,Sall1,Tnc,Clic4,Bmp4,Lrp2,Hoxb7,Rhoc,Tnf,Wnt11,Spint2,Csf1,Psmd9,Eya2,Rhob,Vangl2,Pbx1,Foxq1,Pkd1,Prkaca,Sh3bp1,Psmb8,Heyl,Dvl3,Inhba,Plekha4,Tmem79,St14,Dsp,Gata4,Tbr1,Tgfbr3,Lzts2,Ceacam1,Wnt1,Pofut2,Wnt…
GOBP_NEGATIVE_REGULATION_OF_CELL_MATRIX_ADHESION	0.0675778	0.514511	-0.400976	-1.38319	266	32	Postn,Phldb2,Dmtn,Arhgap6,Myoc,Cask,Fam107a,Dlc1,Pten,Acer2,Mmp14,Mmp12
HP_CEREBELLAR_DYSPLASIA	0.0676613	0.514511	0.557459	1.44825	389	13	Lama1,Adgrg1,Srpx2
GOMF_1_PHOSPHATIDYLINOSITOL_3_KINASE_REGULATOR_ACTIVITY	0.0676779	0.514511	-0.560026	-1.48521	289	12	Socs3,Socs2,Socs7,Socs5,Cish,Cckbr
VERHAAK_GLIOBLASTOMA_MESENCHYMAL	0.0677159	0.514511	0.293757	1.27136	468	163	S100a4,Col1a1,Folr2,Gcnt1,Copz2,Rhog,Relb,Col1a2,Timp1,Casp4,Cnn2,Myof,Mvp,Ctsz,Bnc2,Lgals3,Dok3,Rab27a,Stxbp2,Cybrd1,Shc1,Tnfrsf11a,Fcgr2b,Slc16a3,Fxyd5,Tmbim1,Swap70,Grn,Tlr4,Srpx2,Syngr2,St14,Rras,Anxa2,Ncf2,Anxa1,Dab2,Stab1,Ptpn6,S100a13,Itgb2,Laptm5,Hexa,Ltbp2,Il4ra,Plbd1,Hexb,Colgalt1,Rab32,Arpc1b,Pdpn,Rac2,Lcp1,Lhfpl2,Wipf1,Alox5,Tnfrsf1a,Tgfbr2,Asl,Npc2,Wwtr1,Serpina1c
GOCC_AZUROPHIL_GRANULE_LUMEN	0.0678183	0.514511	0.358128	1.34479	423	67	Serpina3c,Arhgap45,Gusb,C3,Gm2a,Vat1,Padi2,Unc13d,Grn,Dpp7,Arg1,Txndc5,Anxa2,Pa2g4,Hebp2,Hexb,Pycard,Fuca1,Prkcd,Npc2,Ctsc,Acly,Arsb,Psmd1,Creg1,Naprt,Serpina3k,Gdi2,Vcp,Aga,Serpina3m,Fabp5,Man2b1
GOBP_POLARIZED_EPITHELIAL_CELL_DIFFERENTIATION	0.0678431	0.514511	0.511736	1.44836	395	18	Lama1,Wnt5a,Scrib,Sh3bp1,Msn,Myo9a,Ptk7
HP_INTESTINAL_FISTULA	0.0679044	0.514511	0.534078	1.44297	394	15	Tgfb1,Sall1,Spint2,Lonp1,B3glct
GOBP_REGULATION_OF_CELL_SHAPE	0.0679669	0.514511	0.307707	1.28925	459	129	Ermn,Cdc42ep2,Cdc42ep1,Lpar1,Rhog,Zmpste24,Itga7,Dapk3,Plxna4,Ccl2,Rhoc,Myh14,Rhob,Ezr,F2,Wasf3,Sema4d,Anxa1,Kit,Myo10,P2ry1,Rnd3,Arap1,Plxnb2,Hck,Cdc42ep4,Fgr,S100a13,Itgb2,Msn,Csf1r,Rnd2,Rdx,Wdr1,Fam171a1,Hexb,Plxnb1,Fgd5,Pdpn,Rac2,Rac3,Vegfa,Plxna3,Syne3,Slc26a5
GOBP_IMPORT_INTO_NUCLEUS	0.067987	0.514511	0.309328	1.2881	459	123	Apod,Abra,Ranbp17,Angpt1,Txnip,Jup,Tgfb1,Bmp4,Cdh1,Nup35,Zic1,Pik3r1,Rbm22,Rpl23,Pttg1ip,Snrpd3,Jak2,Ddx20,Smo,Appl2,Tmco6,Trp53,Gemin2,Mavs,Gckr
GOBP_SCHWANN_CELL_DIFFERENTIATION	0.0680879	0.514511	0.429076	1.39465	411	32	Cdk1,Fa2h,Ndrg1,Arhgef10,Erbb3,Pou3f2,Nf1,Rela,Adgrg6,Sirt2
GOBP_NEGATIVE_REGULATION_OF_PROTEIN_LOCALIZATION_TO_CELL_PERIPHERY	0.0681083	0.514511	0.503956	1.44771	399	19	Sapcd2,Tgfb1,Tmbim1,Mrap2,Mrap,Ppfia1,Dab2,Csk,Ppp2r5a
GOBP_EXTRACELLULAR_REGULATION_OF_SIGNAL_TRANSDUCTION	0.0681377	0.514511	0.6095	1.47254	385	10	Nrros,Cd46,Zfp653,Nbl1,Grem2
GOMF_PRIMARY_ACTIVE_TRANSMEMBRANE_TRANSPORTER_ACTIVITY	0.06814	0.514511	-0.352255	-1.34992	258	50	Abcc9,Atp12a,Abcg2,Abcc10,Cftr,Atp1a4,Abca8b,Abcg8,Atp1a1
HP_WHITE_HAIR	0.0681622	0.514511	0.544519	1.44466	394	14	Usb1,Dkc1,Tyr,Wrap53,Padi3,Tinf2
GOBP_LEUKOCYTE_MEDIATED_CYTOTOXICITY	0.0681891	0.514511	0.361091	1.34801	426	65	Ager,Xcl1,Stap1,Ceacam2,H2-Ea,Vav1,H2-M3,Rab27a,Stxbp2,Fcgr2b,Unc13d,F2,Arg1,H2-K1,Ceacam1,Cxcl5,Arrb2,Dnase1
GOBP_HISTONE_H2A_MONOUBIQUITINATION	0.0682647	0.514511	0.528615	1.44819	392	16	Ring1,Ddb2,Pcgf2,Pcgf1,Rnf168
GOBP_POSITIVE_REGULATION_OF_CELL_AGING	0.0683142	0.514511	0.60904	1.47143	386	10	H2-M3,Cdkn2a,Trp53,B2m,Lmna
HP_HIP_CONTRACTURE	0.0683591	0.514511	0.42677	1.39405	411	33	Myh3,Slc6a9,Itga7,Trpv4,Bin1
HP_MOTOR_POLYNEUROPATHY	0.0683746	0.514511	0.47725	1.43273	402	23	Gjc2,Slc18a3,Trpv4,Ctdp1
GOBP_REGULATION_OF_LONG_TERM_NEURONAL_SYNAPTIC_PLASTICITY	0.0684274	0.514511	-0.49158	-1.46479	284	18	Drd2,Neto1
GOBP_REGULATION_OF_IMMUNE_SYSTEM_PROCESS	0.0684527	0.514511	0.227964	1.14844	602	955	Ccl28,Apod,Gal,Cartpt,Sphk1,Itgal,Col1a1,Isg15,Mog,Tbc1d10c,Angpt1,Col3a1,Ldlr,Ager,Dapk2,Xcl1,Myc,Sfrp1,Rsad2,Rftn1,Efnb3,Rab7b,Emilin1,Dusp10,Mov10,Fcer1a,Cd40,Rhog,Pip,Tnfsf4,Relb,Car2,Col1a2,Cxcr3,C3,Jam3,Yes1,Stap1,Ceacam2,Sox11,Zmpste24,Wnt5a,Tgfb1,Scrib,C6,Mad1l1,H2-Ea,Gfi1b,Fancd2,Pgc,Vsir,Trafd1,Padi2,Ccr1,Lgals3,Tnip2,Plvap,Kmt5b,Vav1,Bmp4,H2-M3,Il13,Csf3r,Cd8b1,Tnf,Stxbp2,Pla2g10,Csf1,…
GOBP_REGULATION_OF_BMP_SIGNALING_PATHWAY	0.068618	0.515372	0.357182	1.34124	428	67	Sfrp1,Sfrp5,Lemd2,Sox11,Sfrp2,Wnt5a,Bmp4,Lrp2,Pcsk6,Fstl1,Gata4,Fstl3,Wnt1,Smad4,Msx1,Smad6,Sostdc1,Fkbp8,Hipk2,Hes5,Zfp423,Itga3,Nbl1,Grem2
GOBP_REGULATION_OF_SENSORY_PERCEPTION	0.0691027	0.518475	-0.432324	-1.41724	277	26	Tmem100,Npy2r,F2r,Edn1,P2rx3,Cck,Adra2c,Scn11a,Mgll
HP_ABSCESS	0.0691334	0.518475	0.391044	1.36441	425	45	Cybb,Pstpip1,Tgfb1,Ncf1,Enpp1,Cyba,Dmp1,Cdkn2a,Ncf2,Smad4,Il17ra,Trp53,Itgb2,Myd88,Wdr1,Carmil2,Blm,Vangl1,Rac2
GOBP_TRIGLYCERIDE_METABOLIC_PROCESS	0.0692737	0.519144	-0.308002	-1.29473	247	79	Fabp4,Fabp6,Rgn,Gpat2,Lpl,Pnpla1,Pnpla3,Mfsd2a,Atg14,Acsl4,Plin5,Apoa4,Fabp9,Sorl1,Cps1,Cat,Thrsp,Aadac,Gnb3,Mgll,Apoa1,Lipc,Slc27a5,Ddhd2,Fbxw7,Cav1,Lpin3,Lpin1
GOBP_REGULATION_OF_CELL_FATE_COMMITMENT	0.0694539	0.519371	0.495652	1.43861	406	20	Nkx6-2,Esrp1,Sfrp2,Wnt5a,Bmp4,Wnt11,Bmpr1a,Sostdc1
HP_ABNORMAL_LABIA_MINORA_MORPHOLOGY	0.0694539	0.519371	0.495783	1.43899	406	20	Fgfr2,Fzd2,Wnt5a,Dvl3,Cdc45
GOBP_RESPONSE_TO_STEROID_HORMONE	0.0694577	0.519371	0.269402	1.22976	510	260	Nkx2-2,Sox10,Cybb,Col1a1,Tspo,Mgarp,Txnip,Trh,Sfrp1,Dsg2,Car2,Egfr,Safb,Tgfb1,Wbp2,Th,Adm,Tfap4,Srebf1,Rxrg,Padi2,Spp1,Ddx17,Esrrb,Bmp4,Pck2,Tnf,Zfp36l1,Alpl,Igfbp2,Acsbg1,Idh1,Sparc,Atp1a3,Gjb2,Heyl,Acr,Calr,Arg1,Ucp3,Star,Zfp36l2,Pcna,Anxa1,Anxa3,Vps18,Dab2,Nr1d1,Rela,Jak2,Ppp5c,Abca2,Park7,Abcc2,Oxt
GOBP_CILIARY_BASAL_BODY_PLASMA_MEMBRANE_DOCKING	0.0695417	0.519487	0.351166	1.33812	436	72	Cdk1,Cdk5rap2,Nde1,Tctn1,Mks1,Haus4,Tubb4a,Haus8,Prkaca,Cep250,Ninl,Cep135,Nedd1,Haus5,Cep63,Plk1,Cep78,Sdccag8,Cep57,Cep162
HP_FRAGILE_SKIN	0.0695755	0.519487	0.462533	1.41667	412	25	Col7a1,Col1a1,Col3a1,Jup,Col1a2,Pkp1,Prkaca,Dsp
HP_FLEXION_CONTRACTURE_OF_DIGIT	0.0697092	0.519698	0.277215	1.24316	500	220	Myh3,Slc18a3,Col3a1,Alx1,Fgfr2,Slc29a3,Fzd2,Kiss1r,Zmpste24,Stac3,Wnt5a,Itga7,Scarf2,Trpv4,Rttn,Bmp4,Ctdp1,Dok7,Fgfr1,Psmb8,Cant1,Bgn,Dvl3,Chrng,Spry4,Tbr1,Thoc6,Smad4,Col11a1,Smc1a,Emg1,Cdc45,Smarcad1,Pex1,Cdh3,Alx3,Uba1,Nkap,Lifr,Brpf1,Megf8,Idua,Lama3,Lmna,Dchs1,Prdm5,Fgfr3,Ccdc22,Musk,Myo9a,Wdr73,Fibp,Wdr4,Dhodh,Slc39a13,Prok2,Chd7,Tgfbr2,Lfng,Nsd1,Arx,Gpkow,Lgi4,Myl2
GOMF_PHOSPHOTRANSFERASE_ACTIVITY_FOR_OTHER_SUBSTITUTED_PHOSPHATE_GROUPS	0.0697291	0.519698	-0.502677	-1.4604	295	16	Sgms2,Sgms1
GOBP_IMMUNOGLOBULIN_PRODUCTION	0.0697674	0.519698	0.344974	1.32806	443	76	Xcl1,Cd40,Tnfsf4,Tgfb1,Kmt5b,Il13,Tnf,Fcgr2b,Swap70,Rnf168,Ctnnbl1,Ung,Samhd1,Il2,Sash3,Cd28,Prkdc,Il4ra,Traf2,Il33,Ccr6,Msh2,Dnajb9,Mcm3ap,Exosc3,Mad2l2,Tcf3,Tmbim6,Hmces,Exo1,Nbn,Il10,Poll
GOBP_POSITIVE_REGULATION_OF_IMMUNE_RESPONSE	0.0698087	0.519698	0.251064	1.199	550	416	Mog,Xcl1,Rsad2,Rftn1,Cd40,Tnfsf4,Relb,C3,Yes1,Stap1,Ceacam2,Wnt5a,Tgfb1,C6,H2-Ea,Pgc,Lgals3,Kmt5b,Vav1,H2-M3,Il13,Tnf,Psmd9,Fcgr2b,Prkaca,Ezr,Pik3r1,Parp9,F2,Cpb2,Psmb8,Pak2,Mapk3,Cmklr1,Tlr4,Krt1,Cd80,Nfkbid,Plekha1,H2-K1,Ada,Ceacam1,Vamp8,Anxa1,Colec11,Ifi204,Elf1,Rela,Cd46,Ccl5,Eif2b4,Bcl10,Stk11,Cd5l,Myo10,Gab2,Pros1,Gpld1,Rbm14,Park7,Il2,Cr2,Hck,Serping1,Psmb10,Fcer1g,Grap2,Appl2,C3ar1,Matr3…
GOMF_UNFOLDED_PROTEIN_BINDING	0.0699123	0.520088	-0.301394	-1.28958	246	86	Hspa1a,Dnajb1,Rp2,Cryaa,Ndufaf1,Hspa14,Hyou1,Dnaja4,Dnajb13,Tmem67,Hspa5,Serpinh1,Tapbp,Nudcd2,Heatr3,Dnajb4,Srsf10
HP_FOCAL_HEMICLONIC_SEIZURE	0.0700117	0.520446	-0.557941	-1.47968	299	12	Scn1a,Frrs1l,Pcdh19,Scn1b,Grin2a,Gabra1,Slc12a5,Kansl1,Scn9a,Scn2a
GOMF_CAMP_RESPONSE_ELEMENT_BINDING	0.0701212	0.520751	-0.530508	-1.47612	294	14	Nr4a3,Creb3l2,Atf6,Jun,Creb1
GOBP_NEUROMUSCULAR_PROCESS_CONTROLLING_BALANCE	0.0702363	0.520751	0.427391	1.38918	424	32	Nkx6-2,Neurog1,Gm2a,Tifab,Foxs1,Cln3,Cdh23
GOCC_T_CELL_RECEPTOR_COMPLEX	0.0702416	0.520751	0.5091	1.4409	409	18	Apbb1ip,Ceacam2,Cd8b1,Ceacam1,Ptpn6,Cd6,Alcam,Trat1
GOBP_HETEROTYPIC_CELL_CELL_ADHESION	0.070258	0.520751	0.386818	1.36091	432	47	Itgax,Ager,Jup,Dsg2,Jam3,Mbp,Itga7,Tnf,Dsp,Fgg,Perp,Itgb3,Itgb2,Wnk1,Cd200,Alox15,Cd44
GOBP_SECRETORY_GRANULE_ORGANIZATION	0.0703841	0.521305	-0.423065	-1.40221	283	27	F2r,F2rl3,Syt4,Fabp9,Zpbp2,Creb1,Lyst,Tmf1
GOBP_LIPOXYGENASE_PATHWAY	0.0705966	0.522497	-0.529475	-1.47324	296	14	Ptgs2,Pon1,Alox5ap,Hpgd
GOBP_DEMETHYLATION	0.0706965	0.522787	-0.348266	-1.3422	268	51	Jmjd1c,Mmachc,Cyp1a2,Kdm3a,Cyp2c39,Cyp2c38,Alkbh1,Cyp3a11,Cyp1a1,Tet3,Gata3
GOBP_REGULATION_OF_CHEMOTAXIS	0.0708092	0.522787	0.295913	1.27391	489	156	Ager,Dapk2,Xcl1,Lpar1,Fgf1,Tubb2b,Jam3,Stap1,Wnt5a,Tgfb1,Tiam1,Padi2,Casr,Ccr1,Plxna4,Csf1,Sema6a,Swap70,Fgfr1,Mapk3,Cmklr1,Calr,Tbr1,Sema4d,Ptpro,Prss56,Ccl5,Rarres2,Cxcl10,Ano6,Rin3,C3ar1,Mst1,Csf1r,Oxsr1,Wnk1,Vegfb,Sema4b,Cxcr4,S1pr1,Megf8,F2rl1,Sema6b,Nbl1,P2rx4,Sema3f,Rac2,Sema6d,Ccr6,Adam17,Vegfa,Plxna3,Zfp580,Mcu,Ddt,Pdgfrb,Lgmn,Il23a,Trem2,Cdh13
HP_VISUAL_LOSS	0.0708207	0.522787	0.295055	1.27331	490	159	Cdhr1,Rlbp1,Col7a1,Dcn,Arsg,Fgfr2,Fa2h,Mks1,Cyp1b1,Car2,Foxc1,Cln3,Lrp2,Espn,Cars2,Adamts10,Cdh23,Tnfrsf11a,Nf1,Pola1,Atp1a3,Gjb2,Gucy2e,Galc,H2-K1,Pax6,Hsd17b4,Lmnb1,Pnpla6,Cep78,Adgrv1,Traf3ip1,Sh3bp2,Smo,Abca4,Sdccag8
GOBP_CELLULAR_RESPONSE_TO_MOLECULE_OF_BACTERIAL_ORIGIN	0.0708419	0.522787	0.30191	1.27802	482	138	Tspo,Cxcl2,Cd40,Tnfsf4,Stap1,Cd180,Wnt5a,Tgfb1,Tnip2,Tnf,Fcgr2b,Ly86,Mapk3,Tlr4,Cd80,Vim,Arg1,Irf8,Mrc1,Cxcl5,Star,Cactin,Nr1d1,Rela,Ccl5,Litaf,Bcl10,Cxcl10,Sirt2,Pabpn1,Hck,Abcc2,Sbno2,Mapk8,Myd88,Prkca,Pycard,Pde4b,Il36b,Sash1,Fzd5,Capn2,Cd6
HP_MEDIAN_CLEFT_LIP_AND_PALATE	0.0709577	0.522937	0.555045	1.44198	408	13	Fzd2,Wnt5a,Six3,Dvl3
HP_ABNORMALITY_OF_THE_ACETABULUM	0.0710011	0.522937	0.373863	1.3519	438	55	Tbx4,Col1a1,Fgfr2,Col1a2,Gusb,Evc,Trpv4,Inppl1,Cant1,Bgn,Polr1a,Ift52,Pth1r,Ap3b1,Timm22,Fkbp10,Fgfr3,Ifih1,Smarcal1,Tgfbr2
GOBP_REGULATION_OF_SYNAPTIC_TRANSMISSION_GLUTAMATERGIC	0.0710168	0.522937	-0.335205	-1.32487	270	57	Drd2,Htr1b,Npy2r,Cacng3,Nlgn1,Ucn,Grm7,Shank3,Kmo,Grik3,Dgkz,Shank1,Cacng8,Grm8,Homer1
GOMF_EXODEOXYRIBONUCLEASE_ACTIVITY	0.0714459	0.52519	-0.479888	-1.45015	294	19	Tatdn1,Pole,Isg20,Exd2,Pld3,Dclre1c,Aptx
HP_FOCAL_MOTOR_SEIZURE	0.0714667	0.52519	-0.323245	-1.31915	267	67	Mbd5,Dmxl2,Hace1,Ngly1,Scn1a,Cacna1a,Frrs1l,Kcnq2,Pcdh19,Taok1,Scn1b,Kcnq3,Syngap1,Prrt2,Grin2a,Kcnq5,Cacna1d,Gabra1,Hivep2,Pura,Ppp3ca,Kif1a,Ash1l,Dync1h1,Rab11a
GOBP_DETECTION_OF_LIGHT_STIMULUS_INVOLVED_IN_SENSORY_PERCEPTION	0.071478	0.52519	-0.588115	-1.4844	309	10	Rpe65,Gnat2,Reep6,Ccdc66
GOBP_REGULATION_OF_MESENCHYMAL_CELL_PROLIFERATION	0.071597	0.525684	0.460929	1.41176	424	25	Myc,Fgfr2,Wnt5a,Bmp4,Wnt11,Shox2,Bmpr1a,Smo,Vegfa,Tgfbr2,Stat1
GOBP_PEPTIDYL_TYROSINE_DEPHOSPHORYLATION	0.0718063	0.526107	-0.308596	-1.29293	257	78	Ptprr,Acp1,Dusp1,Ptpn3,Ptpn12,Dusp6,Ptprb,Dusp7,Ptprj,Cdc14a,Mtmr6,Dusp11,Dusp14,Ptprs,Dusp18,Cdc25b,Ptpn1,Ssh3,Ptprk,Pald1,Dusp19,Ptpru,Pten,Dnajc6,Eya1,Mtmr4,Dusp9
GOBP_REGULATION_OF_CELLULAR_CARBOHYDRATE_CATABOLIC_PROCESS	0.0718447	0.526107	0.605804	1.46361	406	10	Ppp1r3b,Scarb2,Gsk3a,Trp53
GOCC_INHIBITORY_SYNAPSE	0.0718447	0.526107	0.605976	1.46403	406	10	Igsf21,Syt11,Lhfpl4,Slc32a1,Gad2,Igsf9,Glra1
HP_MILD_HEARING_IMPAIRMENT	0.0718621	0.526107	-0.449794	-1.41537	295	22	Rps6ka3,Usp27x,Acsl4,Pgm3,Cnksr2,Agtr2
GeneWeaver_Ponder_2008_GS137384_Gene expressions in hippocampus of rapid selection response for contextual fear conditioning in a cross between C57BL/6J and A/J_Top25_Effect	0.0719742	0.526348	0.485499	1.42832	423	21	Gfap,Ccdc91,Spon1,Bcat1,Tmem87a,Pcp4l1,Ssbp2,Ctsc,Commd9,Mef2c,Tsnax
HP_SPASTIC_PARAPARESIS	0.0719987	0.526348	0.394999	1.3656	441	43	Gjc2,Sox10,Mag,Fa2h,Arg1,Got2,Galc,Samhd1,Ppp1r15b,Idua,Coasy,Trmt10a,Aimp1,Pex16,Sdhb,Ifih1,Spg21,Sdhd,Adar,Rnaseh2c
HP_REDUCED_SUBCUTANEOUS_ADIPOSE_TISSUE	0.0722421	0.526487	0.478831	1.42208	424	22	Zmpste24,Tgfb1,Rbm28,Ptf1a,Slc2a2,Agpat2,Slc25a24,Lmna,Top3a,Pparg,Igf1r
HP_SHALLOW_ORBITS	0.0722974	0.526487	0.506522	1.43361	421	18	Fgfr2,Zmpste24,Adamts10,Fgfr1,Lmna,Plod3,P4hb
GOBP_EMBRYONIC_AXIS_SPECIFICATION	0.072412	0.526487	0.47855	1.42125	425	22	Neurog1,Wnt7a,Wnt5a,Tifab,Wnt1,Smad4,Smad6,Wt1
GOBP_REGULATION_OF_NEURON_DIFFERENTIATION	0.0724722	0.526487	0.29815	1.27133	495	145	Nkx2-2,S1pr5,Cdk5rap1,Cdk5rap2,Sfrp1,Mag,Neurog1,Esrp1,Zhx2,Sox11,Sfrp2,Six3,Tiam1,Bin1,Hmg20b,Zfp536,Bmp4,Pbx1,Fgfr1,Heyl,Calr,Disp3,Gpr37l1,Ddx6,Hes5,Bcl11b,B2m,Jag1,Eif4e,Arhgef2,Adra2b,Cdon,Nbl1,Rac3,Nkx2-5,Hey1,Sox2,Dnmt3b,Csnk1e,Tcf12,Sin3a,Slc6a4,Sh3gl3,Tcf4,Tcf3,Olig2
GeneWeaver_LoIaocona_2016_GS400101_Down-regulated genes in S-S (Social Stress) mice_Top25_byPval	0.0724834	0.526487	0.485117	1.4272	426	21	Zic4,Fabp7,Zic3,Slco5a1,Ttc32,Zic1,Zic2
GOBP_HORMONE_TRANSPORT	0.0725051	0.526487	0.267173	1.22198	533	266	Nnat,Gal,Cartpt,Fam3d,C1qtnf3,Kcna5,Exoc3l,Cplx3,Trh,Sfrp1,Grp,Agtr1a,Egfr,Sox11,Gipr,Htr2c,Adm,Tiam1,Srebf1,Kalrn,Casr,Stxbp3,Spp1,Pck2,Tnf,Npff,Psmd9,Slc2a2,Slc7a5,Il11,Inhba,Fam3b,Camk2n1,Cyp19a1,Vamp8,Fgg,Adora1,Adcy8,Anxa1,Smad4,Nr1d1,Doc2b,Jak2,Ccl5,P2ry1,Cplx1,Gpld1,Nmb,Park7,Abcc2,Tcf7l2
HP_ABNORMALITY_OF_THE_VERTEBRAL_ENDPLATES	0.0725096	0.526487	0.440407	1.39841	435	29	Kif22,Papss2,Slc29a3,Enpp1,Dmp1,Tnfrsf11a,Mmp13,Col11a1
HP_FINGERNAIL_DYSPLASIA	0.0725325	0.526487	0.587839	1.4551	412	11	Fzd2,Wnt5a,Dvl3,Tfap2a
HP_MUSCLE_FIBRILLATION	0.0725624	0.526487	-0.40224	-1.3808	287	31	Hspb1,Dysf,Myf6,Kcnk9,Slc52a3,Fxr1,Scn1a,Cacna1a
GOBP_AMYLOID_BETA_METABOLIC_PROCESS	0.0726302	0.526487	0.383039	1.35809	448	49	Efna1,Sp1,Bin1,Tnf,Nat8f1,Tmed10,Psen2,Mgat3,Rela,Bace2,Gsk3a,Spon1,Abca2,Aph1a,Ide,Apeh
GOBP_NEGATIVE_REGULATION_OF_BLOOD_CIRCULATION	0.0726401	0.526487	0.5064	1.43326	423	18	Ager,Bin1,Npff,Adora1,Adra1a,Jak2,Il2,Rnls
GOBP_REGULATION_OF_OSSIFICATION	0.0726403	0.526487	0.332878	1.31179	470	87	Isg15,Omd,Sfrp1,Sox11,Zmpste24,Wnt5a,Tgfb1,Slc8a1,Enpp1,Ccr1,Bmp4,Csf1,Pbx1,Mapk3,Bmpr1a,Phospho1,Tfap2a,Lrp6,Smad6,Adgrv1,Ano6,Oxt
Neuron_CorticoSpinal_Doyle_Cell_2008	0.0730271	0.526665	-0.501163	-1.456	309	16	Acsl4,Slc39a10,Flt1,Slc7a4,Pcdh19,Sox17,Cckbr,Sox18
HP_POLAR_CATARACT	0.0730803	0.526665	0.604852	1.46131	413	10	Hsf4,Pitx3,Vim,Cryab,Epha2,Bbs2,Pex5,Itm2b,Zbtb20
GOBP_PERIPHERAL_NERVOUS_SYSTEM_NEURON_DIFFERENTIATION	0.0731198	0.526665	-0.570384	-1.47903	314	11	Onecut2,Isl2,Runx3,Ntrk2,Nefh,Etv1,Isl1
GOBP_PROTEIN_TETRAMERIZATION	0.07312	0.526665	0.354549	1.33354	456	68	Tdo2,Aldh1a2,Shmt1,Vasp,Mat1a,Thg1l,Pkd1,Tk1,Krt1,Aqp5,Samhd1,Appl2,Trp53,Acacb,Mcoln1,B2m,Farsa,Cryz,Trpm3,Cpsf7,Cby1,Oxa1l
GOBP_ACTIVATED_T_CELL_PROLIFERATION	0.0731252	0.526665	0.473619	1.42183	430	23	Ager,Scrib,Igfbp2,Arg1,Il2,Igf2,Pycard,Fadd,Gpam,Igf1,Il23a,Rps3,Prnp,Fyn,Prkar1a,Casp3
Gemma_GSE10415_7_Brain_Regions_in_20_Inbred_Strains_of_Laboratory_Mice_StrainOrLine_SPRET.EiJ_Up	0.0731422	0.526665	0.233129	1.15982	624	743	Plekhh1,Aspa,Tdo2,Trappc6a,Gpr84,Tmem98,Cd82,Col1a1,Lpar6,Phlda3,Dcn,Carhsp1,Cers2,Cmtm3,Shmt1,Treh,Myc,Sfrp1,Prr5l,Pde8a,Lpar1,Mag,Mobp,Cd9,Actl6b,Atf5,Gsn,Copz2,Ndrg1,Pafah1b3,Atp10d,Col1a2,Sfrp5,Lrrc1,Cand2,Eml3,Slc27a3,Fcgrt,Ctsz,Dennd2a,Myo9b,Tmcc3,Pcdhb21,Adamtsl4,Tprn,S100a11,Rcvrn,Trafd1,Rbm28,Tnip2,Hspb3,Ddx17,Clic4,Exo5,Nsmce1,Cnn3,Bst2,Rpl14,Meox1,Cd37,Pttg1,Bok,Vill,Mrpl33,Tmbim1,Dpy1…
GOBP_RESPONSE_TO_VITAMIN_D	0.0731503	0.526665	0.44289	1.39365	436	28	Sfrp1,Trim25,Casr,Spp1,Tnc,Alpl,Tyr,Penk,Cxcl10
DURANTE_ADULT_OLFACTORY_NEUROEPITHELIUM_DENDRITIC_CELLS	0.0731707	0.526665	0.340269	1.32289	470	80	S100a9,Cybb,S100a4,Stx11,Timp1,Ncf1,H2-Ea,Cyba,Csf3r,Stxbp2,Cd37,Fgl2,Ncf2,Fcer1g,Fgr,Itgb2,Laptm5,Lgals2,Nfkbiz,Tkt,Cfp,Cd44,Pycard,Fcnb,Vcan,Ms4a7,Lcp1,Fcgr4
GOBP_CYCLIC_NUCLEOTIDE_METABOLIC_PROCESS	0.073211	0.526665	0.424943	1.38122	442	32	Npr1,Pde7b,Cnp,Nppa,Pde8a,Gucy2e,Pde7a,Adcy8,Pthlh,Gucy2c,Pde4b,Nppc,Epha2
GOBP_REGULATION_OF_UBIQUITIN_PROTEIN_LIGASE_ACTIVITY	0.0732164	0.526665	0.499461	1.4348	429	19	Fbxo5,Cdc20,Cdc14b,Rpl23,Plk1,Rpl11,Ube2c,Fzr1,Gorasp1,Mad2l2,Btrc
GOBP_REGULATION_OF_FEEDING_BEHAVIOR	0.0732401	0.526665	-0.494528	-1.45677	308	17	Nr4a3,Npy2r,Ucn,Ghrl,Cck,Tacr3
GOCC_CONNEXIN_COMPLEX	0.0733865	0.526665	0.552048	1.4342	422	13	Gjb1,Gjc2,Gjb3,Gjb2
GOMF_GAP_JUNCTION_CHANNEL_ACTIVITY	0.0733865	0.526665	0.552048	1.4342	422	13	Gjb1,Gjc2,Gjb3,Gjb2
HP_APLASIA_HYPOPLASIA_OF_THE_RADIUS	0.0733915	0.526665	0.369843	1.34292	453	57	Myh3,Zic3,Fgfr2,Wnt7a,Tgfb1,Fancd2,Fgfr1,Mmp13,Ube2t,Sf3b4,Fance,Fancl,Dhcr7,Fkbp10,Fgfr3,Fancc,Atr,Dhodh,Chd7,Mad2l2,Pitx1,Xrcc2,Rev3l,Alg12,Fancb
HP_CORPUS_CALLOSUM_ATROPHY	0.0734913	0.527008	0.51292	1.42842	424	17	Mag,Fa2h,Hsd17b4,Lmnb1,Irf2bpl,Stub1,Aimp1,Pex16
GOBP_NEGATIVE_REGULATION_OF_ERBB_SIGNALING_PATHWAY	0.0736979	0.528116	-0.35982	-1.34835	282	45	Errfi1,Ptpn3,Zfyve28,Ptpn12,Hbegf,Cblb,Ptprj,Cblc,Spry2,Rnf115,Btc,Dab2ip,Socs5
GOBP_POSITIVE_REGULATION_OF_ESTABLISHMENT_OF_PROTEIN_LOCALIZATION_TO_MITOCHONDRION	0.0737625	0.528206	0.382255	1.35531	455	49	Micall2,Ablim3,Ppp3cc,E2f1,Bid,Gsk3a,Bbc3,Pink1,Trp53,Hps4,Mapk8,Leprot,Srebf2,Rac2,Prkaa1,Fzd5,Rnf31,Npepps,Vps11,Htra2
HP_EEG_WITH_POLYSPIKE_WAVE_COMPLEXES	0.0738199	0.528244	0.442663	1.39294	440	28	Slc18a3,Psat1,Adgrg1,Scarb2,Srpx2,Cstb,Jrk,Myo9a,Efhc1
Gemma_GSE117758_Cell-type_specific_transcriptional_profiling_of_glucocorticoid_receptor-dependent_changes_in_the_nucleus_accumbens_treatment_dexamethasone_Down	0.0741118	0.52996	0.476962	1.41653	435	22	Nkx2-2,Rab7b,Aif1l,Pdlim4,Wnt7a,Padi2,Fnbp1,Sncaip,Rnd3
GOMF_CELL_ADHESION_MEDIATOR_ACTIVITY	0.0743199	0.530639	0.386037	1.35327	458	46	Cdc42ep1,Jup,Dsg2,Emilin1,Jam3,Cnn3,Dsp,Anxa2,Anxa1,Baiap2l1,Emb,Ntng1,Pdlim1,Cd200
GOBP_MICROGLIAL_CELL_ACTIVATION	0.0743457	0.530639	0.420295	1.37895	445	34	Sphk1,Ldlr,Ager,Stap1,Il13,Tnf,Grn,Nr1d1,Jak2,Syt11,Itgb2
GOBP_T_HELPER_1_TYPE_IMMUNE_RESPONSE	0.0743637	0.530639	0.43527	1.39203	446	30	Tmem98,Xcl1,Tnfsf4,Relb,Bcl3,Tlr4,Cd80,Anxa1
HP_PROGRESSIVE_SPASTIC_QUADRIPLEGIA	0.0744925	0.531079	0.603959	1.45915	421	10	Fa2h,Gm2a,Arg1,Nadk2
GOBP_DEVELOPMENTAL_PIGMENTATION	0.07453	0.531079	0.434951	1.39101	447	30	Sox10,Enpp1,Rab27a,Tyr,Kit,Hps4,Bcl2l11,Rab32,Hps6,Usp13,Tyrp1,Rab38
GOBP_REGULATION_OF_NUCLEAR_DIVISION	0.0747083	0.531487	0.318856	1.29177	492	103	Cul9,Sphk1,Espl1,Cdk5rap2,Wnt5a,Fbxo5,Mad1l1,Tgfa,Anapc11,Dapk3,Bmp4,Cdc20,Xrcc3,Calr,Nme6,Rad21,Ccdc8,Dlgap5,Msx1,Plk1,Sirt2,Dmrt1
GOBP_INTEGRIN_MEDIATED_SIGNALING_PATHWAY	0.0747243	0.531487	0.339312	1.31917	480	80	Itgax,Itgal,Isg15,Col3a1,Timp1,Lims2,Ceacam2,Itga7,Itgbl1,Vav1,Erbin,Ceacam1,Itgae,Itgb3,Hck,Fgr,Itgb2,Itgb6,Ilk
GOBP_GLYCOSYL_COMPOUND_BIOSYNTHETIC_PROCESS	0.0747444	0.531487	0.446697	1.39644	445	27	Lcmt2,Tk1,Nme3,Ada,Nme6,Adk,Uckl1,Aprt,Cad,Adal,Nt5e,Dhodh,Tyw5,Tyw1,Uck1
HP_ABNORMAL_TRACHEOBRONCHIAL_MORPHOLOGY	0.0748242	0.531531	0.28215	1.24754	531	193	Myrf,Cybb,Kif22,Zic3,Fgfr2,Slc29a3,Slc12a2,Egfr,Usb1,Wnt7a,Tgfb1,Ncf1,Dnai1,Fancd2,Cyba,Lrrc56,Rin2,Dkc1,Dnaaf5,Pik3r1,Pola1,Fgfr1,Ube2t,Foxj1,Dsp,Irf8,Slc26a4,Ccno,Ncf2,Smad4,Fance,Ehmt1,Il2rg,Wrap53,Cr2,Dnah1,Il17ra,Pik3cd,Fancl,Tap1,B2m,Cxcr4,Wdr1,Carmil2,Dhcr7,Dpp9,Idua,Dchs1,Il6st,Blm,Fancc,Rac2,Snrpb,Ebp,Sox2,Tinf2,Gtf2i,Dnmt3b,Prkcd,Chd7
HP_HYPOPIGMENTATION_OF_THE_FUNDUS	0.0749147	0.531531	0.491253	1.42584	438	20	Sox10,Cacna1f,Tyr,Gucy2e,Guca1a
GOBP_T_CELL_HOMEOSTASIS	0.0749757	0.531531	-0.442667	-1.40704	307	23	Fas,Sit1,Spns2,Jak3,Ripk3,Tsc22d3
HP_ABNORMALITY_OF_THE_WRIST	0.0750076	0.531531	0.322635	1.29345	490	97	Myh3,Col7a1,Kif22,Fgfr2,Slc34a3,Aebp1,Zmpste24,Wnt7a,Evc,Trpv4,Enpp1,Dmp1,Gli1,Cant1,Bgn
Gemma_GSE81672_Ketamine_and_Imipramine_Reverse_Transcriptional_Signatures_of_Susceptibility_and_Induce_Resilience-Specific_Gene_Expression_Profiles_HC_treatment_ketamine_Up	0.0750125	0.531531	0.419691	1.37697	449	34	Slc17a6,Cplx3,Rab37,Sfrp5,Vipr2,Rnf152,Zic1,Tbr1,Shox2,Foxp2,Adamts15,Tcf7l2,Adra2b,Pcp4l1,Prkcd,Patj,Epn3,Bsg
GOBP_REGULATION_OF_IMMUNE_RESPONSE	0.0752008	0.532186	0.240158	1.17488	617	564	Itgal,Col1a1,Mog,Col3a1,Ager,Xcl1,Rsad2,Rftn1,Dusp10,Fcer1a,Cd40,Tnfsf4,Relb,Col1a2,C3,Yes1,Stap1,Ceacam2,Wnt5a,Tgfb1,C6,H2-Ea,Pgc,Vsir,Trafd1,Lgals3,Kmt5b,Vav1,H2-M3,Il13,Cd8b1,Tnf,Stxbp2,Psmd9,Shc1,Fcgr2b,Prkaca,Ezr,Pik3r1,Parp9,Unc13d,F2,Cpb2,Psmb8,Pak2,Grn,Mapk3,Usp18,Cmklr1,Tlr4,Fgl2,Krt1,Cd80,Nfatc1,Foxj1,Arg1,Nfkbid,Plekha1,H2-K1,Ada,Ceacam1,Fam3a,Vamp8,Cactin,Tnfrsf14,Anxa1,Colec11,Ifi204…
GOMF_TRANSFERASE_ACTIVITY_TRANSFERRING_NITROGENOUS_GROUPS	0.0752099	0.532186	0.505068	1.42949	438	18	Gatm,Gfpt2,Psat1,Aadat,Got2,Bcat1,Kyat1,Agxt2,Agxt,Bcat2,Gpt,Got1,Oat
GOBP_AXONAL_FASCICULATION	0.0753902	0.532964	-0.486771	-1.45046	313	18	Cdk5r1,Epha4,Sema3a,Ephb3,Epha3
GOBP_REGULATION_OF_HUMORAL_IMMUNE_RESPONSE	0.0754534	0.532964	0.385339	1.35082	465	46	C3,C6,Pgc,Tnf,Fcgr2b,F2,Cpb2,Foxj1,Cd46,Cd5l,Pros1,Cr2,Serping1,C3ar1,Ptpn6
GOCC_MICROTUBULE	0.0755323	0.532964	0.262752	1.2139	563	294	Tppp3,Dcx,Cdk1,Kif22,Gtse1,Cdk5rap2,Nde1,Tubb2b,Ndrg1,Eml2,Eml1,Map7,Eml3,Slc8a3,Tiam1,Slc8a1,Dnai1,Trpv4,Rassf1,Tubb6,Tuba8,Kif1b,Haus4,Fhdc1,Mid1ip1,Tpgs1,Klhl21,Tubb4a,Map4,Dnah2,Haus8,Kif13a,Map6d1,Ninl,Map3k11,Mid2,Lzts2,Haus5,Ccsap,Kif5a,Birc5,Plk1,Bcl10,Gsk3a,Srprb,Sirt2,Prc1,Map1a,Dnah1,Klc1,Klc4,Kif1c,Cep57,Ttll5,Tube1,Cct4,Cep162,Mdm1,Fkbp4,Arhgef2,Kif18b,Tpgs2,Dpp9,Dynll2,Ttll3,Dnm2,Re…
GOBP_MIDBRAIN_DEVELOPMENT	0.0755627	0.532964	0.361728	1.33305	469	61	Cnp,Sfrp1,Fgfr2,Mbp,Sfrp2,Wnt5a,Padi2,Pitx3,Wnt1,Lrp6,Msx1,Sirt2
GOBP_PODOSOME_ASSEMBLY	0.0755824	0.532964	0.537286	1.42547	437	14	Gsn,Farp2,Tnf,Dbnl,Hck,Msn,Lcp1
GOBP_REGULATION_OF_ESTABLISHMENT_OF_PROTEIN_LOCALIZATION_TO_MITOCHONDRION	0.0756547	0.533103	0.36852	1.33812	467	57	Micall2,Srebf1,Ablim3,Ppp3cc,E2f1,Bid,Gsk3a,Bbc3,Pink1,Trp53,Hps4,Mapk8,Leprot,Srebf2,Rac2,Prkaa1,Fzd5,Rnf31,Npepps,Vps11,Htra2,Bag3
HU_FETAL_RETINA_FIBROBLAST	0.0757716	0.533556	0.259043	1.20728	571	322	Mfap2,Igfbp5,Apod,Col1a1,Isg15,Lpar6,Cdc42ep1,Aldh1a2,Angpt1,Lama1,Dcn,Cmtm3,Col3a1,Txnip,Fgfr2,Emilin1,Id3,P3h4,Col1a2,Timp1,Foxc1,Nrp2,Aebp1,Egfr,Pmp22,Uaca,Fcgrt,Mxra8,Sorbs3,Plvap,Tubb6,Cyba,Clic4,Lima1,Cebpd,Cped1,Cnn3,Rhoc,Rab34,Zfp36l1,Fxyd5,Sparc,Fgfr1,Fstl1,Has2,Bgn,Calu,Eva1b,Add3,Erbin,H2-K1,Mcam,Creb5,Zfp36l2,Anxa2,Ifi204,Fbln1,Dab2,Olfml3,Rarg,Amotl1,Ppp1r15a,Ifitm3,Fam114a1,Spon1
HP_PERIODONTITIS	0.0759771	0.534632	0.4586	1.40462	450	25	Col3a1,Aebp1,Usb1,Fgf3,Plg,Dkc1,Wrap53,Itgb2,Cxcr4,Ap3b1
HP_BILATERAL_SINGLE_TRANSVERSE_PALMAR_CREASES	0.0760659	0.534886	0.369982	1.34094	470	56	Myh3,Tbx4,Fgfr2,Sox11,Pex26,Tsen54,Rad21,Pnpla6,Smc1a,Pex14,Pex1,Uba1,Smarcc2,Smarcd1,Pex10,Fgfr3,Pex16,Smarce1,Tsen15,Pex19
GOBP_TRANSFORMING_GROWTH_FACTOR_BETA_RECEPTOR_SIGNALING_PATHWAY	0.0761356	0.535006	-0.262972	-1.22604	237	147	Folr1,Hspa1a,Fos,Smad3,Gdf15,Fmod,Gcnt2,Nlk,Spred3,Onecut2,Bambi,Aspn,Jun,Creb1,Spry2,Dkk3,Skil,Pdpk1,Acvr1,Hpgd,Ldlrad4,Rasl11b,Hspa5
GOBP_RUFFLE_ORGANIZATION	0.0764238	0.536375	0.383238	1.34831	470	47	Aif1l,Rhog,Stap1,Lima1,Inppl1,Eps8l1,Carmil1,Sh3bp1,Plekha1,Arhgap24,Dbnl,Csf1r,Rdx,Carmil2,Tacstd2,Cspg4
GOBP_CIRCADIAN_SLEEP_WAKE_CYCLE	0.0764362	0.536375	-0.442126	-1.40532	313	23	Drd2,Npy2r,Nlgn1,Chrnb2,Ghrl,Adrb1
GOBP_REGULATION_OF_DENDRITE_DEVELOPMENT	0.0765306	0.536666	-0.303434	-1.28246	269	82	Hecw1,Cux2,Mfsd2a,Epha4,Chrnb2,Caprin2,Lzts1,Bmp5,Camsap2,Nedd4l,Iqgap1,Adgrb3,Dab2ip,Trpc5,Itpka,Chrna3,Cobl,Ankrd27,Ptn,Cdkl3,Pak3,Rapgef2,Ss18l1,Ppp3ca,Rap2a,Crk,Actr2,Dnm1l,Ss18l2,Neurog3,Opa1,Hecw2
GOMF_CHANNEL_REGULATOR_ACTIVITY	0.0765996	0.536779	-0.278477	-1.24773	254	112	Arpp19,Abcc9,Bsnd,Cftr,Sclt1,Kcnv1,Npy2r,Cacng3,Ptpn3,Scn4b,Kcne1,Sgk1,Scn3b,Slc30a1,Ambp,Mcub,Fxyd7,Nedd4l,Kcnip4,Fgf14,Prkcb,Kcns3,Cacng8,Fkbp1b,Flna,Itpr1,Kcnab1,Scn1b
GOBP_ESTABLISHMENT_OF_TISSUE_POLARITY	0.0766768	0.536863	0.323033	1.29381	502	96	Sfrp1,Sapcd2,Fzd2,Wnt7a,Sfrp2,Wnt5a,Tiam1,Wnt11,Psmd9,Vangl2,Psmb8,Dvl3,Plekha4,Wnt1,Arrb2,Dab2,Psmb10,Psmb4,Psmd3,Magi2,Wdr1,Psmd7,Spef1,Vangl1,Psmd10,Fzd5,Psmc4,Psmb7,Psmd4,Ptk7,Psma7,Arhgef19,Ap2a2
HP_BREECH_PRESENTATION	0.0767518	0.536863	0.503777	1.42583	447	18	Myh3,Col1a1,Mks1,Col1a2
HP_ABNORMAL_ATRIOVENTRICULAR_CONDUCTION	0.076782	0.536863	-0.331849	-1.31161	292	57	Actn2,Abcc9,Bves,Scn4b,Des,Scn3b,Gata6,Sema3a,Cacnb2,Kcnq1,Rnaseh1,Gabra3,Scn1b,Slc25a20,Mmp14,Ttr,Cacna1d,Kcnd3,Kcne3,Gja1
GOBP_REGULATION_OF_SYSTEM_PROCESS	0.0769231	0.536863	0.244947	1.17948	614	460	Itgax,Igfbp5,Scn4a,Gal,Npr1,Cartpt,Sox10,Myrf,Sphk1,Cbln1,Tmem98,Kcna5,Nppa,Slc22a5,Ager,Jup,Kcne4,Hgf,Mag,Fxyd4,Dsg2,Kcnj14,Cacng5,Neurog1,Cyp2j6,Agtr1a,Mybph,Egfr,Zmpste24,Wnt7a,Htr2c,Th,Kcnh2,Tifab,Fxyd1,Slc8a3,Ntsr1,Adm,Tbx2,Ormdl3,Slc8a1,Srebf1,Gnai2,Arhgap42,Dapk3,Casr,Bin1,Cacna1f,Ctdp1,Npff,Dock5,Prkaca,Mef2a,Ptger2,Igsf11,Atp1a3,Thra,Inhba,Wasf3,Dsp,Gata4,Kcnip1,Ada,Ptpro,Fgg,Adora1,Smad…
GOCC_PERICENTRIC_HETEROCHROMATIN	0.0769231	0.536863	-0.536376	-1.46094	325	13	Cenpa,Incenp,Snai1
GOBP_PROTEIN_LOCALIZATION_TO_MITOCHONDRION	0.0769807	0.536863	0.313364	1.2833	513	110	Tspo,Mgarp,Micall2,Srebf1,Ablim3,Ppp3cc,Hk2,E2f1,Bid,Gsk3a,Bbc3,Fbxo7,Pink1,Trp53,Hps4,Mapk8,Dnajc19,Leprot,Ap3b1,Timm22,Srebf2,Tomm22,Bcl2l11,Rac2,Prkaa1,Fzd5,Oxa1l,Aip,Rnf31,Npepps,Dnlz,Fis1,Vps11,Htra2,Bag3,Sirt4,Timm21
GOBP_REGULATION_OF_CILIUM_MOVEMENT	0.0770325	0.536863	-0.490691	-1.44547	324	17	Rgn,Ccdc40,Tacr2,Ccdc65,Wfdc6a,Tacr3
GOBP_CELL_CYCLE_DNA_REPLICATION	0.0770349	0.536863	0.37567	1.34572	476	52	Pola2,Pole2,Mcm7,Pold1,Pold2,Zmpste24,Fbxo5,Rfc3,Pola1,Terf1,Mcm2,Mcm5,Pcna,Mcm3,Cdc45
GOBP_CELLULAR_PROTEIN_CONTAINING_COMPLEX_LOCALIZATION	0.0774684	0.539186	0.509779	1.41967	447	17	Exoc3l,Klhl21,Ezr,Ndc1,Nacc2,Ralb,Exoc3l2,Snapin
GOMF_FIBRONECTIN_BINDING	0.0774744	0.539186	0.488698	1.41843	453	20	Igfbp5,Sfrp2,Fstl3,Fbln1,Itgb3,Ssc5d,Itga3,Sdc4,Vegfa,Igfbp3,Itgb1
GOBP_CELLULAR_MODIFIED_AMINO_ACID_BIOSYNTHETIC_PROCESS	0.0776398	0.539759	0.403787	1.36898	474	39	Gatm,Shmt1,Gamt,Slc27a1,Gss,Slc7a11,Park7,Gch1,Tmlhe,Plod2,Cndp2,Ggt1,Gclc,Nfe2l2,Plod3,Ckb
HP_SHORT_FEMUR	0.0776631	0.539759	0.565058	1.43362	443	12	Tbx4,Puf60,Col11a1,Agps,Fgfr3,Tapt1
GOBP_CELLULAR_RESPONSE_TO_DEXAMETHASONE_STIMULUS	0.0778302	0.540251	0.457511	1.40129	461	25	Egfr,Tfap4,Pck2,Gjb2,Arg1,Star,Abcc2,Ddit4,Eif4e,Aqp1,Fech,Dnmt3b
GOBP_REGULATION_OF_GRANULOCYTE_CHEMOTAXIS	0.0780036	0.540251	0.421407	1.36972	471	32	Dapk2,Xcl1,Jam3,Csf1,Mapk3,Cmklr1,Ccl5,Rarres2,C3ar1,Csf1r
GOMF_PLATELET_DERIVED_GROWTH_FACTOR_BINDING	0.0780229	0.540251	0.600176	1.45001	441	10	Col1a1,Col3a1,Col1a2
HP_GENERALIZED_ABNORMALITY_OF_SKIN	0.0780436	0.540251	0.234261	1.15927	658	681	Scn4a,Sox10,Cybb,Slc18a3,Col7a1,Col1a1,F10,Col3a1,Zic3,Jup,Fgfr2,Slc29a3,Stx11,Gjb3,Gsn,Col1a2,Pold1,Aebp1,Egfr,Krt8,Sox11,Zmpste24,Usb1,Psat1,Tgfb1,Pkp1,Ncf1,Trmu,Mfap5,Srebf1,Gfi1b,Slc5a5,Evc,Fancd2,Slc44a1,Enpp1,Rbm28,Casr,Polg2,Ddb2,Cyba,Kif1b,Tfam,Rin2,Ptf1a,Cdh23,Rab27a,Hmgcl,Slc2a2,Fcgr2b,Dkc1,Dok7,Xpa,Prkaca,Pik3r1,Nf1,Sdhc,F2,Aldh2,Traf3ip2,Pola1,Fgfr1,Scarb2,Psmb8,Gjb2,Usp18,Naga,Krt1,D…
GOBP_STRIATED_MUSCLE_CELL_PROLIFERATION	0.0780519	0.540251	0.377911	1.34577	483	50	Erbb4,Angpt1,Fgfr2,Foxc1,Tbx2,Six5,Gli1,Tgfbr3,Bmpr1a,Jak2
GOBP_REGULATION_OF_NEUROTRANSMITTER_UPTAKE	0.0781362	0.540251	-0.509596	-1.44492	326	15	Drd2,Per2
GOBP_FATTY_ACID_BETA_OXIDATION_USING_ACYL_COA_DEHYDROGENASE	0.0781524	0.540251	0.582741	1.44248	444	11	Gcdh,Acadvl,Acadl,Acad11,Ivd,Acadm
GOBP_DENDRITIC_SPINE_MORPHOGENESIS	0.0782108	0.540251	-0.351427	-1.33462	298	48	Arc,Cdk5r1,Cux2,Nlgn1,Ppfia2,Epha4,Caprin2,Shank3,Ephb3,Shank1,Itpka,Pten,Ctnnd2,Zfp365,Ephb1,Pak3,Lzts3,Abi2,Kif1a
HP_ENLARGED_THORAX	0.0782132	0.540251	0.377775	1.34528	484	50	Myh3,Kif22,Gusb,Zmpste24,Wnt7a,Trpv4,Pcgf2,Prkaca,Kat6a,Gata4,Rras,Ccdc8
GOBP_REGULATION_OF_CARDIAC_MUSCLE_CELL_MEMBRANE_REPOLARIZATION	0.0783245	0.540566	0.494829	1.42149	459	19	Kcna5,Nppa,Kcne4,Zmpste24,Kcnh2
GOBP_METANEPHRIC_GLOMERULUS_DEVELOPMENT	0.0783952	0.540566	-0.581596	-1.46795	339	10	Ret,Adipoq,Egr1
GOMF_EXTRACELLULAR_MATRIX_BINDING	0.0784186	0.540566	0.400139	1.36323	479	40	Dcn,Fbln2,Lgals3,Spp1,Adgrg1,Dmp1,Sparc,Bgn,Adgrg6,Col11a1,Itgb3,Adamts15,Ssc5d
GOBP_NEGATIVE_REGULATION_OF_CHONDROCYTE_DIFFERENTIATION	0.0785628	0.540908	0.526237	1.42179	456	15	Chadl,Adamts7,Bmp4,Rarg,Efemp1,Pthlh
GOBP_SULFUR_COMPOUND_METABOLIC_PROCESS	0.0786668	0.540908	0.263789	1.21062	582	275	Hmgcs2,Tdo2,Omd,Angpt1,Dcn,Stat5a,Papss2,Arsg,Gsta3,Acsm5,Acss1,Gcdh,Sp1,Chst11,Dgat1,Enpp1,Mat1a,Gal3st4,Aadat,Hmgcl,Chst8,Acsbg1,Acsf2,Idh1,Tst,Slc35b2,Bgn,Sult2b1,Suclg2,Gss,Papss1,Hsd17b4,Slc7a11,Cspg5,Enoph1,Nubp1,Mettl16,Pccb,Gstm7,Park7,Sult1e1,Abcc2,Bcan,Acacb,St3gal3,Nox4,Ciao1,Pdpr,St3gal4,Cndp2,Hexa,Gstk1,Elovl5,Ggt1,Csad,Slc26a1,Pcx,Acbd6,Gclc,Lpo,Idua,Hexb,Nfe2l2,Sult1c1,Abhd14b,Cspg…
GOBP_REGULATION_OF_BLOOD_CIRCULATION	0.0786781	0.540908	0.270584	1.22055	568	234	Npr1,Kcna5,Nppa,Ager,Jup,Kcne4,Fxyd4,Dsg2,Kcnj14,Cacng5,Cyp2j6,Agtr1a,Egfr,Zmpste24,Th,Kcnh2,Fxyd1,Slc8a3,Adm,Tbx2,Slc8a1,Srebf1,Arhgap42,Casr,Bin1,Cacna1f,Npff,Dock5,Prkaca,Mef2a,Ptger2,Atp1a3,Thra,Dsp,Gata4,Kcnip1,Ada,Fgg,Adora1,Adra1a,Atp1b2,Kcnk3,Atp2a3,Jak2,Gsk3a,Snta1,Gstm7,Il2,Oxt,Smtnl2,Gch1,Rnls
GOBP_DENDRITE_EXTENSION	0.0787142	0.540908	-0.39453	-1.36095	310	32	Rims2,Cpne9,Syt4,Cpne5,Nedd4l,Slc9a6,Syt17,Rnf157,Llph,Smurf1,Wasf1,Cdkl3
GOBP_NEGATIVE_REGULATION_OF_INTERLEUKIN_2_PRODUCTION	0.0787347	0.540908	0.526046	1.42127	457	15	Homer3,Xcl1,Ezr,Laptm5,Trim27,Kat5,Homer2,Prnp
GOBP_POSITIVE_REGULATION_OF_MACROPHAGE_MIGRATION	0.0788076	0.540976	0.501116	1.4183	459	18	Csf1,Mapk3,Cmklr1,Ccl5,Rarres2,C3ar1,Csf1r,P2rx4,Trem2
GOBP_CALCINEURIN_MEDIATED_SIGNALING	0.0788513	0.540976	0.414119	1.36732	474	35	Tbc1d10c,Homer3,Erbb3,Ppp3cc,Tnf,Nfatc1,Nr5a1,Slc8a2,Nfatc2,Igf1,Cherp,Homer2,Nfatc3,Prnp,Nfatc4
GOCC_PLASMA_MEMBRANE_PROTEIN_COMPLEX	0.0790996	0.541788	0.246294	1.182	628	440	Itgax,Gjb1,Scn4a,Gjc2,Cybb,Slc18a3,Itgal,Kcna5,Sgcg,Kcnj16,Jup,Kcne4,Fxyd4,Apbb1ip,Kcnj14,Gjb3,Emilin1,Hcn2,Cacng5,Cd40,Ceacam2,Egfr,Krt8,Insrr,Gng8,Stac3,Kcnh2,Scrib,Fxyd1,C6,Itga7,Ncf1,H2-Ea,Evc,Gnai2,Erbb3,Cyba,Itgbl1,Cacna1f,Abcb8,Cdh1,H2-M3,Cdh23,Cd8b1,Sspn,Cdh20,Shc1,Gna12,Slc7a5,Atp1a3,Kcnmb1,Gjb2,Tmed10,Kcnip1,H2-K1,Tgfbr3,Atp1b4,Ceacam1,Psen2,Bmpr1a,Chrnd,Ncf2,Itgae,Lrp6,Lrrc26,Atp1b2,Kc…
LU_AGING_BRAIN_DN	0.07911	0.541788	-0.269951	-1.23204	255	127	Rps6ka3,Cdk5r1,Ets2,Pld3,Gfra2,Camk4,Cdc40,Gnaq,Cacnb2,Rgs4,Calb1,Kcnj9,Car4,Atp2b2,Prkcb,Itpka,Ranbp9,Gnb5,Slc17a7,Cdh22,Srsf10,Nudt21,Grin2a,Gabrb3,Hspa13,Fgf13,Mbnl2,Nectin3,Fkbp1a,Cckbr,Mat2a,Rnf19b,Abi2,Kcnb1,Rap2a,Foxg1,Pank3,Sst,Tnfrsf21,Dnm1l,Cbx5,Pak1,Rab5a,Tuba4a,B3galnt1,Sfpq,Mrpl28
GOCC_COLLAGEN_TRIMER	0.0791297	0.541788	0.362995	1.329	490	59	C1qtnf3,Col7a1,Col1a1,C1qtnf2,Dcn,Col3a1,Col14a1,Emilin1,Col1a2,Emilin2
HAY_BONE_MARROW_PRO_B	0.079385	0.542259	0.279309	1.2389	567	197	Cdca7,Hjurp,Qprt,Carhsp1,Gtse1,Cdk5rap2,Apbb1ip,Fbxo5,Tmem106c,Ccnf,Rprml,Mid1ip1,Haus8,Terf1,Psmb8,Rdm1,Cdkn2a,Hnrnpdl,Birc5,Rad21,Ctnnbl1,E2f1,Shcbp1,Itgae,Lmnb1,Tmpo,Serhl,Amotl1,Atp2a3,Atad2,Cdca7l,Smc1a,Ube2c,Rbmx,Wdr62,Sac3d1,Srsf9,Ccni,Dera,Bub3,Hnrnpr,Pdlim1,Galnt14,Top2a,Arl6ip1,Eif4g2,Nppc,Smarce1,Sf3b2,Draxin,Khdrbs1,Usp1,Foxm1,Rbbp8,Nudt5,Hp1bp3,Mfge8,Ssbp2,Mapre1,Mad2l2,Tcf3,Timeless…
HP_PORENCEPHALIC_CYST	0.0793882	0.542259	-0.445414	-1.40158	326	22	Znhit3,Lamb1,Dock6,Ofd1,Eogt
GOBP_NEGATIVE_REGULATION_OF_IMMUNE_RESPONSE	0.0793891	0.542259	0.31777	1.28653	524	102	Col3a1,Xcl1,Dusp10,Tnfsf4,Ceacam2,Trafd1,Lgals3,H2-M3,Fcgr2b,Grn,Fgl2,Foxj1,Arg1,H2-K1,Ceacam1,Fam3a,Cactin,Tnfrsf14,Anxa1,Ifi204,Arrb2,Samhd1,Il2,Serping1,Cd300a,Ptpn6,Psmb4,Trim27
GOBP_TOXIN_METABOLIC_PROCESS	0.0794123	0.542259	0.563535	1.42975	453	12	Ddc,Cyp1b1,Th,Star,N6amt1,Fmo2,As3mt,Nfe2l2
GOMF_UBIQUITIN_UBIQUITIN_LIGASE_ACTIVITY	0.0796117	0.542781	0.598771	1.44662	450	10	Anapc11,Peli2,Stub1
GOMF_GROWTH_FACTOR_ACTIVITY	0.0796658	0.542781	0.310663	1.2786	533	114	Prok1,Gh,Osgin1,Fgf5,Hgf,Fgf1,Timp1,Reg1,Tgfb1,Tgfa,Fgf3,Inhbe,Bmp4,Csf1,F2,Il11,Grn,Inhba,Amh,Nrtn
Gemma_GSE10415_7_Brain_Regions_in_20_Inbred_Strains_of_Laboratory_Mice_StrainOrLine_BALB.cByJ_Down	0.0796824	0.542781	-0.284602	-1.24908	270	101	Cyp11a1,Nat8f5,Atp13a5,Pcdh10,Bbs7,Krt12,Kif26b,Mefv,Cpxm2,Pde4a,Npas1,Dusp7,Atp1a1,Dbp,Exosc9,Siglecf,Nipal2,Them5,Cmss1,Ssbp4,Ogfrl1
GOBP_POSITIVE_REGULATION_OF_INTERLEUKIN_10_PRODUCTION	0.0797028	0.542781	0.461687	1.40209	471	24	Xcl1,Hgf,Tnfsf4,Il13,Bcl3,Tlr4,Cd46,Sash3,Cd28,Pycard
GOBP_ESTABLISHMENT_OF_CELL_POLARITY	0.0798129	0.542891	0.315976	1.28279	528	104	Lama1,Cdk5rap2,Nde1,Sapcd2,Gsn,Llgl2,Jam3,Wnt7a,Wnt5a,Scrib,Map4,Pkd1,Sh3bp1,Foxj1,Plk1,Amotl1,Mpp7,Fam89b,Stk11,Spry1,Sdccag8,Msn,Hes5,Amotl2
GOBP_EXPORT_ACROSS_PLASMA_MEMBRANE	0.0798258	0.542891	0.37641	1.34042	494	50	Kcna5,Nppa,Slc22a5,Kcne4,Kcnh2,Fxyd1,Slc8a3,Slc8a1,Slc4a4,Slc15a2,Slc27a1,Atp1a3,Atp1b2,Pdzk1,Ano6,Abcc2,Slc17a3,Atp4a
HP_ABNORMALITY_OF_FLUID_REGULATION	0.0801158	0.544498	-0.216018	-1.13819	165	435	Cyp11a1,Avpr2,Plcg2,Slc34a1,Fas,Nr0b1,Bmper,Clcnkb,Dysf,Abcc9,Bsnd,Znhit3,Cftr,Smchd1,Sumf1,Col8a2,Col5a1,Cpn1,Alg9,Gypc,Mmachc,Klhl41,Reep6,Nek1,Cyp11b1,Prss2,Gata2,Mefv,Piga,Lrrc8a,Piezo1,Slc17a5,Cfi,Vegfc,Slc40a1,Lacc1,Slc4a1,Tnnt2,Itgb4,Pmm2,Klhl40,Gata6,Clcnka,Neb,Rho,Prf1,Cdh11,Atp6v0a4,Sftpb,Shank3,Sgpl1,Il2rb,Cps1,Traf3,Gnaq,Csgalnact1,Polg,Limk1,Hpgd,Pik3ca,Dclre1c,Scn1a,Bmp2,Cpt2,Tek,F8…
Meckes_2018_WKYvsF344_Upregulated_HC	0.0802246	0.544872	-0.2273	-1.16007	199	309	Tradd,Adamts1,Exph5,Tmem100,Hspb1,Abcc9,Slc3a1,Pop5,Cwc25,Irf7,Ccdc96,Sdad1,Pus7l,Glt8d2,C2cd2l,Pggt1b,Slc41a2,Lrrc8b,Grifin,Inhbb,Lsm14b,Satb2,Serpinb9,Aqp9,Asap1,Gpr61,Ccdc77,Irf6,Ptprj,Rpusd1,Retsat,Bmpr2,Gabrg1,Sult1d1,Hyou1,Mchr1,Dyrk2,Klf5,Pter,Nufip2,Hivep1,Tmem63a,Cmc1,Vipr1,Thrsp,Camkk2,Bphl,Serpina3n,Zscan18,Mfap3l,Agpat5,F8,Cmbl,Traf6,Prdm2,Cyb561a3,Aqp11,Cbln2,Runx1t1,Fam107a,Ppm1k,Km…
MANNO_MIDBRAIN_NEUROTYPES_HDA	0.0805484	0.546499	-0.222184	-1.14917	187	358	Ica1l,Fstl4,Cttnbp2,Dlk1,Sez6l,Zbtb38,Cd2,Fat3,Ldb2,Crhbp,Syt13,Csrnp3,Rims2,Serinc1,Tmem196,Cep126,Cdk5r1,Npy1r,Dmtn,Nlk,Pdzrn4,Col8a1,Celf3,Slc39a8,Gria3,Ptges3l,Fut9,Scn3b,Ppfia2,Enc1,Fam13c,Acsl4,Cdc42ep3,Dock4,Sbk1,Sema3d,Pgm2l1,Syt4,Neb,Ebf2,Dgke,Myrip,Gpr68,Rapgef5,Nedd4l,Plppr4,Kcnip4,Hpgd,Robo1,Rassf5,Atp2b2,Prkcb,Grik3,Rab9b,Lyst,Smpd3,Gnao1,Parp8,Cbln2,Ctxn2,Arhgef3,Cobl,Sv2b,Tmem178b,…
GOBP_BRANCH_ELONGATION_OF_AN_EPITHELIUM	0.0805867	0.546499	0.533277	1.41483	466	14	Fgfr2,Fgf1,Wnt5a,Tnc,Bmp4,Spry1
GOMF_FATTY_ACID_TRANSMEMBRANE_TRANSPORTER_ACTIVITY	0.0806258	0.546499	0.524262	1.41645	468	15	Slc17a6,Slc25a18,Slc27a1,Slc25a13,Slc7a11,Slc38a7
GOMF_CELL_CELL_ADHESION_MEDIATOR_ACTIVITY	0.0807109	0.546711	0.393698	1.35378	494	42	Cdc42ep1,Jup,Dsg2,Jam3,Cnn3,Dsp,Anxa2,Anxa1,Baiap2l1,Emb,Ntng1,Pdlim1,Cd200
GOMF_DNA_POLYMERASE_BINDING	0.0808466	0.546905	0.546272	1.41919	465	13	Fancd2,Polg2,Pcna,Lonp1,Smg6,Nat10,Smarca4
GOCC_AXOLEMMA	0.0808473	0.546905	0.597867	1.44444	457	10	Myo1d,Adora1
GOBP_POSITIVE_REGULATION_OF_NEURAL_PRECURSOR_CELL_PROLIFERATION	0.0810722	0.548061	0.402309	1.36397	495	39	Gjc2,Sox10,Gnai2,Adgrg1,Pitx3,Lrp2,Rassf10,Gli1,Disp3,Lhx5,Gpr37l1,Smo,Zfp423,Dll4,Cdon
GOMF_CAMP_BINDING	0.0811334	0.54811	-0.473504	-1.43086	334	19	Bves,Pde10a,Pde4a,Rapgef4,Popdc3,Hcn1,Cnga4
HP_BOWEL_DIVERTICULOSIS	0.0813756	0.549052	-0.473261	-1.43012	335	19	Mlxipl,Ret,Col5a1,Limk1,Pik3ca
GOBP_POSITIVE_REGULATION_OF_TRANSCRIPTION_FROM_RNA_POLYMERASE_II_PROMOTER_IN_RESPONSE_TO_ENDOPLASMIC_RETICULUM_STRESS	0.0814763	0.549052	-0.562078	-1.45749	350	11	Cebpb,Atf6,Hspa5,Mbtps2,Atf3
HP_HASHIMOTO_THYROIDITIS	0.0814763	0.549052	-0.56228	-1.45802	350	11	Plcg2,Clcnka,Ttc7,Polg,Dclre1c
HP_BRUSHFIELD_SPOTS	0.0814893	0.549052	0.580922	1.43798	463	11	Pex26,Pex14,Pex1,Pex10,Pex16,Pex19,Pex5
GOBP_HORMONE_METABOLIC_PROCESS	0.081573	0.549188	-0.259231	-1.21265	250	154	Cyp11a1,Rpe65,Rdh10,Mme,Wnt4,Ghr,Rdh14,Cyp1a2,Cyp11b1,Tpo,Cyp2c39,Stc2,Tiparp,Atp1a1,Slco1c1,Retsat,Cyp2c38,Egr1,Adh7,Cyp3a11,Akr1b8,Rdh13,Sgpl1,Bmp5,Gfi1,Dkk3,Aldh1a1,Ctsk,Lrat,Cyp1a1,Plb1,Bmp2,Dhrs11,Pcsk2,Aanat,Gnb3,Gata3
HP_ABNORMAL_CIRCULATING_ANDROGEN_LEVEL	0.0816219	0.549188	-0.328844	-1.30318	309	58	Cyp11a1,Nr0b1,Wnt4,B4galnt1,Dusp6,Dmxl2,Nr3c1,Pik3ca,Gnas,Nfkb2,Tacr3,Fgf17,Fgf8,Tert
HAY_BONE_MARROW_FOLLICULAR_B_CELL	0.0817019	0.549188	0.331149	1.29831	529	84	Pkhd1l1,Nxph4,Cd40,Lims2,Stap1,Cd180,Fxyd1,Cnfn,Tfeb,Cd37,Fcgr2b,Dok7,Ezr,Swap70,Cxcr5,Nfkbid,Abcb4,Bank1,Arhgap24,Bace2,Fcrla,Spon1,Traf5,E2f5,Sema4b,Dusp22,Gng7
GOBP_IMMUNOGLOBULIN_PRODUCTION_INVOLVED_IN_IMMUNOGLOBULIN_MEDIATED_IMMUNE_RESPONSE	0.0817261	0.549188	0.401912	1.36262	499	39	Xcl1,Cd40,Tnfsf4,Tgfb1,Kmt5b,Swap70,Rnf168,Ung,Il2,Cd28,Ccr6,Msh2,Exosc3,Mad2l2,Hmces,Exo1,Nbn,Il10,Ptprc,Rif1
GOCC_INTRINSIC_COMPONENT_OF_POSTSYNAPTIC_MEMBRANE	0.0818444	0.549507	-0.292592	-1.25738	283	90	Drd2,Neto1,Abhd17b,Adgrl2,Lrrc4c,Cacng3,Nlgn1,Chrm1,Htr5a,Slc30a1,Pcdh17,Epha4,Flrt3,Clstn3,Ptprs,Plppr4,Lrfn5,Abhd6,Adam22,Adra2c,Rgs7bp,Epha7,Chrna1,Gabra3,Grin2a,Sorcs3,Lrrtm1,Lrrc4,Kcnd3,Nectin3
HP_MENINGOCELE	0.0818966	0.549507	-0.379879	-1.35129	322	36	Bmper,Jmjd1c,Fras1,Ofd1,Cep290,Cspp1,Msx2,Rreb1,Flna,Large1
GOBP_POSITIVE_REGULATION_OF_SMALL_GTPASE_MEDIATED_SIGNAL_TRANSDUCTION	0.0820281	0.549507	0.36804	1.32722	507	54	Abra,Lpar6,Col3a1,Lpar1,Adgrg1,Vav1,Akap13,Net1,Csf1,Shc1,Erbin
GOBP_LEUKOTRIENE_METABOLIC_PROCESS	0.0820351	0.549507	-0.438747	-1.39458	336	23	Tlr2,Abcc10,Alox5ap,Cyp4f14,Pla2g5,Mapkapk2
HP_TELANGIECTASIA	0.0820443	0.549507	0.318267	1.2831	540	100	Col7a1,Col3a1,Slc29a3,Pold1,Usb1,Enpp1,Ddb2,Cdh23,Dkc1,Xpa,Nf1,Sdhc,Naga,Rnf168,Rnf213,Pcna,Smad4,Kit,Anapc1,Wrap53,Mst1,Irf5,Lmna,Blm,Atr,Ccr6,Tinf2,Sdhb,Taldo1,Ndufs2,Neu1,Arx,Tcf4,Sdhd
GOBP_POSITIVE_REGULATION_OF_SODIUM_ION_TRANSMEMBRANE_TRANSPORT	0.0821373	0.549767	0.50637	1.41018	474	17	Fxyd1,Atp1b2,Wnk1,Dnm2,Actn4,Atp1b3,Drd4,Glrx,Arf1,Kif5b,Atp1b1
GOBP_TAXIS	0.08225	0.549913	0.243881	1.17516	657	465	S100a9,Ccl28,Cxcl2,Angpt1,Lama1,Efna1,Cmtm3,Ager,Dapk2,Xcl1,Lpar1,Hgf,Efnb3,Fgf1,Vasp,Tubb2b,Rhog,Slc12a2,Agtr1a,Cxcr3,Jam3,Nrp2,Stap1,Gab1,Wnt5a,Ccl3,Tgfb1,Scrib,Tiam1,Kalrn,Padi2,Casr,Ccr1,Lgals3,Plxna4,Lypla2,Ccl2,Vav1,Bmp4,Csf3r,Pla2g10,Csf1,Shc1,Tnfrsf11a,Sema6a,Ezr,Pik3r1,Swap70,Fgfr1,Mapk3,Cmklr1,Unc5b,Cxcr5,Calr,Nrtn,Tbr1,Sema4d,Ptpro,Cxcl5,Kif5a,Serpind1,Anxa1,Arrb2,Smad4,Slit1,Kit,Prss5…
GOBP_REGULATION_OF_OLIGODENDROCYTE_DIFFERENTIATION	0.0823004	0.549913	0.419069	1.36213	497	32	Nkx2-2,Aspa,Tmem98,Dusp10,Slc45a3,Nf1,Hes5,Cxcr4,Wdr1,Daam2,Opalin,Pparg,Olig2
MARTORIATI_MDM4_TARGETS_NEUROEPITHELIUM_DN	0.0823216	0.549913	0.303322	1.26619	555	126	Igfbp5,C1qtnf3,Slc17a6,Kcna5,Dcx,Fabp7,Acss1,Neurog1,Hsd17b11,Igfbpl1,Myt1,Adgrg1,Parp9,Ly86,Zranb1,Zmat1,Ripply3,Tbr1,Mrc1,Shox2,Cd53,Irf2bpl,Insig1,Dlx5,Syt11,Csf1r,Rnd2
GOCC_PHOTORECEPTOR_OUTER_SEGMENT	0.0824552	0.550081	-0.326795	-1.30441	312	60	Gnat2,Pde6b,Pde6a,Bbs7,Prom1,Opn3,Atp1a4,Rgr,Opn4,Ccdc66,Inha,Rho,Myrip,Gnaq,Ush1c,Gna11,Nxnl1,Tmem237
GOCC_9PLUS2_MOTILE_CILIUM	0.0824552	0.550081	-0.327008	-1.30526	312	60	Drd2,Tekt5,Rsph1,Atp1a4,Atp1a1,Rnf38,Tacr2,Rho,Hyal3,Dnajb13,Abhd2,Tacr3,Ift88
HP_COMMUNICATING_HYDROCEPHALUS	0.0825815	0.550407	0.544922	1.41568	475	13	Cdca7,Gcdh,Dnai1,Dnmt3b,P4hb,Zbtb24
GOMF_PROTEIN_KINASE_B_BINDING	0.0826125	0.550407	0.596513	1.44116	467	10	Ankrd2,Arrb2,Bcl10,Pink1,Rara
GOCC_CATION_CHANNEL_COMPLEX	0.0827748	0.551126	-0.251801	-1.20061	246	175	Abcc9,Trpc4,Grin3b,Ccdc51,Kcnv1,Cacng3,Scn4b,Cacna2d3,Nlgn1,Kcne1,Gria3,Scn3b,Kcnq4,Trpc3,Mcub,Hcn1,Cacnb2,Kcnn1,Kcnip4,Trpv6,Scn1a,Cpt1c,Abhd6,Cachd1,Trpc5,Kcnh1,Grik3,Cacna1a,Kcns3,Kcnq2,Shank1,Kcnq1,Micu3,Cacng8,Cacna1b,Fkbp1b,Scn11a,Cacna1g,Kcnj6,Kcnab1,Scn1b,Kcnc2,Scnn1g,Kcnq3,Grin2a,Kcnq5,Cacna1d,Gria4
GOBP_CELL_MORPHOGENESIS_INVOLVED_IN_DIFFERENTIATION	0.0828636	0.551311	-0.205996	-1.11349	146	578	Drd2,Postn,Epha8,Fstl4,Egr2,Tnn,Ar,Arc,Bves,Ret,Hecw1,Shc3,Lamb1,Prox1,Nog,Dcdc2a,Nrp1,Lhx4,Cdk5r1,Cux2,Dmtn,Lrrc4c,Met,Mfsd2a,Bdnf,Grb7,Ntn5,Nlgn1,Ap1ar,Ccdc88c,Ppfia2,Rilpl2,Robo3,Rtn4r,Epha4,Chrnb2,Ngfr,Bmpr2,Sema3d,Nedd9,Lpar3,Caprin2,Numb,Gfra2,Cdh11,Pard6b,Sema3a,Shank3,Lzts1,Creb1,Trio,Lgi1,Radil,Flrt3,Myoc,Ephb3,Ptprs,Skil,S100a6,Nedd4l,Lef1,B3gnt2,Plppr4,Limk1,Pik3ca,Tnmd,Adgrb3,Isl2,Rob…
GOBP_RESPONSE_TO_MOLECULE_OF_BACTERIAL_ORIGIN	0.0829658	0.551311	0.268233	1.21524	601	243	S100a9,Tspo,Cxcl2,Cnp,Dcn,Fgfr2,Dusp10,Cd40,Tnfsf4,Stap1,Cd180,Wnt5a,Tgfb1,Th,Adm,Tnip2,Pck2,Il13,Tnf,Alpl,Tnfrsf11a,Fcgr2b,Sparc,Ly86,Mapk3,Gjb2,Tlr4,Cd80,Vim,Sele,Arg1,Erbin,Irf8,Mrc1,Cxcl5,Star,Cactin,Penk,Smad6,Nr1d1,Rela,Jak2,Ccl5,Litaf,Bcl10,Cxcl10,Sirt2,Pabpn1,Hck,Abcc2,Ssc5d,Sbno2,Gch1,Apob,Irf5,B2m,Mapk8,Tab2,Ggt1,Myd88,Slpi
GOBP_HEART_MORPHOGENESIS	0.0829904	0.551311	-0.24794	-1.19406	241	189	Folr1,Adamts1,Tnnc1,Tmem100,Npy5r,Smad3,Prox1,Bbs7,Nog,Nrp1,Col5a1,Npy2r,Npy1r,Mical2,Fhl2,Tbx3,Ccdc40,Tnnt2,Snai1,Bmpr2,Gata6,Mesp1,C2cd3,Bmp5,Ahi1,Acvr1,Robo1,Hes1,Bmp2,Rbm15,Tek,Sec24b,Srf,Hand1,Gata3,Dlc1,Flna,Rarb,Ift57,Mylk2,Sox17,Atf2,Fgf8,Arid2,Eng,Flrt2
GOBP_REGULATION_OF_COAGULATION	0.0831721	0.551311	0.362253	1.32118	515	58	Enpp4,Cd9,Ceacam2,Tspan8,Plg,F2,Cpb2,Krt1,Serpinc1,Ceacam1,Serpinb2,Fgg,Vkorc1,Pros1,Ano6,Serping1,St3gal4,F2rl1,Nfe2l2
GOMF_GROWTH_FACTOR_BINDING	0.0831954	0.551311	0.310559	1.27177	552	111	Igfbp5,Kazald1,Col1a1,Col3a1,Fgfr2,Igfbp1,Wfikkn1,Col1a2,Nrp2,Egfr,Igfbpl1,Erbb3,Rhbdf1,Lrp2,Shc1,Igfbp2,Pcsk6,Fgfr1,Nrros,Srpx2,Tgfbr3,Vasn
GOBP_CYCLIC_NUCLEOTIDE_MEDIATED_SIGNALING	0.0832133	0.551311	0.351531	1.31601	519	66	Gal,Npr1,Pde7b,Nppa,Lpar1,Guca2b,Gipr,Htr2c,Gpr62,Ksr1
GOBP_NEGATIVE_REGULATION_OF_CENTROSOME_DUPLICATION	0.0833186	0.551311	0.596018	1.43997	471	10	Cdk5rap2,Ccnf,Nubp1,Rbm14,Mdm1
HP_SOMATIC_MUTATION	0.0833591	0.551311	-0.266128	-1.22519	269	133	Tlr2,Ar,Bard1,Nr4a3,Met,Gata2,Ptpn12,Piga,Plag1,Mllt10,Ptprj,Gpc4,Aurka,Lzts1,Creb1,Taf15,Pik3ca,Armc5,Pdgfrl,Gnas,Sh2b3,Dicer1,Arhgap26,Palb2,Slc22a18,Dlc1,Lig4,Msh3,Tert,Pten,Il6,Mlh3,Bub1,Tsc1
HP_TRIANGULAR_FACE	0.0834092	0.551311	0.317491	1.27997	549	100	Myh3,Col1a1,Col1a2,Tbx2,Hs6st2,Ptf1a,Pik3r1,Sec31a,Kat6a,Rras,Ccdc8,Kcnj1,Adgrg6,Agpat2,Slc25a24,Smc1a,Pex14,Stag2,Plod2,Cep57,Jag1,Bub3,Fkbp10,Igf2,Pex19,Igf1r,Taldo1,Rras2,Arx,Sos1,Raf1,Cdk10,Ptpn11,Flcn,Rit1,Mvk,Myod1
GOBP_REGULATION_OF_HEART_RATE_BY_CARDIAC_CONDUCTION	0.0834573	0.551311	0.418521	1.36034	504	32	Kcna5,Jup,Kcne4,Dsg2,Kcnh2,Bin1,Dsp
GOBP_B_CELL_ACTIVATION	0.0834755	0.551311	0.284067	1.24249	586	176	Tbc1d10c,Sfrp1,Onecut1,Hhex,Cd40,Tnfsf4,Cd180,Tgfb1,Itfg2,Tnip2,Kmt5b,Il13,Zfp36l1,Fcgr2b,Pik3r1,Swap70,Bcl3,Il11,Tlr4,Inhba,Cxcr5,Foxj1,Irf2bp2,Ada,Rnf168,Zfp36l2,Bank1,Lyl1,Ung,Kit,Rabl3,Il2,Cr2,Sp3,Cd300a,Trp53,Ptpn6,Laptm5,Sash3,Pik3cd,Cd28
GOBP_MONONUCLEAR_CELL_DIFFERENTIATION	0.0836242	0.551311	0.261627	1.20641	622	287	Tmem98,Ager,Myc,Sfrp1,Rsad2,Onecut1,Hhex,Dusp10,Tnfsf4,Relb,H2-Ea,Fancd2,Itfg2,Vsir,Vav1,Bmp4,H2-M3,Csf1,Zfp36l1,Fcgr2b,Pik3r1,Bcl3,Il11,Inhba,Fgl2,Cd80,Rpl22,Foxj1,Nfkbid,Irf2bp2,Irf8,Ada,Wnt1,Zfp36l2,Lyl1,Anxa1,Ifi204,Tmem176b,Kit,Cdk6,Cd46,Stk11,Rabl3,Fbxo7,Il2,Cr2,Pde1b,Sp3,Fcer1g,Trp53,Ptpn6,Csf1r,Itgb6,Sash3,Pik3cd,Bcl11b,Cd28,B2m,Nkap,Zc3h8,Nfkbiz,Dll4,Mndal,Ap3b1,Prkdc,Il4ra,Irf1,F2rl1,Ba…
HP_POOR_APPETITE	0.0836266	0.551311	0.441719	1.38088	498	27	Tgfb1,Slc2a2,Pik3r1,Krt1,Cdkn2a,Slc25a13,Smad4,Pccb,Trp53,Blm
GOBP_N_GLYCAN_PROCESSING	0.0836278	0.551311	-0.492054	-1.42953	354	16	Man2a1,St8sia2,St8sia3,Man1a,Mgat4b,Man1a2,Man2a2,Ganc
GOBP_REGULATION_OF_DNA_TEMPLATED_TRANSCRIPTION_IN_RESPONSE_TO_STRESS	0.0837382	0.551311	-0.290242	-1.2584	292	93	Hspa1a,Dnajb1,Rps6ka3,Chek1,Klf2,Cebpb,Ino80,Nck1,Atf6,Egr1,Jun,Psmd6,Hspa5,Mbtps2,Cul2,Psmd12
GOBP_REGULATION_OF_PROTEIN_CONTAINING_COMPLEX_DISASSEMBLY	0.0837672	0.551311	0.32278	1.28803	546	94	Gsn,Zmpste24,Trpv4,Cln3,Lima1,Mid1ip1,Tnf,Vill,Carmil1,Swap70,Sh3bp1,Map6d1,Fyco1,Capg,Add3,Twf1,Map1a,Etf1,Rdx,Arhgef2,Capzb,Wdr1,Carmil2,F2rl1,Spef1,Gle1,Clasp1,Pdxp,Igf1r,Tmod4
GOBP_SENSORY_PERCEPTION_OF_PAIN	0.083774	0.551311	-0.303482	-1.2715	300	78	Bdkrb1,Tmem100,Mme,Npy2r,Npy1r,F2r,Edn1,Scn3b,Chrnb2,P2rx3,Ptges,Scn1a,Cck,Adra2c,Scn11a,Mgll,Cxcl12,Aloxe3,Grin2a,Phf24
GOBP_REGULATION_OF_RNA_EXPORT_FROM_NUCLEUS	0.0837806	0.551311	-0.546499	-1.44934	358	12	Tpr,Dhx9,Iws1,Cpsf6,Nup153,Akap8l
GOBP_REGULATION_OF_MACROPHAGE_ACTIVATION	0.0838499	0.55141	0.395129	1.35212	513	41	Sphk1,Ldlr,Stap1,Wnt5a,Tnip2,Il13,Pla2g10,Fcgr2b,Grn,Tlr4,Nr1d1,Syt11,Cd200,Il4ra
HP_FOCAL_DYSTONIA	0.0839549	0.551743	0.343006	1.31081	528	73	Scn4a,Cnp,Fgfr2,Cp,Th,Trpv4,Casr,Tubb4a,Stard7,Pcgf2,Atp1a3,Cox20,Tbp,Colec11,Cplx1,Park7,Gch1,Kif1c
GOBP_RENAL_WATER_HOMEOSTASIS	0.0840294	0.551874	-0.391649	-1.35101	331	32	Avpr2,Cyp11b1,Wfs1,Cyp4f14,Avp,Adcy5,Prkar2a,Tfap2b,Adcy4,Adcy3,Hyal2,Inpp5k,Aqp2,Rab11a,Umod,Prkacb
GOBP_NEURAL_TUBE_DEVELOPMENT	0.08414	0.552243	0.30673	1.26877	564	118	Aldh1a2,Sfrp1,Vasp,Tctn1,Fzd2,Sox11,Sfrp2,Wnt5a,Tgfb1,Scrib,Adm,Bmp4,Lrp2,Spint2,Zfp36l1,Vangl2,Pkd1,Prkaca,Dvl3,St14,Wnt1,Lrp6,Rarg,Bcl10,Tead2,Fkbp8,Plxnb2,Smo
GOCC_COPI_COATED_VESICLE_MEMBRANE	0.0843853	0.55258	0.504646	1.40538	487	17	Kdelr3,Copz2,Copb1,Tmed7
HP_DERMAL_ATROPHY	0.084453	0.55258	0.349478	1.31231	527	67	Col7a1,Col1a1,Col3a1,Gsn,Col1a2,Pold1,Aebp1,Zmpste24,Enpp1,Ddb2,Dkc1,Xpa,Prkaca,Tfap2a,Anapc1,Trp53,Carmil2,Lama3,Lmna,Plod1,Hccs,Tinf2,Slc39a13,Plec,Aip,Tgfbr2
GOBP_RESPONSE_TO_INTERLEUKIN_12	0.0845047	0.55258	0.400058	1.35634	516	39	Cnn2,Pak2,Hnrnpdl,Serpinb2,Anxa2,Lmnb1,Jak2,Tyk2,Msn,Lcp1,P4hb,Aip,Taldo1,Arf1,Il10,Sirpa,Snrpa1,Pitpna,Sod1,Ifng,Rala
GOBP_CATECHOL_CONTAINING_COMPOUND_BIOSYNTHETIC_PROCESS	0.0846325	0.55258	0.496368	1.40487	493	18	Ddc,Gpr37,Pnmt,Th,Park7,Gch1,Slc6a3
GOBP_PHAGOLYSOSOME_ASSEMBLY	0.0846634	0.55258	0.543694	1.41249	487	13	Rab7b,Cln3,Rab34,Srpx,Rab20,Rab14,Rab7
GOBP_REGULATION_OF_LYMPHOCYTE_ACTIVATION	0.0846984	0.55258	0.259417	1.20289	635	303	Gal,Tbc1d10c,Ager,Xcl1,Sfrp1,Efnb3,Dusp10,Cd40,Tnfsf4,Yes1,Ceacam2,Sox11,Tgfb1,Scrib,Mad1l1,H2-Ea,Fancd2,Vsir,Lgals3,Tnip2,Kmt5b,Vav1,Bmp4,H2-M3,Il13,Zfp36l1,Fcgr2b,Igfbp2,Pik3r1,Pak2,Tlr4,Inhba,Fgl2,Cd80,Foxj1,Arg1,Nfkbid,H2-K1,Ada,Ceacam1,Zfp36l2,Tnfrsf14,Bank1,Anxa1,Cd46,Ccl5,Bcl10,Gpnmb,Fbxo7,Il2,Grap2,Cd300a,Fgr,Ptpn6,Lgals7,Laptm5,Sash3,Csk,Cd28,Nkap,Myd88,Zc3h8,Nfkbiz,Ap3b1,Prkdc,Il4ra,Irf…
GOBP_REGULATION_OF_ANION_TRANSMEMBRANE_TRANSPORT	0.0847506	0.55258	-0.299638	-1.26642	298	82	Slc43a1,Slc34a1,Arpp19,Per2,Nr4a3,Adipoq,Cftr,Opn3,Osbpl8,Edn1
GOBP_CELLULAR_CARBOHYDRATE_CATABOLIC_PROCESS	0.0848274	0.55258	0.410008	1.35375	510	35	Treh,Stbd1,Gusb,Ppp1r3b,Scarb2,Pgm1,Gsk3a,Pgm2,Trp53
GOBP_PROTEIN_CONTAINING_COMPLEX_DISASSEMBLY	0.0848444	0.55258	0.263696	1.20733	626	268	Myc,Frat1,Fzd2,Gsn,Zmpste24,Trpv4,Mrpl9,Cln3,Lima1,Mid1ip1,Tnf,Chmp3,Vill,Mrpl33,Carmil1,Swap70,Sh3bp1,Map6d1,Fyco1,Dvl3,Mrpl54,Frat2,Capg,Add3,Lamp2,Wnt1,Ccsap,Rpl23,Vamp8,Lrp6,Sh3gl1,N6amt1,Twf1,Mrpl38,Map1a,Klc1,Pex14,Etf1,Mrpl55,Mcoln1,Ddit4,Smarcc2,Rdx,Apeh,Arhgef2,Capzb,Smarcd1,Kif18b,Wdr1,Carmil2,F2rl1,Ptcd3,Trmt112,Mrpl58,Spef1,Mrpl45,Smarce1,Smarcc1,Gle1,Mrpl2,Clasp1,Fzd5,Chmp2a,Oxa1l,Li…
GOBP_NEGATIVE_REGULATION_OF_INTERLEUKIN_6_PRODUCTION	0.0848666	0.55258	0.422848	1.36397	511	31	C1qtnf3,Hgf,Tnf,Tlr4,Foxj1,Bank1,Arrb2,Syt11,Ptpn6,Csk,Cd200
HP_BUNDLE_BRANCH_BLOCK	0.0848958	0.55258	-0.354238	-1.32743	325	45	Tnnc1,Dysf,Abcc9,Scn3b,Gpc4,Gata6,Sema3a,Cacnb2,Ppp1cb,Rnaseh1,Pigu,Scn1b
DESCARTES_MAIN_FETAL_SCHWANN_CELLS	0.0849347	0.55258	0.296452	1.25677	578	140	Sox10,Aspa,Cnp,Adamts8,Mag,Plekhb1,Gal3st1,Ugt8a,Sfrp5,Pmp22,Ppp1r1c,Mal,Fxyd1,Rxrg,Erbb3,Zfp536,Cdh1,Scrg1,Pllp,Plekha4,Shc4,Mcam,Stac2,Tfap2a,Tmem176b,Syt10,Bcan,Nkain4,Ano4,Wnt16,Gins3,Cldn14,Mia,Alox15,Cdh2,Trpm3,Metrn,Kirrel3,Hepacam,Nrxn1,Hey1,Sox2
HP_POLYCYSTIC_KIDNEY_DYSPLASIA	0.0849673	0.55258	-0.380308	-1.34495	337	35	Jmjd1c,Alg9,Nek1,Ofd1,Shank3,Rreb1,Cpt2,Gata3,Tsc1,Eya1
GOBP_NEGATIVE_REGULATION_OF_VIRAL_RELEASE_FROM_HOST_CELL	0.0850018	0.55258	0.57694	1.42812	483	11	Trim25,Chmp3,Trim26,Mid2
HP_ABNORMALITY_OF_THE_LOWER_URINARY_TRACT	0.0850436	0.55258	0.239951	1.16791	691	525	Cdca7,Gjc2,Myrf,Col7a1,Col1a1,Col3a1,Mtmr14,Cdk5rap2,Zic3,Fgfr2,Sass6,Fa2h,Fzd2,Mks1,Col1a2,Foxc1,Zmpste24,Usb1,Wnt7a,Wnt5a,Tgfb1,Six5,Evc,Fancd2,Slc44a1,Trpv4,Bnc2,Rttn,Polg2,Hs6st2,Sall1,Bin1,Bmp4,Rin2,Vangl2,Pbx1,Dkc1,Rpl18,Pola1,Fgfr1,Ncapg2,Gli1,Dnmt1,Dvl3,Chrng,Cyp17a1,Cep135,Mid2,Tbp,Ube2t,Pex26,Gata4,Galc,Sncaip,Capn1,Puf60,Pax6,Cep63,Gatad2b,Slc25a13,Kif5a,Rad21,Star,Rnf168,Colec11,Thoc6…
GOBP_REGULATION_OF_HEART_CONTRACTION	0.0850736	0.55258	0.278113	1.23223	606	196	Npr1,Kcna5,Nppa,Jup,Kcne4,Fxyd4,Dsg2,Kcnj14,Cacng5,Cyp2j6,Zmpste24,Th,Kcnh2,Fxyd1,Slc8a3,Adm,Tbx2,Slc8a1,Srebf1,Bin1,Cacna1f,Npff,Prkaca,Mef2a,Atp1a3,Thra,Dsp,Gata4,Kcnip1,Ada,Adora1,Adra1a,Atp1b2,Kcnk3,Atp2a3,Jak2,Gsk3a,Snta1,Gstm7,Il2,Oxt,Gch1,Rnls
GOCC_CYCLIN_DEPENDENT_PROTEIN_KINASE_HOLOENZYME_COMPLEX	0.085117	0.55258	0.415762	1.35809	512	33	Cdk1,Cdk2,Ccnf,Cks2,Ccnk,Ccna1,Ccno,Pcna,Cdk6
GOCC_9PLUS0_NON_MOTILE_CILIUM	0.0851955	0.552736	-0.302095	-1.2699	304	79	Gnat2,Pde6b,Pde6a,Bbs7,Prom1,Opn3,Atp1a4,Cep290,Rgr,Opn4,Ccdc66,Inha,Rho,Nphp1,Myrip,Gnaq,Ush1c,Gna11,Nxnl1,Tmem237,Kifap3,Ift57,Mak,Mertk,Ift140,Topors
GOBP_POSITIVE_REGULATION_OF_DEFENSE_RESPONSE_TO_VIRUS_BY_HOST	0.0854228	0.553286	0.503807	1.40304	493	17	Parp9,Traf3ip2,Mavs,Pycard,Sin3a,Stat1,Trim6,Il23a,Dtx3l
GOBP_POSITIVE_REGULATION_OF_T_CELL_CYTOKINE_PRODUCTION	0.0854228	0.553286	0.503922	1.40336	493	17	Xcl1,Rsad2,Tnfsf4,H2-K1,Sash3,B2m,Traf2,Fzd5
GOBP_LIMBIC_SYSTEM_DEVELOPMENT	0.0854439	0.553286	-0.302647	-1.268	306	78	Drd2,Nr0b1,Prox1,Cdk5r1,Emx2,Mfsd2a,Tbx3,Ets1,Htr5a,Sema3a,Ptprs,Lef1,Srf,Nefl,Pten,Eif2b3,Tsc1,Otp,Cdk5r2,Srd5a1,Fgf13
GOBP_REGULATION_OF_NERVOUS_SYSTEM_PROCESS	0.085572	0.553762	0.312146	1.27179	566	107	Itgax,Cartpt,Sox10,Myrf,Cbln1,Tmem98,Hgf,Mag,Cacng5,Wnt7a,Htr2c,Slc8a3,Ntsr1
HP_ABNORMAL_MITOCHONDRIAL_MORPHOLOGY	0.0857636	0.554179	0.530243	1.40678	496	14	Fdxr,Polg2,Myh14,Sqstm1,Tardbp,Vcp,Hsd17b10,C9orf72
GOBP_FACE_DEVELOPMENT	0.0857896	0.554179	0.401187	1.34837	520	38	Myh3,Col1a1,Aldh1a2,Wnt5a,Mapk3,Plekha1,Rras,Lrp6,Msx1,Rarg,Dlx5,Scx,Pax9,Cldn5,Chd7,Crispld2,Aldh1a3,Raf1,Ptpn11
HP_HYPOPLASIA_OF_THE_FRONTAL_LOBES	0.0858003	0.554179	0.44289	1.37267	512	26	Cdk5rap2,Sass6,Fdxr,Rttn,Cep135,Cep63,Cdk6,Wdr62,Dhcr7
GOBP_REGULATION_OF_INTRINSIC_APOPTOTIC_SIGNALING_PATHWAY_BY_P53_CLASS_MEDIATOR	0.0861145	0.555745	0.502793	1.40021	497	17	Pttg1ip,Zfp385a,Msx1,Rpl11,Mdm2,Trp53,Cd44
GOMF_ACTIN_BINDING	0.0861522	0.555745	0.255541	1.19342	651	329	Abra,Ermn,Myh3,S100a4,Pstpip1,Myo1d,Rcsd1,Pstpip2,Mobp,Aif1l,Vasp,Gsn,Pip,Ceacam2,Egfr,Pdlim4,Cnn2,Micall2,Myo9b,Trpv4,Ablim3,Myh4,Bin1,Fhdc1,Lima1,Ppp1r42,Espn,Cnn3,Myh14,Inppl1,Vill,Ezr,Eps8l1,Fxyd5,Vash2,Wasf3,Capg,Add3,Ceacam1,Mlph,Adcy8,Baiap2l1,Vps18,Myo6,Twf1,Dnase1,Myo10,Pof1b,Snta1,Limch1,Dbnl,Map1a,Sntg2,Nrap,Ablim1,Rai14,Msn,Myo16,Rdx,Cxcr4,Capzb,Pdlim1,Wdr1,Myom1,Myo1e,Actn4,Spef1,Myl…
HP_ABNORMAL_SCLERA_MORPHOLOGY	0.086266	0.555865	0.335299	1.29988	553	79	Col1a1,Col3a1,Slc29a3,Fzd2,Col1a2,Wnt5a,Enpp1,Sall1,Inppl1,Alpl,Fgfr1,Psmb8,Cant1,Dvl3,Wnt1,Prss56,Ppp1r15b,Hadha,Prmt7,Fkbp10,Igf2,Prdm5,Trmt10a,Plod1,Arl2,Slc39a13,P4hb,Tgfbr2,B3gat3
GOBP_APPENDAGE_MORPHOGENESIS	0.0862805	0.555865	0.319661	1.2803	565	96	Myh3,Tbx4,Aldh1a2,Fgfr2,Sox11,Wnt7a,Sfrp2,Chst11,Wnt5a,Tbx2,Sall1,Bmp4,Pbx1,Zfp219,Shox2,Bmpr1a,Tfap2a,Lrp6,Smad4,Msx1,Rarg,Dlx5,Pcsk5,Alx3,Ift52,Pbx2,Megf8,Bcl2l11
GOCC_ENDOSOME_MEMBRANE	0.0863567	0.556003	0.249425	1.1849	675	393	Sphk1,Ldlr,Slc29a3,Rab7b,Steap1,Ndrg1,Tmem163,Rffl,Rab27b,Egfr,Ap5s1,Pdlim4,Fcgrt,H2-Ea,Gpr62,Rab5b,Wdr91,Cln3,Neu3,H2-M3,Rab27a,Cd8b1,Chmp3,Rhob,Kif13a,Bok,Tmbim1,Pmel,Steap4,Scarb2,Tlr4,H2-K1,Rnf13,Mrc1,Plpp2,Lamp2,Amn,Vamp8,Laptm4b,Anxa2,Scamp2,Anxa1,Slc15a3,Lrp6,Ncdn,Stard3nl,Sh3gl1,Vps18,Gpr135,Vps37d,Pld1,Litaf,Slc11a2,Ifitm3,Gpnmb,Rab12,Abca2,Lamtor4,Syt11,Sorcs2,Appl2,Snx8,Rab13,Vamp3,Lap…
HP_SPONDYLOEPIMETAPHYSEAL_DYSPLASIA	0.0867453	0.558151	0.542066	1.40826	499	13	Kif22,Papss2,Bgn,Mmp13
HP_SUBCUTANEOUS_NODULE	0.0869773	0.55928	0.343555	1.30462	544	71	Col7a1,Col1a1,Col3a1,Fgfr2,Enpp1,Ccr1,Sall1,Tnfrsf11a,Idh1,Sdhc,Fgfr1,Gjb2,Naga,Tlr4,Kit,Erap1,Mdm2
HP_CALCIFICATION_OF_THE_AORTA	0.087031	0.55928	0.494053	1.39831	507	18	Ldlr,Enpp1,Samhd1,Smad6,Apob,Gata5,Nkx2-5,Ifih1,Abcg5,Adar,Rnaseh2c
HP_ABNORMALITY_OF_EPIDERMAL_MORPHOLOGY	0.0871114	0.559443	0.379086	1.3289	537	46	Jup,Gjb3,Egfr,Zmpste24,Pkp1,Enpp1,Chst8,Krt1,Dsp,Sult2b1,Rnf168,Samhd1,Smarcad1,Kdsr,Carmil2,Card14,Lmna
HP_ABNORMAL_MEAN_CORPUSCULAR_HEMOGLOBIN_CONCENTRATION	0.0873969	0.560115	-0.488394	-1.4189	370	16	Rhag,Piezo1,Cfi,Slc4a1
Microglia_All_Zeisel_Science_2015	0.08749	0.560115	0.259795	1.20346	655	301	Cybb,Gdpd3,Wsb1,Cxcl2,Folr2,Dtx2,Casp4,Scel,Tbxas1,Eml3,Ccl3,Ctsz,Ncf1,Ccr1,Clec4a3,Tubb6,Ccl2,Vav1,Tmem106a,Csf3r,Tnf,Pyroxd2,Slc38a6,Cd37,Tnfrsf11a,Fcgr2b,Sh3bp1,Pola1,Susd3,Nrros,Ly86,Grn,Hk2,Nfkbid,Irf8,Ada,Mrc1,Ccl6,Fcna,Lyl1,Ncf2,Slc15a3,Shcbp1,Arhgap11a,Cd53,Lrp6,Ifi204,Arrb2,Unc93b1,Bid,Dab2,Twf1,Cxcl10,Pmf1,Hck,Stab1,Fcer1g,C3ar1,Cd300a,Ptpn6,Itgb2,Csf1r,Irf5,Orai1,Laptm5,Sash3,Pik3cd,Sn…
HP_ABNORMALITY_OF_THE_2ND_TOE	0.0875553	0.560115	-0.422309	-1.371	355	25	Rps6ka3,Usp27x,Acsl4,Cnksr2,Agtr2,Bmp2,Bcor,Pigl,Pak3,Dmd,Upf3b,Ftsj1,Chsy1,Med12
GOBP_INFLAMMATORY_RESPONSE_TO_WOUNDING	0.0876128	0.560115	0.541313	1.40631	504	13	Ager,Timp1,Tgfb1,Grn
GOMF_TRANSCRIPTION_REGULATOR_INHIBITOR_ACTIVITY	0.0876618	0.560115	0.529546	1.40493	507	14	Id3,Tcf23,Ncapg2,Smad6,Mdfi,Sin3a,Id4,Daxx
MANNO_MIDBRAIN_NEUROTYPES_HDA2	0.0876652	0.560115	-0.219935	-1.14097	198	371	Drd2,Slc18a2,Dlk1,Krt5,Sez6l,Ret,Cd2,Cdh8,Syt13,Csrnp3,Rims2,Serinc1,Tmem196,Cep126,Cdk5r1,B4galnt1,Npy1r,Dmtn,Pdzrn4,Vstm2a,Bdnf,Ptpn3,Celf3,Kctd4,Gria3,Amer3,Fut9,Scn3b,Ppfia2,St8sia2,Pcdh17,Mest,Dock3,Sv2c,Sbk1,Pgm2l1,Syt4,Dgke,Lgi1,Flrt3,Myrip,Dkk3,Aldh1a1,Gpr26,Nedd4l,Fhod3,Calb1,Plppr4,Kcnip4,Lrfn5,Robo1,Prkcb,Grik3,Rab9b,Cacna1a,Smpd3,Gnao1,Pcsk2,Cbln2,Cacng8,Cacna1b,Fkbp1b,Kifap3,Arhgef3,…
GOBP_REGULATION_OF_ENDOTHELIAL_CELL_CHEMOTAXIS	0.0876985	0.560115	-0.481839	-1.41939	369	17	Hspb1,Kdr,Met,Fgf4,Fgf2
GOBP_CELL_PART_MORPHOGENESIS	0.0876999	0.560115	-0.207511	-1.11575	158	546	Drd2,Postn,Epha8,Nubpl,Fstl4,Egr2,Tnn,Arc,Ret,Hecw1,Shc3,Nog,Dcdc2a,Nrp1,Lhx4,Rims2,Cdk5r1,Cux2,Lrrc4c,Mfsd2a,Bdnf,Grb7,Ntn5,Nlgn1,Sgk1,Ppfia2,Klk8,Robo3,Rtn4r,Epha4,Chrnb2,Ngfr,Bmpr2,Cpne9,Sema3d,Lpar3,Syt4,Caprin2,Cpne5,Aurka,Numb,Gfra2,Cdh11,Pard6b,Sema3a,Shank3,Lzts1,Creb1,Trio,Lgi1,Flrt3,Ephb3,Ptprs,Skil,S100a6,Nedd4l,B3gnt2,Plppr4,Limk1,Pik3ca,Iqgap1,Adgrb3,Isl2,Robo1,Zswim4,Cck,Rreb1,Slc9a…
GOBP_REGULATION_OF_SYNAPSE_STRUCTURE_OR_ACTIVITY	0.0878016	0.560115	-0.250584	-1.19481	261	175	Drd2,Cttnbp2,Tlr2,Arc,Cdh8,Abhd17b,Adgrl2,Cdk5r1,Cux2,Bdnf,Nlgn1,Il1rap,Ppfia2,Klk8,Epha4,Chrnb2,Gpc4,Caprin2,Shank3,Ghrl,Flrt3,Ephb3,Clstn3,Ptprs,Lrfn5,Adgrb3,Dab2ip,Itpka,Cbln2,Il10ra,Epha7,Lingo2,Slc17a7,Ptn,Pten,Neurl1a,Homer1,Syngap1,Flrt2,Six4,Gpm6a,Arhgef15
HP_MYELODYSPLASIA	0.0878205	0.560115	0.352759	1.31185	547	64	Gfi1b,Fancd2,Erbb3,Dkc1,Rpl18,Nf1,Ube2t,Calr,Cdkn2a,Kit,Anapc1,Jak2,Fance,Rpl11,Mdm2,Trp53,Cep57,Uba1,Fancl,Bub3,Blm,Nbeal2,Fancc,Tinf2,Srsf2,Mad2l2,Xrcc2,Raf1,Ptpn11,Fancb
HP_ABNORMALITY_OF_THE_UPPER_RESPIRATORY_TRACT	0.0878233	0.560115	0.26133	1.20176	651	280	Scn4a,Cybb,Erbb4,Kif22,Alx1,Fgfr2,Slc29a3,Mks1,Gusb,Egfr,Usb1,Scarf2,Ncf1,Dnai1,Ccnf,Casr,Cyba,Plg,Lrrc56,Stxbp2,Dkc1,Dnaaf5,Pik3r1,Nf1,Fgfr1,Psmb8,Srpx2,Kat6a,Foxj1,Galc,Cdkn2a,Irf8,Ada,Puf60,Rnf168,Ccno,Sf3b4,Prph,Ncf2,Ung,Smad4,Stk11,Col11a1,Lonp1,Pabpn1,Mdm2,Il2rg,Wrap53,Cr2,Serping1,Dnah1,Matr3,Il17ra,Trp53,Alx3,Psmb4,Tap1,Cxcr4,Prmt7,Pth1r,Carmil2,Pon3,Dhcr7,Unc13a,Lama3,Lmna,Mdm4,Ift80,Hps…
HP_PERSEVERATION	0.087893	0.560207	0.511843	1.40224	505	16	Grn,Sqstm1,Npc2,Trem2,Tardbp,Prnp,Tmem106b,Vcp,C9orf72
Astrocyte_All_Darmanis_PNAS_2015	0.0881332	0.561223	0.540567	1.40437	507	13	Gfap,Fgfr1,Gjb2,Bmpr1a,Gpr37l1,Sdc4
HP_ABNORMAL_ENERGY_EXPENDITURE	0.088163	0.561223	0.575089	1.42354	501	11	Cartpt,Adrb3,Enpp1,Ucp3
HP_UNDERDEVELOPED_SUPRAORBITAL_RIDGES	0.0885687	0.562674	0.378414	1.32654	546	46	Fgfr2,Sox11,Zic1,Pex26,Gata4,Slc25a24,Pex14,Pex1,Pik3cd,Jag1,Prmt7,Gata5,Pex10,Fgfr3,Pex16,Cited2,Nkx2-5,Pex19,Tcf12,Neu1
HP_VASCULAR_SKIN_ABNORMALITY	0.088601	0.562674	0.251478	1.18614	683	366	Col7a1,Col1a1,F10,Col3a1,Slc29a3,Gjb3,Gsn,Col1a2,Pold1,Aebp1,Egfr,Sox11,Zmpste24,Usb1,Pkp1,Mfap5,Srebf1,Gfi1b,Fancd2,Enpp1,Ddb2,Rin2,Cdh23,Rab27a,Dkc1,Xpa,Prkaca,Nf1,Sdhc,F2,Traf3ip2,Pola1,Scarb2,Psmb8,Gjb2,Usp18,Naga,Krt1,Dsp,Calr,Sult2b1,Irf2bp2,Aqp5,Fto,Rad21,Rnf168,Rnf213,Sf3b4,Pcna,Perp,Smad4,Samhd1,Kit,Anapc1,Jak2,Fance,Pros1,Itgb3,Agpat2,Slc25a24,Smc1a,Wrap53,Cr2,Serping1,Mst1,Il17ra,Ppp1r…
HP_RECURRENT_GRAM_NEGATIVE_BACTERIAL_INFECTIONS	0.0886537	0.562674	0.540157	1.4033	510	13	Cybb,C6,Ncf1,Cyba,Ncf2,Il2rg,Itgb2
HP_REDUNDANT_NECK_SKIN	0.0886722	0.562674	-0.556653	-1.44342	381	11	Dlk1,Cspp1,Wdr37,Fig4,Mrps22
HP_NORMOCHROMIC_ANEMIA	0.0886898	0.562674	0.574669	1.4225	504	11	Lcat,Rpl18,Bpgm,Rpl11
GOBP_CELL_CELL_SIGNALING_INVOLVED_IN_CARDIAC_CONDUCTION	0.0887237	0.562674	-0.412311	-1.36657	357	27	Scn4b,Scn3b,Gjc1,Cacnb2,Kcnq1,Flna,Cacna1g,Nup155,Scn1b,Cacna1d
GOBP_PLASMINOGEN_ACTIVATION	0.0889155	0.56303	0.493013	1.39537	518	18	Clec3b,Ctsz,Cpb2,Fgg
GOBP_REGULATION_OF_MYELOID_CELL_DIFFERENTIATION	0.0889479	0.56303	-0.253091	-1.20028	267	169	Hspa1a,Fos,Nr4a3,Trib1,Adipoq,Leo1,Cebpb,Irf7,Gata2,Meis2,Ets1,Lrrc17,Inha,Rcor1,Camk4,Jun,Creb1,Gpr68,Cul4a,Pirb,Lef1,Nfe2,Gabpa,Myl9,Rbm15,Prkcb,Gnas,Traf6,Klf10,Ago3,Ppargc1b,Csf3,Ctr9,Kmt2a
GOBP_OLEFINIC_COMPOUND_METABOLIC_PROCESS	0.0889963	0.56303	-0.296423	-1.25582	312	83	Ptgs2,Cyp11a1,Rpe65,Rdh10,Wnt4,Cyp1a2,Cyp11b1,Cyp2c39,Cyp4f14,Cyp2c38,Egr1,Rdh13,Bmp5,Dkk3,Ptges,Cyp1a1,Bmp2
HP_HYPOKALEMIC_ALKALOSIS	0.0890016	0.56303	-0.572492	-1.44497	385	10	Clcnkb,Bsnd,Hsd11b2,Clcnka
HP_SENSORY_NEUROPATHY	0.0890724	0.563068	0.296475	1.25146	603	136	Gjb1,Scn4a,Gjc2,Col1a1,Gsn,Pmp22,Tgfb1,Trpv4,Casr,Ccr1,Ctdp1,Dnmt1,Naga,Tlr4,Srpx2,Cox20,Calr,Galc,Capn1,Kif5a,Bmpr1a,Rela,Kcnj1,Jak2,Erap1,Serping1,Pex1,Trp53,Hadha,Rab7,Sptlc2,Slc12a3,Lifr,Ctsd,Arl6ip1,Top3a,Cubn,Naglu,Msh2,Tnfrsf1a,Aip,Tgfbr2
HAY_BONE_MARROW_NK_CELLS	0.0891266	0.563068	0.265364	1.20567	649	251	S1pr5,Itgal,Tbc1d10c,Xcl1,Prr5l,Naaladl1,Llgl2,Tspan2,Mbp,Yes1,Vipr2,Usb1,Rassf1,Gzma,Bnc2,Ptpn4,Ttc38,Cirbp,Adgrg1,Ccdc12,Pyroxd2,Ndufb7,Bok,Ptger2,Ube2l6,Ostf1,Plekha1,H2-K1,Tgfbr3,Tsen54,Rnf213,Ccdc102a,Cd53,Lrp10,Ifi204,Stard3nl,Prr5,Litaf,Bpgm,Sirt2,Cep78,Il2rg,Plekhg3,Rbm39,Commd7,Psmb10,Mlc1,Cd300a,Ddx6,Itgb2,Sash3,Gtf3c1,Arhgap9,Tap1,Hexa,B2m,Ddit4,Mndal,Irf1,Rgs9,Rps6ka1,Actn4,Dhrs1,Rnf1…
GOBP_CHAPERONE_MEDIATED_AUTOPHAGY	0.0891742	0.563068	0.539578	1.4018	513	13	Gfap,Snrnp70,Lamp2,Stub1,Atg7,Bag3,Plk3,Synpo2
GOBP_REGULATION_OF_FATTY_ACID_BIOSYNTHETIC_PROCESS	0.0894288	0.563697	-0.362284	-1.33773	345	42	Ptgs2,Mlxipl,Rgn,Adipoq,Erlin1,Pdk4,Avp,Apoa4,Prkab2
GOMF_REPRESSING_TRANSCRIPTION_FACTOR_BINDING	0.089444	0.563697	0.35853	1.31265	554	59	Myc,Hhex,Tle6,Sp1,Mta2,Tbp,Rela,Zmynd8,Mier2,Ddx20,Park7,Tcf7l2,Eif4e,Kat5,Prdm5,Mier1,Rbbp8,Bbs2,Sin3a,Stat1,Pparg,Tcf3,Tle4,Gtf2a1,Sri,Mta1,Mta3
Replicated_InternalizingBehavior_DifferentiallyExpressed_HC	0.0894581	0.563697	-0.233867	-1.16565	240	250	Serinc2,Sncg,Tradd,F5,Tmem100,Hspb1,Fam111a,Abcc9,Slc3a1,Abcg2,Tnnt1,Cyp4f15,P2ry14,Tes,Pggt1b,F2r,Lrrc8b,Hapln1,Lsm14b,Serpinb9,Aqp9,Slc22a7,Robo3,Ccdc77,Medag,Ptprj,Retsat,Bmpr2,Pwp2,Sec63,Creb1,Cmc1,Fxyd7,Mfap3,Ucp2,Rbm3,Thrsp,Camkk2,Bphl,Fmo5,Mfap3l,Tek,Commd6,Gls,Traf6
GOBP_RESPONSE_TO_IONIZING_RADIATION	0.0894959	0.563697	0.31021	1.26391	592	107	Myc,Sfrp1,Zmpste24,Sfrp2,Fancd2,Net1,Rhob,Aen,Fbxo4,Star,Rnf168,Anxa1,Ifi204,Eef1d,Cryab,Stk11,Cxcl10,Lzic,Mdm2,Trp53,Swi5,Nox4,Itgb6,Uimc1,Kat5,Mndal,Prkdc,Dnm2,Blm,Atr,Prkaa1,Bak1,Rad9b,Msh2,Dnmt3b,Abcg5,Nucks1,Xrcc2,Gadd45a,Gtf2h5,Ints7,Mta1,Fignl1,Ercc8,Grb2,Xrcc6,Brat1,Rad51ap1
GOMF_PROTEIN_KINASE_A_REGULATORY_SUBUNIT_BINDING	0.0895801	0.563877	0.467041	1.38707	526	22	Akap14,Prkaca,Ezr,Wasf3
GOMF_GATED_CHANNEL_ACTIVITY	0.0896422	0.563918	-0.231042	-1.15932	237	263	Kcnh5,Clcnkb,Htr1b,Gabra6,Abcc9,Cftr,Clcn1,Grin3b,Ccdc51,Kcnv1,Kcnj13,Cacng3,Scn4b,Cacna2d3,Piezo1,Kcne1,Gria3,Kcnk9,Scn3b,Chrnb2,Kcnk12,Gabrg1,Clcnka,Trpm8,Kcnq4,P2rx3,Kcnh7,Hcn1,Cnga4,Tmem63a,Cacnb2,Kcnn1,Kcnip4,Kcnj9,Scn1a,Cachd1,Kcnh1,Grik3,Cacna1a,Chrna5,Kcns3,Kcnq2,Kcnq1,Cacng8,Cacna1b,Fkbp1b,Scn11a,Chrna3,Cacna1g,Itpr1,Kcnj6,Chrna1,Gabrg3,Tmem37,Gabra3,Kcnab1,Scn1b,Kcnc2,Scnn1g,Kcnq3,Grin2…
HP_GINGIVITIS	0.0897721	0.564229	0.492514	1.39396	523	18	Cybb,Col3a1,Ncf1,Cyba,Plg,Ncf2,Itgb2
HP_NEONATAL_RESPIRATORY_DISTRESS	0.0898474	0.564229	0.33359	1.29326	576	79	Scn4a,Myh3,Mtmr14,Dnai1,Bin1,Lrrc56,Dnaaf5,Cant1,Chrng,Kat6a,Foxj1,Abcb4,Rnf168,Ccno,Smpd4,Mtm1,Lonp1,Plcb3,Dnah1,Pik3cd,Ptcd3,Itga3,Dnm2,Mlycd,Slc27a4,Snrpb,Plec,Galk1,Pdha1,Abcb11,Zmynd10
GOMF_TETRAPYRROLE_BINDING	0.0898584	0.564229	-0.281611	-1.23232	310	98	Ptgs2,Cyp11a1,Flvcr2,Cyp4f15,Mmachc,Cyp1a2,Cyp11b1,Tpo,Cyp2c39,Stc2,Nos2,Cyp4f14,Cyp2c38,Cyp20a1,Cyp3a11,Ambp,Ngb,Cyp27a1,Cyp1a1,Cat,Ido1
HP_INFERTILITY	0.0900639	0.564827	-0.285667	-1.24236	309	96	Ccdc141,Nr0b1,Ar,Cftr,Panx1,Lhx4,Rsph1,Ofd1,Dusp6,Zp1,Ccdc40,Cdc14a,Nr3c1,Galt,Ccdc65,Fanca,Dnajb13
GOBP_RESPONSE_TO_POTASSIUM_ION	0.090065	0.564827	-0.554881	-1.43883	387	11	Slc34a1,Crhbp,Cyp11b1
GOBP_REGULATION_OF_FIBROBLAST_MIGRATION	0.0903365	0.566057	0.419166	1.3521	544	31	Prr5l,Rffl,Tgfb1,Slc8a1,Mta2,Cln3,Gna12
HP_METAMORPHOPSIA	0.0903728	0.566057	-0.524603	-1.42887	382	13	Gnaq,Scn1a,Cysltr2,Cacna1a,Gna11,Prrt2,Abcc6
GOBP_REGULATION_OF_T_CELL_APOPTOTIC_PROCESS	0.0904309	0.566072	0.461924	1.38672	532	23	Efna1,Pip,Wnt5a,Lgals3,Bmp4,Ada,Ccl5,Trp53,Zc3h8,Fadd,Gpam
HP_EPISPADIAS	0.0906	0.566529	0.466016	1.38402	532	22	Fzd2,Wnt5a,Evc,Gli1,Dvl3,Smad4,Cdc45
GOBP_REGULATION_OF_TRIGLYCERIDE_CATABOLIC_PROCESS	0.0906156	0.566529	-0.571187	-1.44167	392	10	Plin5,Apoa4,Sorl1,Aadac,Apoa1
GOMF_ACTIVE_TRANSMEMBRANE_TRANSPORTER_ACTIVITY	0.0907575	0.566968	0.27003	1.21326	652	227	Slc5a11,Slc13a3,Slc22a4,Slc17a6,Slc6a9,Slc1a5,Slc9a8,Slc12a4,Slc22a5,Slc35d3,Slc12a2,Slc34a3,Slc12a9,Slc12a8,Slc8a3,Slc8a1,Slc5a5,Slco5a1,Slc36a1,Slc4a4,Slc15a2,Abcb8,Slc6a13,Slc45a3,Slc38a3,Slc4a2,Slc25a18,Slc35c2,Slc16a3,Slc7a5,Atp1a3,Slc5a1,Slc26a6,Slc6a11,Slc26a4,Abcb4,Slc15a3,Slco1a5,Slc22a6,Slc7a11,Slc11a2,Slc9a3,Abca2,Slc3a2,Abcc2,Slc17a3,Atp4a,Abca4,Slc6a8,Tap1,Slc20a2,Slc5a2,Slc32a1,Clcn…
HP_AORTIC_VALVE_STENOSIS	0.0908646	0.566968	0.391434	1.33948	556	41	Zmpste24,Adamts10,Fgfr1,Gata4,Smad4,Smad6,Ehmt1,Wt1,Tab2,Ltbp2,Gata5,Idua,Lmna,Nr2f2,Ccdc22,Nkx2-5,Ebp,Ifih1,Gnptg
GOBP_NEGATIVE_REGULATION_OF_B_CELL_ACTIVATION	0.0909704	0.566968	0.449618	1.37711	539	25	Tbc1d10c,Sfrp1,Fcgr2b,Inhba,Foxj1,Bank1,Cd300a,Laptm5
GOBP_SPECIFICATION_OF_SYMMETRY	0.0909866	0.566968	-0.295828	-1.2533	319	83	Folr1,Smad3,Tbc1d32,Bbs7,Mical2,Tbx3,Ift74,Ofd1,Ccdc40,Mesp1,C2cd3,Ahi1,Acvr1,Srf,Hand1,Rfx3,Arl6,Dync2li1,Ift57,Sox17,Fgf8,Eng,Ift140
GOBP_REGULATION_OF_CHROMOSOME_SEPARATION	0.0909971	0.566968	0.353182	1.30577	563	62	Espl1,Cdk5rap2,Fbxo5,Mad1l1,Anapc11,Pttg1,Cdc20,Xrcc3,Rad21,Dlgap5,Plk1,Anapc1,Cdc26,Ube2c
HP_DEVIATION_OF_THE_HALLUX	0.09104	0.566968	0.34568	1.30019	568	68	Myh3,Kcnn3,Fgfr2,Slc29a3,Actl6b,Col1a2,Aebp1,Chst11,Scarf2,Fgfr1,Psmb8,Kat6a,Sf3b4,Ddx6,Actl6a,Ntng1
GOCC_PHOTORECEPTOR_CONNECTING_CILIUM	0.0911765	0.566968	-0.425148	-1.3658	371	24	Cep290,Nphp1,Ush1c,Tmem237,Kifap3,Ift57,Mak,Ift140,Topors
GOBP_METAL_ION_EXPORT	0.0912234	0.566968	0.39856	1.33954	553	38	Kcna5,Nppa,Kcne4,Kcnh2,Fxyd1,Slc8a3,Slc8a1,Slc4a4,Atp1a3,Atp1b2,Ano6,Atp4a,Slc8a2,Rgs9
HP_ABNORMALITY_OF_PELVIC_GIRDLE_BONE_MORPHOLOGY	0.0913828	0.566968	0.247298	1.1784	718	406	Cdca7,Myh3,Tbx4,Slc18a3,Col1a1,Slc6a9,Kif22,Col3a1,Fgfr2,Actl6b,Fzd2,Slc12a2,Col1a2,Gusb,Aebp1,Sox11,Zmpste24,Tbxas1,Wnt7a,Wnt5a,Tgfb1,Six3,Itga7,Evc,Fancd2,Trpv4,Enpp1,Inppl1,Dmp1,Tnfrsf11a,Fgfr1,Thra,Gli1,Cant1,Bgn,Mmp13,Dvl3,Chrng,Sec31a,Ube2t,Rnf13,Ada,Puf60,Rad21,Zic2,Sf3b4,Colec11,Ccdc8,Smad4,Fbln1,Col11a1,Lonp1,Fance,Cplx1,Traf3ip1,Smc1a,Smo,Plcb3,Stag2,Ddx6,B3glct,Actl6a,Irf5,Ntng1,Fancl,…
GOBP_DNA_REPAIR	0.0913951	0.566968	0.247513	1.17872	717	404	Mdc1,Isg15,Cdk1,Kif22,Pole2,Mcm7,Eepd1,Cdk2,Pold1,Pold2,Egfr,Ap5s1,Zmpste24,Trim25,Polr2c,Faap20,Fancd2,Ino80b,Polg2,Ddb2,Alkbh2,Exo5,Kmt5b,Nsmce1,Rfc3,Eya2,Pttg1,Xpa,Parp9,Ube2l6,Pola1,Xrcc3,Mcm2,Mcm5,Alkbh3,Helb,Ube2t,Ruvbl2,Cdc14b,Slf2,Fto,Rad21,Rnf168,Pcna,Endov,Ung,Rad23a,Samhd1,Usp43,Mcm3,Ppie,Fance,Ppp5c,Smc1a,Park7,Wrap53,Cdc45,Smarcad1,Neil1,Trp53,Swi5,Fzr1,Ppp4c,Actl6a,Fancl,Stub1,Uimc1…
HP_SUPRAVENTRICULAR_ARRHYTHMIA	0.0914446	0.566968	-0.29875	-1.25797	325	80	Tnnc1,Actn2,Smad3,Abcc9,Scn4b,Des,Slc19a2,Myl4,Scn3b,Tnnt2,Gata6,Sema3a,Cacnb2,Polg,Bmp2,Flad1,Kcnq1,Xk,Nup155,Scn1b,Ciz1
GOBP_C21_STEROID_HORMONE_BIOSYNTHETIC_PROCESS	0.0914619	0.566968	-0.446197	-1.38476	375	21	Cyp11a1,Wnt4,Cyp11b1,Egr1,Bmp5,Dkk3,Bmp2
GOBP_ALPHA_BETA_T_CELL_ACTIVATION	0.091529	0.566968	0.31355	1.27027	603	103	Tmem98,Ager,Xcl1,Rsad2,Tnfsf4,Relb,H2-Ea,Vsir,Bcl3,Cd80,Rpl22,Nfkbid,H2-K1,Ada,Tnfrsf14,Anxa1,Il2,Cd300a,Lgals7,Sash3,Bcl11b,Cd28,Nkap,Nfkbiz,Ap3b1,Il4ra,Irf1,Rara
HP_MICROPENIS	0.0915589	0.566968	-0.247762	-1.18668	268	181	Ccdc141,Nr0b1,Mlxipl,Fam111a,Ar,Smchd1,Klhl15,Klhl41,Nek1,Fras1,Pole,Tbx3,Piga,Ofd1,Dusp6,Dmxl2,Gria3,Satb2,Klhl40,Neb,Cdh11,Sema3a,C2cd3,Sgpl1,Flrt3,Ppp1r12a,Cask,Gnao1,Tacr3,Phf6,Dyrk1a,Arl6,Atad3a,Psmd12,Lig4,Fgf17,Large1,Fgf8
GOBP_TOLL_LIKE_RECEPTOR_3_SIGNALING_PATHWAY	0.091628	0.566968	0.517334	1.39773	532	15	Rftn1,Tnip2,Unc93b1,F2rl1,Fadd,Wdfy1,Ripk1,Tirap
HP_ELEVATED_URINARY_CARBOXYLIC_ACID	0.0917153	0.566968	-0.540687	-1.43392	392	12	Hpd,Ret,Tat
GOCC_AZUROPHIL_GRANULE	0.09175	0.566968	0.306742	1.26246	614	114	Serpina3c,Rab37,Arhgap45,Gusb,C3,Gm2a,Vat1,Padi2,Stxbp2,Unc13d,Grn,Dpp7,Arg1,Lamp2,Vamp8,Txndc5,Anxa2,Pa2g4,Cpne3,C3ar1,Hexa,Hebp2,Glipr1,Hexb,Pycard,Fuca1,Atp11b,Gaa,Prkcd,Npc2,Ctsc,Acly,Arsb,Psmd1,Creg1,Naprt,Serpina3k,Ndufc2,Ckap4,Gdi2,Vcp,Aga,Serpina3m,Fabp5,Man2b1,Mgst1,Faf2,Actr10,Ddost,Gns,Lpcat1
Gemma_GSE131972_Early_Life_Stress_Restricts_Translational_Reactivity_in_CA3_Neurons_Associated_with_Altered_Stress_Response_in_Adulthood_treatment_1_treatment_2_forced.swim.test_Down	0.0917883	0.566968	0.461195	1.38453	540	23	Slc6a9,Espl1,Igsf1,Zmpste24,Hsd17b11,Oxsr1,Prdx4,Slc1a4,Dchs1
Gemma_GSE131972_Early_Life_Stress_Restricts_Translational_Reactivity_in_CA3_Neurons_Associated_with_Altered_Stress_Response_in_Adulthood_treatment_1_treatment_2_early.life.stress_Down	0.0917883	0.566968	0.461195	1.38453	540	23	Slc6a9,Espl1,Igsf1,Zmpste24,Hsd17b11,Oxsr1,Prdx4,Slc1a4,Dchs1
GOBP_NEGATIVE_REGULATION_OF_LEUKOCYTE_MEDIATED_CYTOTOXICITY	0.0918033	0.566968	0.527309	1.399	531	14	Ceacam2,H2-M3,Fcgr2b,H2-K1,Ceacam1,Arrb2
Johnson_2016_Coexpression_Hippocampus_Human_M6	0.0919845	0.567742	-0.457129	-1.40292	380	20	Znhit3,Rwdd2a,Acyp1,Cmss1,Cck
GOMF_ANTIPORTER_ACTIVITY	0.092283	0.569237	0.354149	1.30512	573	61	Slc22a4,Slc9a8,Slc35d3,Slc8a3,Slc8a1,Slc38a3,Slc4a2,Slc35c2,Atp1a3,Slc26a6,Slc26a4,Slc22a6,Slc7a11,Slc9a3,Slc3a2,Clcn6,Slc8a2,Slc26a1
GOBP_REGULATION_OF_DENDRITE_EXTENSION	0.0926471	0.571136	-0.424388	-1.36335	377	24	Rims2,Cpne9,Syt4,Cpne5,Nedd4l,Syt17,Rnf157,Smurf1
HP_LANGUAGE_IMPAIRMENT	0.0929398	0.572593	0.387723	1.33324	569	42	Gjb1,Dcx,Spp1,Adgrg1,Nf1,Grn,Srpx2,Tm4sf20,Gatad2b,Psen2,Ehmt1
GOBP_GONADOTROPIN_SECRETION	0.0930826	0.572596	-0.552293	-1.43212	400	11	Tbx3,Inhbb,Tacr2,Inha,Tmf1
GOBP_RESPONSE_TO_GROWTH_HORMONE	0.093141	0.572596	-0.387384	-1.3363	367	32	Slc34a1,Mbd5,Ghr,Gdf15,Socs2,Cacybp,Phex,Trim16,Jak3,Ghrl,Cps1
HP_DISPROPORTIONATE_SHORT_LIMB_SHORT_STATURE	0.0932502	0.572596	0.345278	1.29654	582	67	Col1a1,Fzd2,Col1a2,Wnt5a,Evc,Inppl1,Alpl,Fgfr1,Gli1,Cant1,Mmp13,Col11a1,Smc1a,B3glct,Ift52,Pth1r,Agps,Dhcr7,Ift80,Fgfr3,Wdr19,Ebp
GOBP_REGULATION_OF_LEUKOCYTE_MEDIATED_CYTOTOXICITY	0.0932642	0.572596	0.376765	1.32077	575	46	Ager,Xcl1,Stap1,Ceacam2,H2-Ea,Vav1,H2-M3,Fcgr2b,Arg1,H2-K1,Ceacam1,Cxcl5,Arrb2,Dnase1
GOBP_REGULATION_OF_T_CELL_MIGRATION	0.093373	0.572596	0.414378	1.34688	564	32	Apod,Xcl1,Wnt5a,Tnfrsf14,Ccl5,Cxcl10,Oxsr1,Wnk1,Cd200,Pycard,Fadd,Ccr6,Adam17
HP_ANKYLOSIS	0.0933771	0.572596	0.498156	1.3873	539	17	Fgfr2,Zmpste24,Wnt7a,Enpp1,Fgfr1,Perp,Adgrg6,Lmna,Musk
JOHNSTONE_PARVB_TARGETS_2_DN	0.093415	0.572596	-0.229641	-1.15377	243	268	Hspa1a,Arpp19,Dsel,Slc16a7,Abcc10,C1galt1,Mcur1,Gcnt2,Dach1,Osbpl8,F2r,Crem,Zfyve28,Slc39a8,Mob1b,Asph,Snrnp48,Cst7,Emp1,Zfp654,Popdc3,Dock4,Ankrd13c,Exoc5,Nr3c1,Frmd6,Rdh13,Sgpl1,Nufip2,Fxr1,Rap2c,Msrb3,Rreb1,Btc,Rbms3,Sec24b,Tmem165,Gls,Agfg1,Socs5,Gorab,Mbnl1,Utp11,Rhoj,Ranbp9,Prpf39,Hnrnpll,Prim2,Srsf10,Hivep3,Dock9,Nudt21,Arl5a,Ifrd1,Rbfox2,Mylk,Srd5a1,Gulp1,Wee1,Cenpq,Sec22b,Tmtc3,Tmem14a,N…
GOBP_HEPATOCYTE_DIFFERENTIATION	0.0934289	0.572596	-0.4971	-1.40949	390	15	Prox1,Hnf1b,E2f7,Mesp1,Cps1,Cyp1a1,Krt18,Hnf4a
GOBP_CELLULAR_AMIDE_METABOLIC_PROCESS	0.0934482	0.572596	0.228497	1.14025	802	785	Hmgcs2,Igfbp5,Sphk1,Tdo2,Efna1,Folr2,Cers2,Shmt1,Cdk5rap1,Gsta3,Acsm5,Fa2h,Naaladl1,Mov10,Acss1,Gal3st1,Ugt8a,Egfr,Gcdh,Gm2a,Sp1,Ago2,Eif4ebp1,Cel,Ctsz,Cpz,Ormdl3,Cpm,Rpl12,Dapk3,Dgat1,Bin1,Mrpl9,Unk,Cirbp,Neu3,Aldh1l2,Mif4gd,Cars2,Abhd4,Tnf,Larp6,Rpl14,Aadat,Zfp36l1,Rps9,Hmgcl,Tia1,Cnot10,Acsbg1,Rpl18,Acsf2,Pcsk6,Mrpl33,Idh1,Nat8f1,Bcl3,Mapk3,Mpv17l2,Naga,Drg1,Mrpl54,Tmed10,Rpl22,Tarbp2,Vim,Calr…
HP_EEG_WITH_BURST_SUPPRESSION	0.0936746	0.573637	-0.456256	-1.40024	387	20	Dmxl2,Cask,Gnao1,Kcnq2,Dpm2,Scn1b,Alg11,Alg14
GOCC_ENDOCYTIC_VESICLE	0.09375	0.573752	0.267063	1.20467	677	234	Cdc42ep2,Cybb,Sphk1,Slc18a3,Ldlr,Lpar1,Rab7b,Cd9,Fzd2,Gsn,Egfr,Wnt7a,Wnt5a,Ncf1,H2-Ea,Rab5b,Stxbp3,Wnt5b,Cyba,Lrp2,H2-M3,Rab34,Sparc,Scarb2,Vim,Calr,H2-K1,Lamp2,Wnt1,Amn,Wnt6,Vamp8,Stab2,Ncf2,Arrb2,Anxa3,Cpne6,Camk2a,Unc93b1,Myo6,Pld1,Mdm2,Syt11,Cdc42ep4,Stab1,Rin3,Smo,Appl2,Rab13,Vamp3,Apob,Scarf1,Rab20,Tap1,Rab14,Mcoln1,B2m,Rab7,Nod1,Dnm2,Rab35,Myo1e,Rab32,Atp6v0e2,Tyrp1,Rac2,Rab38,Cacng4,Abca1…
HP_RETINAL_PIGMENT_EPITHELIAL_ATROPHY	0.0938911	0.574206	-0.51062	-1.42078	394	14	Gnat2,Prom1,Atf6,Snrnp200,Topors,Tub
GOBP_CATION_TRANSPORT	0.0939649	0.574206	-0.196171	-1.08781	122	850	Drd2,Sncg,Slc43a1,Slc18a2,Plcg2,Slc22a2,Neto1,Bdkrb1,Flvcr2,Slc34a1,Kcnh5,Htr1b,Actn2,Rhag,Abcc9,Arc,Atp12a,Rgn,Hecw1,Atp13a5,Slc30a7,Crhbp,Mcur1,Slc6a2,Trpc4,Syt13,Grin3b,Slc30a10,Panx1,Ccdc51,Kcnv1,Kcnj13,Npy2r,Hrh3,Slc4a10,Cacng3,F2r,Ptpn3,Slc41a2,Scn4b,Slc39a5,Cacna2d3,Nlgn1,Piezo1,Slc39a8,Edn1,Atp1a4,Slc17a5,Kcne1,Wfs1,Gria3,Kcnk9,Sgk1,Ucn,F2rl3,Diaph1,Scn3b,Slc40a1,P2ry12,Slc38a5,Slc30a1,At…
GOBP_BRANCHED_CHAIN_AMINO_ACID_METABOLIC_PROCESS	0.0939939	0.574206	0.459929	1.38073	553	23	Bckdha,Sds,Ilvbl,Auh,Bckdhb,Bcat1,Aldh6a1,Acat1,Mccc1,Ivd,Bcat2,Hsd17b10,Sdsl,Mccc2
GOCC_FILAMENTOUS_ACTIN	0.0941629	0.574824	0.439652	1.36264	562	26	Jam3,Pdlim4,Espn,Carmil1,Myo6,Smtnl2,Pdlim1,Dusp22,Ldb3,Rac3,Pdlim7
HP_MOLAR_TOOTH_SIGN_ON_MRI	0.0942083	0.574824	-0.415332	-1.36154	378	26	Ofd1,Cep290,Nphp1,C2cd3,Cspp1,Ahi1,Cep120,Tmem67,Tmem237
GOBP_CELLULAR_RESPONSE_TO_OSMOTIC_STRESS	0.0942895	0.574825	0.405166	1.33776	567	35	Tspo,Rcsd1,Relb,Trpv4,Efhd1,Cln3,Zfp36l1,Aqp5,Oxsr1,Micu1,Arhgef2,Slc25a23,Aqp1
GOBP_ANTIGEN_PROCESSING_AND_PRESENTATION_OF_PEPTIDE_ANTIGEN_VIA_MHC_CLASS_I	0.0943631	0.574825	0.331657	1.28576	605	79	Cybb,Ncf1,Cyba,H2-M3,Psmd9,Psmb8,Sec31a,Calr,H2-K1,Vamp8,Ncf2,Erap1,Psmb10,Fcer1g,Vamp3,Psmb4,Tap1,B2m,Psmd3,Ide,Psmd7,Psmd10,Psmc4,Psmb7,Psmd4
GOBP_REGULATION_OF_EXECUTION_PHASE_OF_APOPTOSIS	0.0943785	0.574825	0.515137	1.39179	548	15	Rffl,Bok,Pak2,Ptgis,Cidea,Sirt2,Trp53
HP_RENAL_CYST	0.0946038	0.575109	-0.246243	-1.18098	276	183	Bmper,Bbs7,Jmjd1c,Alg9,Hnf1b,Nek1,Fras1,Arl6ip6,Ofd1,Cep290,Gpc4,Pmm2,Lrp5,Nphp1,Sec63,Shank3,Cspp1,Cep120,Tmem67,Limk1,Rreb1,Actg2,Cpt2,Mbtps2,Tmem237,Kcnq1,Gata3,Kmt2a,Dyrk1a,Arl6,Greb1l,Invs,Msh3,Cwc27,Nxn,Pten,Wdpcp,Bub1,Ift140,Tsc1,Hnf4a,Bbs12,Eya1,Mylk,Pdss2,Ap2s1
HP_COMPLEX_FEBRILE_SEIZURE	0.0946201	0.575109	-0.520779	-1.41846	400	13	Scn1a,Cacna1a,Pcdh19,Scn1b,Prrt2,Gabra1,Cog4,Scn9a,Scn2a,Atp1a2
GOBP_POSITIVE_REGULATION_OF_MUSCLE_CONTRACTION	0.0947342	0.575109	-0.389474	-1.33698	375	31	Npy2r,F2r,Edn1,Ucn,Atp1a1,Tacr2,Ghrl,Rgs2,Srf,Tacr3,Kcnq1,Gper1
GOBP_MITOCHONDRIAL_TRNA_PROCESSING	0.0947926	0.575109	0.586298	1.41648	536	10	Cdk5rap1,Mto1,Trmt10b,Trmt10c,Trmt10a,Trit1,Pus1,Hsd17b10
HP_RICKETS	0.0948119	0.575109	0.417024	1.34519	571	31	Gatm,Slc34a3,Psat1,Enpp1,Tjp2,Alpl,Slc2a2,Dmp1
GOMF_ALDO_KETO_REDUCTASE_NADP_ACTIVITY	0.0948817	0.575109	-0.455423	-1.39768	392	20	Rdh10,Rdh14,Akr1b8,Rdh13,Miox,Aldh3a1,Kcnab1,Dhrs3
GOBP_REGULATION_OF_HORMONE_LEVELS	0.0948924	0.575109	0.247037	1.1763	744	403	Nnat,Gal,Cartpt,Fam3d,C1qtnf3,Klk6,Tspo,Aldh1a2,Kcna5,Exoc3l,Cplx3,Ugt2b1,Trh,Sfrp1,Cyp1b1,Grp,Agtr1a,Rbp1,Egfr,Sox11,Zmpste24,Gipr,Hsd17b2,Ctsz,Htr2c,Fdxr,Adm,Hsd17b11,Tiam1,Srebf1,Slc5a5,Kalrn,Dgat1,Casr,Stxbp3,Spp1,Pck2,Cyp2s1,Tnf,Npff,Psmd9,Slc2a2,Chst8,Hsd17b7,Pcsk6,Slc7a5,Bco1,Il11,Cyp17a1,Inhba,Fam3b,Camk2n1,Cyp19a1,Plekha1,Star,Vamp8,Fgg,Adora1,Adcy8,Anxa1,Hsd17b4,Smad4,Stard3nl,Nr1d1,Doc…
Gemma_GSE73798_Molecular_profile_of_ketamine_in_comparison_to_memantine_and_phencyclidyne_and_other_psychotropic_drugs_[mouse_hippocampus]_timepoint_1.hour_Up	0.0949231	0.575109	0.325893	1.2806	616	85	S100a9,Hmgcs2,Asgr1,Igfbp5,Gh,Ak4,Txnip,Egfr,Sox11,Rbm28,Clic4,Kif1b,Dok3,Nfil3,Slc6a13,Hsd17b7
Neuron_Neuron_PNOC_Doyle_Cell_2008	0.0949352	0.575109	-0.484658	-1.40805	402	16	Tnnt1,Prox1,Myl4
GOBP_ENDODERM_FORMATION	0.0950413	0.575408	-0.360057	-1.3211	367	41	Mmp8,Lamb1,Nog,Leo1,Dusp1,Col5a1,Col8a1,Gata6,Mesp1
HP_THORACIC_SCOLIOSIS	0.0951909	0.57597	0.413532	1.34413	575	32	Scn4a,Aebp1,Zmpste24,Dok7,Pcgf2,Puf60,Chrnd,Chrne,Lmna,Musk,Plod1,Rbbp8,Mypn,Wdr81,Chrnb1,Iars2
GOBP_POSITIVE_REGULATION_OF_LOCOMOTION	0.0952683	0.576095	0.245578	1.17274	750	417	Itgax,Igfbp5,Sphk1,Col1a1,Angpt1,F10,Gtse1,Ager,Stat5a,Dapk2,Xcl1,Lpar1,Onecut1,Hgf,Fgf1,Cd40,Jam3,Nrp2,Egfr,Sp1,Ago2,Wnt7a,Gab1,Wnt5a,Tgfb1,Fbxo5,Tiam1,Slc8a1,Cldn3,Gnai2,Vsir,Dapk3,Casr,Ccr1,Lgals3,Plvap,Wnt5b,Bmp4,Rin2,Rhoc,Tnf,Wnt11,Csf1,Rhob,Dock5,Sema6a,Pik3r1,Carmil1,Swap70,Sparc,Fgfr1,Has2,Grn,Mapk3,Cmklr1,Srpx2,Calr,Sema4d,Rras,Mcam,Foxo4,Tnfrsf14,Anxa1,Syde1,Anxa3,Mmp7,Kit,Dab2,Prss56,J…
HP_LONG_EYELASHES	0.0953846	0.5762	0.325752	1.28004	619	85	Tbx4,Slc6a9,Fgf5,Kcnn3,Fzd2,Egfr,Sox11,Wnt5a,Ctdp1,Dvl3,Sec31a,Puf60,Rad21,Mab21l1,Pnpla6,Rusc2,Slc25a24,Smc1a,Smarcc2,Arhgef2,Smarcd1
GOMF_CARBON_SULFUR_LYASE_ACTIVITY	0.0954039	0.5762	-0.549413	-1.42465	410	11	Gstm4,Cth,Alox5ap
GOBP_MEMBRANE_PROTEIN_ECTODOMAIN_PROTEOLYSIS	0.095456	0.5762	0.393963	1.33567	583	39	Timp1,Tnf,Psen2,Mmp7,Erap1,Bace2,Gpld1,Rbmx,Aph1a,Snx9,Sh3d19,Adam17,Snx33,Psenen,Prkcq,Pacsin3,Sppl2b,Il10,Timp2,Apoe
HP_NEONATAL_HYPERBILIRUBINEMIA	0.0955639	0.576509	-0.519616	-1.41529	404	13	Gypc,Piezo1,Slc4a1,Fbp1,Spta1
HP_NECK_MUSCLE_WEAKNESS	0.0957293	0.576763	0.363633	1.30739	593	53	Scn4a,Slc18a3,Sgcg,Slc22a5,Fa2h,Dok7,Galc,Chrnd,Cryab,Mtm1,Pabpn1,Orai1,Chrne,Tmem43,Lmna,Musk,Myo9a,Top3a
HP_ABNORMALITIES_OF_PLACENTA_OR_UMBILICAL_CORD	0.0957811	0.576763	0.383518	1.32591	587	43	Mks1,Zmpste24,Scarf2,Gjb2,Cdkn2a,Cd46,Adgrg6,Mdm2,Smarcad1,Trp53,Ddx6,Itgb2,Myd88,Lmna,Igf2,Ccdc22,Musk,Gle1,Rac2,Tapt1,Igf1
GOBP_NAD_BIOSYNTHESIS_VIA_NICOTINAMIDE_RIBOSIDE_SALVAGE_PATHWAY	0.0957999	0.576763	-0.519014	-1.41365	405	13	Ptgs2,Slc22a13
HP_ABNORMAL_CRANIAL_NERVE_MORPHOLOGY	0.0958885	0.576763	0.272844	1.21747	687	209	Scn4a,Gjc2,Slc18a3,Col3a1,Mtmr14,Slc29a3,Gsn,Car2,Tgfb1,Six5,Trpv4,Polg2,Fgf3,Tubb6,Bin1,Dnajb6,Kif1b,Adgrg1,Cdh23,Meox1,Tnfrsf11a,Dok7,Nf1,Sdhc,Ky,Srpx2,Mid2,Pex26,Tgfbr3,Puf60,Chrnd,Tfap2a,Cryab,Mtm1,Pabpn1,Syp,Smo,Pex14,Pex1,Chrne,Uba1,Dll4,Pex10,Dnm2,Tmem127,Musk,Cdkn2b,Myo9a,Pex16,Smarce1,Sqstm1,Gle1,Abca1,Asah1,Sdhb,Mypn,Chd7,Plec,Pex19,Aip
GOBP_POSITIVE_REGULATION_OF_INTERLEUKIN_8_PRODUCTION	0.0958904	0.576763	-0.360129	-1.32977	370	42	Hspa1a,Tlr2,Adipoq,Cd2,F2r,Lbp
HP_ABNORMAL_LOCALIZATION_OF_KIDNEY	0.0960024	0.577095	0.309554	1.25828	633	106	Zic3,Fgfr2,Jam3,Sox11,Fancd2,Rttn,Sall1,Pbx1,Dkc1,Rpl18,Fgfr1,Ube2t,Puf60,Colec11,Thoc6,Fance,Rpl11,Wt1,Ddx6,Fancl,Smarcc2,Smarcd1,Dhcr7,Vangl1,Fancc,Smarce1,Stag1,Rbbp8,Snrpb,Gtf2i,Chd7,Mad2l2,Son,Xrcc2,Sc5d,Smarca4,Raf1,Ptpn11,Dpf2,Fancb,Ssr4,Flii,Rbm8a,Hnrnpu,Smoc1,Rps15a
Gemma_GSE59070_Effect_of_acute_and_chronic_social_stress_on_hippocampal_transcriptome_in_mice._timepoint_13.d_Up	0.0961439	0.577603	0.49582	1.38079	555	17	S100a9,Zic4,Fabp7,Htr2c,Spp1,Zic1
HP_SYNOSTOSIS_INVOLVING_BONES_OF_THE_LOWER_LIMBS	0.0964164	0.578898	0.474955	1.37854	564	20	Myh3,Tbx4,Fgfr2,Sall1,Fgfr1,Fbln1
GOBP_STARTLE_RESPONSE	0.0965702	0.579478	-0.443145	-1.37529	396	21	Drd2,Npas1,Ucn
DURANTE_ADULT_OLFACTORY_NEUROEPITHELIUM_VASCULAR_SMOOTH_MUSCLE_CELLS	0.096757	0.579869	-0.314239	-1.26896	363	64	Hspa1a,Adamts1,Fos,Klf2,Gadd45b,Socs3,Rgs5,Junb,Egr1,Jun,Ppp1r12a,Myl9,Tinagl1,Actg2,Higd1b
GOBP_LEUKOCYTE_TETHERING_OR_ROLLING	0.0967578	0.579869	0.467991	1.37681	569	21	Ccl28,Gcnt1,Podxl2,Tnf,Sele
GOBP_PHOTOTRANSDUCTION	0.0968492	0.579869	-0.359149	-1.31777	374	41	Gnat2,Pde6b,Pde6a,Gpr88,Opn3,Rgr,Opn4,Rho,Trpc3,Gnaq
HP_CUTANEOUS_MELANOMA	0.0969442	0.579869	0.569081	1.40867	551	11	Col7a1,Cdkn2a,Cxcr4
GOBP_REGULATION_OF_DENDRITE_MORPHOGENESIS	0.0971458	0.579869	-0.327355	-1.28301	370	55	Hecw1,Cux2,Epha4,Chrnb2,Caprin2,Lzts1,Nedd4l,Adgrb3,Trpc5,Itpka,Chrna3,Ankrd27,Cdkl3,Pak3,Rapgef2,Ss18l1,Ppp3ca,Rap2a,Actr2,Dnm1l,Ss18l2,Neurog3,Opa1,Hecw2
GOBP_REGULATION_OF_NEURON_PROJECTION_REGENERATION	0.0971471	0.579869	-0.417682	-1.35597	394	25	Klf4,Klk8,Rtn4r,Epha4,Rtn4rl1,Ptprs,Kremen1,Fkbp1b,Flna,Ptn,Pten,Prrx1
HP_ABNORMAL_TOENAIL_MORPHOLOGY	0.0971635	0.579869	0.309627	1.25886	643	105	Gjc2,Tbx4,Col7a1,Kcnn3,Sox11,Zmpste24,Usb1,Wnt7a,Evc,Inppl1,Dkc1,Traf3ip2,Fgfr1,Gli1,Gjb2,Cstb,Msx1,Col11a1,Wrap53,Pex1,Il17ra,Wnk1,Smarcc2,Il17rc,Ift52,Rab7,Smarcd1,Dll4
GOBP_HUMORAL_IMMUNE_RESPONSE_MEDIATED_BY_CIRCULATING_IMMUNOGLOBULIN	0.0972291	0.579869	0.408946	1.33583	585	33	C3,C6,Tnf,Fcgr2b,Bcl3,Foxj1,Cd46,Cr2,Serping1,Ptpn6
GOBP_REGULATION_OF_KETONE_BIOSYNTHETIC_PROCESS	0.0972521	0.579869	-0.494504	-1.40212	406	15	Wnt4,Pptc7,Egr1,Bmp5,Dkk3,Bmp2
GOMF_TUMOR_NECROSIS_FACTOR_RECEPTOR_BINDING	0.0973537	0.579869	-0.431711	-1.35846	400	22	Tradd,Tnfsf10,Traf1,Ltb,Traf3,Traf6
GOMF_ANION_CHANNEL_ACTIVITY	0.097425	0.579869	-0.317199	-1.27664	366	63	Clcnkb,Gabra6,Bsnd,Cftr,Clcn1,Ano3,Lrrc8a,Lrrc8b,Lrrc8c,Gabrg1,Clcnka
[truncated: 8,445 more rows]
