# Supplementary material for: A Meta-Analysis of the Converging Effects of Different Classes of Antipsychotics on the Frontal Cortex Transcriptome in Laboratory Rodents and Non-Human Primates
Source: bioRxiv. 2026 Jun 29:2026.06.24.734301. Preprint. [Version 1] doi: 10.64898/2026.06.24.734301 (PMC13345317; doi:10.64898/2026.06.24.734301)
Supplement: Supplement 5 [file media-5.xlsx]

## Sheet: ColumnDefinitions
Column Name	Column Definition
pathway	The gene set name
pval	The nominal p-value for the enrichment of antipsychotic-related differential expression within the gene set
padj	False discovery rate (FDR) corrected p-value for the enrichment of antipsychotic-related differential expression within the gene set
ES	Enrichment score for the enrichment of antipsychotic-related differential expression within the gene set
NES	Normalized enrichment score for the enrichment of antipsychotic-related differential expression within the gene set
nMoreExtreme	Number of genes in the gene set with differential expression effects beyond what would be expected by random chance (as determined by permutation)
size	Gene set size
leadingEdge	A list of the genes in the gene set with the largest effects of antipsychotic - note that the order of the genes listed in this column is not consistently based on effect size (it depends on the direction of effect)
More information about fGSEA analysis can be found here:
https://bioconductor.org/packages/release/bioc/html/fgsea.html
https://www.biorxiv.org/content/10.1101/060012v3

## Sheet: RodentMetaAnalysis_nondirection
pathway	pval	padj	ES	NES	nMoreExtreme	size	leadingEdge
GOBP_CIRCULATORY_SYSTEM_PROCESS	9.999e-05	0.0147872	0.438783	1.29481	0	492	Ptgs2,Drd2,Avpr2,Postn,Npr1,Tnnc1,Slc22a2,Cartpt,Slc13a3,Bdkrb1,F5,Htr1b,Slc6a9,Slc1a5,Kcna5,Angpt1,Sgcg,Nppa,Smad3,Slc22a5,Ager,Ar,Per2,Jup,Kcne4,Abcc9,Fxyd4,Dsg2,Klf2,Kcnj14,Mme,Slc16a7,Abcg2,Bves,Cacng5,Gsn,Cyp2j6,Adipoq,Slc12a2,Adrb3,Agtr1a,Col1a2,Foxc1,Yes1,Ceacam2,Egfr,Zmpste24,Myof,Ctsz,Tgfb1,Th,Kcnh2,Fxyd1,Slc8a3,Ntsr1,Npy1r,Adm,Tbx2,Slc8a1,Srebf1,Mfsd2a,Slc5a5,Slc44a1,Cyp11b1,Cacng3,Trpv…
GOBP_ENSHEATHMENT_OF_NEURONS	9.999e-05	0.0147872	0.547321	1.54134	0	116	Itgax,Nkx6-2,Sox10,Myrf,Aspa,Tmem98,Klk6,Bcas1,Tlr2,Egr2,Mall,Serinc5,Lpar1,Hgf,Mag,Mobp,Cd9,Fa2h,Ndrg1,Gal3st1,Ugt8a,Cldn11,Tspan2,Mal2,Jam3,Mbp,Pmp22,Arhgef10,Mal,Slc8a3,Ormdl3,Pllp,Cst7,Klk8,Acsbg1,Pou3f2,Nf1
GOBP_ANIMAL_ORGAN_MORPHOGENESIS	9.999e-05	0.0147872	0.396918	1.18062	0	776	Folr1,Itgax,Mfap2,Igfbp5,Adamts1,Tnnc1,Tbx4,Tmem100,Slc34a1,Col1a1,Aldh1a2,Rpe65,Fgf5,Chad,Lama1,Dcn,Efna1,Npy5r,Smad3,Rdh10,Cela1,Treh,Ar,Zic3,Myc,Sfrp1,Alx1,Fgfr2,Hgf,Stk40,Gcnt1,Fgf1,Relt,Sapcd2,Fzd2,Ddr1,Id3,Wnt4,Neurog1,Lamb1,Zhx2,Prox1,Bbs7,Car2,Col1a2,Lims2,Nog,Lemd2,Foxc1,Nrp2,Cebpb,Stx2,Col8a2,Ceacam2,Nrp1,Sox11,Myf6,Prom1,Klhl10,Zmpste24,Wnt7a,Sfrp2,Lhx4,Chst11,Wnt5a,Col5a1,Tgfb1,Th,Tif…
GOBP_REGULATION_OF_HORMONE_LEVELS	9.999e-05	0.0147872	0.43248	1.27058	0	403	Cyp11a1,Drd2,Nnat,Gal,Cartpt,Fam3d,C1qtnf3,Klk6,Tspo,Aldh1a2,Rpe65,Kcna5,Exoc3l,Cplx3,Rdh10,Ugt2b1,Per2,Trh,Sfrp1,Mme,Wnt4,Ghr,Adipoq,Cyp1b1,Grp,Cftr,Agtr1a,Crhbp,Rbp1,Egfr,Sox11,Rdh14,Zmpste24,Gipr,Hsd17b2,Ctsz,Htr2c,Rims2,Fdxr,Adm,Hsd17b11,Cyp1a2,Tiam1,Hnf1b,C2cd2l,Srebf1,Slc5a5,Kalrn,Cyp11b1,Dgat1,Tpo,Casr,Stxbp3,Spp1,Tbx3,Edn1,Cyp2c39,Pck2,Inhbb,Stc2,Tiparp,Nos2,Cyp2s1,Tnf,Ucn,Serpina7,Rab11f…
GOBP_ORGANIC_ANION_TRANSPORT	9.999e-05	0.0147872	0.472735	1.37679	0	285	Folr1,Slc22a13,Drd2,Slc43a1,Slc22a2,Slc13a3,Car6,Slc17a6,Htr1b,Slc6a9,Slc1a5,Folr2,Npy5r,Car14,Per2,Trh,Rhag,Cyp7a1,Slc3a1,Slc35d3,Slc16a7,Slc7a13,Abcg2,Abcc10,Llgl2,Cyb5r2,Cftr,Slc12a2,Gltp,Car2,Ceacam2,Trpc4,Ntsr1,Hrh3,Slc4a10,Mfsd2a,Slco5a1,Casr,Slc36a1,Slc4a4,Lrrc8a,Cln3,Slc39a8,Stard5,Edn1,Lrp2,Slc17a5,Slc19a2,Nos2,Lrrc8c,Slc6a13,Pla2g10,Slc38a3,Slc4a2,Slc38a6,Slc25a18,Ppfia2,Aqp9,Slc22a7,Sl…
GOBP_AMINE_TRANSPORT	9.999e-05	0.0147872	0.54329	1.50563	0	87	Drd2,Sncg,Slc43a1,Slc18a2,Slc22a2,Cartpt,Htr1b,Ddc,Npy5r,Per2,Trh,Slc12a2,Syt13,Th,Npy2r,Ntsr1,Hrh3,Slc38a3,P2ry12,Aqp9,Chrnb2,Syt8,Tacr2,Syt4,Arg1,Avp,Grm7,Agtr2,Adora1,Syt6,Rgs4,Rgs2,Syt10,P2ry1,Cck,Kmo,Pink1,Syt11,Oxt,Syt17,Rab3b,Rhcg,Drd1,Adra2c,Fgf20,Sv2a,Chrna3,Adra2b,Syt5
GOBP_GLIAL_CELL_DEVELOPMENT	9.999e-05	0.0147872	0.54325	1.51259	0	94	S100a9,Nkx6-2,Nkx2-2,Sox10,Myrf,Aspa,Tlr2,Ldlr,Ager,Lpar1,Mag,Mobp,Fa2h,Gsn,Ndrg1,Tspan2,Egfr,Sox11,Arhgef10,Mxra8,Olig1,Tnf,Pou3f2,Nf1,Nrros,Grn,Itgb4,Tlr4,Wasf3,Vim,Myoc,Cspg5,Cdk6,Nr1d1,Adgrg6,Eif2b4,Bace2,Sirt2
GOBP_PRIMARY_ALCOHOL_METABOLIC_PROCESS	9.999e-05	0.0147872	0.575772	1.57444	0	70	Cyp11a1,Gdpd3,Aldh1a2,Rpe65,Rdh10,Wnt4,Acss1,Cyp1b1,Rdh14,Cyp1a2,Cyp11b1,Dgat1,Cyp2c39,Aldh2,Bco1,Hao1,Cbr4,Retsat,Cyp2c38,Aldh1b1,Adh7,Cyp3a11,Aldh3b1,Akr1b8,Rdh13,Cyp2c29,Bmp5,Gpd2,Dkk3,Aldh1a1,Lrat,Cyp1a1,H6pd,Plb1,Bmp2,Park7,Sult1e1,Adh4
GOBP_CELLULAR_HORMONE_METABOLIC_PROCESS	9.999e-05	0.0147872	0.542893	1.51398	0	97	Cyp11a1,Tspo,Aldh1a2,Rpe65,Rdh10,Ugt2b1,Wnt4,Cyp1b1,Rbp1,Rdh14,Hsd17b2,Fdxr,Adm,Hsd17b11,Cyp1a2,Cyp11b1,Dgat1,Spp1,Cyp2c39,Tiparp,Cyp2s1,Hsd17b7,Bco1,Retsat,Cyp2c38,Cyp17a1,Cyp19a1,Egr1,Plekha1,Adh7,Cyp3a11,Star,Akr1b8,Rdh13,Cyp2c29,Sgpl1,Bmp5,Hsd17b4,Dkk3,Aldh1a1,Stard3nl,Lrat,Cyp1a1,Plb1,Bmp2,Sult1e1,Adh4,Dhrs11
GOBP_ENDOCRINE_SYSTEM_DEVELOPMENT	9.999e-05	0.0147872	0.504667	1.41122	0	103	Nkx6-2,Drd2,Nkx2-2,Nr0b1,Tspo,Aldh1a2,Smad3,Onecut1,Wnt4,Nog,Gipr,Wnt5a,Six3,Gata2,Sall1,Onecut2,Bmp4,Cdh1,Ets1,Wnt11,Pbx1,Pou3f2,Nf1,Thra,Gli1,Mapk3,Gata6,Fstl3,Pax6,Creb1,Bmpr1a,Anxa1,Bmp5,Dkk3,Tbx19,Msx1,Pdpk1,Cdk6,Gsk3a,Nr5a1,Hes1,Bmp2,Pitx2,Wt1,Smo,Srf
GOBP_TUBE_DEVELOPMENT	9.999e-05	0.0147872	0.403803	1.2019	0	804	Folr1,Itgax,Klf4,Ptgs2,Igfbp5,Apod,Adamts1,Npr1,Nkx2-2,Prok1,Tbx4,Sox10,Cybb,Sphk1,Tmem100,Hspb1,Bmper,Aldh1a2,Angpt1,Lama1,Dcn,Efna1,Smad3,Rdh10,Cela1,Ar,Zic3,Myc,Jup,Sfrp1,Fgfr2,Hgf,Stk40,Hhex,Fgf1,Prl,Klf2,Vasp,Mme,Tctn1,Emilin1,Fzd2,Ddr1,Ret,Wnt4,Tbc1d32,Cd40,Cyp1b1,Lgr5,Kdr,Mmrn2,Slc12a2,Prox1,Bbs7,Agtr1a,C1galt1,Nog,Sfrp5,Cxcr3,C3,Jam3,Reg1,Foxc1,Nrp2,Col8a2,Ceacam2,Shb,Egfr,Nrp1,Ecscr,Sp1,…
GOBP_GLIOGENESIS	9.999e-05	0.0147872	0.474078	1.37081	0	228	S100a9,Nkx6-2,Nkx2-2,Gjc2,Sox10,Myrf,Aspa,Tmem98,Tspo,Fgf5,Cdk1,Tlr2,Cnp,Egr2,Cers2,Ldlr,Ager,Lpar1,Mag,Mobp,Cd9,Fa2h,Dusp10,Gsn,Ndrg1,Lamb1,Tspan2,Nog,Stap1,Egfr,Trpc4,Sox11,Arhgef10,Tgfb1,Mxra8,Cdk5r1,Slc8a3,Tiam1,Olig1,Erbb3,Bin1,Plag1,Adgrg1,Pitx3,Lrp2,Ascl2,Tnf,Slc45a3,Csf1,Chrm1,P2ry12,Bok,Pou3f2,Nf1,F2,Epha4,Nrros,Grn,Mapk3,Itgb4,Tlr4,Wasf3,Vim,Prkch,Creb1,Penk,Myoc,E2f1,Anxa1,Atp1b2,Cspg5…
GOBP_HORMONE_METABOLIC_PROCESS	9.999e-05	0.0147872	0.494777	1.41003	0	154	Cyp11a1,Gal,Klk6,Tspo,Aldh1a2,Rpe65,Rdh10,Ugt2b1,Mme,Wnt4,Ghr,Cyp1b1,Rbp1,Rdh14,Zmpste24,Hsd17b2,Ctsz,Fdxr,Adm,Hsd17b11,Cyp1a2,Slc5a5,Cyp11b1,Dgat1,Tpo,Spp1,Cyp2c39,Stc2,Tiparp,Cyp2s1,Chst8,Hsd17b7,Pcsk6,Atp1a1,Bco1,Slco1c1,Retsat,Cyp2c38,Cyp17a1,Cyp19a1,Egr1,Plekha1,Adh7,Cyp3a11,Star,Akr1b8,Rdh13,Cyp2c29,Sgpl1,Bmp5,Gfi1,Hsd17b4,Dkk3,Aldh1a1,Stard3nl,Ctsk,Lrat,Cyp1a1,Bace2,H6pd,Nr5a1,Plb1,Bmp2,Su…
GOBP_SKIN_DEVELOPMENT	9.999e-05	0.0147872	0.475147	1.36502	0	188	Tradd,Igfbp5,Krt71,Gal,Exph5,Col1a1,Col3a1,Txnip,Krt5,Jup,Fgfr2,Dsg2,Gjb3,Fa2h,Krt24,Lgr5,Ldb2,Col1a2,Foxc1,Krt15,Krt14,Egfr,Scel,Krt8,Zmpste24,Wnt5a,Col5a1,Reg3g,Opn3,Pkp1,Met,Fras1,Errfi1,Pkp4,Krt12,Cnfn,Apcdd1,Ift74,Clic4,Ltb,Tnf,Zfp36l1,Foxq1,Trim16,Pkd1,Pcsk6,Krt25,Irf6,Ngfr,Snai1,Sfn,Itgb4,Inhba,Krt1,Gata6,Tmem79,St14,Dsp,Evpl,Fosl2,Capn1,Prkch
GOBP_REGULATION_OF_SYSTEM_PROCESS	9.999e-05	0.0147872	0.43328	1.2767	0	460	Itgax,Klf4,Drd2,Avpr2,Igfbp5,Scn4a,Gal,Npr1,Tnnc1,Cartpt,Neto1,Sox10,Myrf,Sphk1,Cbln1,Tmem100,Tmem98,Kcna5,Nppa,Egr2,Smad3,Slc22a5,Ager,Per2,Mlip,Jup,Kcne4,Hgf,Abcc9,Mag,Fxyd4,Dsg2,Kcnj14,Tnnt1,Bves,Nr4a3,Cacng5,Neurog1,Cyp2j6,Adipoq,Agtr1a,Crhbp,Mybph,Egfr,Zmpste24,Wnt7a,Htr2c,Rims2,Th,Kcnh2,Tifab,Fxyd1,Npy2r,Slc8a3,Ntsr1,Adm,Tbx2,Ormdl3,Cux2,Slc8a1,Srebf1,Errfi1,Cacng3,Gnai2,F2r,Arhgap42,Dapk3,…
GOBP_CARBOXYLIC_ACID_TRANSPORT	9.999e-05	0.0147872	0.470907	1.36094	0	224	Folr1,Slc22a13,Drd2,Slc43a1,Slc22a2,Slc13a3,Slc17a6,Htr1b,Slc6a9,Slc1a5,Folr2,Npy5r,Per2,Trh,Cyp7a1,Slc3a1,Slc35d3,Slc16a7,Slc7a13,Abcg2,Abcc10,Llgl2,Slc12a2,Ceacam2,Trpc4,Ntsr1,Hrh3,Casr,Slc36a1,Lrrc8a,Cln3,Stard5,Edn1,Lrp2,Slc17a5,Slc19a2,Nos2,Lrrc8c,Slc6a13,Pla2g10,Slc38a3,Slc38a6,Slc25a18,Ppfia2,Aqp9,Tnfrsf11a,Slc38a5,Slc27a1,Slc16a3,Slc7a5,Slco1c1,Slc26a6,Arg1,Avp,Grm7,Pla2r1,Slc6a11,Ceacam1…
GOBP_ANATOMICAL_STRUCTURE_FORMATION_INVOLVED_IN_MORPHOGENESIS	9.999e-05	0.0147872	0.405304	1.20681	0	831	Folr1,Itgax,Klf4,Ptgs2,Apod,Adamts1,Npr1,Myh3,Prok1,Tbx4,Cybb,Sphk1,Cbln1,Col7a1,Tmem100,Slc34a1,Hspb1,Bmper,Col1a1,Aldh1a2,Chad,Tlr2,Angpt1,Dcn,Actn2,Egr2,Efna1,Mmp8,Smad3,Rdh10,Cela1,Ar,Jup,Sfrp1,Fgfr2,Hgf,Mobp,Hhex,Dusp5,Fgf1,Prl,Cd9,Klf2,Vasp,Tctn1,Relt,Emilin1,Tnnt1,Fzd2,Ret,Wnt4,Neurog1,Cd40,Cyp1b1,Ugt8a,Kdr,Mmrn2,Phldb2,Lamb1,Slc12a2,Gdf15,Prox1,Agtr1a,C1galt1,Nog,Lemd2,Cxcr3,C3,Jam3,Foxc1…
GOBP_GLAND_DEVELOPMENT	9.999e-05	0.0147872	0.440773	1.28934	0	340	Drd2,Igfbp5,Sox10,Nr0b1,Tspo,Aldh1a2,Erbb4,Lama1,Smad3,Cela1,Ak4,Stat5a,Ar,Zic3,Sfrp1,Fgfr2,Onecut1,Hgf,Fgf1,Prl,Fa2h,Ddr1,Wnt4,Rgn,Qdpr,Prox1,Lims2,Nog,Reg1,Csn3,Foxc1,Cebpb,Ceacam2,Egfr,Zmpste24,Wnt5a,Tgfb1,Scrib,Cdo1,Six3,Tbx2,Mad1l1,Hnf1b,Met,Kalrn,Socs2,Gata2,Ptpn3,Sall1,Tnc,Onecut2,Tbx3,Plag1,Man2a1,Bmp4,Pck2,Ptf1a,Cdh1,Ets1,Tnf,Wnt11,Csf1,Hmgcl,Pbx1,Tnfrsf11a,Ccdc40,Pkd1,Pou3f2,Iqgap3,Nf1,…
GOBP_REGULATION_OF_CELLULAR_COMPONENT_MOVEMENT	9.999e-05	0.0147872	0.403888	1.20088	0	759	Itgax,Klf4,Ptgs2,Drd2,Ccl28,Tradd,Igfbp5,Apod,Postn,Adamts1,Plcg2,Tnnc1,Sphk1,Osgin1,Bdkrb1,Hspb1,Bmper,Col1a1,Erbb4,Fgf5,Angpt1,Lama1,Dcn,Efna1,F10,Cers2,Col3a1,Smad3,Gtse1,Tnn,Ager,Stat5a,Ptger4,Dapk2,Xcl1,Jup,Sfrp1,Prr5l,Lpar1,Onecut1,Hgf,Cldn19,Fgf1,Cd9,Dsg2,Emilin1,Nr4a3,Dusp10,Tubb2b,Ret,Wnt4,Rgn,Ptprr,Cd40,Trib1,Adipoq,Cyp1b1,Rhog,Kdr,Mmrn2,Phldb2,Lamb1,Prox1,Ldb2,Timp1,Nog,Cxcr3,Jam3,Rffl…
GOBP_EPITHELIUM_DEVELOPMENT	9.999e-05	0.0147872	0.397865	1.18497	0	846	Folr1,Itgax,Klf4,Tradd,Igfbp5,Krt71,Gal,Nkx2-2,Exph5,Tbx4,Sox10,Tmem100,Nr0b1,Bmper,Aldh1a2,Erbb4,Hapln2,Cdk1,Lama1,Smad3,Rdh10,Txnip,Krt5,Ar,Zic3,Myc,Jup,Sfrp1,Fgfr2,Onecut1,Hgf,Fgf1,Dsg2,Klf2,Vasp,Fa2h,Tctn1,Krt24,Sapcd2,Fzd2,Ddr1,Dusp10,Ret,Id3,Wnt4,Tbc1d32,Socs3,Adipoq,Lgr5,Kdr,Phldb2,Esrp1,Prox1,Bbs7,Ldb2,Nog,C3,Foxc1,Krt15,Cebpb,Ceacam2,Krt14,Egfr,Nrp1,Scel,Krt8,Sox11,Myf6,Prom1,Zmpste24,Wn…
GOBP_CIRCULATORY_SYSTEM_DEVELOPMENT	9.999e-05	0.0147872	0.393773	1.17263	0	836	Folr1,Itgax,Klf4,Ptgs2,Apod,Adamts1,Npr1,Tnnc1,Prok1,Tbx4,Cybb,Sphk1,Tmem100,Hspb1,Bmper,Col1a1,Aldh1a2,Erbb4,Angpt1,Lama1,Sgcg,Dcn,Actn2,Nppa,Efna1,Npy5r,Col3a1,Smad3,Cela1,Zic3,Jup,Sfrp1,Fgfr2,Hgf,Hhex,Fgf1,Prl,Dsg2,Klf2,Emilin1,Bves,Fzd2,Id3,Wnt4,Tbc1d32,Socs3,Cd40,Cyp1b1,Kdr,Mmrn2,Slc12a2,Sorbs2,Prox1,Bbs7,Agtr1a,C1galt1,Col1a2,Nog,Lemd2,Cxcr3,C3,Jam3,Foxc1,Nrp2,Col8a2,Ceacam2,Shb,Egfr,Nrp1,P…
GOCC_COLLAGEN_TRIMER	9.999e-05	0.0147872	0.590143	1.59701	0	59	C1qtnf3,Col7a1,Col1a1,C1qtnf2,Col25a1,Col4a4,Dcn,Col3a1,Col14a1,Emilin1,Adipoq,Col1a2,Col8a2,Emilin2,Col5a1,Col4a6,Col8a1,Col26a1,Sftpa1,C1ql1
GOCC_CELL_SURFACE	9.999e-05	0.0147872	0.418212	1.23633	0	542	Folr1,Itgax,Slc34a1,Fas,Itgal,Kcnh5,Mog,Kcna5,Tlr2,F10,Folr2,Ldlr,Islr2,Tnn,Ager,Sfrp1,Fgfr2,Lpar1,Dsg2,Gpr37,Ly75,Mme,Abcg2,Wnt4,Fcer1a,Cd40,Ghr,Adipoq,Tnfsf4,Cd2,Cftr,Fam234a,Cxcr3,C3,Mbp,Slc6a2,Ceacam2,Egfr,Nrp1,Igsf21,Trpc4,Kiss1r,Prom1,Tspan8,Cel,Wnt7a,Fcgrt,Wnt5a,Lpl,Tgfb1,Mxra8,Kcnh2,Ntsr1,Cst8,Ros1,Itga7,Cpm,H2-Ea,Met,Cd248,Tgfa,F2r,Tpo,Enpp1,Alpi,Casr,Fzd1,Ccr1,Lgals3,Plvap,Plg,Slc4a4,It…
GOCC_EXTERNAL_ENCAPSULATING_STRUCTURE	9.999e-05	0.0147872	0.443203	1.30087	0	389	Pkhd1l1,S100a9,Mfap2,Postn,Adamts1,Cbln1,Kazald1,Col7a1,S100a4,Bmper,Col1a1,Hmcn1,Col25a1,Hapln2,Omd,Col4a4,Chad,Angpt1,Lama1,Dcn,Nppa,Serpina3c,Mmp8,Col3a1,Tnn,Col14a1,Sfrp1,Adamts8,Fgfr2,Spp2,Fgf1,Edil3,Emilin1,Wnt4,Adipoq,Mmrn2,Lamb1,Clec3b,Gdf15,Col1a2,Timp1,Fmod,Aebp1,Col8a2,Emilin2,Cd180,Wnt7a,Sfrp2,Fbln2,Wnt5a,Col5a1,Ctsz,Tgfb1,Chadl,Adamtsl4,Col4a6,Mfap5,Cd248,Adamts7,Fras1,Col8a1,Prss2,Z…
GOCC_NEURON_PROJECTION_TERMINUS	9.999e-05	0.0147872	0.503272	1.41157	0	108	Nts,Drd2,Sncg,Slc18a2,Calb2,Slc18a3,Htr1b,Cplx3,Tnn,Mme,Cdh8,Crhbp,Th,Slc8a3,Ntsr1,Slc8a1,Slc4a10,Casr,Scrg1,Ucn,Chrm1,Npff,Epha4,Syt4,Fstl3,P2rx3,Flrt3,Penk,Adora1,Fmr1,Calb1,Polg,Cplx1,Syp,Crhr2,Cck,Ncs1,Syt11,Prkcb,Oxt,Grik3,Cplx2,Gch1,Unc13c,Hcn3,Gper1,Slc32a1,Adra2c,Slc8a2,Btbd8,Hnrnpr
GOMF_G_PROTEIN_COUPLED_RECEPTOR_ACTIVITY	9.999e-05	0.0147872	0.453856	1.31884	0	264	Drd2,Avpr2,Gal,Npr1,Sphk1,Bdkrb1,S1pr5,Gpr45,Gpr84,Htr1b,Lpar6,Npy5r,Htr6,Mrgprf,Adora2b,Gnat2,Ptger4,Lpar1,Gpr37,Tas2r119,Gpr88,Fzd2,Lgr5,Adrb3,Agtr1a,Cxcr3,P2ry14,Vipr2,Kiss1r,Adgrl2,Gipr,Htr2c,Npy2r,Opn3,Ntsr1,Npy1r,Hrh3,Gpr62,Grm4,F2r,Gpr83,Casr,Fzd1,Ccr1,Sorcs1,Adgrg1,Hrh4,F2rl3,Hrh1,Chrm1,Htr5a,Rorb,P2ry12,Rgr,Opn4,Gpr61,Ptger2,Npffr2,Cmklr1,Zfp219,Tacr2,Lpar3,Ltb4r1,Cxcr5,Mchr1,Adgre5,Grm7…
GOMF_HORMONE_ACTIVITY	9.999e-05	0.0147872	0.569914	1.56183	0	73	Nts,Gal,Cartpt,a,Gh,Metrnl,Nppa,Calca,Trh,Insl6,Prl,Adipoq,Grp,Adm,Inhbe,Edn1,Inhbb,Stc2,Ucn,Guca2a,Npff,Kl,Angptl8,Inhba,Inha,Gast,Avp,Amh,Ghrl,Penk
GOMF_TETRAPYRROLE_BINDING	9.999e-05	0.0147872	0.516011	1.43984	0	98	Ptgs2,Cyp11a1,Cybb,Tdo2,Flvcr2,Cyp2f2,Cyp7a1,Fa2h,Cyp2j6,Cyp4f13,Cyp4f15,Cyp1b1,Tbxas1,Mmachc,Cyp1a2,Cyp11b1,Tpo,Cyba,Cyp2c39,Stc2,Nos2,Cyp2s1,Cyp4f14,Sdhc,Steap4,Cyp2c38,Cyp17a1,Cyp19a1,Ptgs1,Cyp20a1,Cyp3a11,Ambp,Ptgis,Cyp2c29,Ngb,Cyp27a1,Nr1d1,Jak2,Cyp1a1,Cat,Cygb,Dgcr8
GOMF_MOLECULAR_TRANSDUCER_ACTIVITY	9.999e-05	0.0147872	0.407363	1.20946	0	694	Folr1,Itgax,Pkhd1l1,Drd2,Avpr2,Gal,Npr1,Epha8,Sphk1,Bdkrb1,S1pr5,Gpr45,Fas,Gpr84,Itgal,Htr1b,Lpar6,Slc1a5,Tspo,Gabra6,Erbb4,Tlr2,Folr2,Npy5r,Htr6,Mrgprf,Adora2b,Gnat2,Ager,Ptger4,Fgfr2,Lpar1,Il22ra2,Abcc9,Efnb3,Cd7,Glra2,Igsf1,Clec1a,Il17re,Gpr37,Ly75,Tas2r119,Esr2,Gpr88,Nr4a3,Fzd2,Ddr1,Ret,Ptprr,Fcer1a,Cd40,Ghr,Gabrq,Cd2,Lgr5,Kdr,Adrb3,Agtr1a,Cxcr3,Reg1,Nrp2,P2ry14,Vipr2,Egfr,Nrp1,Kiss1r,Adgrl2,…
Oligodendrocyte_All_Zeisel_Science_2015	9.999e-05	0.0147872	0.477272	1.39245	0	307	Nkx6-2,Plekhh1,Gjb1,Tradd,Slc5a11,Apod,Ermn,Cdc42ep2,Gjc2,Sgk2,Myrf,Aspa,S1pr5,Klk6,Mog,Phlda3,Enpp4,Cnp,Cers2,Rnf122,Ninj2,Hs3st1,Serinc5,Arsg,Rftn1,Mag,Efnb3,Mobp,Sass6,Fam83d,Endod1,Rab37,Gpr37,Hcn2,Ccdc163,Gsn,Gal3st1,Ugt8a,Cldn11,Cyb5r2,Qdpr,Tspan2,Car2,Mbp,Josd2,Eml1,Cdk18,Trim59,Map7,Gng8,Arhgef10,Mal,Chadl,Tmcc3,Olig1,Pcyt2,Tprn,Slc44a1,Gpr62,Creb3l2,Mtmr10,Chn2,Galnt6,Erbb3,Tmcc2,Piga,Tm…
DropViz_HC_Ependyma_cluster-markers.csv	9.999e-05	0.0147872	0.535642	1.51205	0	123	Mycbpap,Folr1,Sncg,Nnat,Mlf1,Uox,Tppp3,Nuf2,Akap14,Htr5b,Rdh10,Txnip,Morn1,Cfap45,Ccdc3,Dsg2,Ddr1,Tmem212,Crygn,Clec3b,Krt15,Aebp1,Col8a2,Aoc1,Ccdc96,S100a11,Rsph1,Lgals3,Ccdc81,Cnn3,Lbp,Pltp,Ccdc40,Tango6,Kcnmb1,Plin5,Ccdc113,Vim,Foxj1,Capg,Lrrc71,Tcea3,Anxa2,Anxa1,S100a6,Meig1,Bace2,Rarres2,Ifitm3,Sostdc1,Bphl,Vit,Nmb,Calml4
DropViz_HC_FibroblastLike_Dcn_cluster-markers.csv	9.999e-05	0.0147872	0.576238	1.63068	0	129	Hmgcs2,Mfap2,Asgr1,Apod,Slc22a2,Slc13a3,Col1a1,Slc1a5,Aldh1a2,Omd,Lama1,Dcn,Zic4,Col3a1,Txnip,Lpar1,Emilin1,Rell1,Wnt4,Cyp1b1,Clec3b,Col1a2,Cp,Fmod,Dcdc2a,Foxc1,Aebp1,Rbp1,Ifitm1,Cdkn1c,Cnn2,Wnt5a,Mxra8,Col4a6,S100a11,Tmem204,Enpp1,Spp1,Cped1,Slc22a8,Slc6a13,Emp1,Igfbp2,Zic1,Bgn,Gjb2,Tfpi,Eva1b,Tgfbr3,Phlda1,Rcn3,Zic2,Pear1,Anxa2,Ier3,Aldh1a1,Mpzl2,Slc22a6,Ctsk,Col13a1,Slc7a11,Olfml3,Efemp1,P2ry1…
DropViz_HC_Oligodendrocyte_Tfr_cluster-markers.csv	9.999e-05	0.0147872	0.766119	2.12169	0	86	Nkx6-2,Plekhh1,Gjb1,Ppp1r14a,Apod,Ermn,Cdc42ep2,Gjc2,Sox10,Myrf,Aspa,S1pr5,Gatm,Bcas1,Mog,Tppp3,Hapln2,Cnp,Carhsp1,Cers2,Car14,Ninj2,Arsg,Fgfr2,Prr5l,Pde8a,Lpar1,Mag,Mobp,Plekhb1,Fa2h,Gpr37,Gsn,Ndrg1,Rhog,Ugt8a,Cldn11,Qdpr,Slc12a2,Tspan2,Gltp,Car2,Jam3,Mbp,Josd2,Csrp1,Trim59,Mal,Phldb1,Olig1,Tprn,Gpr62,Efhd1,Chn2,Ttyh2,Galnt6,Sgk1,Pllp,Tubb4a,Gamt
DropViz_STR_Endothelial_Flt1_cluster-markers.csv	9.999e-05	0.0147872	0.51298	1.47799	0	204	Klf4,Ccdc141,Nostrin,Fas,Hspb1,Isg15,Hmcn1,Ddc,Lpar6,Tspo,Hrct1,Tnfsf10,Efna1,Zic3,Rsad2,Hhex,Klf2,Abcg2,Grap,Kdr,Mmrn2,Palmd,Cp,Lims2,Foxc1,Icam2,Erg,Nrp1,Cdkn1c,Prom1,Uaca,Fcgrt,Podxl,Mfsd2a,Sgms1,S100a11,Tmem204,Gata2,Tbx3,Clic4,Slc39a8,Wfdc1,Edn1,Net1,Ets1,Bst2,Slc22a8,Ptprb,Trim47,Cobll1,Serpinb9,Slc40a1,Alpl,Pltp,Foxq1,Slc38a5,Parp9,Fxyd5,Slc7a5,Sparc,Slco1c1,Psmb8,Emcn,Gsta4,Gimap6,Vim,Vwa…
DropViz_STR_Ependyma_cluster-markers.csv	9.999e-05	0.0147872	0.52825	1.49785	0	136	Mycbpap,Folr1,Sncg,Nnat,Mlf1,Fas,Uox,Tppp3,Nuf2,Akap14,Txnip,Cfap45,Ccdc3,Dsg2,Tmem212,Crygn,Aebp1,Col8a2,Tekt4,Ccdc96,Cpn1,Mxra8,S100a11,Rsph1,Lgals3,Ccdc81,Grk4,Lrp2,Traf1,Cnn3,Zfp36l1,Slc25a18,Lbp,Pltp,Ccdc40,Ezr,Kcnmb1,Plin5,Gsta4,Ccdc113,Vim,Foxj1,Lrrc71,Ropn1l,Anxa2,Iqub,Ccdc65,Dnajb13,S100a6,Meig1,Bace2,Rarres2,Ifitm3,Bphl,Vit,Nmb,Car3,Calml4
DropViz_STR_FibroblastLike_Dcn_cluster-markers.csv	9.999e-05	0.0147872	0.52752	1.49812	0	142	Mfap2,Apod,Col1a1,C1qtnf2,Slc1a5,Aldh1a2,Lama1,Dcn,Kdelr3,Zic4,Col3a1,Txnip,Emilin1,Rell1,Cyp1b1,Clec3b,Col1a2,Cp,Fmod,Dcdc2a,Foxc1,Aebp1,Rbp1,Cnn2,Wnt5a,Mxra8,Gypc,Cpz,Slc5a5,S100a11,Tmem204,Enpp1,Spp1,Cpxm2,Bmp4,Cped1,Slc22a8,Slc6a13,Csf1,Emp1,Igfbp2,Zic1,Medag,Sparc,Bgn,Gjb2,Srpx2,Tfpi,Eva1b,Vwa1,Phlda1,Rcn3,Ptgis,Zic2,Anxa2,Aldh1a1,Slc22a6,Col13a1,Slc7a11,Olfml3,Efemp1,Rarres2,Ifitm3,Fam114a1…
DropViz_STR_Neurogenesis_Sox4_cluster-markers.csv	9.999e-05	0.0147872	0.535984	1.47685	0	79	Nnat,Mfap2,Cdca7,Cenpa,Nuf2,Fam111a,Dcx,Cdk1,Spc24,Mcm7,Tubb2b,Pafah1b3,Sox11,Pbk,Fbxo5,Prim1,Igfbpl1,Abracl,Mki67,Cdc20,Mcm2,Cenpe,Mex3a,Birc5,Pcna,Mcm6,Arhgap11a,Dlgap5,Lmnb1,Tmpo,Mcm3,Nasp,Prc1,Rnd3,Ube2c
DropViz_STR_Oligodendrocytes_Tfr_cluster-markers.csv	9.999e-05	0.0147872	0.700751	1.97445	0	117	Nkx6-2,Plekhh1,Gjb1,Ppp1r14a,Apod,Ermn,Cdc42ep2,Gjc2,Sox10,Myrf,Aspa,S1pr5,Cd82,Klk6,Gatm,Bcas1,Mog,Tppp3,Hapln2,Phlda3,Cnp,Cers2,Wscd1,Car14,Ninj2,Arsg,Fgfr2,Prr5l,Pde8a,Lpar1,Mag,Mobp,Plekhb1,Fa2h,Gpr37,Gsn,Ndrg1,Gal3st1,Rhog,Ugt8a,Cldn11,Qdpr,Slc12a2,Tspan2,Gltp,Car2,Jam3,Mbp,Josd2,Csrp1,Trim59,Psat1,Arhgef10,Pcolce2,Mal,Cpm,Olig1,Slc44a1,Gpr62,Efhd1,Ttyh2,Galnt6,Bin1,Clic4
FAN_EMBRYONIC_CTX_OLIG	9.999e-05	0.0147872	0.430071	1.27277	0	578	Nkx6-2,Plekhh1,Gjb1,Ppp1r14a,Slc18a2,Apod,Ermn,Cdc42ep2,Gjc2,Slc13a3,Sgk2,Sox10,Myrf,Aspa,S1pr5,Cndp1,Klk6,Slc6a9,Bcas1,Mog,Hapln2,Zfp189,Phlda3,Enpp4,Cnp,Myo1d,Cers2,Ldlr,Car14,Ninj2,Serinc5,Fgfr2,Pde8a,Lpar1,Mag,Mobp,Plekhb1,Cd9,Endod1,Fa2h,Gpr37,Edil3,Relt,Dusp10,Nol4l,Rbm48,Gsn,Ndrg1,Gal3st1,Cyp2j6,Rhog,Ugt8a,Cldn11,Cyb5r2,Qdpr,Slc12a2,Gltp,Car2,Fam221a,Jam3,Mbp,Josd2,Eml2,Csrp1,Cdk18,Abhd17b…
MANNO_MIDBRAIN_NEUROTYPES_HENDO	9.999e-05	0.0147872	0.440692	1.3083	0	684	Mycbpap,Klf4,Ptgs2,Sertad1,Ccdc141,Adamts1,Plcg2,Npr1,Cdc42ep2,Pde7b,Gjc2,Nostrin,Flvcr2,Hspb1,Fabp4,Cd82,Isg15,Parp12,Lpar6,Fos,Dysf,Rps6ka3,Ccm2l,Rcsd1,Egr2,Efna1,Cers2,Ldlr,Txnip,Krt5,Zic3,Myc,Serinc5,Jup,Pde8a,Hhex,Arc,Rbms1,Dusp5,Klf2,Clec1a,Abcg2,Rell1,Ifi44,Nr4a3,Megf6,Id3,Acss1,Gadd45b,Socs3,Zbtb38,Grap,Kdr,Mmrn2,Lamb1,Clec3b,Gdf15,Proser2,Palmd,Fam78a,Ldb2,Car2,Timp1,Lims2,Foxc1,Yes1,Csr…
HAY_BONE_MARROW_STROMAL	9.999e-05	0.0147872	0.454225	1.34302	0	547	Folr1,Cyp11a1,Sncg,Sertad1,Igfbp5,Apod,Adamts1,Mlf1,Aspa,Tdo2,Col7a1,Tmem100,Fabp4,Tmem98,Bmper,Col1a1,Cdc42ep1,Phlda3,Cxcl2,Angpt1,Dcn,Efna1,Wfdc2,Col3a1,Ldlr,Mall,Mrgprf,Col14a1,Dapk2,Sfrp1,Kcne4,S100a16,Rbms1,Acsm5,Fgf1,Edil3,Emilin1,Gpr88,Steap1,Id3,Wnt4,Gadd45b,Gsn,Socs3,Ghr,Adipoq,Cyp1b1,Mmrn2,Cldn11,Sorbs2,Fat3,Palmd,Agtr1a,Col1a2,Cp,Fmod,Sfrp5,Foxc1,Nrp2,Rbp1,Egfr,Nrp1,Pdlim4,Adgrl2,Tspan…
HU_FETAL_RETINA_FIBROBLAST	9.999e-05	0.0147872	0.45508	1.32948	0	322	Klf4,Sertad1,Mfap2,Igfbp5,Apod,Dnajb1,Col1a1,Isg15,Hmcn1,Lpar6,Cdc42ep1,Fos,Aldh1a2,Fam111a,Angpt1,Lama1,Dcn,Cmtm3,Col3a1,Smad3,Txnip,Fgfr2,Rbms1,Klf2,Emilin1,Id3,Gadd45b,Socs3,P3h4,Phldb2,Lamb1,Col1a2,Timp1,Foxc1,Nrp2,Aebp1,Egfr,Pmp22,Uaca,Fcgrt,Col5a1,Mxra8,Gypc,Glt8d2,Emx2,Cd248,F2r,Tmem204,Eml4,Sorbs3,Plvap,Tubb6,Cyba,Clic4,Bambi,Lima1,Cebpd,Cped1,Ets1,Cnn3,Rhoc,Rab34,Cfi,Zfp36l1,Lrrc17,Ets2,…
DESCARTES_MAIN_FETAL_VASCULAR_ENDOTHELIAL_CELLS	9.999e-05	0.0147872	0.437103	1.2977	0	687	Mycbpap,Pkhd1l1,Klf4,Nts,Avpr2,Sertad1,Ppp1r14a,Nnat,Ccdc141,Scn4a,Npr1,Cdc42ep2,Gjc2,S100a3,Nostrin,S1pr5,Flvcr2,Tmem100,Hspb1,Slc14a1,Fabp4,Cd82,Bmper,Isg15,Hmcn1,Cdc42ep1,Dysf,Exoc3l,Ccm2l,Dcn,Efna1,Col3a1,Mall,Tnn,Adora2b,Prr5l,Kcne4,Abcc9,S100a16,Ccdc3,Dusp5,Rasd2,Klf2,Clec1a,Abcg2,Megf6,Id3,Naaladl1,Ptprr,Rbp7,Socs3,Grap,Igfbp1,Kdr,Mmrn2,Phldb2,Clec3b,Slfn3,Prox1,Proser2,Palmd,Ldb2,Car2,Col…
DESCARTES_MAIN_FETAL_OLIGODENDROCYTES	9.999e-05	0.0147872	0.68119	1.84484	0	60	Gjb1,Apod,Nkx2-2,Sox10,Myrf,Rlbp1,Tmem100,Nr0b1,Bcas1,Mog,Chad,Hmx1,Mag,Mobp,Arc,Fa2h,Tmem212,Gal3st1,Cyp2j6,Ugt8a,Lgr5,Cldn11,Olig1,Slc44a1,Erbb3,Myt1,Hapln1,Scrg1,Npas1,Prkg2,Asb5,Enpp6
DESCARTES_FETAL_CEREBELLUM_VASCULAR_ENDOTHELIAL_CELLS	9.999e-05	0.0147872	0.4393	1.28942	0	389	Mycbpap,Klf4,Sertad1,Ppp1r14a,Ccdc141,Cdc42ep2,Nostrin,S1pr5,Flvcr2,Slc14a1,Fabp4,Cd82,Isg15,Cdc42ep1,Exoc3l,Ccm2l,Efna1,Col3a1,Tnn,Kcne4,Abcc9,S100a16,Ccdc3,Rasd2,Klf2,Clec1a,Abcg2,Id3,Grap,Kdr,Mmrn2,Phldb2,Clec3b,Slfn3,Proser2,Palmd,Car2,Timp1,Foxc1,Csrp1,Icam2,P2ry14,Erg,Ecscr,Cnn2,Uaca,Adm,Tbx2,Foxs1,Emx2,Cd248,Mfsd2a,Npas2,Filip1,Tmem204,Gata2,Apcdd1,Tbx3,Rgs3,Slc39a8,Edn1,Ppic,Dusp6,Wfs1,St…
DESCARTES_FETAL_CEREBELLUM_OLIGODENDROCYTES	9.999e-05	0.0147872	0.673689	1.79862	0	48	Apod,Sox10,Myrf,Rlbp1,Tmem100,Nr0b1,Bcas1,Mog,Chad,Hmx1,Mag,Arc,Gal3st1,Cyp2j6,Ugt8a,Lgr5,Cldn11,Olig1,Slc44a1,Erbb3,Hapln1,Scrg1,Npas1,Prkg2,Asb5,Enpp6
DESCARTES_FETAL_CEREBRUM_VASCULAR_ENDOTHELIAL_CELLS	9.999e-05	0.0147872	0.450209	1.31738	0	343	Klf4,Ccdc141,Cdc42ep2,Gjc2,Nostrin,S1pr5,Flvcr2,Hspb1,Slc14a1,Fabp4,Isg15,Hmcn1,Cdc42ep1,Dysf,Exoc3l,Ccm2l,Dcn,Efna1,Col3a1,Tnn,Adora2b,Kcne4,Abcc9,S100a16,Ccdc3,Rasd2,Klf2,Clec1a,Megf6,Id3,Naaladl1,Socs3,Grap,Igfbp1,Kdr,Mmrn2,Phldb2,Clec3b,Slfn3,Col1a2,Lims2,Foxc1,Rbp1,Erg,Ecscr,Uaca,Eml3,Adm,Tbx2,Foxs1,Dock6,Cd248,Filip1,Tmem204,Gata2,Rgs3,Slc39a8,Edn1,Ppic,Dusp6,Stc2,Ets1,Rhoc,Ptprb,Myzap,Slc6…
Johnson_2016_Coexpression_Hippocampus_Human_M20	9.999e-05	0.0147872	0.506162	1.47866	0	324	Nkx6-2,Plekhh1,Gjb1,Slc5a11,Ppp1r14a,Apod,Mdc1,Nkx2-2,Ermn,Cdc42ep2,Gjc2,Sox10,Myrf,Aspa,Trappc6a,Slc6a9,Bcas1,Dysf,Mog,Hapln2,Enpp4,Myo1d,Cers2,Car14,Ninj2,Sfrp1,Prr5l,Pde8a,Lpar1,Mag,Mobp,Aif1l,Endod1,Fa2h,Gpr37,Nde1,Mcm7,Dusp10,Gsn,Ndrg1,Gal3st1,Cyp2j6,Rhog,Ugt8a,Cldn11,Cyb5r2,Slc12a2,Gltp,Car2,Lemd2,Jam3,Rffl,Cdk18,Slc12a9,Pmp22,Map7,Mal,Myo9b,Chadl,Arhgap22,Phldb1,Olig1,Srebf1,Tprn,Slc44a1,T…
Park_2011_Coexpression_Hippocampus_Mouse_yellow	9.999e-05	0.0147872	0.414386	1.22352	0	507	Gjb1,Slc5a11,Scn4a,Pdha2,Epha8,C1qtnf3,Col7a1,Arl4d,Ranbp17,Col25a1,Metrnl,Akap14,Doc2g,Slc12a4,Calml3,Rdh10,Stat5a,Adamts8,Gsta3,Hmx1,Tcf7,Rhag,Frat1,Fxyd4,Tatdn1,Rab37,Relt,Krt24,Bves,Fcer1a,Ghr,Grap,Slc12a2,Cdk2,Pnmt,Rffl,Clcn1,Sp1,Gcnt2,Magix,Klhl10,Cnn2,Fbln2,Ebf4,Arhgef10,Tifab,Scrib,Cldn16,E2f2,Col4a6,Cyp11b1,Trim65,Dhrsx,Rcvrn,Casr,Lrrfip1,Tnip2,Kif26b,Slc39a5,Lrrc56,Zfp784,Lrrc8b,Sorcs1,…
LEIN_OLIGODENDROCYTE_MARKERS	9.999e-05	0.0147872	0.708616	1.93192	0	67	Gjb1,Apod,Ermn,Sox10,Myrf,S1pr5,Gatm,Mog,Tppp3,Cnp,Cers2,Wscd1,Serinc5,Mag,Mobp,S100a16,Plekhb1,Fa2h,Gpr37,Hcn2,Gsn,Ndrg1,Ugt8a,Qdpr,Tspan2,Gltp,Car2,Mbp,Csrp1,Arhgef10,Mal,Olig1,Pcyt2,Slc44a1,Ttyh2,Clic4,Sgk1
MEISSNER_BRAIN_HCP_WITH_H3K4ME3_AND_H3K27ME3	9.999e-05	0.0147872	0.478649	1.42503	0	825	Klf4,Nkx6-2,Drd2,Serinc2,Slc43a1,Nxnl2,Ppp1r14a,Igfbp5,Plcg2,Cdca7,Npr1,Cartpt,Nkx2-2,Sowaha,Slc13a3,Rprm,Cpne7,Cbln1,Flvcr2,Mlxipl,Ankrd33b,Tmem98,Htr1b,Hmcn1,Cwh43,Cdc42ep1,Dysf,Slc1a5,Aldh1a2,Mgarp,Egr4,Fgf5,Cdk1,Hjurp,Nxph4,Lama1,Slc12a4,Kdelr3,Rcsd1,Egr2,Carhsp1,Npy5r,Adora2b,Txnip,Stat5a,Ptger4,Dapk2,Zic3,Sfrp1,Adamts8,Fgfr2,Prr5l,Pde8a,Pstpip2,Onecut1,Hhex,Sez6l,Gcnt1,Ccdc3,Atp12a,Aif1l,Cd…
FLORIO_NEOCORTEX_BASAL_RADIAL_GLIA_DN	9.999e-05	0.0147872	0.507594	1.4402	0	138	Apod,Cenpa,Exph5,Nuf2,Fam111a,Cdk1,Kif22,Hjurp,Espl1,Ldlr,Gtse1,Ak4,Fgfr2,Nde1,Dusp10,Ugt8a,Col1a2,Trim59,Pbk,Fbxo5,Cdca2,Hsd17b11,Fancd2,Poc1a,Cks2,Tubb6,Slc15a2,Tmem255a,Hapln1,Sgo2a,Emp1,Mki67,Pttg1,Iqgap3,Cdc20,Spag5,Sparc,Ccna1,Tk1,Fstl1,Ncapg2,Tfpi,Cenpe,Ube2t,Aurka,Birc5,Anxa1,Shcbp1,Arhgap11a,Dlgap5,Lmnb1,Plk1,Aurkb,Adgrf5,Prc1,Msh5,Mybl2,Ube2c,Sertad4,Cdc45
Gemma_GSE73798_Molecular_profile_of_ketamine_in_comparison_to_memantine_and_phencyclidyne_and_other_psychotropic_drugs_[mouse_hippocampus]_timepoint_1.hour_Up	9.999e-05	0.0147872	0.575879	1.59366	0	85	S100a9,Hmgcs2,Asgr1,Igfbp5,Gh,Dnajb1,Dyrk3,Fos,Egr4,Egr2,Ak4,Txnip,Arc,Nr4a3,Gadd45g,Egfr,Sox11,Dusp1,Tnfrsf25,Errfi1,Rbm28,Crem,Clic4,Kif1b,Dok3,Nfil3,Dusp6,Sgk1,Slc6a13,Hsd17b7,Zfp236,Sbk1,Nedd9
Gemma_GSE5429_Hippocampal_gene_expression_profiling_across_8_inbred_strains:_towards_understanding_the_molecular_basis_of_behaviour_strain_BALB.cByJ_Up	9.999e-05	0.0147872	0.41813	1.24287	0	743	Folr1,S100a9,Cyp11a1,Sncg,Gjb1,Tradd,Slc5a11,Asgr1,Krt71,Npy4r,a,Epha8,Gh,Cybb,Sphk1,Bdkrb1,S100a3,Col7a1,Cd82,Klk6,Slc6a9,Aldh1a2,Col4a4,Gstm3,Cdhr5,Lama1,Nppa,Slc12a4,F10,Zic4,Mtmr14,Gtse1,Vwa7,Shmt1,Ager,Pde6b,Lpar1,Hmx1,Tcf7,Stk40,Slc3a1,Klf2,H2-Eb1,Actl6b,Mcm7,Tnnt1,Hcn2,Ret,Id3,Atf5,Socs3,Cd40,Foxa3,Llgl2,Gapdhs,Banp,Mocs1,Relb,Clec3b,Gdf15,Tmem134,Adrb3,Pnmt,Pold1,Timp1,Nog,Cxcr3,Josd2,Vip…
Gemma_GSE117758_Cell-type_specific_transcriptional_profiling_of_glucocorticoid_receptor-dependent_changes_in_the_nucleus_accumbens_cell_type_neuron_Down	9.999e-05	0.0147872	0.463402	1.37401	0	639	Nkx6-2,Plekhh1,Sncg,Ppp1r14a,Apod,Gal,Nkx2-2,Cdc42ep2,Calb2,Gjc2,Gfap,Slc13a3,Sgk2,Rprm,Slc22a4,Sox10,Sphk1,Slc18a3,S1pr5,Cbln1,Tmem100,Slc17a6,Mlxipl,Tmem98,Cd82,Klk6,Slc6a9,Mog,Tppp3,Hapln2,Phlda3,Cnp,Dcn,Cers2,Kcnj16,Wscd1,Car14,Ak4,Hs3st1,Adora2b,Lcat,Trh,Papss2,Arsg,Fgfr2,Mag,Mobp,Slc29a3,Csdc2,Sez6l,Gcnt1,Ccdc3,Rab7b,Fgf1,Cd9,Endod1,Igsf1,Fa2h,Id3,Acss1,Gsn,Gal3st1,Rhog,Ugt8a,Cldn11,Grp,Slc…
Gemma_GSE117758_Cell-type_specific_transcriptional_profiling_of_glucocorticoid_receptor-dependent_changes_in_the_nucleus_accumbens_cell_type_astrocyte_Up	9.999e-05	0.0147872	0.42553	1.2606	0	608	Hspa1a,Klf4,Nkx6-2,Hmgcs2,Hspa1b,Adamts1,Slc13a3,Slc22a4,Rlbp1,Tmem100,Hspb1,Slc14a1,Parp12,Slc6a9,Fos,Tspo,Cxcl2,Slc12a4,Cmtm3,Kcnj16,Wscd1,Ak4,Adora2b,Cdk5rap2,Lcat,Fabp7,Papss2,Sfrp1,Fgfr2,S100a16,Fgf1,Igsf1,Klf2,Nde1,Fzd2,Tubb2b,Id3,Acss1,Socs3,P3h4,Copz2,Cyp4f13,Cyp4f15,Mmrn2,Car2,Csrp1,Tmem51,Rbp1,Egfr,Pdlim4,Slc12a9,Pmp22,Gm2a,Irak2,Slc30a10,Wnt7a,Dusp1,Fbln2,Fcgrt,Ccl3,Ctsz,Micall2,Cth,Fx…
Gemma_GSE72343_Circuit-wide_transcriptional_profiling_reveals_region_specific_gene_co-expression_networks_regulating_depression_susceptibility_timepoint_28.d_chronic.social.defeat.stress_1.h_aggressor.re.exposure_Down	9.999e-05	0.0147872	0.455273	1.34369	0	497	Klf4,S100a9,Slc43a1,Slc18a2,Cybb,Osgin1,Map3k8,Nostrin,Tdo2,Flvcr2,Fas,Hspb1,Slc17a6,Arl4d,Ankrd33b,Dyrk3,Cwh43,Ppbp,Fos,Slc1a5,Rpe65,Kcna5,Zfp189,Cplx3,Tekt5,Angpt1,Chek1,Egr2,Txnip,Arpp19,Nat8f5,Per2,Zic3,Kcne4,Arc,Fam83d,Stbd1,Dusp5,Cd7,Klf2,Sh3bgr,Ly75,Abcg2,Nr4a3,Fzd2,Trib1,Cyp4f15,Alas2,Banp,Wfikkn1,Proser2,Mal2,Foxc1,P2ry14,Cebpb,Stap1,Tekt4,Abhd17b,Ifitm1,Scel,Tcf23,Eif4ebp1,Dusp1,Cth,Adm…
Gemma_GSE72343_Circuit-wide_transcriptional_profiling_reveals_region_specific_gene_co-expression_networks_regulating_depression_susceptibility_timepoint_28.d_chronic.social.defeat.stress_Up	9.999e-05	0.0147872	0.477893	1.39392	0	305	Mycbpap,Pkhd1l1,Hspa1a,Klf4,S100a9,Krtcap3,Plekhh1,Hspa1b,Adamts1,Gjc2,4933411K16Rik,Col7a1,Hspb1,Arl4d,Dnajb1,Col1a1,Fos,Slc39a2,Egr4,Egr2,Cdk5rap2,Fabp7,Abca8a,Fgfr2,Arc,Dusp5,Igsf1,Klf2,Glis1,Nr4a3,Gadd45g,Gadd45b,Erp27,Gapdhs,Wfikkn1,Lamb1,Grin3b,Shkbp1,Stac3,Dusp1,Slc27a3,Ptprv,Esyt3,H2-T24,Tnfrsf25,Ring1,T2,Ctrl,Phldb1,Adamtsl4,Rbm12b1,Man2c1,P4ha1,Kif26b,Erbb3,Carmil3,Onecut2,Pan2,Bambi,Ad…
Gemma_GSE85136_Sex_Differences_in_Nucleus_Accumbens_Transcriptome_Profiles_Associated_with_Susceptibility_versus_Resilience_to_Subchronic_Variable_Stress_genotype_wild.type.genotype_Up	9.999e-05	0.0147872	0.443316	1.29949	0	368	Hspa1a,Klf4,Krtcap3,Nkx6-2,Gjb1,Tradd,Ppp1r14a,Exph5,Gjc2,a,Rprm,S1pr5,1700010I14Rik,Egr4,Exoc3l,Lyrm7,Wscd1,Lcat,Tshz2,Nat8f5,Bend5,Usp27x,Rhag,Frat1,Pde6a,Dusp5,Klf2,Ccdc61,Hcn2,Nr4a3,Tubb2b,Atf5,Copz2,Pop5,Alas2,Josd2,Leo1,Erg,Ecscr,Emilin2,Klhl10,Gng8,Uaca,Ccdc91,H2-T24,Cux2,Rpp25,Reep6,Emx2,Slc5a5,Tmem121,Ino80b,Dhrsx,Efhd1,Poc1a,Galnt6,Mrpl9,Rprml,Hbegf,Ptges3l,Klhl35,Mn1,Ankrd35,Cyp2s1,Stx…
GOBP_OLIGODENDROCYTE_DEVELOPMENT	0.00010001	0.0147872	0.667608	1.75501	0	40	Nkx6-2,Nkx2-2,Sox10,Myrf,Aspa,Tlr2,Lpar1,Mag,Mobp,Fa2h,Gsn,Sox11,Olig1
Park_2011_Coexpression_Hippocampus_Mouse_paleturquoise	0.00010001	0.0147872	0.627539	1.66927	0	46	Asgr1,Slc13a3,Sphk1,Hspb1,Aldh1a2,Omd,Mrgprf,Spp2,Fmod,Foxc1,Aebp1,Uaca,Cd248,S100a11,Enpp1,Slc6a13,Shc1,Fxyd5,Bgn,Gjb2,Mrc1,Ptgis,Anxa2,Serpind1,Fbln1,Slc22a6,Mfap3
Park_2011_Coexpression_Hippocampus_Mouse_skyblue	0.00010001	0.0147872	0.75627	2.01169	0	46	Ppp1r14a,Gjc2,Sgk2,Cd82,Bcas1,Mog,Tppp3,Enpp4,Cnp,Mag,Mobp,Plekhb1,Fa2h,Ndrg1,Rhog,Ugt8a,Cldn11,Tspan2,Lims2,Mbp,Josd2,Rffl,Psat1,Mal,Phldb1,Slc44a1,Efhd1,Chn2,Ttyh2,Clic4,Pllp,Slc35b2,Enpp6,Otud7b,Itgb4
GenWeaver_Stankiewicz2015_GS246610_Acute vs 8 days of social stress in outbred mice hippocampus_Pval001	0.00010001	0.0147872	0.660525	1.74027	0	41	Calb2,Sln,Cbln1,Slc17a6,Zic4,Wfdc2,Fabp7,Zic3,Gpr88,Alas2,Gng8,Htr2c,Col8a1,Trpv4,Ifi27l2a,Lbp,Igfbp2,Zic1,Prkg2,Kl,Cpne9
DESCARTES_FETAL_CEREBRUM_OLIGODENDROCYTES	0.00010003	0.0147872	0.760357	1.98468	0	37	Gjb1,Apod,Nkx2-2,Sox10,Myrf,Nr0b1,Bcas1,Mog,Chad,Hmx1,Mag,Mobp,Fa2h,Tmem212,Gal3st1,Ugt8a,Cldn11,Olig1,Erbb3,Myt1,Scrg1
Oligodendrocyte_All_Cahoy_JNeuro_2008	0.00010005	0.0147872	0.777855	2.00948	0	33	Plekhh1,Gjb1,Ppp1r14a,Sgk2,Bcas1,Mog,Hapln2,Mag,Mobp,Fa2h,Gsn,Gal3st1,Ugt8a,Cldn11,Tspan2,Mbp,Rffl,Mal,Cpm,Gpr62,Galnt6,Erbb3
Oligodendrocyte_Myelinating_Zhang_JNeuro_2014	0.00010005	0.0147872	0.756103	1.95328	0	33	Gjb1,Ppp1r14a,Apod,Cdc42ep2,Aspa,Mog,Tppp3,Hapln2,Arsg,Rftn1,Plekhb1,Hcn2,Gsn,Ndrg1,Cldn11,Mbp,Cenpb,Mal,Efhd1
GOCC_MYELIN_SHEATH	0.00010007	0.0147872	0.697668	1.78662	0	30	Ermn,Gjc2,Cnp,Myo1d,Serinc5,Mag,Mobp,Gsn,Tspan2,Jam3,Mbp,Pllp,Tubb4a
GOBP_POSITIVE_REGULATION_OF_NERVOUS_SYSTEM_PROCESS	0.00010014	0.0147872	0.682347	1.72833	0	27	Itgax,Cartpt,Sox10,Myrf,Egr2,Hgf,Mag,Rims2,Ntsr1,Cst7,Wasf3,P2rx3
GOBP_AXON_ENSHEATHMENT_IN_CENTRAL_NERVOUS_SYSTEM	0.000100583	0.0147872	0.780751	1.91458	0	20	Nkx6-2,Sox10,Myrf,Aspa,Tlr2,Mag,Mobp,Fa2h
GOBP_MORPHOGENESIS_OF_A_BRANCHING_STRUCTURE	0.00019998	0.0222323	0.474475	1.35142	1	152	Drd2,Ermn,Sox10,Lama1,Rdh10,Ar,Myc,Sfrp1,Fgfr2,Hgf,Fgf1,Ddr1,Wnt4,Socs3,Kdr,Prox1,Nog,Nrp1,Sfrp2,Wnt5a,Adm,Met,Casr,Sall1,Tnc,Tbx3,Clic4,Edn1,Bmp4,Hoxb7,Tnf,Spint2,Csf1,Pbx1,Pkd1,Lrp5,St14,Wnt1,Wnt6,Sema3a,Shox2,Fgf2,Spry2,Agtr2,Adamts16,Lrp6,Smad4,Hhip,Col13a1,Acvr1,Lef1,Gcm1,Spry1,Pgr,Bmp2,Wt1,Rbm15,Smo,Srf
GOBP_VASCULAR_PROCESS_IN_CIRCULATORY_SYSTEM	0.00019998	0.0222323	0.460303	1.32752	1	210	Avpr2,Npr1,Slc22a2,Slc13a3,Htr1b,Slc6a9,Slc1a5,Kcna5,Angpt1,Nppa,Slc22a5,Ager,Per2,Abcc9,Klf2,Slc16a7,Abcg2,Slc12a2,Adrb3,Agtr1a,Foxc1,Yes1,Ceacam2,Egfr,Tgfb1,Adm,Slc8a1,Mfsd2a,Slc5a5,Slc44a1,Trpv4,F2r,Arhgap42,Casr,Slc4a4,Slc15a2,Edn1,Atp1a4,Lrp2,Ddah1,Slc22a8,Ucn,Slc6a13,Slc38a3,Hrh1,Tjp2,Dock5,Slc38a5,Slc27a1,Slc7a5,Ptprj,Slco1c1,Dock4,Slc5a1,Bmpr2,Tacr2,Avp,Ceacam1,Fgg,Agtr2,Adora1,Cps1,Adra1…
GOBP_REGULATION_OF_GLIOGENESIS	0.00019998	0.0222323	0.549966	1.50829	1	74	Nkx6-2,Nkx2-2,Gjc2,Sox10,Aspa,Tmem98,Tspo,Tlr2,Egr2,Cers2,Ldlr,Mag,Dusp10,Nog,Sox11,Tgfb1,Bin1,Plag1,Pitx3,Lrp2,Ascl2,Tnf,Nf1,F2,Prkch,E2f1,Nr1d1,Rela,Sirt2,Hes1,Bmp2,Gpr37l1
GOBP_REGULATION_OF_NERVOUS_SYSTEM_PROCESS	0.00019998	0.0222323	0.500528	1.4032	1	107	Itgax,Cartpt,Neto1,Sox10,Myrf,Cbln1,Tmem100,Tmem98,Egr2,Hgf,Mag,Cacng5,Wnt7a,Htr2c,Rims2,Npy2r,Slc8a3,Ntsr1,Cux2,F2r,Nlgn1,Edn1,Cst7,Npff,Klk8,Dlgap3,Igsf11,Wasf3,Avp,P2rx3,Shank3,Ghrl,Adora1,Sh3gl1,Rgs4,Fmr1
GOBP_TUBE_MORPHOGENESIS	0.00019998	0.0222323	0.40859	1.21203	1	655	Folr1,Itgax,Klf4,Ptgs2,Apod,Adamts1,Npr1,Prok1,Tbx4,Sox10,Cybb,Sphk1,Tmem100,Hspb1,Bmper,Angpt1,Lama1,Dcn,Efna1,Smad3,Rdh10,Cela1,Ar,Zic3,Myc,Jup,Sfrp1,Fgfr2,Hgf,Hhex,Fgf1,Prl,Klf2,Vasp,Tctn1,Emilin1,Fzd2,Ddr1,Ret,Wnt4,Cd40,Cyp1b1,Lgr5,Kdr,Mmrn2,Slc12a2,Prox1,Bbs7,Agtr1a,C1galt1,Nog,Sfrp5,Cxcr3,C3,Jam3,Foxc1,Nrp2,Col8a2,Ceacam2,Shb,Nrp1,Ecscr,Sp1,Sox11,Ago2,Krit1,Wnt7a,Gab1,Sfrp2,Wnt5a,Tgfb1,Scri…
GOBP_REGULATION_OF_BLOOD_CIRCULATION	0.00019998	0.0222323	0.452065	1.30851	1	234	Drd2,Avpr2,Npr1,Kcna5,Nppa,Ager,Per2,Jup,Kcne4,Abcc9,Fxyd4,Dsg2,Kcnj14,Bves,Cacng5,Cyp2j6,Agtr1a,Egfr,Zmpste24,Th,Kcnh2,Fxyd1,Slc8a3,Adm,Tbx2,Slc8a1,Srebf1,Cacng3,F2r,Arhgap42,Casr,Scn4b,Des,Bin1,Cacna2d3,Asph,Edn1,Atp1a4,Cacna1f,Kcne1,Hbegf,Ucn,Myl4,Hrh1,Npff,Scn3b,Dock5,Gjc1,Prkaca,Atp1a1,Mef2a,Ptger2,Atp1a3,Dock4,Tnnt2,Thra,Bmpr2,Dsp,Avp,Gata4,Kcnip1,Ada,Fgg,Sema3a,Ghrl,Agtr2,Adora1,Adra1a,Cac…
GOCC_BASAL_PART_OF_CELL	0.00019998	0.0222323	0.455175	1.31396	1	217	Folr1,Slc13a3,Slc14a1,Slc6a9,Slc1a5,Erbb4,Myo1d,Kcnj16,Ldlr,Cldn19,Abcc10,Bsnd,Cldn11,Phldb2,Slc12a2,Car2,Reg1,Stx2,Ceacam2,Krt14,Egfr,Trpc4,Gm2a,Map7,Scrib,Phldb1,Met,Slc4a10,Tgfa,Enpp1,Casr,Stxbp3,Erbb3,Slc39a5,Slc4a4,Slc39a8,Edn1,Slc22a8,Slc6a13,Slc38a3,Abca8b,Slc4a2,Slc40a1,P2ry12,Aqp9,Slc22a7,Pkd1,Slc27a1,Atp1a1,Slc4a1,Slc16a3,Ezr,Slc7a5,Slco1c1,Bmpr2,Itgb4,St14,Dsp,Slc26a6,Numb,Erbin,Kcnq4,…
GOCC_COLLAGEN_CONTAINING_EXTRACELLULAR_MATRIX	0.00019998	0.0222323	0.441658	1.28924	1	313	S100a9,Mfap2,Postn,Adamts1,Cbln1,Kazald1,Col7a1,S100a4,Col1a1,Hmcn1,Col25a1,Omd,Col4a4,Angpt1,Lama1,Dcn,Nppa,Serpina3c,Mmp8,Col3a1,Tnn,Col14a1,Sfrp1,Adamts8,Fgfr2,Spp2,Edil3,Emilin1,Adipoq,Mmrn2,Lamb1,Clec3b,Gdf15,Col1a2,Timp1,Fmod,Aebp1,Col8a2,Emilin2,Sfrp2,Fbln2,Wnt5a,Col5a1,Ctsz,Tgfb1,Chadl,Adamtsl4,Col4a6,Mfap5,Fras1,Col8a1,Zg16,Ntn5,Itih4,Lgals3,Wnt5b,Inhbe,Tnc,Plg,Col26a1,Serpinb12,Hapln1,A…
GOMF_EXTRACELLULAR_MATRIX_STRUCTURAL_CONSTITUENT	0.00019998	0.0222323	0.500099	1.40909	1	117	Mfap2,Postn,Col7a1,Col1a1,Hmcn1,Col25a1,Col4a4,Lama1,Dcn,Col3a1,Col14a1,Edil3,Emilin1,Adipoq,Mmrn2,Lamb1,Col1a2,Fmod,Aebp1,Col8a2,Emilin2,Fbln2,Col5a1,Chadl,Col4a6,Mfap5,Fras1,Col8a1,Tnc,Hapln1,Aspn,Nid2,Sparc,Bgn,Srpx2,Fgl2,Vwa1,Srpx,Fgg
GOMF_RECEPTOR_REGULATOR_ACTIVITY	0.00019998	0.0222323	0.448519	1.30926	1	313	Nts,Ccl28,Gal,Cartpt,Cdc42ep2,Prok1,a,Gh,Osgin1,Fam3d,Metrnl,Fgf5,Cxcl2,Tnfsf10,Nppa,Cmtm3,Calca,Xcl1,Trh,Insl6,Hgf,Fgf1,Prl,Igsf1,Esr2,Wnt4,Adipoq,Tnfsf4,Wfikkn1,Grp,Gdf15,Timp1,Reg1,Wnt7a,Sfrp2,Wnt5a,Ccl3,Tgfb1,Adm,Tgfa,Bdnf,Lgals3,Fgf4,Fgf3,Spp1,Ccl20,Wnt5b,Inhbe,Ccl2,Edn1,Bmp4,Inhbb,Hbegf,Stc2,Il13,Ltb,Tnf,Wnt11,Ucn,Csf1,Guca2a,Vegfc,Npff,Sema6a,F2,Il11,Fnta,Kl,Grn,Mrap2,Angptl8,Sema3d,Inhba,…
DropViz_HC_Endothelial_Flt1_cluster-markers.csv	0.00019998	0.0222323	0.471627	1.35999	1	208	Klf4,Hmgcs2,Ccdc141,Nostrin,Fas,Hspb1,Isg15,Hmcn1,Ddc,Tspo,Zic3,Rsad2,Tcf7,Hhex,Klf2,Abcg2,Id3,Grap,Kdr,Mmrn2,Cp,Lims2,Icam2,Erg,Ecscr,Prom1,Cnn2,Uaca,Fcgrt,Podxl,Sgms1,Tmem204,Gata2,Tbx3,Clic4,Slc39a8,Wfdc1,Edn1,Ppic,Net1,Ets1,Bst2,Slc22a8,Ptprb,Trim47,Slc40a1,Pltp,Foxq1,Slc38a5,Eogt,Fxyd5,Slc7a5,Slco1c1,Emcn,Gimap6,Vim,Vwa1,Capg,Slfn5,Ostf1,Flt1,H2-K1,Rras,Polk,Ceacam1,Prkch,Cgnl1,Rnf144b,Anxa2…
DESCARTES_MAIN_FETAL_MYELOID_CELLS	0.00019998	0.0222323	0.445966	1.30163	1	311	Zdhhc19,Itgax,S100a9,Ptgs2,Cybb,Flvcr2,Gpr84,Tlr2,Egr2,Folr2,Slc29a3,Stx11,Lrrc39,Sez6l,H2-Eb1,Ly75,Nr4a3,Rasgrp4,P2ry14,Fgd2,Asgr2,Igsf21,Cd180,Tbxas1,Mfsd13a,Ctsz,Tifab,Arhgap22,H2-Aa,Slc8a1,Zmynd15,Ncf1,H2-Ea,Trpv4,Tgfa,Chn2,Padi2,Ccr1,Spp1,Scn4b,Mefv,Vnn1,Ccl2,Dmxl2,Jchain,Tmem106a,Ascl2,Csf3r,Cyp2s1,Me1,Hrh1,Gca,Slc38a6,Eya2,Lacc1,P2ry12,Pltp,Aqp9,Rilpl2,Tnfrsf11a,Dlgap3,Camp,Adap2,Fcgr1,Sds…
DESCARTES_MAIN_FETAL_MICROGLIA	0.00019998	0.0222323	0.431064	1.26506	1	387	Itgax,S100a9,Plcg2,Exph5,Cybb,Map3k8,Fam149a,S100a4,Gpr84,Itgal,Tlr2,Egr2,Folr2,Vwa7,Stat5a,Ptger4,Calca,Hgf,Slc29a3,Lrrc39,Acsm5,Apbb1ip,Ly75,Bves,Gadd45b,Erp27,Rasgrp4,C3,Crhbp,Otud1,Fgd2,Col8a2,Gm2a,Irak2,Gcnt2,Cd180,Tbxas1,Ctsz,Gypc,Arhgap22,Batf,Zmynd15,Ncf1,H2-Ea,Bnc2,Rttn,Ccr1,Galnt6,Lgals3,Spp1,Plvap,Traf3ip3,Mefv,Sall1,Bin1,Wdr91,Dok3,Vav1,Gal3st4,Pck2,Csf2rb2,Tmem106a,Tmco4,Csf3r,Cep295…
DESCARTES_FETAL_CEREBELLUM_MICROGLIA	0.00019998	0.0222323	0.441641	1.29102	1	333	Itgax,S100a9,Plcg2,Cybb,Map3k8,Fam149a,S100a4,Gpr84,Itgal,Tlr2,Egr2,Folr2,Vwa7,Stat5a,Ptger4,Slc29a3,Lrrc39,Acsm5,Apbb1ip,Ly75,Gadd45b,Erp27,Rasgrp4,C3,Crhbp,Otud1,Fgd2,Col8a2,Gm2a,Irak2,Cd180,Tbxas1,Ctsz,Gypc,Batf,Zmynd15,Bnc2,Rttn,Ccr1,Galnt6,Lgals3,Spp1,Plvap,Traf3ip3,Mefv,Sall1,Bin1,Wdr91,Dok3,Vav1,Gal3st4,Pck2,Csf2rb2,Tmem106a,Tmco4,Csf3r,Cep295nl,Tnf,Stxbp2,Alox5ap,Csf1,Hrh1,Cd37,Lacc1,P2ry…
DESCARTES_FETAL_CEREBRUM_MICROGLIA	0.00019998	0.0222323	0.453986	1.31331	1	231	Itgax,S100a9,Plcg2,Exph5,Cybb,Gpr84,Itgal,Tlr2,Egr2,Folr2,Calca,Hgf,Slc29a3,Lrrc39,Acsm5,Apbb1ip,Ly75,Bves,Erp27,Rasgrp4,Fgd2,Col8a2,Gcnt2,Cd180,Gypc,Batf,Zmynd15,Ncf1,Bnc2,Rttn,Ccr1,Galnt6,Lgals3,Spp1,Plvap,Traf3ip3,Mefv,Bin1,Vav1,Gal3st4,Pck2,Csf2rb2,Tmem106a,Tmco4,Csf3r,Cep295nl,Csf1,Hrh1,Cd37,P2ry12,Tnfrsf11a,Npl,Adap2,Fcgr1,Dock4,Ly86,Hk2,Csf2ra,Tlr4,Pdk4,Spatc1,St14,Capg,Nfkbid,Cdkn2a,Irf8,…
"Gemma_GSE100236_RNA_sequencing_of_whole,_ventral_and_dorsal_hippocampus_after_different_stress_conditions_treatment_restraint.stress_Up"	0.00019998	0.0222323	0.526088	1.46022	1	89	Klf4,Adamts1,Arl4d,Dnajb1,Fos,Zfp189,Egr2,Txnip,Per2,Stk40,Arc,Dusp5,Klf2,Nr4a3,Trib1,Dusp1,Errfi1,P4ha1,Tbx3,Dusp6,Rin2,Tiparp,Sgk1,Ccdc117,Trim16,Per1,Nedd9,Mafk,Cys1,Gimap6,Epc1,Spry4,Egr1,Irf2bp2,Fosl2,Frmd6,Plk2,Mfap3,Ppp1r15a,Arrdc2,Spry1,Arid5a
Gemma_GSE73798_Molecular_profile_of_ketamine_in_comparison_to_memantine_and_phencyclidyne_and_other_psychotropic_drugs_[mouse_hippocampus]_timepoint_2.hours_Up	0.00019998	0.0222323	0.545001	1.50702	1	84	S100a9,Hmgcs2,Igfbp5,Gh,Dnajb1,Dyrk3,Fos,Egr4,Egr2,Ak4,Txnip,Arc,Klf2,Nr4a3,Egfr,Sox11,Tnfrsf25,Errfi1,Rbm28,Crem,Clic4,Kif1b,Nfil3,Dusp6,Sgk1,Hsd17b7,Zfp236,Slc7a5,Sbk1,Nedd9
Gemma_GSE72343_Circuit-wide_transcriptional_profiling_reveals_region_specific_gene_co-expression_networks_regulating_depression_susceptibility_timepoint_28.d_chronic.social.defeat.stress_1.h_aggressor.re.exposure_Up	0.00019998	0.0222323	0.446927	1.29591	1	247	Mycbpap,Plekhh1,Adamts1,Nkx2-2,Gjc2,Epha8,4933411K16Rik,Atp8a2,Sox10,Col7a1,Cdc42ep1,Cdk5rap2,Vps13c,Morn1,Abca8a,Fgfr2,Igsf1,Gpr37,Glis1,Mks1,Abcc10,Erp27,Gapdhs,Lamb1,Cand2,Egfr,Slc12a9,Klhl10,Ptprv,Col5a1,H2-T24,Myo9b,Ring1,Dock6,Itga7,T2,Phldb1,Pnpla3,Adamtsl4,Filip1,Man2c1,Kif26b,Erbb3,Tnc,Carmil3,Onecut2,Fam228b,Pan2,Myt1,Obsl1,Zfp536,Cdh23,Cep295nl,Klk8,Opn4,Dnah2,Dock5,Ccdc40,Sema6a,Gcfc2…
Gemma_GSE72343_Circuit-wide_transcriptional_profiling_reveals_region_specific_gene_co-expression_networks_regulating_depression_susceptibility_timepoint_28.d_chronic.social.defeat.stress_Down	0.00019998	0.0222323	0.422801	1.24489	1	444	Cyp11a1,Slc43a1,Ccl28,Cybb,Osgin1,Tdo2,Slc17a6,Gpr84,Cwh43,Ppbp,Lpar6,Slc1a5,Rpe65,Fam111a,Hrct1,Cplx3,Tekt5,Angpt1,Tnfsf10,Slc25a16,Per2,Zic3,Bend5,Kcne4,Frat1,Abcc9,Hhex,Gcnt1,Cd7,Sh3bgr,Ly75,Abcg2,Fzd2,Id3,Cyp4f15,Alas2,Mal2,Rassf9,Foxc1,Lcmt2,Stap1,Erg,Igsf21,Ifitm1,Scel,Ecscr,Tcf23,Prom1,Eif4ebp1,Fbxo5,Tifab,Adm,Tbx2,Clec2d,Hrh3,Arhgap22,Podxl,Cd248,Mfsd2a,Gpcpd1,Tmem204,Gata2,Lsp1,Clec4a3,D…
GOMF_EXTRACELLULAR_MATRIX_STRUCTURAL_CONSTITUENT_CONFERRING_TENSILE_STRENGTH	0.00020012	0.0222323	0.656626	1.68648	1	31	Col7a1,Col1a1,Col25a1,Col4a4,Col3a1,Col14a1,Col1a2,Col8a2,Col5a1,Col4a6,Col8a1
GOMF_STEROID_HYDROXYLASE_ACTIVITY	0.000200341	0.0222323	0.676456	1.70072	1	25	Cyp11a1,Cyp2f2,Cyp7a1,Cyp2j6,Cyp1b1,Cyp1a2,Cyp11b1,Cyp2c39,Cyp2s1,Cyp2c38,Cyp17a1,Cyp19a1,Cyp3a11,Cyp2c29,Cyp27a1,Cyp1a1
HP_PSEUDOBULBAR_SIGNS	0.000200341	0.0222323	0.669627	1.68355	1	25	Aspa,Gm2a,B4galnt1,Adgrg1,Pus3,Dnmt1,Srpx2,Sec31a,Prph,Lmnb1,Fbln1,Cyp27a1
GOMF_OXIDOREDUCTASE_ACTIVITY_ACTING_ON_PAIRED_DONORS_WITH_INCORPORATION_OR_REDUCTION_OF_MOLECULAR_OXYGEN_REDUCED_FLAVIN_OR_FLAVOPROTEIN_AS_ONE_DONOR_AND_INCORPORATION_OF_ONE_ATOM_OF_OXYGEN	0.000201633	0.0222323	0.740668	1.80313	1	19	Cyp2f2,Cyp2j6,Cyp4f13,Cyp4f15,Cyp1b1,Cyp1a2,Cyp2c39,Cyp2s1,Cyp4f14,Cyp2c38,Cyp19a1,Cyp3a11,Cyp2c29,Cyp1a1
Gemma_GSE81672_Ketamine_and_Imipramine_Reverse_Transcriptional_Signatures_of_Susceptibility_and_Induce_Resilience-Specific_Gene_Expression_Profiles_NACC_treatment_ketamine_Up	0.000204436	0.0222989	0.830581	1.94451	1	14	Gjc2,Sox10,Cd82,Cdc42ep1,Gatm,Cnp,Cers2,Wscd1,Gsn,Car2
GOBP_ENZYME_LINKED_RECEPTOR_PROTEIN_SIGNALING_PATHWAY	0.00029997	0.0285525	0.388153	1.15563	2	827	Folr1,Hspa1a,Tradd,Igfbp5,Apod,Npr1,Epha8,Gh,Cybb,Tmem100,Hspb1,Bmper,Col1a1,Fos,Fstl4,Rpe65,Erbb4,Fgf5,Angpt1,Dcn,Nppa,Efna1,Col3a1,Smad3,Txnip,Stat5a,Ar,Sfrp1,Fgfr2,Mbd5,Onecut1,Hgf,Efnb3,Hhex,Cd7,Fgf1,Prl,Igsf1,Emilin1,Nr4a3,Ddr1,Ret,Wnt4,Ptprr,Socs3,Ghr,Adipoq,Shc3,Igfbp1,Kdr,Mmrn2,Wfikkn1,Esrp1,Gdf15,Col1a2,Rasgrp4,Nog,Fmod,Sfrp5,Lemd2,Foxc1,Yes1,Nrp2,Stap1,Ceacam2,Shb,Egfr,Nrp1,Sox11,Gcnt2,…
GOBP_G_PROTEIN_COUPLED_RECEPTOR_SIGNALING_PATHWAY	0.00029997	0.0285525	0.406016	1.20342	2	625	Nts,Drd2,Avpr2,Ccl28,Gal,Npr1,Arhgef5,Cartpt,Pde7b,Prok1,Sphk1,Bdkrb1,S1pr5,Gpr45,Gpr84,Htr1b,Klk6,Lpar6,Gabra6,Homer3,Nxph4,Cxcl2,Actn2,Nppa,Npy5r,Htr6,Mrgprf,Adora2b,Gnat2,Ptger4,Calca,Xcl1,Trh,Pde6b,Pde8a,Lpar1,Pde6a,Glra2,Gpr37,Tas2r119,Gpr88,Fzd2,Pde10a,Lgr5,Grp,Slc12a2,Adrb3,Agtr1a,Car2,Pde8b,Rasgrp4,Cxcr3,C3,P2ry14,Vipr2,Fgd2,Kiss1r,Adgrl2,Gng8,Gipr,Ccl3,Htr2c,Npy2r,Opn3,Cdk5r1,Ntsr1,Npy1r…
GOBP_EXCRETION	0.00029997	0.0285525	0.585625	1.57564	2	54	Drd2,Avpr2,Npr1,Clcnkb,Adora2b,Abcg2,Guca2b,Agtr1a,Cldn16,Gnai2,Cln3,Edn1,Abcg8,Aqp9,Chrnb2,Tacr2,Clcnka,Avp,Nphp1,Atp6v0a4,Amn,Agtr2,Adora1,Adra1a,Nedd4l,Kcnj1
GOBP_GLIAL_CELL_DIFFERENTIATION	0.00029997	0.0285525	0.4695	1.34432	2	172	S100a9,Nkx6-2,Nkx2-2,Sox10,Myrf,Aspa,Tmem98,Fgf5,Cdk1,Tlr2,Cnp,Egr2,Ldlr,Ager,Lpar1,Mag,Mobp,Fa2h,Dusp10,Gsn,Ndrg1,Tspan2,Nog,Egfr,Trpc4,Sox11,Arhgef10,Tgfb1,Mxra8,Slc8a3,Olig1,Erbb3,Bin1,Tnf,Slc45a3,Bok,Pou3f2,Nf1,F2,Epha4,Nrros,Grn,Mapk3,Itgb4,Tlr4,Wasf3,Vim,Myoc,Cspg5,Cdk6,Nr1d1,Rela,Lef1,Adgrg6,Gcm1,Eif2b4,Bace2,Sirt2,Abca2,Hes1,Bmp2,Gpr37l1
GOBP_REGULATION_OF_ENDOTHELIAL_CELL_MIGRATION	0.00029997	0.0285525	0.478384	1.3573	2	139	Klf4,Ptgs2,Hspb1,Bmper,Angpt1,Dcn,Efna1,Stat5a,Jup,Fgf1,Cd40,Kdr,Mmrn2,Prox1,Nrp2,Ceacam2,Nrp1,Sp1,Krit1,Wnt7a,Wnt5a,Tgfb1,Met,Gata2,Fgf4,Edn1,Bmp4,Rin2,Ets1,Tnf,Vegfc,Rhob,Nf1,Sh3bp1,Sparc,Fgfr1,Grn,Bmpr2,Srpx2,Nus1,Calr,Rras,Ceacam1,Fgf2,Dnaja4,Agtr2,Anxa1,Adamts9,Plk2,Anxa3,Pdpk1
GOBP_NEGATIVE_REGULATION_OF_LOCOMOTION	0.00029997	0.0285525	0.443156	1.28126	2	227	Klf4,Drd2,Ccl28,Igfbp5,Apod,Erbb4,Dcn,Cers2,Col3a1,Tnn,Ptger4,Jup,Sfrp1,Cldn19,Emilin1,Dusp10,Wnt4,Rgn,Ptprr,Trib1,Adipoq,Cyp1b1,Mmrn2,Phldb2,Timp1,Nog,Stap1,Nrp1,Krit1,Dusp1,Sfrp2,Wnt5a,Tgfb1,Dach1,Cldn3,Osbpl8,Padi2,Clic4,Adgrg1,Ap1ar,Cdh1,Tnf,Wnt11,Spint2,Rhob,Sema6a,Lrch1,Nf1,Ptprj,Sema3d,Calr,Sema4d,Ada,Rras,Ptpro,Arhgdib,Sema3a,Fgf2,Ghrl,Bmpr1a,Dnaja4,Agtr2,Adora1,Adamts9,Bmp5,Adtrp,Rap2c,W…
GOBP_NERVOUS_SYSTEM_PROCESS	0.00029997	0.0285525	0.394994	1.17283	2	698	Itgax,Pkhd1l1,Nkx6-2,Drd2,Nxnl2,Scn4a,Cartpt,Neto1,Sox10,Myrf,Car6,Bdkrb1,Rlbp1,Cbln1,Tmem100,Tmem98,Col1a1,Hmcn1,Gatm,Fos,Gabra6,Rpe65,Cplx3,Tlr2,Egr2,Rdh10,Ldlr,Gnat2,Tulp2,Ager,Pde6b,Hgf,Mag,Arc,Cldn19,Pde6a,Glra2,Mme,Tas2r119,Gpr88,Cacng5,Fzd2,Neurog1,Crygn,Cyp1b1,Gabrq,Pip,Grap,Bbs7,Sfrp5,Jam3,Mbp,Dcdc2a,Crhbp,Eml2,Rp2,Cebpb,Egfr,Clcn1,Gm2a,Zmpste24,Hsf4,Wnt7a,Htr2c,Rims2,Th,Tifab,Npy2r,Six3…
GOBP_EPITHELIAL_TUBE_MORPHOGENESIS	0.00029997	0.0285525	0.444868	1.2903	2	249	Folr1,Itgax,Lama1,Smad3,Rdh10,Ar,Zic3,Myc,Sfrp1,Fgfr2,Fgf1,Vasp,Tctn1,Fzd2,Ddr1,Ret,Wnt4,Lgr5,Kdr,Prox1,Bbs7,Nog,Nrp1,Sox11,Sfrp2,Wnt5a,Tgfb1,Scrib,Adm,Tbx2,Met,Mical2,Casr,Kif26b,Sall1,Tnc,Tbx3,Clic4,Edn1,Bmp4,Lrp2,Hoxb7,Cep290,Tnf,Wnt11,Spint2,Mthfd1l,Csf1,Rhob,Vangl2,Pbx1,Ccdc40,Pkd1,Prkaca,Epha4,Dvl3,Lrp5,St14,Gata4,Tbr1,Lzts2,Mesp1,Wnt1,Wnt6,C2cd3,Fgf2,Spry2,Agtr2,Bmp5,Adamts16,Lrp6,Ahi1,Sma…
MANNO_MIDBRAIN_NEUROTYPES_HPERIC	0.00029997	0.0285525	0.401713	1.19031	2	616	Ptgs2,Sertad1,Ms4a8a,Ppp1r14a,Adamts1,Cdc42ep2,Pde7b,Shisa3,Nostrin,Hspb1,Fabp4,Isg15,Lpar6,Fos,Ccm2l,Dcn,Rcsd1,Egr2,Zic4,Col3a1,Tnn,Adora2b,Tulp2,Txnip,Krt5,Myc,Serinc5,Papss2,Pde8a,Kcne4,Rftn1,Abcc9,Rbms1,Ccdc3,Dusp5,Cd9,Emilin1,Ifi44,Nr4a3,Id3,Naaladl1,Gadd45b,Gsn,Socs3,Zbtb38,Lamb1,Slc12a2,Gdf15,Car2,Col1a2,Pde8b,Timp1,Foxc1,P2ry14,Klhl15,Casp4,Pmp22,Uaca,Eml3,Gab1,Tes,Myof,Fcgrt,Tgfb1,Tbx2,F…
LEIN_MEDULLA_MARKERS	0.00029997	0.0285525	0.5561	1.51354	2	65	Slc34a1,Slc17a6,Slc6a9,Phlda3,Serpina3c,Dlk1,Ldlr,Ar,Myc,Kcnj14,Esyt1,Entpd3,Klhl36,P2ry14,Pmp22,Spp1,Ankrd35,Tat,Slc45a3,Pcsk6,Fstl1,Sv2c,Fnta,Mrap2,Slc26a6,Adgre5,Capn1
Gemma_GSE117758_Cell-type_specific_transcriptional_profiling_of_glucocorticoid_receptor-dependent_changes_in_the_nucleus_accumbens_cell_type_neuron_Up	0.00029997	0.0285525	0.399147	1.18354	2	640	Klf4,Drd2,Mfap2,Cdca7,Cenpa,Mis18a,Fos,Fstl4,Kcna5,Dcx,Cdk1,Ccm2l,Hjurp,Actn2,Espl1,Gtse1,Islr2,Rsad2,Arc,Actl6b,Slc35d3,Mcm7,Gpr88,Tubb2b,Pde10a,Spata2l,Alas2,Pcdh10,Mmrn2,Cdh8,Fam78a,Pold1,Mbp,Shb,Gipc2,Sox11,Gcnt2,Csrnp3,Syndig1l,Wnt7a,Dusp1,Pbk,Ptprv,Lpl,Cdk5r1,B4galnt1,Cdca2,Hrh3,Tnfrsf25,Podxl,Incenp,Dmtn,E2f2,Reep6,Rasgef1a,Fancd2,Kalrn,Rxrg,Grm4,Cacng3,Dhrsx,Igfbpl1,Foxp1,Tmem204,Gpr83,Gr…
GOBP_REGULATION_OF_LEUKOCYTE_MEDIATED_CYTOTOXICITY	0.00030003	0.0285525	0.590524	1.5708	2	46	Slc22a13,Ager,Xcl1,Ncr1,Stap1,Ceacam2,H2-Ea,Vav1,H2-M3,Nos2,Serpinb9,Fcgr2b,Arg1,H2-K1,Azgp1,Ceacam1,Cxcl5,Ripk3,Arrb2,Dnase1,Klrd1
Mural_Pericyte_Zhang_JNeuro_2014	0.00030015	0.0285525	0.644957	1.66239	2	32	Postn,Col1a1,Aldh1a2,Dcn,Col3a1,Rdh10,Kcne4,Cyp1b1,Clec3b,Col1a2,Fmod,Errfi1,Slc6a13,Emp1,Fstl1,Gjb2
GOMF_NEUROPEPTIDE_HORMONE_ACTIVITY	0.000301175	0.0285525	0.666098	1.65925	2	23	Nts,Gal,Cartpt,a,Nppa,Calca,Grp,Ucn,Npff,Avp,Penk,Nmb,Cck,Oxt
GOBP_OSSIFICATION	0.00039996	0.0314234	0.43153	1.25869	3	305	Igfbp5,Kazald1,Sgms2,Slc34a1,Col1a1,Isg15,Omd,Egr2,Smad3,Tnn,Ptger4,Sfrp1,Fgfr2,Hgf,Id3,Wnt4,Clec3b,Col1a2,Nog,Foxc1,Cebpb,Asgr2,Egfr,Sox11,Rdh14,Zmpste24,Sfrp2,Wnt5a,Tgfb1,Fbxo5,Slc8a1,Fhl2,Enpp1,Casr,Fzd1,Ccr1,Spp1,Tnc,Bambi,Bmp4,Mn1,Tnf,Satb2,Aspn,Wnt11,Csf1,Vegfc,Inppl1,Rorb,Alpl,Pbx1,Dmp1,Phex,Tnfrsf11a,Prkaca,Nf1,Sparc,Junb,Snx10,Thra,Gli1,Kl,Mapk3,Snai1,Bmpr2,Lrp5,Ostf1,Tmem119,Cdh11,Sema4…
GOBP_CARDIAC_CHAMBER_MORPHOGENESIS	0.00039996	0.0314234	0.501895	1.40094	3	99	Adamts1,Tnnc1,Npy5r,Fgfr2,Fzd2,Prox1,Nog,Foxc1,Nrp2,Nrp1,Sox11,Sfrp2,Wnt5a,Tgfb1,Npy2r,Tbx2,Fhl2,Tbx3,Bmp4,Lrp2,Wnt11,Tnnt2,Bmpr2,Heyl,Gata6,Dsp,Gata4,Tgfbr3,Mesp1,Shox2,Bmpr1a,Bmp5,Smad4,Smad6,Acvr1,Adgrg6,Col11a1,Gsk3a,Robo1,Hes1,Bmp2,Rbm15,Tek,Smo,Srf,Trp53
GOBP_VASCULAR_TRANSPORT	0.00039996	0.0314234	0.536193	1.47184	3	75	Slc22a2,Slc13a3,Slc6a9,Slc1a5,Slc22a5,Ager,Abcc9,Slc16a7,Abcg2,Slc12a2,Mfsd2a,Slc5a5,Slc44a1,Slc4a4,Slc15a2,Atp1a4,Lrp2,Slc22a8,Slc6a13,Slc38a3,Slc38a5,Slc27a1,Slc7a5,Slco1c1,Slc5a1
GOBP_KERATINOCYTE_DIFFERENTIATION	0.00039996	0.0314234	0.493358	1.38058	3	104	Krt71,Exph5,Txnip,Krt5,Jup,Dsg2,Krt24,Foxc1,Krt15,Krt14,Scel,Krt8,Wnt5a,Reg3g,Opn3,Pkp1,Errfi1,Pkp4,Krt12,Cnfn,Ift74,Clic4,Zfp36l1,Trim16,Pcsk6,Krt25,Irf6,Sfn,Krt1,Tmem79,St14,Dsp,Evpl,Fosl2,Capn1,Prkch,Anxa1,Perp
GOBP_KERATINIZATION	0.00039996	0.0314234	0.570335	1.52268	3	48	Krt71,Krt5,Jup,Dsg2,Krt24,Krt15,Krt14,Krt8,Pkp1,Pkp4,Krt12,Cnfn,Pcsk6,Krt25,Sfn,Krt1,Tmem79,St14,Dsp,Evpl,Capn1,Perp
GOBP_MOLTING_CYCLE	0.00039996	0.0314234	0.545374	1.48687	3	67	Tradd,Igfbp5,Krt71,Gal,Fgfr2,Fa2h,Lgr5,Ldb2,Krt14,Egfr,Zmpste24,Wnt5a,Apcdd1,Farp2,Tnf,Foxq1,Krt25,Ngfr,Snai1,Per1,Inhba,Tmem79
GOBP_OLIGODENDROCYTE_DIFFERENTIATION	0.00039996	0.0314234	0.526331	1.45218	3	81	Nkx6-2,Nkx2-2,Sox10,Myrf,Aspa,Tmem98,Tlr2,Cnp,Lpar1,Mag,Mobp,Fa2h,Dusp10,Gsn,Tspan2,Trpc4,Sox11,Slc8a3,Olig1
GOBP_MESENCHYMAL_CELL_DIFFERENTIATION	0.00039996	0.0314234	0.460317	1.31954	3	177	Folr1,Sox10,S100a4,Tmem100,Col1a1,Aldh1a2,Erbb4,Efna1,Smad3,Rdh10,Sfrp1,Alx1,Fgfr2,Hgf,Fam83d,Ret,Wnt4,Phldb2,Nog,Foxc1,Nrp2,Nrp1,Sox11,Gcnt2,Sfrp2,Wnt5a,Tgfb1,Tiam1,Phldb1,Spred3,Ddx17,Bambi,Edn1,Bmp4,Wnt11,Sema6a,Fgfr1,Has2,Pef1,Mapk3,Snai1,Heyl,Sema3d,Nrtn,Sema4d,Tgfbr3,Pofut2,Vasn,Sema3a,Radil,Bmpr1a,Spry2,Bmp5,Lrp6,Smad4,Msx1,Dab2,Acvr1,Lef1,Spry1,Ldlrad4,Hes1,Bmp2,Pitx2,Dab2ip,Tcf7l2,Smo,Ep…
GOBP_NEGATIVE_REGULATION_OF_SECRETION	0.00039996	0.0314234	0.486085	1.37556	3	129	Drd2,Cartpt,Fam3d,Htr1b,Npy5r,Trh,Sfrp1,Rsad2,Neurog1,Adipoq,Crhbp,Ceacam2,Tifab,Npy2r,Hrh3,Srebf1,Kalrn,Gnai2,F2r,Stxbp3,Erbb3,Rhbdf1,Edn1,Inhbb,Ucn,Rab11fip3,Npff,Psmd9,P2ry12,Slc30a1,Fcgr2b,Il11,Inhba,Tacr2,Inha,Syt4,Grm7,Pla2r1,Ada,Ceacam1,Vamp8,Ghrl,Agtr2,Adora1,Trim9,Anxa1,Rhbdf2,Adtrp,Fmr1,Ucp2,P2ry1,Nmb,Syt11,Oxt,Cd300a,Vamp3
GOBP_MESENCHYME_DEVELOPMENT	0.00039996	0.0314234	0.451179	1.30192	3	214	Folr1,Sox10,S100a4,Tmem100,Col1a1,Aldh1a2,Erbb4,Efna1,Smad3,Rdh10,Myc,Sfrp1,Alx1,Fgfr2,Hgf,Fam83d,Ret,Wnt4,Phldb2,Nog,Foxc1,Nrp2,Nrp1,Sox11,Gcnt2,Sfrp2,Wnt5a,Tgfb1,Tbx2,Tiam1,Phldb1,Bnc2,Spred3,Erbb3,Ddx17,Bambi,Edn1,Bmp4,Wnt11,Meox1,Zfp36l1,Sema6a,Fgfr1,Has2,Pef1,Mapk3,Snai1,Bmpr2,Heyl,Sema3d,Gata4,Amh,Nrtn,Sema4d,Tgfbr3,Mesp1,Pofut2,Vasn,Sema3a,Radil,Bmpr1a,Spry2,Bmp5,Lrp6,Smad4,Msx1,Dab2,Acvr1…
GOBP_HEPATICOBILIARY_SYSTEM_DEVELOPMENT	0.00039996	0.0314234	0.483745	1.36533	3	122	Aldh1a2,Smad3,Ak4,Zic3,Onecut1,Hgf,Fgf1,Wnt4,Rgn,Qdpr,Prox1,Lims2,Reg1,Cebpb,Ceacam2,Egfr,Zmpste24,Hnf1b,Met,Ptpn3,Onecut2,Man2a1,Pck2,Hmgcl,Ccdc40,Pkd1,Nf1,Cpb2,Gli1,Gnpnat1,Gata6,E2f7,Arg1,Aurka,Tgfbr3,Ada,Mesp1,Ceacam1,Wnt1,Sec63,Pcna,Dbp,Anxa1,Cps1,Rela,Ucp2,Cyp1a1,Pik3ca
GOBP_IMPORT_ACROSS_PLASMA_MEMBRANE	0.00039996	0.0314234	0.494537	1.40024	3	130	Folr1,Slc43a1,Slc22a2,Slc22a4,Slc34a1,Slc6a9,Slc1a5,Slc12a4,Folr2,Kcnj16,Per2,Abcc9,Atp12a,Kcnj14,Hcn2,Slc12a2,Slc12a9,Slc12a8,Kcnj13,Kcnh2,Slc8a3,Ntsr1,Slc8a1,Trpv4,Slc36a1,Slc39a5,Slc39a8,Slc15a2,Atp1a4,Lrp2,Kcnk9,Slc6a13,Slc30a1,Slc27a1,Atp1a1,Slc7a5,Slc24a1,Atp1a3,Slc5a1,Slc39a10,Slc2a5,Slc39a6,Slc15a3,Atp1b2,Rgs4,Slc7a11,Rgs2,Kcnj1,Kcnj9,Trpv6,Slc9a3
GOMF_DNA_BINDING_TRANSCRIPTION_FACTOR_ACTIVITY	0.00039996	0.0314234	0.394153	1.17075	3	714	Klf4,Nkx6-2,Nkx2-2,Tbx4,Sox10,Myrf,Mlxipl,Fos,Zfp354b,Tcfl5,Egr4,Zfp189,Zbtb34,Egr2,Zic4,Smad3,Zfp182,Zfp105,Tshz2,Stat5a,Ar,Zic3,Myc,Alx1,Hmx1,Onecut1,Hhex,Zbtb12,Klf2,Zfp131,Glis1,Esr2,Nr4a3,Atf5,Neurog1,Foxa3,Zbtb38,Relb,Zhx2,Prox1,Zfp691,Foxc1,Cebpb,Aebp1,Erg,Irf7,Sp1,Sox11,Tcf23,Myf6,Csrnp3,Hsf4,Lhx4,Ebf4,Hbp1,Zfp575,Dach1,Six3,Mtf1,Tfap4,Tbx2,Foxs1,Six5,Vax2,Cux2,Batf,Hnf1b,Olig1,E2f2,Emx2,…
Endothelial_All_Zeisel_Science_2015	0.00039996	0.0314234	0.436887	1.26797	3	254	Hmgcs2,Ccdc141,Arhgef5,Nostrin,Hmcn1,Exoc3l,Ccm2l,Tnfsf10,Zic3,Tdrp,Tcf7,Abcc9,Clec1a,Ly75,Megf6,Ptprr,Cd40,Kdr,Mmrn2,Lamb1,Atp10d,Proser2,Palmd,Ctsw,Icam2,Sp1,Prom1,Tes,Fbln2,Ankrd23,Dach1,Podxl,Pggt1b,Sgms1,Gpcpd1,Gata2,Slco5a1,Apcdd1,Ptpn12,Gpx7,Man2a1,Edn1,Akap13,Ttc32,Adamts10,Slc22a8,Ptprb,Lrrc8c,Atp11c,Dennd3,Serpinb9,Vegfc,Rapgef4,Foxq1,Slc38a5,Slc30a1,Ets2,Lrch1,Eogt,Cdc42ep3,Slc7a5,Sipa…
Neuron_Pyramidal_Cortical_Zeisel_Science_2015	0.00039996	0.0314234	0.462322	1.32618	3	181	Tnnc1,Myh3,Exph5,Epha8,Rprm,Kazald1,Arl4d,Kcnh5,Cwh43,Fstl4,Rps6ka3,Lsm11,Calml3,Islr2,Cpa2,Arpp19,Gpr88,Pde8b,Igsf21,Col5a1,Opn3,Ntsr1,Pip5k1c,Krt12,Ntn5,Scn4b,Myl4,Asap1,Nxph3,Atp1a1,Prkg2,Medag,Dock3,Prrt3,Cpne9,Klhl40,Srpx2,Camk2n1,Sult2b1,Arpp21,Numb,Gfra2,Tbr1,Ppm1l,Galt,Sema3a,Zfp367,Myrip,E2f1,Kcnh7,Foxp2,Scube1,Gdpd5,Gpr26,Rangap1,Fhod3,Adrb1,Kcnj9,Ly6g6e,Camkk2,Sdk2,Atp2b2,Hs3st2,Htr1f,…
FAN_EMBRYONIC_CTX_BIG_GROUPS_BRAIN_ENDOTHELIAL	0.00039996	0.0314234	0.433988	1.26581	3	304	Klf4,Sertad1,Ppp1r14a,Mfap2,Pde7b,Nostrin,Cd82,Isg15,Cdc42ep1,Dcn,Efna1,Cers2,Col3a1,Papss2,Pde8a,S100a16,Ccdc3,Cd9,Abcg2,Rell1,Id3,Kdr,Lamb1,Clec3b,Slc12a2,Car2,Col1a2,Pde8b,Timp1,Foxc1,Yes1,Aebp1,Erg,Pmp22,Ecscr,Cnn2,Uaca,Tes,Foxs1,Dock6,Cd248,Mfsd2a,Gpcpd1,Tmem204,Ttyh2,Sorbs3,Tubb6,Apcdd1,Rgs3,Clic4,Slc39a8,Ppic,Dusp6,Wfs1,Ets1,Rhoc,Ptprb,Cobll1,Slc38a3,Slc40a1,Rapgef4,Foxq1,Slc38a5,Ets2,Nid2…
FLORIO_NEOCORTEX_BASAL_RADIAL_GLIA_UP	0.00039996	0.0314234	0.45856	1.31869	3	193	Pde7b,Aspa,Slc17a6,Slc14a1,Bmper,Fgf5,Tnfsf10,Smad3,Rsad2,Kcne4,Rhag,Abcc9,Fam83d,Pde6a,Bves,Sapcd2,Tmem212,Esrp1,Slfn3,Fmod,Yes1,Icam2,Ceacam2,Nrp1,Adgrl2,Tes,Wnt5a,Upk1b,Htr2c,Npy2r,Ppp1r3b,Cux2,E2f2,Col8a1,Ccnf,Bnc2,Gpr83,Plxna4,Mefv,Isg20,Apcdd1,Itgbl1,Ets1,Bend7,Dock5,Eogt,Ttc39b,Rgs5,Irf6,Ptprj,Sv2c,Mrap2,E2f7,Sele,Flt1,Chdh,Pla2r1,Trim66,Ceacam1,Cgnl1,Arhgap24,Penk,Adamts9,Ebpl,Cenpi,Adtrp…
"Gemma_GSE100236_RNA_sequencing_of_whole,_ventral_and_dorsal_hippocampus_after_different_stress_conditions_treatment_swim.stress_Up"	0.00039996	0.0314234	0.525	1.44747	3	80	Klf4,Adamts1,Arl4d,Dnajb1,Fos,Zfp189,Egr2,Txnip,Stk40,Arc,Dusp5,Klf2,Nr4a3,Trib1,Dusp1,Errfi1,P4ha1,Cirbp,Dusp6,Rin2,Tiparp,Sgk1,Trim16,Per1,Nedd9,Mafk,Gimap6,Spry4,Egr1,Irf2bp2,Fosl2,Frmd6,Plk2,Ppp1r15a,Arrdc2,Spry1,Arid5a
"Gemma_GSE100236_RNA_sequencing_of_whole,_ventral_and_dorsal_hippocampus_after_different_stress_conditions_treatment_novelty.stress_Up"	0.00039996	0.0314234	0.515469	1.43294	3	91	Klf4,Adamts1,Arl4d,Dnajb1,Fos,Zfp189,Egr2,Txnip,Per2,Stk40,Arc,Dusp5,Klf2,Nr4a3,Trib1,Dusp1,Errfi1,P4ha1,Tbx3,Dusp6,Rin2,Tiparp,Sgk1,Ccdc117,Trim16,Per1,Nedd9,Mafk,Cys1,Gimap6,Epc1,Spry4,Egr1,Irf2bp2,Fosl2,Frmd6,Plk2,Mfap3,Ppp1r15a,Arrdc2,Spry1,Arid5a
Gemma_GSE85136_Sex_Differences_in_Nucleus_Accumbens_Transcriptome_Profiles_Associated_with_Susceptibility_versus_Resilience_to_Subchronic_Variable_Stress_genotype_wild.type.genotype_Down	0.00039996	0.0314234	0.411767	1.21437	3	478	Itgax,Cdhr1,Avpr2,Gfap,Slc22a4,Cybb,Col7a1,Trappc6a,Slc14a1,Itgal,Parp12,Lpar6,Fam111a,Wsb1,Tlr2,Txnip,Ctse,Sfrp1,Rsad2,Stbd1,Herc6,Cd9,Abcc10,Socs3,Arhgap45,Cxcr3,C3,Oas1b,Rp2,Fgd2,Slc12a9,Insrr,Shkbp1,Unc5cl,Esyt3,Col5a1,Ccl3,Ankrd23,Mxra8,Kcnh2,Fbxo5,Clec2d,Arhgap22,Zmynd15,Trim25,F2r,Arhgap6,Rttn,Lsp1,Ccr1,Lgals3,Man2c1,Plvap,Traf3ip3,Carmil3,Ddx17,Celf3,Fam228b,Ccl2,Pan2,Dok3,Srsf7,Tmem255a,…
Gemma_GSE85136_Sex_Differences_in_Nucleus_Accumbens_Transcriptome_Profiles_Associated_with_Susceptibility_versus_Resilience_to_Subchronic_Variable_Stress_genotype_Dnmt3a.mouse.DNA.methyltransferase.3A_Homozygous.negative_Up	0.00039996	0.0314234	0.400846	1.18696	3	599	Hspa1a,Klf4,Krtcap3,Cdhr1,Nkx6-2,Gjb1,Tradd,Ppp1r14a,Igfbp5,Gjc2,a,Gfap,Rprm,S1pr5,Trappc6a,Slc14a1,Parp12,Egr4,Exoc3l,Enpp4,Tlr2,Egr2,Cmtm3,Ldlr,Wscd1,Txnip,Lcat,Nat8f5,Sfrp1,Rsad2,Prr5l,Stbd1,Pde6a,Cd9,Klf2,Ccdc61,Hcn2,Rell1,Nr4a3,Id3,Acss1,Atf5,Socs3,Copz2,Arhgap45,Cdk2,Mal2,Pold1,Cxcr3,Oas1b,Josd2,Csrp1,Emilin2,Safb,Gng8,Shkbp1,Unc5cl,Col5a1,Ccl3,Cenpb,H2-T24,Mxra8,Kcnh2,Arhgap22,Cux2,Rpp25,R…
HARRIS_BRAIN_CANCER_PROGENITORS	0.00040016	0.0314234	0.624038	1.62431	3	36	Kazald1,S100a4,Ddc,Ninj2,Papss2,Mlip,Tmem212,Foxa3,Casp4,Wnt5a,Arhgap6,Larp6,Bgn,Enpp6,Srpx2,Aox1,Capg
Oligodendrocyte_Mature_Darmanis_PNAS_2015	0.000404694	0.0314234	0.745198	1.78932	3	17	Gjb1,Ermn,Cndp1,Klk6,Lpar1,Mag,Mobp,Ugt8a,Cldn11
GOBP_POSITIVE_REGULATION_OF_MYELINATION	0.000405803	0.0314234	0.742197	1.77049	3	16	Itgax,Sox10,Myrf,Egr2,Hgf,Mag,Cst7,Wasf3
Astrocyte_All_Doyle_Cell_2008	0.00042092	0.032347	0.819971	1.8121	3	10	Rpe65,Adora2b,Fzd2,Cyp4f15,Spp1,Slc15a2
GOBP_ORGANIC_ACID_TRANSPORT	0.00049995	0.036323	0.436363	1.26649	4	255	Folr1,Slc22a13,Drd2,Slc43a1,Slc22a2,Slc13a3,Slc22a4,Slc17a6,Fabp4,Htr1b,Slc6a9,Slc1a5,Folr2,Npy5r,Per2,Trh,Cyp7a1,Slc3a1,Slc16a7,Slc7a13,Abcg2,Llgl2,Slc12a2,Ceacam2,Trpc4,Slc27a3,Ntsr1,Hrh3,Mfsd2a,Slc36a1,Lrrc8a,Cln3,Stard5,Edn1,Lrp2,Slc17a5,Mid1ip1,Slc19a2,Lrrc8c,Slc6a13,Pla2g10,Slc38a3,Slc38a6,Slc25a18,Ppfia2,Aqp9,Tnfrsf11a,Slc38a5,Acsl4,Slc27a1,Slc16a3,Slc7a5,Slco1c1,Slc26a6,Arg1,Avp,Got2,Grm7…
ZHONG_PFC_MAJOR_TYPES_NPCS	0.00049995	0.036323	0.499573	1.39584	4	101	Mfap2,Cdca7,Hspb1,Tmem98,Nuf2,Cdk1,Kif22,Hjurp,Gtse1,Sfrp1,Mcm7,Sfrp2,Pbk,Dach1,Fbxo5,Emx2,Cks2,Cntln,Sgo2a,Mki67,Pttg1,Cdc20,Spag5,Cdca4,Zfhx4,Mcm2,Mcm5,Vim,Ube2t,Pax6,Creb5,Birc5,Pcna,Mcm6,Dlgap5,Tmpo,Aurkb,Mcm3,Ucp2,Prc1,Atad2,Hes1,Ube2c
ASTON_MAJOR_DEPRESSIVE_DISORDER_DN	0.00049995	0.036323	0.47578	1.3481	4	134	Apod,Mdc1,Nkx2-2,Sox10,Myrf,Aspa,Klk6,Cdc42ep1,Mog,Cnp,Pde6b,Fgfr2,Pde8a,Lpar1,Mag,Mobp,Gpr37,Mcm7,Ugt8a,Sorbs2,Jam3,Cdk18,Pmp22,Arhgef10,Mal,Myo9b,Tiam1,Cacng3,Erbb3,Bin1,Kif1b,Man2a1,Pllp,Abca8b,Slc4a2,Pik3r1,Scarb2,Syngr2,Cyp19a1,Lamp2,Slf2,Zfp36l2,Trio
"Gemma_GSE151807_Expression_data_from_brain_parts_(amygdala,_hippocampus,_prefrontal_cortex,_and_cerebral_cortex)_from_mice_with_or_without_chronic_mild_stress_(CMS)_treatments._treatment_chronic.mild.stress_Down"	0.00049995	0.036323	0.542367	1.48161	4	69	Nts,Gh,Arl4d,Mis18a,Fos,Plekhj1,Txnip,Fabp7,Arc,Slc16a7,Rhog,Ldb2,Lrrc4c,Kalrn,Padi2,Bambi,Slc15a2,Nfil3,Acsl4,Xrcc3,Cbr4,Irf2bp2,Tbr1,Rras,Ccsap,Jun,Adk,Fxyd7,Rgs2,B3gnt2
ZHONG_PFC_C2_UNKNOWN_NPC	0.0005	0.036323	0.562623	1.51783	4	56	Mfap2,Calb2,Kif22,Hjurp,Gtse1,Fam83d,Nde1,Trim59,Cdca2,Cks2,Tubb6,Sgo2a,Mki67,Pttg1,Dcxr,Cdc20,Spag5,Cnot7,Reep4,Cenpe,Aurka,Arhgap11a,Dlgap5,Plk1,Rangap1,Aurkb,Cdc25b,Ube2c
GOBP_RESPONSE_TO_GROWTH_HORMONE	0.00050025	0.036323	0.638229	1.64505	4	32	Igfbp5,Gh,Slc34a1,Stat5a,Mbd5,Prl,Ghr,Gdf15,Socs2,Cacybp,Phex,Trim16,Pik3r1,Star,Jak3,Ghrl,Cps1,Jak2
GOBP_ESTROGEN_METABOLIC_PROCESS	0.000500701	0.036323	0.64175	1.6255	4	27	Ugt2b1,Cyp1b1,Hsd17b2,Hsd17b11,Cyp1a2,Cyp2c39,Tiparp,Hsd17b7,Cyp2c38,Cyp19a1,Plekha1,Cyp3a11,Star,Cyp2c29,Sgpl1,Hsd17b4,Cyp1a1,Sult1e1,Dhrs11
GOBP_CELLULAR_RESPONSE_TO_VITAMIN	0.000501303	0.036323	0.654369	1.63804	4	24	Folr1,Postn,Col1a1,Folr2,Sfrp1,Casr,Tnc,Mn1,Phex
GOBP_NEGATIVE_REGULATION_OF_MUSCLE_ADAPTATION	0.00052615	0.0378529	0.805318	1.77972	4	10	Klf4,Igfbp5,Smad3,Mlip,Errfi1
GOBP_DETECTION_OF_LIGHT_STIMULUS	0.00059994	0.0414206	0.565336	1.51063	5	49	Rpe65,Gnat2,Pde6b,Plekhb1,Pde6a,Gpr88,Opn3,Reep6,Rcvrn,Grk4,Cacna1f,Fntb,Rgr,Opn4,Cep250,Ccdc66,Fnta,Gucy2e,Rho,Trpc3,Grk1,Gnaq,Cnga1
GOBP_RESPONSE_TO_VITAMIN	0.00059994	0.0414206	0.52966	1.45391	5	75	Folr1,Postn,Slc34a1,Col1a1,Tspo,Aldh1a2,Folr2,Sfrp1,Gsn,Cd40,Egfr,Trim25,Casr,Spp1,Tnc,Stc2,Mn1,Alpl,Phex,Sparc,Tyr,Arg1,Gata4,Ada,Penk,Hlcs,Lrat,Rela,Cyp1a1,Cxcl10,Cat
GOBP_OLEFINIC_COMPOUND_METABOLIC_PROCESS	0.00059994	0.0414206	0.516772	1.42796	5	83	Ptgs2,Cyp11a1,Cyp2f2,Aldh1a2,Rpe65,Rdh10,Wnt4,Cyp2j6,Cyp4f13,Cyp1b1,Tbxas1,Adm,Cyp1a2,Cyp11b1,Cyp2c39,Cyp2s1,Pla2g10,Cyp4f14,Bco1,Mapk3,Cyp2c38,Cyp17a1,Ptgs1,Egr1,Star,Ptgis,Rdh13,Cyp2c29,Bmp5,Hsd17b4,Dkk3,Ptges,Cyp1a1,H6pd,Gstm7,Bmp2,Ephx2
DESCARTES_FETAL_EYE_RETINAL_PIGMENT_CELLS	0.00060006	0.0414206	0.59342	1.55613	5	39	Ermn,Myrf,Rlbp1,Cndp1,Tmem98,Rpe65,Cldn19,Sfrp5,Dcdc2a,Trpc4,Col8a1,Slc22a8,Slc6a13,Rgr,Bco1,Kcnq4,Veph1,Adtrp,Lrat,Pgr
GOBP_NEGATIVE_REGULATION_OF_MYELOID_LEUKOCYTE_DIFFERENTIATION	0.00060012	0.0414206	0.597002	1.56174	5	38	Cartpt,Myc,Sfrp1,Trib1,Adipoq,Ceacam2,Gata2,Lrrc17,Pik3r1,Tlr4,Inhba,Inha,Fstl3,Ceacam1,Gpr68,Cul4a,Cdk6,Pirb
GOBP_PITUITARY_GLAND_DEVELOPMENT	0.00060024	0.0414206	0.609117	1.58547	5	36	Drd2,Nr0b1,Aldh1a2,Wnt4,Nog,Wnt5a,Six3,Gata2,Sall1,Bmp4,Cdh1,Ets1,Pou3f2,Gli1,Creb1,Bmpr1a,Tbx19,Msx1,Hes1,Bmp2,Pitx2
Oligodendrocyte_Mature_Doyle_Cell_2008	0.000607042	0.0415928	0.73111	1.75549	5	17	Plekhh1,Apod,Ninj2,Abca8a,Efnb3,Mobp,Ndrg1,Pcolce2,Galnt6
GOMF_AROMATASE_ACTIVITY	0.000610936	0.0415928	0.741355	1.75241	5	15	Cyp2f2,Cyp4f13,Cyp4f15,Cyp1b1,Cyp1a2,Cyp2c39,Cyp4f14,Cyp2c38,Cyp19a1,Cyp3a11,Cyp2c29,Cyp1a1
GOBP_CEREBELLAR_GRANULAR_LAYER_DEVELOPMENT	0.000625782	0.0423196	0.791912	1.7805	5	11	Cbln1,Prox1,Wnt7a,Faim2
GOBP_REGULATION_OF_BLOOD_PRESSURE	0.00069993	0.0451832	0.473098	1.34272	6	140	Ptgs2,Drd2,Avpr2,Postn,Npr1,Cartpt,Bdkrb1,Nppa,Smad3,Ar,Mme,Adipoq,Adrb3,Agtr1a,Col1a2,Ctsz,Ntsr1,Npy1r,Adm,Cyp11b1,F2r,Arhgap42,Edn1,Ddah1,Sgk1,Nos2,Ucn,Vegfc,Npff,Cyp4f14,Atp1a1,Bmpr2,Hsd11b2,Camk2n1,Lrp5,Klk1b1,Ptgs1,Avp,Ptpro,Slc2a5,Agtr2,Adora1,Adamts16,Adra1a,Erap1,Adrb1,Gsk3a,Rarres2,Gpr37l1,Klk1b3,Pcsk5,Oxt,Plcb3,Agtrap,Gch1,Rnls,Tacr3,Gnb3,Glp1r
GOBP_POSITIVE_REGULATION_OF_ENDOTHELIAL_CELL_MIGRATION	0.00069993	0.0451832	0.515607	1.42687	6	85	Ptgs2,Hspb1,Angpt1,Stat5a,Fgf1,Cd40,Kdr,Prox1,Nrp2,Nrp1,Sp1,Wnt7a,Wnt5a,Tgfb1,Met,Gata2,Edn1,Bmp4,Rin2,Ets1,Vegfc,Rhob,Sparc,Fgfr1,Grn,Bmpr2,Srpx2,Nus1,Calr,Rras,Fgf2,Anxa1,Plk2,Anxa3,Pdpk1,Itgb3,Gpld1,Angpt4,Tek
GOCC_BASOLATERAL_PLASMA_MEMBRANE	0.00069993	0.0451832	0.45375	1.30123	6	179	Folr1,Slc13a3,Slc14a1,Slc6a9,Erbb4,Myo1d,Kcnj16,Ldlr,Cldn19,Abcc10,Bsnd,Car2,Stx2,Egfr,Trpc4,Gm2a,Map7,Scrib,Slc4a10,Tgfa,Enpp1,Casr,Stxbp3,Erbb3,Slc39a5,Slc4a4,Slc39a8,Slc22a8,Slc6a13,Slc38a3,Abca8b,Slc4a2,Slc40a1,Aqp9,Slc22a7,Pkd1,Atp1a1,Slc4a1,Slc16a3,Ezr,Slc7a5,Slco1c1,St14,Dsp,Slc26a6,Numb,Erbin,Adora1,Anxa2,Adcy8,Anxa1,Arrb2,Slc22a6,Hpgd,P2ry1,Prom2,Slc3a2,Tek,Slc7a1,Mlc1,Slc7a7,Cdh16,Msn,O…
GOMF_SYMPORTER_ACTIVITY	0.00069993	0.0451832	0.48316	1.35516	6	108	Slc5a11,Slc18a2,Slc13a3,Slc22a4,Slc34a1,Slc17a6,Slc6a9,Slc1a5,Slc12a4,Slc22a5,Slc16a7,Slc12a2,Slc34a3,Slc6a2,Slc12a9,Slc12a8,Slc4a10,Mfsd2a,Slc5a5,Slc36a1,Slc4a4,Slc39a8,Slc15a2,Slc17a5,Slc6a13,Slc45a3,Slc38a3,Slc25a18,Slc16a3,Slc24a1,Slc5a1,Slc24a4,Slc6a11,Slc33a1
DropViz_STR_Polydendrocytes_Tnr_cluster-markers.csv	0.00069993	0.0451832	0.536856	1.46656	6	69	Nkx2-2,Sox10,Rlbp1,Tmem100,Bcas1,Fabp7,Sez6l,Cd9,Cyp2j6,Tmem163,Lims2,Gm2a,Chadl,Olig1,Mfsd2a,Bmp4,Lima1,Il1rap,Tmem255a,Scrg1,Pllp,C1ql1,Enpp6,Sema3d,Shc4,Emid1
ZHONG_PFC_MAJOR_TYPES_MICROGLIA	0.00069993	0.0451832	0.420615	1.22947	6	330	Itgax,Hspa1a,Cybb,Dnajb1,Lpar6,Gatm,Fos,Rcsd1,Egr2,Folr2,Slc29a3,Rbms1,Apbb1ip,Klf2,Abcg2,Gadd45b,Gsn,Rhog,Fam78a,C3,Otud1,Fgd2,Gm2a,Tbxas1,Dusp1,Fcgrt,Gypc,Gnai2,Vsir,Ccr1,Spp1,Plvap,Sall1,Cyba,Bin1,Wdr91,Vav1,Rin2,Gal3st4,Cebpd,Cnpy3,Sgk1,Cped1,Csf3r,Stxbp2,Alox5ap,Cd37,Zfp36l1,P2ry12,Pltp,Rhob,Npl,Mef2a,Tmbim1,Pld3,Swap70,Adap2,Fcgr1,Junb,Sipa1l2,Dock4,Ly86,Grn,Reep4,Dpp7,Naga,Tlr4,Syngr2,Pdk4…
GOBP_DIGESTIVE_TRACT_MORPHOGENESIS	0.00070021	0.0451832	0.604051	1.57669	6	37	Sox10,Smad3,Sfrp1,Fgfr2,Bbs7,Sfrp5,Sox11,Sfrp2,Wnt5a,Bmp4,Wnt11,Gli1,Agr2,Gata4,Shox2,Ephb3,Ahi1
Gemma_GSE59070_Effect_of_acute_and_chronic_social_stress_on_hippocampal_transcriptome_in_mice._timepoint_8.d_Up	0.000705716	0.0451832	0.696431	1.69544	6	19	S100a9,Sln,Zic4,Fabp7,Alas2,Banp,Htr2c,Spp1,Zic1
Gemma_GSE59070_Effect_of_acute_and_chronic_social_stress_on_hippocampal_transcriptome_in_mice._timepoint_13.d_Up	0.000708215	0.0451832	0.724608	1.73988	6	17	S100a9,Sln,Zic4,Fabp7,Alas2,Banp,Htr2c,Spp1,Zic1
GOBP_REGULATION_OF_SYSTEMIC_ARTERIAL_BLOOD_PRESSURE	0.00079992	0.0488775	0.531747	1.45631	7	72	Drd2,Avpr2,Postn,Nppa,Ar,Mme,Adrb3,Agtr1a,Ctsz,Ntsr1,Adm,Cyp11b1,F2r,Arhgap42,Edn1,Ddah1,Cyp4f14,Bmpr2,Hsd11b2,Camk2n1,Klk1b1,Avp,Ptpro,Slc2a5,Agtr2,Adora1,Adamts16,Adra1a,Adrb1,Gsk3a,Rarres2,Gpr37l1,Klk1b3,Pcsk5,Plcb3
GOBP_EPITHELIAL_CELL_DIFFERENTIATION	0.00079992	0.0488775	0.408934	1.20479	7	457	Klf4,Krt71,Nkx2-2,Exph5,Tmem100,Nr0b1,Erbb4,Hapln2,Cdk1,Lama1,Smad3,Txnip,Krt5,Ar,Jup,Fgfr2,Onecut1,Dsg2,Klf2,Fa2h,Krt24,Fzd2,Id3,Wnt4,Adipoq,Kdr,Esrp1,Prox1,Foxc1,Krt15,Cebpb,Ceacam2,Krt14,Nrp1,Scel,Krt8,Sox11,Prom1,Wnt7a,Wnt5a,Upk1b,Reg3g,Scrib,Opn3,Six3,Pkp1,Ros1,Hnf1b,Adamtsl4,Met,Tprn,Cldn3,Errfi1,Pkp4,Krt12,Lgals3,Spred3,Wnt5b,Cnfn,Sall1,Cdhr2,Onecut2,Tbx3,Ift74,Clic4,Pitx3,Bmp4,Pck2,Btg1,I…
DURANTE_ADULT_OLFACTORY_NEUROEPITHELIUM_FIBROBLASTS_STROMAL_CELLS	0.00079992	0.0488775	0.534393	1.45983	7	69	Igfbp5,Apod,Postn,Tmem100,Col1a1,Dcn,Col3a1,Sfrp1,Kcne4,Hgf,Ccdc3,Gsn,Cyp1b1,Cldn11,Col1a2,Timp1,Aebp1,Sfrp2,Mxra8,Gata2,Itgbl1,Sspn,Abca8b,Sparc,Bgn,Vim,Cdh11
GOBP_CORNIFICATION	0.00080008	0.0488775	0.590819	1.55662	7	41	Krt71,Krt5,Jup,Dsg2,Krt24,Krt15,Krt14,Krt8,Pkp1,Pkp4,Krt12,Pcsk6,Krt25,Krt1,Tmem79,St14,Dsp,Evpl,Capn1,Perp
GOBP_RETINOL_METABOLIC_PROCESS	0.00080032	0.0488775	0.60383	1.5675	7	35	Aldh1a2,Rpe65,Rdh10,Cyp1b1,Rdh14,Cyp1a2,Dgat1,Cyp2c39,Bco1,Retsat,Cyp2c38,Adh7,Cyp3a11,Akr1b8,Rdh13,Cyp2c29,Aldh1a1,Lrat,Cyp1a1,Plb1,Adh4
Gemma_GSE113796_mRNA-Seq_of_mouse_Mettl3_cKO_and_Fto_cKO_hippocampus_after_fear_conditioning_genotype_Mettl3.mouse.methyltransferase.like.3_Homozygous.negative_Up	0.00080032	0.0488775	0.610318	1.58434	7	35	Pde7b,Homer3,Phlda3,Lsm11,Cdk5rap2,Ccdc3,Rasd2,Pde10a,Ptpn3,Bok,Zic1,Map6d1,Zfhx4,Cpne9,Tmcc1,Shox2,Ppp1r21,Adamts9,Amotl1,Cachd1,Tcf7l2
GOBP_REGULATION_OF_AMINO_ACID_TRANSPORT	0.000800881	0.0488775	0.62871	1.60485	7	29	Slc43a1,Htr1b,Npy5r,Per2,Trh,Slc12a2,Ntsr1,Hrh3,Slc38a3,Arg1,Avp,Grm7,Adora1,Rgs4,Rgs2,Cck,Kmo
Bagot_2016_StressSusceptibleVsCTRL_HC	0.000804667	0.0488775	0.681311	1.67073	7	20	S100a9,Cdhr1,Doc2g,Trh,Gpr88,Ugt8a,Cldn11,Pllp,Lrrc17,Avp,Penk
GOBP_HEART_MORPHOGENESIS	0.00089991	0.052767	0.450974	1.29587	8	189	Folr1,Adamts1,Tnnc1,Tmem100,Aldh1a2,Efna1,Npy5r,Smad3,Zic3,Fgfr2,Fzd2,Prox1,Bbs7,Nog,Lemd2,Foxc1,Nrp2,Nrp1,Sox11,Zmpste24,Sfrp2,Wnt5a,Col5a1,Tgfb1,Th,Npy2r,Npy1r,Tbx2,Mical2,Fhl2,Tbx3,Bmp4,Lrp2,Wnt11,Vangl2,Ccdc40,Has2,Tnnt2,Snai1,Bmpr2,Heyl,Gata6,Dsp,Gata4,Tbr1,Tgfbr3,Mesp1,Shox2,C2cd3,Bmpr1a,Bmp5,Ahi1,Smad4,Tbx19,Msx1,Smad6,Acvr1,Adgrg6,Col11a1,Gsk3a,Tead2,Spry1,Robo1,Hes1,Bmp2,Pitx2,Rbm15,Tek,…
GOBP_POSITIVE_REGULATION_OF_GLIOGENESIS	0.00089991	0.052767	0.553583	1.48591	8	52	Nkx6-2,Nkx2-2,Gjc2,Sox10,Aspa,Tspo,Tlr2,Egr2,Mag,Tgfb1,Bin1,Plag1,Lrp2,Tnf
GOMF_MONOOXYGENASE_ACTIVITY	0.00089991	0.052767	0.53401	1.45749	8	68	Cyp11a1,Cyp2f2,Cyp7a1,Cyp2j6,Cyp4f13,Cyp4f15,Cyp1b1,Tbxas1,Th,Cyp1a2,Mical2,Cyp11b1,Cyp2c39,Nos2,Cyp2s1,Cyp4f14,Tyr,Cyp2c38,Cyp17a1,Cyp19a1,Cyp20a1,Cyp3a11,Ptgis,Cyp2c29,Cyp27a1,Cyp1a1,Fmo3,Fmo2,Fmo5,Kmo
DropViz_HC_Mural_Rgs5Acta2_cluster-markers.csv	0.00089991	0.052767	0.466656	1.32828	8	150	Sncg,Hspb1,C1qtnf2,Hrct1,Rcsd1,Zic4,Kcne4,Abcc9,Vasp,Sh3bgr,Atp13a5,Phldb2,Col1a2,Cp,Foxc1,P2ry14,Ifitm1,Cnn2,Tbx2,Foxs1,Cd248,Col8a1,S100a11,Spp1,Des,Tbx3,Filip1l,Cped1,Aspn,Rrad,Gjc1,Zic1,Rgs5,Adap2,Pln,Bgn,Kcnmb1,Heyl,Tfpi,Eva1b,Vim,Mcam,Rcn3,Arhgdib,Ptgis,Pdlim3,Pear1,Anxa1,Perp,Hrc,Nrip2,Rgs4,Aoc3,Bcam,Atp2a3,Rarres2,Ackr3,Myl9,Tinagl1,Higd1b,Serpinh1,Serping1
Replicated_InternalizingBehavior_DifferentiallyExpressed_HC	0.00089991	0.052767	0.431229	1.25086	8	250	Serinc2,Plekhh1,Sncg,Tradd,Igfbp5,Gal,F5,Tmem100,Trappc6a,Hspb1,Fam111a,Dcn,Lcat,Abcc9,Csdc2,Endod1,Slc3a1,Sh3bgr,Slc35d3,Abcg2,Tnnt1,Id3,Cyp4f15,Mis12,C3,P2ry14,Krt8,Tes,Fbln2,Itga7,H2-Ea,Pggt1b,Kalrn,Letm2,F2r,Spp1,Lrrc8b,Bmp4,Hapln1,Lsm14b,Larp6,Fntb,Serpinb9,Slc25a18,Aqp9,Slc22a7,Robo3,Ccdc77,Slc27a1,Pik3r1,Fxyd5,Adam1a,Medag,Ptprj,Trim45,Retsat,Bmpr2,Drg1,Pwp2,Dsp,Capg,Crtac1,Ptpro,Sec63,Cre…
Gemma_GSE73798_Molecular_profile_of_ketamine_in_comparison_to_memantine_and_phencyclidyne_and_other_psychotropic_drugs_[mouse_hippocampus]_timepoint_8.hours_Up	0.00089991	0.052767	0.539547	1.46849	8	65	Dnajb1,Dyrk3,Egr4,Ak4,Txnip,Arc,Klf2,Gadd45g,Egfr,Ifitm1,Sox11,Dusp1,Errfi1,Crem,Apcdd1,Cirbp,Clic4,Kif1b,Sgk1,Rab34,Hsd17b7,Zfp236,Slc7a5,Usp2,Nedd9,Dbp,Cables1,Mfap3,Rbm3
HP_ABNORMAL_URINE_SODIUM_CONCENTRATION	0.000925069	0.0539305	0.751257	1.73896	8	13	Cyp11a1,Avpr2,Slc34a1,Clcnkb,Gatm,Bsnd,Hsd11b2,Mrap,Clcnka,Star
GOBP_AMINO_ACID_TRANSPORT	0.0009999	0.0556655	0.477441	1.34847	9	124	Slc43a1,Slc22a2,Slc22a4,Slc17a6,Htr1b,Slc6a9,Slc1a5,Npy5r,Per2,Trh,Slc3a1,Slc7a13,Llgl2,Slc12a2,Trpc4,Ntsr1,Hrh3,Slc36a1,Lrrc8a,Cln3,Slc17a5,Lrrc8c,Slc6a13,Slc38a3,Slc38a6,Slc25a18,Ppfia2,Slc38a5,Slc7a5,Arg1,Avp,Grm7,Slc6a11,Slc25a13,Adora1,Ppfia1,Sfxn4,Rgs4,Slc7a11,Rgs2,Cplx1,Cck,Kmo,Slc3a2,Slc38a7,Slc7a1,Slc7a7,Gls
GOBP_NEGATIVE_REGULATION_OF_RESPONSE_TO_EXTERNAL_STIMULUS	0.0009999	0.0556655	0.430028	1.24875	9	260	Klf4,Drd2,Cartpt,C1qtnf3,Metrnl,Cers2,Npy5r,Smad3,Ldlr,Ptger4,Hgf,Il22ra2,Cldn19,Cd9,Dusp10,Wnt4,Socs3,Trib1,Adipoq,Phldb2,Slc12a2,Stap1,Ceacam2,Nrp1,Tspan8,Dusp1,Pbk,Wnt5a,Cldn3,Trafd1,Padi2,Spp1,Mefv,Plg,Wfdc1,Edn1,H2-M3,Il13,Tnf,Ucn,Cst7,Serpinb9,Npff,Klk8,Fcgr2b,Sema6a,F2,Rtn4r,Epha4,Cnot7,Cpb2,Grn,Enpp3,Rtn4rl1,Sema3d,Tfpi,Fgl2,Krt1,Tarbp2,Arg1,Sema4d,H2-K1,Ada,Ptpro,Nucb2,Ceacam1,Serpinb2,F…
GOBP_ERK1_AND_ERK2_CASCADE	0.0009999	0.0556655	0.439747	1.26849	9	212	Klf4,Drd2,Bmper,Tbc1d10c,Erbb4,Angpt1,Npy5r,Ager,Ptger4,Xcl1,Myc,Fgfr2,Pde8a,Fam83d,Emilin1,Dusp10,Ptprr,Adipoq,Kdr,Ceacam2,Egfr,Nrp1,Gcnt2,Slc30a10,Dusp1,Ccl3,Tgfb1,Htr2c,Ros1,Tiam1,Errfi1,Cryba1,Gnai2,F2r,Casr,Ccr1,Fgf4,Ccl20,Spred3,Ccl2,Bmp4,Dusp6,Tnf,Zfp36l1,Shc1,Tnfrsf11a,Sema6a,Iqgap3,Ezr,Mapk3,Rps6ka6,Tlr4,Camk2n1,Spry4,Avp,Gata4,Rras,Tnip1,Ceacam1,Fgg,Zfp36l2,Fgf2,Spry2,Fgfr4,Arrb2,Smad4,…
GOMF_ENDOPEPTIDASE_REGULATOR_ACTIVITY	0.0009999	0.0556655	0.484686	1.36066	9	110	Col7a1,Rps6ka3,Fetub,Serpina3c,Wfdc2,Spp2,Wfikkn1,Timp1,C3,Sfrp2,Serpinb11,Cst8,Vsir,Itih4,Wfdc5,Bin1,Wfdc1,Serpinb12,Serpina7,Spint2,Cst7,Serpinb9,Pttg1,Tfpi,Serpinc1,Birc3,Avp,Ambp,Serpina11,Serpinb2,Birc5,Cstb,Anxa2,Serpind1,Wfdc6a,Pros1,Cst9,Serpina3n,Abca2,Ube2z,Serpinb7,Reck,Serpinh1,Serping1,Serpini1,Spink8
GOBP_RESPONSE_TO_PROGESTERONE	0.0010003	0.0556655	0.602413	1.56046	9	34	Nkx2-2,Sox10,Fos,Tspo,Tlr2,Txnip,Dsg2,Tgfb1,Wbp2,Srebf1
HP_ABNORMALITY_OF_THE_AXILLARY_HAIR	0.0010003	0.0556655	0.601008	1.55682	9	34	Ccdc141,Nr0b1,Lpar6,Ar,H2-Ea,Apcdd1,Tbx3,Dusp6,Psmb8,Itgb4,Cyp17a1,Spry4,Gata4
GOBP_NEGATIVE_REGULATION_OF_SMOOTH_MUSCLE_CELL_PROLIFERATION	0.0010004	0.0556655	0.596638	1.54883	9	35	Klf4,Igfbp5,Apod,Npr1,Trib1,Adipoq
GOBP_FAT_SOLUBLE_VITAMIN_METABOLIC_PROCESS	0.0010005	0.0556655	0.596391	1.54069	9	33	Cyp11a1,Rlbp1,Aldh1a2,Rpe65,Cyp4f13,Rbp1,Lrp2,Tnf,Pltp,Cyp4f14,Bco1,Snai1,Vkorc1,Gfi1,Rbp2,Cyp27a1,Lrat,Cyp1a1
GOBP_C21_STEROID_HORMONE_BIOSYNTHETIC_PROCESS	0.00100422	0.0556655	0.663689	1.63765	9	21	Cyp11a1,Tspo,Wnt4,Fdxr,Adm,Cyp11b1,Egr1,Star,Bmp5,Dkk3,Stard3nl,Bmp2
GOCC_SPANNING_COMPONENT_OF_MEMBRANE	0.00101174	0.0557775	0.719745	1.7282	9	17	Cdhr5,Slc12a2,Cdhr2,Slc4a4,Nlgn1,Slc15a2,Slc24a1,Bmpr2,Slc24a4
GOMF_NEUROTRANSMITTER_TRANSMEMBRANE_TRANSPORTER_ACTIVITY	0.00102218	0.0560487	0.736258	1.72369	9	14	Slc22a2,Slc18a3,Slc17a6,Cplx3,Gabrq,Slc6a2
GOBP_POSITIVE_REGULATION_OF_GENE_EXPRESSION	0.00109989	0.0578792	0.388452	1.15446	10	736	Itgax,Hspa1a,Klf4,Ptgs2,Drd2,Avpr2,Sertad1,Postn,Plcg2,Slc22a2,Chia1,Gjc2,Sphk1,C1qtnf3,Hspb1,Aldh1a2,Fgf5,Tlr2,Angpt1,Chek1,Mmp8,Smad3,Cdk5rap1,Ager,Ptger4,Ar,Xcl1,Myc,Rsad2,Hgf,Cldn19,Rab7b,Fgf1,Emilin1,Nr4a3,Id3,Mov10,Gsn,Cd40,Adipoq,Cyp1b1,Pip,Tnfsf4,Cd2,Relb,Clec3b,Nog,C3,Reg1,Mbp,Cebpb,Stap1,Irf7,Egfr,Sp1,Sox11,Ago2,Tcf23,Zmpste24,Panx1,Wnt5a,Lpl,Tgfb1,Wbp2,Rims2,Scrib,Pkp1,Cux2,Sgms1,Cldn3…
GOBP_CYCLIC_NUCLEOTIDE_MEDIATED_SIGNALING	0.00109989	0.0578792	0.530576	1.445	10	66	Gal,Npr1,Pde7b,Nppa,Lpar1,Rasd2,Guca2b,Pde10a,Gipr,Htr2c,Rims2,Npy2r,Gpr62,Ksr1,Pde4a,Ucn,Htr5a,Rapgef4,Gpr61
GOBP_FAT_CELL_DIFFERENTIATION	0.00109989	0.0578792	0.45289	1.29757	10	175	Klf4,Ptgs2,C1qtnf3,Fabp4,Metrnl,Egr2,Smad3,Per2,Sfrp1,Ccdc3,Nr4a3,Dusp10,Atf5,Adipoq,Bbs7,Nudt7,Cebpb,Sfrp2,Wnt5a,Lpl,Tgfb1,Htr2c,Pnpla3,Srebf1,Vstm2a,Osbpl8,Enpp1,Gata2,Wnt5b,Inhbb,Tnf,Zfp36l1,Steap4,Medag,Il11,Lgals12,Psmb8,Angptl8,Cmklr1,Lrp5,Zbtb7c,Klf5,Ebf2,Wnt1,Fto,Zfp36l2,Creb1,Trio,E2f1,Zfp385a,Smad6,Rgs2,Nr1d1,Erap1,Adrb1,Rarres2,Sirt2,Adgrf5,Hes1,Insig1,Bmp2,Rreb1,Sult1e1,Tcf7l2,Noc3l,T…
GOBP_SKIN_EPIDERMIS_DEVELOPMENT	0.00109989	0.0578792	0.541264	1.46589	10	60	Tradd,Igfbp5,Krt71,Gal,Fgfr2,Lgr5,Ldb2,Egfr,Zmpste24,Wnt5a,Apcdd1,Tnf,Foxq1,Krt25,Ngfr,Snai1,Inhba,Gata6,Tmem79
DESCARTES_MAIN_FETAL_LYMPHATIC_ENDOTHELIAL_CELLS	0.00109989	0.0578792	0.488882	1.36462	10	99	Mycbpap,Nts,Ptgs2,Gjc2,Neto1,Sphk1,Bmper,Prr5l,Prox1,Rassf9,Nrp2,Asgr2,Tspan8,Slc27a3,Ccl20,Myzap,Rapgef4,Shc1,Tnfrsf11a,Elmod1,P4ha3,Tnfrsf9,Rtn4rl1,Slc5a1,Plin5,Tfpi,Nfatc1,Kcnip1,Stab2,Radil
GOBP_EMBRYONIC_PATTERN_SPECIFICATION	0.0011	0.0578792	0.568563	1.50686	10	44	Erbb4,Smad3,Fgfr2,Neurog1,Nrp2,Wnt7a,Wnt5a,Tifab,Tbx3,Meis2,Satb2,Meox1,Ripply3,Mesp1,Wnt1,Sema3a,C2cd3,Lrp6,Smad4,Smad6
GOBP_MESODERM_MORPHOGENESIS	0.0011	0.0578792	0.567916	1.50515	10	44	Klf4,Smad3,Fgfr2,Nog,Foxc1,Sfrp2,Wnt5a,Tbx3,Bmp4,Wnt11,Eya2,Prkaca,Snai1,Bmpr2,Itgb4,Inhba,Mesp1,Pofut2,Bmpr1a,Tbx19,Acvr1,Lef1,Itgb3
Johnson_2016_Coexpression_Hippocampus_Human_M18	0.00110121	0.0578792	0.621154	1.58556	10	29	Klf4,Ptgs2,Fos,Stx11,Klf2,Gadd45b,Otud1,Dusp1,Ccl3,Tnf,Junb,Egr1,Jun,Ier3,Ppp1r15a
GOBP_EPIDERMIS_DEVELOPMENT	0.00119988	0.061797	0.438126	1.26402	11	213	Klf4,Tradd,Igfbp5,Krt71,Gal,Exph5,Col7a1,Txnip,Krt5,Jup,Fgfr2,Dsg2,Fa2h,Krt24,Lgr5,Esrp1,Ldb2,Foxc1,Krt15,Krt14,Egfr,Scel,Krt8,Zmpste24,Wnt5a,Reg3g,Opn3,Pkp1,Tprn,Errfi1,Pkp4,Krt12,Cnfn,Apcdd1,Ift74,Clic4,Bmp4,Tnf,Zfp36l1,Emp1,Foxq1,Trim16,Pou3f2,Pcsk6,Krt25,Irf6,Ngfr,Gli1,Snai1,Sfn,Inhba,Krt1,Gata6,Tmem79,St14,Dsp,Sult2b1,Evpl,Fosl2,Capn1,Prkch,Anxa1,Perp,Rbp2,Smad4,Ush1c,Ctsk,Myo6,Rela
GOBP_TISSUE_MORPHOGENESIS	0.00119988	0.061797	0.4049	1.19482	11	492	Folr1,Itgax,Klf4,Igfbp5,Krt71,Tnnc1,Tbx4,Sox10,Tmem100,Aldh1a2,Lama1,Smad3,Rdh10,Ar,Zic3,Myc,Sfrp1,Fgfr2,Hgf,Gcnt1,Fgf1,Vasp,Tctn1,Sapcd2,Fzd2,Ddr1,Ret,Wnt4,Socs3,Lgr5,Kdr,Phldb2,Prox1,Bbs7,Nog,Foxc1,Nrp2,Ceacam2,Nrp1,Sox11,Myf6,Wnt7a,Sfrp2,Wnt5a,Col5a1,Tgfb1,Scrib,Six3,Adm,Tbx2,Tiam1,Met,Fras1,Mical2,Casr,Fzd1,Krt12,Wnt5b,Kif26b,Sall1,Tnc,Tbx3,Clic4,Edn1,Bmp4,Lrp2,Hoxb7,Hbegf,Rhoc,Cep290,Tnf,Wnt…
GOCC_PLASMA_MEMBRANE_REGION	0.00119988	0.061797	0.38149	1.13809	11	947	Folr1,Slc22a13,Cdhr1,Drd2,Slc22a2,Calb2,Neto1,Slc13a3,Slc22a4,Sphk1,Slc18a3,Cbln1,Slc34a1,Slc14a1,Htr1b,Hmcn1,Slc6a9,Tbc1d10c,Slc1a5,Gabra6,Kcna5,Pstpip1,Erbb4,Cplx3,Cdhr5,Myo1d,Actn2,Kcnj16,Ldlr,Slc22a5,Gnat2,Ager,Jup,Pde6b,Kcne4,Efnb3,Arc,Stx11,Cldn19,Pde6a,Aif1l,Dsg2,Glra2,Slc3a1,Vasp,Nde1,Abcg2,Bves,Sapcd2,Cacng5,Naaladl1,Abcc10,Bsnd,Gabrq,Cftr,Slc12a2,Sorbs2,Bbs7,Cdh8,Arhgap45,Car2,Mal2,Reg1…
GOBP_REGULATION_OF_NITRIC_OXIDE_METABOLIC_PROCESS	0.00120012	0.061797	0.576779	1.51962	11	41	Klf4,Ptgs2,Tspo,Mmp8,Smad3,Klf2,Rgn,Edn1,Tmem106a,Ddah1,Tnf,Tlr4,Ptgis,Agtr2
GOCC_COMPLEX_OF_COLLAGEN_TRIMERS	0.0012098	0.0619808	0.687741	1.67428	11	19	Col7a1,Col1a1,Col4a4,Col3a1,Col1a2,Col5a1,Col4a6,Col8a1
HP_BROAD_METATARSAL	0.00126276	0.0643278	0.779793	1.72331	11	10	Fgfr2,Abcc9,Nek1,Adamts10,Fgfr1,Cant1
GOBP_EPITHELIAL_TO_MESENCHYMAL_TRANSITION	0.00129987	0.0643278	0.47831	1.34618	12	115	S100a4,Tmem100,Col1a1,Efna1,Smad3,Sfrp1,Alx1,Fgfr2,Hgf,Fam83d,Wnt4,Phldb2,Nog,Foxc1,Gcnt2,Sfrp2,Wnt5a,Tgfb1,Tiam1,Phldb1,Spred3,Ddx17,Bambi,Bmp4,Wnt11,Fgfr1,Has2,Pef1,Snai1,Heyl,Tgfbr3,Pofut2,Vasn,Spry2,Bmp5,Lrp6,Smad4,Msx1,Dab2,Acvr1,Lef1,Spry1,Ldlrad4,Bmp2,Dab2ip,Tcf7l2,Epha3,Wnt16,Tcof1,Gata3,Rgcc,Jag1,Hnrnpab,Trim62,Flna
GOBP_SENSORY_ORGAN_DEVELOPMENT	0.00129987	0.0643278	0.412641	1.21214	12	401	Klf4,Drd2,Mfap2,Slc17a6,Bmper,Aldh1a2,Rpe65,Dcx,Lama1,Smad3,Rdh10,Pde6b,Fgfr2,Pde6a,Fzd2,Ddr1,Ret,Tbc1d32,Neurog1,Crygn,Cyp1b1,Lgr5,Esrp1,Zhx2,Prox1,Bbs7,Nog,Smchd1,Foxc1,Col8a2,Egfr,Nrp1,Sox11,Prom1,Gng8,Hsf4,Wnt7a,Wnt5a,Col5a1,Th,Tifab,Six3,Tbx2,Six5,Vax2,Ring1,Mfap5,Mfsd2a,Tprn,Col8a1,Cryba1,Bnc2,Gata2,Pbx3,Krt12,Spred3,Wnt5b,Slc39a5,Meis2,Clic4,Esrrb,Man2a1,Pitx3,Edn1,Bmp4,Ptf1a,Ascl2,Cdh23,C…
GOBP_REGULATION_OF_ANATOMICAL_STRUCTURE_MORPHOGENESIS	0.00129987	0.0643278	0.385876	1.14755	12	768	Itgax,Klf4,Postn,Adamts1,Npr1,Ermn,Cdc42ep2,Prok1,Cybb,Sphk1,Hspb1,Bmper,Cdc42ep1,Fstl4,Dcn,Efna1,Cela1,Islr2,Ar,Jup,Sfrp1,Fgfr2,Lpar1,Hgf,Mag,Efnb3,Hhex,Arc,Brwd3,Fgf1,Prl,Klf2,Emilin1,Bves,Sapcd2,Fzd2,Ret,Wnt4,Mov10,Cd40,Hecw1,Cyp1b1,Rhog,Kdr,Phldb2,Slc12a2,Palmd,Lims2,Nog,C3,Reg1,Foxc1,Fgd2,Ceacam2,Nrp1,Ecscr,Sp1,Ago2,Zmpste24,Krit1,Wnt7a,Gab1,Sfrp2,Wnt5a,Tgfb1,Rims2,Cdk5r1,Epn1,Adm,Tbx2,Cux2,…
GOMF_SERINE_TYPE_ENDOPEPTIDASE_INHIBITOR_ACTIVITY	0.00129987	0.0643278	0.549333	1.478	12	54	Col7a1,Serpina3c,Wfdc2,Wfikkn1,Serpinb11,Itih4,Wfdc5,Wfdc1,Serpinb12,Serpina7,Spint2,Serpinb9,Tfpi,Serpinc1,Ambp,Serpina11,Serpinb2,Anxa2,Serpind1,Wfdc6a,Serpina3n,Serpinb7,Reck,Serpinh1,Serping1,Serpini1,Spink8
HP_ABNORMAL_URINARY_ELECTROLYTE_CONCENTRATION	0.00129987	0.0643278	0.512684	1.41133	12	78	Cyp11a1,Avpr2,Slc34a1,Nr0b1,Mlxipl,Clcnkb,Gatm,Cldn19,Bsnd,Cftr,Slc34a3,Tgfb1,Cldn16,Cyp11b1,Enpp1,Casr,Inppl1,Alpl,Slc2a2,Dmp1,Phex,Pkd1,Atp1a1,Hsd11b2,Mrap,Clcnka,Atp6v0a4,Star
GOBP_SOMATIC_STEM_CELL_POPULATION_MAINTENANCE	0.0013	0.0643278	0.562236	1.49844	12	47	Klf4,Zic3,Myc,Sfrp1,Zhx2,Ldb2,Nog,Wnt7a,Polr2c,Gata2,Sall1,Ascl2,Zscan10,Pbx1,Lrp5,Zfp36l2,Fgf2,Cul4a,Smad4,Kit
GOBP_RESPONSE_TO_IMMOBILIZATION_STRESS	0.00130758	0.064389	0.668137	1.63842	12	20	Gal,Nr0b1,Fos,Reg1,Th,Cyp1a2,Slc8a1,Pitx3
GOBP_MORPHOGENESIS_OF_AN_EPITHELIUM	0.00139986	0.0672307	0.409342	1.20361	13	422	Folr1,Itgax,Klf4,Igfbp5,Krt71,Tbx4,Sox10,Aldh1a2,Lama1,Smad3,Rdh10,Ar,Zic3,Myc,Sfrp1,Fgfr2,Hgf,Fgf1,Vasp,Tctn1,Sapcd2,Fzd2,Ddr1,Ret,Wnt4,Socs3,Lgr5,Kdr,Phldb2,Prox1,Bbs7,Nog,Ceacam2,Nrp1,Sox11,Wnt7a,Sfrp2,Wnt5a,Col5a1,Tgfb1,Scrib,Adm,Tbx2,Tiam1,Met,Fras1,Mical2,Casr,Fzd1,Krt12,Wnt5b,Kif26b,Sall1,Tnc,Tbx3,Clic4,Edn1,Bmp4,Lrp2,Hoxb7,Hbegf,Rhoc,Cep290,Tnf,Wnt11,Spint2,Mthfd1l,Csf1,Vegfc,Psmd9,Rhob,V…
DropViz_HC_ChoroidPlexus_Ttr_cluster-markers.csv	0.00139986	0.0672307	0.524722	1.43799	13	73	Folr1,F5,Sgms2,Tmem98,Wfdc2,Car14,Arsg,Steap1,Sfrp5,Col8a2,Rbp1,Cdkn1c,Pcolce2,Kcnj13,Col8a1,Rsph1,Bst2,Spint2,Slc4a2,Cox6b2,Lbp,Igfbp2,Kl,Cox8b,Tcea3,Vamp8,Baiap2l1,Msx1,Dab2,Sostdc1,Calml4,Emb,Cab39l,Ifi27
FAN_EMBRYONIC_CTX_BIG_GROUPS_BRAIN_IMMUNE	0.00139986	0.0672307	0.47857	1.34633	13	114	S100a4,Dnajb1,Itgal,Isg15,Fos,Tbc1d10c,Rcsd1,Txnip,Cd7,Klf2,Gadd45b,Arhgap45,Cnn2,Dusp1,H2-Ea,Gzma,Lsp1,Lrrfip1,Isg20,Ets1,Ltb,Cd37,Fxyd5,Junb,Psmb8,Add3,Adgre5,H2-K1,Arhgdib,Vamp8,Rnf213,Zfp36l2,Anxa1,Eef1d,Elf1,S100a6,Ucp2,Litaf,Ifitm3,Iqgap1,Il2rg,Fcer1g,Ptpn6,Itgb2,Msn,Tsc22d3,Tapbp,Acap1,Il16,Arhgap9,Csk,B2m,Mbnl1,Abi3,Sytl1,Dok2,Irf1
MANNO_MIDBRAIN_NEUROTYPES_HMGL	0.00139986	0.0672307	0.406476	1.19551	13	427	Ptgs2,Plcg2,Nkx2-2,Cybb,Map3k8,Hspb1,Dnajb1,Lpar6,Gatm,Slc1a5,Rcsd1,Egr2,Folr2,Hs3st1,Txnip,Krt5,Stat5a,Ptger4,Hhex,Stx11,Apbb1ip,Klf2,Gadd45b,Gsn,Rhog,Arhgap45,C3,Mbp,Ier5,Otud1,Fgd2,Krt14,Casp4,Gm2a,Irak2,Dusp1,Fcgrt,Lpl,Gypc,Tiam1,Bdnf,Ccr1,Crem,Spp1,Plvap,Cyba,Bin1,Slc4a4,Piezo1,Haus4,Vav1,Rin2,Gal3st4,Cebpd,Cnpy3,Sgk1,Cped1,Csf3r,Stxbp2,Lrrc8c,Spint2,Alox5ap,Csf1,Hrh1,Pik3ip1,Dennd3,Inppl1,C…
GOBP_NEGATIVE_REGULATION_OF_AMINE_TRANSPORT	0.0014021	0.0672307	0.626295	1.58006	13	26	Drd2,Slc43a1,Htr1b,Npy5r,Trh,Hrh3,P2ry12,Syt4,Grm7,Agtr2,Adora1,Rgs4,Rgs2,P2ry1,Syt11
GOMF_ANION_CATION_SYMPORTER_ACTIVITY	0.00140506	0.0672307	0.649717	1.61107	13	22	Slc18a2,Slc12a4,Slc12a2,Slc6a2,Slc12a9,Slc12a8,Slc5a5,Slc39a8
GOBP_UROGENITAL_SYSTEM_DEVELOPMENT	0.00149985	0.0701268	0.428789	1.24446	14	254	Adamts1,Slc34a1,Bmper,Aldh1a2,Col4a4,Angpt1,Dcn,Smad3,Rdh10,Ar,Myc,Sfrp1,Fgfr2,Gcnt1,Fgf1,Mme,Ret,Id3,Wnt4,Rgn,Tbc1d32,Adipoq,Lgr5,Prox1,Agtr1a,C1galt1,Car2,Nog,Foxc1,Sox11,Prom1,Zmpste24,Wnt5a,Hnf1b,Emx2,Fras1,Gata2,Kif26b,Sall1,Tnc,Plag1,Bmp4,Lrp2,Hoxb7,Wfs1,Tiparp,Cep290,Wnt11,Vangl2,Pbx1,Pkd1,Nf1,Epha4,Has2,Gli1,Heyl,Tmed10,Foxj1,Egr1,Amh,Lzts2,Fstl3,Ptpro,Wnt1,Wnt6,Sgpl1,Fgf2,Agtr2,Ephb3,Anx…
GOBP_NEGATIVE_REGULATION_OF_IMMUNE_SYSTEM_PROCESS	0.00149985	0.0701268	0.427442	1.24312	14	273	Drd2,Ccl28,Apod,Gal,Cartpt,Tbc1d10c,Angpt1,Npy5r,Col3a1,Ldlr,Ptger4,Xcl1,Myc,Sfrp1,Emilin1,Dusp10,Trib1,Adipoq,Tnfsf4,Cebpb,Stap1,Ceacam2,Sox11,Dusp1,Tgfb1,Scrib,Mad1l1,Vsir,Trafd1,Gata2,Padi2,Lgals3,Bmp4,H2-M3,Tnf,Cst7,Cblb,Serpinb9,Lrrc17,Fcgr2b,Lrch1,Ezr,Pik3r1,Ptprj,Cnot7,Grn,Enpp3,Tlr4,Inhba,Fgl2,Inha,Cd80,Tarbp2,Foxj1,Arg1,H2-K1,Ada,Fstl3,Zpbp2,Ceacam1,Ambp,Fam3a,Jak3,Cactin,Tnfrsf14,Bank1,…
GOBP_TRANSMEMBRANE_RECEPTOR_PROTEIN_SERINE_THREONINE_KINASE_SIGNALING_PATHWAY	0.00149985	0.0701268	0.427052	1.23957	14	256	Folr1,Hspa1a,Tmem100,Bmper,Fos,Col3a1,Smad3,Sfrp1,Onecut1,Igsf1,Emilin1,Wfikkn1,Gdf15,Col1a2,Nog,Fmod,Sfrp5,Lemd2,Sox11,Gcnt2,Sfrp2,Chst11,Wnt5a,Tgfb1,Nlk,Spred3,Inhbe,Slc39a5,Onecut2,Bambi,Bmp4,Lrp2,Inhbb,Aspn,Tgif2,Pcsk6,Fstl1,Fnta,Nrros,Mapk3,Bmpr2,Inhba,Inha,Vim,Gata4,Egr1,Amh,Tgfbr3,Fstl3,Wnt1,Ppm1l,Sorl1,Slc33a1,Jun,Vasn,Creb1,Bmpr1a,Spry2,Veph1,Bmp5,Dkk3,Arrb2,Smad4,Hivep1,Bmp15,Cidea,Msx1…
GOBP_SENSORY_PERCEPTION	0.00149985	0.0701268	0.416256	1.21903	14	352	Pkhd1l1,Drd2,Nxnl2,Car6,Bdkrb1,Rlbp1,Tmem100,Col1a1,Hmcn1,Rpe65,Cplx3,Rdh10,Gnat2,Tulp2,Pde6b,Cldn19,Pde6a,Mme,Tas2r119,Fzd2,Crygn,Cyp1b1,Pip,Grap,Bbs7,Sfrp5,Mbp,Dcdc2a,Eml2,Rp2,Hsf4,Th,Npy2r,Six3,Ntsr1,Npy1r,Vax2,Reep6,Slc4a10,Tprn,Cryba1,F2r,Rcvrn,Krt12,Pde4a,Edn1,Barhl1,Cacna1f,Lrp2,Wfs1,Espn,Cdh23,Cryaa,Ucn,Diaph1,Myh14,Npff,Rorb,Scn3b,Fbxo11,Rgr,Opn4,Atf6,Atxn7,Gjc1,Tbl1x,Cep250,Gjb4,Ccdc66,…
GOBP_REGULATION_OF_MYELINATION	0.00150015	0.0701268	0.577205	1.51361	14	39	Itgax,Nkx6-2,Sox10,Myrf,Tmem98,Egr2,Hgf,Mag
GOBP_NEGATIVE_REGULATION_OF_AMINO_ACID_TRANSPORT	0.00155007	0.0721279	0.744907	1.7018	14	12	Slc43a1,Htr1b,Npy5r,Trh,Hrh3,Grm7,Adora1,Rgs4,Rgs2
GOBP_IMPORT_INTO_CELL	0.00159984	0.0731465	0.444534	1.27579	15	184	Folr1,Drd2,Slc43a1,Slc18a2,Slc22a2,Slc22a4,Slc34a1,Slc6a9,Slc1a5,Slc12a4,Folr2,Kcnj16,Per2,Abcc9,Arc,Atp12a,Kcnj14,Hcn2,Cacng5,Slc12a2,Slc6a2,Slc12a9,Slc12a8,Kcnj13,Kcnh2,Slc8a3,Ntsr1,Slc8a1,Cacng3,Trpv4,Slc36a1,Slc39a5,Slc39a8,Slc15a2,Atp1a4,Lrp2,Kcnk9,Slc6a13,Slc30a1,Slc27a1,Atp1a1,Slc7a5,Slc24a1,Atp1a3,Slc5a1,Slc39a10,Numb,Slc6a11,Slc2a5,Slc39a6,Slc15a3,Atp1b2,Rgs4,Slc7a11,Rgs2,Kcnj1,Slc11a2,K…
GOBP_REACTIVE_NITROGEN_SPECIES_METABOLIC_PROCESS	0.00159984	0.0731465	0.545421	1.46747	15	54	Klf4,Ptgs2,Tspo,Tlr2,Mmp8,Smad3,Klf2,Rgn,Cyp1b1,Edn1,Tmem106a,Ddah1,Nos2,Tnf,Tlr4,Ptgis,Agtr2,Cps1
DropViz_STR_Mural_Rgs5Acta2_cluster-markers.csv	0.00159984	0.0731465	0.453755	1.29765	15	166	Sncg,Hspb1,C1qtnf2,Hrct1,Rcsd1,Col3a1,Abcc9,Vasp,Sh3bgr,Esyt1,Atp13a5,Phldb2,Col1a2,Cp,Foxc1,P2ry14,Tmem51,Ifitm1,Cdkn1c,Cnn2,Mxra8,Gypc,Foxs1,Itga7,Cd248,S100a11,Des,Tbx3,Filip1l,Aspn,Rrad,Gjc1,Zic1,Rgs5,Adap2,Sparc,Pln,Bgn,Kcnmb1,Heyl,Tfpi,Stard8,Eva1b,Vim,Rras,Mcam,Rcn3,Vasn,Pdlim3,Angptl2,Anxa1,Perp,Hrc,Nrip2,Aoc3,Bcam,Atp2a3,Rarres2,Ifitm3,Ackr3,Hes1,Car4,Myl9,Tinagl1,Higd1b,Serpinh1,Serping…
GOBP_NEGATIVE_REGULATION_OF_BLOOD_PRESSURE	0.0016008	0.0731465	0.597725	1.54065	15	32	Drd2,Bdkrb1,Nppa,Adipoq,Adrb3,Ntsr1,Arhgap42,Nos2,Ucn,Vegfc,Bmpr2,Adora1,Adra1a,Adrb1,Gpr37l1,Oxt,Gch1,Rnls
GOMF_CYCLIC_NUCLEOTIDE_PHOSPHODIESTERASE_ACTIVITY	0.00160933	0.0732067	0.655931	1.60849	15	20	Pde7b,Cnp,Pde6b,Pde8a,Pde6a,Pde10a,Pde8b,Pde4a
GOBP_INTERMEDIATE_FILAMENT_ORGANIZATION	0.00161665	0.0732112	0.69199	1.67299	15	18	Krt71,Gfap,Krt14,Pkp1,Des,Dnajb6,Krt25,Bfsp1,Vim,Dsp,Mtm1
GOBP_NEGATIVE_REGULATION_OF_JUN_KINASE_ACTIVITY	0.00166875	0.0752348	0.759109	1.70675	15	11	Nppa,Sfrp1,Dusp10,Sfrp2
GOBP_REGULATION_OF_CELL_MORPHOGENESIS	0.00169983	0.0759607	0.427665	1.24087	16	252	Postn,Ermn,Cdc42ep2,Cdc42ep1,Lpar1,Arc,Brwd3,Bves,Mov10,Rhog,Kdr,Palmd,Lims2,Reg1,Fgd2,Nrp1,Zmpste24,Wnt5a,Rims2,Cux2,Dmtn,Itga7,Tiam1,Mfsd2a,Kalrn,Cldn3,Dapk3,Plxna4,Ccl2,Bambi,Ap1ar,Rnd1,Rhoc,Diaph1,Myh14,Rhob,Dock5,Ezr,Carmil1,Unc13d,F2,Cdc42ep3,Epha4,Sparc,Has2,Zranb1,Cpne9,Dvl3,Nedd9,Wasf3,Syt4,Caprin2,Cpne5,Calr,Spry4,Sema4d,Fgg,Myoc,Anxa1,Tbccd1,Cpne6,Fbln1,Fgd6,Arpin,Kit,Cspg5,Nedd4l,Myo1…
GOBP_REGULATION_OF_TRANSMEMBRANE_RECEPTOR_PROTEIN_SERINE_THREONINE_KINASE_SIGNALING_PATHWAY	0.00169983	0.0759607	0.447064	1.28087	16	175	Folr1,Hspa1a,Bmper,Smad3,Sfrp1,Onecut1,Igsf1,Emilin1,Wfikkn1,Gdf15,Nog,Sfrp5,Lemd2,Sox11,Sfrp2,Chst11,Wnt5a,Tgfb1,Spred3,Inhbe,Onecut2,Bambi,Bmp4,Lrp2,Inhbb,Aspn,Pcsk6,Fstl1,Nrros,Bmpr2,Inhba,Inha,Gata4,Tgfbr3,Fstl3,Wnt1,Sorl1,Vasn,Bmpr1a,Spry2,Veph1,Bmp5,Dkk3,Smad4,Bmp15,Cidea,Msx1,Skil,Smad6,Pdpk1,Dab2,Acvr1,Jak2,Fam89b,Stk11,Dmrt1,Spry1,Ldlrad4,Sostdc1,Rasl11b,Hes1,Bmp2,Hspa5,Fkbp8,Dact2
GOBP_NEGATIVE_REGULATION_OF_STEROID_METABOLIC_PROCESS	0.00170992	0.0760763	0.655041	1.60631	16	20	Nr0b1,Wnt4,Prox1,Erlin1,Atp1a1,Snai1,Bmp5,Gfi1,Dkk3,Abca2,Insig1,Bmp2
HP_ABNORMAL_BLOOD_MONOVALENT_INORGANIC_CATION_CONCENTRATION	0.00179982	0.0791391	0.494624	1.37289	17	89	Cyp11a1,Avpr2,Scn4a,Slc34a1,Nr0b1,Clcnkb,Gatm,Col3a1,Bsnd,Kcnh2,Cyp11b1,Casr,Plvap,Scn4b,Piezo1,Cdh23,Slc2a2,Atp1a1,Slc4a1,Fgfr1,Slc5a1,Hsd11b2,Cyp17a1,Mrap,Clcnka,Prf1,Atp6v0a4,Nr3c1,Star,Bmpr1a,Traf3,Smad4,Tbx19,Unc93b1,Kcnj1,Snta1,Txnrd2,Nfkb2,Lyst,Trp53
FAN_EMBRYONIC_CTX_BRAIN_MYELOID	0.00179982	0.0791391	0.493102	1.3724	17	93	Itgax,Klf4,S100a9,Ptgs2,S100a4,Itgal,Isg15,Txnip,Klf2,Socs3,Timp1,Ier5,Cebpb,Trim25,H2-Ea,Lsp1,Lrrfip1,Stxbp2,Fxyd5,Fgl2,Vim,Adgre5,H2-K1,Cfd,Tnfrsf14,Dnaja4,Anxa2,Anxa1,Tmem176b,Pnpla6,S100a6,Pirb,Ifitm3,Iqgap1,Plxnb2,Hck,Fgr,Csk,Arhgef2,Cxcr4,Nfkbiz,Tkt,Dok2,Cfp,Irf1,Cd44,S100a8,Ptp4a2,Crip1
GOBP_NEGATIVE_REGULATION_OF_GLIOGENESIS	0.00180216	0.0791391	0.61484	1.56327	17	28	Nkx6-2,Sox10,Tmem98,Tspo,Cers2,Ldlr,Dusp10,Nog,Sox11,Pitx3,Ascl2,Nf1,F2,Nr1d1,Sirt2,Hes1,Gpr37l1,Dicer1,Hes5
GOBP_NEGATIVE_REGULATION_OF_PEPTIDASE_ACTIVITY	0.00189981	0.0811926	0.458118	1.30556	18	154	Klf4,Col7a1,Rps6ka3,Fetub,Serpina3c,Wfdc2,Spp2,Hgf,Wfikkn1,Timp1,C3,Rffl,Sfrp2,Serpinb11,Cst8,Itih4,Wfdc5,Bin1,Dnajb6,Wfdc1,Serpinb12,Tnf,Serpina7,Spint2,Cst7,Serpinb9,Pttg1,Caap1,Ngfr,Pak2,Sfn,Tfpi,Serpinc1,Tmed10,Ubxn1,Avp,Ambp,Serpina11,Sorl1,Serpinb2,Cstb,Pih1d1,Anxa2,Serpind1,Ifi204,Arrb2,Wfdc6a,Cryab,Simc1,Pros1,Cst9,Serpina3n,Ube2z,Serpinb7,Park7,Reck,Serpinh1,Serping1,Serpini1,Spink8
GOBP_GLAND_MORPHOGENESIS	0.00189981	0.0811926	0.489108	1.36184	18	94	Igfbp5,Lama1,Ar,Sfrp1,Fgfr2,Hgf,Fgf1,Ddr1,Wnt4,Prox1,Lims2,Nog,Cebpb,Ceacam2,Wnt5a,Tgfb1,Scrib,Tbx2,Tnc,Tbx3,Plag1,Bmp4,Tnf,Csf1,Cpb2,Gli1,Lrp5,Arg1,Capn1,Ceacam1,Sema3a
GOBP_REGULATION_OF_MAPK_CASCADE	0.00189981	0.0811926	0.400056	1.18072	18	497	Klf4,Drd2,Arhgef5,Prok1,Epha8,Sphk1,Fas,Bmper,Tbc1d10c,Erbb4,Cdk1,Angpt1,Nppa,Efna1,Mmp8,Npy5r,Adora2b,Ager,Ar,Xcl1,Myc,Sfrp1,Fgfr2,Pde8a,Lpar1,Hgf,Stk40,Fam83d,Dusp5,Fgf1,Gpr37,Emilin1,Rell1,Dusp10,Gadd45g,Ret,Ptprr,Gadd45b,Cd40,Ghr,Adipoq,Kdr,Gdf15,Adrb3,Lemd2,Fgd2,Ceacam2,Egfr,Nrp1,Irak2,Gcnt2,Slc30a10,Wnt7a,Dusp1,Sfrp2,Pbk,Unc5cl,Wnt5a,Ccl3,Tgfb1,Htr2c,Ros1,Tiam1,Ncf1,Grm4,Errfi1,Cryba1,Gnai2…
GOBP_REGULATION_OF_CELLULAR_RESPONSE_TO_GROWTH_FACTOR_STIMULUS	0.00189981	0.0811926	0.438823	1.26433	18	204	Folr1,Hspa1a,Bmper,Dcn,Smad3,Sfrp1,Onecut1,Hhex,Fgf1,Emilin1,Wnt4,Mmrn2,Wfikkn1,Nog,Sfrp5,Lemd2,Sox11,Sfrp2,Chst11,Wnt5a,Tgfb1,Tmem204,Fgf4,Spred3,Onecut2,Bambi,Bmp4,Lrp2,Aspn,Vegfc,Pcsk6,Sema6a,Fgfr1,Fstl1,Ngfr,Nrros,Bmpr2,Spry4,Gata4,Tgfbr3,Fstl3,Wnt1,Sorl1,Vasn,Fgf2,Spry2,Agtr2,Veph1,Dkk3,Smad4,Cidea,Msx1,Skil,Hhip,Smad6,Pdpk1,Dab2,Adamts12,Fam89b,Stk11,Spry1,Ldlrad4,Tnmd,Sostdc1,Itgb3,Robo1,R…
GOBP_CELL_CELL_ADHESION	0.00189981	0.0811926	0.392321	1.16217	18	607	Itgax,Klf4,S100a9,Cdhr1,Ccl28,Map3k8,Cbln1,Hspb1,Itgal,Hmcn1,Cdc42ep1,Cdhr5,Ninj2,Col14a1,Ager,Xcl1,Jup,Mag,Efnb3,Cldn19,Gcnt1,Cd9,Dsg2,Bves,Nr4a3,Dusp10,Ret,Wnt4,Adipoq,Cyp1b1,Tnfsf4,Cd2,Pcdh10,Cldn11,Lamb1,Fat3,Cdh8,Lims2,Jam3,Mbp,Yes1,Csrp1,Icam2,Cebpb,Col8a2,Ceacam2,Egfr,Igsf21,Gcnt2,Cel,Wnt5a,Tgfb1,Scrib,Cdk5r1,Cldn16,Pkp1,Mad1l1,Pcdhb21,Dmtn,Itga7,Scarf2,Lrrc4c,H2-Ea,Pip5k1c,Cldn3,Trpv4,Pkp…
FAN_EMBRYONIC_CTX_BIG_GROUPS_MICROGLIA	0.00189981	0.0811926	0.422318	1.22934	18	279	Itgax,Hspa1a,Cybb,Hspb1,Dnajb1,Lpar6,Gatm,Fos,Rcsd1,Folr2,Hhex,Slc29a3,Apbb1ip,Klf2,Abcg2,Gadd45b,Gsn,Rhog,C3,Otud1,Fgd2,Gm2a,Tbxas1,Dusp1,Fcgrt,Gypc,Vsir,Cks2,Ccr1,Spp1,Plvap,Sall1,Cyba,Bin1,Rin2,Gal3st4,Cebpd,Cnpy3,Cped1,Csf3r,Alox5ap,Serpinb9,Cd37,Zfp36l1,P2ry12,Rhob,Npl,Mef2a,Pld3,Adap2,Fcgr1,Junb,Dock4,Susd3,Ly86,Grn,Reep4,Dpp7,Naga,Tlr4,Syngr2,Pdk4,Calr,Ptgs1,Ostf1,Egr1,Tmem119,Irf8,Mrc1,La…
HP_ATROPHIC_SCARS	0.00190495	0.0811926	0.631203	1.58005	18	24	Col7a1,Col1a1,Col3a1,Smad3,Krt5,Col1a2,Aebp1,Krt14,Col5a1
GOBP_BLOOD_VESSEL_MORPHOGENESIS	0.0019998	0.0842247	0.401849	1.18532	19	482	Folr1,Itgax,Klf4,Ptgs2,Apod,Adamts1,Npr1,Prok1,Tbx4,Cybb,Sphk1,Tmem100,Hspb1,Bmper,Angpt1,Lama1,Dcn,Efna1,Cela1,Jup,Sfrp1,Fgfr2,Hgf,Hhex,Fgf1,Prl,Klf2,Emilin1,Wnt4,Cd40,Cyp1b1,Kdr,Mmrn2,Slc12a2,Prox1,Agtr1a,C1galt1,Nog,Cxcr3,C3,Jam3,Foxc1,Nrp2,Col8a2,Ceacam2,Shb,Nrp1,Ecscr,Sp1,Ago2,Krit1,Wnt7a,Gab1,Sfrp2,Wnt5a,Tgfb1,Epn1,Adm,Tbx2,Arhgap22,E2f2,Col8a1,Gata2,Clic4,Adgrg1,Edn1,Bmp4,Lrp2,Rin2,Btg1,H2…
GOBP_POSITIVE_REGULATION_OF_DEVELOPMENTAL_PROCESS	0.0019998	0.0842247	0.378857	1.13036	19	952	Itgax,Hspa1a,Klf4,Ptgs2,Nkx6-2,Drd2,Tradd,Gal,Nkx2-2,Gjc2,Sox10,Cybb,Sphk1,Aspa,Cbln1,Tmem100,Hspb1,Bmper,Col1a1,Isg15,Fos,Tspo,Metrnl,Erbb4,Rps6ka3,Tlr2,Dcn,Egr2,Smad3,Cela1,Islr2,Ager,Ar,Myc,Jup,Sfrp1,Alx1,Fgfr2,Lpar1,Hgf,Mag,Ccdc3,Rab7b,Fgf1,Prl,Mme,Dusp10,Ret,Wnt4,Neurog1,Tle6,Socs3,Cd40,Ghr,Trib1,Adipoq,Cyp1b1,Tnfsf4,Kdr,Phldb2,Gdf15,Prox1,Agtr1a,Car2,Lims2,Nog,C3,Reg1,Foxc1,Cebpb,Ceacam2,Nr…
GOBP_TRIGLYCERIDE_BIOSYNTHETIC_PROCESS	0.002001	0.0842247	0.595219	1.53419	19	32	Ldlr,Rgn,C3,Gpat2,Lpl,Pnpla3,Srebf1,Mfsd2a,Dgat1,Pck2,Ctdnep1,Acsl4,Slc27a1,Plin5
GOBP_LEUKOCYTE_MEDIATED_CYTOTOXICITY	0.00209979	0.0855433	0.52391	1.42593	20	65	Slc22a13,Ager,Xcl1,Ncr1,Stap1,Ceacam2,H2-Ea,Vav1,H2-M3,Rab27a,Nos2,Stxbp2,Serpinb9,Fcgr2b,Unc13d,F2,Arg1,Prf1,H2-K1,Azgp1,Ceacam1,Cxcl5,Ripk3,Arrb2,Dnase1,Klrd1
GOBP_BODY_FLUID_SECRETION	0.00209979	0.0855433	0.517931	1.41847	20	72	Npr1,Slc22a2,Slc22a4,Erbb4,Stat5a,Prl,Ddr1,Neurog1,Csn3,Cel,Tifab,Cdo1,Kalrn,Socs2,Edn1,Ucn,Chrm1,Hk2,Agr2,Serpinc1,Got2,Ada,Aqp5,Vamp8,Creb1,Adora1
GOBP_NEGATIVE_REGULATION_OF_TRANSMEMBRANE_RECEPTOR_PROTEIN_SERINE_THREONINE_KINASE_SIGNALING_PATHWAY	0.00209979	0.0855433	0.490993	1.3656	20	92	Hspa1a,Bmper,Smad3,Sfrp1,Onecut1,Igsf1,Emilin1,Wfikkn1,Nog,Lemd2,Sfrp2,Chst11,Wnt5a,Tgfb1,Spred3,Onecut2,Bambi,Lrp2,Aspn,Nrros,Tgfbr3,Fstl3,Wnt1,Sorl1,Vasn,Spry2,Veph1,Cidea,Skil,Smad6,Pdpk1,Acvr1,Fam89b,Spry1,Ldlrad4,Sostdc1,Rasl11b,Hspa5,Dact2,Trp53,Hipk2
GOMF_CIS_REGULATORY_REGION_SEQUENCE_SPECIFIC_DNA_BINDING	0.00209979	0.0855433	0.389357	1.15467	20	645	Klf4,Nkx6-2,Nkx2-2,Tbx4,Sox10,Mlxipl,Fos,Zfp354b,Tcfl5,Egr4,Zfp189,Zbtb34,Egr2,Zic4,Smad3,Zfp182,Stat5a,Ar,Zic3,Myc,Onecut1,Hhex,Zbtb12,Klf2,Zfp131,Glis1,Esr2,Nr4a3,Neurog1,Foxa3,Zbtb38,Relb,Prox1,Zfp691,Foxc1,Cebpb,Erg,Irf7,Sp1,Sox11,Myf6,Safb,Hsf4,Ebf4,Hbp1,Zfp575,Wbp2,Dach1,Six3,Mtf1,Tfap4,Tbx2,Foxs1,Six5,Vax2,Cux2,Batf,Hnf1b,Olig1,E2f2,Emx2,Srebf1,Gfi1b,Zfp382,Npas2,Rxrg,Creb3l2,Zbtb39,Gata2,…
HP_MULTIFACTORIAL_INHERITANCE	0.00209979	0.0855433	0.531911	1.44056	20	60	Cartpt,F5,Gjb3,Adrb3,Agtr1a,Smchd1,Nek1,Enpp1,Bmp4,H2-M3,Il13,Tnf,Alox5ap,Abcg8,F2,Irf6,Gjb2,Ucp3,Cyp3a11,Prkch,Ptgis,Shank3,Ghrl
ZHONG_PFC_C1_OPC	0.00209979	0.0855433	0.44823	1.28227	20	167	Cenpa,Pola2,Nuf2,Fam111a,Cdk1,Kif22,Hjurp,Espl1,Gtse1,Cdk5rap2,Bard1,S100a16,Fam83d,Gusb,Sclt1,Sfrp2,Pbk,Fbxo5,Cdca2,Hsd17b11,Tmem106c,Fancd2,Ccnf,Poc1a,Cks2,Tubb6,Cntln,Rfc3,Sgo2a,Mki67,Pttg1,Iqgap3,Cdc20,Spag5,Cdca4,Tk1,Ncapg2,Reep4,Diaph3,Cenpe,Cep135,Vim,Ube2t,Aurka,Birc5,Rad21,Pcna,Shcbp1,Arhgap11a,Dlgap5,Tmpo,Plk1,Aurkb,Prc1,Atad2,Cdc25b,Ube2c
Park_2011_Coexpression_Hippocampus_Mouse_grey60	0.00209979	0.0855433	0.474658	1.3332	20	111	Mycbpap,Folr1,Mlf1,F5,Tmem98,Tspo,Wfdc2,Car14,Arsg,Sfrp1,Steap1,Slc12a2,Nudt7,Rbp1,Krt8,Pon1,Cdkn1c,Tes,Pcolce2,Pus7l,Cldn3,Trpv4,Mycbp,Lgals3,Taf5,Slc4a2,Lbp,Emp1,Igfbp2,Aldh2,Kl,Cox8b,Ptgs1,Lamp2,Angptl2,Msx1,Dab2,Sostdc1,Elmo3,Calml4,Cpt2,Ppfibp2,Cab39l,Abca4,Slc46a1,Morn5,Nvl,Fam171a1,Cldn1,Lgi3,Igf2,Trpm3,Gpx8,Loxl1,Car12,Scara5,Aqp1,Tcn2,Enpp2
LEIN_PONS_MARKERS	0.00209979	0.0855433	0.520796	1.42411	20	70	Slc18a2,Gfap,Slc17a6,Klk6,Dlk1,Endod1,Glra2,Rab37,Kcnj14,Hcn2,Esyt1,Entpd3,Gabrq,Pmp22,Htr2c,Spp1,Cdh23,Ankrd35,Abhd4,Fstl1,Sv2c,Mrap2,Lgals8,Capn1,B3galt5,Phospho1,Hspb8,Cyp27a1
GOBP_NEGATIVE_REGULATION_OF_BEHAVIOR	0.0021585	0.0869575	0.716101	1.65758	20	13	Drd2,Trh,Npy2r,Ucn,Ada,Ghrl,Adora1,Cck
GOCC_ZYMOGEN_GRANULE	0.00219024	0.0869575	0.748914	1.68382	20	11	Reg1,Rab27b,Zg16,Cuzd1,Rab3d,Tmed10
GOBP_NEGATIVE_REGULATION_OF_DEVELOPMENTAL_PROCESS	0.00219978	0.0869575	0.388142	1.15116	21	648	Klf4,Nkx6-2,Ankrd2,Igfbp5,Postn,Adamts1,Npr1,Cartpt,Nkx2-2,Sox10,Cbln1,Tmem98,Fstl4,Tspo,Chad,Tlr2,Dcn,Efna1,Cers2,Smad3,Ldlr,Tnn,Cdk5rap2,Myc,Sfrp1,Mag,Efnb3,Hhex,Prl,Klf2,Emilin1,Dusp10,Id3,Wnt4,Rgn,Trib1,Adipoq,Tnfsf4,Zhx2,Slc12a2,Gdf15,Nog,Sfrp5,Foxc1,Leo1,Ceacam2,Egfr,Nrp1,Ecscr,Sox11,Tcf23,Krit1,Slc30a10,Wnt7a,Sfrp2,Wnt5a,Col5a1,Tgfb1,Reg3g,Fbxo5,Cdk5r1,Six3,Epn1,Chadl,Tbx2,Dmtn,Adck1,E2f2,…
Gemma_GSE23182_Systemic_inflammation_modulates_Fc_receptor_expression_on_microglia_in_chronic_neurodegeneration_disease_prion.disease_Up	0.00219978	0.0869575	0.388414	1.15218	21	655	Itgax,Igfbp5,Plcg2,Gfap,Cybb,S100a4,Tmem100,Hspb1,Mlxipl,Slc14a1,Slc1a5,Tspo,Tlr2,Angpt1,Cmtm3,Cela1,Lcat,Fabp7,Ptger4,Slc29a3,S100a16,Gcnt1,Apbb1ip,Rab7b,Herc6,Cd9,Vasp,Ddr1,Id3,Gadd45b,Irak4,Slc30a7,Gusb,C3,Stx2,Gfpt2,Pdlim4,Slc12a9,Pmp22,Gm2a,Eif4ebp1,Zmpste24,Shkbp1,Tbxas1,Lpl,Ccl3,Ctsz,Tgfb1,Micall2,Tifab,Fxyd1,Myo9b,H2-Aa,Ncf1,Trim25,Srebf1,Gnai2,Mtmr10,Szrd1,S100a11,Vsir,Padi2,Lsp1,Lrrfip1…
DropViz_HC_Polydendrocyte_Tnr_cluster-markers.csv	0.00220022	0.0869575	0.573428	1.5037	21	39	Nkx2-2,Sox10,Rlbp1,Tmem100,Bcas1,Cd9,Lims2,Cdo1,Chadl,Olig1,Bmp4,Pllp,C1ql1,Itga9,Enpp6,Sema3d,Emid1
DropViz_HC_Neuron_CajalRetzius_Lhx1_cluster-markers.csv	0.00220066	0.0869575	0.576214	1.50403	21	37	Calb2,Slc17a6,Nxph4,Angpt1,Gtse1,Pafah1b3,Tmem163,Cdkn1c,Syndig1l,Dach1,Emx2,Ankrd35,Mrap2,Isoc1,Mgl2
HP_CELLULITIS	0.00220088	0.0869575	0.57923	1.50768	21	36	Plcg2,Gjc2,Cybb,Col1a1,Pstpip1,Aebp1,Ncf1,Gata2,Cyba,Lrrc8a,Piezo1,Vegfc,Phex,Pik3r1,Shank3,Ncf2,Gfi1
GOBP_POSITIVE_REGULATION_OF_NITRIC_OXIDE_METABOLIC_PROCESS	0.00220308	0.0869575	0.614056	1.55536	21	27	Klf4,Ptgs2,Mmp8,Smad3,Klf2,Edn1,Tmem106a,Ddah1,Tnf,Tlr4,Agtr2,Jak2
GOBP_MUSCLE_SYSTEM_PROCESS	0.00229977	0.0887473	0.412495	1.20703	22	344	Klf4,Drd2,Ankrd2,Igfbp5,Scn4a,Tnnc1,Myh3,Sphk1,Gatm,Dysf,Kcna5,Actn2,Nppa,Rcsd1,Smad3,Mlip,Jup,Kcne4,Dsg2,Pgam2,Tnnt1,Nr4a3,Neurog1,Gsn,Sorbs2,Mybph,Clcn1,Stac3,Myof,Kcnh2,Tifab,Fxyd1,Npy2r,Slc8a3,Tbx2,Ormdl3,Klhl41,Tiam1,Slc8a1,Errfi1,F2r,Arhgap42,Dapk3,Myh4,Sorbs3,Scn4b,Des,Cyba,Bin1,Tbx3,Asph,Edn1,Akap13,Kcne1,Ctdp1,Ucn,Myl4,Sspn,Myh14,Gamt,Scn3b,Dock5,Gjc1,Prkaca,Atp1a1,Mef2a,Dock4,Tnnt2,Chrn…
GOBP_EPIDERMAL_CELL_DIFFERENTIATION	0.00229977	0.0887473	0.455989	1.29465	22	141	Klf4,Krt71,Exph5,Txnip,Krt5,Jup,Dsg2,Fa2h,Krt24,Esrp1,Foxc1,Krt15,Krt14,Scel,Krt8,Wnt5a,Reg3g,Opn3,Pkp1,Tprn,Errfi1,Pkp4,Krt12,Cnfn,Ift74,Clic4,Bmp4,Zfp36l1,Trim16,Pcsk6,Krt25,Irf6,Gli1,Sfn,Krt1,Gata6,Tmem79,St14,Dsp,Sult2b1,Evpl,Fosl2,Capn1,Prkch,Anxa1,Perp,Ush1c,Ctsk,Myo6
GOBP_EXTERNAL_ENCAPSULATING_STRUCTURE_ORGANIZATION	0.00229977	0.0887473	0.417609	1.21664	22	289	Itgax,Mfap2,Postn,Adamts1,Kazald1,Col7a1,Itgal,Col1a1,Hapln2,Col4a4,Lama1,Dcn,Mmp8,Col3a1,Smad3,Col14a1,Adamts8,Emilin1,Ddr1,P3h4,Cyp1b1,Kdr,Phldb2,Lamb1,Col1a2,Timp1,Fmod,Jam3,Foxc1,Icam2,Aebp1,Col8a2,Sfrp2,Fbln2,Col5a1,Tgfb1,Chadl,Itga7,Phldb1,Adamtsl4,Col4a6,Mfap5,Adamts7,Col8a1,Prss2,Spp1,Tnc,Plg,Slc39a8,Cdh1,Hapln1,Ets1,Adamts10,Tnf,Spint2,Itga9,Dmp1,Nid2,Nf1,Sparc,Bcl3,Has2,Cpb2,Bgn,Mmp13,I…
GOBP_EMBRYONIC_ORGAN_DEVELOPMENT	0.00229977	0.0887473	0.416469	1.21476	22	305	Folr1,Mfap2,Tbx4,Aldh1a2,Efna1,Smad3,Rdh10,Zic3,Alx1,Fgfr2,Fzd2,Tubb2b,Id3,Neurog1,Socs3,Kdr,Prox1,Bbs7,Nog,Foxc1,Cebpb,Krt8,Sox11,Chst11,Wnt5a,Tgfb1,Th,Tifab,Six3,Adm,Tbx2,Vax2,Mfap5,Tprn,Mical2,Tpo,Gata2,Pbx3,Pole,Sall1,Tbx3,Edn1,Bmp4,Hoxb7,Tfeb,Ascl2,Cep290,Tnf,Satb2,Wnt11,Spint2,Mthfd1l,Zfp36l1,Vangl2,Pbx1,Ccdc40,Pkd1,Pcgf2,Zic1,Junb,Gli1,Ttc39c,Mapk3,Snai1,Vash2,E2f7,St14,Gata4,Tbr1,Kcnq4,Ad…
GOBP_PATHWAY_RESTRICTED_SMAD_PROTEIN_PHOSPHORYLATION	0.00230023	0.0887473	0.549897	1.4603	22	45	Bmper,Emilin1,Gdf15,Nog,Tgfb1,Inhbe,Bmp4,Inhbb,Bmpr2,Inhba,Inha,Tgfbr3,Bmpr1a,Bmp5,Smad4,Bmp15,Smad6,Dab2,Acvr1,Ldlrad4,Bmp2
DropViz_HC_Neuron_Subiculum_Slc17a6_cluster-markers.csv	0.00230092	0.0887473	0.581928	1.51064	22	35	Slc17a6,Kcnh5,Tshz2,Plch1,Ldb2,Cux2,Glt8d2,Grm4,Gpr83,Meis2,Satb2,Hrh1,Tnnt2,Plcxd2,Klf5,Arpp21,Egr1
GOBP_SENSORY_PERCEPTION_OF_LIGHT_STIMULUS	0.00239976	0.0918794	0.455809	1.29615	23	146	Rlbp1,Col1a1,Hmcn1,Rpe65,Cplx3,Rdh10,Gnat2,Tulp2,Pde6b,Cldn19,Pde6a,Crygn,Cyp1b1,Bbs7,Sfrp5,Eml2,Rp2,Hsf4,Th,Six3,Vax2,Reep6,Slc4a10,Cryba1,Rcvrn,Krt12,Cacna1f,Wfs1,Cdh23,Cryaa,Rorb,Rgr,Opn4,Atf6,Atxn7,Gjc1,Cep250,Ccdc66,Slc24a1,Tyr,Chrnb2,Gucy2e,Rho,Pax6,Zic2,Grk1,Ush1c,Cacnb2,Cnga1,Lrat,Efemp1,Col11a1,Kifc3,Adgrv1
GOBP_POSITIVE_REGULATION_OF_BLOOD_VESSEL_ENDOTHELIAL_CELL_MIGRATION	0.00240024	0.0918794	0.559033	1.47287	23	41	Ptgs2,Hspb1,Angpt1,Stat5a,Cd40,Kdr,Sp1,Tgfb1,Gata2,Ets1,Vegfc,Fgfr1,Srpx2,Nus1,Fgf2,Anxa1,Plk2,Pdpk1
GOBP_DICARBOXYLIC_ACID_TRANSPORT	0.00249975	0.094294	0.49705	1.37346	24	83	Folr1,Slc13a3,Slc17a6,Slc1a5,Folr2,Npy5r,Per2,Trh,Slc12a2,Ntsr1,Hrh3,Lrrc8a,Lrp2,Slc19a2,Lrrc8c,Slc25a18,Ppfia2,Slc26a6,Avp,Grm7,Slc26a4,Slc25a13,Adora1,Ppfia1,Slc22a6,Slc7a11,Cplx1,Cck,Kmo,Slc38a7,Abcc2,Gls
GOBP_FEEDING_BEHAVIOR	0.00249975	0.094294	0.520764	1.41828	24	66	Drd2,Gal,Cartpt,a,Htr1b,Fos,Npy5r,Trh,Nr4a3,Gdf15,Htr2c,Th,Dach1,Npy2r,Npy1r,Ucn,Mrap2,Mchr1,Tbr1,Ghrl,Rmi1,P2ry1,Cck,Cntfr,Oxt,Gls,Ubr3
GOBP_MONOCARBOXYLIC_ACID_TRANSPORT	0.00249975	0.094294	0.458129	1.30105	24	142	Slc22a13,Drd2,Slc17a6,Slc1a5,Npy5r,Per2,Trh,Cyp7a1,Slc16a7,Abcg2,Slc12a2,Ceacam2,Ntsr1,Hrh3,Casr,Lrrc8a,Stard5,Edn1,Nos2,Lrrc8c,Slc6a13,Pla2g10,Slc25a18,Ppfia2,Aqp9,Tnfrsf11a,Slc27a1,Slc16a3,Slco1c1,Slc26a6,Avp,Grm7,Pla2r1,Slc6a11,Ceacam1,Slc25a13,Abcb4,Adora1,Anxa1,Ppfia1,Ptges,Slco1a5,Slc7a11,Pla2g5,Cplx1,Nmb,Cck,Kmo,Slc16a6,Slc38a7,Abcc2,Oxt,Emb,Gls
GOBP_RESPONSE_TO_COLD	0.0025005	0.094294	0.571332	1.49459	24	38	Fos,Metrnl,Trh,Cdh8,Lpl,Adm,Cirbp,Tmem135,Slc27a1,Thra,Trpm8,Ucp3,P2rx3,Acadvl,Cidea,Ucp2,Adrb1,Cxcl10
GOBP_REGENERATION	0.00269973	0.0999991	0.452309	1.28961	26	156	Folr1,Klf4,Apod,Postn,Klk6,Tspo,Erbb4,Cers2,Ninj2,Hgf,Mag,Cd9,Nr4a3,Dusp10,Rgn,Gsn,Igfbp1,Jam3,Reg1,Cebpb,Egfr,Myf6,Wnt7a,Adm,Ptpn3,Spp1,Tnc,Ptpn12,Klk8,Rtn4r,Epha4,Cpb2,Gli1,Grn,Rtn4rl1,Tarbp2,Klf5,Aurka,Gata4,Tgfbr3,Wnt1,Pcna,Prps2,Anxa1,Ptprs,Anxa3,Txk,Jak2,Ucp2,Capn3
GOBP_RESPONSE_TO_CYTOKINE	0.00269973	0.0999991	0.38109	1.13458	26	825	Itgax,Hspa1a,Klf4,Ptgs2,Tradd,Postn,Cdc42ep2,Sphk1,Map3k8,Fas,Fabp4,Col1a1,Isg15,Fos,Aldh1a2,Tlr2,Cxcl2,Angpt1,Col3a1,Smad3,Shmt1,Stat5a,Xcl1,Myc,Sfrp1,Rsad2,Hgf,Il22ra2,Ccdc3,Rab7b,Klf2,H2-Eb1,Il17re,Mme,Irak4,Gsn,Socs3,Cd40,Ghr,Adipoq,Tnfsf4,Relb,Slc12a2,Col1a2,Timp1,Cxcr3,Reg1,Foxc1,Rffl,Crhbp,Nrp2,Cebpb,Stap1,Gfpt2,Irf7,Ceacam2,Casp4,Irak2,Krt8,Cnn2,Parp16,Dusp1,Wnt5a,Ccl3,Pcolce2,Tgfb1,Cth,T…
DiazMoran_2013_NIHHighAnxietyRats_Upregulated_HC	0.00269973	0.0999991	0.538368	1.44318	26	51	Slc22a13,Gpr45,Mis18a,Zc3hav1l,Slc9a8,Nxph4,Calca,Alx1,H2-T24,Rtp3,Cyp2b9,Larp6,Hao1,Gli1,H2-K1,Serpind1,Gipc3,Baiap2l1,Mab21l1,Pmf1,Ly6g6e,Wt1
GOBP_POSITIVE_REGULATION_OF_PRI_MIRNA_TRANSCRIPTION_BY_RNA_POLYMERASE_II	0.00270054	0.0999991	0.570674	1.49287	26	38	Klf4,Fos,Smad3,Prl,Tgfb1,Gata2,Ets1,Tnf,Ngfr,Klf5,Egr1,Nr3c1,Jun,Fgf2,Bmpr1a,Smad4,Smad6,Rela,Bmp2,Wt1,Srf,Trp53
GOBP_CELLULAR_RESPONSE_TO_NUTRIENT	0.00270108	0.0999991	0.577315	1.49867	26	35	Folr1,Postn,Col1a1,Folr2,Sfrp1,Lpl,Casr,Tnc,Mn1,Phex
GOBP_VITAMIN_METABOLIC_PROCESS	0.00279972	0.1029	0.484801	1.34985	27	94	Folr1,Cyp11a1,Rlbp1,Aldh1a2,Rpe65,Folr2,Rdh10,Shmt1,Rgn,Cyp4f13,Rbp1,Psat1,Mmachc,Enpp1,Vnn1,Aldh1l2,Lrp2,Slc19a2,Tnf,Mthfd1l,Pltp,Cyp4f14,Bco1,Snai1,Aox1,Clybl,Slc52a3,Amn,Vkorc1,Hlcs,Gfi1,Rbp2,Cyp27a1,Lrat,Cyp1a1
GOBP_NEURON_PROJECTION_REGENERATION	0.00279972	0.1029	0.545625	1.45796	27	49	Folr1,Klf4,Apod,Tspo,Cers2,Hgf,Mag,Jam3,Adm,Spp1,Tnc,Klk8,Rtn4r,Epha4,Grn,Rtn4rl1
GOBP_REGULATION_OF_CELL_ADHESION	0.00289971	0.104328	0.393226	1.16276	28	549	Klf4,Ccl28,Apod,Postn,Epha8,Map3k8,Col1a1,Angpt1,Lama1,Efna1,Smad3,Ager,Xcl1,Jup,Sfrp1,Onecut1,Efnb3,Apbb1ip,Cd9,Edil3,Emilin1,Nr4a3,Ddr1,Dusp10,Ret,Wnt4,Gsn,Adipoq,Cyp1b1,Tnfsf4,Kdr,Phldb2,Lims2,Cxcr3,Jam3,Mbp,Yes1,Cebpb,Ceacam2,Nrp1,Gcnt2,Dusp1,Sfrp2,Fbln2,Wnt5a,Tgfb1,Scrib,Npy2r,Mad1l1,Dmtn,H2-Ea,Col8a1,Trpv4,Prss2,Pkp4,Vsir,Dapk3,Arhgap6,Lgals3,Plxna4,Kif26b,Erbb3,Tnc,Plg,Onecut2,Vnn1,Ift74,C…
GOBP_POSITIVE_REGULATION_OF_LOCOMOTION	0.00289971	0.104328	0.402014	1.18177	28	417	Itgax,Ptgs2,Tradd,Igfbp5,Postn,Adamts1,Plcg2,Sphk1,Bdkrb1,Hspb1,Col1a1,Angpt1,F10,Smad3,Gtse1,Ager,Stat5a,Dapk2,Xcl1,Lpar1,Onecut1,Hgf,Fgf1,Bves,Nr4a3,Ret,Cd40,Kdr,Lamb1,Prox1,Jam3,Nrp2,Egfr,Nrp1,Sp1,Ago2,Gcnt2,Wnt7a,Gab1,Wnt5a,Tgfb1,Fbxo5,Dmtn,Tiam1,Slc8a1,Met,Cldn3,Gnai2,F2r,Vsir,Dapk3,Gata2,Grb7,Casr,Ccr1,Lgals3,Ccl20,Plvap,Wnt5b,Onecut2,Edn1,Bmp4,Rin2,Hbegf,Ets1,Rhoc,Tnf,Wnt11,Smim22,Csf1,Veg…
GOBP_NEGATIVE_REGULATION_OF_LIPID_METABOLIC_PROCESS	0.00289971	0.104328	0.506527	1.38916	28	74	Slc22a13,Apod,Sphk1,Nr0b1,Cyp7a1,Ccdc3,Wnt4,Prox1,Ceacam2,Ormdl3,Mfsd2a,Tnf,Pik3ip1,Erlin1,Slc27a1,Atp1a1,Snai1,Plin5,Ceacam1,Sorl1,Adora1,Bmp5,Gfi1,Dkk3,Acadvl,Cidea,Gpld1,Abca2,Insig1,Bmp2,Dab2ip,Appl2,Acacb,Fmc1
GOBP_EMBRYONIC_MORPHOGENESIS	0.00289971	0.104328	0.403022	1.18442	28	411	Folr1,Klf4,Mfap2,Myh3,Tbx4,Col7a1,Aldh1a2,Efna1,Mmp8,Smad3,Rdh10,Ar,Zic3,Sfrp1,Alx1,Fgfr2,Dusp5,Vasp,Tctn1,Nr4a3,Fzd2,Ret,Wnt4,Tbc1d32,Neurog1,Socs3,Adipoq,Phldb2,Lamb1,Prox1,Bbs7,Nog,Mbp,Foxc1,Leo1,Sox11,Wnt7a,Dusp1,Sfrp2,Chst11,Wnt5a,Col5a1,Tgfb1,Th,Tifab,Scrib,Six3,Adm,Tbx2,Vax2,Itga7,Phldb1,Hnf1b,Mfap5,Fras1,Tprn,Mical2,Col8a1,Gata2,Fgf4,Wnt5b,Sall1,Tbx3,Edn1,Bmp4,Lrp2,Hoxb7,Cep290,Satb2,Wnt1…
GOMF_CYTOKINE_ACTIVITY	0.00289971	0.104328	0.463059	1.3086	28	125	Ccl28,Fam3d,Cxcl2,Tnfsf10,Cmtm3,Xcl1,Wnt4,Adipoq,Tnfsf4,Gdf15,Timp1,Wnt7a,Wnt5a,Ccl3,Tgfb1,Spp1,Ccl20,Wnt5b,Inhbe,Ccl2,Edn1,Bmp4,Inhbb,Il13,Ltb,Tnf,Wnt11,Csf1,Il11,Grn,Inhba,Fam3b,Inha,Wnt1,Cxcl5,Wnt6,Fgf2,Ebi3,Bmp5,Bmp15,Ccl5,Il7,Cxcl10,Ccl22,Ctf1,Slurp1,Bmp1,Bmp2,Cmtm5,Il2
HP_ABNORMAL_BLOOD_SODIUM_CONCENTRATION	0.00290029	0.104328	0.567096	1.4871	28	39	Cyp11a1,Avpr2,Scn4a,Nr0b1,Clcnkb,Bsnd,Cyp11b1,Plvap,Fgfr1,Slc5a1,Mrap,Clcnka,Prf1,Star,Traf3,Tbx19,Unc93b1,Txnrd2,Nfkb2,Lyst
GOBP_LATERAL_SPROUTING_FROM_AN_EPITHELIUM	0.00292032	0.104677	0.739988	1.66376	27	11	Ar,Fgfr2,Nog,Wnt5a,Bmp4
DropViz_HC_Neurogenesis_Sox4_cluster-markers.csv	0.0030009	0.107187	0.579802	1.50189	29	34	Mfap2,Cdca7,Cenpa,Dcx,Cdk1,Mcm7,Pafah1b3,Sox11,Pbk,Igfbpl1,Mki67,Cdc20,Mcm2,Mex3a,Birc5,Cdk6,Prc1,Ube2c
GOBP_REPRODUCTION	0.00309969	0.107508	0.377718	1.1261	30	902	Mycbpap,Folr1,Igfbp5,Adamts1,Rnf151,Nr0b1,Fos,Tppp3,Nuf2,Tcfl5,Tesmin,Cdk1,Tnfsf10,Dcn,Nppa,Espl1,Fetub,Folr2,Wfdc2,Npy5r,Rdh10,Zfp105,Ar,Sfrp1,Adam18,Fgfr2,Tdrp,Prl,Cd9,Dsg2,Gjb3,Mme,Pgam2,Ddr1,Wnt4,Rgn,Neurog1,Tle6,Socs3,P3h4,Pafah1b3,Gal3st1,Foxa3,Gapdhs,Lgr5,Cldn11,Cftr,Cdk2,Timp1,Nog,C3,Jam3,Foxc1,Crhbp,Cebpb,Stx2,Egfr,Krt8,Ago2,Tcf23,Tspan8,Klhl10,Insrr,Hsd17b2,Wnt7a,Dusp1,Sfrp2,Panx1,Lhx4,…
GOBP_NEGATIVE_REGULATION_OF_HORMONE_SECRETION	0.00309969	0.107508	0.534172	1.43541	30	53	Drd2,Cartpt,Fam3d,Sfrp1,Adipoq,Crhbp,Srebf1,Kalrn,Edn1,Inhbb,Ucn,Rab11fip3,Npff,Psmd9,Il11,Inhba,Tacr2,Inha,Ghrl,Adora1
GOBP_NEGATIVE_REGULATION_OF_MULTICELLULAR_ORGANISMAL_PROCESS	0.00309969	0.107508	0.383549	1.14013	30	744	Klf4,Nkx6-2,Drd2,Igfbp5,Apod,Adamts1,Npr1,Cartpt,Sox10,C1qtnf3,Cbln1,Tmem98,Isg15,Fstl4,Tspo,Homer3,Tlr2,Angpt1,Dcn,Efna1,Cers2,Mmp8,Smad3,Ldlr,Ager,Ptger4,Xcl1,Myc,Mlip,Jup,Sfrp1,Hgf,Mag,Efnb3,Hhex,Prl,Cd9,Klf2,Emilin1,Tnnt1,Dusp10,Wnt4,Rgn,Ptprr,Neurog1,Trib1,Adipoq,Tnfsf4,Mmrn2,Relb,Slc12a2,Gdf15,Timp1,Nog,Foxc1,Crhbp,Ceacam2,Egfr,Nrp1,Ecscr,Sox11,Tspan8,Krit1,Wnt7a,Sfrp2,Wnt5a,Tgfb1,Reg3g,Tif…
GOCC_CLUSTER_OF_ACTIN_BASED_CELL_PROJECTIONS	0.00309969	0.107508	0.468562	1.31359	30	107	Folr1,Pkhd1l1,Calb2,Slc34a1,Cdhr5,Myo1d,Slc22a5,Slc3a1,Mme,Abcg2,Dcdc2a,Slc34a3,Tprn,Cdhr2,Lrp2,Lima1,Espn,Cdh23,Rhoc,Myh14,Cybrd1,Slc2a2,Dcxr,Ezr,Gna12,Dock4,Cdc14a,Slc5a1,Slc26a6,Add3,Atp6v0a4,Slc26a4,Amn,Ush1c,Slc7a11,Calb1,Slc11a2,Adgrv1,Slc9a3,Plb1,Car4,Pdzk1,Ido1,Abcc2,Slc17a3
GOMF_ORGANIC_ANION_TRANSMEMBRANE_TRANSPORTER_ACTIVITY	0.00309969	0.107508	0.457166	1.29536	30	134	Slc22a13,Slc22a2,Slc13a3,Slc17a6,Slc6a9,Slc1a5,Slc3a1,Slc35d3,Slc16a7,Abcg2,Cftr,Slc4a10,Mfsd2a,Slco5a1,Slc36a1,Slc4a4,Slc39a8,Slc19a2,Slc6a13,Slc38a3,Slc38a6,Slc25a18,Slc22a7,Slc2a2,Slc38a5,Slc27a1,Slc4a1,Slc16a3,Slc7a5,Slco1c1,Slc35b2,Slc26a6,Slc6a11,Slc52a3,Slc26a4,Slc33a1,Slc25a13,Slco1a5,Slc22a6,Slc2a6,Slc7a11,Slco4a1,Slc25a24,Slc3a2,Slc38a7,Abcc2,Slc7a1,Slc17a3,Slc6a8,Slc35a3,Slc7a10,Slc46a1
FAN_EMBRYONIC_CTX_BRAIN_ENDOTHELIAL_1	0.00309969	0.107508	0.409741	1.19896	30	343	Klf4,Mfap2,Ccdc141,Nostrin,Slc14a1,Cd82,Isg15,Hmcn1,Parp12,Cdc42ep1,Efna1,Carhsp1,Zic3,Serinc5,Jup,Tdrp,S100a16,Aif1l,Cd9,Rell1,Ifi44,Megf6,Id3,Kdr,Mmrn2,Lamb1,Clec3b,Palmd,Car2,Timp1,Lims2,Foxc1,Yes1,Csrp1,Rbp1,Erg,Ecscr,Adgrl2,Prom1,Micall2,Dach1,Adm,Phldb1,Mfsd2a,Gpcpd1,Ablim3,Tmem204,Pkp4,Dgat1,Ttyh2,Sorbs3,Tubb6,Apcdd1,Tbx3,Rgs3,Clic4,Slc39a8,Edn1,Ppic,Wfs1,Cnn3,Rhoc,Pllp,Ptprb,Cobll1,Slc38a…
GOBERT_OLIGODENDROCYTE_DIFFERENTIATION_UP	0.00309969	0.107508	0.398662	1.17375	30	443	Mdc1,Cdca7,Cenpa,Pola2,S100a4,Mis18a,Nuf2,Fam111a,Cdk1,Kif22,Hjurp,Espl1,Chek1,Ldlr,Gtse1,Ak4,Shmt1,Spc24,Frat1,Sass6,Zbtb12,Fam83d,Ccdc61,Pole2,Mcm7,Pafah1b3,Lgr5,Cdk2,Fam234a,Pold1,Pold2,Cand2,Adgrl2,Trim59,Pbk,Fbxo5,Cdca2,Prim1,Mad1l1,Incenp,E2f2,Fancd2,Ccnf,Cks2,Pole,Erbb3,Taf5,Haus4,Asph,Iffo2,Atad5,Exosc8,Net1,Ddah1,Gemin5,Mtfr2,Rfc3,Sgo2a,Emp1,Lsm4,Mki67,Haus8,Dock5,Pttg1,Bok,Dkc1,Ccdc77,I…
GOBP_MONOCYTE_CHEMOTACTIC_PROTEIN_1_PRODUCTION	0.00310013	0.107508	0.724299	1.65471	29	12	Apod,C1qtnf3,Ager,Adipoq,Erbin
GOMF_FRIZZLED_BINDING	0.00310528	0.107508	0.616048	1.54885	30	25	Sfrp1,Wnt4,Wnt7a,Wnt5a,Fzd1,Wnt5b,Bambi,Wnt11,Ccdc88c,Dvl3,Wnt1,Wnt6,Myoc,Lrp6
GOBP_REGULATION_OF_ASPARTIC_TYPE_PEPTIDASE_ACTIVITY	0.0031569	0.108924	0.74864	1.65446	29	10	Efna1,Ager,Bin1,Epha4,Grn,Tmed10,Sorl1
GOBP_VASCULATURE_DEVELOPMENT	0.00319968	0.109285	0.392213	1.16045	31	571	Folr1,Itgax,Klf4,Ptgs2,Apod,Adamts1,Npr1,Prok1,Tbx4,Cybb,Sphk1,Tmem100,Hspb1,Bmper,Col1a1,Aldh1a2,Angpt1,Lama1,Dcn,Efna1,Cela1,Jup,Sfrp1,Fgfr2,Hgf,Hhex,Fgf1,Prl,Klf2,Emilin1,Wnt4,Socs3,Cd40,Cyp1b1,Kdr,Mmrn2,Slc12a2,Prox1,Agtr1a,C1galt1,Col1a2,Nog,Cxcr3,C3,Jam3,Foxc1,Nrp2,Col8a2,Ceacam2,Shb,Nrp1,Ecscr,Sp1,Ago2,Krit1,Wnt7a,Gab1,Sfrp2,Wnt5a,Col5a1,Tgfb1,Cth,Epn1,Adm,Tbx2,Foxs1,Arhgap22,E2f2,Col8a1,E…
GOBP_REGULATION_OF_EPITHELIAL_CELL_MIGRATION	0.00319968	0.109285	0.439227	1.26011	31	182	Klf4,Ptgs2,Plcg2,Hspb1,Bmper,Angpt1,Dcn,Efna1,Stat5a,Jup,Fgf1,Dusp10,Ptprr,Cd40,Kdr,Mmrn2,Prox1,Nrp2,Ceacam2,Nrp1,Sp1,Krit1,Wnt7a,Wnt5a,Tgfb1,Met,Gata2,Fgf4,Edn1,Bmp4,Rin2,Hbegf,Ets1,Tnf,Vegfc,Rhob,Dock5,Nf1,Sh3bp1,Sparc,Fgfr1,Has2,Grn,Bmpr2,Srpx2,Nus1,Calr,Rras,Ceacam1,Sema3a,Fgf2,Dnaja4,Agtr2,Anxa1,Adamts9,Plk2,Anxa3,Pdpk1
GOBP_RESPONSE_TO_TRANSFORMING_GROWTH_FACTOR_BETA	0.00319968	0.109285	0.4389	1.26117	31	190	Folr1,Hspa1a,Postn,Col1a1,Fos,Col3a1,Smad3,Xcl1,Sfrp1,Fgfr2,Onecut1,Emilin1,Wnt4,Wfikkn1,Clec3b,Gdf15,Col1a2,Fmod,Sox11,Gcnt2,Wnt7a,Chst11,Wnt5a,Tgfb1,Nlk,Spred3,Onecut2,Bambi,Edn1,Aspn,Zfp36l1,Fnta,Nrros,Arg1,Tgfbr3,Wnt1,Nr3c1,Jun,Vasn,Star,Zfp36l2,Creb1,Bmpr1a,Penk,Spry2,Veph1,Dkk3,Arrb2,Smad4,Cidea,Skil,Smad6,Pdpk1,Dab2,Acvr1,Fam89b,Stk11,Hpgd,Spry1,Ldlrad4,Dusp15,Rasl11b,Runx3,Hspa5,Appl2,Trp…
Gemma_GSE16158_Gene_expression_induced_by_trace_fear_conditioning_in_murine_hippocampus_timepoint_2.h_Up	0.00322613	0.109809	0.6542	1.59263	31	19	Fos,Egr4,Egr2,Arc,Dusp1,Chn2,Tiparp,Slc19a2,Junb,Mest,Egr1
GOBP_GLUCOCORTICOID_BIOSYNTHETIC_PROCESS	0.00325832	0.109809	0.697434	1.64859	31	15	Cyp11a1,Wnt4,Cyp11b1,Atp1a1,Hsd11b2,Cyp17a1,Bmp5,Dkk3,H6pd,Bmp2,Hsd11b1
GOBP_DRUG_CATABOLIC_PROCESS	0.00325832	0.109809	0.696984	1.64753	31	15	Cyp2f2,Cyp2j6,Cyp1a2,Cyp2c39,Cyp2s1,Cyp2c38,Cyp3a11,Cyp2c29
GOBP_ANATOMICAL_STRUCTURE_REGRESSION	0.00325832	0.109809	0.695439	1.64388	31	15	Drd2,Slc17a6,Th,Cd248,Opn4,Gli1,Lrp5,Amh,Flt1,Bmpr1a,Lef1
GOBP_RESPONSE_TO_NUTRIENT	0.00329967	0.110218	0.45413	1.28848	32	139	Folr1,Ccl28,Postn,Cybb,Slc34a1,Col1a1,Tspo,Aldh1a2,Folr2,Sfrp1,Gsn,Cd40,Adipoq,Egfr,Gipr,Sfrp2,Lpl,Slc8a1,Trim25,Gnai2,Casr,Spp1,Tnc,Stc2,Mn1,Abcg8,Alpl,Hmgcl,Phex,Acsl4,Igfbp2,Sparc,Tyr,Serpinc1,Arg1,Gata4,Ucp3,Ada,Star,Penk,Hlcs,Lrat,Rela,Cyp1a1,Cxcl10,Cat
Gandal_2018_BipolarDisorder_Downregulated_PFC	0.00329967	0.110218	0.497738	1.37146	32	79	Klf4,Kazald1,Arl4d,Fos,Hs3st1,Plekhj1,Arpp19,Bend5,Abcg2,Spata2l,Prom1,Itga7,Fhl2,Hspb3,Piezo1,Dusp6,Hapln1,Slc40a1,Alpl,Sh3bp1,Emcn,Mchr1,Trpc3,Frmd6,Cgnl1,Zfp385a,Rgs4,Hspa12b,Adgrg6
GOBP_EPOXYGENASE_P450_PATHWAY	0.00330681	0.110218	0.720731	1.64657	31	12	Cyp2f2,Cyp2j6,Cyp1b1,Cyp1a2,Cyp2c39,Cyp2s1,Cyp4f14,Cyp2c38,Cyp2c29,Cyp1a1,Ephx2
GOMF_INTRAMOLECULAR_TRANSFERASE_ACTIVITY	0.00331392	0.110218	0.637786	1.57373	32	21	Pgam2,Cyp2j6,Pus7l,Pus3,Dkc1,Rpusd1,Pmm2,Pgm3,Pgm2l1,Pgm1,Bpgm,Pgm2
GOBP_NEGATIVE_REGULATION_OF_ORGANIC_ACID_TRANSPORT	0.00333434	0.110535	0.66588	1.60987	32	18	Slc43a1,Htr1b,Npy5r,Trh,Hrh3,Grm7,Pla2r1,Agtr2,Adora1,Rgs4,Rgs2
GOBP_NEGATIVE_REGULATION_OF_SYSTEMIC_ARTERIAL_BLOOD_PRESSURE	0.00339192	0.11123	0.703865	1.62926	32	13	Nppa,Adrb3,Ntsr1,Arhgap42,Bmpr2,Adora1,Adra1a,Adrb1,Gpr37l1
GOBP_FORMATION_OF_PRIMARY_GERM_LAYER	0.00339966	0.11123	0.495555	1.36727	33	81	Klf4,Col7a1,Mmp8,Smad3,Fgfr2,Dusp5,Lamb1,Nog,Foxc1,Leo1,Dusp1,Sfrp2,Wnt5a,Col5a1,Itga7,Col8a1,Bmp4,Wnt11,Eya2,Prkaca,Snai1,Bmpr2,Itgb4,Inhba,Gata6,Mesp1,Pofut2,Bmpr1a,Tbx19,Acvr1,Lef1,Col11a1,Itgb3
HP_OSTEOARTHRITIS	0.00340034	0.11123	0.54436	1.44559	33	45	Col1a1,Kif22,Col3a1,Smad3,Ghr,Aebp1,Zmpste24,Col5a1,Trpv4,Mefv,Aspn,Slc40a1,Phex,Scarb2,Cant1,Mmp13
Gemma_GSE95740_Environmental_enrichment_increases_transcriptional_and_epigenetic_differentiation_between_mouse_dorsal_and_ventral_dentate_gyrus_neurons_treatment_enriched.environment_Down	0.00340102	0.11123	0.574225	1.48745	33	34	Cdhr1,Igfbp5,Npr1,Glra2,Atp13a5,Gypc,Nlgn1,Obscn,Diaph1,P2ry12,Gsta4
GOCC_SPANNING_COMPONENT_OF_PLASMA_MEMBRANE	0.00341015	0.11123	0.718618	1.64174	32	12	Cdhr5,Cdhr2,Slc4a4,Slc15a2,Slc24a1,Bmpr2,Slc24a4
GOBP_CELL_DIFFERENTIATION_IN_HINDBRAIN	0.00343538	0.111694	0.660066	1.59581	33	18	Cbln1,Prox1,Nog,Wnt7a,Faim2,Gata2
GOBP_CAMERA_TYPE_EYE_DEVELOPMENT	0.00349965	0.112745	0.421701	1.22182	34	241	Klf4,Drd2,Slc17a6,Aldh1a2,Rpe65,Dcx,Lama1,Smad3,Rdh10,Pde6b,Pde6a,Ret,Tbc1d32,Crygn,Cyp1b1,Zhx2,Prox1,Foxc1,Col8a2,Nrp1,Sox11,Prom1,Hsf4,Wnt7a,Wnt5a,Th,Six3,Tbx2,Six5,Vax2,Ring1,Mfsd2a,Col8a1,Cryba1,Krt12,Spred3,Wnt5b,Clic4,Man2a1,Pitx3,Bmp4,Ptf1a,Rorb,Tgif2,Opn4,Nf1,Bfsp1,Bmpr2,Inhba,Lrp5,Vim,Rho,Flt1,Nphp1,Pax6,Aqp5,Wnt6,Rdh13,Fgf2,Spry2,Hcn1,Tfap2a,Lrp6,Ahi1,Ush1c,Mab21l1,Skil,Cryab,Slc7a11,Ra…
Johnson_2016_Coexpression_Hippocampus_Human_M14	0.00349965	0.112745	0.483947	1.34532	34	91	Tmem100,Lpar6,Zfp189,Phlda3,Tnfsf10,Myc,Frat1,Lrrc1,Foxc1,Ier5,Cebpb,Lpl,Gpcpd1,Tmem204,Socs2,Wnt5b,Edn1,Akap13,Cebpd,Filip1l,Tiparp,Sgk1,Rhob,Foxq1,Igsf11,Susd3,Per1,Nedd9,Stard8,Pdk4,Irf8,Slc52a3,Siglecf,Cables1,Dab2,Chst3,Spry1,Rnd3,Tsc22d3,Sh2b3,Rasd1,Rgcc,Ddit4,Prkab1
GOBP_STRIATED_MUSCLE_ADAPTATION	0.00350105	0.112745	0.573572	1.48575	34	34	Igfbp5,Tnnc1,Smad3,Mlip,Tnnt1,Gsn,Errfi1,Gata6,Trpc3,Myoc
GOBP_REGULATION_OF_MYELOID_LEUKOCYTE_DIFFERENTIATION	0.00359964	0.114884	0.485938	1.34993	35	90	Cartpt,Fos,Myc,Sfrp1,Trib1,Adipoq,Car2,Cebpb,Irf7,Ceacam2,Tgfb1,Gata2,Ccr1,Tnf,Csf1,Zfp36l1,Lrrc17,Pik3r1,Tlr4,Inhba,Inha,Fstl3,Camk4,Ceacam1,Jun,Creb1,Gpr68,Cul4a,Cdk6,Pirb,Lef1
GOBP_SENSORY_SYSTEM_DEVELOPMENT	0.00359964	0.114884	0.414738	1.20796	35	286	Klf4,Drd2,Mfap2,Slc17a6,Aldh1a2,Rpe65,Dcx,Lama1,Smad3,Rdh10,Pde6b,Pde6a,Ret,Tbc1d32,Crygn,Cyp1b1,Zhx2,Prox1,Bbs7,C3,Foxc1,Col8a2,Nrp1,Sox11,Prom1,Hsf4,Wnt7a,Wnt5a,Col5a1,Th,Six3,Tbx2,Six5,Vax2,Ring1,Mfap5,Mfsd2a,Col8a1,Cryba1,Pbx3,Krt12,Spred3,Wnt5b,Slc39a5,Meis2,Clic4,Man2a1,Pitx3,Bmp4,Ptf1a,Cep290,Rorb,P2ry12,Tgif2,Opn4,Pbx1,Atf6,Nf1,Bfsp1,Bmpr2,Inhba,Lrp5,Vim,Rho,Flt1,Nphp1,Pax6,Aqp5,Wnt6,Sema…
GOBP_NEGATIVE_REGULATION_OF_PEPTIDE_HORMONE_SECRETION	0.00360144	0.114884	0.571908	1.48463	35	35	Drd2,Cartpt,Fam3d,Sfrp1,Crhbp,Srebf1,Kalrn,Inhbb,Npff,Psmd9
GOBP_REGULATION_OF_EXCRETION	0.00363747	0.115308	0.656365	1.58686	35	18	Drd2,Npr1,Agtr1a,Gnai2,Edn1,Avp,Agtr2,Adora1
GOBP_POSITIVE_REGULATION_OF_CARDIAC_MUSCLE_CELL_PROLIFERATION	0.00363747	0.115308	0.657004	1.58841	35	18	Erbb4,Fgfr2,Tbx2,Gli1,Gata6,Tgfbr3,Fgf2,Bmpr1a
GOBP_REGULATION_OF_CELL_KILLING	0.00369963	0.115497	0.5138	1.39619	36	63	Slc22a13,Ager,Xcl1,Ncr1,Stap1,Ceacam2,H2-Ea,Vav1,H2-M3,Il13,Nos2,Serpinb9,Fcgr2b,Arg1,Prf1,H2-K1,Azgp1,Ceacam1,Cxcl5,Ripk3,Arrb2,Dnase1,Klrd1,Cd5l
GOBP_POSITIVE_REGULATION_OF_LIPID_METABOLIC_PROCESS	0.00369963	0.115497	0.460176	1.29881	36	122	Ptgs2,Epha8,Mlxipl,Rdh10,Ldlr,Cyp7a1,Ccdc3,Fgf1,Nr4a3,Wnt4,Rgn,Adipoq,Agtr1a,Tgfb1,Htr2c,Adm,Srebf1,Mfsd2a,Ctdnep1,Mid1ip1,Tnf,Slc45a3,P2ry12,Atg14,Slc27a1,F2,Plin5,Avp,Apoa4,Flt1,Disp3,Star,Creb1,Fgf2,Adora1,Anxa1,Kit,Nr1d1,Adgrf5,Gpld1,Abhd6,Aadac,Tek,Smpd2,Dgkz,Nsmaf,Smpd3,Fgr
GOBP_REGULATION_OF_VASCULATURE_DEVELOPMENT	0.00369963	0.115497	0.424581	1.2279	36	229	Itgax,Klf4,Adamts1,Npr1,Prok1,Cybb,Sphk1,Hspb1,Bmper,Dcn,Efna1,Cela1,Jup,Sfrp1,Hgf,Hhex,Fgf1,Prl,Klf2,Emilin1,Wnt4,Cd40,Cyp1b1,Kdr,Slc12a2,C3,Foxc1,Ceacam2,Ecscr,Sp1,Ago2,Krit1,Gab1,Sfrp2,Wnt5a,Epn1,Adm,E2f2,Gata2,Btg1,H2-M3,Ddah1,Ets1,Tnf,Vegfc,Rhob,Sema6a,Nf1,Sparc,Grn,Hk2,Vash2,Krt1,Gata6,Klk1b1,Gata4,Flt1,Rras,Ceacam1,Foxo4,Ptgis,Fgf2,Ghrl,Spry2,Adamts9,Plk2,Anxa3,Pdpk1,Cxcl10,Gpnmb,Tnmd,Adgr…
DESCARTES_MAIN_FETAL_ASTROCYTES	0.00369963	0.115497	0.46066	1.2982	36	118	Nts,Ms4a8a,Gfap,Shisa3,Tppp3,Rpe65,Zic4,Kcnj16,Lcat,Mlip,Agtr1a,Nog,Vipr2,Egfr,Tekt4,Rsph1,Tnc,Slc4a4,Cpxm2,Atp1a4,Ptf1a,Ppp1r42,Espn,Scrg1,Abca8b,Acsbg1,Zic1,Gli1,Gjb2,Plin5,Clybl,Foxj1,Nphp1,Ush1c,Dnajb13,Hhip,Pla2g5,Adamts12,Msx2,Efemp1
GOCC_BRUSH_BORDER_MEMBRANE	0.00370037	0.115497	0.541435	1.43783	36	45	Folr1,Slc34a1,Cdhr5,Slc22a5,Slc3a1,Abcg2,Slc34a3,Cdhr2,Lrp2,Lima1,Cybrd1,Gna12,Slc5a1,Slc26a6,Atp6v0a4,Slc26a4,Amn,Slc7a11,Slc11a2,Slc9a3,Plb1,Car4,Pdzk1,Abcc2,Slc17a3
Gemma_GSE16158_Gene_expression_induced_by_trace_fear_conditioning_in_murine_hippocampus_timepoint_0.5.h_Up	0.00372159	0.115803	0.640025	1.56949	36	20	Fos,Egr4,Egr2,Arc,Dusp1,Chn2,Tiparp,Slc19a2,Junb,Mest,Egr1
GOBP_POSITIVE_REGULATION_OF_VASCULATURE_DEVELOPMENT	0.00379962	0.11751	0.460249	1.29745	37	119	Itgax,Klf4,Cybb,Sphk1,Hspb1,Bmper,Cela1,Jup,Hgf,Fgf1,Cd40,Cyp1b1,Kdr,C3,Sp1,Ago2,Gab1,Sfrp2,Wnt5a,Adm,Gata2,Btg1,Ddah1,Ets1,Vegfc,Rhob,Grn,Hk2,Vash2,Gata6,Gata4,Flt1,Rras,Ptgis,Fgf2,Ghrl
GOMF_STRUCTURAL_MOLECULE_ACTIVITY	0.00379962	0.11751	0.398365	1.17176	37	429	Ankrd2,Mfap2,Postn,Gfap,Col7a1,Col1a1,Hmcn1,Col25a1,Col4a4,Lama1,Dcn,Actn2,Col3a1,Mall,Col14a1,Krt5,Jup,Mobp,Cldn19,Actl6b,Edil3,Krt24,Emilin1,Bves,Tubb2b,Crygn,Adipoq,Mmrn2,Cldn11,Lamb1,Sorbs2,Col1a2,Mal2,Fmod,Mbp,Krt15,Mybph,Csrp1,Stx2,Aebp1,Col8a2,Krt14,Emilin2,Map7,Panx1,Fbln2,Col5a1,Upk1b,Mal,Pnpla1,Cldn16,Chadl,Mrps18c,Pkp1,Col4a6,Mfap5,Rpl12,Fras1,Col8a1,Cldn3,Cryba1,Krt12,Sorbs3,Tubb6,Des…
GOMF_ARACHIDONIC_ACID_MONOOXYGENASE_ACTIVITY	0.00389351	0.119509	0.745083	1.6466	36	10	Cyp2f2,Cyp2j6,Cyp4f13,Cyp2c39,Cyp2s1,Cyp4f14,Cyp2c38,Cyp2c29,Cyp1a1
GOBP_RESPONSE_TO_WOUNDING	0.00389961	0.119509	0.394758	1.16527	38	500	Folr1,Klf4,Drd2,Apod,Postn,Plcg2,F5,Hspb1,Col1a1,Klk6,Dysf,Tspo,Enpp4,Dcn,F10,Cers2,Col3a1,Smad3,Ager,Fgfr2,Mag,Hhex,Cldn19,Fgf1,Cd9,Ddr1,Dusp10,Id3,Wnt4,Gsn,Cd40,Kdr,Phldb2,Slc12a2,Col1a2,Timp1,Nog,Jam3,Reg1,Jmjd1c,Csrp1,Ceacam2,Egfr,Nrp1,Tspan8,Gipr,Wnt7a,Myof,Wnt5a,Col5a1,Tgfb1,Reg3g,Adm,Dock6,Dmtn,Cldn3,Creb3l2,F2r,Gata2,Stxbp3,Ccr1,Spp1,Wnt5b,Erbb3,Tnc,Plg,Hmg20b,Wfdc1,Vav1,Edn1,Inhbb,Hbegf,…
GOBP_CARDIOCYTE_DIFFERENTIATION	0.00389961	0.119509	0.470901	1.31773	38	104	Folr1,Actn2,Bves,Sorbs2,Prox1,Egfr,Zmpste24,Tgfb1,Tbx2,Slc8a1,Fhl2,Tbx3,Cacybp,Edn1,Bmp4,Akap13,Ctdp1,Mef2a,Mapk3,Gata6,Calr,Neb,Gata4,Tgfbr3,Mesp1,Shox2,Agtr2,Arrb2,Smad4,Adra1a,Rgs4,Acvr1,Alpk3,Rgs2,Fhod3,Gsk3a,Spry1,Hes1,Bmp2,Nrap,Pitx2,Wt1
GOBP_DETECTION_OF_LIGHT_STIMULUS_INVOLVED_IN_SENSORY_PERCEPTION	0.00399874	0.121838	0.743736	1.64362	37	10	Rpe65,Gnat2,Reep6,Cacna1f,Cep250,Ccdc66
FAN_EMBRYONIC_CTX_MICROGLIA_1	0.0039996	0.121838	0.462341	1.30124	39	115	Nuf2,Fam111a,Cdk1,Kif22,Hjurp,Espl1,Gtse1,Bard1,Fam83d,Pbk,Fbxo5,Cdca2,Tmem106c,Fancd2,Ccnf,Anapc11,Cks2,Atad5,Sgo2a,Mki67,Pttg1,Iqgap3,Cdc20,Spag5,Tk1,Ncapg2,Diaph3,Cenpe,Ube2t,Aurka,Birc5,Rad21,Pcna,Shcbp1,Arhgap11a,Dlgap5,Tmpo,Plk1,Aurkb,Prc1,Atad2,Smc1a,Ube2c
GOBP_RESPIRATORY_SYSTEM_DEVELOPMENT	0.00409959	0.123624	0.446528	1.27302	40	155	Igfbp5,Tbx4,Aldh1a2,Lama1,Rdh10,Zic3,Fgfr2,Stk40,Fgf1,Klf2,Mme,Prox1,Nog,Smchd1,Egfr,Sox11,Eif4ebp1,Gng8,Wnt5a,Cyp1a2,Srebf1,Errfi1,Tnc,Man2a1,Bmp4,Il13,Tnf,Wnt11,Phex,Ccdc40,Pkd1,Sparc,Thra,Gli1,Mapk3,Bmpr2,Gata6,Foxj1,Arg1,Ada,Fstl3,Rcn3,Creb1,Fgf2,Bmpr1a,Spry2,Lrp6,Hhip,Slc7a11,Rarg,Lef1,Spry1,Pgr,Hes1,Wt1,Hsd11b1,Aard,Dlx5,Sp3,Sec24b,Srf,Smpd3
GOMF_G_PROTEIN_COUPLED_RECEPTOR_BINDING	0.00409959	0.123624	0.437416	1.25463	40	180	Hspa1a,Nts,Ccl28,Gal,Prok1,a,Homer3,Cxcl2,Nppa,Gnat2,Calca,Xcl1,Sfrp1,Wnt4,Agtr1a,C3,Wnt7a,Wnt5a,Ccl3,Adm,Gnai2,Fzd1,Ccl20,Wnt5b,Ccl2,Bambi,Edn1,Wnt11,Ucn,Ccdc88c,Npff,Gna12,Npffr2,Mrap2,Dvl3,Itgb4,Gna14,Mrap,Avp,Wnt1,Cxcl5,Wnt6,Ghrl,Penk,Adora1,Myoc,Lrp6,Arrb2,Gnaq,Sh3gl1,Jak2,Ccl5,Adrb1,Cxcl10,Ccl22,P2ry1,Arhgef12,Nmb,Ucn2,Arap1,Usp4,Tyk2,Il2,Oxt,Gnas,Gnao1,Cnih4,Gna11,Wnt16
DURANTE_ADULT_OLFACTORY_NEUROEPITHELIUM_VASCULAR_SMOOTH_MUSCLE_CELLS	0.00409959	0.123624	0.51055	1.38829	40	64	Hspa1a,Ppp1r14a,Igfbp5,Adamts1,Fos,Col14a1,Klf2,Gadd45b,Socs3,Csrp1,Efhd1,Filip1l,Rhob,Steap4,Rgs5,Sparc,Junb,Egr1,Mcam,Jun,Cryab,Ppp1r12a,Isyna1,Myl9,Tinagl1,Actg2,Higd1b
HP_FRAGILE_SKIN	0.00410698	0.123624	0.609593	1.53262	40	25	Exph5,Col7a1,Col1a1,Col3a1,Jup,Col1a2,Col5a1,Pkp1,Prkaca,Itgb4,Dsp
GOBP_OUTFLOW_TRACT_MORPHOGENESIS	0.00419958	0.124062	0.509956	1.38667	41	64	Folr1,Npy5r,Fgfr2,Fzd2,Nog,Foxc1,Nrp2,Nrp1,Sox11,Sfrp2,Wnt5a,Npy2r,Npy1r,Tbx2,Tbx3,Bmp4,Lrp2,Wnt11,Bmpr2,Heyl,Gata6,Tgfbr3,Bmpr1a,Smad4,Smad6,Robo1,Hes1,Pitx2,Sec24b
GOBP_RESPONSE_TO_MECHANICAL_STIMULUS	0.00419958	0.124062	0.443171	1.26558	41	161	Drd2,Postn,Bdkrb1,Fas,Col1a1,Fos,Kcna5,Dcn,Nppa,Chek1,Col3a1,Txnip,Ptger4,Jup,Mag,Neurog1,Gsn,Cd40,Egfr,Scel,Cnn2,Ankrd23,Tifab,Slc8a1,Trpv4,Tnc,Meis2,Piezo1,Edn1,Il13,Ets1,Wnt11,Ucn,Pkd1,Igfbp2,Xpa,Atp1a1,Mapk3,Tlr4,Gata4,P2rx3,Jun,Shank3,Nrxn2,Tnfrsf8,Mmp7,Kit,Rela,Bcl10,Col11a1,Cxcl10,P2ry1,Pik3ca,Adgrv1,Scn1a
GOBP_PANCREAS_DEVELOPMENT	0.00419958	0.124062	0.517657	1.40195	41	60	Nkx6-2,Nkx2-2,Aldh1a2,Cela1,Zic3,Onecut1,Prox1,Gipr,Wnt5a,Hnf1b,Met,Onecut2,Meis2,Bmp4,Ptf1a,Ccdc40,Gata6,Pax6,Anxa1,Bmp5,Pdpk1,Cdk6,Gsk3a,Hes1,Tcf7l2,Smo
GOBP_REGULATION_OF_MAP_KINASE_ACTIVITY	0.00419958	0.124062	0.423417	1.22419	41	227	Arhgef5,Prok1,Cdk1,Nppa,Adora2b,Ager,Sfrp1,Lpar1,Hgf,Dusp5,Fgf1,Dusp10,Gadd45g,Ret,Gadd45b,Cd40,Ghr,Trib1,Adipoq,Gdf15,Fgd2,Egfr,Irak2,Dusp1,Sfrp2,Pbk,Wnt5a,Tgfb1,Tiam1,Grm4,Tgfa,Spred3,Rgs3,Ksr1,Edn1,Bmp4,Akap13,Dusp6,Map3k10,Tnf,Dusp7,Shc1,Tnfrsf11a,Iqgap3,Nf1,Epha4,Fgfr1,Ptprj,Mapk3,Cblc,Dvl3,Map3k11,Tlr4,Lpar3,Spry4,Flt1,Sorl1,Fgf2,Ghrl,Spry2,Dusp14,Ajuba,Rgs4,Kit,Rgs2,Dusp18,Spry1,Iqgap1,Map…
GOBP_EXPORT_ACROSS_PLASMA_MEMBRANE	0.00419958	0.124062	0.531474	1.42247	41	50	Slc22a2,Kcna5,Nppa,Slc22a5,Kcne4,Atp12a,Abcg2,Kcnh2,Fxyd1,Slc8a3,Slc8a1,Slc4a4,Slc15a2,Atp1a4,Kcne1,Slc40a1,Slc27a1,Atp1a1,Atp1a3,Atp1b2,Pdzk1,Ano6,Abcc2,Slc17a3,Atp4a,Kcnq1,Atp4b,Slc22a18,Slc8a2
GOMF_ANION_TRANSMEMBRANE_TRANSPORTER_ACTIVITY	0.00419958	0.124062	0.406673	1.18999	41	343	Slc22a13,Slc43a1,Slc5a11,Slc18a2,Slc22a2,Slc13a3,Slc22a4,Slc18a3,Flvcr2,Slc17a6,Slc14a1,Clcnkb,Slc6a9,Slc1a5,Gabra6,Slc9a8,Slc12a4,Slc22a5,Adamts8,Rhag,Slc29a3,Pcyox1,Glra2,Slc3a1,Slc35d3,Slc16a7,Slc7a13,Abcg2,Abcc10,Bsnd,Gabrq,Cftr,Slc12a2,Slc6a2,Ceacam2,Clcn1,Slc12a9,Slc12a8,Fxyd1,Ano3,Slc4a10,Mfsd2a,Slc5a5,Slc44a1,Slco5a1,Ttyh2,Slc36a1,Slc4a4,Lrrc8a,Clic4,Slc39a8,Lrrc8b,Slc15a2,Slc17a5,Slc19a2…
GOBP_MODIFIED_AMINO_ACID_TRANSPORT	0.00420715	0.124062	0.6082	1.52912	41	25	Folr1,Slc13a3,Slc22a4,Folr2,Slc22a5,Slc3a1,Lrp2,Slc19a2,Slc6a13
Gemma_GSE59070_Effect_of_acute_and_chronic_social_stress_on_hippocampal_transcriptome_in_mice._timepoint_13.d.5.d.of.rest_Up	0.00427655	0.124714	0.68482	1.61878	41	15	Sln,Zic4,Fabp7,Alas2,Htr2c,Spp1,Zic1
GOBP_MESONEPHROS_DEVELOPMENT	0.00429957	0.124714	0.497058	1.36441	42	75	Bmper,Smad3,Myc,Sfrp1,Fgfr2,Fgf1,Ret,Wnt4,Nog,Foxc1,Kif26b,Sall1,Bmp4,Hoxb7,Wnt11,Pbx1,Pkd1,Foxj1,Lzts2,Wnt1,Wnt6,Fgf2,Agtr2,Adamts16,Smad4,Smad6,Calb1,Cat,Spry1,Hes1,Bmp2,Wt1,Smo
GOBP_BRANCHING_MORPHOGENESIS_OF_AN_EPITHELIAL_TUBE	0.00429957	0.124714	0.458339	1.29166	42	118	Lama1,Rdh10,Ar,Myc,Fgfr2,Fgf1,Ddr1,Wnt4,Kdr,Nog,Nrp1,Sfrp2,Wnt5a,Met,Casr,Sall1,Tnc,Tbx3,Clic4,Edn1,Bmp4,Hoxb7,Tnf,Csf1,Pbx1,Pkd1,Lrp5,Wnt1,Wnt6,Fgf2,Spry2,Agtr2,Adamts16,Lrp6,Smad4,Hhip,Acvr1,Lef1,Spry1,Pgr,Bmp2,Wt1,Rbm15,Smo,Srf
DESCARTES_FETAL_EYE_CORNEAL_AND_CONJUNCTIVAL_EPITHELIAL_CELLS	0.00429957	0.124714	0.438549	1.25636	42	174	S100a9,Serinc2,Ccl28,Exph5,Fam3d,Cd82,Cyp2f2,Bcas1,Wfdc2,Krt5,Atp12a,Cd9,Tmem30b,Wnt4,Gadd45b,Gdf15,Mal2,Cp,Krt15,Scel,Krt8,Upk1b,Ppp1r3b,Pkp1,Cldn3,Irf2bp1,Lgals3,Zfp689,Ankrd35,Ppdpf,Spint2,Smim22,Myh14,Enc1,Eps8l1,Steap4,Junb,Rnpepl1,Syt8,Sfn,Gjb2,Agr2,St14,Dsp,Evpl,Cdkn2a,Serpinb2,Vamp8,Ier3,Anxa1,Perp,Gpr108,A4galt,Mpzl2,Anxa3,S100a6,Litaf,Adrb1,Sh2d4a,Tff3,Hopx,Agtrap,Cldn7,Elf3,Serpinb1a,I…
GOMF_L_AMINO_ACID_TRANSMEMBRANE_TRANSPORTER_ACTIVITY	0.0043	0.124714	0.536285	1.42928	42	47	Slc43a1,Slc22a2,Slc17a6,Slc6a9,Slc1a5,Slc3a1,Slc7a13,Slc36a1,Slc38a3,Slc38a6,Slc25a18,Slc38a5,Slc7a5,Slc25a13,Slc7a11,Slc3a2,Slc38a7,Slc7a1,Slc7a7,Slc7a10,Slc32a1,Slc7a6,Slc1a4,Slc38a1,Slc17a7,Slc47a1,Slc36a2
GOBP_REGULATION_OF_HORMONE_METABOLIC_PROCESS	0.00430301	0.124714	0.588159	1.50619	42	30	Gal,Rdh10,Wnt4,Zmpste24,Adm,Stc2,Atp1a1,Slco1c1,Egr1,Bmp5,Gfi1,Dkk3,H6pd,Bmp2,Tcf7l2,Stub1,Gnb3,Gata3
GOBP_REGULATION_OF_HEART_CONTRACTION	0.00439956	0.125363	0.4314	1.24137	43	196	Drd2,Npr1,Kcna5,Nppa,Jup,Kcne4,Abcc9,Fxyd4,Dsg2,Kcnj14,Bves,Cacng5,Cyp2j6,Zmpste24,Th,Kcnh2,Fxyd1,Slc8a3,Adm,Tbx2,Slc8a1,Srebf1,Cacng3,Scn4b,Des,Bin1,Cacna2d3,Asph,Edn1,Atp1a4,Cacna1f,Kcne1,Hbegf,Ucn,Myl4,Npff,Scn3b,Gjc1,Prkaca,Atp1a1,Mef2a,Atp1a3,Tnnt2,Thra,Dsp,Gata4,Kcnip1,Ada,Sema3a,Agtr2,Adora1,Adra1a,Cacnb2,Atp1b2,Rgs4,Fxyd7,Kcnk3,Rgs2,Atp2a3,Jak2,Adrb1,Gsk3a,Kcnip4,Snta1,Gstm7,Atp2b2
GOBP_POSITIVE_REGULATION_OF_EPITHELIAL_CELL_MIGRATION	0.00439956	0.125363	0.460431	1.29665	43	116	Ptgs2,Plcg2,Hspb1,Angpt1,Stat5a,Fgf1,Cd40,Kdr,Prox1,Nrp2,Nrp1,Sp1,Wnt7a,Wnt5a,Tgfb1,Met,Gata2,Edn1,Bmp4,Rin2,Hbegf,Ets1,Vegfc,Rhob,Dock5,Sparc,Fgfr1,Has2,Grn,Bmpr2,Srpx2,Nus1,Calr,Rras,Fgf2,Anxa1,Plk2,Anxa3,Pdpk1,Itgb3,Gpld1,Rreb1,Angpt4,Tek
GOBP_NEGATIVE_REGULATION_OF_PROTEOLYSIS	0.00439956	0.125363	0.424357	1.22608	43	222	Klf4,Col7a1,Tmem98,Rps6ka3,Fetub,Efna1,Serpina3c,Wfdc2,Spp2,Hgf,Wfikkn1,Timp1,C3,Rffl,Sfrp2,Pbk,Serpinb11,Ctsz,Cst8,Ptpn3,Itih4,Wfdc5,Bin1,Dnajb6,Cln3,Wfdc1,Serpinb12,Tnf,Serpina7,Spint2,Cst7,Serpinb9,Pttg1,F2,Epha4,Caap1,Cpb2,Ngfr,Pak2,Sfn,Klhl40,Tfpi,Camk2n1,Serpinc1,Tmed10,Tm4sf20,Ubxn1,Avp,Dnajc1,Wnt1,Ambp,Serpina11,Rpl23,Sorl1,Serpinb2,Cstb,N4bp1,Pih1d1,Anxa2,Serpind1,Ifi204,Arrb2,Wfdc6a,Cry…
GOBP_L_ALPHA_AMINO_ACID_TRANSMEMBRANE_TRANSPORT	0.00439956	0.125363	0.531	1.4212	43	50	Slc43a1,Slc22a2,Slc17a6,Slc6a9,Slc1a5,Per2,Slc7a13,Ntsr1,Slc38a3,Slc25a18,Slc38a5,Slc7a5,Slc25a13,Rgs4,Slc7a11,Rgs2,Slc3a2,Slc38a7,Slc7a1,Slc7a7,Slc7a10,Slc7a6,Slc1a4,Slc38a1,Slc17a7,Arl6ip1,Praf2
GOBP_REGULATION_OF_REACTIVE_OXYGEN_SPECIES_BIOSYNTHETIC_PROCESS	0.00439956	0.125363	0.509369	1.38724	43	66	Klf4,Ptgs2,Slc18a2,Tspo,Mmp8,Smad3,Klf2,Rgn,Slc30a10,Cyba,Edn1,Ddah1,Rab27a,Tnf
GOCC_APICAL_PLASMA_MEMBRANE	0.00439956	0.125363	0.416472	1.20915	43	258	Folr1,Slc22a13,Slc22a2,Slc22a4,Slc34a1,Slc6a9,Kcna5,Cdhr5,Slc22a5,Ager,Kcne4,Dsg2,Abcg2,Sapcd2,Naaladl1,Cftr,Slc12a2,Sorbs2,Mal2,Slc34a3,Rab27b,Ceacam2,Egfr,Gm2a,Prom1,Upk1b,Mal,Fxyd1,C2cd2l,Slc4a10,Trpv4,Casr,Stxbp3,Erbb3,Pappa2,Cdhr2,Slc39a8,Slc15a2,Lrp2,Slc22a8,Rab27a,Slc38a3,Slc4a2,Abcg8,Vangl2,Slc2a2,Cyp4f14,Igfbp2,Atp1a1,Slc16a3,Ezr,Mtcl1,Prkg2,Slc7a5,Kl,Enpp3,Slc5a1,Bmpr2,Slc26a6,Slc52a3,A…
GOBP_ASTROCYTE_DIFFERENTIATION	0.00449955	0.126838	0.521719	1.40891	44	57	S100a9,Nkx2-2,Ldlr,Ager,Mag,Tspan2,Nog,Egfr,Bin1,Tnf,Pou3f2,Nf1,F2,Epha4,Grn,Mapk3,Tlr4,Vim,Cdk6,Nr1d1,Gcm1,Bace2,Hes1,Bmp2,Gpr37l1,Smo
Gandal_2018_AutismSpectrumDisorder_Upregulated_Cortex	0.00449955	0.126838	0.400736	1.17685	44	396	Hspa1a,S100a9,Ptgs2,Sertad1,Igfbp5,Hspb1,Gpr84,Dnajb1,Parp12,Tspo,Hjurp,Tlr2,Espl1,Carhsp1,Cmtm3,Zbtb10,Wscd1,Ak4,Txnip,Alx1,Tctn1,Neurl3,Tubb2b,Gadd45b,Cdk2,Timp1,Cp,Icam2,Cebpb,Tmem51,Aebp1,Irf7,Egfr,Irak2,Pcolce2,Ctsz,Cpn1,Adm,Cdca2,Gypc,Six5,H2-Aa,Batf,H2-Ea,Col8a1,Szrd1,Cks2,Eml4,Spp1,P4ha1,Traf3ip3,Tubb6,Ccdc81,Plg,Ptpn12,Piga,Ccl2,Bambi,Nfil3,Ppic,Cebpd,Btg1,Tiparp,Sgk1,Cnn3,Rab27a,Cfi,Zfp…
HP_ACNE	0.00450045	0.126838	0.547899	1.44661	44	42	Fas,Pstpip1,Papss2,Fgfr2,Wnt4,Jmjd1c,Enpp1,Ccr1,Mefv,Meis2,Cdh23,Prkaca,Tlr4,Hyou1,Nr3c1,Erap1,Hpgd,H6pd,Rreb1
GOCC_ANCHORED_COMPONENT_OF_PLASMA_MEMBRANE	0.00450135	0.126838	0.561206	1.46486	44	37	Folr1,Cplx3,Efna1,Folr2,Treh,Eepd1,Cd2,Abhd17b,Igsf21,Rtn4r,Rtn4rl1,Gpc4,Prmt8
GOBP_INFLAMMATORY_RESPONSE	0.00459954	0.128181	0.39407	1.16343	45	504	Klf4,S100a9,Ptgs2,Tradd,Apod,Gal,Chia1,Cybb,Sphk1,Bdkrb1,C1qtnf3,Itgal,Fabp4,Fos,Pstpip1,Metrnl,Tlr2,Cxcl2,Serpina3c,Folr2,Mmp8,Npy5r,Smad3,Cela1,Ldlr,Ager,Ptger4,Xcl1,Hgf,Il22ra2,Il17re,Ly75,Dusp10,Socs3,Cd40,Adipoq,Tnfsf4,Relb,Agtr1a,Tspan2,Timp1,Cxcr3,C3,Jam3,Crhbp,Cebpb,Stap1,Egfr,Casp4,Irak2,Cd180,Pbk,Wnt5a,Lpl,Ccl3,Tgfb1,Reg3g,Cdo1,Adm,Fancd2,Sgms1,F2r,Ccr1,Itih4,Spp1,Tnip2,Ccl20,Mefv,Cyba,…
GOMF_SOLUTE_CATION_SYMPORTER_ACTIVITY	0.00459954	0.128181	0.490611	1.35362	45	81	Slc5a11,Slc18a2,Slc13a3,Slc34a1,Slc6a9,Slc12a4,Slc12a2,Slc34a3,Slc6a2,Slc12a9,Slc12a8,Slc4a10,Mfsd2a,Slc5a5,Slc36a1,Slc4a4,Slc39a8,Slc15a2,Slc17a5,Slc6a13,Slc45a3
HP_FOOT_DORSIFLEXOR_WEAKNESS	0.00459954	0.128181	0.523375	1.40816	45	54	Gjb1,Hspb1,Dysf,Actn2,Egr2,Fa2h,Mme,Smchd1,Pmp22,Klhl41,Trpv4,Des,Kif1b,Tia1,Atp1a1,Cox20,Neb,Cryab,Polg,Gdap1,Lyst,Coa7,Sbf2,Sigmar1,Orai1,Ighmbp2,Dnajb2,Rab7,Nefl,Rai1
MANNO_MIDBRAIN_NEUROTYPES_HRGL3	0.00459954	0.128181	0.399775	1.17452	45	404	Igfbp5,Mlf1,F5,Hspb1,1700010I14Rik,Slc6a9,Gatm,Fos,Tppp3,Dcn,Hs3st1,Kcnn3,Tshz2,Cfap45,Efnb3,Fgf1,Dsg2,Nr4a3,Id3,Acss1,P3h4,Eepd1,Fat3,Pde8b,Mbp,Dcdc2a,Nrp1,Pmp22,Prom1,Map7,Psat1,Wnt7a,Sfrp2,Wnt5a,Lpl,Tgfb1,Mxra8,Rwdd3,Cep126,Cdo1,Slc44a1,Col8a1,Rxrg,Bnc2,Fzd1,Rsph1,P4ha1,Sall1,Slc4a4,Cpxm2,Sorcs1,Slc15a2,Lrp2,Inhbb,Wfs1,Hapln1,Ddah1,Atxn1,Abca8b,Gca,Zfp36l1,Pltp,Lrrc17,Igfbp2,Ezr,Gna12,Pld3,Spa…
GOBP_CYTOKINE_PRODUCTION	0.00469953	0.130092	0.393393	1.16147	46	505	Hspa1a,Klf4,S100a9,Ptgs2,Drd2,Apod,Postn,Plcg2,Chia1,Sphk1,C1qtnf3,Hspb1,Isg15,Mog,Tspo,Homer3,Tlr2,Angpt1,Mmp8,Smad3,Ager,Ptger4,Xcl1,Rsad2,Rftn1,Hgf,Rab7b,Klf2,Nr4a3,Cd40,Adipoq,Cyp1b1,Tnfsf4,Cd2,Relb,C3,Mbp,Cebpb,Irf7,Ceacam2,Panx1,Wnt5a,Lpl,Tgfb1,Scrib,Batf,Trim25,Errfi1,Cryba1,F2r,Vsir,Lrrfip1,Mefv,Cyba,Adgrg1,Il1rap,Inhbb,H2-M3,Tmem106a,Il13,Ltb,Nos2,Tnf,Wnt11,Ucn,Lacc1,Lbp,Tia1,Trim16,Fcgr…
GOBP_RESPONSE_TO_AXON_INJURY	0.00469953	0.130092	0.506173	1.37765	46	65	Folr1,Klf4,Drd2,Apod,Tspo,Cers2,Mag,Jam3,Gipr,Spp1,Tnc,Klk8,P2ry12,Rtn4r,Epha4,Grn,Rtn4rl1,Arg1,Flrt3,Ptprs,Rangap1,Jak2
GOBP_REGULATION_OF_RENAL_SYSTEM_PROCESS	0.00470659	0.130092	0.594905	1.50685	46	27	Drd2,Npr1,Adipoq,Agtr1a,Gnai2,F2r,Edn1,Avp,Ptpro,Agtr2,Adora1
Gemma_GSE50423_Contextual_fear_conditioning_in_the_mouse_hippocampus_treatment_contextual.fear.conditioning_Up	0.00473535	0.130531	0.737466	1.62977	44	10	Fos,Egr2,Arc,Dusp5,Dusp1,Sgk1
GOBP_RESPONSE_TO_INORGANIC_SUBSTANCE	0.00479952	0.130857	0.396499	1.16614	47	426	Klf4,Drd2,Tnnc1,Cybb,Sphk1,Cpne7,Slc34a1,Fabp4,Col1a1,Fos,Tspo,Kcna5,Tesmin,Txnip,Pde8a,Hgf,S100a16,Glra2,Klf2,Gpr37,Pgam2,Nr4a3,Gsn,Ndrg1,Cyp1b1,Tnfsf4,Kdr,Qdpr,Slc12a2,Car2,Cdk2,Crhbp,Krt14,Egfr,Krt8,Aoc1,Pon1,Syt13,Slc30a10,Gipr,Dusp1,Wnt5a,Th,Mtf1,Dmtn,Cyp1a2,Slc8a1,Ncf1,Met,Cyp11b1,Casr,Nlgn1,Clic4,Cacybp,Edn1,Cdh1,Net1,Ets1,Tat,Alox5ap,Cybrd1,Aqp9,Rasa4,Rhob,Phex,Slc30a1,Igfbp2,Pcgf2,Mef2a,…
GOBP_RESPONSE_TO_METAL_ION	0.00479952	0.130857	0.410887	1.19709	47	291	Drd2,Tnnc1,Cybb,Cpne7,Slc34a1,Fabp4,Fos,Tspo,Tesmin,Txnip,S100a16,Glra2,Pgam2,Gsn,Ndrg1,Qdpr,Slc12a2,Car2,Crhbp,Krt14,Egfr,Aoc1,Syt13,Slc30a10,Gipr,Dusp1,Wnt5a,Th,Mtf1,Dmtn,Cyp1a2,Ncf1,Cyp11b1,Casr,Nlgn1,Clic4,Cacybp,Edn1,Cdh1,Tat,Alox5ap,Cybrd1,Aqp9,Rasa4,Slc30a1,Igfbp2,Mef2a,Sparc,Junb,Cpne2,Pef1,Tnnt2,Mapk3,Syt8,Kcnmb1,Cpne9,Sec31a,Syt4,Cpne5,Calr,Arg1,Fstl3,Gss,Trpc3,Slc25a13,Jun,Star,Fgg,Pcn…
GOBP_RESPONSE_TO_BMP	0.00479952	0.130857	0.457713	1.2914	47	121	Tmem100,Bmper,Smad3,Sfrp1,Gdf15,Nog,Sfrp5,Lemd2,Sox11,Sfrp2,Wnt5a,Tgfb1,Adamts7,Vstm2a,Slc39a5,Bambi,Bmp4,Lrp2,Spint2,Pcsk6,Fstl1,Mapk3,Bmpr2,Heyl,Gata6,Gata4,Egr1,Amh,Tgfbr3,Fstl3,Wnt1,Sorl1,Slc33a1,Bmpr1a,Bmp5,Smad4,Hivep1,Bmp15,Msx1,Skil,Smad6,Acvr1,Lef1,Adamts12,Tnmd,Sostdc1,Hes1,Bmp2,Fkbp8,Dlx5,Smpd3,Hipk2
GOCC_PHOTORECEPTOR_OUTER_SEGMENT_MEMBRANE	0.00483092	0.130857	0.694607	1.60783	46	13	Cdhr1,Gnat2,Pde6b,Pde6a,Prom1,Gucy2e,Rho,Cnga1
GOMF_CATION_CHLORIDE_SYMPORTER_ACTIVITY	0.00485633	0.130857	0.65937	1.58323	47	17	Slc18a2,Slc12a4,Slc12a2,Slc6a2,Slc12a9,Slc12a8
GOBP_CYCLIC_NUCLEOTIDE_CATABOLIC_PROCESS	0.00485688	0.130857	0.704611	1.60974	46	12	Pde7b,Cnp,Pde8a,Pde10a,Pde8b,Pde4a,Pde7a
GOBP_CELL_FATE_SPECIFICATION	0.00489951	0.130857	0.526974	1.41264	48	51	Nkx2-2,Tbx4,Ar,Esrp1,Nrp1,Sfrp2,Wnt5a,Tbx2,Tbx3,Wnt11,Eya2,Pou3f2,Fev,Tbr1,Mesp1,Fgf2,Bmpr1a,Tbx19,Olig3,Isl2,Fkbp8,Smo
GOBP_PATTERN_SPECIFICATION_PROCESS	0.00489951	0.130857	0.411479	1.1986	48	287	Folr1,Nkx2-2,Aldh1a2,Erbb4,Egr2,Smad3,Ar,Zic3,Sfrp1,Fgfr2,Hhex,Arc,Fgf1,Tctn1,Tbc1d32,Neurog1,Bbs7,Nog,C3,Foxc1,Nrp2,Myf6,Wnt7a,Sfrp2,Wnt5a,Tifab,Six3,Tbx2,Vax2,Ring1,Dnai1,Emx2,Pskh1,Mical2,Rttn,Pbx3,Tbx3,Ift74,Meis2,Ofd1,Adgrg1,Edn1,Bmp4,Lrp2,Hoxb7,Satb2,Wnt11,Meox1,Cramp1,Vangl2,Pbx1,Ccdc40,Pcgf2,Zic1,Prkaca,Irx4,Gli1,Snai1,Bmpr2,Heyl,Lrp5,Foxj1,Aurka,Ripply3,Gata4,Tbr1,Mesp1,Wnt1,Wnt6,Sema3a,…
GOBP_NEGATIVE_REGULATION_OF_TRANSFORMING_GROWTH_FACTOR_BETA_RECEPTOR_SIGNALING_PATHWAY	0.00489951	0.130857	0.517877	1.40144	48	59	Hspa1a,Smad3,Onecut1,Emilin1,Wfikkn1,Chst11,Tgfb1,Spred3,Onecut2,Bambi,Aspn,Nrros,Tgfbr3,Wnt1,Vasn,Spry2,Veph1,Cidea,Skil,Smad6,Pdpk1,Fam89b,Spry1,Ldlrad4,Rasl11b,Hspa5
HU_FETAL_RETINA_RPC	0.00489951	0.130857	0.494511	1.35995	48	77	Cdca7,Cdk1,Mcm7,Id3,Lgr5,Eml1,Sfrp2,Tbx2,Cks2,Spp1,Sorcs1,Srsf7,Lrp2,Cryaa,Zfp36l1,Pttg1,Mest,Mcm2,Mcm5,Vim,Ube2t,Plekha1,Cdh11,Zic2,Pcna,Aldh1a1,Ahi1,Mab21l1,Aurkb,Mcm3,Ifitm3,Nasp,Atad2,Hes1,Ube2c
GOBP_HETEROTYPIC_CELL_CELL_ADHESION	0.0049	0.130857	0.534166	1.42363	48	47	Itgax,Klf4,Ager,Jup,Dsg2,Adipoq,Cd2,Jam3,Mbp,Gcnt2,Itga7
GOMF_3_5_CYCLIC_GMP_PHOSPHODIESTERASE_ACTIVITY	0.00490196	0.130857	0.717774	1.61381	46	11	Pde6b,Pde8a,Pde6a,Pde10a
GOBP_STEROID_HORMONE_BIOSYNTHETIC_PROCESS	0.005001	0.132594	0.554419	1.45034	49	38	Cyp11a1,Tspo,Wnt4,Hsd17b2,Fdxr,Adm,Hsd17b11,Cyp11b1,Hsd17b7,Cyp17a1,Cyp19a1,Egr1,Star,Bmp5,Dkk3,Stard3nl
GOBP_NEUTRAL_LIPID_BIOSYNTHETIC_PROCESS	0.005002	0.132594	0.560736	1.45954	49	36	Ldlr,Rgn,C3,Gpat2,Lpl,Pnpla3,Srebf1,Mfsd2a,Dgat1,Pck2,Ctdnep1,Acsl4,Slc27a1,Plin5
GOBP_REGULATION_OF_NUCLEOTIDE_BINDING_OLIGOMERIZATION_DOMAIN_CONTAINING_SIGNALING_PATHWAY	0.00500626	0.132594	0.717027	1.61213	47	11	Hspa1a,Slc15a2,Tlr4,Birc3,Erbin,Slc15a3
GOBP_PROTEIN_AUTOPROCESSING	0.00504083	0.132816	0.637489	1.55194	49	19	Myrf,Klk6,Fam111a,Ctse,Casp4
DESCARTES_FETAL_EYE_ASTROCYTES	0.00504083	0.132816	0.637262	1.55139	49	19	Gfap,Zic4,Kcnj16,Tnc,Scrg1,Zic1,Clybl
GOBP_POSITIVE_REGULATION_OF_REACTIVE_OXYGEN_SPECIES_BIOSYNTHETIC_PROCESS	0.00510204	0.133747	0.563297	1.46228	50	35	Klf4,Ptgs2,Mmp8,Smad3,Klf2,Cyba,Edn1,Ddah1,Rab27a,Tnf
GOBP_VENTRICULAR_SEPTUM_MORPHOGENESIS	0.00510255	0.133747	0.571888	1.47406	50	32	Fgfr2,Fzd2,Prox1,Nog,Sox11,Wnt5a,Tbx3,Bmp4,Wnt11,Bmpr2,Heyl,Tgfbr3,Smad4,Acvr1,Robo1,Hes1,Rbm15
GOBP_CIRCADIAN_SLEEP_WAKE_CYCLE	0.00511997	0.133858	0.612818	1.52653	50	23	Drd2,Th,Npy2r,Nlgn1,Chrnb2,Ada,Star,Ghrl,Adora1,Nr1d1,Adrb1
GOBP_NEGATIVE_REGULATION_OF_MYELOID_CELL_DIFFERENTIATION	0.00519948	0.13524	0.518453	1.40009	51	57	Cartpt,Myc,Sfrp1,Trib1,Adipoq,Leo1,Ceacam2,Gata2,Meis2,Zfp36l1,Lrrc17,Pik3r1,Ncapg2,Tlr4,Inhba,Inha,Fstl3,Ceacam1,Gpr68,Cul4a,Cdk6,Pirb,Gabpa
Gemma_GSE10415_7_Brain_Regions_in_20_Inbred_Strains_of_Laboratory_Mice_StrainOrLine_SWR.J_Up	0.00519948	0.13524	0.381884	1.13336	51	672	Cdhr1,Tepsin,Serinc2,Npy4r,Aspa,Col7a1,Tmem100,Trappc6a,Gpr84,Tmem98,Col1a1,Phlda3,Htr6,Shmt1,Prss36,Adora2b,Ar,Myc,Prr5l,Lpar1,Mag,Mobp,H2-Eb1,Actl6b,Slc16a7,Hcn2,Acss1,Atf5,Ccdc163,Gsn,Ndrg1,Atp10d,Bbs7,Col1a2,Dcaf6,Sfrp5,Lrrc1,Cand2,Rab27b,Irak2,Ppp1r1c,Eml3,Slc27a3,Lpl,Gstm4,Ctsz,Upk1b,Th,Hsd17b11,Ormdl3,Pcdhb21,E2f2,Adamtsl4,Slc44a1,Cacng3,Osbpl8,Igfbpl1,Filip1,Rcvrn,Trafd1,Gpr83,Peli2,Gata2…
GOBP_REGULATION_OF_CIRCADIAN_SLEEP_WAKE_CYCLE	0.00524246	0.136009	0.636106	1.54858	51	19	Drd2,Npy2r,Nlgn1,Chrnb2,Ada,Ghrl,Adora1,Nr1d1,Adrb1
HP_RENAL_PHOSPHATE_WASTING	0.00527023	0.136381	0.702482	1.60487	50	12	Slc34a1,Gatm,Slc34a3,Enpp1,Inppl1,Dmp1,Phex
GOBP_REGULATION_OF_PEPTIDASE_ACTIVITY	0.00529947	0.136441	0.408274	1.19052	52	300	Klf4,S100a9,Tradd,Slc22a2,Col7a1,Fas,Rps6ka3,Tnfsf10,Fetub,Efna1,Serpina3c,Wfdc2,Smad3,Ager,Myc,Spp2,Hgf,Gsn,Wfikkn1,Timp1,C3,Mbp,Rffl,Uaca,Sfrp2,Serpinb11,Pcolce2,Tfap4,Cst8,Cldn3,F2r,Vsir,Itih4,Wfdc5,Mefv,Bin1,Dnajb6,Wfdc1,Serpinb12,Asph,Tnf,Serpina7,Spint2,Cst7,Serpinb9,Cideb,Pttg1,Bok,Epha4,Caap1,Psmb8,Ngfr,Pak2,Grn,Sfn,Casp9,Tfpi,Serpinc1,Tmed10,Ubxn1,Birc3,Avp,Rcn3,Ambp,Serpina11,Sorl1,Serp…
MANNO_MIDBRAIN_NEUROTYPES_HRGL2B	0.00529947	0.136441	0.408845	1.19223	52	301	Nkx2-2,Gfap,Shisa3,Hspb1,1700010I14Rik,Dnajb1,Slc6a9,Gatm,Fos,Nuf2,Cdk1,Egr2,Wscd1,Ak4,Kcnn3,Krt5,Bard1,Serinc5,Dsel,Sez6l,Aif1l,Fgf1,Ifi44,Fzd2,Acss1,Eepd1,Qdpr,Fat3,Krt14,Egfr,Pmp22,Trim59,Wnt7a,Gab1,Sfrp2,Pbk,Cep126,Lrrc4c,Hs6st2,Sall1,Tnc,Slc4a4,Wfdc1,Adgrg1,Lrp2,Ptf1a,Inhbb,Wfs1,Ddah1,Inppl1,Zfp36l1,Sgo2a,Slc25a18,Tgif2,Mki67,Lrrc17,Igfbp2,Pou3f2,Sema6a,Robo3,Irx4,Heatr5a,Has2,Cpne2,Xrcc3,Gp…
GOMF_SEROTONIN_RECEPTOR_ACTIVITY	0.00535516	0.137526	0.6427	1.55382	52	18	Htr1b,Htr6,Htr2c,Hrh3,Hrh4,Hrh1,Chrm1,Htr5a,Htr1d,Htr1f
GOBP_REGULATION_OF_ORGANIC_ACID_TRANSPORT	0.00539946	0.137673	0.523444	1.40501	53	52	Slc43a1,Htr1b,Npy5r,Per2,Trh,Slc12a2,Ntsr1,Hrh3,Edn1,Pla2g10,Slc38a3,Tnfrsf11a,Arg1,Avp,Grm7,Pla2r1,Agtr2,Adora1,Ptges,Rgs4,Rgs2,Cck,Kmo,Oxt
GOBP_COLLAGEN_FIBRIL_ORGANIZATION	0.0054	0.137673	0.530431	1.41367	53	47	Col1a1,Col3a1,Col14a1,Emilin1,P3h4,Cyp1b1,Col1a2,Fmod,Foxc1,Aebp1,Sfrp2,Col5a1,Chadl
GOBP_POSITIVE_REGULATION_OF_BIOMINERALIZATION	0.00540162	0.137673	0.557385	1.45488	53	37	Isg15,Smad3,Wnt4,Cebpb,Tgfb1,Fbxo5,Slc8a1,Bmp4,Kl,Bmpr2,Tmem119,Wnt6,Bmpr1a,Tfap2a,Acvr1,Adgrv1,Bmp2,Ano6
GOMF_ORGANIC_CATION_TRANSMEMBRANE_TRANSPORTER_ACTIVITY	0.00549842	0.13916	0.678713	1.60434	53	15	Slc22a2,Slc22a4,Slc18a3,Slc22a5,Slc44a1
GOBP_REGULATION_OF_FAT_CELL_DIFFERENTIATION	0.00549945	0.13916	0.469458	1.311	54	100	Ptgs2,Metrnl,Smad3,Sfrp1,Ccdc3,Dusp10,Adipoq,Cebpb,Sfrp2,Wnt5a,Lpl,Tgfb1,Htr2c,Vstm2a,Enpp1,Gata2,Tnf,Zfp36l1,Medag,Lgals12,Cmklr1,Lrp5,Zbtb7c,Klf5,Wnt1,Fto,Zfp36l2,Creb1,Trio,E2f1,Zfp385a,Nr1d1,Rarres2,Sirt2,Hes1,Insig1,Bmp2,Rreb1,Sult1e1,Sox13,Gnb3,Runx1t1,Gata3,Gper1,Jag1
HP_MUSCLE_HYPERTROPHY_OF_THE_LOWER_EXTREMITIES	0.0055011	0.13916	0.552679	1.44579	54	38	Dysf,Sgcg,Mtmr14,Ar,Lims2,Clcn1,Pmp22,Myf6,Itga7,Bin1,Popdc3,Cidec
GOBP_INORGANIC_ANION_TRANSPORT	0.00559944	0.140596	0.44654	1.26616	55	136	Slc34a1,Clcnkb,Tspo,Gabra6,Slc12a4,Adamts8,Pcyox1,Glra2,Bsnd,Gabrq,Cftr,Slc12a2,Slc34a3,Cebpb,Clcn1,Slc12a9,Slc12a8,Fxyd1,Ros1,Ano3,Slc4a10,Slc5a5,Enpp1,Casr,Ttyh2,Slc4a4,Lrrc8a,Clic4,Slc39a8,Lrrc8b,Slc22a8,Lrrc8c,Slc4a2,Slc4a1,Prkg2,Gabrg1,Clcnka,Slc26a6
GOBP_CELL_SUBSTRATE_ADHESION	0.00559944	0.140596	0.41153	1.19773	55	278	Ccl28,Apod,Postn,Itgal,Col1a1,Angpt1,Actn2,Efna1,Col3a1,Smad3,Tnn,Jup,Sfrp1,Onecut1,Edil3,Emilin1,Bves,Ddr1,Wnt4,Kdr,Phldb2,Lamb1,Lims2,Jam3,Nrp1,Gcnt2,Fbln2,Micall2,Npy2r,Dmtn,Itga7,Tiam1,Col8a1,Dapk3,Arhgap6,Sorbs3,Plg,Onecut2,Itgbl1,Col26a1,Ap1ar,Rin2,Csf1,Ppfia2,Dmp1,Dock5,Pkd1,Nid2,Pik3r1,Nf1,Carmil1,Unc13d,Ptprj,Has2,Itgb4,Nedd9,Agr2,Calr,Spry4,Cdkn2a,Rras,Ptpro,Wnt1,Tesk2,Fgg,Radil,Myoc,Ep…
GOBP_CELLULAR_RESPONSE_TO_INORGANIC_SUBSTANCE	0.00559944	0.140596	0.436411	1.24957	55	172	Cybb,Cpne7,Slc34a1,Fabp4,Fos,Tspo,Glra2,Gsn,Slc12a2,Cdk2,Crhbp,Egfr,Aoc1,Syt13,Slc30a10,Wnt5a,Th,Mtf1,Dmtn,Cyp1a2,Ncf1,Cyp11b1,Nlgn1,Clic4,Cacybp,Edn1,Cdh1,Alox5ap,Rasa4,Mef2a,Junb,Cpne2,Mapk3,Syt8,Cpne9,Syt4,Cpne5,Calr,Fstl3,Jun,Star,Creb1,Adcy8,Tfap2a,Mmp3,Cpne6,Syt6,Fmr1,Kcnk3,Syt10,Cyp1a1,Gsk3a,Capn3,Ppp5c,Adgrv1,Cpne3,Iqgap1,Gpld1,Slc25a24,Hspa5,Syt11,Kcnh1,Spidr,Smpd3,Syt17,Prkaa2,Mcoln1,Fb…
HP_PROGRESSIVE_HEARING_IMPAIRMENT	0.00563267	0.141081	0.628312	1.54077	55	20	Arsg,Tprn,Fgf3,Dmxl2,Wfs1,Diaph1,Myh14,Atp1a3,Mcm2,Gjb2,Mpzl2,Pou3f4,Myo6,Gata3,Gjb6
HP_ABNORMALITY_OF_SECONDARY_SEXUAL_HAIR	0.00569943	0.142402	0.525206	1.4022	56	48	Ccdc141,Nr0b1,Lpar6,Ar,Lhx4,H2-Ea,Apcdd1,Tbx3,Dusp6,Psmb8,Itgb4,Cyp17a1,Spry4,Gata4,Bmp15,Nr5a1,Mdm2,Wt1,Spidr
GOBP_REGULATION_OF_HEART_RATE	0.00579942	0.143004	0.493314	1.35292	57	74	Drd2,Kcna5,Nppa,Jup,Kcne4,Dsg2,Bves,Kcnh2,Adm,Slc8a1,Srebf1,Scn4b,Bin1,Edn1,Kcne1,Npff,Scn3b,Prkaca,Dsp,Ada,Sema3a,Agtr2,Adra1a,Cacnb2,Rgs4,Adrb1,Snta1,Oxt,Gch1,Rnls,Tacr3,Kcnq1,Popdc2,Fkbp1b
GOBP_INORGANIC_ION_IMPORT_ACROSS_PLASMA_MEMBRANE	0.00579942	0.143004	0.488201	1.34519	57	79	Slc34a1,Slc6a9,Slc12a4,Kcnj16,Abcc9,Atp12a,Kcnj14,Hcn2,Slc12a2,Slc12a9,Slc12a8,Kcnj13,Kcnh2,Slc8a3,Slc8a1,Trpv4,Slc39a5,Slc39a8,Atp1a4,Kcnk9,Slc30a1,Atp1a1,Slc24a1,Atp1a3,Slc5a1,Slc39a10,Slc39a6,Atp1b2,Kcnj1,Kcnj9,Trpv6,Slc9a3,Slc9a6,Atp4a,Wnk1,Slc5a2,Atp4b,Slc8a2,Ramp3,Slc12a3,Slc24a2
HP_ABNORMAL_DELIVERY	0.00579942	0.143004	0.516285	1.39423	57	57	Cyp11a1,Myh3,F5,Col1a1,Dlk1,Mtmr14,Mks1,Col1a2,Myf6,Zmpste24,Col5a1,Klhl41,Cyp11b1,Enpp1,Bin1,F2,Klhl40,Serpinc1,Neb,Fgg,Jak2,Itgb3,Serpinh1,F8,Pex1,F13a1
Cembrowski_HippoSeq_Granule	0.00579942	0.143004	0.49378	1.3542	57	74	Cpne7,Dcn,Abca8a,Ccdc61,Clec1a,Cacng5,Ccdc163,Grp,Tspan2,Pold2,Clcn1,Gcnt2,Cpm,Frmpd1,Des,Cobll1,Slc38a5,Robo3,Sh3bp1,Dpy19l1,Tnnt2,Gsta4,Clybl,Dsp
Meckes_2018_WKYvsF344_Upregulated_HC	0.00579942	0.143004	0.407212	1.18823	57	309	Tradd,Slc5a11,Adamts1,Exph5,S100a4,Tmem100,Hspb1,Slc14a1,Isg15,Tppp3,Serpina3c,Morn1,Rsad2,Abcc9,Csdc2,Acsm5,Endod1,Slc3a1,Atf5,Pop5,Cyp1b1,Cwc25,Mis12,Nadsyn1,Irf7,Egfr,Igsf21,Ccdc96,Syndig1l,Sfrp2,Erich3,H2-T24,Sdad1,Pus7l,Glt8d2,Ctrl,C2cd2l,Tmem106c,Pggt1b,Letm2,Pbx3,Slc41a2,Spp1,Lrrc8b,Kif1b,Bmp4,Grifin,Inhbb,Lsm14b,Satb2,Serpinb9,Aqp9,Asap1,Chst8,Hsd17b7,Gpr61,Amigo2,Ccdc77,Tbl1x,Pik3r1,Ube2…
GOBP_POSITIVE_REGULATION_OF_VASCULAR_ASSOCIATED_SMOOTH_MUSCLE_CELL_PROLIFERATION	0.00580813	0.143004	0.588536	1.49072	57	27	Igfbp5,Adamts1,Htr1b,Nr4a3,Gnai2,Edn1,Tnf,Dnmt1,Jun,Fgf2,Bmpr1a,Jak2,Hpgd
GOBP_POSITIVE_REGULATION_OF_VASCULOGENESIS	0.00589288	0.143539	0.730191	1.61369	55	10	Tmem100,Kdr,Ceacam2,Adm,Rin2,Rras,Ceacam1
GOBP_NEGATIVE_REGULATION_OF_MAP_KINASE_ACTIVITY	0.00589941	0.143539	0.512772	1.38763	58	59	Nppa,Sfrp1,Dusp5,Dusp10,Adipoq,Dusp1,Sfrp2,Spred3,Rgs3,Bmp4,Dusp6,Dusp7,Nf1,Ptprj,Cblc,Spry4,Sorl1,Spry2,Dusp14,Rgs4,Rgs2,Dusp18,Spry1,Dab2ip,Ptpn1,Cd300a,Ptpn6,Sh2b3
CHEBOTAEV_GR_TARGETS_DN	0.00589941	0.143539	0.47152	1.31362	58	95	Igfbp5,S100a3,S100a4,Slc14a1,Htr1b,Ptger4,Ar,Stbd1,Mme,Chic1,Phldb2,Col1a2,Klhl10,Cnn2,Pdzrn4,Tuba8,Kctd4,Tmem255a,Smim22,Guca2a,Zfp36l1,Dpy19l1,Usp18,Gna14,Slc39a10,Plcxd2,Vwa1,Gfra2,Tcea3
GOBP_PHOTOTRANSDUCTION	0.00590059	0.143539	0.542784	1.43006	58	41	Gnat2,Pde6b,Plekhb1,Pde6a,Gpr88,Opn3,Rcvrn,Grk4,Fntb,Rgr,Opn4,Fnta,Gucy2e,Rho,Trpc3,Grk1,Gnaq,Cnga1
Gemma_GSE88736_Transcriptomics_of_environmental_enrichment_and_cocaine_using_quantitative_next_generation_sequencing_treatment_cocaine_Up	0.00590059	0.143539	0.548579	1.43854	58	39	Tmem100,Fos,Egr4,Egr2,Per2,Dusp5,Nr4a3,Palmd,Panx1,Cth,Crem,Itga9,Inhba,Spry4,Fosl2
GOBP_NEGATIVE_REGULATION_OF_CELL_POPULATION_PROLIFERATION	0.0059994	0.145246	0.390364	1.15239	59	503	Hspa1a,Klf4,Drd2,Avpr2,Igfbp5,Apod,Adamts1,Gal,Npr1,Sox10,Tspo,Aldh1a2,Erbb4,Tlr2,Fabp6,Cers2,Smad3,Tnn,Fabp7,Ar,Per2,Xcl1,Myc,Sfrp1,Adamts8,Fgfr2,Cldn19,Prl,Ddr1,Dusp10,Rgn,Atf5,Ndrg1,Trib1,Adipoq,Cyp1b1,Prox1,Lims2,Nog,Sfrp5,Reg1,Cebpb,Ceacam2,Sox11,Krit1,Sfrp2,Tes,Wnt5a,Ccl3,Tgfb1,Dach1,Scrib,Adm,Tfap4,Six5,Mad1l1,Cldn3,F2r,Vsir,Gata2,Plg,Ift74,Wfdc1,Adgrg1,Bmp4,Btg1,H2-M3,Ddah1,Ing4,Ets1,Ascl…
HAY_BONE_MARROW_FOLLICULAR_B_CELL	0.0059994	0.145246	0.48228	1.33358	59	84	Pkhd1l1,Col4a4,Nxph4,Cd40,Rab30,Lims2,Stap1,Cd180,Fxyd1,Cnfn,Tfeb,Cobll1,Cd37,Fcgr2b,Dok7,Large2,Ezr,Swap70,Cxcr5,Birc3,Cpne5,Nfkbid,Abcb4,Bank1,Arhgap24,Ebi3,Rhbdf2,Plpp5,Bace2,Fcrla,Spon1,Ptpn1,Adam19,Nfkb2,Prdm2,Cyb561a3,Traf5,Tcof1,E2f5,Ppm1k,Sema4b,Dusp22,Pnisr,Sel1l3,Gnb5,Gng7,Cd83,Ift57,Col9a3,Large1
GOBP_ANIMAL_ORGAN_FORMATION	0.00609939	0.146994	0.523865	1.40211	60	50	Folr1,Rdh10,Ar,Fgfr2,Fgf1,Nog,Lemd2,Wnt5a,Bmp4,Lrp2,Wnt11,Mapk3,Gata6,Tbr1,Mesp1,Bmpr1a,Spry1,Robo1,Hes1,Bmp2,Wt1
HP_ABNORMALITY_OF_CIRCULATING_GLUCOCORTICOID_LEVEL	0.00610061	0.146994	0.536214	1.41801	60	43	Cyp11a1,Nr0b1,Ret,Pde8b,Cyp11b1,Prkaca,Hsd11b2,Cyp17a1,Mrap,Nr3c1,Star,Tbx19,Qrsl1,Gatb,Pik3ca,Armc5,Txnrd2,Gnas,Smo,Nfkb2,Trp53
GOBP_HORMONE_BIOSYNTHETIC_PROCESS	0.00619938	0.14902	0.520435	1.39694	61	52	Cyp11a1,Tspo,Wnt4,Hsd17b2,Fdxr,Adm,Hsd17b11,Cyp11b1,Tpo,Stc2,Chst8,Hsd17b7,Atp1a1,Cyp17a1,Cyp19a1,Egr1,Star,Bmp5,Gfi1,Dkk3,Stard3nl,H6pd,Bmp2
GOBP_DETECTION_OF_STIMULUS	0.00629937	0.150557	0.43501	1.24505	62	170	Car6,Tspo,Rpe65,Tlr2,Gnat2,Jup,Pde6b,Plekhb1,Pde6a,Tas2r119,Gpr88,Pip,Pold1,Pold2,Dach1,Opn3,Ntsr1,Reep6,Nek1,Rcvrn,Casr,Cdhr2,Piezo1,Grk4,Cacna1f,Fntb,Rfc3,Lbp,Rgr,Opn4,Pkd1,Cep250,Ccdc66,Ptprj,Npffr2,Fnta,Ngfr,Kcnmb1,Tlr4,Gucy2e,Rho,Trpm8,H2-K1,Azgp1,Trpc3,Srpx,Pcna,Adora1,Cul4a,Grk1,Arrb2,Gnaq,Kit,Cnga1,Col11a1,Adgrv1,Scn1a,Tas1r3,Smo,Ssc5d,Abca4,Tmem120a,Gna11
GOBP_NEGATIVE_REGULATION_OF_OSTEOBLAST_DIFFERENTIATION	0.00630189	0.150557	0.55388	1.44573	62	37	Igfbp5,Smad3,Tnn,Sfrp1,Id3,Nog,Bambi,Tnf,Vegfc,Rorb,Lrp5,Sema4d,Smad6,Cdk6
GOBP_POSITIVE_REGULATION_OF_RHO_PROTEIN_SIGNAL_TRANSDUCTION	0.00632467	0.150557	0.605081	1.50726	62	23	Abra,Lpar6,Col3a1,Lpar1,F2r,Adgrg1,Akap13,Net1,F2rl3,Rtn4r
GOBP_PHASIC_SMOOTH_MUSCLE_CONTRACTION	0.00633675	0.150557	0.622998	1.52773	62	20	Drd2,Neurog1,Tifab,Tbx2,Tbx3,Edn1,Tacr2,P2rx3,Ghrl,Htr1d,Kit
GOBP_VITAMIN_BIOSYNTHETIC_PROCESS	0.00633752	0.150557	0.680065	1.59213	61	14	Rgn,Psat1,Tnf,Pltp,Bco1,Snai1,Gfi1,Cyp27a1
GOBP_NEGATIVE_REGULATION_OF_RESPONSE_TO_WOUNDING	0.00639936	0.150965	0.495516	1.35592	63	71	Cers2,Smad3,Cldn19,Cd9,Wnt4,Phldb2,Slc12a2,Ceacam2,Tspan8,Cldn3,Spp1,Plg,Wfdc1,Edn1,Tnf,Klk8,F2,Rtn4r,Epha4,Cpb2,Rtn4rl1,Tfpi,Krt1,Ceacam1,Serpinb2,Fgg,Fgf2,Adtrp,Ptprs,Pros1,Serping1,Cask,Kremen1,Sh2b3
GOMF_PHOSPHORIC_DIESTER_HYDROLASE_ACTIVITY	0.00639936	0.150965	0.493439	1.35225	63	73	Plcg2,Pde7b,Gdpd3,Cnp,Pde6b,Pde8a,Pde6a,Plch1,Pde10a,Pde8b,Gpcpd1,Enpp1,Casr,Ccr1,Pde4a,Chrm1,Pld3,Enpp3,Enpp6,Plcxd2,Pde7a,Smpd4,Gdpd5,Ccl5,Pld1,Smpdl3a,Gpld1,Pde1b,Plcb3,Smpd2,Smpd3,Plcd3
ZHENG_GLIOBLASTOMA_PLASTICITY_UP	0.00639936	0.150965	0.426099	1.22696	63	200	Rlbp1,Bmper,Bcas1,Nuf2,Kif22,Angpt1,Csdc2,Mapk1ip1l,Ugt8a,Cldn11,Pold1,Cp,Mbp,Rbp1,Wnt7a,Fbln2,Mxra8,Incenp,Col4a6,Ccnf,Socs2,Cks2,Pole,Lrrfip1,Spp1,Asph,Dusp6,Pllp,Sgo2a,Cdc20,Spag5,Pola1,Cd302,Tk1,Mcm2,Mcm5,Csf2ra,E2f7,Syt4,Ube2t,Vwa1,Spry4,Aurka,Cdkn2a,Slc6a11,Birc5,Sema3a,Zfp367,Ier3,Mcm6,Shcbp1,Gpd2,Rab33a,Lmnb1,Hspb8,Rbl1,Ncdn,Tle1,Plk1,Adgrg6,Aurkb,Mcm3,Nasp,Thrsp,Spry1,Prc1,Sdk2,Rnd3,Car3…
GOCC_CORNIFIED_ENVELOPE	0.00645226	0.15186	0.628955	1.53117	63	19	Jup,Dsg2,Scel,Pkp1,Pkp4,Cnfn,Krt1,Dsp,Evpl,Anxa1
GOBP_REGULATION_OF_SPROUTING_ANGIOGENESIS	0.0065039	0.152721	0.573911	1.47403	64	31	Klf4,Bmper,Fgf1,Klf2,Ceacam2,Epn1,E2f2,Sema6a,Ceacam1,Fgf2,Ghrl,Adamts9,Pdpk1
Gemma_GSE117758_Cell-type_specific_transcriptional_profiling_of_glucocorticoid_receptor-dependent_changes_in_the_nucleus_accumbens_treatment_dexamethasone_Down	0.00652348	0.152827	0.612891	1.51975	64	22	Nkx2-2,Rab7b,Aif1l,Nol4l,Nrp1,Pdlim4,Slc30a10,Wnt7a,Padi2,Fnbp1,Sncaip
GOCC_DESMOSOME	0.00656765	0.15284	0.639381	1.5458	64	18	Jup,Dsg2,Jam3,Pkp1,Pkp4,Pnn,Dsp,Evpl,Perp,Pof1b,Uba1
GOBP_MAPK_CASCADE	0.00659934	0.15284	0.38064	1.12971	65	673	Klf4,Drd2,Arhgef5,Prok1,Epha8,Sphk1,Map3k8,Fas,Bmper,Tbc1d10c,Erbb4,Fgf5,Cdk1,Angpt1,Actn2,Nppa,Efna1,Mmp8,Npy5r,Adora2b,Ager,Ptger4,Ar,Xcl1,Myc,Sfrp1,Fgfr2,Pde8a,Lpar1,Hgf,Stk40,Fam83d,Dusp5,Fgf1,Gpr37,Emilin1,Rell1,Dusp10,Gadd45g,Ret,Ptprr,Gadd45b,Irak4,Cd40,Ghr,Trib1,Adipoq,Shc3,Kdr,Gdf15,Adrb3,Rasgrp4,Lemd2,Mbp,Fgd2,Ceacam2,Egfr,Nrp1,Irak2,Gcnt2,Slc30a10,Wnt7a,Dusp1,Sfrp2,Pbk,Unc5cl,Wnt5a,Ccl…
GOBP_HEART_PROCESS	0.00659934	0.15284	0.418291	1.2098	65	230	Drd2,Npr1,Tnnc1,Kcna5,Sgcg,Nppa,Jup,Kcne4,Abcc9,Fxyd4,Dsg2,Kcnj14,Bves,Cacng5,Gsn,Cyp2j6,Zmpste24,Th,Kcnh2,Fxyd1,Slc8a3,Adm,Tbx2,Slc8a1,Srebf1,Cacng3,Gnai2,Scn4b,Des,Bin1,Cacna2d3,Asph,Edn1,Atp1a4,Akap13,Cacna1f,Kcne1,Hbegf,Ucn,Myl4,Npff,Scn3b,Gjc1,Prkaca,Atp1a1,Mef2a,Atp1a3,Tnnt2,Thra,Dsp,Gata4,Kcnip1,Ada,Sema3a,Agtr2,Adora1,Tnni2,Adra1a,Cacnb2,Atp1b2,Rgs4,Fxyd7,Kcnk3,Rgs2,Nedd4l,Atp2a3,Jak2,Adr…
MANNO_MIDBRAIN_NEUROTYPES_HPROGBP	0.00659934	0.15284	0.4239	1.22185	65	206	Cdhr1,Shisa3,Nuf2,Cdk1,Kif22,Hjurp,Lama1,Chek1,Gtse1,Sfrp1,Fam83d,Dsg2,Mcm7,Sapcd2,Fzd2,Lgr5,Fat3,Cdk2,Trim59,Wnt7a,Sfrp2,Fbln2,Pbk,Wnt5a,Mxra8,Fbxo5,Cks2,Fzd1,Sall1,Lrp2,Rfc3,Zfp36l1,Sgo2a,Tgif2,Mki67,Pttg1,Igfbp2,Pou3f2,Rpl18,Spag5,Tk1,Ncapg2,Xrcc3,Mcm5,Hk2,Cenpe,Vim,Ube2t,Aurka,Rnf13,Birc5,Zfp36l2,Pcna,Mcm6,Veph1,Arhgap11a,Dlgap5,Scube1,Lmnb1,Eef1d,Tmpo,Ajuba,Plk1,Aurkb,Litaf,Prc1,Atad2,Limch1…
VERHAAK_GLIOBLASTOMA_MESENCHYMAL	0.00659934	0.15284	0.437238	1.2492	65	163	Tradd,S100a4,Col1a1,Tlr2,Folr2,Ptger4,Rbms1,Gcnt1,Ly75,Copz2,Rhog,Lamb1,Relb,Col1a2,Timp1,Cebpb,Col8a2,Nrp1,Casp4,Cnn2,Tes,Myof,Col5a1,Mvp,Ctsz,Batf,Fhl2,Bnc2,Lrrfip1,Lgals3,Man2a1,Dok3,Rab27a,Stxbp2,Cybrd1,Shc1,Tnfrsf11a,Fcgr2b,Slc16a3,Fxyd5,Tmbim1,Swap70,Grn,Tlr4,Srpx2,Syngr2,St14,Rras,Aldh3b1,Mcub,Anxa2,Ncf2,Anxa1,Dab2,Pirb,Dram1,Ucp2
GOBP_GLUCOCORTICOID_METABOLIC_PROCESS	0.00662385	0.153058	0.612706	1.51929	65	22	Cyp11a1,Gal,Wnt4,Cyp11b1,Atp1a1,Hsd11b2,Cyp17a1,Star,Bmp5,Dkk3,H6pd,Bmp2,Hsd11b1
GOBP_MUSCLE_CONTRACTION	0.00669933	0.153797	0.410594	1.19365	66	270	Drd2,Ankrd2,Scn4a,Tnnc1,Myh3,Sphk1,Dysf,Kcna5,Actn2,Nppa,Rcsd1,Jup,Kcne4,Dsg2,Pgam2,Tnnt1,Neurog1,Gsn,Mybph,Clcn1,Stac3,Myof,Kcnh2,Tifab,Fxyd1,Npy2r,Slc8a3,Tbx2,Ormdl3,Klhl41,Slc8a1,F2r,Arhgap42,Dapk3,Myh4,Sorbs3,Scn4b,Des,Bin1,Tbx3,Asph,Edn1,Kcne1,Ucn,Myl4,Sspn,Myh14,Gamt,Scn3b,Dock5,Gjc1,Prkaca,Atp1a1,Dock4,Tnnt2,Chrnb2,Chrng,Tacr2,Ltb4r1,Vim,Stac,Dsp,Neb,Gata4,Ada,P2rx3,Stac2,Ghrl,Chrnd,Adora1…
GOBP_CHEMOKINE_PRODUCTION	0.00669933	0.153797	0.499486	1.36177	66	67	Klf4,S100a9,Apod,Postn,Chia1,C1qtnf3,Tlr2,Ager,Adipoq,Tnfsf4,Mbp,Wnt5a,Lpl,Mefv,Tnf,Lbp,Tlr4,Erbin,Egr1,Cxcl5
GOBP_AMINO_ACID_IMPORT	0.00670134	0.153797	0.548488	1.43483	66	38	Slc43a1,Slc22a2,Slc22a4,Slc6a9,Slc1a5,Per2,Ntsr1,Slc36a1,Slc6a13,Slc7a5,Rgs4,Slc7a11,Rgs2,Slc3a2,Slc7a1
GOBP_REGULATION_OF_HORMONE_BIOSYNTHETIC_PROCESS	0.00676973	0.154646	0.63834	1.54328	66	18	Wnt4,Adm,Stc2,Atp1a1,Egr1,Bmp5,Gfi1,Dkk3,H6pd,Bmp2
GOBP_RESPONSE_TO_MOLECULE_OF_BACTERIAL_ORIGIN	0.00679932	0.154646	0.41402	1.19983	67	243	S100a9,Plcg2,Bdkrb1,Fos,Tspo,Rps6ka3,Tlr2,Cxcl2,Cnp,Dcn,Ptger4,Fgfr2,Dusp10,Cd40,Trib1,Tnfsf4,Cebpb,Stap1,Irak2,Cd180,Wnt5a,Tgfb1,Th,Adm,Cyp1a2,Sgms1,F2r,Tnip2,Edn1,Pck2,Csf2rb2,Il13,Nos2,Tnf,Alpl,Lbp,Tnfrsf11a,Fcgr2b,Sparc,Ldoc1,Ly86,Mapk3,Gjb2,Tlr4,Tfpi,Cd80,Vim,Sele,Arg1,Erbin,Irf8,Mrc1,Cxcl5,Jun,Star,Cactin,Penk,Cps1,Gfi1,Ptges,Smad6,Nr1d1,Rela,Jak2,Ccl5,Litaf,Bcl10,Cyp1a1,Cxcl10,Sirt2,Hpgd,P…
GOBP_ORGANIC_ACID_TRANSMEMBRANE_TRANSPORT	0.00679932	0.154646	0.450364	1.27272	67	125	Folr1,Slc43a1,Slc22a2,Slc13a3,Slc22a4,Slc17a6,Slc6a9,Slc1a5,Folr2,Per2,Slc3a1,Slc16a7,Slc7a13,Ntsr1,Slc36a1,Lrrc8a,Lrp2,Mid1ip1,Lrrc8c,Slc6a13,Slc38a3,Slc38a6,Slc25a18,Aqp9,Slc38a5,Slc27a1,Slc16a3,Slc7a5,Prkab2,Slc25a13,Rgs4,Slc7a11,Rgs2,Thrsp,Cpt2,Slc3a2,Slc38a7,Slc7a1,Emb,Slc7a7,Acacb,Slc7a10,Prkaa2,Slc46a1,Slc7a4,Slc32a1,Slc7a6,Irs2,Abcd4,Slc1a4,Slc38a1,Slc17a7,Arl6ip1,Praf2,Acaca,Pdpn,Slc47a1…
DURANTE_ADULT_OLFACTORY_NEUROEPITHELIUM_MAST_CELLS	0.00679932	0.154646	0.504126	1.36831	67	62	Hspa1a,Ptgs2,Slc18a2,Dnajb1,Nr4a3,Fcer1a,Rab27b,Gata2,Crem,Dusp6,Sgk1,Slc45a3,Alox5ap,Csf1,Cd37,Acsl4,Birc3,Capg,Elf1,Kit,Rgs2,Ppp1r15a,Hpgd
GOBP_SKELETAL_MUSCLE_ADAPTATION	0.00685553	0.155181	0.626605	1.52545	67	19	Igfbp5,Tnnc1,Tnnt1
GOBP_TERPENOID_BIOSYNTHETIC_PROCESS	0.00688663	0.155181	0.686795	1.58974	66	13	Hmgcs2,Aldh1a2,Rpe65,Rdh10,Rbp1,Bco1
GOMF_NUCLEAR_LOCALIZATION_SEQUENCE_BINDING	0.00689655	0.155181	-0.436027	-1.62297	0	16	Kpnb1,Kpna6,Tnpo2,Ipo4,Nup214,Tnpo1,Kpna1,Kpna3,Ipo5,Kpna4,Nfkbia,Ranbp6,Nup153,Nup98,Brap,Pom121
Gandal_2018_Schizophrenia_Upregulated_PFC	0.00689931	0.155181	0.421228	1.21616	68	218	S100a9,Igfbp5,Map3k8,Sgms2,Tlr2,Dsel,Gadd45g,Socs3,Timp1,Cp,Nadsyn1,Cebpb,Cdk18,Sp1,Map7,Hsf4,Lpl,Mvp,Myo9b,Ppp1r3b,Trim25,Tnip2,Sys1,Bin1,Ptpn12,Piga,Mob1b,Nfil3,Cebpd,Btg1,Tiparp,Pprc1,Cnn3,C1ql1,Csf1,Mtmr11,Emp1,Robo3,Dnaaf5,Ube2l6,Fcgr1,Pak2,Vash2,Naga,Stard8,Helb,Plcxd2,Klf5,Casp7,Prkab2,Mlxip,Vasn,Sec63,Adamts9,Ifi204,Fxr1,Smad4,Hspb8,Tmem176b,Cpd,Plk1,Mms22l,Pnp,Simc1,Rela,Rbm7,Ifitm3,Chst…
MEISSNER_BRAIN_HCP_WITH_H3K27ME3	0.00689931	0.155181	0.439868	1.25285	68	152	Slc18a2,Gal,Calb2,Slc18a3,Tcfl5,Dlk1,Alx1,Hmx1,Tmem30b,Neurog1,Sfrp5,Aebp1,Slc6a2,Col8a2,Insrr,Grin3b,Fam89a,Vax2,Pkp1,Scarf2,Hnf1b,Slc5a5,Cldn3,Trpv4,Igfbpl1,Fgf4,Fgf3,Barhl1,Hoxb7,Ptf1a,Espn,Npas1,Large2,Irx4,Irf6,Bcl3,Cblc,Fev,Gata4,Mesp1,Amn,Aqp5,Gfi1,Fgfr4,Tfap2c,Col13a1,Lhx5,Prr5,Atp2a3,Dmrt1,Olig3,Prom2,Pitx2,Wt1,Foxd2,Gnas,Irx2,Cdx2,Alx3,Cldn7,Rhcg,Hand1,Glp1r,Gata3,Fgf20,Ltbp2,Prrx2,Gata…
GOMF_CARGO_RECEPTOR_ACTIVITY	0.0069993	0.156751	0.516866	1.38891	69	53	Folr1,Asgr1,Folr2,Ldlr,Ager,Asgr2,Scarf2,Enpp1,Cfi,Scarb2,Lgals3bp,Endou,Mrc1,Sorl1,Stab2,Ackr2,Lrp10,Lrp6,Dab2,Cd5l,Ackr3,Olr1,Stab1,Ssc5d,Mia3,Ssc4d,Itgb2,Scarf1
GOBP_REGULATION_OF_GLIAL_CELL_DIFFERENTIATION	0.007	0.156751	0.514471	1.38792	69	56	Nkx6-2,Nkx2-2,Aspa,Tmem98,Cdk1,Tlr2,Egr2,Ldlr,Mag,Dusp10,Nog,Tgfb1,Bin1,Slc45a3,Nf1,F2,Epha4
GOBP_AMINO_ACID_TRANSMEMBRANE_TRANSPORT	0.00719928	0.160216	0.488984	1.34356	71	76	Slc43a1,Slc22a2,Slc22a4,Slc17a6,Slc6a9,Slc1a5,Per2,Slc3a1,Slc7a13,Ntsr1,Slc36a1,Lrrc8a,Lrrc8c,Slc6a13,Slc38a3,Slc38a6,Slc25a18,Slc38a5,Slc7a5,Slc25a13,Rgs4,Slc7a11,Rgs2,Slc3a2,Slc38a7,Slc7a1,Slc7a7,Slc7a10,Slc7a4,Slc32a1,Slc7a6,Slc1a4,Slc38a1,Slc17a7,Arl6ip1,Praf2,Pdpn,Slc47a1,Slc6a6,Slc36a2
GOBP_NEGATIVE_REGULATION_OF_ANION_TRANSPORT	0.00719928	0.160216	0.437154	1.2472	71	158	Drd2,Slc43a1,Apod,Cartpt,Fam3d,Htr1b,Angpt1,Npy5r,Bard1,Trh,Sfrp1,Rsad2,Adipoq,Crhbp,Hrh3,Dmtn,Srebf1,Kalrn,F2r,Enpp1,Stxbp3,Rhbdf1,Inhbb,Tnf,Pla2g10,Abcg8,Rab11fip3,Npff,Psmd9,P2ry12,Prkg2,Os9,Tpr,Syt4,Grm7,Pla2r1,Ada,Ghrl,Agtr2,Adora1,Anxa1,Rhbdf2,Adtrp,Rgs4,Rangap1,Rgs2,Ucp2,Gsk3a,P2ry1,Itgb3,Abca2,Insig1,Park7,Syt11,Prkcb,Pkig,Appl2
GOBP_REGULATION_OF_LONG_TERM_SYNAPTIC_POTENTIATION	0.00720216	0.160216	0.551168	1.43865	71	37	Drd2,Calb2,Ager,Arc,Mme,Igsf11,Epha4,Shank3,Creb1,Adora1,Adcy8,Calb1
GOBP_CELLULAR_RESPONSE_TO_GROWTH_HORMONE_STIMULUS	0.00723037	0.160492	0.615817	1.51952	71	21	Gh,Stat5a,Mbd5,Prl,Ghr,Gdf15,Socs2,Pik3r1,Star,Jak3,Ghrl,Jak2,Ptpn1
GOBP_POSITIVE_REGULATION_OF_PROTEIN_TYROSINE_KINASE_ACTIVITY	0.00730073	0.161574	0.525513	1.39788	72	46	Efna1,Stap1,Ncf1,Tgfa,Bdnf,Erbb3,Hbegf,Dok7,Epha4,Fcgr1,Dock3,Ncapg2,Pak2,Nedd9,Ghrl,Adora1,Adra1a,Ccl5,Abi1,Btc,Ptpn1,Csf1r,Nox4
GOBP_EPIDERMIS_MORPHOGENESIS	0.00731097	0.161574	0.587156	1.48132	72	26	Klf4,Igfbp5,Krt71,Fgfr2,Foxq1,Krt25,Ngfr,Snai1,Tmem79
HP_RECURRENT_MYCOBACTERIAL_INFECTIONS	0.00740815	0.163366	0.575363	1.46868	73	29	Cybb,Isg15,Dnai1,Gata2,Rsph1,Lrrc56,Ofd1,Ccdc40,Dnaaf5,Foxj1,Ccno,Ccdc65,Dnajb13,Dclre1c,Tyk2,Dnah1
GOBP_L_AMINO_ACID_TRANSPORT	0.00749925	0.163662	0.515418	1.38502	74	53	Slc43a1,Slc22a2,Slc17a6,Slc1a5,Per2,Slc3a1,Slc7a13,Ntsr1,Slc36a1,Slc38a3,Slc25a18,Slc38a5,Slc7a5,Arg1,Slc25a13,Slc7a11,Slc3a2,Slc38a7,Slc7a1,Slc7a7,Slc7a10,Slc7a6,Slc1a4,Slc38a1,Slc17a7,Arl6ip1,Praf2,Slc47a1,Slc36a2
GOBP_POSITIVE_REGULATION_OF_LIPID_BIOSYNTHETIC_PROCESS	0.00749925	0.163662	0.49201	1.34748	74	72	Ptgs2,Mlxipl,Rdh10,Ldlr,Cyp7a1,Ccdc3,Fgf1,Wnt4,Rgn,Htr2c,Adm,Srebf1,Mfsd2a,Ctdnep1,Mid1ip1,Tnf,Slc45a3,Slc27a1,Plin5,Avp,Apoa4,Star,Creb1,Anxa1,Nr1d1,Adgrf5,Gpld1,Abhd6,Smpd2,Nsmaf,Smpd3
GOBP_RESPONSE_TO_PEPTIDE	0.00749925	0.163662	0.393443	1.15728	74	429	Klf4,Cyp11a1,Igfbp5,Gal,Gh,Cybb,Slc34a1,Col1a1,Rpe65,Mgarp,Tlr2,Tnfsf10,Actn2,Egr2,Ager,Vps13c,Stat5a,Mbd5,Hhex,Gcnt1,Prl,Klf2,Nr4a3,Socs3,Cd40,Ghr,Adipoq,Igfbp1,Qdpr,Gdf15,Agtr1a,Car2,Timp1,Reg1,Crhbp,Ceacam2,Casp4,Sp1,Insrr,Slc30a10,Gab1,Lpl,Reg3g,Th,Cdo1,Adm,Pnpla3,Srebf1,Cyp11b1,Errfi1,Osbpl8,Gnai2,Socs2,Enpp1,Casr,Stxbp3,Cacybp,Edn1,Pck2,Inhbb,Stc2,Nck1,Inppl1,Zfp36l1,Shc1,Phex,Trim16,Fcgr2b…
GOMF_CALMODULIN_BINDING	0.00749925	0.163662	0.435281	1.24337	74	162	Myh3,Sphk1,Fas,Kcnh5,Myo1d,Kcnn3,Cdk5rap2,Dapk2,Mbp,Aebp1,Ceacam2,Egfr,Cnn2,Cth,Slc8a3,Myo9b,Slc8a1,Trpv4,Myh4,Ppp3cc,Cnn3,Nos2,Rrad,Obscn,Myh14,Iqgap3,Map6d1,Ngfr,Arpp21,Add3,Kcnq4,Camk4,Rasgrf2,Ceacam1,Adcy8,Camsap2,Camk2a,Rgs4,Myo6,Rgs2,Kcnn1,Myo10,Trpv6,Snta1,Camkk2,Iqgap1,Mapkapk2,Atp2b2,Pde1b,Cask,Kcnh1,Plcb3,Camkk1,Iqgap2,Ubr4,Unc13c,Orai1,Kcnq2,Tjp1,Add2,Itpka,Kcnq1,Eea1,Cnga2,Ndufaf4,Itp…
DiazMoran_2013_NIHHighAnxietyRats_Downregulated_HC	0.00750225	0.163662	0.550407	1.43667	74	37	Folr1,Sncg,Trh,Cd7,Rp2,H2-Ea,Col8a1,Spp1,Ltb,Rgr,Tnfrsf9,Glb1l,Vash2
LEE_AGING_NEOCORTEX_UP	0.00759924	0.164571	0.49788	1.35508	75	65	Apod,Gfap,Fos,Lcat,Mag,Cd9,Ndrg1,Rhog,Lamb1,Icam2,Psat1,Ctsz,Stxbp3,Spp1,P4ha1,Junb,Lgals3bp,Vim,Ptgs1,Avp,Dnaja4,Dnajb13,Cryab
GOBP_ARACHIDONIC_ACID_METABOLIC_PROCESS	0.00760304	0.164571	0.550938	1.43403	75	36	Ptgs2,Cyp2f2,Cyp2j6,Cyp4f13,Cyp1b1,Tbxas1,Cyp1a2,Cyp2c39,Cyp2s1,Pla2g10,Cyp4f14,Mapk3,Cyp2c38,Ptgs1,Ptgis,Cyp2c29,Ptges,Cyp1a1
GOBP_WNT_SIGNALING_PATHWAY_CALCIUM_MODULATING_PATHWAY	0.00760456	0.164571	0.570421	1.46507	75	31	Gnat2,Pde6b,Pde6a,Fzd2,Mov10,Ago2,Wnt5a,Nlk,Wnt11,Nfatc1,Camk2a,Lef1,Tcf7l2,Plcb3,Gnao1,Ago3
Zhang_2005_SyracuseLowAvoidanceRats_Upregulated_HC	0.00760881	0.164571	0.65419	1.56055	74	16	Drd2,Txnip,Abcc9,Id3,Fxyd1,Socs2,Kcnmb1
MANNO_MIDBRAIN_NEUROTYPES_HOPC	0.00769923	0.166172	0.41241	1.19693	76	254	Apod,Nkx2-2,Neto1,Gatm,Slc25a16,Gtse1,Wscd1,Ak4,Fabp7,Bard1,Serinc5,Dsel,Arc,Sez6l,Aif1l,Sapcd2,Acss1,Gal3st1,Shc3,Lgr5,Krt14,Egfr,Pmp22,Gab1,Pbk,Chst11,Fam89a,B4galnt1,Lrrc4c,Olig1,Slc44a1,Arhgap42,Erbb3,Nlgn1,Wfdc1,Bambi,Myt1,Adgrg1,Slc15a2,Lima1,Inhbb,Gria3,Scrg1,Pllp,C1ql1,Zfp36l1,Sgo2a,Eya2,Kif13a,Arhgap23,Igfbp2,Robo3,Idh1,Pcdh17,Thumpd2,Cpne2,Ankrd44,Birc3,Spry4,Kcnip1,Egr1,Crtac1,Creb5,Ph…
HP_BROAD_HALLUX_PHALANX	0.00773852	0.166666	0.666538	1.57556	75	15	Fgfr2,Abcc9,Sumf1,Sall1,Satb2,Fgfr1,Gpc4,Gata4,Bmp2
GOBP_NEUROPEPTIDE_SIGNALING_PATHWAY	0.00779922	0.167177	0.486456	1.33779	77	77	Nts,Gal,Cartpt,Gpr84,Nxph4,Nppa,Npy5r,Glra2,Gpr37,Grp,Kiss1r,Npy2r,Ntsr1,Npy1r,Gpr83,Sorcs1,Ucn,Npff,Nxph3,Npffr2,Ltb4r1,Mchr1,Sorl1,Penk
GOBP_MAMMARY_GLAND_MORPHOGENESIS	0.00780312	0.167177	0.554965	1.44065	77	35	Igfbp5,Ar,Fgfr2,Ddr1,Wnt4,Wnt5a,Scrib,Tbx2,Tbx3,Bmp4,Csf1,Lrp5,Arg1,Capn1,Lrp6,Sostdc1,Pgr,Csf1r,Elf3
GOBP_REGULATION_OF_GLUTAMATE_SECRETION	0.0078117	0.167177	0.683408	1.5819	75	13	Npy5r,Trh,Ntsr1,Hrh3,Avp,Grm7,Adora1,Cck,Kmo
GOBP_DIENCEPHALON_DEVELOPMENT	0.00789921	0.168104	0.508267	1.37395	78	58	Drd2,Nr0b1,Aldh1a2,Wnt4,Nog,Nrp2,Wnt5a,Six3,Gata2,Sall1,Bmp4,Cdh1,Ets1,Pou3f2,Chrnb2,Gli1,Wnt1,Sema3a,Creb1,Bmpr1a,Lrp6,Tbx19,Msx1,Hes1,Bmp2,Pitx2,Smo
GOBP_REACTIVE_OXYGEN_SPECIES_BIOSYNTHETIC_PROCESS	0.00789921	0.168104	0.479518	1.32302	78	81	Klf4,Ptgs2,Slc18a2,Tspo,Mmp8,Smad3,Klf2,Rgn,Cyp1b1,Slc30a10,Cyp1a2,Cyba,Edn1,Ddah1,Rab27a,Nos2,Tnf
GOBP_POSITIVE_REGULATION_OF_MUSCLE_CONTRACTION	0.00790474	0.168104	0.568306	1.45964	78	31	Sphk1,Nppa,Npy2r,F2r,Edn1,Ucn,Atp1a1,Tacr2,Ada,Ghrl,Adra1a,Kit,Rgs2,Oxt,Srf,Tacr3,Kcnq1,Gper1,Adra2b
GOBP_MORPHOGENESIS_OF_AN_EPITHELIAL_BUD	0.00794216	0.168547	0.666064	1.57444	77	15	Rdh10,Ar,Fgfr2,Nog,Wnt5a,Bmp4
HP_ABNORMALITY_OF_THE_VASCULATURE_OF_THE_EYE	0.0079992	0.169067	0.41794	1.20786	79	224	Cdhr1,Rlbp1,Col7a1,Fas,Mlxipl,Rpe65,Dlk1,Gnat2,Pde6b,Fgfr2,Stx11,Pde6a,Ret,Gsn,Cyp1b1,Smchd1,Foxc1,Jmjd1c,Rp2,Aebp1,Gm2a,Prom1,Krit1,Usb1,Lpl,Reep6,Srebf1,Nek1,Enpp1,Rttn,Ccr1,Ddb2,Mefv,Plg,Lrrc8a,Ofd1,Kif1b,Nmnat1,Rgr,Atf6,Dkc1,Xpa,Pik3r1,Nf1,Sdhc,Psmb8,Gjb2,Hsd11b2,Tlr4,Serpinc1,Lrp5,Kat6a,Clcnka,Klhl7,Rho,Galc,H2-K1,Rnf168,Dhdds,Pcna,Myoc,Clcc1,Hlcs,Ahi1,Smad4,Gnaq,Mab21l1,Cnga1,Lrat,Erap1,Lim…
HP_ABNORMAL_PERICARDIUM_MORPHOLOGY	0.008	0.169067	0.522546	1.39266	79	47	Fas,Abcc9,Aebp1,Alg9,Enpp1,Ccr1,Spp1,Plvap,Mefv,Cdh23,Lacc1,Fcgr2b,Scarb2,Tlr4,Pmm2,Gata6,Clcnka,Acadvl,Smad4,Dnase1,Erap1
GOBP_REGULATION_OF_CELL_FATE_SPECIFICATION	0.0081027	0.170527	0.721691	1.59491	76	10	Ar,Esrp1,Sfrp2,Wnt5a,Wnt11,Mesp1,Fgf2,Bmpr1a
GOMF_PLATELET_DERIVED_GROWTH_FACTOR_BINDING	0.0081027	0.170527	0.721825	1.5952	76	10	Col1a1,Col3a1,Col1a2,Col5a1
GOBP_ENDOTHELIAL_CELL_MIGRATION	0.00819918	0.171844	0.428408	1.22807	81	177	Klf4,Ptgs2,Hspb1,Bmper,Angpt1,Dcn,Efna1,Stat5a,Jup,Fgf1,Cd40,Cyp1b1,Kdr,Mmrn2,Prox1,Nrp2,Ceacam2,Nrp1,Sp1,Krit1,Wnt7a,Wnt5a,Tgfb1,Met,Gata2,Fgf4,Edn1,Bmp4,Rin2,Ets1,Tnf,Vegfc,Rhob,Nf1,Sh3bp1,Sparc,Fgfr1,Fstl1,Lgals12,Grn,Bmpr2,Lgals8,Srpx2,Nus1,Calr,Rras,Ceacam1,Fgf2,Dnaja4,Agtr2,Anxa1,Adamts9,Plk2,Adtrp,Anxa3,Pdpk1,Pik3ca,Itgb3,Gpld1,Robo1,Dab2ip,Angpt4,Tek,Srf,Rab13,Mia3
HP_HYPOKALEMIA	0.00819918	0.171844	0.514718	1.38159	81	52	Scn4a,Slc34a1,Clcnkb,Gatm,Col3a1,Bsnd,Kcnh2,Cyp11b1,Casr,Scn4b,Cdh23,Slc2a2,Atp1a1,Slc4a1,Hsd11b2,Cyp17a1,Clcnka,Atp6v0a4,Nr3c1,Bmpr1a,Smad4,Kcnj1,Snta1
GOBP_RENAL_SODIUM_EXCRETION	0.00828534	0.172825	0.63435	1.53364	81	18	Drd2,Npr1,Agtr1a,Gnai2,Edn1,Avp,Agtr2,Adora1
GOBP_RESPONSE_TO_KETONE	0.00829917	0.172825	0.438288	1.24736	82	149	Klf4,Nkx2-2,Sox10,Cybb,Fos,Tspo,Tlr2,Txnip,Ptger4,Ar,Trh,Sfrp1,Dsg2,Klf2,Tnfsf4,Cftr,Egfr,Dusp1,Tgfb1,Wbp2,Th,Tfap4,Srebf1,Errfi1,Spp1,Tnc,Kif1b,Edn1,Pck2,Sgk1,Ptger2,Gjb2,Calr,Arg1,Avp,Tgfbr3,Adcy5,Nr3c1,Abcb4,Star,Pcna,Agtr2,Adcy8,Cps1
GOBP_NEGATIVE_REGULATION_OF_CYTOSOLIC_CALCIUM_ION_CONCENTRATION	0.00831316	0.172825	0.720321	1.59188	78	10	Drd2,Kcna5,Smad3,Slc8a1
GOCC_CLATHRIN_COATED_ENDOCYTIC_VESICLE_MEMBRANE	0.00831413	0.172825	0.591981	1.48834	82	25	Slc18a3,Ldlr,Cd9,H2-Eb1,Fzd2,Wnt5a,H2-Aa,H2-Ea,Hbegf,Fcgr1
GOBP_NEGATIVE_REGULATION_OF_CELL_DIFFERENTIATION	0.00839916	0.173208	0.390495	1.15108	83	467	Nkx6-2,Ankrd2,Igfbp5,Postn,Cartpt,Nkx2-2,Sox10,Tmem98,Fstl4,Tspo,Efna1,Cers2,Smad3,Ldlr,Tnn,Cdk5rap2,Myc,Sfrp1,Mag,Efnb3,Dusp10,Id3,Wnt4,Trib1,Adipoq,Tnfsf4,Zhx2,Nog,Leo1,Ceacam2,Egfr,Nrp1,Sox11,Tcf23,Wnt7a,Sfrp2,Wnt5a,Col5a1,Tgfb1,Reg3g,Cdk5r1,Six3,Chadl,Dmtn,Adamts7,Bdnf,Enpp1,Gata2,Spp1,Spred3,Tbx3,Meis2,Bambi,Esrrb,Pitx3,Zfp536,Bmp4,Ap1ar,H2-M3,Il13,Ctdp1,Ascl2,Tnf,Vegfc,Rorb,Zfp36l1,P2ry12,P…
GOBP_DIGESTIVE_SYSTEM_DEVELOPMENT	0.00839916	0.173208	0.459288	1.2862	83	105	Nkx2-2,Sox10,Aldh1a2,Smad3,Cela1,Zic3,Sfrp1,Fgfr2,Ret,Bbs7,Sfrp5,Reg1,Egfr,Sox11,Sfrp2,Wnt5a,Tbx2,Sall1,Bmp4,Ptf1a,Tnf,Wnt11,Slc4a2,Ccdc40,Pkd1,Gli1,Agr2,Gata6,Klf5,Gata4,Ada,Shox2,Ephb3,Cps1,Ahi1,Kit,Cyp1a1,Rarres2,Hes1,Pcsk5,Smo,Cdx2,Cbfa2t2,Spdef,Gata5,Rarb,Megf8,Cobl,Cdkn1a,Dchs1,Il6st,Igf2,Sox17,Id2,Tyms,Wdpcp,Wdr19
GOMF_SECONDARY_ACTIVE_TRANSMEMBRANE_TRANSPORTER_ACTIVITY	0.00839916	0.173208	0.428247	1.22761	83	177	Slc5a11,Slc18a2,Slc13a3,Slc22a4,Slc34a1,Slc17a6,Slc6a9,Slc1a5,Slc9a8,Slc25a16,Slc12a4,Slc22a5,Slc35d3,Slc16a7,Slc12a2,Slc34a3,Slc6a2,Slc12a9,Slc12a8,Slc8a3,Slc8a1,Slc4a10,Mfsd2a,Slc5a5,Slco5a1,Slc36a1,Slc4a4,Slc39a8,Slc15a2,Slc17a5,Slc22a8,Slc6a13,Slc45a3,Slc38a3,Slc4a2,Slc25a18,Slc22a7,Slc35c2,Slc4a1,Slc16a3,Slc7a5,Slc24a1,Atp1a3,Slco1c1,Slc5a1,Slc26a6,Slc24a4,Slc6a11,Slc26a4,Slc33a1
GOCC_TERMINAL_BOUTON	0.00840084	0.173208	0.534539	1.40834	83	41	Slc18a2,Calb2,Slc18a3,Cplx3,Tnn,Th,Ntsr1,P2rx3,Adora1,Calb1,Polg,Cplx1,Syp,Cck,Syt11,Oxt,Grik3,Cplx2,Unc13c
GOBP_NEGATIVE_REGULATION_OF_MAPK_CASCADE	0.00849915	0.174525	0.445025	1.25936	84	129	Klf4,Tbc1d10c,Nppa,Efna1,Myc,Sfrp1,Dusp5,Emilin1,Dusp10,Ptprr,Adipoq,Lemd2,Dusp1,Sfrp2,Pbk,Errfi1,Cryba1,Spred3,Rgs3,Bmp4,Dusp6,Dusp7,Sema6a,Ezr,Nf1,Ptprj,Rps6ka6,Cblc,Tlr4,Per1,Camk2n1,Spry4,Prdm15,Tnip1,Ambp,Sorl1,Spry2,Dusp14,Smad4,Fbln1,Rgs4,Rgs2,Dusp18,Spry1,Pink1,Dab2ip,Ptpn1,Cd300a,Cyld,Ptpn6
GOBP_POSITIVE_REGULATION_OF_MAPK_CASCADE	0.00849915	0.174525	0.397627	1.16531	84	365	Drd2,Arhgef5,Prok1,Epha8,Sphk1,Bmper,Erbb4,Cdk1,Angpt1,Efna1,Mmp8,Npy5r,Adora2b,Ager,Ar,Xcl1,Fgfr2,Pde8a,Lpar1,Hgf,Dusp5,Fgf1,Gpr37,Rell1,Gadd45g,Ret,Gadd45b,Cd40,Ghr,Kdr,Gdf15,Adrb3,Fgd2,Egfr,Nrp1,Irak2,Gcnt2,Slc30a10,Wnt7a,Pbk,Unc5cl,Wnt5a,Ccl3,Tgfb1,Htr2c,Tiam1,Ncf1,Grm4,Gnai2,Tgfa,F2r,Peli2,Casr,Ccr1,Sorbs3,Fgf4,Ccl20,Ccl2,Ksr1,Edn1,Bmp4,Akap13,Dusp6,Traf1,Tmem106a,Map3k10,Tnf,Dusp7,Nmnat1,Sh…
GOMF_CALCIUM_ION_BINDING	0.00859914	0.175741	0.39142	1.1525	85	444	S100a9,Cdhr1,Tnnc1,Calb2,S100a3,S100a4,Hmcn1,Dysf,Fstl4,Cdhr5,Actn2,F10,Calml3,Dlk1,Ldlr,Lalba,S100a16,Capn8,Aif1l,Dsg2,Edil3,Plch1,Megf6,Ret,Naaladl1,Rgn,Gsn,Esyt1,Pcdh10,Clec3b,Fat3,Cdh8,Rasgrp4,Eml1,Aoc1,Pon1,Syt13,Fbln2,Lpl,Padi1,Esyt3,Cdk5r1,Pcdhb21,Slc8a1,Cd248,Efhd1,Prss2,Rcvrn,Tpo,Enpp1,Padi2,Casr,Cdhr2,Asph,Lrp2,Cdh1,S100a5,Cdh23,Aspn,Myl4,Pla2g10,Tubb4a,Cblb,Gca,Rab11fip3,Cdh7,Cdh20,Dmp…
Cembrowski_HippoSeq_Mossy	0.00860086	0.175741	0.524332	1.39241	85	45	Mycbpap,Drd2,Gal,Calb2,Exph5,Cela1,Fgf1,Pmp22,Vat1,Csf2rb2,Hk2,Rgs12,Rcn3,Emid1
Gemma_GSE31063_Extinction_learning_timepoint_first.extinction.trial_Up	0.00861033	0.175741	0.575064	1.46213	85	28	Dyrk3,Arc,Gadd45g,Guca2b,Trib1,Slc30a7,Dusp1,Taf5,Aqp9
GOBP_PERISTALSIS	0.00862885	0.175765	0.718966	1.58888	81	10	Drd2,Neurog1,Tifab,Tbx2,Tbx3,P2rx3
GOBP_REGULATION_OF_BEHAVIOR	0.00869913	0.176136	0.515358	1.3815	86	51	Drd2,Htr1b,Trh,Mbd5,Nr4a3,Npy2r,Npas2,Nlgn1,Ucn,Chrnb2,Ada,Ghrl,Penk,Adora1,Ahi1,Htr1d,Nr1d1,Adrb1,Cck
GOBP_ENDOCRINE_PROCESS	0.00869913	0.176136	0.504733	1.36587	86	59	Avpr2,Gal,C1qtnf3,Mme,Agtr1a,Crhbp,Ctsz,Cyp11b1,F2r,Tbx3,Edn1,Inhbb,Ucn,Rab11fip3,Hsd11b2,Inhba,Tacr2,Inha,Ghrl,Agtr2,Smad4,Trpv6,Pcsk5,Gnas,Tmf1
GOBP_RESPONSE_TO_CAMP	0.00869913	0.176136	0.480942	1.32518	86	79	Igfbp5,Col1a1,Fos,Hcn2,Adipoq,Cftr,Crhbp,Dusp1,Cdo1,Slc8a3,Dmtn,Slc8a1,Srebf1,Slc5a5,Zfp36l1,Aqp9,Ezr,Sparc,Tyr,Per1,Slc26a6,Jun,Star,Penk,Hcn1,Cps1,Rela,Mmp19,Hspa5,Wt1,Tek,Oxt,Nox4,Aanat,Kcnq1
GOBP_ADRENAL_GLAND_DEVELOPMENT	0.00877105	0.1771	0.623139	1.51701	86	19	Nr0b1,Tspo,Smad3,Wnt4,Sall1,Wnt11,Pbx1,Nf1,Fstl3,Dkk3,Nr5a1,Wt1
GOBP_LEUKOCYTE_MIGRATION	0.00879912	0.1771	0.402256	1.17417	87	312	Itgax,S100a9,Ccl28,Apod,Bdkrb1,Itgal,Col1a1,Cxcl2,Angpt1,Ager,Ptger4,Dapk2,Xcl1,Mag,Gcnt1,Emilin1,Ret,Irak4,Rhog,Cd2,Slc12a2,Col1a2,Cxcr3,Jam3,Yes1,Stap1,Ceacam2,Dusp1,Wnt5a,Ccl3,Tgfb1,Gypc,Pip5k1c,Padi2,Grb7,Ccr1,Lgals3,Ccl20,Plvap,Podxl2,Ccl2,Vav1,Edn1,Jchain,Csf3r,Tnf,Csf1,Hrh1,Vegfc,Fut9,P2ry12,Lbp,Shc1,Tnfrsf11a,Lrch1,Slc16a3,Pik3r1,Swap70,F2,Slc7a5,Mapk3,Cmklr1,Cxcr5,Foxj1,Calr,Sele,Spns2,F…
HP_ABNORMAL_VAGINA_MORPHOLOGY	0.00879912	0.1771	0.485487	1.33146	87	74	Cyp11a1,Col7a1,Nr0b1,Col3a1,Smad3,Ar,Fgfr2,Wnt4,Col4a6,Fras1,Sall1,Tbx3,Spint2,Traf3ip2,Irf6,Cyp17a1,Gata4,Pax6,Jak3,Ppp1r12a,Mtm1,Rela,Lonp1,Nr5a1,Wt1,Il17ra,B3glct,Cep57,Tcof1,Gata3,Il17rc,Bcor,Bub3,Arl6,Dhcr7,Dync2li1,Ift80,Nr2f2
HP_OSTEOMALACIA	0.00883179	0.177405	0.603093	1.49545	87	22	Slc34a1,Gatm,Slc34a3,Psat1,Enpp1,Alpl,Slc2a2,Dmp1,Phex,Slc4a1
GOBP_REGULATION_OF_OSSIFICATION	0.00889911	0.178404	0.473939	1.31343	88	87	Sgms2,Isg15,Omd,Egr2,Smad3,Ptger4,Sfrp1,Wnt4,Sox11,Zmpste24,Wnt5a,Tgfb1,Slc8a1,Enpp1,Ccr1,Bmp4,Csf1,Pbx1,Kl,Mapk3,Bmpr2,Tmem119,Bmpr1a,Phospho1,Tfap2a,Lrp6,Smad6,Acvr1,Adgrv1,Bmp2,Ano6,Oxt
GOCC_GAP_JUNCTION	0.00893754	0.178821	0.608934	1.50254	88	21	Gjb1,Calb2,Gjc2,Gjb3,Panx1,Gjc1,Gjb4,Gjb2,Panx3
GOBP_REGULATION_OF_TRIGLYCERIDE_BIOSYNTHETIC_PROCESS	0.00896039	0.178926	0.659769	1.55956	87	15	Ldlr,Rgn,C3,Srebf1,Mfsd2a,Ctdnep1,Slc27a1,Plin5,Thrsp,Gpld1
GOBP_POSITIVE_REGULATION_OF_TRIGLYCERIDE_BIOSYNTHETIC_PROCESS	0.00899039	0.179172	0.689449	1.5751	86	12	Ldlr,Rgn,Srebf1,Mfsd2a,Ctdnep1,Slc27a1,Plin5,Gpld1
GOBP_REGULATION_OF_CELL_FATE_COMMITMENT	0.0090525	0.180056	0.614474	1.50683	89	20	Nkx6-2,Ar,Esrp1,Sfrp2,Wnt5a,Bmp4,Wnt11,Mesp1,Fgf2,Bmpr1a,Sostdc1,Hes1
HP_ABNORMAL_CIRCULATING_GONADOTROPIN_LEVEL	0.00919908	0.182613	0.503481	1.36102	91	58	Cyp11a1,Nr0b1,Fam111a,Ar,Esr2,Cftr,Kiss1r,Klhl10,Zmynd15,Dmxl2,Cdh23,Pola1,Cyp17a1,Gata4,Taf4b,Hsd17b4,Bmp15,Pnpla6,Fmr1,Pik3ca,Nr5a1,Wt1,Smo,Spidr
HP_ADRENAL_HYPOPLASIA	0.00923324	0.182934	0.601866	1.49241	91	22	Cyp11a1,Nr0b1,Mks1,Zmpste24,Lhx4,Six3,Pole,Bmp4,Vangl2,Tbx19,Robo1,Pex1,Tbc1d7,Lmna,Cdon,Ccdc22
GOCC_INTRINSIC_COMPONENT_OF_EXTERNAL_SIDE_OF_PLASMA_MEMBRANE	0.00935348	0.184905	0.676548	1.56603	90	13	Folr1,F10,Folr2,Igsf21,Rtn4r
GOBP_CELL_KILLING	0.00939906	0.184905	0.464818	1.29368	93	93	Slc22a13,Ager,Xcl1,Ncr1,C3,Stap1,Ceacam2,Reg3g,H2-Ea,Ccl2,Vav1,H2-M3,Il13,Rab27a,Nos2,Stxbp2,Serpinb9,Fcgr2b,Camp,Unc13d,F2,Arg1,Prf1,H2-K1,Azgp1,Ceacam1,Cxcl5,Ripk3,Arrb2,Dnase1,Klrd1,Cd5l,C9
GOBP_MULTI_MULTICELLULAR_ORGANISM_PROCESS	0.00939906	0.184905	0.436831	1.24219	93	146	Igfbp5,Fos,Tppp3,Nppa,Ar,Prl,Dsg2,Ddr1,Wnt4,Tle6,Timp1,Crhbp,Ago2,Tcf23,Adm,Kalrn,Spp1,Edn1,Stc2,Ets1,Ucn,Slc38a3,Npff,Acsl4,Igfbp2,Junb,Mapk3,Gjb2,Bmpr2,Hsd11b2,Itgb4,Endou,Acr,Calr,Arg1,Got2,Hyal3,Ambp,Arhgdib,Ghrl,Syde1,Mmp7,Rgs2,Ucp2,Cyp1a1,Hpgd,Polr1b,Pgr,Ido1,Reck,Pcsk5,Abcc2,Sp3,Oxt
GOBP_POSITIVE_REGULATION_OF_BLOOD_CIRCULATION	0.00940564	0.184905	0.562688	1.44521	93	31	Nppa,Adm,Edn1,Ucn,Scn3b,Atp1a1,Ptger2,Ada,Ghrl,Adra1a,Rgs4,Rgs2,Adrb1,Gsk3a,Gch1,Tacr3,Kcnq1
GOBP_NEURAL_CREST_CELL_DIFFERENTIATION	0.00949905	0.185379	0.484974	1.32906	94	73	Folr1,Sox10,Aldh1a2,Erbb4,Rdh10,Sfrp1,Alx1,Ret,Foxc1,Nrp2,Nrp1,Sox11,Edn1,Bmp4,Sema6a,Pef1,Mapk3,Sema3d,Nrtn,Sema4d,Sema3a,Radil,Bmpr1a,Lrp6,Smad4,Acvr1,Hes1,Pitx2,Smo
GOBP_RESPONSE_TO_CALCIUM_ION	0.00949905	0.185379	0.446822	1.26111	94	122	Cpne7,Fos,Txnip,S100a16,Crhbp,Egfr,Syt13,Gipr,Dusp1,Wnt5a,Dmtn,Casr,Nlgn1,Clic4,Cacybp,Edn1,Alox5ap,Rasa4,Mef2a,Sparc,Junb,Cpne2,Pef1,Tnnt2,Syt8,Kcnmb1,Cpne9,Sec31a,Syt4,Cpne5,Trpc3,Slc25a13,Fgg,Penk,Adcy8,Ptges,Cpne6,Syt6,Syt10,Capn3,Trpv6,Adgrv1,Cpne3,Iqgap1,Gpld1,Slc25a24,Hspa5,Syt11,Kcnh1
GOBP_RESPONSE_TO_LEUKEMIA_INHIBITORY_FACTOR	0.00949905	0.185379	0.488365	1.33635	94	71	Klf4,Shmt1,Socs3,Nrp2,Gfpt2,Parp16,Pcolce2,Cth,Kdm3a,Trim25,Padi2,Fgf4,Piga,Cacybp,Srsf7,Vegfc,Nup35,Snx10,Hk2,Klf5,Creb1,Spry2,Xrcc5,Lrat,Rarg,B3gnt2
GOBP_REGULATION_OF_VASCULAR_PERMEABILITY	0.00950285	0.185379	0.544551	1.42138	94	37	Npr1,Angpt1,Yes1,Ceacam2,Tgfb1,Adm,Trpv4,Ddah1,Ucn,Hrh1,Tjp2,Ptprj,Tacr2,Ceacam1
GOBP_CAMP_MEDIATED_SIGNALING	0.00959904	0.186759	0.514147	1.37385	95	49	Gal,Pde7b,Lpar1,Rasd2,Gipr,Rims2,Npy2r,Gpr62,Ksr1,Pde4a,Ucn,Htr5a,Rapgef4,Gpr61
GOBP_NEURON_CELL_CELL_ADHESION	0.00961042	0.186759	0.687317	1.57023	92	12	Ninj2,Ret,Cel,Cdk5r1,Nlgn1,Nrxn2
GOBP_REGULATION_OF_TRANSFERASE_ACTIVITY	0.00969903	0.187554	0.376184	1.11843	96	752	Klf4,Drd2,Serinc2,Sertad1,Arhgef5,Cartpt,Prok1,Epha8,Map3k8,Hspb1,Fabp4,Erbb4,Cdk1,Camk2n2,Angpt1,Nppa,Efna1,Cdk5rap1,Adora2b,Ager,Myc,Serinc5,Sfrp1,Fgfr2,Lpar1,Hgf,Hhex,Dusp5,Fgf1,Ibtk,Ddr1,Dusp10,Gadd45g,Ret,Rgn,Gadd45b,Socs3,Cd40,Ghr,Trib1,Adipoq,Kdr,Gdf15,Prox1,Ldb2,Stap1,Fgd2,Ceacam2,Egfr,Irak2,Insrr,Parp16,Dusp1,Sfrp2,Pbk,Wnt5a,Mvp,Tgfb1,Serinc1,Fbxo5,Cdk5r1,Slc8a3,Tfap4,Ormdl3,Incenp,Ros1,…
GOBP_NEGATIVE_REGULATION_OF_LIPID_BIOSYNTHETIC_PROCESS	0.00970097	0.187554	0.530428	1.40048	96	42	Sphk1,Nr0b1,Cyp7a1,Ccdc3,Wnt4,Prox1,Ceacam2,Ormdl3,Erlin1,Slc27a1,Atp1a1,Snai1,Ceacam1,Bmp5,Gfi1,Dkk3,Acadvl,Abca2,Insig1,Bmp2
GOBP_EMBRYONIC_EYE_MORPHOGENESIS	0.00970679	0.187554	0.56266	1.44089	96	30	Mfap2,Prox1,Sox11,Wnt5a,Th,Six3,Tbx2,Vax2,Mfap5,Tfap2a,Lrp6,Rarg,Efemp1,Sp3,Hipk2,Wnt16
GOCC_INTERMEDIATE_FILAMENT	0.00989901	0.190314	0.498051	1.35182	98	62	Krt71,Gfap,Krt5,Jup,Krt24,Cldn11,Krt15,Krt14,Krt8,Pkp1,Krt12,Des,Iffo2,Krt25,Bfsp1,Krt1,Pnn,Vim,Dsp,Evpl,Prph,Lmnb1,Sync,Narf,Dlgap2,Eif6,Gper1,Nefl,Synm,Krt23,Fam83h,Slc1a4,Lmna,Nckipsd,Vmac,Krt36,Krt19
GOBP_EXOCRINE_SYSTEM_DEVELOPMENT	0.00990495	0.190314	0.557784	1.4377	98	32	Sox10,Lama1,Cela1,Fgfr2,Hgf,Foxc1,Tgfb1,Ptf1a,Tnf
HP_RICKETS	0.00990594	0.190314	0.560365	1.43924	98	31	Slc34a1,Gatm,Slc34a3,Psat1,Enpp1,Tjp2,Alpl,Slc2a2,Dmp1,Phex,Slc4a1,Atp6v0a4
GOBP_CARDIAC_CHAMBER_DEVELOPMENT	0.009999	0.191094	0.443244	1.25307	99	126	Adamts1,Tnnc1,Npy5r,Fgfr2,Fzd2,Prox1,Nog,Foxc1,Nrp2,Nrp1,Sox11,Zmpste24,Sfrp2,Wnt5a,Tgfb1,Npy2r,Tbx2,Fhl2,Sall1,Tbx3,Bmp4,Lrp2,Wnt11,Tnnt2,Bmpr2,Heyl,Gata6,Dsp,Gata4,Tgfbr3,Mesp1,Shox2,Bmpr1a,Bmp5,Smad4,Smad6,Acvr1,Adgrg6,Col11a1,Gsk3a,Robo1,Hes1,Bmp2,Rbm15,Tek,Smo,Srf,Matr3,Trp53
GOBP_REGULATION_OF_CELL_SUBSTRATE_ADHESION	0.009999	0.191094	0.427658	1.2249	99	173	Ccl28,Apod,Postn,Col1a1,Smad3,Jup,Sfrp1,Onecut1,Edil3,Emilin1,Ddr1,Wnt4,Kdr,Phldb2,Lims2,Nrp1,Gcnt2,Fbln2,Npy2r,Dmtn,Col8a1,Dapk3,Arhgap6,Plg,Onecut2,Col26a1,Ap1ar,Rin2,Csf1,Dmp1,Dock5,Pik3r1,Nf1,Carmil1,Unc13d,Ptprj,Has2,Nedd9,Agr2,Calr,Spry4,Cdkn2a,Rras,Ptpro,Wnt1,Fgg,Myoc,Fbln1,Cspg5,Cdk6,Jak2,Iqgap1,Limch1,Vit,Rreb1,Mink1,Tek,Cask,Epha3,Ilk,Rsu1,Fam107a,Jag1,Dlc1,Dusp22,Flna,Apoa1,Tacstd2,Itg…
GOBP_CGMP_MEDIATED_SIGNALING	0.010003	0.191094	0.626152	1.51382	98	18	Npr1,Nppa,Guca2b,Pde10a,Htr2c
GOMF_G_PROTEIN_COUPLED_AMINE_RECEPTOR_ACTIVITY	0.0101121	0.192549	0.568961	1.44662	100	28	Htr1b,Htr6,Adrb3,Htr2c,Hrh3,Hrh4,Hrh1,Chrm1,Htr5a,Zfp219,Adra1a,Htr1d,Adrb1,Htr1f
GOMF_CARBOXYPEPTIDASE_ACTIVITY	0.0101172	0.192549	0.585532	1.47212	100	25	Cndp1,Cpa2,Naaladl1,Ctsz,Cpn1,Cpz,Cpm,Cpxm2,Cpb2,Vash2
HP_ANTERIOR_PITUITARY_DYSGENESIS	0.0102369	0.194462	0.599614	1.48683	101	22	Lhx4,Six3,Rbm28,Tbx3,Dmxl2,Vangl2,Fgfr1,Gata6
GOMF_PEPTIDASE_REGULATOR_ACTIVITY	0.010299	0.195276	0.437592	1.24158	102	138	Col7a1,Rps6ka3,Fetub,Serpina3c,Wfdc2,Spp2,Wfikkn1,Timp1,C3,Sfrp2,Serpinb11,Pcolce2,Mal,Cst8,Vsir,Itih4,Wfdc5,Bin1,Wfdc1,Serpinb12,Serpina7,Spint2,Cst7,Serpinb9,Pttg1,Tfpi,Serpinc1,Birc3,Avp,Ambp,Serpina11,Serpinb2,Birc5,Cstb,Anxa2,Serpind1,Wfdc6a,Fbln1,Simc1,Atp2a3,Pros1,Cst9,Serpina3n,Abca2,Ube2z,Pink1,Serpinb7,Reck,Serpinh1,Serping1,Serpini1,Spink8
HP_APLASIA_OF_THE_UTERUS	0.0103859	0.196557	0.655344	1.5491	101	15	Cyp11a1,Myrf,Ar,Wnt4,Wnt7a
FAN_EMBRYONIC_CTX_EX_2_EXCITATORY_NEURON	0.0105896	0.199123	0.653483	1.5447	103	15	Hspa1a,Igfbpl1,Meis2,Enc1,Pou3f2,Ezr,Zfhx4,Phlda1
GOBP_DETECTION_OF_ABIOTIC_STIMULUS	0.0105989	0.199123	0.461996	1.28635	105	94	Rpe65,Gnat2,Jup,Pde6b,Plekhb1,Pde6a,Gpr88,Opn3,Ntsr1,Reep6,Rcvrn,Piezo1,Grk4,Cacna1f,Fntb,Rgr,Opn4,Pkd1,Cep250,Ccdc66,Npffr2,Fnta,Ngfr,Gucy2e,Rho,Trpm8,Trpc3,Adora1,Grk1,Arrb2,Gnaq,Kit,Cnga1,Col11a1,Adgrv1,Scn1a,Abca4,Tmem120a,Gna11
GOMF_INORGANIC_ANION_TRANSMEMBRANE_TRANSPORTER_ACTIVITY	0.0105989	0.199123	0.449529	1.26463	105	114	Slc18a2,Clcnkb,Gabra6,Slc12a4,Adamts8,Pcyox1,Glra2,Bsnd,Gabrq,Cftr,Slc12a2,Slc6a2,Clcn1,Slc12a9,Slc12a8,Fxyd1,Ano3,Slc4a10,Slc5a5,Ttyh2,Slc4a4,Lrrc8a,Clic4,Slc39a8,Lrrc8b,Slc22a8,Lrrc8c,Slc4a2,Slc4a1,Gabrg1,Clcnka,Slc26a6
GOBP_PRI_MIRNA_TRANSCRIPTION_BY_RNA_POLYMERASE_II	0.0106	0.199123	0.515416	1.37365	105	47	Klf4,Fos,Smad3,Prl,Tgfb1,Gata2,Bmp4,Ets1,Tnf,Ngfr,Klf5,Egr1,Nr3c1,Jun,Fgf2,Bmpr1a,Smad4,Smad6,Rela,Bmp2,Wt1,Srf,Trp53
HP_INFERTILITY	0.0107989	0.202485	0.46091	1.28486	107	96	Ccdc141,Nr0b1,Ar,Tle6,Cftr,Klhl10,Panx1,Lhx4,Tgfb1,Dnai1,Rsph1,Lrrc56,Ofd1,Dusp6,Cdh23,Zp1,Dnah2,Ccdc40,Dnaaf5,Sycp2,Cdc14a,Cyp19a1,Foxj1,Spry4,Gata4,Amh,Nr3c1,Galt,Ccno,Ccdc65,Fanca,Dnajb13,H6pd,Nr5a1,Pgr,Wt1,Dnah1
HP_PROGRESSIVE_SPASTICITY	0.0108282	0.202658	0.585105	1.46466	107	24	Nkx6-2,Gjc2,Rps6ka3,Fa2h,Gm2a,Arg1,Galc
GOBP_NEGATIVE_REGULATION_OF_CELLULAR_RESPONSE_TO_GROWTH_FACTOR_STIMULUS	0.0108989	0.203233	0.481744	1.3202	108	73	Bmper,Dcn,Sfrp1,Hhex,Emilin1,Wnt4,Mmrn2,Nog,Lemd2,Sfrp2,Wnt5a,Bambi,Lrp2,Sema6a,Ngfr,Spry4,Fstl3,Wnt1,Sorl1,Fgf2,Spry2,Agtr2,Skil,Smad6,Adamts12,Spry1,Tnmd,Sostdc1,Dab2ip,Cask,Ptpn1,Hipk2
GOBP_REGULATION_OF_ACTOMYOSIN_STRUCTURE_ORGANIZATION	0.0108989	0.203233	0.475941	1.31018	108	78	Arhgef5,Smad3,Ptger4,Sfrp1,Lpar1,Wnt4,Phldb2,Prox1,Nrp1,Arhgef10,Met,Arhgap6,Sorbs3,Edn1,Akap13,Rhoc,Wnt11,Pik3r1,Carmil1,Pak2,Cgnl1,Myoc,Asap3,Ppfia1,Smad4,Limk1,Limch1,Arap1,Nox4,Tjp1,Rgcc,S1pr1,Dlc1,Mylk3,Apoa1,Tacstd2
GOBP_CELLULAR_RESPONSE_TO_CALCIUM_ION	0.0109989	0.204387	0.485088	1.32739	109	71	Cpne7,Fos,Crhbp,Syt13,Wnt5a,Dmtn,Nlgn1,Clic4,Cacybp,Edn1,Alox5ap,Rasa4,Mef2a,Junb,Cpne2,Syt8,Cpne9,Syt4,Cpne5,Adcy8,Cpne6,Syt6,Syt10,Capn3,Adgrv1,Cpne3,Iqgap1,Gpld1,Slc25a24,Hspa5,Syt11,Kcnh1,Syt17,Prkaa2,Mcoln1,Guca1a,Syt5,Slc25a23,Syt12,Alox15
GOBP_RESPONSE_TO_CADMIUM_ION	0.0110011	0.204387	0.51849	1.3769	109	45	Cybb,Slc34a1,Fos,Gsn,Egfr,Mtf1,Cyp1a2,Ncf1,Slc30a1,Sparc,Mapk3,Arg1,Gss,Jun,Star,Pcna,Kit,Cat,Ppp5c
HP_ABNORMAL_URINE_POTASSIUM_CONCENTRATION	0.0110581	0.205071	0.644598	1.53767	108	16	Cyp11a1,Slc34a1,Clcnkb,Gatm,Bsnd,Cyp11b1,Atp1a1,Clcnka
GOBP_REPRODUCTIVE_SYSTEM_DEVELOPMENT	0.0110989	0.205451	0.40034	1.16813	110	308	Adamts1,Nr0b1,Tppp3,Tnfsf10,Dcn,Rdh10,Ar,Sfrp1,Fgfr2,Gjb3,Mme,Wnt4,Neurog1,Socs3,Nog,C3,Foxc1,Cebpb,Krt8,Tcf23,Klhl10,Hsd17b2,Wnt7a,Sfrp2,Lhx4,Wnt5a,Tifab,Adm,Ccnf,Gata2,Spp1,Sall1,Tnc,Tbx3,Plag1,Adgrg1,Bmp4,Lrp2,Inhbb,Tfeb,Stc2,Tiparp,Ascl2,Spint2,Zfp36l1,Pkd1,Bok,Rnf38,Idh1,Junb,Sycp2,Gli1,Mapk3,Snai1,Gjb2,Vash2,Bmpr2,Inhba,Gata6,Inha,E2f7,Cyp19a1,St14,Alkbh1,Gata4,Amh,Plekha1,Hyal3,Ada,Fstl3,S…
DropViz_STR_Microglia_Macrophage_C1qb_cluster-markers.csv	0.0111989	0.206129	0.427291	1.22151	111	165	Lpar6,Fam111a,Txnip,Hhex,Gcnt1,Apbb1ip,Gusb,Fgd2,Ecscr,Cd180,Tbxas1,Ctsz,Tgfb1,Tifab,Ncf1,Clec4a3,Sall1,Cyba,Adgrg1,Vav1,Gal3st4,Csf3r,Alox5ap,Cd37,P2ry12,Fcgr2b,Adap2,Sparc,Fcgr1,Cd52,Susd3,Psmb8,Nrros,Ly86,Grn,Hk2,Ptgs1,Tmem119,Irf8,Mrc1,Ccl6,Slc2a5,Vamp8,Lyl1,Ncf2,Scamp2,Slc15a3,Cd53,Anxa3,Unc93b1,Olfml3,Hpgd,Pros1,Hck,Stab1,Fcer1g,C3ar1,Ptpn6,Itgb2,Csf1r,Irf5,Laptm5,Il16,Hexa,Lst1,B2m,Cryba4,…
GOBP_C21_STEROID_HORMONE_METABOLIC_PROCESS	0.0112123	0.206129	0.563703	1.43891	111	29	Cyp11a1,Tspo,Wnt4,Fdxr,Adm,Cyp11b1,Cyp17a1,Egr1,Star,Bmp5,Dkk3,Stard3nl,Bmp2
GOBP_BICARBONATE_TRANSPORT	0.0112123	0.206129	0.564001	1.43967	111	29	Car6,Car14,Rhag,Cyb5r2,Cftr,Car2,Slc4a10,Slc4a4,Slc39a8,Slc4a2,Slc4a1,Slc26a6,Slc26a4,Car4,Car3
GOBP_LENS_FIBER_CELL_DIFFERENTIATION	0.0112168	0.206129	0.575824	1.45273	111	26	Smad3,Prox1,Wnt7a,Six3,Spred3,Wnt5b,Pitx3,Bfsp1,Vim,Fgf2,Spry2,Skil,Slc7a11,Spry1,Fzr1
GOBP_REGULATION_OF_PHOSPHATIDYLINOSITOL_3_KINASE_SIGNALING	0.0112989	0.206888	0.457845	1.27754	112	98	Klf4,Erbb4,Angpt1,Dcn,Prr5l,Hgf,Kdr,Ceacam2,Egfr,Gab1,Ncf1,Pip5k1c,Cryba1,F2r,Erbb3,Tnf,Pik3ip1,Pik3r1,F2,Fgfr1,Mapk3,Unc5b,Flt1,Sema4d,Ceacam1,Fgf2,Ier3,Myoc,Kit,Prr5,Jak2,Ccl5,Cat,Pik3ca,Dab2ip,Tek,Fgr,Ptpn6,Wnt16,Pik3cd,Cd28,Gper1,Csf3,Irs2,Ptpn13,F2rl1
GOBP_EPITHELIAL_CELL_PROLIFERATION	0.0112989	0.206888	0.400988	1.16932	112	301	Igfbp5,Bmper,Aldh1a2,Smad3,Fabp7,Stat5a,Ar,Myc,Sfrp1,Fgfr2,Hgf,Fgf1,Prl,Nr4a3,Dusp10,Rgn,Lgr5,Kdr,Lamb1,Prox1,Agtr1a,Lims2,Nog,Reg1,Nrp2,Cebpb,Col8a2,Ceacam2,Egfr,Nrp1,Sp1,Sox11,Krit1,Wnt7a,Sfrp2,Wnt5a,Tgfb1,Reg3g,Col8a1,Errfi1,Tgfa,Gata2,Ift74,Wfdc1,Bmp4,Tnf,Vegfc,Zfp36l1,Klk8,Iqgap3,Nf1,Sparc,Irf6,Fgfr1,Has2,Cpb2,Ngfr,Gli1,Grn,Sfn,Vash2,Bmpr2,Tlr4,Arg1,Flt1,Tgfbr3,Ceacam1,Fgf2,Ghrl,Bmpr1a,Bmp5,…
HP_WOOLLY_HAIR	0.0113462	0.20738	0.65999	1.54513	110	14	Krt71,Lpar6,Jup,Pkp1,Krt25,Dsp
GOBP_MIDGUT_DEVELOPMENT	0.0113684	0.207412	0.693377	1.55896	108	11	Aldh1a2,Ret,Reg1,Egfr,Wnt5a,Cps1,Smo
GOBP_CRANIAL_NERVE_DEVELOPMENT	0.011408	0.207761	0.558728	1.43082	113	30	Nkx2-2,Egr2,Lpar1,Neurog1,Nrp2,Tifab,Plxna4,Sall1,Erbb3,Chrnb2,Sema3a,Tfap2a
HP_SKIN_VESICLE	0.0114665	0.208193	0.606733	1.48785	113	20	Col7a1,Krt5,Krt14,Usb1,Pkp1,Mefv,Dkc1
GOCC_LATERAL_PLASMA_MEMBRANE	0.0114989	0.208193	0.497498	1.34629	114	59	Drd2,Slc6a9,Jup,Dsg2,Bves,Slc12a2,Ceacam2,Cldn3,Erbb3,Cdh1,Vangl2,Pkd1,Iqgap3,Atp1a1,Slc16a3,Gna12,Mtcl1,Gjb2,Ptpro,Ceacam1,Cldn12,Anxa1,Atp1b2,Mpp7,Snta1
GOBP_POSITIVE_CHEMOTAXIS	0.0115	0.208193	0.520129	1.3785	114	44	Angpt1,Smad3,Ager,Hgf,Kdr,Nrp1,Wnt5a,Scrib,Met,Casr,Lgals3,Bmp4,Vegfc,Robo3,Ptprj,Alkbh1,Fgf2,Ccl5,Cxcl10,Gpnmb
GOBP_LUNG_EPITHELIUM_DEVELOPMENT	0.0115138	0.208193	0.566134	1.43943	114	28	Fgfr2,Klf2,Errfi1,Bmp4,Il13,Pkd1,Thra,Gata6,Foxj1,Rcn3,Creb1
GOBP_NEGATIVE_REGULATION_OF_NERVOUS_SYSTEM_DEVELOPMENT	0.0115988	0.208615	0.447746	1.26016	115	115	Nkx6-2,Sox10,Cbln1,Tmem98,Fstl4,Tspo,Tlr2,Cers2,Ldlr,Mag,Efnb3,Dusp10,Nog,Nrp1,Sox11,Wnt7a,Wnt5a,Cdk5r1,Spp1,Pitx3,Ascl2,Tnf,Sema6a,Nf1,F2,Rtn4r,Ngfr,Sema3d,Sema4d,Pax6,Trim11,Sorl1,Sema3a,Bmpr1a,Ptprs,Slit1,Nr1d1,Sirt2,Hes1,Gpr37l1,Trpc5,Appl2,Trp53,Dicer1,Hes5,B2m,Sema4b,Epha7,Ccl11,Brinp1,Sema6b,Daam2,Ptn,Sema3f,Pten,Il6,Syngap1,Arhgdia,Draxin,Sema6d,Tlx2,Gorasp1,Plxna3
GOBP_EPITHELIAL_TUBE_FORMATION	0.0115988	0.208615	0.457356	1.27662	115	99	Folr1,Sfrp1,Fgfr2,Vasp,Tctn1,Fzd2,Ret,Wnt4,Prox1,Nog,Sox11,Sfrp2,Wnt5a,Tgfb1,Scrib,Adm,Bmp4,Lrp2,Cep290,Spint2,Mthfd1l,Vangl2,Prkaca,Dvl3,St14,Wnt6,Fgf2,Bmp5,Lrp6,Rarg,Bcl10,Tead2,Plxnb2,Irx2,Sec24b,Traf6,Grhl3,Hes5,Pik3cd,Hand1,Gata3,Ift52,Dlc1,Mthfd1,Irx3,Cobl,Ift57
HU_FETAL_RETINA_PHOTORECEPTOR	0.0115988	0.208615	0.502981	1.35329	115	54	Cdhr1,Nnat,Ankrd33b,Fos,Fabp7,Plekhb1,Gadd45g,Ndrg1,Prom1,Dusp1,Rims2,Rcvrn
GOBP_ICOSANOID_METABOLIC_PROCESS	0.0116988	0.208931	0.479636	1.31659	116	75	Ptgs2,Cyp2f2,Tlr2,Abcc10,Cyp2j6,Cyp4f13,Cyp4f15,Cyp1b1,Pon1,Tbxas1,Cyp1a2,Edn1,Cyp2c39,Cyp2s1,Pla2g10,Alox5ap,Cyp4f14,Mapk3,Cyp2c38,Ptgs1,Avp,Ptgis,Cyp2c29,Ptgr2,Anxa1,Ptges,Pla2g5,Cyp1a1,Hpgd,Mapkapk2
GOBP_CARDIAC_MUSCLE_TISSUE_DEVELOPMENT	0.0116988	0.208931	0.430573	1.22753	116	155	Tnnc1,Aldh1a2,Erbb4,Sgcg,Actn2,Fgfr2,Dsg2,Bves,Sorbs2,Prox1,Nog,Foxc1,Zmpste24,Wnt5a,Tgfb1,Tbx2,Slc8a1,Fhl2,Fgf3,Erbb3,Tbx3,Cacybp,Edn1,Bmp4,Akap13,Lrp2,Ctdp1,Gjc1,Mef2a,Tnnt2,Gli1,Gata6,Dsp,Calr,Neb,Gata4,Tgfbr3,Mesp1,Shox2,Creb1,Fgf2,Bmpr1a,Agtr2,Adamts9,Bmp5,Arrb2,Smad4,Adra1a,Rgs4,Acvr1,Alpk3,Rgs2,Fhod3,Col11a1,Gsk3a,Bmp2,Nrap,Wt1
GOCC_CILIARY_MEMBRANE	0.0116988	0.208931	0.505608	1.35714	116	52	Cdhr1,Drd2,Gnat2,Pde6b,Pde6a,Bbs7,Prom1,Mxra8,Evc,Pkd1,Gucy2e,Cys1,Mchr1,Rho,Shank3,Txndc15,Cnga4,Hhip,Cnga1,Tmem67,Prom2,Gpr37l1,Cask,Smo
HP_EXTERNAL_GENITAL_HYPOPLASIA	0.0116988	0.208931	0.392186	1.15139	116	392	Cyp11a1,Cdhr1,Ccdc141,Myh3,Sox10,Myrf,Rlbp1,Nr0b1,Mlxipl,Rpe65,Fam111a,Dcx,Dlk1,Ar,Pde6b,Fgfr2,Mbd5,Slc29a3,Pde6a,Esr2,Fzd2,Mks1,Ghr,Cftr,Bbs7,Smchd1,Rp2,Klhl15,Kiss1r,Prom1,Klhl10,Zmpste24,Psat1,Wnt7a,Lhx4,Wnt5a,Six3,Klhl41,Zmynd15,Reep6,Nek1,Fancd2,Fras1,Poc1a,Rttn,Pole,Ddb2,Sall1,Tbx3,Piga,Ofd1,Plag1,Bmp4,Dusp6,Dmxl2,Gria3,Ctdp1,Cep290,Satb2,Rgr,Pbx1,Dkc1,Xpa,Pola1,Irf6,Fgfr1,Gpc4,Dvl3,Chrng,P…
GOBP_NEGATIVE_REGULATION_OF_PROTEIN_METABOLIC_PROCESS	0.0117988	0.209978	0.37419	1.11258	117	759	Hspa1a,Klf4,Drd2,Ppp1r14a,Igfbp5,Apod,Bdkrb1,Col7a1,Hspb1,Mlxipl,Fabp4,Tmem98,Isg15,Tspo,Rps6ka3,Camk2n2,Angpt1,Nppa,Fetub,Efna1,Serpina3c,Wfdc2,Smad3,Ldlr,Shmt1,Cdk5rap1,Arpp19,Per2,Sfrp1,Prr5l,Spp2,Hgf,Hhex,Dusp5,Rasd2,Ibtk,Emilin1,Dusp10,Rgn,Mov10,Socs3,Trib1,Adipoq,Banp,Wfikkn1,Timp1,Nog,C3,Rffl,Ceacam2,Egfr,Ago2,Ppp1r1c,Eif4ebp1,Dusp1,Sfrp2,Pbk,Serpinb11,Mvp,Ctsz,Tgfb1,Fbxo5,Fxyd1,Slc8a3,Tfa…
GOBP_MONOVALENT_INORGANIC_CATION_HOMEOSTASIS	0.0117988	0.209978	0.439615	1.24344	117	128	Drd2,Npr1,Kcna5,Slc9a8,Slc12a4,Atp12a,Cftr,Slc12a2,Agtr1a,Car2,Slc12a9,Slc12a8,Kcnh2,Slc8a1,Slc4a10,Cyp11b1,Gnai2,Slc4a4,Clic4,Cln3,Edn1,Atp1a4,Dmxl2,Slc4a2,Lacc1,Cyp4f14,Atp1a1,Slc4a1,Atp1a3,Grn,Mapk3,Pdk4,Slc26a6,Avp,Atp6v0a4,Slc26a4,Agtr2,Adora1,Atp1b2,Nedd4l,Slc9a3,Slc9a6,Rab39,Oxt,Atp6v1g1,Tmem165,Atp4a,Aqp11,Rab20,Rhcg,Atp4b,Tmem9,Rab7
HP_PHOTOPHOBIA	0.0118988	0.211386	0.427488	1.22043	118	160	Cdhr1,Rlbp1,Fas,Rpe65,Gnat2,Pde6b,Pde6a,Rp2,Col8a2,Prom1,Kcnj13,Rims2,Reep6,Srebf1,Krt12,Ccr1,Ddb2,Mefv,Ofd1,Cacna1f,Tnf,Tat,Nmnat1,Rgr,Atf6,Atxn7,Xpa,Cep250,Pola1,Tyr,Gjb2,Tlr4,Gucy2e,St14,Klhl7,Rho,Galc,H2-K1,Dhdds,Pcna,Clcc1,Ahi1,Pnpla6,Cnga1,Lrat,Erap1,Snrnp200,Cep78,Scn1a,Car4,Lyst,Kiz,Abca4,Dhx38,Itgb6,Ttll5,Mbtps2,Hadha,Gnb3,Ift88,Mcoln1,Zfp513,Gjb6,Ahsg,Ltbp2,Arl6,Prpf6,Guca1a,Scaper,Ap3b…
HP_DECREASED_CIRCULATING_ALDOSTERONE_LEVEL	0.0119942	0.212708	0.690062	1.5515	114	11	Cyp11a1,Nr0b1,Cyp11b1,Hsd11b2,Mrap,Nr3c1,Star,Txnrd2
GOBP_INACTIVATION_OF_MAPK_ACTIVITY	0.0120238	0.212862	0.62015	1.49931	118	18	Dusp5,Dusp10,Dusp1,Spred3,Rgs3,Dusp6,Dusp7,Dusp14,Rgs4,Dusp18
GOBP_REGULATION_OF_VENTRICULAR_CARDIAC_MUSCLE_CELL_ACTION_POTENTIAL	0.0120985	0.21381	0.689679	1.55064	115	11	Jup,Dsg2,Bin1,Dsp
HP_SOFT_SKIN	0.0121315	0.214021	0.581604	1.45589	120	24	Mlxipl,Col1a1,Kif22,Smad3,Kcnn3,Col1a2,Col5a1
GOBP_REGULATION_OF_PHOSPHOLIPASE_ACTIVITY	0.0121988	0.214462	0.506443	1.3576	121	51	Fgfr2,Lpar1,Agtr1a,Rasgrp4,Egfr,Bdnf,Arhgap6,P2ry12,Fgfr1,Sele,Flt1,Pla2r1,Fgf2,Anxa1,Gnaq,Adra1a,Kit,Pdpk1,Txk,Rgs2,Pla2g5,Ccl5
GOBP_NEGATIVE_REGULATION_OF_DEFENSE_RESPONSE	0.0121988	0.214462	0.43368	1.23237	121	144	Klf4,Drd2,C1qtnf3,Metrnl,Npy5r,Smad3,Ldlr,Ptger4,Hgf,Il22ra2,Dusp10,Socs3,Adipoq,Ceacam2,Pbk,Trafd1,Mefv,Wfdc1,H2-M3,Il13,Cst7,Serpinb9,Fcgr2b,Cnot7,Grn,Enpp3,Fgl2,Krt1,Tarbp2,Arg1,H2-K1,Ada,Ceacam1,Fam3a,Ptgis,Cactin,Ghrl,Adora1,Ifi204,Arrb2,Samhd1,Nr1d1,Klrd1,Sirt2,Lrfn5,Traf3ip1,Cck,Il2,Syt11,Serping1,Tek
HP_BIFID_SCROTUM	0.0122318	0.21467	0.581289	1.45511	121	24	Myrf,Ar,Fgfr2,Fzd2,Sall1,Plag1,Bmp4,Irf6,Cdh11,Mtm1,Nr5a1
HP_PLATYBASIA	0.0122972	0.214838	0.67611	1.54462	118	12	Col1a1,Col1a2,Jmjd1c,Rreb1
HP_CYSTOID_MACULAR_EDEMA	0.0122972	0.214838	0.67598	1.54433	118	12	Rlbp1,Reep6,Rho,H2-K1,Dhdds
GOBP_POSITIVE_REGULATION_OF_EPITHELIAL_CELL_DIFFERENTIATION	0.0123049	0.214838	0.543365	1.41054	122	35	Tmem100,Foxc1,Prom1,Bmp4,Btg1,Il13,Trim16,Sfn,Foxj1,Sult2b1,Mesp1,Prkch,Fgf2,Vezf1,Ahi1
HP_BILE_DUCT_PROLIFERATION	0.0123343	0.214981	0.667585	1.54528	119	13	Mks1,Dcdc2a,Cep290,Abcb4,Hsd17b4,Tmem67,Polg
GOBP_RESPONSE_TO_GROWTH_FACTOR	0.0123988	0.215734	0.381781	1.12903	123	552	Folr1,Hspa1a,Klf4,Postn,Sphk1,Tmem100,Hspb1,Bmper,Col1a1,Ddc,Fos,Erbb4,Fgf5,Dcn,Col3a1,Smad3,Xcl1,Myc,Sfrp1,Fgfr2,Pde8a,Onecut1,Hgf,Hhex,Fgf1,Mcm7,Emilin1,Wnt4,Kdr,Mmrn2,Wfikkn1,Esrp1,Clec3b,Gdf15,Col1a2,Nog,Fmod,Sfrp5,Lemd2,Foxc1,Nrp2,Egfr,Nrp1,Sox11,Gcnt2,Wnt7a,Gab1,Sfrp2,Chst11,Wnt5a,Tgfb1,Th,Nlk,Polr2c,Adamts7,Vstm2a,Errfi1,Tmem204,Bdnf,Casr,Fgf4,Fgf3,Spred3,Slc39a5,Tnc,Onecut2,Ptpn12,Meis2,B…
GOMF_ACTIVE_TRANSMEMBRANE_TRANSPORTER_ACTIVITY	0.0124988	0.216795	0.41198	1.19112	124	227	Slc5a11,Slc18a2,Slc22a2,Slc13a3,Slc22a4,Slc34a1,Slc17a6,Slc6a9,Slc1a5,Slc9a8,Slc25a16,Slc12a4,Slc22a5,Abcc9,Atp12a,Slc35d3,Slc16a7,Abcg2,Abcc10,Cftr,Slc12a2,Slc34a3,Slc6a2,Slc12a9,Slc12a8,Slc8a3,Slc8a1,Slc4a10,Mfsd2a,Slc5a5,Slco5a1,Slc36a1,Slc4a4,Slc39a8,Slc15a2,Atp1a4,Slc17a5,Abcb8,Slc22a8,Slc6a13,Slc45a3,Slc38a3,Abca8b,Slc4a2,Abcg8,Slc25a18,Slc22a7,Slc35c2,Atp1a1,Slc4a1,Slc16a3,Slc7a5,Slc24a1,A…
GOBP_METAL_ION_EXPORT	0.0125025	0.216795	0.533028	1.39439	124	38	Kcna5,Nppa,Kcne4,Atp12a,Kcnh2,Fxyd1,Slc8a3,Slc8a1,Slc4a4,Atp1a4,Kcne1,Slc40a1,Atp1a1,Atp1a3
GOBP_FOLIC_ACID_METABOLIC_PROCESS	0.0125799	0.21772	0.640312	1.52744	123	16	Folr1,Folr2,Shmt1,Aldh1l2,Mthfd1l
HP_NECK_MUSCLE_WEAKNESS	0.0125987	0.21772	0.502849	1.35124	125	53	Scn4a,Slc18a3,Dysf,Sgcg,Slc22a5,Fa2h,Klhl41,Des,Dok7,Prps1,Neb,Galc,Slc52a3,Chrnd,Col13a1,Cryab,Mtm1,Pabpn1,Sigmar1,Orai1,Chrne,Tmem43,Rnaseh1,Lmna,Chrna1,Musk,Myo9a,Top3a,Trip4
GOBP_VENTRICULAR_CARDIAC_MUSCLE_TISSUE_DEVELOPMENT	0.0128013	0.220469	0.521254	1.37844	127	43	Tnnc1,Fgfr2,Dsg2,Prox1,Nog,Foxc1,Zmpste24,Tgfb1,Tbx3,Lrp2,Tnnt2,Dsp,Tgfbr3,Bmpr1a,Adamts9,Smad4,Col11a1
HP_DECREASED_FERTILITY_IN_FEMALES	0.0128013	0.220469	0.513733	1.36654	127	46	Nr0b1,Tle6,Panx1,Dnai1,Rsph1,Lrrc56,Ofd1,Cdh23,Ccdc40,Dnaaf5,Cyp17a1,Cyp19a1,Foxj1,Gata4,Galt,Ccno,Ccdc65,Dnajb13,Nr5a1,Agpat2,Pgr,Wt1,Dnah1
GOMF_POTASSIUM_ION_TRANSMEMBRANE_TRANSPORTER_ACTIVITY	0.0128987	0.22155	0.443731	1.2505	128	118	Kcnh5,Kcna5,Slc9a8,Slc12a4,Kcnj16,Kcnn3,Kcne4,Abcc9,Fxyd4,Atp12a,Kcnj14,Hcn2,Slc12a2,Slc12a9,Ccdc51,Kcnv1,Slc12a8,Kcnj13,Kcnh2,Atp1a4,Kcne1,Kcnk9,Atp1a1,Slc24a1,Atp1a3,Kcnmb1,Kcnk12,Kcnip1,Slc24a4,Kcnq4,Kcnh7,Hcn1,Lrrc26,Kcnk3,Kcnj1,Kcnn1,Kcnip4,Kcnj9,Slc9a3,Slc9a6,Kcnh3,Kcnh1,Grik3,Atp4a,Kcnc4,Kcns3,Kcnq2,Hcn3,Kcnq1,Atp4b
GOBP_POSITIVE_REGULATION_OF_AMINE_TRANSPORT	0.0129077	0.22155	0.554171	1.42333	128	31	Drd2,Cartpt,Trh,Slc12a2,Npy2r,Ntsr1,Slc38a3,Chrnb2,Tacr2,Avp,Cck,Kmo,Pink1,Oxt,Rab3b
GOBP_POSITIVE_REGULATION_OF_CELL_POPULATION_PROLIFERATION	0.0129987	0.222734	0.376997	1.11858	129	665	Itgax,Drd2,Sertad1,Igfbp5,Adamts1,Prok1,Gjc2,Sox10,Sphk1,Mlxipl,Htr1b,Tspo,Aldh1a2,Kcna5,Egr4,Erbb4,Fgf5,Folr2,Npy5r,Ager,Stat5a,Ar,Xcl1,Myc,Sfrp1,Fgfr2,Fgf1,Prl,Sapcd2,Nr4a3,Irak4,Cd40,Rhog,Tnfsf4,Kdr,Lamb1,Prox1,Agtr1a,Cdk2,Timp1,Nog,Reg1,Nrp2,Egfr,Nrp1,Sp1,Sox11,Gcnt2,Hsf4,Wnt7a,Sfrp2,Wnt5a,Tgfb1,Reg3g,Fbxo5,Adm,Tbx2,Tiam1,Cd248,Pggt1b,Vstm2a,Gnai2,Tgfa,F2r,Gata2,Casr,Fgf4,Fgf3,Erbb3,Tnc,Tbx3,…
GOBP_ACTIN_MEDIATED_CELL_CONTRACTION	0.0130987	0.223361	0.459409	1.27915	130	94	Tnnc1,Myh3,Kcna5,Actn2,Jup,Kcne4,Dsg2,Tnnt1,Gsn,Kcnh2,Myh4,Scn4b,Des,Bin1,Kcne1,Myl4,Ccdc88c,Scn3b,Gjc1,Atp1a1,Tnnt2,Vim,Dsp,Neb,Gata4,Adora1,Tnni2,Cacnb2,Nedd4l,Pik3ca,Snta1,Limch1,Scn1a
GOBP_CARDIAC_SEPTUM_MORPHOGENESIS	0.0131	0.223361	0.497777	1.34289	130	56	Fgfr2,Fzd2,Prox1,Nog,Nrp2,Nrp1,Sox11,Wnt5a,Tbx2,Tbx3,Bmp4,Lrp2,Wnt11,Bmpr2,Heyl,Gata6,Gata4,Tgfbr3,Bmpr1a,Bmp5,Smad4,Smad6,Acvr1,Robo1,Hes1,Rbm15,Smo,Trp53
HP_LANGUAGE_IMPAIRMENT	0.0131013	0.223361	0.5235	1.38219	130	42	Gjb1,Dcx,Mbd5,Hnf1b,Spp1,Adgrg1,Acsl4,Nf1,Prps1,Grn,Srpx2,Tm4sf20,Gatad2b,Sorl1,Psen2
GOBP_SKELETAL_SYSTEM_DEVELOPMENT	0.0131987	0.223892	0.394445	1.155	131	351	Tbx4,Col1a1,Hapln2,Rps6ka3,Chad,Col3a1,Smad3,Rdh10,Ptger4,Papss2,Sfrp1,Alx1,Fgfr2,Spp2,Rgn,Neurog1,Wfikkn1,Col1a2,Timp1,Nog,Foxc1,Sox11,Zmpste24,Wnt7a,Sfrp2,Chst11,Wnt5a,Tgfb1,Tifab,Chadl,Adamts7,Evc,Creb3l2,Trpv4,Fgf4,Wnt5b,Pappa2,Tbx3,Edn1,Bmp4,Akap13,Hoxb7,Tiparp,Hapln1,Satb2,Wnt11,Mthfd1l,Inppl1,Alpl,Pbx1,Phex,Lrrc17,Pkd1,Ets2,Pcgf2,Fgfr1,Has2,Snx10,Trim45,Thra,Bgn,Mapk3,Snai1,Cmklr1,Bmpr2,Mm…
GOBP_POSITIVE_REGULATION_OF_HORMONE_SECRETION	0.0131987	0.223892	0.453087	1.26884	131	105	Drd2,Nnat,Gal,C1qtnf3,Trh,Grp,Cftr,Egfr,Sox11,Gipr,C2cd2l,Casr,Spp1,Edn1,Pck2,Inhbb,Ucn,Psmd9,Acsl4,Inhba,Camk2n1,Inha,Cyp19a1,Vamp8,Fgg,Creb1,Ghrl,Myrip,Gpr68,Adcy8,Smad4,Doc2b,Jak2,P2ry1,Gpld1,Nmb,Tcf7l2,Tmf1,Phpt1
GOBP_CATECHOLAMINE_SECRETION	0.0131987	0.223892	0.508884	1.35862	131	48	Drd2,Sncg,Cartpt,Htr1b,Syt13,Npy2r,Hrh3,P2ry12,Chrnb2,Syt8,Syt4,Agtr2,Syt6,Syt10,P2ry1,Pink1,Syt11,Oxt,Syt17,Adra2c,Fgf20,Adra2b,Syt5,Syt12
HP_ABNORMAL_AUDITORY_EVOKED_POTENTIALS	0.0132884	0.224616	0.654935	1.5333	129	14	Myh3,Gjc2,Sox10,Ndrg1,Diaph3,Galc
HU_FETAL_RETINA_MICROGLIA	0.0132987	0.224616	0.401655	1.16953	132	283	Itgax,Hspa1a,Cybb,Dnajb1,Lpar6,Gatm,Fos,Rcsd1,Folr2,Txnip,Apbb1ip,Klf2,Abcg2,Gadd45b,Gsn,Rhog,Arhgap45,C3,Ier5,Cebpb,Fgd2,Gm2a,Tbxas1,Dusp1,Fcgrt,Ccl3,Myo9b,H2-Ea,Gnai2,Vsir,Lsp1,Ccr1,Spp1,Cyba,Bin1,Vav1,Akap13,Gal3st4,Cebpd,Cnpy3,Sgk1,Cped1,Csf3r,Stxbp2,Alox5ap,Cd37,Zfp36l1,P2ry12,Rhob,Ets2,Npl,Mef2a,Swap70,Adap2,Fcgr1,Junb,Dock4,Susd3,Ly86,Grn,Csf2ra,Tlr4,Fgl2,Syngr2,Ostf1,Irf8,H2-K1,Lamp2,Sorl…
GOBP_REGULATION_OF_T_CELL_MEDIATED_CYTOTOXICITY	0.0133226	0.224616	0.575919	1.44796	132	25	Slc22a13,Ager,Xcl1,Ceacam2,H2-Ea,H2-M3,Fcgr2b,H2-K1,Azgp1,Ceacam1,Ripk3,Klrd1
GOBP_RETINOIC_ACID_METABOLIC_PROCESS	0.0133374	0.224616	0.617093	1.49191	131	18	Aldh1a2,Rdh10,Rbp1,Cyp2c39,Cyp2s1,Cyp2c38,Adh7,Cyp3a11,Cyp2c29,Cyp1a1
GOBP_PROSTATE_GLAND_MORPHOGENESIS	0.0133521	0.224616	0.585677	1.45892	132	23	Ar,Sfrp1,Fgfr2,Nog,Wnt5a,Tnc,Bmp4
GOMF_GROWTH_FACTOR_BINDING	0.0133987	0.224789	0.448419	1.2595	133	111	Igfbp5,Kazald1,Col1a1,Fstl4,Col3a1,Fgfr2,Ghr,Igfbp1,Kdr,Wfikkn1,Col1a2,Nrp2,Egfr,Nrp1,Dusp1,Col5a1,Igfbpl1,Erbb3,Rhbdf1,Lrp2,Shc1,Trim16,Igfbp2,Pcsk6,Fgfr1,Ngfr,Kl,Nrros,Bmpr2,Itgb4,Srpx2,Flt1,Tgfbr3,Vasn,Il2rb,Rhbdf2,Fgfr4
HP_ABNORMALITY_OF_THE_PHALANGES_OF_THE_HALLUX	0.0134067	0.224789	0.547925	1.41229	133	32	Fgfr2,Abcc9,Sumf1,Nek1,Sall1,Satb2,Fgfr1,Cant1,Gpc4,Gata4,Tbr1,C2cd3,Acvr1,Bmp2,Pthlh
GOBP_REGULATION_OF_TYPE_B_PANCREATIC_CELL_PROLIFERATION	0.0134694	0.225468	0.702037	1.55147	127	10	Sfrp1,Nr4a3,Reg1,Errfi1,Nr1d1,Nupr1,Fmc1
HP_DISTAL_LOWER_LIMB_AMYOTROPHY	0.0135352	0.225994	0.578455	1.44801	134	24	Gjb1,Hspb1,Dysf,Mag,Kif5a,Pdk3,Cpt1c
GOBP_RESPONSE_TO_POTASSIUM_ION	0.0135586	0.225994	0.686655	1.54384	129	11	Slc34a1,Slc12a2,Crhbp,Cyp11b1
GOBP_REGULATION_OF_HAIR_FOLLICLE_DEVELOPMENT	0.0135677	0.225994	0.665293	1.53997	131	13	Tradd,Gal,Wnt5a,Tnf,Ngfr,Smad4,Smo,Cdh3
GOBP_POSITIVE_REGULATION_OF_FAT_CELL_DIFFERENTIATION	0.0135986	0.22604	0.502487	1.34876	135	52	Ptgs2,Metrnl,Sfrp1,Ccdc3,Cebpb,Sfrp2,Lpl,Htr2c,Vstm2a,Zfp36l1,Medag,Cmklr1,Lrp5,Zbtb7c,Klf5,Creb1,Zfp385a,Rarres2,Bmp2,Rreb1,Sult1e1
GOBP_CORTISOL_METABOLIC_PROCESS	0.0136799	0.22604	0.701182	1.54958	129	10	Cyp11a1,Wnt4,Cyp11b1,Bmp5,Dkk3,H6pd,Bmp2
GOBP_PROSTATIC_BUD_FORMATION	0.0136799	0.22604	0.701534	1.55036	129	10	Ar,Nog,Wnt5a,Bmp4
GOBP_HEART_DEVELOPMENT	0.0136986	0.22604	0.388565	1.14269	136	425	Folr1,Adamts1,Tnnc1,Tmem100,Aldh1a2,Erbb4,Sgcg,Actn2,Nppa,Efna1,Npy5r,Col3a1,Smad3,Zic3,Fgfr2,Dsg2,Emilin1,Bves,Fzd2,Id3,Tbc1d32,Sorbs2,Prox1,Bbs7,Nog,Lemd2,Foxc1,Nrp2,Egfr,Nrp1,Pdlim4,Sox11,Zmpste24,Sfrp2,Wnt5a,Col5a1,Tgfb1,Th,Npy2r,Npy1r,Adm,Tbx2,Slc8a1,Pskh1,Mical2,Fhl2,Fgf3,Sall1,Erbb3,Tbx3,Ift74,Cacybp,Edn1,Bmp4,Akap13,Lrp2,Dusp6,Ctdp1,Wnt11,Zfp36l1,Vangl2,Shc1,Ccdc40,Pkd1,Gjc1,Mef2a,Nf1,Irx…
GOBP_NEGATIVE_REGULATION_OF_ERK1_AND_ERK2_CASCADE	0.0136986	0.22604	0.50328	1.34913	136	51	Klf4,Tbc1d10c,Emilin1,Dusp10,Ptprr,Adipoq,Dusp1,Errfi1,Cryba1,Spred3,Dusp6,Sema6a,Ezr,Rps6ka6,Tlr4,Camk2n1,Spry4,Tnip1,Spry2,Smad4,Fbln1,Spry1,Dab2ip,Ptpn1
GOBP_EMBRYONIC_DIGIT_MORPHOGENESIS	0.0137041	0.22604	0.535962	1.39896	136	37	Tbc1d32,Nog,Wnt7a,Sfrp2,Chst11,Wnt5a,Tbx2,Sall1,Tbx3,Bmp4,Lrp5,C2cd3,Bmpr1a,Smad4,Msx1
GOBP_SIGNAL_RELEASE	0.0137986	0.226902	0.389554	1.14449	137	404	Drd2,Sncg,Nnat,Slc18a2,Gal,Slc22a2,Cartpt,Fam3d,C1qtnf3,Slc18a3,Htr1b,Kcna5,Exoc3l,Cplx3,Per2,Trh,Sfrp1,Stx11,Adipoq,Grp,Cftr,Agtr1a,Crhbp,Stx2,Egfr,Sox11,Syt13,Gipr,Wnt7a,Htr2c,Rims2,Npy2r,Adm,Hrh3,Tiam1,Hnf1b,C2cd2l,Pip5k1c,Srebf1,Kalrn,Grm4,F2r,Casr,Stxbp3,Spp1,Tbx3,Nlgn1,Edn1,Pck2,Inhbb,Nos2,Tnf,Stxbp2,Ucn,Pla2g10,Rab11fip3,Npff,Psmd9,Ppfia2,Rapgef4,P2ry12,Slc2a2,Tnfrsf11a,Slc30a1,Acsl4,Il11,…
DropViz_STR_Interneuron_Pvalb_Th_PNOC_cluster-markers.csv	0.0138014	0.226902	0.524684	1.38237	137	41	Erbb4,Trh,Prox1,Egfr,Syt13,Th,Opn3,Gpr83,Zfp536,Hapln1,Plcxd2,Kcnip1,Cox6a2,Crtac1,Ppm1l,Kit,Hs3st2,Pthlh
HP_ABNORMAL_EYELID_PHYSIOLOGY	0.0138235	0.226902	0.573782	1.44258	137	25	Scn4a,Fgfr2,Cp,Clcn1,Ano3,Tubb4a,Stard7,Tbp,Cplx1,Park7,Cacna1a,Tcof1
Pena_2019_StressVsCTRL_NACC	0.0138805	0.227399	0.600875	1.47348	137	20	Folr1,F5,Wfdc2,Steap1,Kcnj13,Col8a1,Igfbp2
HP_GYNECOMASTIA	0.0138986	0.227399	0.475822	1.3074	138	76	Cyp11a1,Ccdc141,Sox10,Nr0b1,Ar,Slc29a3,Smchd1,Kiss1r,Rbm28,Dusp6,Cdh23,Sdhc,Fgfr1,Psmb8,Cyp17a1,Cyp19a1,Spry4,Gata4,Sema3a,Flrt3,Pnpla6,Fmr1,Stk11,Hpgd,Pik3ca,Nr5a1,Aff4,Wt1
HP_RENAL_SALT_WASTING	0.0140631	0.22956	0.623373	1.4968	138	17	Cyp11a1,Nr0b1,Clcnkb,Bsnd,Cyp11b1,Mrap,Clcnka,Star,Kcnj1,Txnrd2
GOBP_REGULATION_OF_LIPID_METABOLIC_PROCESS	0.0140986	0.22956	0.396818	1.15947	140	327	Ptgs2,Slc22a13,Hmgcs2,Apod,Gal,Epha8,Sphk1,Nr0b1,Mlxipl,C1qtnf2,Tspo,Serpina3c,Rdh10,Ldlr,Cyp7a1,Ccdc3,Fgf1,Nr4a3,Wnt4,Rgn,Adipoq,Prox1,Agtr1a,C3,Ceacam2,Sp1,Zmpste24,Tgfb1,Htr2c,Adm,Ormdl3,Srebf1,Mfsd2a,Npas2,Fhl2,Ctdnep1,Mid1ip1,Tnf,Slc45a3,Me1,Pik3ip1,P2ry12,Atg14,Erlin1,Tbl1x,Slc27a1,Atp1a1,Idh1,Ttc39b,F2,Lgals12,Thra,Snai1,Angptl8,Tm7sf2,Plin5,Pdk4,Avp,Apoa4,Egr1,Prkab2,Flt1,Disp3,Ceacam1,So…
GOBP_MULTICELLULAR_ORGANISMAL_SIGNALING	0.0140986	0.22956	0.425449	1.21529	140	162	Scn4a,Npr1,Cartpt,Kcna5,Nppa,Jup,Kcne4,Abcc9,Mag,Cldn19,Fxyd4,Dsg2,Kcnj14,Gpr88,Cacng5,Jam3,Clcn1,Zmpste24,Kcnh2,Fxyd1,Slc8a3,Slc8a1,Cacng3,Scn4b,Bin1,Cacna2d3,Asph,Atp1a4,Cacna1f,Kcne1,Myh14,Scn3b,Gjc1,Prkaca,Atp1a1,Mef2a,Atp1a3,Dsp,Avp,Kcnip1,P2rx3,Ghrl,Cacnb2,Atp1b2,Fxyd7,Fmr1,Kcnk3,Atp2a3,Kcnip4,Scn1a,Atp2b2
GOBP_NERVE_DEVELOPMENT	0.0141986	0.230127	0.504479	1.35022	141	50	Nkx2-2,Egr2,Lpar1,Ret,Neurog1,Nrp2,Nrp1,Tifab,Bdnf,Plxna4,Sall1,Erbb3,Chrnb2,Ngfr,Nrtn,Sema3a,Tfap2a
GOCC_PLASMA_MEMBRANE_PROTEIN_COMPLEX	0.0141986	0.230127	0.387537	1.14075	141	440	Itgax,Gjb1,Tradd,Scn4a,Gjc2,Cybb,Slc18a3,Fas,Itgal,Kcna5,Tlr2,Sgcg,Kcnj16,Gnat2,Jup,Kcne4,Abcc9,Fxyd4,Atp12a,Apbb1ip,H2-Eb1,Kcnj14,Gjb3,Emilin1,Hcn2,Cacng5,Ret,Cd40,Cdh8,Ceacam2,Egfr,Krt8,Insrr,Grin3b,Gng8,Stac3,Kcnv1,Kcnh2,Scrib,Fxyd1,C6,H2-Aa,Itga7,Ncf1,H2-Ea,Evc,Cacng3,Gnai2,Scn4b,Erbb3,Cyba,Cacna2d3,Itgbl1,Nlgn1,Atp1a4,Cacna1f,Kcne1,Abcb8,Csf2rb2,Cdh1,Traf1,Gria3,H2-M3,Cdh23,Cd8b1,Itga9,Sspn,…
HP_INCREASED_CIRCULATING_GONADOTROPIN_LEVEL	0.0142014	0.230127	0.518552	1.3713	141	43	Cyp11a1,Nr0b1,Ar,Esr2,Cftr,Kiss1r,Klhl10,Zmynd15,Cdh23,Pola1,Cyp17a1,Gata4,Taf4b,Hsd17b4,Bmp15,Fmr1,Nr5a1,Wt1,Spidr
GOBP_ADENYLATE_CYCLASE_MODULATING_G_PROTEIN_COUPLED_RECEPTOR_SIGNALING_PATHWAY	0.0142986	0.230596	0.423407	1.21234	142	172	Drd2,Avpr2,S1pr5,Htr1b,Gnat2,Ptger4,Calca,Lpar1,Gpr37,Lgr5,Adrb3,Vipr2,Adgrl2,Gipr,Npy2r,Npy1r,Adm,Hrh3,Grm4,Gnai2,Casr,Adgrg1,Edn1,Akap13,Hrh4,Chrm1,Htr5a,P2ry12,Ptger2,Gna12,Mrap2,Gna14,Lpar3,Mrap,Mchr1,Adgre5,Grm7,Adcy5,Adora1,Gpr6,Adcy8,Gnaq,Adra1a,Htr1d,Gpr26,Vipr1,Rgs2,Adgrg6,Adrb1,Gsk3a,Cxcl10,P2ry1,Adgrb3,Ucn2,Crhr2,Gpr37l1,Htr1f,Gnas,Grik3,Gnao1,Pthlh,Gna11,Glp1r,Gper1,Drd1,Adgrd1,Adra2c…
GOBP_REGULATION_OF_REGULATED_SECRETORY_PATHWAY	0.0142986	0.230596	0.448172	1.25816	142	110	Drd2,Htr1b,Ceacam2,Syt13,Wnt7a,Rims2,Gnai2,Gata2,Stxbp3,Nlgn1,Rab3d,Il13,Rab27a,Stxbp2,Ppfia2,Fcgr2b,Unc13d,Syt8,Syt4,Hyal3,Ceacam1,Vamp8,Trim9,Syt6,Adra1a,Cacnb2,Pdpk1,Vps18,Cspg5,Fmr1,Doc2b,Syt10,P2ry1,Gab2,Trpv6,Syp,Ncs1,Syt11,Prkcb,Cd300a,Fgr,Chrna5,Syt17,Itgb2,Sphk2
HP_VISUAL_LOSS	0.0142986	0.230596	0.425003	1.21287	142	159	Cdhr1,Rlbp1,Col7a1,Hmcn1,Dcn,Arsg,Fgfr2,Fa2h,Mks1,Cyp1b1,Znhit3,Car2,Smchd1,Foxc1,Gata2,Cln3,Lrp2,Espn,Cars2,Adamts10,Slc19a2,Cdh23,Cep290,Tat,Cfi,Tnfrsf11a,Atxn7,Nf1,Prps1,Pola1,Atp1a3,Gjb2,Gucy2e,Rho,Galc,H2-K1,Nphp1,Pax6,Myoc,Cspp1,Hsd17b4,Lmnb1,Ahi1,Gnaq,Ush1c,Pnpla6,Cep120,Polg,Pik3ca,Cep78,Adgrv1,Cysltr2,Traf3ip1,Sh3bp2,Tek,Elmo2,Gnas,Smo,Abca4,Sdccag8,Gna11,Tcof1,Hadha
GOBP_SEROTONIN_TRANSPORT	0.0143478	0.231022	0.615046	1.48697	141	18	Slc18a2,Slc22a2,Htr1b,Hrh3
GOBP_PROTEIN_KINASE_B_SIGNALING	0.0143986	0.231472	0.417551	1.20133	143	195	Klf4,Drd2,Igfbp5,Tmem100,Erbb4,Fgf5,Phlda3,Angpt1,F10,Fgfr2,Hgf,Fgf1,Rasd2,Ret,Cd40,Rhog,Kdr,Gdf15,Sfrp5,Lemd2,Egfr,Gcnt2,Gab1,Tgfb1,Met,Cryba1,Osbpl8,Tgfa,Fgf4,Fgf3,Erbb3,Vav1,Lrp2,Hbegf,H2-M3,Tnf,Zfp36l1,P2ry12,Pik3r1,Fgfr1,Ptprj,Kl,Cd80,Gata4,Plekha1,Rras,Rcn3,Fgf2,Bank1,Spry2,Pear1,Myoc,Adtrp,Fgfr4,Arrb2,Kit,Mtm1,Ccl5,Stk11,Sirt2,Pik3ca,Pink1,Park7,Btc,Tek,Tcf7l2
GOBP_REGULATION_OF_LONG_TERM_SYNAPTIC_DEPRESSION	0.0144673	0.231509	0.671025	1.53301	139	12	Cbln1,Ager,Arc,Shank3,Adora1,Adcy8,Fmr1
GOBP_CELLULAR_RESPONSE_TO_RETINOIC_ACID	0.0145	0.231509	0.515169	1.36535	144	44	Klf4,Col1a1,Aldh1a2,Zfp105,Fgfr2,Gjb3,Ret,Wnt5a,Wnt5b,Tnc,Wnt11,Rorb
HP_ABNORMAL_CORPUS_STRIATUM_MORPHOLOGY	0.0145073	0.231509	0.54595	1.4072	144	32	Dcx,Nde1,Tubb2b,Pde10a,Pde8b,Cp,Gcdh
HP_ABNORMALITY_OF_PROTHROMBIN	0.0145087	0.231509	0.55081	1.4147	144	31	F5,F10,Slc30a10,Gfi1b,Rint1,Cfi,Hmgcl,F2,Pmm2,Prf1,Slc25a13,Vkorc1,Ngly1,Cd46
GOBP_BRANCH_ELONGATION_OF_AN_EPITHELIUM	0.014515	0.231509	0.650855	1.52375	141	14	Rdh10,Fgfr2,Fgf1,Wnt5a,Tnc,Bmp4,Spry2,Spry1
GOBP_NEUROTRANSMITTER_SECRETION	0.0145985	0.231842	0.435735	1.23375	145	130	Drd2,Sncg,Slc18a2,Slc22a2,Slc18a3,Htr1b,Cplx3,Stx11,Stx2,Wnt7a,Rims2,Hrh3,Pip5k1c,Grm4,Stxbp3,Nlgn1,Stxbp2,Ppfia2,Slc30a1,Syt8,Tacr2,Syt4,Sncaip,Trim9,Nrxn2,Ppfia1,Syt6,Adra1a,Cacnb2,Camk2a,Rph3a,Vps18,Cspg5,Fmr1,Doc2b,P2ry1,Cplx1,Syp,Kmo,Ncs1,Syt11,Cask,Prkcb,Cplx2,Chrna5,Unc13c
GOMF_AMINO_ACID_TRANSMEMBRANE_TRANSPORTER_ACTIVITY	0.0145985	0.231842	0.488855	1.32686	145	62	Slc43a1,Slc22a2,Slc22a4,Slc17a6,Slc6a9,Slc1a5,Slc3a1,Slc7a13,Slc36a1,Slc6a13,Slc38a3,Slc38a6,Slc25a18,Slc38a5,Slc7a5,Slc6a11,Slc25a13,Slc7a11,Slc3a2,Slc38a7,Slc7a1,Slc7a7,Slc7a10,Slc7a4,Slc32a1,Slc7a6,Slc1a4,Slc38a1,Slc17a7,Slc47a1,Slc6a6,Slc36a2
HP_THIN_RIBS	0.0146044	0.231842	0.53416	1.39426	145	37	Col1a1,Fam111a,Mtmr14,Col1a2,Myf6,Zmpste24,Klhl41,Scarf2,Rttn,Bin1,Chrng,Klhl40,Neb,Wnt1,Chrnd,Ccdc8,Mtm1,Col11a1,Trpv6,Serpinh1,Lifr,Lmna,Dnm2,Chrna1,Sec24d,Musk
GOBP_EMBRYONIC_ORGAN_MORPHOGENESIS	0.0146985	0.232454	0.417448	1.19991	146	191	Folr1,Mfap2,Efna1,Smad3,Rdh10,Zic3,Alx1,Fgfr2,Fzd2,Neurog1,Prox1,Bbs7,Nog,Sox11,Chst11,Wnt5a,Th,Tifab,Six3,Tbx2,Vax2,Mfap5,Tprn,Mical2,Gata2,Tbx3,Edn1,Bmp4,Hoxb7,Cep290,Satb2,Wnt11,Mthfd1l,Vangl2,Ccdc40,Pcgf2,Zic1,Gli1,Ttc39c,Mapk3,Gata4,Tbr1,Kcnq4,Mesp1,Wnt1,Shox2,C2cd3,Spry2,Tfap2a,Lrp6,Ahi1,Ush1c,Pou3f4,Msx1,Acvr1,Myo6,Rarg,Efemp1,Col11a1,Tead2,Hes1,Insig1,Dlx5,Sp3,Gnas,Smo,Sec24b,Srf,Hipk2,Wn…
GOBP_REGULATION_OF_CELLULAR_RESPONSE_TO_TRANSFORMING_GROWTH_FACTOR_BETA_STIMULUS	0.0146985	0.232454	0.460715	1.28073	146	91	Folr1,Hspa1a,Smad3,Onecut1,Emilin1,Wfikkn1,Sox11,Chst11,Tgfb1,Spred3,Onecut2,Bambi,Aspn,Nrros,Tgfbr3,Wnt1,Vasn,Spry2,Veph1,Dkk3,Smad4,Cidea,Skil,Smad6,Pdpk1,Dab2,Fam89b,Stk11,Spry1,Ldlrad4,Rasl11b,Hspa5,Trp53,Hipk2
HP_PROGRESSIVE_SENSORINEURAL_HEARING_IMPAIRMENT	0.0147519	0.232454	0.613408	1.48301	145	18	Arsg,Tprn,Fgf3,Wfs1,Myh14,Atp1a3,Mcm2,Gjb2,Mpzl2,Pou3f4,Myo6,Gata3,Gjb6
GOBP_TELOMERE_MAINTENANCE_VIA_SEMI_CONSERVATIVE_REPLICATION	0.0147576	0.232454	0.581267	1.44794	146	23	Pola2,Pole2,Pold1,Pold2,Prim1,Pole,Rfc3,Pola1,Terf1,Pcna
GOBP_HEART_FORMATION	0.0147576	0.232454	0.581015	1.44731	146	23	Folr1,Lemd2,Wnt5a,Bmp4,Lrp2,Wnt11,Mesp1,Bmpr1a,Robo1,Hes1,Bmp2
GOMF_RETINAL_BINDING	0.0148011	0.232779	0.662685	1.53394	143	13	Rlbp1,Aldh1a2,Rbp7,Rbp1,Opn3,Opn4,Rho,Rbp2,Adh4
GOBP_TRANSFORMING_GROWTH_FACTOR_BETA_RECEPTOR_SIGNALING_PATHWAY	0.0148985	0.233948	0.428591	1.21909	148	147	Folr1,Hspa1a,Fos,Col3a1,Smad3,Onecut1,Emilin1,Wfikkn1,Gdf15,Col1a2,Fmod,Sox11,Gcnt2,Chst11,Tgfb1,Nlk,Spred3,Onecut2,Bambi,Aspn,Fnta,Nrros,Tgfbr3,Wnt1,Jun,Vasn,Creb1,Bmpr1a,Spry2,Veph1,Dkk3,Arrb2,Smad4,Cidea,Skil,Smad6,Pdpk1,Dab2,Acvr1,Fam89b,Stk11,Hpgd,Spry1,Ldlrad4,Dusp15,Rasl11b,Hspa5,Appl2,Trp53,Hipk2,Itgb6,Ptprk
GOBP_ODONTOGENESIS	0.0149985	0.233962	0.455404	1.26872	149	95	Slc34a1,Col1a1,Fgfr2,Relt,Id3,Lamb1,Car2,Col1a2,Foxc1,Adm,Fgf4,Tnc,Edn1,Bmp4,Csf3r,Aspn,Csf1,Alpl,Dmp1,Phex,Zfp422,Snx10,Ngfr,Inhba,Slc24a4,Aqp5,Wnt6,Bmpr1a,Perp,Tfap2a,Lrp6,Msx1,Lef1,Sostdc1,Bmp2,Pitx2,Smo,Smpd3,Gnao1,Traf6,Itgb6,Hand1,Bcl11b
GOBP_NEGATIVE_REGULATION_OF_SYNAPTIC_TRANSMISSION	0.0149985	0.233962	0.503389	1.3473	149	50	Drd2,Cbln1,Htr1b,Npy5r,Ager,Arc,Adipoq,Npy2r,Gnai2,Slc30a1,Pcdh17,Slc24a1,Syt4,Shank3,Adora1,Adcy8,Plk2,Fmr1,Abhd6,Syt11,Sorcs2,Grik3,Srf
GOCC_SUPRAMOLECULAR_POLYMER	0.0149985	0.233962	0.378125	1.12052	149	619	Ankrd2,Mfap2,Krt71,Abra,Tnnc1,Myh3,Gfap,Col1a1,Tppp3,Kcna5,Pstpip1,Dcx,Col4a4,Cdk1,Kif22,Dcn,Actn2,Rcsd1,Col3a1,Gtse1,Mtmr12,Cdk5rap2,Krt5,Jup,Pstpip2,Abcc9,Lrrc39,Aif1l,Nde1,Krt24,Tnnt1,Tubb2b,Ndrg1,Cldn11,Sorbs2,Col1a2,Rmdn2,Jam3,Dcdc2a,Crhbp,Krt15,Eml2,Mybph,Csrp1,Eml1,Krt14,Pdlim4,Krt8,Map7,Eml3,Col5a1,Ankrd23,Cdk5r1,Slc8a3,Myo9b,Pkp1,Incenp,Dmtn,Klhl41,Tiam1,Slc8a1,Dnai1,Col4a6,Mfap5,Col8a1,…
GOBP_POSITIVE_REGULATION_OF_LIPASE_ACTIVITY	0.015	0.233962	0.494759	1.33475	149	56	Fgfr2,Lpar1,Agtr1a,Rasgrp4,Egfr,Bdnf,Arhgap6,Rhoc,P2ry12,Fgfr1,Plin5,Sele,Apoa4,Flt1,Fgf2,Gnaq,Adra1a,Kit,Pdpk1,Txk,Pla2g5,Ccl5
GOBP_NEGATIVE_REGULATION_OF_GLIAL_CELL_DIFFERENTIATION	0.0150147	0.233962	0.631504	1.50643	147	16	Nkx6-2,Tmem98,Ldlr,Dusp10,Nog,Nf1,F2,Nr1d1,Hes1,Gpr37l1,Hes5
GOCC_PERIKARYON	0.0150985	0.234907	0.437755	1.23709	150	125	Drd2,Gjc2,Tmem100,Myo1d,Nppa,Neurog1,Crhbp,Th,Cdk5r1,Slc8a3,Ntsr1,Slc4a10,Rcvrn,Cacna1f,Ucn,Htr5a,Npff,Opn4,Rtn4r,Epha4,Ngfr,Rtn4rl1,Cpne5,Got2,Kif5a,Prph,Penk,Ngb,Ptprs,Ncdn,Cpne6,Cryab,Pdpk1,Fmr1,Sirt2,Ppp5c,Cplx1,Ddn,Dbnl,Cck,Syt11,Sorcs2,Serpini1,Kcnh1,Grik3,Cplx2,Pcsk2
GOBP_KIDNEY_EPITHELIUM_DEVELOPMENT	0.0151985	0.235739	0.446567	1.25317	151	109	Bmper,Smad3,Myc,Sfrp1,Fgfr2,Fgf1,Ret,Wnt4,Adipoq,Nog,Foxc1,Prom1,Hnf1b,Kif26b,Sall1,Bmp4,Hoxb7,Wnt11,Pbx1,Pkd1,Epha4,Heyl,Foxj1,Lzts2,Ptpro,Wnt1,Wnt6,Fgf2,Agtr2,Adamts16,Ahi1,Smad4,Smad6,Calb1,Cat,Spry1,Iqgap1,Hes1,Bmp2,Wt1,Smo,Irx2,Aqp11,Hes5,Gata3,Jag1,Epha7,Magi2,Irx3,Rarb,Pou3f3,Tacstd2,Dchs1,Myo1e,Fgf8,Fmn1,Sdc4,Tfap2b,Wnt2b,Six4
HP_AVASCULAR_NECROSIS	0.0151985	0.235739	0.495869	1.33615	151	55	Fas,Col1a1,Smad3,Fzd2,Car2,Col1a2,Zmpste24,Usb1,Wnt5a,Trpv4,Ccr1,Mefv,Cdh23,Dkc1,Fgfr1,Scarb2,Dvl3,Tlr4
HP_FUNCTIONAL_ABNORMALITY_OF_MALE_INTERNAL_GENITALIA	0.0152985	0.236928	0.440899	1.2435	152	120	Nr0b1,Ar,Slc29a3,Cftr,Kiss1r,Klhl10,Hnf1b,Zmynd15,Dnai1,Fancd2,Poc1a,Rsph1,Lrrc56,Ofd1,Dusp6,Wfs1,Cdh23,Dnah2,Ccdc40,Pkd1,Dnaaf5,Pola1,Fgfr1,Sycp2,Mrap,Ube2t,Foxj1,Spry4,Gata4,Nr3c1,Star,Sema3a,Ccno,Ccdc65,Taf4b,Eif2s3x,Fanca,Dnajb13,Anapc1,Limk1,Fance,Nr5a1,Bmp2,Wt1,Txnrd2,Dnah1
Park_2011_Coexpression_Hippocampus_Mouse_sienna3	0.0153261	0.236993	0.569941	1.43293	152	25	Cartpt,Rprm,Trh,Glra2,Meis1,Gpr83,Arhgap6
GOBP_REGULATION_OF_PROTEIN_KINASE_ACTIVITY	0.0153985	0.237171	0.378627	1.12067	153	583	Drd2,Sertad1,Arhgef5,Cartpt,Prok1,Map3k8,Hspb1,Fabp4,Cdk1,Camk2n2,Angpt1,Nppa,Efna1,Cdk5rap1,Adora2b,Ager,Sfrp1,Lpar1,Hgf,Hhex,Dusp5,Fgf1,Ibtk,Dusp10,Gadd45g,Ret,Rgn,Gadd45b,Socs3,Cd40,Ghr,Trib1,Adipoq,Gdf15,Prox1,Stap1,Fgd2,Ceacam2,Egfr,Irak2,Parp16,Dusp1,Sfrp2,Pbk,Wnt5a,Mvp,Tgfb1,Cdk5r1,Slc8a3,Tfap4,Incenp,Tiam1,Slc8a1,Ncf1,Ccnf,Grm4,Errfi1,Osbpl8,Tgfa,F2r,Bdnf,Cks2,Spred3,Erbb3,Zfyve28,Tom1l1,…
HAY_BONE_MARROW_NEUTROPHIL	0.0153985	0.237171	0.395758	1.1566	153	328	Klf4,S100a9,Ptgs2,Asgr1,Cybb,F5,Sgms2,S100a4,Fos,Dysf,Tspo,Pstpip1,Tlr2,Stx11,Tnnt1,Rbp7,Trib1,Rasgrp4,Josd2,Otud1,Rp2,Asgr2,Gm2a,Emilin2,Stac3,Dusp1,Ctsz,Tgfb1,Ncf1,Gnai2,Peli2,Padi2,Mefv,Cyba,Vnn1,Ptpn12,Dok3,Nfil3,Rin2,Dmxl2,Rab3d,Cars2,Cnpy3,Csf3r,Abracl,Rab27a,Stxbp2,Mtmr11,Gca,Inppl1,Aqp9,Rhob,Rilpl2,Kif13a,Acsl4,Ets2,Prkaca,Slc16a3,Pld3,Steap4,Cdc42ep3,Cd302,Scand1,Snx10,Ly86,Grn,Naga,Tlr4…
GOBP_ASTROCYTE_DEVELOPMENT	0.0154077	0.237171	0.543932	1.40517	153	33	S100a9,Ldlr,Ager,Tspan2,Egfr,Tnf,Pou3f2,Nf1,Grn,Tlr4,Vim,Cdk6,Nr1d1,Bace2
GOBP_COLLAGEN_BIOSYNTHETIC_PROCESS	0.0156016	0.238767	0.522122	1.37255	155	40	Col1a1,Cyp7a1,Emilin1,Wnt4,P3h4,Col5a1,Tgfb1,Errfi1,F2r,Bmp4,Larp6,Ucn,F2,Vim,Arg1,Rcn3,Arrb2,Serpinb7,Serpinh1,P3h3
GOBP_T_CELL_MEDIATED_CYTOTOXICITY	0.0156094	0.238767	0.549149	1.41043	155	31	Slc22a13,Ager,Xcl1,Ceacam2,H2-Ea,H2-M3,Rab27a,Fcgr2b,Prf1,H2-K1,Azgp1,Ceacam1,Ripk3
GOMF_NEUROPEPTIDE_RECEPTOR_BINDING	0.0156234	0.238767	0.566634	1.42954	155	26	Nts,Gal,a,Nppa,Edn1,Ucn,Mrap2,Mrap,Nmb,Ucn2,Gnas,Gnao1,Shank1
Gemma_GSE31063_Extinction_learning_timepoint_extinction.trial.low.freezing.behavior_Down	0.0156658	0.238767	0.587687	1.45011	155	21	Sfrp1,Ibtk,Slc30a7,Dock6,Fras1,Zbtb39,Rgs5,Baz2b
GOMF_TRANSPORTER_ACTIVITY	0.0156984	0.238767	0.370162	1.1025	156	851	Slc22a13,Gjb1,Slc43a1,Slc5a11,Slc18a2,Apod,Scn4a,Slc22a2,Gjc2,Slc13a3,Slc22a4,Cybb,Cpne7,Slc18a3,Flvcr2,Slc34a1,Slc17a6,Slc14a1,Fabp4,Kcnh5,Clcnkb,Htr1b,Slc6a9,Slc39a2,Slc1a5,Gabra6,Kcna5,Slc9a8,Cplx3,Slc25a16,Slc12a4,Kcnj16,Slc22a5,Kcnn3,Adamts8,Kcne4,Rhag,Abcc9,Slc29a3,Pcyox1,Fxyd4,Atp12a,Glra2,Slc3a1,Kcnj14,Gjb3,Slc35d3,Slc16a7,Slc7a13,Abcg2,Hcn2,Tmem30b,Cacng5,Steap1,Abcc10,Bsnd,Gabrq,Cftr,Sl…
HP_HEAD_TITUBATION	0.0157489	0.238767	0.681672	1.53264	150	11	Nkx6-2,Gjc2,Lama1,Tmem63a,Kif1c,Sigmar1
GOMF_MITOGEN_ACTIVATED_PROTEIN_KINASE_BINDING	0.0157567	0.238767	0.58607	1.45324	156	22	Dusp5,Dusp10,Dusp1,Dusp6,Dusp7,Ptprj,Tpr,Nfatc1,Tnip1,Arrb2,Iqgap1,Mapkapk2,Gch1
GOBP_RESPONSE_TO_FOLIC_ACID	0.0157845	0.238767	0.693755	1.53317	149	10	Folr1,Folr2,Gsn
GOBP_RESPONSE_TO_OSMOTIC_STRESS	0.0157984	0.238767	0.480801	1.31226	157	68	Tspo,Rcsd1,Relb,Slc12a2,Egfr,Map7,Th,Errfi1,Trpv4,Efhd1,Pappa2,Lrrc8a,Cln3,Tnf,Lrrc8c,Zfp36l1,Aqp9,Avp,Aqp5,Mbip,Xrcc5,Tsc22d2,Pdpk1,Capn3,Kmo,Oxt,Mlc1,Trp53,Oxsr1,Tsc22d3,Micu1,Tacr3
GOBP_CELL_CYCLE_DNA_REPLICATION	0.0157984	0.238767	0.498355	1.33767	157	52	Pola2,Pole2,Mcm7,Pold1,Pold2,Zmpste24,Dach1,Fbxo5,Prim1,Pole,Ino80,Rfc3,Donson,Pola1,Terf1,Mcm2,Mcm5,E2f7,Pcna,Mcm6
GOBP_POSITIVE_REGULATION_OF_OSSIFICATION	0.0158016	0.238767	0.521693	1.37449	157	41	Isg15,Smad3,Wnt4,Sox11,Wnt5a,Tgfb1,Slc8a1,Bmp4,Kl,Bmpr2,Tmem119,Bmpr1a,Tfap2a,Acvr1,Adgrv1,Bmp2,Ano6,Oxt
GOMF_PHOSPHOTYROSINE_RESIDUE_BINDING	0.0158016	0.238767	0.521674	1.37444	157	41	Plcg2,Socs3,Shc3,Yes1,Stap1,Shb,Ptpn3,Vav1,Cblb,Shc1,Pik3r1,Mapk3,Cblc,Sh3bp2,Hck,Fgr,Ptpn6
GOBP_REGULATION_OF_SYSTEMIC_ARTERIAL_BLOOD_PRESSURE_MEDIATED_BY_A_CHEMICAL_SIGNAL	0.0158174	0.238767	0.554182	1.41461	157	29	Avpr2,Mme,Adrb3,Agtr1a,Ctsz,Cyp11b1,F2r,Edn1,Hsd11b2,Slc2a5,Agtr2,Adra1a,Adrb1,Pcsk5
GOBP_REGULATION_OF_MORPHOGENESIS_OF_AN_EPITHELIUM	0.0158984	0.239634	0.502522	1.34279	158	49	Itgax,Ar,Sfrp1,Hgf,Fgf1,Wnt4,Nog,Wnt5a,Tbx2,Wnt5b,Bmp4,Hoxb7,Tnf
HP_CENTRAL_SCOTOMA	0.0160417	0.239738	0.572213	1.43239	159	24	Rlbp1,Gnat2,Cyp1b1,Prom1,Fdxr,Cacna1f,Atf6,Rho,Myoc
GOMF_WIDE_PORE_CHANNEL_ACTIVITY	0.0160933	0.239738	0.595282	1.45977	159	20	Gjb1,Gjc2,Gjb3,Panx1,Gjc1,Gjb4,Gjb2,Prf1,Panx3
GOBP_MESODERM_DEVELOPMENT	0.0160984	0.239738	0.473553	1.29873	160	74	Klf4,Smad3,Fgfr2,Nog,Foxc1,Sfrp2,Wnt5a,Tbx3,Bmp4,Ctdnep1,Wnt11,Zfp36l1,Eya2,Prkaca,Mest,Snai1,Rps6ka6,Bmpr2,Itgb4,Inhba,Amh,Mesp1,Pofut2,Bmpr1a,Smad4,Tbx19,Acvr1,Lef1,Jak2,Tead2,Itgb3,Hck,Smo,Srf
GOBP_SIGNAL_TRANSDUCTION_IN_RESPONSE_TO_DNA_DAMAGE	0.0160984	0.239738	0.450767	1.26049	160	103	Dyrk3,Cdk1,Chek1,Gtse1,Ndrg1,Cdk2,Zmpste24,Tfap4,Batf,Spred3,Ing4,Rint1,Cnot10,Bcl3,Cnot7,Snai1,Sfn,Casp9,Rps6ka6,E2f7,Aurka,Pla2r1,Cdc14b,Cep63,Wnt1,Pttg1ip,Pcna,E2f1,Zfp385a,Plk2,Msx1,Plk1,Bid,Myo6,Hic1,Mdm2,Tfdp2,Trp53,Hipk2,Fzr1,Cnot2,Uimc1,Rgcc,Kat5,Cnot6l,Dyrk1a,Pcbp4,Prkdc,Cnot8,Arid3a,Cdkn1a,Cradd,Cd44,Mdm4
GOBP_GENITALIA_MORPHOGENESIS	0.0161002	0.239738	0.692915	1.53131	152	10	Ar,Neurog1,Klhl10,Tifab,Sycp2,Lrp6
GOBP_POTASSIUM_ION_IMPORT_ACROSS_PLASMA_MEMBRANE	0.0161016	0.239738	0.517959	1.36756	160	42	Slc12a4,Kcnj16,Abcc9,Atp12a,Kcnj14,Hcn2,Slc12a2,Slc12a9,Slc12a8,Kcnj13,Kcnh2,Atp1a4,Kcnk9,Atp1a1,Atp1a3
GOBP_IMMUNE_RESPONSE_TO_TUMOR_CELL	0.0161207	0.239738	0.664918	1.51905	155	12	Slc22a13,Ceacam2,Prf1,H2-K1,Ceacam1
GOBP_C4_DICARBOXYLATE_TRANSPORT	0.016163	0.239738	0.578127	1.44012	160	23	Slc13a3,Slc1a5,Slc12a2,Ntsr1,Lrrc8a,Lrrc8c,Slc25a18,Slc25a13
GOBP_REGULATION_OF_LIPID_BIOSYNTHETIC_PROCESS	0.0161984	0.239738	0.421983	1.20738	161	168	Ptgs2,Sphk1,Nr0b1,Mlxipl,Tspo,Rdh10,Ldlr,Cyp7a1,Ccdc3,Fgf1,Wnt4,Rgn,Adipoq,Prox1,C3,Ceacam2,Sp1,Htr2c,Adm,Ormdl3,Srebf1,Mfsd2a,Ctdnep1,Mid1ip1,Tnf,Slc45a3,Erlin1,Slc27a1,Atp1a1,Idh1,Snai1,Tm7sf2,Plin5,Pdk4,Avp,Apoa4,Egr1,Prkab2,Ceacam1,Star,Fam3a,Creb1,Anxa1,Bmp5,Gfi1,Dkk3,Acadvl,Fgfr4,Nr1d1,Adgrf5,H6pd,Thrsp,Nr5a1,Gpld1,Abca2,Insig1,Bmp2,Abhd6,Smpd2,Nsmaf,Smpd3,Acacb,Apob,Sphk2,Mbtps2,Prkaa2,Eif…
GOMF_HEPARIN_BINDING	0.0161984	0.239738	0.445084	1.25013	161	111	Postn,Adamts1,Col25a1,Sfrp1,Adamts8,Fgfr2,Fgf1,Clec3b,Nrp2,Nrp1,Aoc1,Cel,Lpl,Col5a1,Pcolce2,Fgf4,Adgrg1,Bmp4,Hbegf,Pcsk6,F2,Rtn4r,Fgfr1,Fstl1,Rtn4rl1,Serpinc1,Rpl22,Tgfbr3,Cxcl5,Fgf2,Serpind1,Fgfr4,Ptprs,Mmp7,Col13a1,Slit1,Zfp146,Col11a1,Cxcl10,Gpnmb,Adamts15
MANNO_MIDBRAIN_NEUROTYPES_HPROGFPL	0.0161984	0.239738	0.408078	1.18069	161	232	Ddc,Nuf2,Cdk1,Kif22,Hjurp,Chek1,Gtse1,Ak4,Bard1,Fam83d,Dsg2,Mcm7,Fzd2,Cdk2,Jam3,Trim59,Prom1,Cnn2,Wnt7a,Sfrp2,Pbk,Wnt5a,Fbxo5,Aass,Chn2,Fzd1,Sall1,Slc39a8,Ranbp1,Atad5,Lrp2,Cdc25a,Rfc3,Zfp36l1,Sgo2a,Lsm4,Mki67,Pttg1,Igfbp2,Spag5,Mest,Tk1,Mcm2,Hk2,Gpc4,Cenpe,Vim,Ube2t,Aurka,Ptpro,Wnt1,Birc5,Zfp36l2,Lgi1,Mcm6,Veph1,Ccdc8,Dlgap5,Lmnb1,Eef1d,Fbln1,Tmpo,Ajuba,Smad6,Plk1,Cdk6,Aurkb,Mcm3,B3gnt5,Tff3,Prc…
GOBP_INTERMEDIATE_FILAMENT_BASED_PROCESS	0.0162065	0.239738	0.531992	1.38472	161	36	Krt71,Gfap,Krt14,Pkp1,Des,Dnajb6,Krt25,Bfsp1,Vim,Dsp,Erbin,Evpl,Prph,Sync,Mtm1
DURANTE_ADULT_OLFACTORY_NEUROEPITHELIUM_GLOBOSE_BASAL_CELLS	0.0162276	0.239738	0.567486	1.42675	161	25	Calb2,Rprm,Tubb2b,Rbp1,Sox11,Gng8,Emx2
GOBP_CENTRAL_NERVOUS_SYSTEM_DEVELOPMENT	0.0162984	0.239738	0.372281	1.10688	162	755	S100a9,Nkx6-2,Drd2,Nnat,Ccdc141,Apod,Nkx2-2,Gjc2,Sox10,Myrf,Sphk1,Aspa,Cbln1,Nr0b1,Dnajb1,Tmem98,Klk6,Mog,Aldh1a2,Erbb4,Dcx,Hapln2,Rps6ka3,Cttnbp2,Tlr2,Cnp,Myo1d,Egr2,Zic4,Htr6,Col3a1,Ldlr,Ak4,Cdk5rap1,Cdk5rap2,Ager,Zic3,Sfrp1,Fgfr2,Lpar1,Mag,Mobp,Fa2h,Actl6b,Nde1,Tctn1,Dusp10,Id3,Wnt4,Atf5,Gsn,Pafah1b3,Shc3,Ugt8a,Lamb1,Prox1,Bbs7,Tspan2,Nog,C3,Mbp,Foxc1,Nrp2,Eml1,Egfr,Trpc4,Sox11,Adgrl2,Wnt7a,Sf…
GOBP_MUSCLE_TISSUE_DEVELOPMENT	0.0162984	0.239738	0.400107	1.16482	162	280	Igfbp5,Tnnc1,Fos,Aldh1a2,Erbb4,Sgcg,Dcn,Actn2,Egr2,Smad3,Fgfr2,Dsg2,Bves,Sorbs2,Prox1,Nog,Lemd2,Foxc1,Csrp1,Sox11,Myf6,Zmpste24,Stac3,Wnt5a,Tgfb1,Tbx2,Klhl41,Slc8a1,Fhl2,Gpcpd1,Fgf3,Erbb3,Hmg20b,Ddx17,Tbx3,Cacybp,Edn1,Bmp4,Akap13,Lrp2,Zfp689,Tiparp,Ctdp1,Igsf8,Myh14,Eya2,Gjc1,Sap30,Mef2a,Nf1,Popdc3,Tnnt2,Gli1,Fbxo22,Heyl,Klhl40,Gata6,Gtf3c5,Dsp,Calr,Klf5,Neb,Gata4,Egr1,Tgfbr3,Mesp1,Shox2,Creb1,Fg…
HP_DECREASED_TESTICULAR_SIZE	0.0162984	0.239738	0.453234	1.26346	162	96	Cyp11a1,Ccdc141,Sox10,Nr0b1,Fam111a,Slc29a3,Cftr,Kiss1r,Klhl10,Lhx4,Zmynd15,Ddb2,Dusp6,Dmxl2,Ctdp1,Satb2,Dkc1,Xpa,Pola1,Fgfr1,Pmm2,Cyp17a1,Spry4,Gata4,Sema3a,Flrt3,Taf4b
GOBP_EPITHELIAL_CELL_DEVELOPMENT	0.0163984	0.239738	0.423021	1.20688	163	158	Nkx2-2,Exph5,Hapln2,Ar,Onecut1,Adipoq,Prox1,Wnt7a,Wnt5a,Six3,Ros1,Adamtsl4,Met,Tprn,Cldn3,Wnt5b,Onecut2,Ift74,Clic4,Bmp4,Tnf,Spint2,Ccdc88c,Tjp2,Rilpl2,Ezr,Bfsp1,Sfn,Tmem79,Vim,St14,Foxj1,Klf5,Fosl2,Pax6,Bmp5,Hsd17b4,Vezf1,Ptprs,Rap2c,Bmp15,Pdpk1,Cdk6,Rarg,Gsk3a,Dmrt1,Pof1b,Tnmd,Iqgap1,Pgr,Dact2,Smo,Sec24b,Rab13,Msn,Tjp1,Rfx3,Bcl11b,Spdef,Jag1,Gpr4,Rdx,Cxcr4,Myd88,Magi2,Flna,Rarb,Crygb,S1pr2,F2rl…
GOBP_BEHAVIOR	0.0163984	0.239738	0.387193	1.13856	163	423	Drd2,Sncg,Slc18a2,Gal,Cartpt,Neto1,a,Htr1b,Gatm,Fos,Tspo,Tlr2,Cnp,Egr2,Npy5r,Ldlr,Ager,Trh,Mbd5,Efnb3,Arc,Rasd2,Gpr37,Mme,Gpr88,Nr4a3,Neurog1,Grp,Gdf15,Crhbp,Cebpb,Egfr,Gm2a,Zmpste24,Gng8,Htr2c,Th,Dach1,Tifab,Npy2r,Slc8a3,Ntsr1,Npy1r,Ormdl3,Cux2,Slc4a10,Mfsd2a,Kalrn,Npas2,Bdnf,Casr,Nlgn1,Meis2,Cln3,Pitx3,Sgk1,Npas1,Tpgs1,Cdh23,C1ql1,Ucn,Atxn1,Hrh1,Myh14,Klk8,Opn4,Nf1,Gjb4,Pcdh17,Epha4,Chrnb2,Thra…
GOBP_LIPID_EXPORT_FROM_CELL	0.0163984	0.239738	0.472878	1.29688	163	74	Gal,Npy5r,Trh,Slc12a2,Agtr1a,Ntsr1,Hrh3,Spp1,Edn1,Nos2,Pla2g10,Ppfia2,Tnfrsf11a,Inhba,Cyp19a1,Avp,Grm7,Ghrl,Agtr2,Adora1,Ppfia1,Ptges,Cplx1,Cck,Kmo,Oxt,Tmf1,Gls
Astrocyte_All_Cahoy_JNeuro_2008	0.0163984	0.239738	0.503211	1.34348	163	48	Gfap,Slc14a1,Papss2,Fzd2,Cyp4f15,Egfr,Cth,Tnc,Slc4a4,Slc15a2,Hapln1,Slc25a18,Cybrd1,Cyp4f14,Acsbg1
GOBP_CELLULAR_RESPONSE_TO_CAMP	0.0164016	0.239738	0.510058	1.3545	163	45	Igfbp5,Hcn2,Adipoq,Cftr,Crhbp,Slc8a3,Dmtn,Slc8a1,Slc5a5,Zfp36l1,Aqp9,Ezr,Slc26a6,Star,Penk,Hcn1,Cps1,Hspa5,Wt1,Nox4,Aanat,Kcnq1
HP_MEDIAN_CLEFT_LIP_AND_PALATE	0.0164457	0.240036	0.658036	1.52318	159	13	Fzd2,Lhx4,Wnt5a,Six3,Dvl3
GOBP_LONG_CHAIN_FATTY_ACID_METABOLIC_PROCESS	0.0164984	0.240459	0.465666	1.2848	164	81	Ptgs2,Cyp2f2,Acsm5,Cyp2j6,Cyp4f13,Cyp1b1,Tbxas1,Slc27a3,Gstm4,Cyp1a2,Pnpla3,Cyp2c39,Cyp2s1,Pla2g10,Cyp4f14,Acsl4,Acsbg1,Slc27a1,Mapk3,Cyp2c38,Ptgs1,Ptgis,Cyp2c29,Hacl1,Hsd17b4,Adtrp,Aig1,Ptges,Cyp1a1,Hpgd,Gstm7,Cpt2,Asah2,Ephx2
HP_SYNOSTOSIS_INVOLVING_BONES_OF_THE_LOWER_LIMBS	0.0165963	0.241539	0.594573	1.45803	164	20	Myh3,Tbx4,Fgfr2,Nog,Sall1,Ofd1,Fgfr1,Tnni2,Fbln1
GOCC_TERTIARY_GRANULE	0.0166983	0.242676	0.446434	1.25215	166	108	Itgax,Cybb,Gpr84,Tbc1d10c,Enpp4,Mmp8,Stbd1,Ceacam2,Cnn2,Pkp1,Stxbp3,Lgals3,Cyba,Serpinb12,Dok3,Ptprb,Stxbp2,Diaph1,Camp,Idh1,Cant1,Dsp,Lamp2,Ceacam1,Vamp8,Cstb,Pgm1,Armc8,Cd53,Rap2c,Tmem63a,Pld1,Dbnl,Olr1,Copb1,Ano6,Fcer1g,Cd300a,Ptpn6,Ubr4,Itgb2
GOBP_OXIDATIVE_DEMETHYLATION	0.0167948	0.243432	0.617325	1.48228	165	17	Cyp1a2,Alkbh2,Cyp2c39,Alkbh3,Cyp2c38,Alkbh1,Cyp3a11,Fto,Cyp2c29
GOBP_PHOSPHATIDYLINOSITOL_3_KINASE_SIGNALING	0.0167983	0.243432	0.439898	1.24008	167	119	Klf4,Erbb4,Angpt1,Dcn,Prr5l,Hgf,Kdr,Ceacam2,Egfr,Gab1,Ncf1,Pip5k1c,Cryba1,F2r,Erbb3,Edn1,Tnf,Pik3ip1,Zfp36l1,Pik3r1,Nf1,F2,Fgfr1,Mapk3,Unc5b,Plekha1,Flt1,Sema4d,Ceacam1,Fgf2,Pear1,Ier3,Myoc,Kit,Prr5,Jak2,Ccl5,Sirt2,Cat,Pik3ca,Dab2ip,Tek,Fgr,Ptpn6,Wnt16,Pik3cd,Myo16,Cd28,Gata3,Gper1,Csf3
GOBP_EMBRYO_DEVELOPMENT	0.0168983	0.244129	0.372586	1.10734	168	738	Folr1,Klf4,Mfap2,Myh3,Tbx4,Sox10,Col7a1,Tmem100,Col1a1,Lpar6,Aldh1a2,Erbb4,Cdk1,Angpt1,Lama1,Efna1,Mmp8,Smad3,Rdh10,Ar,Zic3,Sfrp1,Alx1,Fgfr2,Dusp5,Klf2,Gjb3,Vasp,Tctn1,Nr4a3,Fzd2,Tubb2b,Ret,Id3,Wnt4,Ptprr,Tbc1d32,Neurog1,Tle6,Socs3,Adipoq,Kdr,Phldb2,Lamb1,Prox1,Bbs7,Nog,Mbp,Foxc1,Nrp2,Leo1,Cebpb,Scel,Krt8,Sox11,Myf6,Hsd17b2,Wnt7a,Dusp1,Sfrp2,Chst11,Wnt5a,Col5a1,Tgfb1,Th,Tifab,Scrib,C6,Cdk5r1,Six3…
Meckes_2018_WKYvsF344_Downregulated_HC	0.0168983	0.244129	0.391579	1.14724	168	360	Serinc2,Plekhh1,Hmgcs2,Gal,Npr1,Ermn,F5,Mlf2,Trappc6a,C1qtnf2,Homer3,Nppa,Smad3,Ninj2,Lcat,Papss2,Abca8a,Fgfr2,Mobp,Fam83d,Sez6l,Gcnt1,Apbb1ip,Glra2,Tnnt1,Tubb2b,Id3,Wnt4,P3h4,Atp13a5,Alas2,Tspan2,Dcaf6,C3,Eml1,Col8a2,Rbp1,Krt8,Fbln2,H2-T24,Gypc,Itga7,E2f2,H2-Ea,Kalrn,Gpcpd1,Filip1,Dnajb6,Cirbp,Cebpd,Kctd4,Rab3d,Tiparp,Hapln1,Larp6,Fntb,Mtmr11,Nmnat1,Atp1a1,Pmel,Popdc3,Medag,Rgs5,Uxt,Rtn4rl1,Fgl2…
HP_PALPEBRAL_EDEMA	0.0169186	0.244129	0.551492	1.40774	168	29	Col1a1,Abcc9,Slc29a3,Gsn,Znhit3,Smchd1,Col5a1,Rin2,Kat6a,Cdh11,Shank3
GOBP_POSITIVE_REGULATION_OF_HEART_RATE	0.0169986	0.244934	0.593861	1.45628	168	20	Nppa,Adm,Edn1,Scn3b,Ada,Adra1a,Rgs4,Adrb1,Gch1,Tacr3,Kcnq1
GOBP_NEGATIVE_REGULATION_OF_HEMOPOIESIS	0.0171983	0.24746	0.469954	1.29128	171	76	Cartpt,Myc,Sfrp1,Trib1,Adipoq,Tnfsf4,Ceacam2,Gata2,Bmp4,H2-M3,Lrrc17,Fcgr2b,Pik3r1,Tlr4,Inhba,Fgl2,Inha,Foxj1,Fstl3,Ceacam1,Jak3,Gpr68,Cul4a,Anxa1,Tmem176b,Cdk6,Pirb,Runx3,Fbxo7,Il2
HP_PERIVENTRICULAR_WHITE_MATTER_HYPERDENSITIES	0.0172577	0.247751	0.689671	1.52414	163	10	Cnp,Actl6b,Gm2a,Mmachc
GOBP_NEGATIVE_REGULATION_OF_FATTY_ACID_METABOLIC_PROCESS	0.0172673	0.247751	0.576848	1.43693	171	23	Slc22a13,Cyp7a1,Ceacam2,Mfsd2a,Erlin1,Plin5,Ceacam1,Acadvl,Insig1,Appl2,Acacb,Acadl,Wdtc1
GOBP_TERPENOID_METABOLIC_PROCESS	0.0173983	0.249277	0.457006	1.27042	173	91	Hmgcs2,Rlbp1,Aldh1a2,Rpe65,Rdh10,Cyp1b1,Rbp1,Egfr,Rdh14,Lpl,Cyp1a2,Dgat1,Lrp2,Cyp2c39,Cyp2s1,Bco1,Retsat,Gpc4,Cyp2c38,Apoa4,Rho,Adh7,Cyp3a11,Star,Akr1b8,Rdh13,Cyp2c29,Rbp2,Aldh1a1,Lrat,Cyp1a1,Rarres2,Plb1
GOBP_AXIS_ELONGATION	0.0174681	0.249652	0.576328	1.43564	173	23	Rdh10,Sfrp1,Fgfr2,Fgf1,Sfrp2,Wnt5a,Tnc,Bmp4,Wnt11,Spry2,Lrp6,Spry1
GOBP_REGULATION_OF_EXTRACELLULAR_MATRIX_ASSEMBLY	0.0174793	0.249652	0.646135	1.5127	170	14	Smad3,Emilin1,Phldb2,Tgfb1,Phldb1,Has2
GOBP_ACIDIC_AMINO_ACID_TRANSPORT	0.0174983	0.249652	0.486144	1.31806	174	61	Slc17a6,Npy5r,Per2,Trh,Slc12a2,Ntsr1,Hrh3,Lrrc8a,Lrrc8c,Slc6a13,Slc25a18,Ppfia2,Avp,Grm7,Slc25a13,Adora1,Ppfia1,Slc7a11,Cplx1,Cck,Kmo,Slc38a7,Gls
GOBP_NEUROTRANSMITTER_TRANSPORT	0.0175982	0.250023	0.419761	1.20328	175	177	Drd2,Sncg,Slc18a2,Slc22a2,Slc18a3,Slc17a6,Htr1b,Ddc,Slc6a9,Cplx3,Per2,Stx11,Gabrq,Stx2,Slc6a2,Wnt7a,Rims2,Th,Hrh3,Pip5k1c,Grm4,Stxbp3,Nlgn1,Stxbp2,Slc6a13,Ppfia2,Slc30a1,Sv2c,Syt8,Tacr2,Syt4,Sncaip,Slc6a11,Trim9,Nrxn2,Ppfia1,Syt6,Adra1a,Cacnb2,Camk2a,Rph3a,Vps18,Cspg5,Fmr1,Doc2b,P2ry1,Cplx1,Itgb3,Syp,Kmo,Park7,Ncs1,Syt11,Cask,Prkcb,Cplx2,Chrna5,Rab3b,Unc13c,Slc6a8,Ica1,Gper1,Drd1,Slc32a1,Sv2a,Chr…
GOBP_NEGATIVE_REGULATION_OF_CELL_DEVELOPMENT	0.0175982	0.250023	0.429459	1.21932	175	141	Nkx6-2,Postn,Sox10,Tmem98,Fstl4,Tspo,Cers2,Ldlr,Mag,Efnb3,Dusp10,Nog,Nrp1,Sox11,Wnt7a,Wnt5a,Cdk5r1,Dmtn,Spp1,Pitx3,Ap1ar,Ascl2,Tnf,Sema6a,Nf1,F2,Rtn4r,Ngfr,Sema3d,Spry4,Sema4d,Pax6,Trim11,Sorl1,Sema3a,Bmpr1a,Ptprs,Fbln1,Nr1d1,Gsk3a,Sirt2,Hes1,Gpr37l1,Trpc5,Appl2,Trp53,Pthlh,Dicer1,Hes5,B2m,Sema4b,Epha7,Tacstd2,Ccl11,Brinp1,Actn4,Sema6b,Nppc,Daam2,Ptn,Sema3f,Pten,Meltf,Il6,Syngap1,Arhgdia,Draxin,S…
GOCC_BRUSH_BORDER	0.0175982	0.250023	0.467979	1.28698	175	77	Folr1,Slc34a1,Cdhr5,Myo1d,Slc22a5,Slc3a1,Mme,Abcg2,Slc34a3,Cdhr2,Lrp2,Lima1,Espn,Myh14,Cybrd1,Slc2a2,Dcxr,Ezr,Gna12,Slc5a1,Slc26a6,Add3,Atp6v0a4,Slc26a4,Amn,Ush1c,Slc7a11,Slc11a2,Slc9a3,Plb1,Car4,Pdzk1,Abcc2,Slc17a3
HP_ABNORMAL_URINE_PHOSPHATE_CONCENTRATION	0.0176459	0.250349	0.56947	1.42552	175	24	Slc34a1,Gatm,Slc34a3,Enpp1,Casr,Inppl1,Slc2a2,Dmp1,Phex
GOBP_REGULATION_OF_LIPASE_ACTIVITY	0.0176982	0.250741	0.472937	1.29524	176	72	Fgfr2,Lpar1,Agtr1a,Rasgrp4,Egfr,Lpl,Bdnf,Arhgap6,Rhoc,P2ry12,Pcsk6,Fgfr1,Angptl8,Plin5,Sele,Apoa4,Flt1,Pla2r1,Fgf2,Anxa1,Gnaq,Adra1a,Kit,Pdpk1,Txk,Rgs2,Pla2g5,Ccl5
Gemma_GSE61301_Gene_expression_of_7_day_combinatorial_yohimbine_and_imipramine_treated_rat_hippocampi_treatment_yohimbine_imipramine_Down	0.0179269	0.253627	0.560897	1.41507	178	26	Myh3,Nxph4,Igsf1,Susd2,Grp,Rassf9,Zscan10,Slc25a18,Mrm2
GOBP_CHEMOKINE_C_X_C_MOTIF_LIGAND_2_PRODUCTION	0.0179875	0.253927	0.65365	1.51302	174	13	Klf4,Postn,Mbp,Lpl,Tnf,Tlr4
DESCARTES_FETAL_EYE_STROMAL_CELLS	0.0179982	0.253927	0.474448	1.29737	179	70	Postn,Col1a1,Omd,Dcn,Kdelr3,Col3a1,Col14a1,Emilin1,Col1a2,Fmod,Slc6a2,Sfrp2,Col5a1,Adamtsl4,Mfap5,Emx2,Itgbl1,Aspn,Medag,Sparc,Inhba,Vasn,Penk,Itgb3,Mmp19,Sult1e1,Pdgfrl,Pthlh,Adamts4,Alx3,Pcdh18,Prrx2,Tnfaip6,Chrd,Car12,Scara5,C1qtnf7,Cxcl12
HP_ABNORMAL_ARACHNOID_MATER_MORPHOLOGY	0.0180705	0.254593	0.57561	1.43385	179	23	Fgfr2,Nek1,Rttn,Ofd1,Pus3,Pkd1,Fgfr1,Puf60,Shank3
GOBP_SODIUM_ION_HOMEOSTASIS	0.0181018	0.254681	0.50519	1.34381	180	46	Drd2,Npr1,Atp12a,Slc12a2,Agtr1a,Slc8a1,Cyp11b1,Gnai2,Edn1,Atp1a4,Cyp4f14,Atp1a1,Atp1a3,Avp,Agtr2,Adora1,Atp1b2,Nedd4l
ZHONG_PFC_C1_NEUROD1_POS_EXCITATORY_NEURON	0.0181763	0.255328	0.583133	1.43888	180	21	Hspa1a,Calb2,Arl4d,Nxph4,Abracl
Gemma_GSE10415_7_Brain_Regions_in_20_Inbred_Strains_of_Laboratory_Mice_StrainOrLine_PERA.EiJ_Up	0.0181982	0.255328	0.372185	1.10614	181	738	Klf4,Tepsin,Serinc2,Plekhh1,Ccdc71,Gfap,Sphk1,Aspa,Tdo2,Col7a1,Trappc6a,Gpr84,Dnajb1,Tmem98,Cd82,Col1a1,Ica1l,Phlda3,Dcn,Dbr1,Carhsp1,Cers2,Cmtm3,Dlk1,Shmt1,Prss36,Adora2b,Gnat2,Ar,Myc,Prr5l,Pde8a,Lpar1,Mag,Mobp,Cd9,Acss1,Atf5,Ccdc163,Gsn,Copz2,Ndrg1,Pafah1b3,Cyp4f15,Atp10d,Col1a2,Dcaf6,Sfrp5,Lrrc1,Cand2,Sumf1,Abhd17b,Irak2,Adgrl2,Ppp1r1c,Psat1,Tbxas1,Eml3,Fcgrt,Gstm4,Ctsz,Upk1b,Dennd2a,Fbxo5,Alg…
GOBP_MUSCLE_ATROPHY	0.018252	0.255696	0.676277	1.52051	174	11	Gatm,Gsn
GOMF_S100_PROTEIN_BINDING	0.0182958	0.255696	0.652981	1.51147	177	13	Ager,Fgf1,Cacybp,Ezr,Anxa2,S100a6,Kcnk3,Iqgap1
GOBP_TISSUE_REGENERATION	0.0183	0.255696	0.490759	1.32396	182	56	Apod,Postn,Klk6,Erbb4,Ninj2,Cd9,Dusp10,Gsn,Igfbp1,Myf6,Wnt7a,Ptpn12,Tarbp2,Klf5,Gata4,Anxa1,Txk,Capn3
GOBP_RESPONSE_TO_BACTERIUM	0.0183982	0.256317	0.387938	1.13943	183	399	S100a9,Plcg2,Bdkrb1,Fabp4,Isg15,Hmcn1,Fos,Tspo,Rps6ka3,Tlr2,Cxcl2,Cnp,Dcn,Wfdc2,Slc22a5,Ptger4,Fgfr2,Lalba,Ifi44,Dusp10,Cd40,Trib1,Adipoq,Tnfsf4,C3,Cebpb,Stap1,Irak2,Cd180,Adgrl2,Wnt5a,Lpl,Tgfb1,Upk1b,Reg3g,Th,Adm,Cyp1a2,Sgms1,Gzma,F2r,Pgc,Zg16,Tnip2,Ccl20,Wfdc5,Lypd8,Cyba,Edn1,Slc17a5,Pck2,Csf2rb2,Jchain,Il13,Nos2,Tnf,Serpinb9,Alpl,Lbp,Shc1,Tnfrsf11a,Fcgr2b,Camp,F2,Sparc,Rnf5,Bcl3,Ldoc1,Ly86,Grn…
GOMF_ACTIVE_ION_TRANSMEMBRANE_TRANSPORTER_ACTIVITY	0.0183982	0.256317	0.421796	1.20485	183	162	Slc5a11,Slc18a2,Slc22a2,Slc13a3,Slc22a4,Slc34a1,Slc6a9,Slc9a8,Slc12a4,Atp12a,Slc16a7,Abcc10,Slc12a2,Slc34a3,Slc6a2,Slc12a9,Slc12a8,Slc8a3,Slc8a1,Slc4a10,Mfsd2a,Slc5a5,Slco5a1,Slc36a1,Slc4a4,Slc39a8,Slc15a2,Atp1a4,Slc17a5,Slc22a8,Slc6a13,Slc45a3,Slc4a2,Slc22a7,Atp1a1,Slc4a1,Slc24a1,Atp1a3,Slco1c1,Slc5a1,Slc26a6,Slc24a4,Slc6a11,Slc26a4,Slc33a1
HU_FETAL_RETINA_HORIZONTAL	0.0184203	0.256317	0.549063	1.40154	183	29	Nnat,Mgarp,Onecut1,Tubb2b,Prox1,Cacng3,Onecut2,Ptf1a,Rorb,Syt4,Pax6,Tfap2a
GOBP_MESODERMAL_CELL_DIFFERENTIATION	0.0184905	0.256757	0.605441	1.46375	182	18	Klf4,Fgfr2,Sfrp2,Bmp4,Eya2,Itgb4,Inhba,Mesp1,Bmpr1a,Itgb3
GOBP_REGULATION_OF_GLUCOCORTICOID_METABOLIC_PROCESS	0.0185205	0.256757	0.687209	1.5187	175	10	Gal,Wnt4,Atp1a1,Bmp5,Dkk3,H6pd,Bmp2,Stub1
HP_DECREASED_CIRCULATING_CORTISOL_LEVEL	0.0185278	0.256757	0.559647	1.41192	184	26	Cyp11a1,Nr0b1,Cyp17a1,Mrap,Star,Tbx19,Qrsl1,Gatb,Pik3ca,Txnrd2,Smo,Nfkb2
GOBP_P38MAPK_CASCADE	0.0186019	0.25741	0.520937	1.36605	185	39	Sphk1,Ager,Hgf,Rell1,Dusp10,Gadd45g,Gadd45b,Dusp1,Ncf1,Zfp36l1,Ezr,Per1,Mapkapk2,Bmp2,Mink1,Dab2ip,Cyld
HP_PROTRUSIO_ACETABULI	0.0186257	0.25741	0.686562	1.51727	176	10	Col1a1,Smad3,Col1a2
GOBP_EPITHELIAL_TUBE_BRANCHING_INVOLVED_IN_LUNG_MORPHOGENESIS	0.0186784	0.257481	0.582262	1.43673	185	21	Lama1,Rdh10,Fgfr2,Tnc,Bmp4,Tnf,Spry2,Hhip,Spry1
HP_APLASIA_HYPOPLASIA_OF_THE_LUNGS	0.0186981	0.257481	0.447052	1.25011	186	103	Myh3,Myrf,Slc18a3,Bmper,Dlk1,Ret,Mks1,Wnt4,Agtr1a,Zmpste24,Psat1,Alg9,Itga7,Klhl41,Nek1,Evc,Fras1,Trpv4,Donson,Dok7,Gli1,Chrng,Klhl40,Gata6,Neb,Chrnd,Cspp1,Cep120,Adgrg6,Slc25a24,Wt1,Cdc45,Smo,Pex1,Bcor,Fgf20,Aars2,Greb1l,Pth1r,Flna,Invs,Rarb,Lifr,Dhcr7,Dync2li1,B3galt6,Lmna,Ift80,Fgfr3,Chrna1,Vangl1,Musk,Gle1,Trip4,Tapt1,Wdr19
DURANTE_ADULT_OLFACTORY_NEUROEPITHELIUM_OLFACTORY_HORIZONTAL_BASAL_CELLS	0.018707	0.257481	0.652329	1.50997	181	13	Igfbp5,Krt5,Myc,Krt15
GOBP_RESPONSE_TO_PEPTIDE_HORMONE	0.0187981	0.257545	0.389708	1.14192	187	364	Cyp11a1,Igfbp5,Gal,Gh,Cybb,Slc34a1,Col1a1,Rpe65,Mgarp,Tlr2,Tnfsf10,Actn2,Egr2,Vps13c,Stat5a,Mbd5,Hhex,Gcnt1,Prl,Nr4a3,Socs3,Ghr,Adipoq,Igfbp1,Qdpr,Gdf15,Agtr1a,Car2,Timp1,Reg1,Crhbp,Ceacam2,Sp1,Insrr,Slc30a10,Gab1,Lpl,Reg3g,Th,Cdo1,Adm,Pnpla3,Srebf1,Cyp11b1,Errfi1,Osbpl8,Gnai2,Socs2,Enpp1,Stxbp3,Cacybp,Edn1,Pck2,Inhbb,Stc2,Nck1,Inppl1,Zfp36l1,Shc1,Phex,Trim16,Slc27a1,Prkaca,Pik3r1,Sparc,Kl,Gjb2,H…
GOCC_BASEMENT_MEMBRANE	0.0187981	0.257545	0.475398	1.29867	187	69	Adamts1,Col7a1,Hmcn1,Col4a4,Lama1,Mmrn2,Lamb1,Timp1,Col8a2,Col5a1,Col4a6,Fras1,Col8a1,Ntn5,Tnc,Nid2,Sparc,Itgb4,Vwa1,Erbin
UEDA_CENTRAL_CLOCK	0.0187981	0.257545	0.466481	1.28286	187	77	Hspa1a,Igfbp5,Dnajb1,Dlk1,Fabp7,Per2,Gadd45g,Gadd45b,Dusp1,Sfrp2,P4ha1,Tuba8,Man2a1,Nfil3,Sgk1,Rab34,Per1,Avp,Plekha1,Dbp,Bmpr1a,Plk2,Rbm3,Smpdl3a,Rasl11b,Hspa5,Bckdhb,Syt17,Cmbl,Rpn2,Ubfd1,Rasd1,Blcap
Cembrowski_HippoSeq_ca2__VS__ca3_d-ca3_v	0.0188132	0.257545	0.545297	1.39642	187	30	Fgf5,Ccdc3,Dusp5,Cacng5,Eepd1,Cacna2d3,Stard5,Lrrc8c,Rgs5,Adcy5,Camk4,Fgf2,Sostdc1,Vit
GOMF_ORGANIC_ACID_TRANSMEMBRANE_TRANSPORTER_ACTIVITY	0.0188981	0.258359	0.437643	1.23334	188	118	Slc22a13,Slc43a1,Slc22a2,Slc13a3,Slc22a4,Slc17a6,Slc6a9,Slc1a5,Slc3a1,Slc16a7,Slc7a13,Abcg2,Ceacam2,Mfsd2a,Slc36a1,Slc19a2,Slc6a13,Slc38a3,Slc38a6,Slc25a18,Aqp9,Slc38a5,Slc27a1,Slc16a3,Slc7a5,Slco1c1,Slc26a6,Slc6a11,Ceacam1,Slc26a4,Slc25a13,Slco1a5,Slc7a11,Slc16a6,Slc3a2,Slc38a7,Abcc2,Slc7a1,Slc7a7,Slc7a10,Slc46a1,Slc7a4,Slc32a1,Slc7a6,Slc26a1
GOBP_CRANIAL_NERVE_MORPHOGENESIS	0.0190206	0.259684	0.613751	1.4737	187	17	Egr2,Neurog1,Nrp2,Tifab,Plxna4,Chrnb2,Sema3a,Tfap2a
GOBP_GASTRULATION	0.0191981	0.260371	0.431461	1.22184	191	131	Klf4,Col7a1,Mmp8,Smad3,Sfrp1,Fgfr2,Dusp5,Nr4a3,Adipoq,Phldb2,Lamb1,Nog,Mbp,Foxc1,Leo1,Dusp1,Sfrp2,Wnt5a,Col5a1,Itga7,Phldb1,Col8a1,Wnt5b,Bmp4,Wnt11,Eya2,Tgif2,Prkaca,Nat8f1,Snai1,Bmpr2,Itgb4,Inhba,Gata6,Lrp5,Mesp1,Pofut2,Bmpr1a,Lrp6,Smad4,Tbx19,Acvr1,Lef1,Col11a1,Itgb3
GOBP_CARDIAC_MUSCLE_CELL_DIFFERENTIATION	0.0191981	0.260371	0.464862	1.28166	191	80	Actn2,Bves,Sorbs2,Prox1,Zmpste24,Tgfb1,Slc8a1,Fhl2,Tbx3,Cacybp,Edn1,Bmp4,Akap13,Ctdp1,Mef2a,Gata6,Calr,Neb,Gata4,Mesp1,Shox2,Agtr2,Arrb2,Smad4,Adra1a,Rgs4,Acvr1,Alpk3,Rgs2,Fhod3,Gsk3a,Bmp2,Nrap,Wt1
GOBP_ANION_TRANSMEMBRANE_TRANSPORT	0.0191981	0.260371	0.386825	1.13708	191	416	Folr1,Slc43a1,Slc5a11,Slc22a2,Slc13a3,Slc22a4,Slc34a1,Slc17a6,Slc14a1,Clcnkb,Slc6a9,Slc1a5,Gabra6,Slc9a8,Slc12a4,Folr2,Slc22a5,Arpp19,Per2,Adamts8,Rhag,Slc29a3,Pcyox1,Glra2,Slc3a1,Slc35d3,Slc16a7,Slc7a13,Nr4a3,Abcc10,Bsnd,Adipoq,Gabrq,Cftr,Slc12a2,Car2,C3,Clcn1,Slc12a9,Slc12a8,Fxyd1,Opn3,Ntsr1,Ano3,Slc4a10,Slc5a5,Osbpl8,Enpp1,Casr,Stxbp3,Ttyh2,Slc36a1,Slc4a4,Lrrc8a,Clic4,Slc39a8,Lrrc8b,Slc15a2,Ed…
HU_FETAL_RETINA_RPE	0.0191981	0.260371	0.410885	1.18434	191	206	Igfbp5,Myrf,Rlbp1,Hspb1,Cndp1,Tmem98,Rpe65,Qprt,Smad3,Car14,Morn1,Sfrp1,Fgfr2,Cldn19,Dsg2,Slc35d3,Id3,Col1a2,Nog,Sfrp5,Dcdc2a,Col8a2,Krt8,Uaca,Hsd17b2,Psat1,Lpl,Pcolce2,Cdo1,Met,Tprn,Col8a1,Slc4a4,Cpxm2,Wfdc1,Bmp4,Net1,Sgk1,Asb13,Slc22a8,Rab27a,Slc6a13,Pltp,Rgr,Ezr,Pmel,Slc7a5,Sparc,Fstl1,Tyr,Dpp7,Vim,Pard6b,Zfp36l2,Tnfrsf14,Tacc1,Veph1,Cyp27a1,Lrat,Litaf,Efemp1,Bace2,Gpnmb,Sostdc1,Mfap3l,Myl9,Bm…
GOBP_SENSORY_PERCEPTION_OF_CHEMICAL_STIMULUS	0.0192019	0.260371	0.505085	1.3413	191	45	Drd2,Car6,Gnat2,Tas2r119,Fzd2,Pip,Pde4a,Gjb4,Slc24a4,P2rx3,Azgp1,Cnga4,Lef1,B3gnt2,Syt10,Tas1r3,Gnas,Ubr3,Cnga2,Rtp4,Asic3,Lpo,Slc6a3,Reep2
HP_COLOR_VISION_DEFECT	0.0192981	0.260371	0.464959	1.28115	192	79	Cdhr1,Ccdc141,Sox10,Rlbp1,Gnat2,Vps13c,Pde6b,Fa2h,Kiss1r,Prom1,Ofd1,Cacna1f,Dusp6,Nmnat1,Atf6,Slc24a1,Fgfr1,Gucy2e,Spry4,Rho,Sema3a,Flrt3,Grk1,Polg,Cep78,Fgf14,Pink1,Park7,Abca4,Ttll5,Tacr3,Gnb3
HP_VENOUS_THROMBOSIS	0.0192981	0.260371	0.47974	1.30451	192	64	F5,Fas,Cftr,Mmachc,Met,Prss2,Casr,Ccr1,Mefv,Piezo1,Cdh23,Slc4a1,Idh1,F2,Tlr4,Pmm2,Serpinc1,Calr,Fgg,Pgm1,Serpind1,Smad4,Gnaq,Jak2,Erap1,Pros1,Ctrc,Trp53,F13a1,Sh2b3,Uba1
LEIN_CHOROID_PLEXUS_MARKERS	0.0192981	0.260371	0.464224	1.27991	192	80	Folr1,F5,Sgms2,Wfdc2,Txnip,Kdr,Col8a2,Rbp1,Pcolce2,Mxra8,Fxyd1,Col8a1,Trpv4,Cped1,Spint2,Lbp,Pltp,Nid2,Ezr,Slco1c1,Kl,Lgals3bp,Perp,Lrp10,Msx1,Sostdc1,Calml4,Cdh3,Cab39l,F13a1,Abca4,Acacb,Inmt,Klhdc7a,Tmem237
GOBP_DOPAMINE_TRANSPORT	0.0193019	0.260371	0.513945	1.35696	192	42	Drd2,Sncg,Slc18a2,Slc22a2,Htr1b,Slc6a2,Syt13,Npy2r,Chrnb2,Syt8,Syt4,Syt6,Syt10,Pink1,Park7,Syt11,Syt17,Rab3b,Drd1,Fgf20,Syt5,Syt12,Slc6a3
GOBP_EMBRYONIC_AXIS_SPECIFICATION	0.0194701	0.26229	0.576409	1.42929	193	22	Neurog1,Wnt7a,Wnt5a,Tifab,Tbx3,Mesp1,Wnt1,C2cd3,Smad4,Smad6,Wt1
GOBP_SKELETAL_SYSTEM_MORPHOGENESIS	0.0194981	0.262319	0.424924	1.20901	194	148	Tbx4,Col1a1,Chad,Smad3,Rdh10,Sfrp1,Alx1,Fgfr2,Neurog1,Nog,Foxc1,Sox11,Zmpste24,Wnt7a,Sfrp2,Chst11,Tifab,Trpv4,Fgf4,Pappa2,Bmp4,Hoxb7,Tiparp,Satb2,Mthfd1l,Inppl1,Alpl,Pkd1,Pcgf2,Fgfr1,Has2,Thra,Bmpr2,Mmp13,Lrp5,Plekha1,Tmem119,Shox2,Sgpl1,Phospho1,Tfap2a,Lrp6,Msx1,Hhip,Col13a1,Rarg,Csgalnact1,Msx2,Col11a1,Bmp1,Insig1,Dlx5,Serpinh1,Tek,Gnas,Smpd3,Fgr
GOCC_PHOTORECEPTOR_OUTER_SEGMENT	0.019598	0.262753	0.484766	1.31287	195	60	Cdhr1,Gnat2,Pde6b,Pde6a,Bbs7,Prom1,Opn3,Rcvrn,Grk4,Atp1a4,Cacna1f,Rab27a,Rgr,Opn4,Cep250,Ccdc66,Gucy2e,Inha,Ptgs1,Rho,Myrip,Grk1,Gnaq,Ush1c,Cnga1
GOBP_SPERM_EGG_RECOGNITION	0.0196235	0.262753	0.551165	1.40137	195	28	Folr1,Fetub,Folr2,Adam18,Cd9,Zp1,Adam32,Acr,Zpbp2
HP_ABNORMAL_EXTERNAL_GENITALIA	0.019698	0.262753	0.370252	1.10137	196	779	Cyp11a1,Cdhr1,Ccdc141,Cdca7,Myh3,Gjc2,Tbx4,Sox10,Myrf,Rlbp1,Slc18a3,Col7a1,Fas,Nr0b1,Mlxipl,Fos,Rpe65,Fam111a,Dcx,Col3a1,Dlk1,Mtmr14,Kcnn3,Ar,Tasp1,Zic3,Pde6b,Fgfr2,Mbd5,Slc29a3,Brwd3,Pde6a,Gjb3,Actl6b,Esr2,Fzd2,Mks1,Wnt4,Ghr,Cftr,Bbs7,Pold1,Jam3,Smchd1,Foxc1,Jmjd1c,Rp2,Aebp1,Klhl15,Sox11,Kiss1r,Myf6,Prom1,Klhl10,Zmpste24,Usb1,Stac3,Psat1,Wnt7a,Lhx4,Wnt5a,Fdxr,Six3,Itga7,Klhl41,Hnf1b,Zmynd15,Reep…
HP_ABNORMAL_MALE_REPRODUCTIVE_SYSTEM_PHYSIOLOGY	0.019698	0.262753	0.421242	1.20181	196	158	Ccdc141,Sox10,Nr0b1,Vps13c,Ar,Slc29a3,Cftr,Kiss1r,Klhl10,Hnf1b,Zmynd15,Dnai1,Fancd2,Poc1a,Rsph1,Lrrc56,Ofd1,Dusp6,Wfs1,Cdh23,Slc40a1,Dnah2,Ccdc40,Pkd1,Dnaaf5,Pola1,Fgfr1,Sycp2,Mrap,Ube2t,Foxj1,Spry4,Gata4,Galc,Nr3c1,Star,Sema3a,Ccno,Flrt3,Ccdc65,Taf4b,Eif2s3x,Fanca,Lmnb1,Dnajb13,Fmr1,Anapc1,Limk1,Fance,Pik3ca,Nr5a1,Bmp2,Wt1,Pink1,Park7,Txnrd2,Smo,Dnah1
GOBP_RHODOPSIN_MEDIATED_SIGNALING_PATHWAY	0.0197143	0.262753	0.588968	1.44428	195	20	Pde6b,Pde6a,Grk4,Fntb,Fnta,Gucy2e,Rho,Grk1,Cnga1
GOBP_PTERIDINE_CONTAINING_COMPOUND_METABOLIC_PROCESS	0.0197296	0.262753	0.557366	1.40616	196	26	Folr1,Folr2,Shmt1,Qdpr,Aldh1l2,Mthfd1l
GOBP_BUNDLE_OF_HIS_CELL_TO_PURKINJE_MYOCYTE_COMMUNICATION	0.0197348	0.262753	0.649327	1.50302	191	13	Kcna5,Jup,Dsg2,Dsp
GOBP_POSITIVE_REGULATION_OF_RENAL_SODIUM_EXCRETION	0.0197375	0.262753	0.658859	1.50521	190	12	Drd2,Npr1,Gnai2,Edn1,Agtr2,Oxt
HP_ABNORMALITY_OF_REPRODUCTIVE_SYSTEM_PHYSIOLOGY	0.019798	0.263212	0.380989	1.12449	197	498	Cyp11a1,Cdhr1,Ccdc141,Myh3,Sox10,F5,Rlbp1,Fas,Nr0b1,Fos,Rpe65,F10,Vps13c,Ar,Papss2,Pde6b,Slc29a3,Pde6a,Slc3a1,Esr2,Mks1,Wnt4,Tle6,Ghr,Cftr,Bbs7,Pde8b,Pold1,Smchd1,Rp2,Kiss1r,Prom1,Klhl10,Zmpste24,Psat1,Wnt7a,Panx1,Lhx4,Tgfb1,B4galnt1,Hnf1b,Zmynd15,Dnai1,Reep6,Gfi1b,Fancd2,Poc1a,Rbm28,Pole,Ddb2,Rsph1,Lrrc56,Tbx3,Ift74,Ofd1,Plag1,Bmp4,Dusp6,Rin2,Dmxl2,Wfs1,Ctdp1,Cdh23,Cep290,Zp1,Alg1,Slc40a1,Rgr,Dn…
Gray_2014_ForcedSwimStress_Upregulated_HC	0.019898	0.264196	0.475626	1.29672	198	67	Mfap2,Fas,Egr4,Egr2,Lcat,Klf2,Gadd45g,Gadd45b,Nadsyn1,Slc27a3,Tnfrsf25,Tmem121,Errfi1,Rassf1,Kif1b,Sgk1,Sap30,Zmat1,Per1,Nedd9,Mrap,Vwa1,Egr1,H13,Mfap3,Arrdc2,Thrsp,Fbxo28,Tsc22d3,Ddit4,Fam107a,Irs2,Necap2,Golm1,Cdkn1a,Rpe,Med31
HP_ABNORMAL_ANATOMIC_LOCATION_OF_THE_HEART	0.019998	0.265176	0.470355	1.28817	199	72	Myrf,Zic3,Tctn1,Mks1,Zmpste24,Dnai1,Evc,Rsph1,Lrrc56,Ofd1,Slc19a2,Cep290,Ccdc40,Dnaaf5,Irf6,Gli1,Foxj1,Ccno,Cspp1,Ccdc65,Ahi1,Dnajb13,Msx1,Cep120,Tmem67,Wt1,Dnah1,Tmem237,Bcor,Zfp423,Stk36,Invs,Megf8,Dync2li1,Lmna,Cdh2
GOBP_CYTOLYSIS	0.0200872	0.266012	0.621352	1.48222	197	16	Tgfb1,Reg3g,C6,Gzma,Lbp,F2,Prf1,C9,C8a
GOBP_CIRCADIAN_SLEEP_WAKE_CYCLE_SLEEP	0.0201633	0.266435	0.595616	1.45001	199	19	Drd2,Npy2r,Chrnb2,Ada,Star,Ghrl,Adora1,Adrb1
GOCC_GOLGI_LUMEN	0.020198	0.266435	0.483596	1.30971	201	60	Omd,Dcn,F10,Hs3st1,Lalba,Wnt4,Fmod,Wnt7a,Wnt5a,Tgfb1,Zg16,Wnt5b,Podxl2,Pcsk6,F2,Bgn,Gpc4,Wnt1,Wnt6,Cspg5,Pros1,Pcsk5,Bcan
Wilhelm_2013_FlindersSensitiveLine_Upregulated_HC	0.020198	0.266435	0.48381	1.31028	201	60	Plekhh1,Tradd,Ddc,Fam111a,Dcn,Abcg2,Mis12,Clec4a3,Wdr91,Larp6,Fntb,Serpinb9,Aqp9,Ccdc77,Adam1a,Ptprj,Pgm2l1,Dsp,Ppm1l,Galt
JOHNSTONE_PARVB_TARGETS_1_DN	0.020302	0.267238	0.518912	1.36074	202	39	Hspa1a,Ptger4,Rbms1,Slc16a7,Rell1,Steap1,Shc3,Slc12a2,Tnc
GOBP_REGULATION_OF_GLIAL_CELL_PROLIFERATION	0.0203305	0.267238	0.556543	1.40408	202	26	Sox10,Tspo,Cers2,Sox11,Plag1,Ascl2,Tnf,Chrm1,Prkch,Creb1,E2f1
GOBP_RETINAL_METABOLIC_PROCESS	0.0203379	0.267238	0.672213	1.51137	194	11	Aldh1a2,Rpe65,Rdh10,Cyp1b1,Bco1,Rdh13
GOBP_REGULATION_OF_VASOCONSTRICTION	0.020398	0.267335	0.493897	1.32397	203	51	Avpr2,Kcna5,Per2,Agtr1a,Egfr,Adm,F2r,Arhgap42,Casr,Edn1,Hrh1,Dock5,Dock4,Bmpr2,Avp,Fgg,Adra1a,Snta1
GOBP_RESPONSE_TO_LIPID	0.020398	0.267335	0.373749	1.10887	203	662	Klf4,S100a9,Postn,Plcg2,Nkx2-2,Sox10,Cybb,Bdkrb1,Slc34a1,Nr0b1,Col1a1,Htr1b,Fos,Tspo,Aldh1a2,Mgarp,Rps6ka3,Tlr2,Cxcl2,Cnp,Dcn,Zfp105,Txnip,Ptger4,Ar,Trh,Sfrp1,Fgfr2,Lpar1,Cyp7a1,Dsg2,Gjb3,Esr2,Nr4a3,Dusp10,Ret,Id3,Cd40,Trib1,Adipoq,Tnfsf4,Cftr,Car2,Crhbp,Cebpb,Stap1,Egfr,Irak2,Pon1,Cd180,Safb,Gipr,Hsd17b2,Wnt7a,Dusp1,Wnt5a,Lpl,Tgfb1,Cpn1,Wbp2,Th,Cdo1,Ntsr1,Adm,Tfap4,Cyp1a2,Kdm3a,Trim25,Srebf1,Sgm…
GOBP_CELLULAR_RESPONSE_TO_VASCULAR_ENDOTHELIAL_GROWTH_FACTOR_STIMULUS	0.020498	0.268298	0.497727	1.32884	204	48	Sphk1,Hspb1,Dcn,Kdr,Foxc1,Nrp2,Nrp1,Gab1,Vegfc,Sema6a,Nus1,Flt1,Spry2,Anxa1,Rela,Adamts12,Pik3ca,Mapkapk2,Robo1,Dab2ip,Pik3cd,Vegfb,Myo1c,Dll4,Egr3,Il12a
HP_DECREASED_SKULL_OSSIFICATION	0.0206537	0.269525	0.566328	1.41765	205	24	Col1a1,Fam111a,Fgfr2,Col1a2,Zmpste24,Wnt7a,Alg9,Alpl
DURANTE_ADULT_OLFACTORY_NEUROEPITHELIUM_RESPIRATORY_HORIZONTAL_BASAL_CELLS	0.0206537	0.269525	0.566378	1.41778	205	24	Nts,Hspb1,Calml3,Krt5,S100a16,Cd9,Krt8,Sfn,Klf5,Anxa2,Anxa1,Perp
GOBP_MULTICELLULAR_ORGANISM_GROWTH	0.0206979	0.269525	0.442019	1.23977	206	108	Drd2,Cela1,Stat5a,Ar,Mbd5,Stk40,Prl,Klf2,Atf5,Ghr,Gdf15,Zmpste24,Npy1r,Foxs1,Slc4a10,Mfsd2a,Socs2,Clic4,Plag1,Csf1,Gamt,Zfp36l1,Pou3f2,Ezr,Tarbp2,Plekha1,Sp2,Fto,Creb1,Sgpl1,Ghrl,Rarg,Rmi1,Adrb1,Pik3ca,Fkbp8,Gnas,Smo,Smpd3,Trp53
GOBP_INOSITOL_LIPID_MEDIATED_SIGNALING	0.0206979	0.269525	0.422063	1.20327	206	155	Klf4,Erbb4,Angpt1,Dcn,Prr5l,Hgf,Plch1,Gsn,Kdr,Ceacam2,Egfr,Gab1,Ncf1,Pip5k1c,Cryba1,F2r,Erbb3,Edn1,Tnf,Pik3ip1,Zfp36l1,Ezr,Pik3r1,Nf1,F2,Adap2,Fgfr1,Mapk3,Unc5b,Plekha1,Flt1,Sema4d,Ceacam1,Fgf2,Pear1,Ier3,Myoc,Kit,Prr5,Jak2,Ccl5,Pld1,Sirt2,Cat,Pik3ca,Gab2,Ncs1,Dab2ip,Tek,Kcnh1,Plcb3,Fgr,Ptpn6,Plcd3,Csf1r,Wnt16,Pik3cd,Myo16,Plcl2,Cd28,Gata3,Gper1,Csf3,Irs2,Plcd4,Ptpn13,Plcb4,F2rl1
HP_ADVANCED_ERUPTION_OF_TEETH	0.0207311	0.269611	0.555857	1.40235	206	26	Rps6ka3,Jup,Fgfr2,Mks1,Zmpste24,Nek1,Evc,Dsp,C2cd3,Cep120,Ehmt1,Bcl11b,Pth1r,Flna,Dhcr7,Lmna
GOMF_PEPTIDE_RECEPTOR_ACTIVITY	0.0207979	0.270133	0.440135	1.23679	207	112	Avpr2,Gal,Npr1,Bdkrb1,Gpr84,Npy5r,Gpr37,Lgr5,Agtr1a,Cxcr3,Vipr2,Kiss1r,Gipr,Npy2r,Ntsr1,Npy1r,F2r,Gpr83,Ccr1,Sorcs1,F2rl3,Npffr2,Cmklr1,Gucy2e,Tacr2,Ltb4r1,Cxcr5,Mchr1,Agtr2,Ackr2,Ogfr,Vipr1,Ackr3,Cysltr2,Crhr2,Ccr10,Gpr37l1,Sorcs2,Ogfrl1,Agtrap,Sigmar1,Tacr3,Glp1r,Cxcr4,Galr2,Nmbr,Ramp3,Pth1r
GOBP_TRANSMEMBRANE_RECEPTOR_PROTEIN_TYROSINE_KINASE_SIGNALING_PATHWAY	0.0208979	0.270739	0.376494	1.11471	208	591	Tradd,Igfbp5,Apod,Epha8,Gh,Cybb,Hspb1,Col1a1,Fstl4,Rpe65,Erbb4,Fgf5,Angpt1,Dcn,Efna1,Txnip,Stat5a,Ar,Fgfr2,Mbd5,Hgf,Efnb3,Hhex,Cd7,Fgf1,Prl,Emilin1,Nr4a3,Ddr1,Ret,Wnt4,Ptprr,Socs3,Ghr,Adipoq,Shc3,Igfbp1,Kdr,Mmrn2,Esrp1,Gdf15,Rasgrp4,Nog,Foxc1,Yes1,Nrp2,Stap1,Ceacam2,Shb,Egfr,Nrp1,Insrr,Slc30a10,Shkbp1,Gab1,Wnt5a,Mvp,Tgfb1,Cdk5r1,Epn1,Ros1,Tiam1,Ncf1,Col4a6,Met,Srebf1,Polr2c,Kalrn,Errfi1,Osbpl8,Gn…
GOBP_AXIS_SPECIFICATION	0.0208979	0.270739	0.486095	1.3127	208	57	Sfrp1,Neurog1,Wnt7a,Wnt5a,Tifab,Six3,Vax2,Tbx3,Bmp4,Irx4,Aurka,Mesp1,Wnt1,Wnt6,C2cd3,Bmpr1a,Lrp6,Ahi1,Smad4,Smad6,Pitx2,Wt1,Smo,Srf,Cdx2
GOBP_CELLULAR_RESPONSE_TO_LIGHT_STIMULUS	0.0209979	0.271592	0.450412	1.25482	209	95	Chek1,Myc,Pde6b,Pde6a,Mme,Gpr88,Pold1,Timp1,Pbk,Opn3,Ddb2,Grk4,Cdc25a,Ino80,Fntb,Rgr,Opn4,Xpa,Pik3r1,Fnta,Casp9,Gucy2e,Ruvbl2,Rho,Hyal3,Polk,Pcna,N4bp1,Grk1,Mmp3,Cnga1,Fmr1,Aurkb,Stk11
GOBP_SEROTONIN_RECEPTOR_SIGNALING_PATHWAY	0.0210219	0.271592	0.586328	1.43781	208	20	Htr1b,Htr6,Htr2c,Hrh3,Hrh4,Hrh1,Chrm1,Htr5a,Htr1d,Htr1f,Htr3b
GOBP_VASOCONSTRICTION	0.0210979	0.271592	0.472739	1.29026	210	68	Avpr2,Htr1b,Kcna5,Per2,Agtr1a,Egfr,Adm,Slc8a1,F2r,Arhgap42,Casr,Edn1,Hrh1,Dock5,Dock4,Bmpr2,Avp,Fgg,Adra1a,Htr1d
HP_ABNORMAL_BLOOD_POTASSIUM_CONCENTRATION	0.0210979	0.271592	0.472696	1.29014	210	68	Cyp11a1,Scn4a,Slc34a1,Clcnkb,Gatm,Col3a1,Bsnd,Kcnh2,Cyp11b1,Casr,Scn4b,Piezo1,Cdh23,Slc2a2,Atp1a1,Slc4a1,Hsd11b2,Cyp17a1,Mrap,Clcnka,Atp6v0a4,Nr3c1,Star,Bmpr1a,Smad4,Kcnj1,Snta1
GOBP_MYELIN_ASSEMBLY	0.0211453	0.271592	0.609291	1.46299	208	17	Tlr2,Mobp,Cd9,Ugt8a,Pmp22,Itgb4,Abca2,Dicer1
GOBP_G_PROTEIN_COUPLED_PURINERGIC_RECEPTOR_SIGNALING_PATHWAY	0.0211512	0.271592	0.681854	1.50687	200	10	Adora2b,Gnai2,P2ry12,Ada,Adcy5,Adora1,P2ry1
GOMF_MAP_KINASE_PHOSPHATASE_ACTIVITY	0.0211512	0.271592	0.681673	1.50647	200	10	Dusp5,Dusp10,Dusp1,Dusp6,Dusp7,Dusp14,Dusp18
GOBP_POSITIVE_REGULATION_OF_GLIAL_CELL_DIFFERENTIATION	0.0212064	0.271956	0.523564	1.3666	211	37	Nkx6-2,Nkx2-2,Aspa,Tlr2,Egr2,Mag,Tgfb1,Bin1
LE_NEURONAL_DIFFERENTIATION_DN	0.0212876	0.272653	0.653721	1.49347	205	12	E2f2,Cks2,Cdc20,Rgs12,E2f7,Ube2c
GOBP_MUSCLE_FILAMENT_SLIDING	0.0213256	0.272795	0.548094	1.39356	212	28	Tnnc1,Myh3,Actn2,Tnnt1,Myh4,Des,Myl4,Tnnt2,Vim,Neb,Tnni2
GOBP_POSITIVE_REGULATION_OF_MACROPHAGE_CHEMOTAXIS	0.0215976	0.275583	0.652977	1.49178	208	12	Csf1,Mapk3,Cmklr1,Ccl5,Rarres2,C3ar1,Csf1r
HP_ABNORMALITY_OF_BLADDER_MORPHOLOGY	0.0215978	0.275583	0.492631	1.32058	215	51	Avpr2,Myrf,Mlxipl,Col1a1,Col3a1,Smad3,Mks1,Wnt4,Col1a2,Col5a1
GOBP_SPECIFICATION_OF_SYMMETRY	0.0216978	0.275873	0.457754	1.26488	216	83	Folr1,Aldh1a2,Smad3,Zic3,Tbc1d32,Bbs7,Wnt5a,Tbx2,Dnai1,Pskh1,Mical2,Rttn,Tbx3,Ift74,Ofd1,Bmp4,Vangl2,Ccdc40,Foxj1,Gata4,Tbr1,Mesp1,C2cd3,Ahi1,Acvr1,Sostdc1,Pitx2,Smo,Srf,Hand1,Rfx3,Ift52,Arl6,Megf8,Dync2li1,Ift57,Sox17,Fgf8,Nbl1,Cited2,Nkx2-5,Eng
GOBP_CELLULAR_COMPONENT_ASSEMBLY_INVOLVED_IN_MORPHOGENESIS	0.0216978	0.275873	0.460044	1.26929	216	81	Myh3,Tlr2,Actn2,Mobp,Cd9,Tnnt1,Ugt8a,Phldb2,Prox1,Csrp1,Pmp22,Krt8,Klhl41,Phldb1,Edn1,Akap13,Obscn,Mef2a,Tnnt2,Itgb4,Neb,Fabp9,Zpbp2,Acrbp,Smad4,Fhod3,Capn3,Abca2,Nrap,Srf,Tmf1
HP_SCOTOMA	0.0217022	0.275873	0.502309	1.33392	216	45	Rlbp1,Gnat2,Arsg,Cyp1b1,Prom1,Fdxr,Cacna1f,Espn,Cdh23,Atf6,Rho,H2-K1,Myoc,Ush1c,Cep78,Adgrv1,Scn1a,Cacna1a,Abca4
HP_ATROPHY_DEGENERATION_INVOLVING_THE_CAUDATE_NUCLEUS	0.0217391	0.275997	-0.467923	-1.54692	8	11	Tyrobp,Vps13a,Ophn1,Nup62,Timm8a1,Jph3,Bscl2,Htt,Slc2a3,Trem2,Adar
GOBP_NEGATIVE_REGULATION_OF_CELL_ADHESION	0.0219978	0.278584	0.408762	1.17911	219	212	Klf4,Ccl28,Apod,Postn,Col1a1,Angpt1,Xcl1,Cd9,Adipoq,Cyp1b1,Tnfsf4,Phldb2,Jam3,Mbp,Cebpb,Ceacam2,Gcnt2,Dusp1,Tgfb1,Scrib,Mad1l1,Dmtn,Trpv4,Vsir,Arhgap6,Lgals3,Plxna4,Erbb3,Tnc,Plg,Bmp4,Ap1ar,Cdh1,Rnd1,H2-M3,Spint2,Cblb,Fcgr2b,Sema6a,Pik3r1,Fxyd5,Swap70,Fgl2,Cd80,Foxj1,Arg1,Spry4,Sema4d,Cdkn2a,Ptpro,Ceacam1,Wnt1,Arhgdib,Jak3,Tnfrsf14,Myoc,Anxa1,Adtrp,Fbln1,Jak2,Gpnmb,Runx3,Bmp2,Ido1,Plxnb2,Dact2,Il…
GOBP_REGULATION_OF_MULTICELLULAR_ORGANISM_GROWTH	0.0219978	0.278584	0.491078	1.31814	219	52	Drd2,Stat5a,Mbd5,Prl,Ghr,Gdf15,Zmpste24,Npy1r,Foxs1,Mfsd2a,Socs2,Csf1,Gamt,Pou3f2,Ezr,Fto,Creb1,Sgpl1,Ghrl,Adrb1,Pik3ca
GOCC_CHROMATIN	0.0220978	0.279153	0.370359	1.10112	220	753	Klf4,Nkx6-2,Ankrd2,Nkx2-2,Cenpa,Tbx4,Sox10,Nr0b1,Mlxipl,Mis18a,Fos,Tcfl5,Fam111a,Egr4,Kif22,Zbtb34,Chek1,Egr2,Smad3,Tshz2,Stat5a,Ar,Myc,Alx1,Hmx1,Onecut1,Hhex,Klf2,Actl6b,Esr2,Mcm7,Nr4a3,Atf5,Neurog1,Foxa3,Ncr1,Relb,Zhx2,Prox1,Lemd2,Foxc1,Jmjd1c,Cebpb,Erg,Irf7,Sp1,Sox11,Tcf23,Myf6,Csrnp3,Hsf4,Lhx4,Ebf4,Cenpb,Hbp1,Wbp2,Six3,Tfap4,Tbx2,Foxs1,Six5,Vax2,Ring1,Cux2,Incenp,Batf,Hnf1b,Olig1,E2f2,Kdm3a,E…
HP_CHILDHOOD_ONSET	0.0220978	0.279153	0.466842	1.27937	220	73	Plcg2,Col1a1,Cnp,Stx11,Alas2,Col1a2,Lims2,Clcn1,Pmp22,Mefv,Stxbp2,Diaph1,Lacc1,Prps1,F2,Pola1,Psmb8,Gucy2e,Arg1,Atp6v0a4,Cep78,Adgrv1,Aldh5a1,Scn1a,Wt1,Gdap1,Sh3bp2,F13a1,Abca4,Gch1
HP_VARICOSE_VEINS	0.0221332	0.279253	0.554462	1.39884	220	26	Gjc2,Col3a1,Smad3,Slc29a3,Jmjd1c,Aebp1,Piezo1,Vegfc,Clcnka,Kif5a,Pik3ca,Rreb1,G6pc3
GOBP_NUCLEOTIDE_BINDING_OLIGOMERIZATION_DOMAIN_CONTAINING_2_SIGNALING_PATHWAY	0.0222153	0.27994	0.667727	1.50129	212	11	Hspa1a,Lacc1,Tlr4,Erbin,Slc15a3,Rela
GOBP_POSITIVE_REGULATION_OF_INTRACELLULAR_SIGNAL_TRANSDUCTION	0.0222978	0.280631	0.37122	1.1029	222	721	Hspa1a,S100a9,Drd2,Tradd,Igfbp5,Npr1,Abra,Arhgef5,Prok1,Epha8,Sphk1,S100a4,Bmper,Lpar6,Erbb4,Fgf5,Cdk1,Tlr2,Angpt1,Tnfsf10,Dcn,Efna1,F10,Mmp8,Npy5r,Htr6,Col3a1,Adora2b,Ager,Ar,Xcl1,Fgfr2,Prr5l,Pde8a,Lpar1,Hgf,Dusp5,Fgf1,Rasd2,Gpr37,Rell1,Gadd45g,Ret,Gadd45b,Irak4,Cd40,Ghr,Adipoq,Rhog,Kdr,Gdf15,Adrb3,Rasgrp4,Fgd2,Egfr,Nrp1,Irak2,Sox11,Gcnt2,Slc30a10,Gipr,Wnt7a,Gab1,Pbk,Unc5cl,Wnt5a,Ccl3,Tgfb1,Htr2…
HP_HYPOPHOSPHATEMIC_RICKETS	0.0223594	0.280985	0.607354	1.45834	220	17	Slc34a1,Gatm,Slc34a3,Enpp1,Dmp1,Phex
GOMF_RECEPTOR_TYROSINE_KINASE_BINDING	0.0223978	0.280985	0.481349	1.30259	223	59	Itgax,Tradd,Angpt1,Shc3,Cd2,Stap1,Tiam1,Cblb,Nck1,Shc1,Pik3r1,Fnta,Dock4,Cblc,Shc4,Nrtn,Pcna,Myoc,Gab2,Cpne3,Angpt4,Elmo2,Ptpn1,Mst1,Trp53,Socs5,Sh2b3
HP_TYPE_1_MUSCLE_FIBER_PREDOMINANCE	0.022409	0.280985	0.521856	1.35834	223	36	Scn4a,Actn2,Mtmr14,Tnnt1,Myf6,Klhl41,Bin1,Dok7,Klhl40,Neb,Chrnd,Fxr1,Col13a1
GOBP_ASPARTATE_FAMILY_AMINO_ACID_CATABOLIC_PROCESS	0.0224605	0.281253	0.607334	1.45829	221	17	Aspa,Gcdh,Aass,Mat1a,Aadat,Sds,Got2
GOBP_VITAMIN_TRANSMEMBRANE_TRANSPORT	0.022488	0.281253	0.634677	1.48587	219	14	Folr1,Folr2,Lrp2,Slc19a2,Slc27a1
GOBP_CONNECTIVE_TISSUE_REPLACEMENT	0.0225282	0.281253	0.666958	1.49956	215	11	Ager,Timp1,Tgfb1,F2r
GOMF_SODIUM_ION_TRANSMEMBRANE_TRANSPORTER_ACTIVITY	0.0225977	0.281253	0.434898	1.22599	225	119	Slc5a11,Slc18a2,Scn4a,Slc13a3,Slc34a1,Slc6a9,Slc9a8,Atp12a,Hcn2,Slc12a2,Slc34a3,Slc6a2,Slc8a3,Slc8a1,Slc4a10,Mfsd2a,Slc5a5,Scn4b,Slc4a4,Atp1a4,Slc6a13,Scn3b,Atp1a1,Slc24a1,Atp1a3,Slc5a1,Slc24a4,Slc6a11,Hcn1,Slc9a3,Scn1a,Slc9a6,Slc3a2,Grik3,Slc17a3,Atp4a,Slc6a8,Hcn3,Slc20a2,Slc5a2,Slc28a3,Slc8a2,Scn11a,Slc12a3,Slc24a2,Asic3,Cacna1g,Slc38a1,Slc6a3,Slc17a7,Scn3a,Asic5,Slc17a1,Slc6a6,Scn1b,Slc9b2,Scn…
GOBP_CYCLIC_NUCLEOTIDE_METABOLIC_PROCESS	0.0226113	0.281253	0.534006	1.37641	225	32	Npr1,Pde7b,Cnp,Nppa,Pde8a,Pde10a,Pde8b,Pde4a,Gucy2e,Pde7a,Adcy5,Adcy8
DESCARTES_FETAL_CEREBRUM_SKOR2_NPSR1_POSITIVE_CELLS	0.0226113	0.281253	0.534416	1.37747	225	32	Postn,Slc18a3,Cftr,Adgrl2,Fgf3,Esrrb,Ngfr,Prmt8,Arg1,Trpc3,Taf4b,Tfap2a,Calb1,Hs3st2,Foxp4,Wnt16
HP_ABSENT_FOVEAL_REFLEX	0.0226244	0.281253	0.679843	1.50242	214	10	Rlbp1,Gnat2,Cacna1f,Atf6,Rho
GOMF_OXIDOREDUCTASE_ACTIVITY_ACTING_ON_NAD_P_H_OXYGEN_AS_ACCEPTOR	0.0227368	0.282303	0.666692	1.49896	217	11	Cybb,Ncf1,Cyba,Ncf2,Fmo5,Kmo,Nox4
GOBP_GLYCEROLIPID_CATABOLIC_PROCESS	0.0227977	0.282369	0.489343	1.31495	227	53	Gdpd3,Fabp4,Fabp6,Ldlr,Fabp7,Lpl,Pnpla1,Pnpla3,Gpcpd1,Lypla2,Pla2g10,Enpp6,Plin5,Apoa4,Fabp9,Sorl1,Cps1,Pnpla7,Smpd4,Pnpla6,Pla2g5,Gpld1,Abhd6,Aadac,Apob,Abhd2
HP_ABNORMALITY_OF_THE_TARSAL_BONES	0.0227977	0.282369	0.458883	1.26609	227	81	Myh3,Tbx4,Dlk1,Fgfr2,Slc29a3,Col1a2,Nog,Aebp1,Zmpste24,Psat1,Wnt7a,Ofd1,Satb2,Inppl1,Phex,Dok7,Fgfr1,Cant1,Chrng,Puf60,Tnni2,Ccdc8,Ngly1,Smpd4,Fbln1
GOBP_CHLORIDE_TRANSPORT	0.0228977	0.282572	0.457062	1.26385	228	84	Clcnkb,Tspo,Gabra6,Slc12a4,Pcyox1,Glra2,Bsnd,Gabrq,Cftr,Slc12a2,Clcn1,Slc12a9,Slc12a8,Fxyd1,Ano3,Slc4a10,Casr,Ttyh2,Clic4,Slc4a1,Prkg2,Gabrg1,Clcnka,Slc26a6,Slc26a4,Clcc1
GOBP_TUBE_FORMATION	0.0228977	0.282572	0.439545	1.23347	228	109	Folr1,Sfrp1,Fgfr2,Vasp,Tctn1,Fzd2,Ret,Wnt4,Prox1,Nog,Sox11,Sfrp2,Wnt5a,Tgfb1,Scrib,Adm,Bmp4,Lrp2,Cep290,Spint2,Mthfd1l,Vangl2,Prkaca,Dvl3,St14,Wnt6,Fgf2,Bmp5,Lrp6,Rarg,Bcl10,Tead2,Plxnb2,Dab2ip,Irx2,Sec24b,Traf6,Sdccag8,Grhl3,Dicer1,Hes5,Pik3cd,Hand1,Gata3,Ift52,Dlc1,Mthfd1,Irx3,Cobl,Ift57,Bcl2l11
GOCC_ENDOPLASMIC_RETICULUM_LUMEN	0.0228977	0.282572	0.401041	1.16319	228	249	Ptgs2,Igfbp5,F5,Col7a1,Col1a1,Col25a1,Bpifb2,Col4a4,F10,Col3a1,Col14a1,Arsg,Spp2,Wnt4,Erp27,Igfbp1,Lamb1,Col1a2,Timp1,Cp,C3,Sumf1,Col8a2,Wnt7a,Wnt5a,Col5a1,Ctsz,Mxra8,Adamtsl4,Col4a6,Adamts7,Col8a1,Spp1,P4ha1,Wnt5b,Tnc,Col26a1,Gpx7,Edn1,Bmp4,Wfs1,Stc2,Cnpy3,Csf1,Dmp1,P4ha3,Eogt,F2,Txndc16,Fstl1,Os9,Calu,Hyou1,Serpinc1,Afp,Vwa1,Calr,Apoa4,Fstl3,Wnt1,Rcn3,Wnt6,Fgg,Ghrl,Txndc5,Ebi3,Penk,Serpind1
Gemma_GSE10415_7_Brain_Regions_in_20_Inbred_Strains_of_Laboratory_Mice_StrainOrLine_BALB.cByJ_Down	0.0229977	0.283097	0.443992	1.24054	229	101	Cyp11a1,Cdhr1,Cd82,Nat8f5,Kcnj14,Atp13a5,Pcdh10,Bbs7,Adamtsl4,Itfg2,Krt12,Kif26b,Mefv,Cpxm2,Pde4a,Cars2,Npas1,Dusp7,Atp1a1,Zfp316,Gjb2,Cox20,Cox8b,Amn,Dbp,Exosc9,Siglecf,Nipal2,Baiap2l1,Them5,Bid,Cd46,Cmss1,Ssbp4,Plxnb2,Commd7,Ogfrl1
GOBP_HEPATOCYTE_DIFFERENTIATION	0.0230119	0.283097	0.622149	1.47063	225	15	Prox1,Hnf1b,Pck2,E2f7,Mesp1,Wnt1,Anxa1,Cps1,Cyp1a1
GOBP_REGULATION_OF_INCLUSION_BODY_ASSEMBLY	0.0230239	0.283097	0.642932	1.48821	223	13	Hspa1a,Dnajb1,Dnajb6,Sncaip,Sorl1,Dnaja4
GOBP_EMBRYONIC_HEART_TUBE_DEVELOPMENT	0.0230977	0.28333	0.4845	1.3084	230	57	Folr1,Smad3,Zic3,Bbs7,Foxc1,Wnt5a,Tbx2,Mical2,Tbx3,Vangl2,Ccdc40,Gata4,Tbr1,Mesp1,C2cd3,Ahi1,Acvr1,Tead2,Hes1,Pitx2,Smo,Srf,Hand1,Ift52,Megf8,Ift57,Sox17,Fgf8,Cited2,Nkx2-5,Eng
GOCC_CONNEXIN_COMPLEX	0.0231267	0.28333	0.642399	1.48698	224	13	Gjb1,Gjc2,Gjb3,Gjc1,Gjb4,Gjb2
GOMF_GAP_JUNCTION_CHANNEL_ACTIVITY	0.0231267	0.28333	0.642399	1.48698	224	13	Gjb1,Gjc2,Gjb3,Gjc1,Gjb4,Gjb2
GeneWeaver_LoIaocona_2016_GS400101_Down-regulated genes in S-S (Social Stress) mice_Top25_byPval	0.0231974	0.283854	0.575663	1.42045	230	21	Zic4,Fabp7,Zic3,Bdnf,Slco5a1,Ptpn3,Ttc32,Zic1,Zic2,Pcdh20
MCCLUNG_COCAIN_REWARD_4WK	0.0234	0.285987	0.484941	1.30826	233	56	Klf4,Dnajb1,Fos,Slc22a5,Sox11,Dusp1,Aass,Col8a1,P4ha1,Kif1b,Dusp6,Guca2a,Pbx1,Swap70,Per1,Klf5,Ada,Serpinb2,Camk2a,Pdpk1,Rangap1
GOMF_PROTEIN_PHOSPHORYLATED_AMINO_ACID_BINDING	0.0234977	0.286663	0.491888	1.31652	234	50	Plcg2,Socs3,Shc3,Yes1,Leo1,Stap1,Shb,Ptpn3,Vav1,Cblb,Shc1,Pik3r1,Mapk3,Cblc
HP_ABNORMAL_CIRCULATING_FOLLICLE_STIMULATING_HORMONE_LEVEL	0.0235118	0.286663	0.529284	1.36733	234	33	Cyp11a1,Nr0b1,Fam111a,Ar,Esr2,Kiss1r,Dmxl2,Cyp17a1,Gata4,Pik3ca,Nr5a1,Wt1,Smo
MANNO_MIDBRAIN_NEUROTYPES_HRGL2A	0.0235976	0.287364	0.38473	1.13092	235	416	Cdhr1,Gfap,Mlf1,Shisa3,Hspb1,1700010I14Rik,Dnajb1,Tmem98,Slc6a9,Cyp2f2,Gatm,Fos,Ica1l,Egr2,Wscd1,Ak4,Kcnn3,Krt5,Fabp7,Sfrp1,Cfap45,Sez6l,Aif1l,Fgf1,Fzd2,Tubb2b,Acss1,P3h4,Eepd1,Fat3,Krt14,Egfr,Pmp22,Cnn2,Psat1,Wnt7a,Sfrp2,Mxra8,Cep126,Lrrc4c,Aass,Col8a1,Rsph1,P4ha1,Scn4b,Sall1,Tnc,Slc4a4,Nlgn1,Cpxm2,Adgrg1,Slc15a2,Lrp2,Inhbb,Ddah1,Scrg1,Rab27a,Atxn1,Gca,Inppl1,Fut9,Zfp36l1,Slc25a18,Pltp,Emp1,Tgif…
GOBP_POSITIVE_REGULATION_OF_REACTIVE_OXYGEN_SPECIES_METABOLIC_PROCESS	0.0236976	0.287891	0.469231	1.28068	236	68	Klf4,Ptgs2,Tspo,Mmp8,Smad3,Klf2,Agtr1a,Egfr,Tgfb1,Gnai2,Cyba,Edn1,Tmem106a,Ddah1,Rab27a,Tnf,F2,Tlr4,Ripk3,Agtr2
GOMF_OXIDOREDUCTASE_ACTIVITY_ACTING_ON_PAIRED_DONORS_WITH_INCORPORATION_OR_REDUCTION_OF_MOLECULAR_OXYGEN	0.0236976	0.287891	0.434985	1.22499	236	116	Ptgs2,Cyp11a1,Cyp2f2,Cyp7a1,Cyp2j6,Cyp4f13,Cyp4f15,Cyp1b1,Tbxas1,Th,Cyp1a2,Mical2,Cyp11b1,P4ha1,Alkbh2,Asph,Cyp2c39,Nos2,Cyp2s1,Cyp4f14,P4ha3,Tyr,Alkbh3,Cyp2c38,Cyp17a1,Cyp19a1,Ptgs1,Alkbh1,Cyp20a1,Cyp3a11,Fto,Ptgis,Cyp2c29,Kdm8,Cyp27a1,Cyp1a1,Fmo3,Fmo2,Fmo5,Kmo,P3h3,Tmlhe,Plod2,Cyp7b1,Tet3,Ogfod3
GOBP_NEGATIVE_REGULATION_OF_CYTOKINE_PRODUCTION	0.0237976	0.28876	0.411339	1.18235	237	191	Klf4,Apod,C1qtnf3,Isg15,Tspo,Homer3,Angpt1,Mmp8,Ager,Ptger4,Xcl1,Hgf,Klf2,Adipoq,Tnfsf4,Relb,Ceacam2,Tgfb1,Trim25,Errfi1,Cryba1,Vsir,Mefv,Inhbb,Il13,Tnf,Wnt11,Lbp,Tia1,Fcgr2b,Ezr,Ube2l6,F2,Bcl3,Otud7b,Cmklr1,Tlr4,Inhba,Gata6,Inha,Foxj1,Arg1,Erbin,Ceacam1,Jak3,Cactin,Ghrl,Laptm4b,Bank1,Anxa1,Arrb2,Ptprs,Cidea,Lef1,Gpnmb,Traf3ip1,Ido1,Syt11,Ssc5d,Appl2,Cdh3,Cyld,Ptpn6,Asb1,Lgals7,Socs5,Laptm5,Dicer…
GOBP_NEGATIVE_REGULATION_OF_FATTY_ACID_TRANSPORT	0.023871	0.289281	0.648621	1.48182	230	12	Npy5r,Trh,Hrh3,Grm7,Pla2r1,Agtr2,Adora1
GOBP_CARDIAC_CONDUCTION	0.0238976	0.289281	0.432758	1.22099	238	121	Npr1,Kcna5,Nppa,Jup,Kcne4,Abcc9,Fxyd4,Dsg2,Kcnj14,Cacng5,Zmpste24,Kcnh2,Fxyd1,Slc8a3,Slc8a1,Cacng3,Scn4b,Bin1,Cacna2d3,Asph,Atp1a4,Cacna1f,Kcne1,Scn3b,Gjc1,Prkaca,Atp1a1,Mef2a,Atp1a3,Dsp,Kcnip1,Cacnb2,Atp1b2,Fxyd7,Kcnk3,Atp2a3,Kcnip4
Gemma_GSE14522_Effects_of_BDNF_in_Rodent_Models_of_Aging_and_Alzheimer's_Disease_Age_old_Up	0.0239744	0.289864	0.648224	1.48092	231	12	H2-Eb1,H2-Aa,H2-Ea,Fcgr2b,Arpp21,Lamp2,Cd53,Gpnmb,Fam107a
GOMF_ION_TRANSMEMBRANE_TRANSPORTER_ACTIVITY	0.0240976	0.290859	0.371823	1.10394	240	694	Slc22a13,Slc43a1,Slc5a11,Slc18a2,Scn4a,Slc22a2,Slc13a3,Slc22a4,Cybb,Slc18a3,Flvcr2,Slc34a1,Slc17a6,Slc14a1,Kcnh5,Clcnkb,Htr1b,Slc6a9,Slc39a2,Slc1a5,Gabra6,Kcna5,Slc9a8,Slc12a4,Kcnj16,Slc22a5,Kcnn3,Adamts8,Kcne4,Rhag,Abcc9,Slc29a3,Pcyox1,Fxyd4,Atp12a,Glra2,Slc3a1,Kcnj14,Slc35d3,Slc16a7,Slc7a13,Abcg2,Hcn2,Cacng5,Abcc10,Bsnd,Gabrq,Cftr,Slc12a2,Slc30a7,Slc34a3,Slc6a2,Ceacam2,Clcn1,Trpc4,Slc12a9,Grin3…
GOCC_REPLISOME	0.02414	0.290859	0.579185	1.42029	239	20	Pola2,Pold1,Pold2,Prim1,Donson,Xpa,Pola1,Helb,Pcna,Mcm3
GOBP_PEPTIDYL_L_CYSTEINE_S_PALMITOYLATION	0.0241453	0.290859	0.614408	1.46565	237	16	Zdhhc19,Zdhhc6,Zdhhc9,Zdhhc1
GOBP_REGULATION_OF_HAIR_CYCLE	0.024196	0.290859	0.588605	1.43294	239	19	Tradd,Gal,Fa2h,Wnt5a,Tnf,Ngfr,Per1,Smad4,Smo,Cdh3
GOMF_SOLUTE_SODIUM_SYMPORTER_ACTIVITY	0.0242	0.290859	0.484475	1.307	241	56	Slc5a11,Slc18a2,Slc13a3,Slc34a1,Slc6a9,Slc12a2,Slc34a3,Slc6a2,Slc4a10,Mfsd2a,Slc5a5,Slc4a4,Slc6a13
GOBP_MONOAMINE_TRANSPORT	0.0245975	0.293883	0.467589	1.27862	245	70	Drd2,Sncg,Slc18a2,Slc22a2,Cartpt,Htr1b,Slc6a2,Syt13,Npy2r,Hrh3,P2ry12,Chrnb2,Syt8,Syt4,Agtr2,Syt6,Syt10,P2ry1,Itgb3,Pink1,Park7,Syt11,Oxt,Syt17,Rab3b,Drd1,Adra2c,Fgf20,Adra2b,Syt5,Syt12,Slc6a3
MANNO_MIDBRAIN_NEUROTYPES_HRGL1	0.0245975	0.293883	0.400777	1.16183	245	246	Nts,Igfbp5,Ermn,Mlf1,Flvcr2,1700010I14Rik,Erbb4,Dcn,Wscd1,Kcnn3,Fabp7,Cfap45,Dsg2,Igsf1,Id3,Acss1,Tbc1d32,Eepd1,Fat3,Pmp22,Trim59,Psat1,Tes,Wnt5a,Dach1,Cep126,Cdo1,Aass,Chn2,Fzd1,Rsph1,Apcdd1,Inhbb,Wfs1,Ddah1,Slc19a2,Atxn1,Pik3ip1,Gca,Zfp36l1,Slc25a18,Pltp,Tgif2,Lrrc17,Igfbp2,Heatr5a,Cpne2,Hk2,Gpc4,Vim,Foxj1,Ptpro,Creb5,Wnt1,Zfp36l2,Lgi1,Ropn1l,Cspp1,Trim9,Veph1,Msx1,Rgs4,Cryab,Slit1,Cspg5,Cdk6,S…
MARTORIATI_MDM4_TARGETS_NEUROEPITHELIUM_DN	0.0245975	0.293883	0.429329	1.21373	245	126	Igfbp5,C1qtnf3,Slc17a6,Fos,Kcna5,Dcx,Fabp7,Acss1,Neurog1,Dach1,Cdk5r1,Hsd17b11,Igfbpl1,Myt1,Adgrg1,Csf2rb2,Jakmip2,Parp9,Ly86,Zranb1,Prmt8,Zmat1,Pgm2l1,Plcxd2,Ripply3,Tbr1,Mrc1,Shox2,Cd53,Aldh1a1,Kif21a,Rbl1,Pou3f4,Rgs4,Rapgef5,Irf2bpl,Hpgd,Insig1,Gdap1,Dlx5,Syt11,F13a1,Csf1r,Rnd2,Satb1,Rnh1
GOBP_POTASSIUM_ION_HOMEOSTASIS	0.0246296	0.293883	0.543914	1.38293	245	28	Kcna5,Slc12a4,Atp12a,Slc12a2,Slc12a9,Slc12a8,Kcnh2,Cyp11b1,Atp1a4,Atp1a1,Atp1a3
GOCC_EUCHROMATIN	0.024637	0.293883	0.551101	1.39036	245	26	Klf4,Ankrd2,Sp1,Tcf23,Tbp,Ruvbl2,Alkbh1,Jun,Creb1,H1f0,Jak2,Rbmx
HP_ONYCHOGRYPOSIS	0.0246539	0.293883	0.595702	1.4402	243	18	Col7a1,Krt5,Fzd2,Krt14,Egfr,Wnt5a,Dvl3
GOBP_RETINA_HOMEOSTASIS	0.0247	0.293883	0.496005	1.32192	246	47	Cdhr1,Nxnl2,Hspb1,Rpe65,Pip,Prom1,Esrrb,Jchain,Cdh23,Ccdc66,Krt1,Rho,Azgp1,Ush1c,Atp1b2,Adgrv1,Cdh3,Abca4,Nxnl1,B2m,Mdm1
GOBP_NEUTRAL_AMINO_ACID_TRANSPORT	0.0247099	0.293883	0.522174	1.35553	246	35	Slc43a1,Slc6a9,Slc1a5,Slc3a1,Llgl2,Slc36a1,Slc38a3,Slc38a6,Slc38a5,Slc7a5,Rgs4,Rgs2,Slc3a2,Slc38a7,Slc7a10,Slc32a1,Slc1a4,Slc38a1,Slc6a6,Slc36a2
GOBP_POSITIVE_REGULATION_OF_BONE_MINERALIZATION	0.0247124	0.293883	0.528402	1.36505	246	33	Isg15,Smad3,Wnt4,Tgfb1,Slc8a1,Bmp4,Kl,Bmpr2,Tmem119,Bmpr1a,Tfap2a,Acvr1,Adgrv1,Bmp2,Ano6
GOBP_NEGATIVE_REGULATION_OF_LEUKOCYTE_MIGRATION	0.0248273	0.294904	0.540443	1.37954	247	29	Ccl28,Apod,Ptger4,Emilin1,Stap1,Dusp1,Padi2,Lrch1,Ada,Adora1,Bmp5,Adtrp,Rin3,Cd300a,Mia3
Microglia_All_Zeisel_Science_2015	0.0248975	0.295131	0.393286	1.14685	248	301	Plcg2,Cybb,Gdpd3,Mlxipl,Wsb1,Tlr2,Cxcl2,Egr2,Folr2,Irak4,Gdf15,Dtx2,Ier5,Jmjd1c,Fgd2,Casp4,Scel,Tbxas1,Eml3,Ccl3,Ctsz,Cd209g,Ncf1,Ccr1,Clec4a3,Tubb6,Ccl2,Ifi27l2a,Vav1,Tmem106a,Tmco4,Csf3r,Tnf,Fndc3a,Pyroxd2,Alox5ap,Slc38a6,Cd37,P2ry12,Rilpl2,Mki67,Ccl7,Tnfrsf11a,Fcgr2b,Npl,Sh3bp1,Fcgr1,Pola1,Susd3,Nrros,Ly86,Grn,Hk2,Mgl2,Nfkbid,Tmem119,Irf8,Ada,Mrc1,Ccl6,Fcna,Slc2a5,Sgpl1,Ebi3,Lyl1,Ncf2,Slc15a3,…
HP_ELEVATED_CIRCULATING_FOLLICLE_STIMULATING_HORMONE_LEVEL	0.0249046	0.295131	0.573206	1.41438	247	21	Cyp11a1,Nr0b1,Ar,Esr2,Kiss1r,Cyp17a1,Gata4,Nr5a1,Wt1
GOBP_ANTIMICROBIAL_HUMORAL_RESPONSE	0.0249975	0.295886	0.476008	1.29199	249	62	S100a9,Bpifb2,Cxcl2,Wfdc2,Reg1,Reg3g,Prss2,Pgc,Wfdc5,Ccl2,Jchain,Camp,F2,Bcl3,Bpifa2,Gata6,Klk1b1,Bpifb1,H2-K1,Cxcl5,Fam3a,Colec11,Wfdc6a,Rarres2,Cxcl10,Cst9
GOBP_MORPHOGENESIS_OF_AN_EPITHELIAL_FOLD	0.0250581	0.295916	0.595149	1.43886	247	18	Rdh10,Ar,Fgfr2,Nog,Wnt5a,Bmp4,Bmp5,Sostdc1
HP_CONGENITAL_STATIONARY_NIGHT_BLINDNESS	0.0250583	0.295916	0.61156	1.45886	246	16	Rlbp1,Pde6b,Fgfr2,Cacna1f,Slc24a1,Rho,Grk1,Myo6
GOBP_BROWN_FAT_CELL_DIFFERENTIATION	0.0251025	0.296072	0.513997	1.34786	250	39	Ptgs2,Fabp4,Metrnl,Dusp10,Adipoq,Nudt7,Cebpb,Vstm2a,Ebf2,Fto,Rgs2,Adrb1,Rreb1,Sox13,Pex11a
GOBP_RESPONSE_TO_HISTAMINE	0.02515	0.296072	0.676124	1.4942	238	10	Drd2,Aoc1,Diaph1,Hrh1
HP_ABNORMAL_SPUTUM	0.0251975	0.296072	0.475531	1.2907	251	62	F5,Fas,Col3a1,Smad3,Cftr,Col5a1,Dnai1,Mfap5,Ccr1,Rsph1,Mefv,Lrrc56,Ofd1,Ccdc40,Dnaaf5,Traf3ip2,Tlr4,Foxj1,Ccno,Ccdc65,Smad4,Dnajb13,Erap1
GOBP_NEGATIVE_REGULATION_OF_WOUND_HEALING	0.0252975	0.296072	0.478963	1.29474	252	58	Smad3,Cldn19,Cd9,Wnt4,Phldb2,Slc12a2,Ceacam2,Tspan8,Cldn3,Plg,Wfdc1,Edn1,Tnf,F2,Cpb2,Tfpi,Krt1,Ceacam1,Serpinb2,Fgg,Fgf2,Adtrp,Pros1,Serping1,Cask
GOBP_MESENCHYME_MORPHOGENESIS	0.0253025	0.296072	0.507961	1.33831	252	41	Tmem100,Smad3,Myc,Nog,Foxc1,Wnt5a,Tbx2,Wnt11,Snai1,Heyl,Bmpr1a,Bmp5,Smad4,Msx1,Acvr1,Lef1,Robo1,Bmp2,Actg2
GOBP_REGULATION_OF_CARDIAC_MUSCLE_CELL_MEMBRANE_REPOLARIZATION	0.025305	0.296072	0.586149	1.42696	250	19	Kcna5,Nppa,Kcne4,Zmpste24,Kcnh2,Scn4b,Kcne1
HP_MALIGNANT_HYPERTHERMIA	0.025305	0.296072	0.586064	1.42675	250	19	Scn4a,Myh3,Mtmr14,Myf6,Stac3,Bin1,Chrng,Chrnd
HP_PERIPHERAL_DEMYELINATION	0.0253051	0.296072	0.516343	1.35074	252	38	Sox10,Egr2,Fa2h,Ndrg1,Sumf1,Gcdh,Pmp22,Arhgef10,Mmachc,Mat1a,Ctdp1,Prps1,Galc,Lmnb1,Litaf,Gdap1,Sbf2,Kif1c
GOBP_POSITIVE_REGULATION_OF_HUMORAL_IMMUNE_RESPONSE	0.0253604	0.296378	0.675752	1.49338	240	10	C3,Pgc,Tnf,Fcgr2b
GOBP_ZINC_ION_TRANSPORT	0.0253914	0.296399	0.569032	1.41099	252	22	Slc39a2,Tmem163,Slc30a7,Slc30a10,Slc39a5,Slc39a8,Slc30a1,Slc39a10,Slc39a6
GOBP_REGULATION_OF_CYSTEINE_TYPE_ENDOPEPTIDASE_ACTIVITY_INVOLVED_IN_APOPTOTIC_SIGNALING_PATHWAY	0.0254908	0.297217	0.63864	1.47828	247	13	Fas,Smad3,Gsn,Tfap4,Caap1,Pih1d1,Jak2,Park7
GOBP_TRIGLYCERIDE_METABOLIC_PROCESS	0.0255974	0.297673	0.458247	1.26265	255	79	Slc22a4,Fabp4,Fabp6,Ldlr,Fabp7,Rgn,C3,Gpat2,Lpl,Pnpla1,Pnpla3,Srebf1,Mfsd2a,Dgat1,Pck2,Ctdnep1,Atg14,Acsl4,Slc27a1,Plin5,Apoa4,Fabp9,Sorl1,Lipf,Cps1,Cat,Thrsp,Gpld1,Insig1,Aadac
HP_ABNORMAL_INTERNAL_GENITALIA	0.0255974	0.297673	0.38685	1.13393	255	367	Cyp11a1,Ccdc141,Sox10,Myrf,Col7a1,Fas,Nr0b1,Col1a1,Fos,Rps6ka3,Tlr2,Col3a1,Smad3,Ar,Bard1,Myc,Fgfr2,Ret,Mks1,Wnt4,Cftr,Bbs7,Pold1,Jmjd1c,Kiss1r,Zmpste24,Usb1,Wnt7a,Col5a1,Alg9,B4galnt1,Mad1l1,Hnf1b,Col4a6,Evc,Fancd2,Fras1,Pole,Sall1,Plg,Ptpn12,Tbx3,Ofd1,Bmp4,Lrp2,Dusp6,Rin2,Cdh1,Cdh23,Cep290,Spint2,Dkc1,Idh1,Sdhc,Traf3ip2,Irf6,Cidec,Fgfr1,Ptprj,Psmb8,Gli1,Pmm2,Cyp17a1,Cyp19a1,Ube2t,Spry4,Aurka,Ga…
Oligodendrocyte_Progenitor Cell_Zhang_JNeuro_2014	0.0256179	0.297673	0.536572	1.37408	255	30	Rprm,Dcn,Sapcd2,Col1a2,Cdo1,Myt1,Gria3,C1ql1,Shc4,Emid1
GOBP_CELL_MATRIX_ADHESION	0.0256974	0.297712	0.415179	1.18792	256	168	Ccl28,Apod,Postn,Itgal,Actn2,Col3a1,Smad3,Tnn,Jup,Sfrp1,Onecut1,Emilin1,Ddr1,Wnt4,Kdr,Phldb2,Jam3,Nrp1,Dmtn,Itga7,Tiam1,Dapk3,Arhgap6,Onecut2,Itgbl1,Rin2,Csf1,Ppfia2,Pkd1,Nid2,Pik3r1,Nf1,Ptprj,Itgb4,Cdkn2a,Rras,Tesk2,Fgg,Myoc,Adamts9,Ppfia1,Ajuba,Col13a1,Pdpk1,Cdk6,Bcam,Adamts12,Itgb3,Iqgap1,Limch1,Mink1,Tek,Cask,Epha3,Srf,Itgb2,Itgb6,Ptprk,Sgce,Ilk,Fam107a,Jag1,Dlc1,Dusp22,Lyve1,Itga3,Timm10b,Bc…
Gemma_GSE72343_Circuit-wide_transcriptional_profiling_reveals_region_specific_gene_co-expression_networks_regulating_depression_susceptibility_phenotype_resilient_Up	0.0257154	0.297712	0.532306	1.36717	256	31	S100a9,Fas,Alas2,Mfsd2a,Slc38a5,Slc4a1,Bcl3,Sele,Jak3,Smim3,Prr5,Fmo2
Gemma_GSE72343_Circuit-wide_transcriptional_profiling_reveals_region_specific_gene_co-expression_networks_regulating_depression_susceptibility_phenotype_susceptible_Up	0.0257154	0.297712	0.532306	1.36717	256	31	S100a9,Fas,Alas2,Mfsd2a,Slc38a5,Slc4a1,Bcl3,Sele,Jak3,Smim3,Prr5,Fmo2
GOBP_SEGMENTATION	0.0257974	0.297712	0.471151	1.28233	257	65	Aldh1a2,Egr2,Smad3,Sfrp1,Neurog1,Foxc1,Nrp2,Myf6,Sfrp2,Wnt5a,Tifab,Tbx3,Bmp4,Meox1,Mesp1,Sema3a,Bmpr1a,Lrp6,Smad4,Tbx19,Lef1,Wt1,Irx2,Trp53,Cdx2,Hes5,Mllt3,Palb2,Irx3,Prkdc,Cobl
GOBP_GROWTH	0.0257974	0.297712	0.370609	1.10076	257	710	Hspa1a,S100a9,Drd2,Igfbp5,Apod,Postn,Npr1,Sgk2,Gh,Sox10,Sphk1,Osgin1,Bdkrb1,Kazald1,Klk6,Fstl4,Erbb4,Rps6ka3,Smad3,Rdh10,Cela1,Islr2,Ninj2,Tnn,Stat5a,Ar,Sfrp1,Fgfr2,Mbd5,Rftn1,Stk40,Mag,Fgf1,Prl,Cd9,Klf2,Esr2,Ddr1,Dusp10,Atf5,Gsn,Socs3,Ghr,Igfbp1,Sorbs2,Gdf15,Prox1,Agtr1a,Nog,Reg1,Foxc1,Nrp2,Ceacam2,Egfr,Nrp1,Myf6,Zmpste24,Wnt7a,Sfrp2,Chst11,Wnt5a,Tgfb1,Rims2,Cdk5r1,Npy1r,Adm,Tbx2,Foxs1,Ros1,Tiam…
GOBP_BONE_MORPHOGENESIS	0.0257974	0.297712	0.462748	1.26909	257	74	Col1a1,Fgfr2,Neurog1,Foxc1,Zmpste24,Sfrp2,Tifab,Trpv4,Fgf4,Pappa2,Bmp4,Inppl1,Alpl,Has2,Bmpr2,Mmp13,Lrp5,Tmem119,Shox2,Phospho1,Tfap2a,Lrp6,Msx1,Col13a1,Rarg,Csgalnact1,Msx2,Insig1,Dlx5,Serpinh1,Tek,Gnas,Smpd3
HP_BLADDER_DIVERTICULUM	0.0260107	0.298619	0.585122	1.42446	257	19	Mlxipl,Col1a1,Col3a1,Col1a2,Col5a1
GOBP_NEGATIVE_REGULATION_OF_REGULATED_SECRETORY_PATHWAY	0.0260685	0.298619	0.592272	1.43191	257	18	Ceacam2,Gnai2,Stxbp3,Fcgr2b,Syt4,Ceacam1,Trim9,Fmr1,Cd300a
HP_HYPOPLASTIC_ISCHIA	0.0260743	0.298619	0.660685	1.48545	249	11	Cdca7,Fgfr2,Abcc9,Inppl1,Ccdc8,Col11a1
HP_ORAL_MUCOSAL_BLISTERS	0.0260743	0.298619	0.660723	1.48554	249	11	Col7a1,Krt5,Jup,Krt14,Itgb4,Dsp
GOBP_ENDODERM_DEVELOPMENT	0.0260974	0.298619	0.476093	1.29081	260	61	Col7a1,Mmp8,Smad3,Onecut1,Arc,Dusp5,Lamb1,Nog,Leo1,Dusp1,Col5a1,Itga7,Col8a1,Bmp4,Zfp36l1,Inhba,Gata6,Gata4,Mesp1,Bmpr1a,Smad4
GOCC_APICAL_PART_OF_CELL	0.0260974	0.298619	0.392878	1.14566	260	301	Folr1,Slc22a13,Slc22a2,Slc22a4,Slc34a1,Slc6a9,Kcna5,Cdhr5,Ldlr,Slc22a5,Ager,Kcne4,Dsg2,Abcg2,Sapcd2,Naaladl1,Cftr,Slc12a2,Sorbs2,Car2,Mal2,Slc34a3,Rab27b,Ceacam2,Egfr,Gm2a,Prom1,Upk1b,Mal,Fxyd1,C2cd2l,Slc4a10,Trpv4,Casr,Stxbp3,Erbb3,Pappa2,Cdhr2,Clic4,Slc39a8,Slc15a2,Lrp2,Slc22a8,Rab27a,Slc38a3,Slc4a2,Abcg8,Vangl2,Slc2a2,Cyp4f14,Igfbp2,Atp1a1,Slc16a3,Ezr,Mtcl1,Prkg2,Slc7a5,Snx10,Kl,Enpp3,Slc5a1,B…
GOBP_RESPIRATORY_BURST	0.0261097	0.298619	0.571383	1.40988	259	21	Cybb,Dusp10,Ncf1,Cyba,Jchain,Lbp,Grn,Ncf2,Noxo1,Hck,Pik3cd
GOBP_POSITIVE_REGULATION_OF_LONG_TERM_SYNAPTIC_POTENTIATION	0.0261115	0.298619	0.585036	1.42425	258	19	Drd2,Mme,Igsf11,Shank3,Creb1,Adcy8
HP_DECREASED_FERTILITY	0.0261974	0.299119	0.419283	1.19457	261	153	Cyp11a1,Ccdc141,Sox10,Nr0b1,Ar,Tle6,Cftr,Kiss1r,Klhl10,Panx1,Lhx4,Tgfb1,Dnai1,Fancd2,Rsph1,Lrrc56,Tbx3,Ofd1,Dusp6,Cdh23,Zp1,Dnah2,Ccdc40,Dnaaf5,Fgfr1,Sycp2,Cdc14a,Cyp17a1,Cyp19a1,Ube2t,Foxj1,Spry4,Gata4,Amh,Nr3c1,Galt,Sema3a,Ccno,Flrt3,Ccdc65,Ccdc8,Fanca,Dnajb13,Bmp15,Pnpla6,Fance,H6pd,Nr5a1,Agpat2,Pgr,Wt1,Gnas,Dnah1,Spidr
Gemma_GSE81672_Ketamine_and_Imipramine_Reverse_Transcriptional_Signatures_of_Susceptibility_and_Induce_Resilience-Specific_Gene_Expression_Profiles_HC_treatment_imipramine_Up	0.0262478	0.299119	0.64461	1.47266	253	12	Gh,Rasd2,Amer3,Cpne9,B3galt5,Prr5,Foxk1
HP_NATAL_TOOTH	0.0262947	0.299119	0.568115	1.40872	261	22	Jup,Fgfr2,Mks1,Zmpste24,Nek1,Evc,Dsp,C2cd3,Cep120,Ehmt1,Bcl11b,Pth1r,Flna,Lmna
HP_ABNORMAL_CIRCULATING_FATTY_ACID_ANION_CONCENTRATION	0.0262947	0.299119	0.567966	1.40835	261	22	Col7a1,Slc34a1,Gatm,Slc22a5,Mmachc,Trmu,Hmgcl
Gemma_GSE132930_Transcriptional_profiling_reveals_running_promotes_cerebrovascular_remodeling_in_young_but_not_midlife_mice_treatment_running_Down	0.0263026	0.299119	0.503237	1.3308	262	43	Epha8,Per2,Kcne4,Abcg2,Cirbp,Mthfd1l,Chrm1,Slc7a5,Mafk,Dtwd2,Prdm4,Dbp,Ppp1r7,Cables1,Vipr1,Nr1d1,Prr5,Rbm3,Kcnip4,Sidt1,Coq10b,Tsc22d3,Bhlhe41,Myo1c,Bhlhe40,Snx4,Cwc27,Tada2b
GOBP_POSITIVE_REGULATION_OF_DNA_REPLICATION	0.0264397	0.299653	0.549185	1.38552	263	26	Egfr,Cacybp,Atad5,Ino80,Ucn,Gli1,E2f7,Jun,Pcna,Dhx9
HP_POLYURIA	0.0264397	0.299653	0.549178	1.3855	263	26	Avpr2,Slc34a1,Clcnkb,Bsnd,Cldn16,Casr,Plvap,Atp1a1,Clcnka,Nphp1,Kcnj1,Tmem67
Gemma_GSE73798_Molecular_profile_of_ketamine_in_comparison_to_memantine_and_phencyclidyne_and_other_psychotropic_drugs_[mouse_hippocampus]_treatment_20.mg.kg_ketamine_Up	0.0264727	0.299653	0.591808	1.43079	261	18	Egr4,Cmtm3,Txnip,Slc27a3,Mfsd2a,Sgk1,Tsc22d3,Gjb6,Rgcc,Cdkn1a
HP_ABNORMAL_INTRAOCULAR_PRESSURE	0.0264954	0.299653	0.567566	1.40736	263	22	Hmx1,Cyp1b1,Col8a2,Asph,Pitx3,H2-K1,Myoc,Gnaq,Prss56,Cysltr2,Tek,Gna11,Ltbp2,Pxdn,Loxl1
GOBP_CARDIAC_CELL_DEVELOPMENT	0.0264974	0.299653	0.474581	1.28812	264	62	Actn2,Bves,Sorbs2,Prox1,Zmpste24,Slc8a1,Fhl2,Tbx3,Edn1,Bmp4,Akap13,Ctdp1,Mef2a,Neb,Gata4,Tgfbr3,Shox2,Agtr2,Smad4,Adra1a,Rgs4,Alpk3,Rgs2,Fhod3,Gsk3a,Spry1,Nrap,Srf
HP_CHRONIC_RHINITIS	0.0265451	0.299859	0.553018	1.39038	264	25	Slc29a3,Dnai1,Rsph1,Lrrc56,Ofd1,Ccdc40,Dnaaf5,Snx10,Foxj1,Ccno,Ccdc65,Dnajb13
GOBP_CELLULAR_RESPONSE_TO_ABIOTIC_STIMULUS	0.0265973	0.300115	0.398501	1.15638	265	253	Fas,Col1a1,Tspo,Rpe65,Rcsd1,Chek1,Ptger4,Myc,Pde6b,Sfrp1,Mag,Pde6a,Mme,Gpr88,Cd40,Relb,Pold1,Timp1,Egfr,Cnn2,Zmpste24,Insrr,Sfrp2,Pbk,Opn3,Errfi1,Trpv4,Efhd1,Ddb2,Cln3,Piezo1,Grk4,Cdc25a,Net1,Il13,Ino80,Fntb,Lrrc8c,Wnt11,Slc38a3,Zfp36l1,Rgr,Opn4,Rhob,Xpa,Atp1a1,Pik3r1,Fnta,Mapk3,Casp9,Tlr4,Gucy2e,Fbxo4,Ruvbl2,Rho,Egr1,Hyal3,Polk,Aqp5,Pcna,N4bp1,Gpr68,Mbip,Xrcc5,Grk1,Tnfrsf8,Ifi204,Mmp3,Eef1d,Mmp7…
HP_ABNORMALITY_OF_BLOOD_VOLUME_HOMEOSTASIS	0.0266373	0.300232	0.544689	1.37966	265	27	Cyp11a1,Avpr2,Smad3,Mfap5,Cyp11b1
HP_DEEP_VENOUS_THROMBOSIS	0.0266815	0.300241	0.609627	1.45424	262	16	F5,Mmachc,Piezo1,F2,Pmm2,Serpinc1,Serpind1,Pros1,F13a1,Uba1
GOBP_RESPONSE_TO_LIGHT_STIMULUS	0.0266973	0.300241	0.401378	1.16251	266	239	Drd2,Neto1,Fos,Rpe65,Chek1,Gnat2,Per2,Myc,Pde6b,Plekhb1,Pde6a,Mme,Gpr88,Pold1,Timp1,Egfr,Dusp1,Pbk,Th,Opn3,Reep6,Slc4a10,Rcvrn,Ddb2,Cirbp,Meis2,Grk4,Cacna1f,Cdc25a,Fbxl12,Ino80,Fntb,Hrh1,Rgr,Opn4,Xpa,Pik3r1,Cep250,Nf1,Ccdc66,Slc24a1,Bcl3,Fnta,Tyr,Chrnb2,Casp9,Usp2,Per1,Gucy2e,Ruvbl2,Rho,Hyal3,Nphp1,Polk,Trpc3,Pcna,Rdh13,Creb1,N4bp1,Grk1,Gnaq,Mmp3,Kit,Cnga1,Slc7a11,Fmr1,Rela,Aurkb,Stk11,Polg,Cat,M…
DropViz_HC_Microglia_Macrophage_C1qb_cluster-markers.csv	0.0267973	0.301032	0.412294	1.18268	267	181	Mlxipl,Lpar6,Fam111a,Rcsd1,Txnip,Hhex,Gcnt1,Apbb1ip,Fgd2,Ecscr,Cd180,Tbxas1,Ctsz,Tgfb1,Tifab,Ncf1,Clec4a3,Sall1,Cyba,Vav1,Gal3st4,Csf3r,Alox5ap,Cd37,P2ry12,Fcgr2b,Adap2,Sparc,Fcgr1,Cd52,Susd3,Psmb8,Ly86,Grn,Hk2,Syngr2,Ptgs1,Tmem119,Irf8,Mrc1,Ccl6,Arhgdib,Slc2a5,Mlph,Bank1,Lyl1,Ncf2,Scamp2,Slc15a3,Cd53,Anxa3,Unc93b1,Pnp,Dab2,Rgs2,Olfml3,Hpgd,Rrbp1,Hck,Stab1,Fcer1g,C3ar1,Slc7a7,F13a1,Ptpn6,Itgb2,Cs…
GOBP_REGULATION_OF_PROTEIN_SERINE_THREONINE_KINASE_ACTIVITY	0.0268973	0.301698	0.387108	1.13409	268	359	Sertad1,Arhgef5,Prok1,Hspb1,Cdk1,Nppa,Cdk5rap1,Adora2b,Ager,Sfrp1,Lpar1,Hgf,Hhex,Dusp5,Fgf1,Dusp10,Gadd45g,Ret,Gadd45b,Cd40,Ghr,Trib1,Adipoq,Gdf15,Prox1,Fgd2,Egfr,Irak2,Parp16,Dusp1,Sfrp2,Pbk,Wnt5a,Tgfb1,Cdk5r1,Slc8a3,Tfap4,Incenp,Tiam1,Slc8a1,Ccnf,Grm4,Tgfa,Cks2,Spred3,Rgs3,Ksr1,Edn1,Bmp4,Akap13,Cdc25a,Dusp6,Map3k10,Tnf,Dusp7,Shc1,Tnfrsf11a,Pkd1,Iqgap3,Slc27a1,Nf1,Ccnk,Epha4,Fgfr1,Ccna1,Ptprj,Np…
KIM_ALL_DISORDERS_CALB1_CORR_DN	0.0269701	0.301698	0.557907	1.39658	268	24	Slc22a13,S100a4,Dapk2,Alx1,Gadd45b,Cd40,Il1rap,Xrcc3,Krt1,Gfi1,Nr5a1,Rreb1,Slc16a6,Sbno2
GOBP_NEGATIVE_REGULATION_OF_RESPONSE_TO_REACTIVE_OXYGEN_SPECIES	0.0269712	0.301698	0.643359	1.4698	260	12	Pde8a,Hgf,Gpr37,Nr4a3,Met,Gpr37l1,Pink1,Park7
GOBP_MORPHOGENESIS_OF_EMBRYONIC_EPITHELIUM	0.0269973	0.301698	0.432707	1.21783	269	115	Folr1,Aldh1a2,Rdh10,Ar,Sfrp1,Fgfr2,Vasp,Tctn1,Fzd2,Ret,Wnt4,Nog,Sox11,Sfrp2,Wnt5a,Tgfb1,Scrib,Adm,Bmp4,Lrp2,Spint2,Mthfd1l,Vegfc,Vangl2,Prkaca,Dvl3,St14,Wnt6,Bmp5,Tfap2a,Lrp6,Rarg,Bcl10,Tead2,Plxnb2,Irx2,Sec24b,Traf6,Wnt16,Grhl3,Hes5,Hand1,Gata3,Ift52,Dlc1,Mthfd1,Irx3
HP_POLYGENIC_INHERITANCE	0.0270053	0.301698	0.562417	1.40098	268	23	Cartpt,Adrb3,Enpp1,Bmp4,Abcg8,Irf6,Ucp3,Shank3,Ghrl,Serpinh1,Trp53
GOBP_NEGATIVE_REGULATION_OF_PHOSPHORYLATION	0.0271973	0.302752	0.391647	1.14236	271	305	Drd2,Bdkrb1,Hspb1,Mlxipl,Fabp4,Camk2n2,Angpt1,Nppa,Cdk5rap1,Sfrp1,Prr5l,Hgf,Hhex,Dusp5,Ibtk,Emilin1,Dusp10,Rgn,Socs3,Trib1,Adipoq,Nog,Stap1,Ceacam2,Dusp1,Sfrp2,Pbk,Mvp,Tgfb1,Slc8a3,Tfap4,Dmtn,Slc8a1,Errfi1,Enpp1,Spred3,Zfyve28,Rgs3,Bmp4,Dusp6,Ptprb,Dusp7,Cblb,Nck1,Pik3ip1,Atg14,Slc4a1,Dus2,Nf1,Ptprj,Pak2,Sfn,Cblc,Inhba,Camk2n1,Lrp5,Inha,Tarbp2,Spry4,Gfra2,Sema4d,Cdkn2a,Ptpro,Ceacam1,Sorl1,Ipo7,Ca…
ZHONG_PFC_MAJOR_TYPES_OPC	0.0271973	0.302752	0.459845	1.2635	271	76	Apod,Nkx2-2,Sox10,Cd82,Gatm,Cnp,Arc,Plekhb1,Sez6l,Cd9,Psat1,Lrrc4c,Olig1,Lima1,Dusp6,Scrg1,Rhoc,Pllp
GOBP_REGULATION_OF_SYSTEMIC_ARTERIAL_BLOOD_PRESSURE_BY_HORMONE	0.0271979	0.302752	0.566284	1.40418	270	22	Avpr2,Mme,Agtr1a,Ctsz,Cyp11b1,F2r,Edn1,Hsd11b2,Agtr2
GOBP_DRUG_METABOLIC_PROCESS	0.0272191	0.302752	0.534708	1.36931	271	30	Cyp2f2,Cyp2j6,Cyp1a2,Cyp2c39,Cyp2s1,Cyp4f14,Cyp2c38,Aox1,Cyp3a11,Cyp2c29,Vkorc1,Cyp1a1,Fmo2,Fmo5,Abcc2
HP_ABNORMALITY_OF_TEMPERATURE_REGULATION	0.0272973	0.30314	0.392872	1.14538	272	297	Avpr2,Slc18a2,Scn4a,Myh3,Slc22a4,Cybb,F5,Fas,Col1a1,Ddc,Pstpip1,Mtmr14,Slc29a3,Stx11,Ret,Cftr,Qdpr,Krt14,Pmp22,Krt8,Myf6,Stac3,Th,Six3,Gypc,Mmachc,Ncf1,Cyp11b1,Prss2,Enpp1,Gata2,Ccr1,Ddb2,Ptpn3,Spp1,Mefv,Cyba,Bin1,Tbx3,Lrrc8a,Kif1b,Rab27a,Stxbp2,Alpl,Lacc1,Hmgcl,Vangl2,Xpa,Slc4a1,Pik3r1,Unc13d,Traf3ip2,Fgfr1,Atp1a3,Snx10,Psmb8,Slc5a1,Chrng,Tlr4,Pmm2,Birc3,Calr,Klhl7,Stat2,Avp,Prf1,Irf2bp2,Galc,Ir…
HP_YELLOW_WHITE_LESIONS_OF_THE_RETINA	0.0273137	0.30314	0.525747	1.35819	272	33	Rlbp1,Tmem98,Hmcn1,Fam111a,Prom1,Kcnj13,Espn,Cfi,Gucy2e,Lrp5,Rho
GOBP_REGULATION_OF_PHOSPHATIDYLINOSITOL_3_KINASE_ACTIVITY	0.0274027	0.30351	0.505371	1.33149	273	41	Klf4,Epha8,Socs3,Tgfb1,Socs2,Wdr91,Pik3ip1,P2ry12,Atg14,Pik3r1,Flt1,Fgf2,Kit,Dab2ip,Tek,Fgr,Socs7,Socs5
GOBP_POSITIVE_REGULATION_OF_ANIMAL_ORGAN_MORPHOGENESIS	0.0274069	0.30351	0.562056	1.40008	272	23	Ar,Fgf1,Wnt4,Wnt5a,Edn1,Bmp4,Wnt11,Csf1,Ngfr,Mesp1,Spry1,Robo1,Bmp2,Gata3,Gata5,Fgf8,Wnt2b,Six4
GOBP_HEMOGLOBIN_METABOLIC_PROCESS	0.0274437	0.303587	0.636204	1.47264	266	13	Klf4,Slc6a9,Alas2,Inhba,Inha,Cat
GOMF_DNA_BINDING_TRANSCRIPTION_ACTIVATOR_ACTIVITY	0.0274973	0.303597	0.392317	1.14403	274	301	Klf4,Nkx2-2,Sox10,Fos,Egr4,Egr2,Smad3,Ar,Zic3,Myc,Alx1,Onecut1,Hhex,Nr4a3,Atf5,Foxc1,Cebpb,Erg,Sp1,Sox11,Myf6,Lhx4,Six3,Mtf1,Tfap4,Six5,Batf,E2f2,Srebf1,Gfi1b,Creb3l2,Gata2,Onecut2,Meis2,Zfp784,Plag1,Esrrb,Pitx3,Barhl1,Cebpd,Hoxb7,Ptf1a,Ets1,Satb2,Meox1,Rorb,Pbx1,Atf6,Pou3f2,Mef2a,Irf6,Junb,Heyl,Nfatc1,Foxj1,Klf5,Gata4,Egr1,Ebf2,Prdm15,Fosl2,Mlxip,Mesp1,Nr3c1,Zfp770,Elk4,Foxo4,Jun,Creb1,Prdm4,Dbp…
GOCC_FICOLIN_1_RICH_GRANULE_MEMBRANE	0.0275055	0.303597	0.513241	1.34263	274	38	Itgax,Tbc1d10c,Enpp4,Stbd1,Pkp1,Lgals3,Serpinb12,Dok3,Diaph1,Dsp,Lamp2,Copb1,Fcer1g,Cd300a,Ubr4,Itgb2
GOBP_TYROSINE_METABOLIC_PROCESS	0.0275344	0.303597	0.658338	1.48018	263	11	Hpd,Th,Tat,Tyr
GOBP_MAMMARY_GLAND_EPITHELIUM_DEVELOPMENT	0.0276	0.30399	0.479601	1.29385	275	56	Erbb4,Ar,Fgfr2,Ddr1,Wnt4,Cebpb,Wnt5a,Scrib,Tbx3,Csf1,Iqgap3,Irf6,Lrp5,Lrp6,Msx1,Jak2,Sostdc1,Robo1,Pgr,Rreb1,Smo,Mst1,Csf1r,Orai1,Gata3
GOBP_MAMMARY_GLAND_DUCT_MORPHOGENESIS	0.0276387	0.30407	0.543676	1.37709	275	27	Ar,Fgfr2,Ddr1,Wnt4,Wnt5a,Scrib,Tbx3,Csf1,Lrp5,Lrp6,Sostdc1,Pgr,Csf1r
GOBP_REGULATION_OF_CELLULAR_EXTRAVASATION	0.0276719	0.30407	0.557382	1.39526	275	24	Ccl28,Ager,Ptger4,Jam3,Plvap,Fut9,Sele,Ripk3
GOBP_RENAL_SYSTEM_PROCESS	0.0276972	0.30407	0.446091	1.24156	276	93	Drd2,Avpr2,Npr1,Gsn,Adipoq,Agtr1a,Adm,Cyp11b1,Gnai2,F2r,Cln3,Slc15a2,Edn1,Bmp4,Wfs1,Jchain,Sgk1,Cyp4f14,Prkaca,Slc4a1,Has2,Chrnb2,Hsd11b2,Avp,Adcy5,Mcam,Ptpro,Agtr2,Adora1,Adcy8,Adra1a,Slc22a6,Adgrf5,Btc,Pcsk5,Oxt
HP_FEMALE_EXTERNAL_GENITALIA_IN_INDIVIDUAL_WITH_46_XY_KARYOTYPE	0.0278549	0.30547	0.635351	1.47067	270	13	Cyp11a1,Nr0b1,Ar,Cyp17a1,Gata4,Nr5a1,Wt1
GOCC_NON_MOTILE_CILIUM	0.0278972	0.305604	0.440575	1.231	278	101	Cdhr1,Drd2,Gnat2,Pde6b,Pde6a,Bbs7,Dcdc2a,Prom1,Npy2r,Opn3,Rcvrn,Gpr83,Grk4,Atp1a4,Cacna1f,Cep290,Rab27a,Rgr,Opn4,Cep250,Ccdc66,Cdc14a,Gucy2e,Inha,Ptgs1,Mchr1,Rho,Nphp1,Myrip,Grk1,Ahi1,Gnaq,Ush1c,Cnga1,Smo,Abca4,Sdccag8,Gna11,Nxnl1,Tmem237,Ift88,Drd1,Ift52,Glis2,Kifap3,Guca1a,Opn1sw,Dynll2,Ift57,Ift80,Mak,Sstr3,Tulp1,Wdr19,Mertk,Ift140,Topors,Vcan
GOBP_MESONEPHRIC_TUBULE_MORPHOGENESIS	0.028	0.305778	0.492724	1.31318	279	47	Myc,Fgf1,Wnt4,Nog,Kif26b,Sall1,Bmp4,Hoxb7,Wnt11,Pbx1,Lzts2,Wnt1,Wnt6,Fgf2,Agtr2,Adamts16,Smad4,Hes1,Bmp2,Wt1,Smo,Gata3,Tacstd2,Dchs1,Fgf8,Fmn1,Wnt2b,Six4,Vegfa
GOCC_TERTIARY_GRANULE_MEMBRANE	0.028	0.305778	0.497962	1.31975	279	44	Itgax,Cybb,Gpr84,Stbd1,Ceacam2,Cyba,Ptprb,Ceacam1,Vamp8,Cd53,Rap2c,Tmem63a,Pld1,Olr1,Copb1,Ano6,Fcer1g,Cd300a,Ubr4,Itgb2
GOMF_ANION_SODIUM_SYMPORTER_ACTIVITY	0.0280078	0.305778	0.626626	1.46702	273	14	Slc18a2,Slc12a2,Slc6a2,Slc5a5
ZHONG_PFC_C3_UNKNOWN_INP	0.0280336	0.305778	0.540636	1.3746	279	28	Nuf2,Cdk1,Hjurp,Fam83d,Cdca2,Cenpe,Ube2t,Birc5,Penk,Dlgap5,Prc1,Ube2c,Mxd3
GOBP_REGULATION_OF_TRIGLYCERIDE_METABOLIC_PROCESS	0.0282395	0.307484	0.543087	1.3756	281	27	Ldlr,Rgn,C3,Srebf1,Mfsd2a,Ctdnep1,Atg14,Slc27a1,Plin5,Apoa4,Sorl1,Thrsp,Gpld1,Aadac
GOBP_CONVERGENT_EXTENSION	0.028266	0.307484	0.634974	1.46979	274	13	Sfrp1,Sfrp2,Wnt5a,Wnt5b,Wnt11,Mesp1,Lrp6
GOBP_NEGATIVE_REGULATION_OF_CELL_CELL_ADHESION	0.0282972	0.307484	0.42615	1.20595	282	129	Klf4,Ccl28,Xcl1,Cd9,Adipoq,Tnfsf4,Mbp,Cebpb,Ceacam2,Tgfb1,Scrib,Mad1l1,Trpv4,Vsir,Lgals3,Plg,Bmp4,Cdh1,H2-M3,Spint2,Cblb,Fcgr2b,Fxyd5,Swap70,Fgl2,Cd80,Foxj1,Arg1,Ceacam1,Wnt1,Jak3,Tnfrsf14,Anxa1,Adtrp,Jak2,Gpnmb,Runx3,Bmp2,Ido1,Il2,Cd300a,Mia3,Ptpn6,Lgals7,Socs5,Sh2b3,Laptm5,Wnk1,Rgcc,Jag1,Rdx,Zc3h8,Il4ra,Irf1
GOBP_POSITIVE_REGULATION_OF_CELL_KILLING	0.0283113	0.307484	0.514259	1.33857	282	36	Slc22a13,Xcl1,Stap1,H2-Ea,Vav1,H2-M3,Nos2,Arg1,Prf1,H2-K1,Azgp1,Klrd1,Cd5l,B2m,F2rl1,Il12a,Bcl2l11,Fadd
GOBP_ACTIN_FILAMENT_BASED_MOVEMENT	0.0283972	0.308086	0.432087	1.21609	283	115	Tnnc1,Myh3,Kcna5,Myo1d,Actn2,Jup,Kcne4,Dsg2,Tnnt1,Gsn,Kcnh2,Myo9b,Myh4,Scn4b,Des,Bin1,Kcne1,Myl4,Ccdc88c,Myh14,Scn3b,Gjc1,Atp1a1,Tnnt2,Vim,Dsp,Neb,Gata4,Adora1,Tnni2,Cacnb2,Myo6,Nedd4l,Pik3ca,Snta1,Limch1,Scn1a
GOBP_EMBRYONIC_HEART_TUBE_MORPHOGENESIS	0.0286971	0.31048	0.486348	1.30374	286	51	Folr1,Smad3,Zic3,Bbs7,Wnt5a,Tbx2,Mical2,Tbx3,Vangl2,Ccdc40,Gata4,Tbr1,Mesp1,C2cd3,Ahi1,Acvr1,Tead2,Hes1,Smo,Srf,Hand1,Ift52,Megf8,Ift57,Sox17,Fgf8,Nkx2-5,Eng
DURANTE_ADULT_OLFACTORY_NEUROEPITHELIUM_RESPIRATORY_COLUMNAR_CELLS	0.0287033	0.31048	0.564254	1.39915	285	22	Nts,Hspb1,S100a16,Cd9,Krt8,Sfn,Klf5,Aqp5,Cstb,Anxa2,Perp
GOBP_NEGATIVE_REGULATION_OF_CELL_KILLING	0.0287106	0.31048	0.606191	1.44605	282	16	Ceacam2,H2-M3,Il13,Serpinb9,Fcgr2b,H2-K1,Ceacam1,Arrb2,Klrd1
GOBP_VENTRICULAR_CARDIAC_MUSCLE_CELL_ACTION_POTENTIAL	0.0287402	0.31048	0.542447	1.37398	286	27	Jup,Kcne4,Dsg2,Kcnh2,Bin1,Kcne1,Scn3b,Dsp,Nedd4l,Snta1
GOBP_REGULATION_OF_LEUKOCYTE_MEDIATED_IMMUNITY	0.0288971	0.311511	0.424831	1.20353	288	133	Slc22a13,Ager,Xcl1,Rsad2,Cd40,Ncr1,Tnfsf4,C3,Stap1,Ceacam2,Tgfb1,H2-Ea,Gata2,Kmt5b,Vav1,H2-M3,Il13,Nos2,Tnf,Stxbp2,Serpinb9,Fcgr2b,Unc13d,Tlr4,Foxj1,Arg1,H2-K1,Azgp1,Ceacam1,Cxcl5,Vamp8,Jak3,Ripk3,Arrb2,Pdpk1,Dnase1,Klrd1,Gab2,Il2,Cd300a,Fgr,Ptpn6,Traf6,Itgb2,Thoc1,Sphk2,Sash3,Cd28,B2m,Gata3,Mavs,Zbtb1
GOBP_DNA_DAMAGE_RESPONSE_SIGNAL_TRANSDUCTION_BY_P53_CLASS_MEDIATOR	0.0288971	0.311511	0.449829	1.24484	288	85	Dyrk3,Cdk1,Gtse1,Ndrg1,Cdk2,Zmpste24,Tfap4,Batf,Spred3,Ing4,Cnot10,Bcl3,Cnot7,Snai1,Sfn,Rps6ka6,E2f7,Aurka,Pla2r1,Pttg1ip,Pcna,E2f1,Zfp385a,Plk2,Msx1,Myo6,Hic1,Mdm2,Tfdp2,Trp53,Hipk2,Cnot2,Rgcc,Kat5,Cnot6l,Dyrk1a,Pcbp4,Cnot8,Arid3a,Cdkn1a,Cradd,Cd44,Mdm4,Atr,Psmd10,Acer2,Foxm1
HP_ENURESIS	0.0289277	0.311511	0.624829	1.46282	282	14	Avpr2,Mlxipl,Fa2h,Bnc2,Clcnka,Slc25a13,Rnf168
Gemma_GSE12284_Gene_expression_changes_in_LPS-induced_neuroinflammation_Treatment_lipopolysaccharide_Up	0.0291911	0.313601	0.633545	1.46649	283	13	S100a9,Tspo,Tlr2,Cyba
GOBP_PERIPHERAL_NERVOUS_SYSTEM_DEVELOPMENT	0.0291971	0.313601	0.468251	1.27444	291	65	Sox10,Hapln2,Cdk1,Egr2,Fa2h,Ndrg1,Ugt8a,Pmp22,Arhgef10,Bdnf,Plxna4,Erbb3,Onecut2,Pou3f2,Nf1,Itgb4,Myoc,Rela,Adgrg6,Sirt2,Isl2,Runx3,Serpini1,Adam22,Dicer1
GOBP_NEGATIVE_REGULATION_OF_OXIDATIVE_STRESS_INDUCED_CELL_DEATH	0.0292146	0.313601	0.526587	1.35729	291	32	Hspb1,Pde8a,Hgf,Gpr37,Nr4a3,Met,Vnn1,Gata4,Wnt1,Slc7a11,Fbxo7,Gpr37l1,Pink1,Park7
GOBP_NEGATIVE_REGULATION_OF_RESPONSE_TO_OXIDATIVE_STRESS	0.0293249	0.314155	0.613903	1.45114	287	15	Pde8a,Hgf,Gpr37,Nr4a3,Met,Gpr37l1,Pink1,Park7
GOBP_REGULATION_OF_VASCULOGENESIS	0.0293366	0.314155	0.622716	1.45787	286	14	Tmem100,Kdr,Ceacam2,Adm,Rin2,Rras,Ceacam1
GOBP_SEROTONIN_UPTAKE	0.0293591	0.314155	0.669012	1.47849	278	10	Slc18a2,Slc22a2,Itgb3
GOMF_SUGAR_TRANSMEMBRANE_TRANSPORTER_ACTIVITY	0.0294267	0.314547	0.613399	1.44995	288	15	Slc5a11,Slc45a3,Slc2a2,Slc5a1,Slc2a5,Slc50a1,Slc2a6
GOBP_NEGATIVE_REGULATION_OF_PROTEIN_SERINE_THREONINE_KINASE_ACTIVITY	0.0294971	0.314966	0.434822	1.22068	294	110	Hspb1,Nppa,Cdk5rap1,Sfrp1,Hhex,Dusp5,Dusp10,Adipoq,Dusp1,Sfrp2,Slc8a3,Tfap4,Slc8a1,Spred3,Rgs3,Bmp4,Dusp6,Dusp7,Nf1,Ptprj,Sfn,Cblc,Lrp5,Spry4,Cdkn2a,Sorl1,Ipo7,Spry2,Dusp14,Lrp6,Rgs4,Plk1,Rgs2,Dusp18,Spry1,Fbxo7,Dab2ip,Ptpn1,Pkig,Cd300a,Ptpn6
GOBP_RESPONSE_TO_INTERFERON_GAMMA	0.029797	0.317835	0.428295	1.20882	297	122	Cdc42ep2,Tlr2,Xcl1,Rab7b,H2-Eb1,Gsn,Socs3,Cd40,Irf7,Wnt5a,Ccl3,H2-Aa,Trim25,H2-Ea,Dapk3,Stxbp3,Ccl20,Mefv,Ccl2,Edn1,H2-M3,Nos2,Trim26,Oasl1,Parp9,Fcgr1,Irf6,Tlr4,Vim,Slc26a6,Arg1,Irf8,H2-K1,Mrc1,Star,Camk2a,Txk,Jak2,Ccl5,Ccl22,Ifitm3,Hck,Cdc42ep4,Vamp3,Trp53,Gch1,Irf5,Rab20,B2m,Irf9,Myo1c,Trim62,Irf1,Cldn1,Ccl17,Ccl11,Cd44
HP_RECURRENT_GRAM_NEGATIVE_BACTERIAL_INFECTIONS	0.0299106	0.318628	0.632177	1.46332	290	13	Cybb,Cftr,C6,Ncf1,Cyba,Cfi,Ncf2,Il2rg,Itgb2
GOBP_NEGATIVE_REGULATION_OF_OSTEOBLAST_PROLIFERATION	0.0299905	0.318628	0.668147	1.47658	284	10	Smad3,Tnn,Sfrp1,Mn1
GOBP_CELLULAR_RESPONSE_TO_DRUG	0.029997	0.318628	0.483505	1.29781	299	52	Sox10,Htr1b,Ddc,Myc,Adipoq,Qdpr,Crhbp,Egfr,Th,Kcnh2,Pde4a,Edn1,Nos2,Rbm22,Ppp1r12a,Gpld1,Hspa5,Abcc2,Trp53,Prkaa2,Kcnq1,Fbp1,Cxcr4,Cad,Nfe2l2,Pde4b,Acer2,Prkaa1
GOBP_VASCULAR_ENDOTHELIAL_GROWTH_FACTOR_RECEPTOR_SIGNALING_PATHWAY	0.029997	0.318628	0.451625	1.24697	299	82	Cybb,Hspb1,Hhex,Emilin1,Kdr,Mmrn2,Foxc1,Nrp2,Shb,Nrp1,Ncf1,Tmem204,Cyba,Vav1,Nck1,Vegfc,Pik3r1,Pak2,Flt1,Ncf2,Pik3ca,Tnmd,Itgb3,Mapkapk2,Abi1,Dab2ip,Prkcb,Elmo2,Sh2d2a,Ptpn1
ZHONG_PFC_C4_PTGDS_POS_OPC	0.030197	0.320416	0.430012	1.21098	301	116	Myrf,Bmper,Bcas1,Mog,Cnp,Serinc5,Mag,Plekhb1,Nol4l,Ugt8a,Cldn11,Lims2,Mbp,Cdk18,Cpm,Slc44a1,Pkp4,Erbb3,Apcdd1,Sgk1,Tubb4a,Fam13c,Scarb2,Enpp6,Syngr2,Ankrd44,Stat2,Plekha1,Sema4d,Ptpro,Sgpl1,Angptl2,Hacl1,Rab33a,Camsap2,Sirt2,Zfp827,Bphl,Map4k5,Serpini1,Tcf7l2,Appl2,Kcns3,Fibin,Rnd2
GOBP_REGIONALIZATION	0.030297	0.320646	0.402209	1.16182	302	221	Nkx2-2,Aldh1a2,Egr2,Smad3,Ar,Zic3,Sfrp1,Fgfr2,Hhex,Arc,Fgf1,Tctn1,Tbc1d32,Neurog1,Nog,C3,Foxc1,Nrp2,Myf6,Wnt7a,Sfrp2,Wnt5a,Tifab,Six3,Vax2,Ring1,Emx2,Pbx3,Tbx3,Adgrg1,Edn1,Bmp4,Lrp2,Hoxb7,Wnt11,Meox1,Pbx1,Pcgf2,Prkaca,Gli1,Snai1,Bmpr2,Heyl,Lrp5,Foxj1,Aurka,Gata4,Tbr1,Mesp1,Wnt1,Sema3a,Bmpr1a,Lrp6,Ahi1,Smad4,Tbx19,Msx1,Hhip,Smad6,Acvr1,Rarg,Lef1,Spry1,Sostdc1,Robo1,Hes1,Bmp2,Pitx2,Fkbp8,Wt1,Pcsk5,…
HP_DYSDIADOCHOKINESIS	0.0303061	0.320646	0.511125	1.33709	302	38	Gjb1,Slc18a2,Fa2h,Pde8b,Slc30a10,Atxn1,Tubb4a,Ccdc88c,Atxn7
HP_DERMAL_TRANSLUCENCY	0.0303217	0.320646	0.631219	1.4611	294	13	Col1a1,Col3a1,Smad3,Col1a2,Zmpste24
HP_ABNORMAL_ENERGY_EXPENDITURE	0.0303504	0.320646	0.6547	1.472	290	11	Cartpt,Adrb3,Enpp1,Ucp3,Ghrl,Ngly1
GOBP_OSTEOCLAST_DIFFERENTIATION	0.030397	0.320646	0.467325	1.27192	303	65	Cartpt,Fos,Sfrp1,Car2,Cebpb,Ccr1,Farp2,Tnf,Csf1,Tnfrsf11a,Lrrc17,Pik3r1,Junb,Snx10,Tlr4,Fstl3,Camk4,Creb1,Gpr68,Anxa2,Pirb,Gab2,Gnas,Sbno2,Traf6,Csf1r,Klf10
GOBP_NEGATIVE_REGULATION_OF_MUSCLE_TISSUE_DEVELOPMENT	0.0304114	0.320646	0.667436	1.47501	288	10	Igfbp5,Tgfb1,Fgf3,Bmp4,Lef1,Sirt2
GOBP_TRABECULA_FORMATION	0.0304466	0.320646	0.580363	1.41287	301	19	Adamts1,Col1a1,Chad,Sfrp1,Fhl2,Tgfbr3,Adgrg6,Tek,Srf,Ppargc1b
HP_ABNORMALITY_OF_ADRENAL_MORPHOLOGY	0.030497	0.320646	0.45543	1.25247	304	77	Cyp11a1,Scn4a,Nr0b1,Ret,Mks1,Wnt4,Pde8b,Zmpste24,Lhx4,Six3,Cyp11b1,Enpp1,Pole,Kif1b,Bmp4,Cdh23,Vangl2,Prkaca,Idh1,Nf1,Sdhc,Cyp17a1,Cdkn2a,Nr3c1,Star,Tbx19,Armc5,Robo1,Mdm2,Gnas,Pex1,Trp53,Kcnq1,Tbc1d7,Cdkn1a,Lmna,Cdon,Igf2,Tmem127,Ccdc22,Cdkn2b
DURANTE_ADULT_OLFACTORY_NEUROEPITHELIUM_OLFACTORY_MICROVILLAR_CELLS	0.0305031	0.320646	0.507367	1.33047	304	39	Slc14a1,Cd9,Tubb2b,Bsnd,Cftr,Stap1,Krt8,Cldn3,Enc1,Fam3b,Clcnka,Crtac1,Azgp1
GOBP_NEGATIVE_REGULATION_OF_MYOBLAST_DIFFERENTIATION	0.0306483	0.321838	0.579517	1.41081	303	19	Ankrd2,Id3,Tgfb1,Tbx3,Bmp4,Tnf,Cxcl10,Sostdc1,Cmtm5
GOCC_PARALLEL_FIBER_TO_PURKINJE_CELL_SYNAPSE	0.0306913	0.321887	0.637765	1.45702	296	12	Calb2,Cbln1,Slc6a9,Gria3,Slc16a3
HP_BREECH_PRESENTATION	0.0307164	0.321887	0.587159	1.41954	303	18	Myh3,Col1a1,Mks1,Col1a2,Klhl41,Klhl40,Neb
HP_ABNORMAL_COCHLEA_MORPHOLOGY	0.0307491	0.321897	0.579468	1.41069	304	19	Arsg,Six5,Col4a6,Espn,Cdh23,Slc26a4,Ush1c,Pou3f4,Cep78
GOMF_INSULIN_LIKE_GROWTH_FACTOR_BINDING	0.0308109	0.322212	0.562212	1.39408	306	22	Igfbp5,Kazald1,Igfbp1,Igfbpl1,Lrp2,Igfbp2,Itgb4
HP_ABNORMALITY_OF_IRON_HOMEOSTASIS	0.0308719	0.322511	0.6537	1.46975	295	11	Col7a1,Alas2,Cp,Slc30a10
GOBP_REGULATION_OF_SMOOTH_MUSCLE_CONTRACTION	0.0309031	0.322511	0.493214	1.30977	308	45	Sphk1,Npy2r,Ormdl3,F2r,Arhgap42,Dapk3,Edn1,Dock5,Dock4,Tacr2,Ada,Ghrl,Adora1,Adra1a,Kit,Rgs2,Oxt,Srf,Tacr3,Gper1,Adra2c,Chrna3,Adra2b
HP_PERICARDIAL_EFFUSION	0.0309433	0.322541	0.540359	1.36869	308	27	Abcc9,Aebp1,Alg9,Enpp1,Spp1,Plvap,Cdh23,Scarb2,Pmm2,Clcnka,Acadvl,Smad4
HP_ABNORMAL_BREATH_SOUND	0.0309969	0.322541	0.463038	1.26378	309	68	Slc18a2,Scn4a,Slc18a3,Cftr,H2-Aa,Scarf2,Dnai1,Trpv4,Rsph1,Lrrc56,Ofd1,Csf2rb2,Sftpa1,Ccdc40,Dnaaf5,Csf2ra,Foxj1,Dsp,Slc52a3,Ccno,Ccdc65,Dnajb13,Col13a1
GOBP_POSITIVE_REGULATION_OF_HORMONE_METABOLIC_PROCESS	0.0310013	0.322541	0.637477	1.45636	299	12	Rdh10,Wnt4,Adm,Slco1c1,Egr1
HP_ANKYLOSIS	0.0310603	0.322703	0.595959	1.43098	306	17	Fgfr2,Nog,Zmpste24,Wnt7a,Enpp1,Fgfr1,Perp,Adgrg6,Gnas,Mbtps2,Plcb4,Lmna,Musk
GOBP_PRIMARY_ALCOHOL_BIOSYNTHETIC_PROCESS	0.0310805	0.322703	0.652411	1.46685	297	11	Wnt4,Cyp11b1,Bmp5,Dkk3,H6pd,Bmp2,Park7
GOBP_RESPONSE_TO_FOOD	0.0311218	0.322801	0.530862	1.35946	310	30	Cartpt,Srebf1,Tmem135,Ucn,Npff,Hsd11b2,Gast,Nucb2,Ghrl,Cps1,Bcl10,Cyp1a1,Cck,Oxt
GOBP_CELL_CYCLE_G1_S_PHASE_TRANSITION	0.0312969	0.324285	0.403006	1.16302	312	215	Klf4,Adamts1,Gjc2,Pola2,Kcna5,Cdk1,Lsm11,Gtse1,Myc,Fam83d,Pole2,Mcm7,Susd2,Cdk2,Cdk18,Egfr,Eif4ebp1,Fbxo5,Prim1,Gfi1b,Pole,Esrrb,Cdc25a,Mn1,Ino80,Pkd1,Cnot10,Iqgap3,Pola1,Ccna1,Cnot7,Gli1,Mcm2,Mcm5,Sfn,Map3k11,Inhba,E2f7,Aurka,Cdkn2a,Plpp2,Pcna,E2f1,Cul4a,Mcm6,Anxa1,Zfp385a,Gfi1,Plk2,Rbl1,Camk2a,Mcm10,Bid,Acvr1,Cdk6,Mcm3,Cyp1a1,Nasp,Gpnmb,Mdm2,Fbxo7,Ccne1,Cdc45,Tfdp2,Appl2,Trp53,Ptpn6,Cnot2,Bcat1…
HP_MALE_INFERTILITY	0.0313969	0.32437	0.488978	1.30548	313	48	Nr0b1,Cftr,Tgfb1,Dnai1,Rsph1,Lrrc56,Ofd1,Dnah2,Ccdc40,Dnaaf5,Cyp19a1,Foxj1,Gata4,Amh,Galt,Ccno,Ccdc65,Fanca,Dnajb13,Nr5a1,Wt1,Dnah1
GOMF_PHOSPHATIDYLINOSITOL_4_5_BISPHOSPHATE_PHOSPHATASE_ACTIVITY	0.031401	0.32437	-0.457424	-1.51221	12	11	Ptpmt1,Inpp5j,Inpp5d,Inpp4a,Inpp5b,Synj1,Synj2,Inpp5e,Ocrl,Inpp5k,Inpp4b
HP_RECURRENT_CANDIDA_INFECTIONS	0.031401	0.32437	-0.453373	-1.49882	12	11	Btd,Rfxank,Zap70,Ciita,Dock8,Il7r,Cd3d,Cd247,Cd3e,Slc39a4,Rfxap
GOMF_MICROTUBULE_BINDING	0.0314969	0.32503	0.406055	1.16825	314	195	S100a9,Dcx,Kif22,Ccdc187,Gtse1,Cdk5rap2,Fam83d,Ccdc61,Nde1,Ndrg1,Rmdn2,Eml2,Eml1,Krit1,Eml3,Tiam1,Trpv4,Eml4,Kif26b,Kif1b,Haus4,Fhdc1,Tpgs1,Cnn3,Cep295nl,Map4,Ccdc88c,Jakmip2,Haus8,Kif13a,Ezr,Spag5,Mtcl1,Ccdc66,Uxt,Terf1,Fnta,Map6d1,Gli1,Vash2,Reep4,Drg1,Katna1,Cenpe,Mid2,Ccsap,Kif5a,Birc5,Lzts1,Dlgap5,Camsap2,Kif21a,Cryab,Plk1,Fmr1,Tubgcp6,Kifc3,Ppp5c,Prc1,Map1a,Traf3ip1
GOBP_TERTIARY_ALCOHOL_METABOLIC_PROCESS	0.0316526	0.326305	0.601195	1.43413	311	16	Cyp11a1,Wnt4,Cyp11b1,Cbr4,Akr1b8,Bmp5,Dkk3,H6pd,Bmp2
GOBP_OSTEOBLAST_DIFFERENTIATION	0.0316968	0.326429	0.415177	1.18483	316	159	Igfbp5,Col1a1,Smad3,Tnn,Sfrp1,Fgfr2,Hgf,Id3,Wnt4,Nog,Cebpb,Sox11,Rdh14,Sfrp2,Fbxo5,Fhl2,Fzd1,Spp1,Tnc,Bambi,Bmp4,Tnf,Satb2,Wnt11,Vegfc,Rorb,Alpl,Prkaca,Nf1,Junb,Gli1,Snai1,Bmpr2,Lrp5,Tmem119,Sema4d,Shox2,Dhx9,Bmpr1a,Penk,Myoc,Hsd17b4,Smad6,Acvr1,Cdk6,Lef1,Msx2,Cat,Snrnp200,Mybbp1a,Bmp2,Rbmx,Dlx5,Gnas,Smo
HP_INTESTINAL_FISTULA	0.0317687	0.326837	0.610326	1.44269	311	15	Tgfb1,Sall1,Spint2,Jak3,Lonp1,B3glct,Tcof1
GOBP_CARDIAC_VENTRICLE_MORPHOGENESIS	0.0318968	0.327491	0.474147	1.28172	318	58	Tnnc1,Npy5r,Fgfr2,Prox1,Nog,Foxc1,Sox11,Sfrp2,Tgfb1,Npy2r,Lrp2,Tnnt2,Heyl,Dsp,Gata4,Tgfbr3,Mesp1,Bmpr1a,Smad4,Col11a1,Gsk3a
GOBP_REGULATION_OF_OSTEOBLAST_DIFFERENTIATION	0.0318968	0.327491	0.442253	1.23087	318	93	Igfbp5,Smad3,Tnn,Sfrp1,Fgfr2,Hgf,Id3,Wnt4,Nog,Cebpb,Sox11,Sfrp2,Fbxo5,Bambi,Bmp4,Tnf,Vegfc,Rorb,Prkaca,Gli1,Bmpr2,Lrp5,Tmem119,Sema4d,Bmpr1a,Smad6,Acvr1,Cdk6
HP_SEROSITIS	0.0320153	0.328375	0.560677	1.39028	318	22	F5,Fas,Ccr1,Mefv,Lacc1,Fcgr2b,Tlr4,Pmm2,Dnase1,Jak2,Erap1
GOBP_PLACENTA_DEVELOPMENT	0.0320968	0.328547	0.434215	1.21851	320	109	Tppp3,Dcn,Fgfr2,Gjb3,Mme,Socs3,Cebpb,Krt8,Tcf23,Hsd17b2,Lhx4,Adm,Ccnf,Gata2,Spp1,Tfeb,Stc2,Ascl2,Spint2,Zfp36l1,Pkd1,Junb,Mapk3,Snai1,Gjb2,Vash2,Bmpr2,E2f7,St14,Alkbh1,Ada,Ghrl,Bmp5,Lef1,Gcm1,Hes1,Rbm15,Sp3,Adam19,Cdx2,Plcd3
GOBP_REGULATION_OF_EPITHELIAL_TO_MESENCHYMAL_TRANSITION	0.0320968	0.328547	0.45333	1.24793	320	78	Col1a1,Efna1,Smad3,Sfrp1,Alx1,Phldb2,Nog,Foxc1,Gcnt2,Sfrp2,Tgfb1,Tiam1,Phldb1,Spred3,Bambi,Bmp4,Snai1,Pofut2,Vasn,Spry2,Bmp5,Smad4,Dab2,Acvr1,Lef1,Spry1,Ldlrad4,Bmp2,Dab2ip,Tcf7l2,Epha3
HP_NONPROGRESSIVE	0.0321732	0.328608	0.594488	1.42744	317	17	Col4a4,Pde10a,Trpv4,Krt12,Tubb6,Stard7,Yeats2
GOBP_REGULATION_OF_PROTEIN_TYROSINE_KINASE_ACTIVITY	0.0321968	0.328608	0.455889	1.25141	321	75	Efna1,Ibtk,Stap1,Mvp,Ncf1,Errfi1,Tgfa,Bdnf,Erbb3,Zfyve28,Hbegf,Cblb,Shc1,Dok7,Epha4,Fcgr1,Dock3,Ncapg2,Pak2,Cblc,Nedd9,Ghrl,Adora1,Rap2c,Adra1a,Ccl5,Abi1,Btc,Ptpn1,Csf1r,Nox4,Socs5
GOBP_REGULATION_OF_OSTEOCLAST_DIFFERENTIATION	0.0322	0.328608	0.488925	1.30305	321	47	Cartpt,Fos,Sfrp1,Car2,Cebpb,Ccr1,Tnf,Csf1,Lrrc17,Pik3r1,Tlr4,Fstl3,Camk4,Creb1,Gpr68,Pirb,Gnas,Traf6,Klf10
HP_ABNORMAL_RETINAL_VASCULAR_MORPHOLOGY	0.0323968	0.330284	0.418199	1.1892	323	146	Cdhr1,Rlbp1,Mlxipl,Rpe65,Dlk1,Gnat2,Pde6b,Pde6a,Ret,Cyp1b1,Smchd1,Jmjd1c,Rp2,Gm2a,Prom1,Krit1,Lpl,Reep6,Nek1,Enpp1,Rttn,Ofd1,Kif1b,Nmnat1,Rgr,Atf6,Nf1,Sdhc,Hsd11b2,Serpinc1,Lrp5,Clcnka,Klhl7,Rho,Galc,H2-K1,Dhdds,Pcna,Myoc,Clcc1,Ahi1,Smad4,Gnaq,Cnga1,Lrat,Limk1,Snrnp200,Dgcr8,Car4,Rreb1,Kiz,Abca4,Dhx38,Pdcd10,Hexa,Ift88,Zfp513,Myd88,Arl6,Prpf6,Scaper,Hexb,Mak,Loxl1,Tmem127,Rp9,Tulp1,Ivns1abp,Eng,M…
HP_ABNORMALITY_OF_SOMATOSENSORY_EVOKED_POTENTIALS	0.0324364	0.330356	0.649827	1.46104	310	11	Gjc2,Atxn1,Stard7,Prps1,Yeats2,Cyp27a1
HP_PERIPHERAL_VISUAL_FIELD_LOSS	0.0325351	0.331029	0.584163	1.4123	321	18	Rlbp1,Rpe65,Pde6a,Cyp1b1,Prom1,Gucy2e,Rho,Myoc,Pou3f4,Cnga1,Abca4,Zfp513
GOBP_REGULATION_OF_TUBE_SIZE	0.0325967	0.331059	0.434063	1.21745	325	108	Avpr2,Npr1,Htr1b,Kcna5,Nppa,Per2,Klf2,Adrb3,Agtr1a,Foxc1,Egfr,Adm,Slc8a1,F2r,Arhgap42,Casr,Edn1,Hrh1,Dock5,Dock4,Bmpr2,Avp,Fgg,Agtr2,Adora1,Cps1,Adra1a,Htr1d,Rgs2,Adrb1,P2ry1,Snta1
GOBP_ENDOCRINE_HORMONE_SECRETION	0.0326033	0.331059	0.505932	1.32671	325	39	Gal,C1qtnf3,Agtr1a,Crhbp,Tbx3,Inhbb,Ucn,Rab11fip3,Inhba,Tacr2,Inha,Ghrl,Agtr2,Smad4,Trpv6,Gnas,Tmf1
GOBP_REGULATION_OF_URINE_VOLUME	0.0326362	0.331061	0.584079	1.4121	322	18	Drd2,Npr1,Adm,Gnai2,Edn1,Slc4a1,Has2
GOMF_CATION_TRANSMEMBRANE_TRANSPORTER_ACTIVITY	0.0327967	0.33219	0.378077	1.11448	327	467	Slc5a11,Slc18a2,Scn4a,Slc22a2,Slc13a3,Slc22a4,Slc18a3,Slc34a1,Kcnh5,Htr1b,Slc6a9,Slc39a2,Slc1a5,Kcna5,Slc9a8,Slc12a4,Kcnj16,Slc22a5,Kcnn3,Kcne4,Rhag,Abcc9,Fxyd4,Atp12a,Kcnj14,Abcg2,Hcn2,Cacng5,Slc12a2,Slc30a7,Slc34a3,Slc6a2,Trpc4,Slc12a9,Grin3b,Slc30a10,Panx1,Ccdc51,Kcnv1,Slc12a8,Kcnj13,Kcnh2,Slc8a3,Cldn16,Slc8a1,Slc4a10,Mfsd2a,Slc5a5,Slc44a1,Cacng3,Trpv4,Slc36a1,Slc41a2,Scn4b,Slc39a5,Cacna2d3,Sl…
GOBP_POSITIVE_REGULATION_OF_CYTOSOLIC_CALCIUM_ION_CONCENTRATION_INVOLVED_IN_PHOSPHOLIPASE_C_ACTIVATING_G_PROTEIN_COUPLED_SIGNALING_PATHWAY	0.0328181	0.33219	0.559843	1.38821	326	22	Drd2,Lpar6,Lpar1,Agtr1a,Htr2c,F2r,Edn1,F2rl3,Lpar3,C3ar1,Drd1,Gpr4,S1pr1,F2rl1
GOBP_SYNAPTIC_SIGNALING	0.0328967	0.33219	0.373339	1.10446	328	569	Mycbpap,Drd2,Sncg,Slc18a2,Slc22a2,Cartpt,Pde7b,Calb2,Neto1,Slc18a3,Cbln1,Slc17a6,Htr1b,Gabra6,Cplx3,Cnp,Slc12a4,Egr2,Npy5r,Htr6,Ager,Efnb3,Arc,Stx11,Glra2,Mme,Cacng5,Tubb2b,Adipoq,Gabrq,Slc12a2,Cdh8,Mbp,Crhbp,Stx2,Slc6a2,Egfr,Pdlim4,Pmp22,Cel,Stac3,Wnt7a,Htr2c,Rims2,Th,Npy2r,Cdk5r1,Slc8a3,Ntsr1,Hrh3,Cux2,Pcdhb21,Lrrc4c,Pip5k1c,Slc4a10,Grm4,Cacng3,Gnai2,F2r,Bdnf,Stxbp3,Nlgn1,Cln3,Kif1b,Edn1,Il1rap…
GOBP_POSITIVE_REGULATION_OF_MAP_KINASE_ACTIVITY	0.0329967	0.33219	0.41181	1.17828	329	168	Arhgef5,Prok1,Cdk1,Adora2b,Ager,Lpar1,Hgf,Dusp5,Fgf1,Gadd45g,Ret,Gadd45b,Cd40,Ghr,Gdf15,Fgd2,Egfr,Irak2,Pbk,Wnt5a,Tgfb1,Tiam1,Grm4,Tgfa,Ksr1,Edn1,Akap13,Dusp6,Map3k10,Tnf,Dusp7,Shc1,Tnfrsf11a,Iqgap3,Epha4,Fgfr1,Mapk3,Dvl3,Map3k11,Tlr4,Lpar3,Flt1,Fgf2,Ghrl,Ajuba,Kit,Iqgap1,Map4k3,Mapkapk2,Robo1,Dbnl,Map4k5,Bmp2,Dab2ip,Ptpn1
HP_OLIGOHYDRAMNIOS	0.0329967	0.33219	0.441759	1.23	329	94	Myh3,Bmper,Ret,Mks1,Wnt4,Agtr1a,Alg9,Dock6,Hnf1b,Fancd2,Bnc2,Plag1,Cep290,Pbx1,Donson,Gata6,Ube2t,Puf60,Exosc9,Cspp1,Fanca,Fxr1,Tmem67,Fance,Slc25a24,Cpt2,Ddx6,Mbtps2,Fancl,Palb2,Fgf20,Dyrk1a,Greb1l,Farsa,Invs,Lifr,B3galt6,Igf2,Sec24d,Fancc,Fbln5,Pigyl,Trip4,Wdpcp,Wdr73
GOBP_POSITIVE_REGULATION_OF_PROTEIN_LOCALIZATION_TO_SYNAPSE	0.0330422	0.33219	0.66446	1.46843	313	10	Wnt7a,Wnt5a,Nlgn1,Clstn3
GOCC_ANCHORED_COMPONENT_OF_EXTERNAL_SIDE_OF_PLASMA_MEMBRANE	0.0330422	0.33219	0.664479	1.46847	313	10	Folr1,Folr2,Igsf21,Rtn4r
GOMF_WNT_ACTIVATED_RECEPTOR_ACTIVITY	0.0330422	0.33219	0.664174	1.4678	313	10	Fzd2,Fzd1,Pkd1,Lrp5,Lrp6
HP_ABNORMAL_OPTICAL_COHERENCE_TOMOGRAPHY	0.0330422	0.33219	0.664025	1.46747	313	10	Gnat2,Atf6,Pmm2,Gucy2e,H2-K1,Clcc1
GOBP_ANTIGEN_PROCESSING_AND_PRESENTATION_OF_ENDOGENOUS_PEPTIDE_ANTIGEN	0.0330969	0.332406	0.62621	1.44951	321	13	H2-Ea,H2-M3,H2-K1,Azgp1,Erap1,Tapbp,Tap1,B2m,Ide
GOBP_POSITIVE_REGULATION_OF_SMOOTH_MUSCLE_CONTRACTION	0.0331292	0.332406	0.554548	1.38138	329	23	Sphk1,Npy2r,F2r,Edn1,Tacr2,Ada,Ghrl,Adra1a,Kit,Oxt,Srf,Tacr3,Gper1,Adra2b
GOMF_SULFUR_COMPOUND_BINDING	0.0331967	0.332471	0.409506	1.1742	331	178	Postn,Adamts1,Col25a1,Bmt2,Sfrp1,Adamts8,Fgfr2,Fgf1,Clec3b,Nrp2,Nrp1,Gcdh,Aoc1,Cel,Lpl,Col5a1,Gstm4,Pcolce2,Mmachc,Pnpla3,Enpp1,Fgf4,Adgrg1,Kmt5b,Bmp4,Gal3st4,Hbegf,Hmgcl,Pcsk6,F2,Rtn4r,Fgfr1,Fstl1,Rtn4rl1,Prmt8,Serpinc1,Rpl22,Ilvbl,Tgfbr3,Gss,Cxcl5,Fgf2,Serpind1,Hacl1,Hlcs,Acadvl,Fgfr4,Smad4,Ptges,Ptprs,Mmp7,Col13a1,Slit1,Zfp146,N6amt1,Acbd5,Col11a1,Cxcl10,Gpnmb,Adamts15,Gstm7
HP_ATTENUATION_OF_RETINAL_BLOOD_VESSELS	0.0332366	0.332471	0.531447	1.35657	331	29	Rlbp1,Rpe65,Gnat2,Pde6a,Rttn,Nmnat1,Rgr,Atf6,Rho,H2-K1,Clcc1,Cnga1,Snrnp200,Abca4,Zfp513
GOMF_WNT_PROTEIN_BINDING	0.03332	0.332471	0.559236	1.3867	331	22	Sfrp1,Fzd2,Sfrp5,Sfrp2,Fzd1,Apcdd1,Lrp5,Ptpro,Lrp6,Reck
GOBP_SUPEROXIDE_ANION_GENERATION	0.03334	0.332471	0.563746	1.39104	331	21	Cybb,Egfr,Tgfb1,Ncf1,Gnai2,Cyba,Edn1,Ncf2,Itgb2,Nox4,Pon3,F2rl1
GOBP_ANDROGEN_METABOLIC_PROCESS	0.03335	0.332471	0.541602	1.36639	332	26	Wnt4,Adm,Hsd17b11,Spp1,Tiparp,Hsd17b7,Cyp17a1,Cyp19a1,Plekha1,Sgpl1,Hsd17b4
GOBP_POSITIVE_REGULATION_OF_TRIGLYCERIDE_METABOLIC_PROCESS	0.0333703	0.332471	0.576473	1.4034	330	19	Ldlr,Rgn,Srebf1,Mfsd2a,Ctdnep1,Slc27a1,Plin5,Apoa4,Gpld1,Aadac
GOBP_REGULATION_OF_PROTEIN_PHOSPHORYLATION	0.0333967	0.332471	0.364733	1.087	333	878	Drd2,Sertad1,Arhgef5,Cartpt,Prok1,Gjc2,Gh,Sphk1,Bdkrb1,Map3k8,Fas,Hspb1,Mlxipl,Fabp4,Bmper,Erbb4,Fgf5,Cdk1,Camk2n2,Angpt1,Nppa,Efna1,Cdk5rap1,Adora2b,Ager,Sfrp1,Prr5l,Pde8a,Lpar1,Hgf,Il22ra2,Hhex,Cldn19,Dusp5,Fgf1,Ibtk,Emilin1,Dusp10,Gadd45g,Ret,Rgn,Gadd45b,Socs3,Cd40,Ghr,Trib1,Adipoq,Kdr,Gdf15,Prox1,Nog,C3,Stap1,Fgd2,Ceacam2,Egfr,Nrp1,Irak2,Parp16,Dusp1,Sfrp2,Pbk,Wnt5a,Mvp,Tgfb1,Cdk5r1,Slc8a3,Tf…
GOBP_REGULATION_OF_MONOCYTE_DIFFERENTIATION	0.0333978	0.332471	0.608328	1.43797	327	15	Myc,Irf7,Csf1,Zfp36l1,Jun,Gpr68,Cdk6
GOBP_CELL_FATE_COMMITMENT_INVOLVED_IN_FORMATION_OF_PRIMARY_GERM_LAYER	0.0334787	0.332949	0.59819	1.42696	329	16	Klf4,Leo1,Sfrp2,Bmp4,Eya2,Gata6,Mesp1,Bmpr1a
GOBP_POSITIVE_REGULATION_OF_HEAT_GENERATION	0.0335683	0.333142	0.663733	1.46682	318	10	Ptgs2,Tnf,Tnfrsf11a,Slc27a1
GOBP_COLLAGEN_METABOLIC_PROCESS	0.0335966	0.333142	0.452421	1.2466	335	79	Col1a1,Klk6,Mmp8,Cyp7a1,Emilin1,Wnt4,P3h4,Col1a2,Col5a1,Tgfb1,Errfi1,Prss2,F2r,Vsir,Bmp4,Larp6,Ucn,F2,Mmp13,Mmp10,Vim,Arg1,Rcn3,Arrb2,Mmp3,Mmp7,Ctsk,Col13a1,Mmp19,Serpinb7,Serpinh1,P3h3,Smpd3
HP_ABNORMALITY_OF_THE_FEMALE_GENITALIA	0.0335966	0.333142	0.382018	1.12192	335	397	Cyp11a1,Ccdc141,Myh3,Sox10,Myrf,Col7a1,Fas,Nr0b1,Col1a1,Fos,Rps6ka3,Tlr2,Col3a1,Smad3,Ar,Bard1,Myc,Fgfr2,Esr2,Fzd2,Ret,Mks1,Wnt4,Bbs7,Pold1,Smchd1,Jmjd1c,Kiss1r,Zmpste24,Usb1,Wnt7a,Wnt5a,Col5a1,Fdxr,Alg9,B4galnt1,Hnf1b,Col4a6,Evc,Fancd2,Fras1,Poc1a,Pole,Sall1,Plg,Ptpn12,Tbx3,Ofd1,Bmp4,Lrp2,Dusp6,Rin2,Cdh1,Cdh23,Cep290,Spint2,Dkc1,Idh1,Sdhc,Traf3ip2,Irf6,Cidec,Fgfr1,Ptprj,Gli1,Dvl3,Chrng,Pmm2,Cyp1…
GOBP_POSITIVE_REGULATION_OF_FATTY_ACID_BIOSYNTHETIC_PROCESS	0.0336954	0.333168	0.569168	1.39573	334	20	Ptgs2,Mlxipl,Rgn,Mid1ip1,Slc45a3,Avp,Apoa4,Anxa1
GOBP_MUSCLE_STRUCTURE_DEVELOPMENT	0.0336966	0.333168	0.379394	1.11724	336	447	Ankrd2,Igfbp5,Tnnc1,Myh3,Fos,Dysf,Sgcg,Dcn,Actn2,Egr2,Smad3,Fgfr2,Cd9,Tnnt1,Bves,Fzd2,Id3,Wnt4,Neurog1,Wfikkn1,Sorbs2,Gdf15,Prox1,Nog,Lemd2,Foxc1,Csrp1,Pdlim4,Krt8,Sox11,Tcf23,Myf6,Zmpste24,Stac3,Myof,Wnt5a,Tgfb1,Cth,Tifab,Adm,Tbx2,Itga7,Klhl41,Slc8a1,Evc,Fhl2,Gpcpd1,Tmem204,Bdnf,Fgf3,Wnt5b,Erbb3,Bin1,Hmg20b,Ddx17,Tbx3,Cacybp,Kmt5b,Edn1,Bmp4,Akap13,Lrp2,Zfp689,Btg1,Hbegf,Ctdp1,Tnf,Igsf8,Obscn,Myh…
GOBP_NEURON_FATE_SPECIFICATION	0.0337033	0.333168	0.607888	1.43692	330	15	Nkx2-2,Esrp1,Pou3f2,Fev,Olig3,Isl2
HP_OSTEOPOROSIS	0.0337966	0.333168	0.405589	1.16662	337	194	Cyp11a1,Col7a1,Sgms2,Slc34a1,Nr0b1,Mlxipl,Col1a1,Smad3,Ar,Abcc9,Esr2,Col1a2,Pde8b,Pold1,Aebp1,Pdlim4,Kiss1r,Usb1,Psat1,Lhx4,Polg2,Dusp6,Rin2,Ctdp1,Cdh23,Tnfrsf11a,Dkc1,Ndufaf1,Prkaca,Nf1,Sparc,Fgfr1,Cant1,Pmm2,Cyp17a1,Lrp5,Cyp19a1,Spry4,Gata4,Wnt1,Galt,Flrt3,Hsd17b4,Lrp6,Ngly1,Banf1,Bmp15,Cyp27a1,Anapc1,Polg,Limk1,Hpgd,Chst3,Pof1b,Armc5,Nr5a1,Pccb,Rpl11,Bmp1,Bmp2,Wt1,Wrap53,Gnas,Spidr,Mst1,Tmem16…
GOBP_POSITIVE_REGULATION_OF_P38MAPK_CASCADE	0.0338218	0.333168	0.558711	1.3854	336	22	Sphk1,Ager,Rell1,Gadd45g,Gadd45b,Ncf1
GOBP_POSITIVE_REGULATION_OF_REPRODUCTIVE_PROCESS	0.0338966	0.333168	0.48365	1.29447	338	50	Ar,Wnt4,Ago2,Wnt5a,Cdc25a,Inhbb,Pla2g10,Inhba,Tacr2,Aurka,Hyal3,Sema3a,Syde1,Msx1,Sirt2,Dmrt1,P2ry1,Nr5a1,Plb1,Cdc25b,Wt1,Oxt
GOBP_TRANSCYTOSIS	0.0339497	0.333168	0.582668	1.40869	335	18	Ager,Mal2,Fcgrt,Mfsd2a,Lrp2
GOMF_FATTY_ACID_LIGASE_ACTIVITY	0.0340088	0.333168	0.60721	1.43532	333	15	Acsm5,Slc27a3,Acsl4,Acsbg1,Acsf2,Slc27a1
GOMF_POLYSACCHARIDE_BINDING	0.034022	0.333168	0.624452	1.44544	330	13	Stbd1,Ppp1r3b,H2-Ea,Gpcpd1,Enpp1,Endou
GOBP_ERBB2_SIGNALING_PATHWAY	0.0340408	0.333168	0.534208	1.35825	339	28	Erbb4,Ptprr,Egfr,Gab1,Grb7,Erbb3,Ptpn12,Hbegf,Shc1,Pik3r1,Erbin,Myoc,Pik3ca,Cpne3,Btc
GOBP_STRIATED_MUSCLE_CONTRACTION	0.0340966	0.333168	0.419676	1.19073	340	139	Scn4a,Tnnc1,Myh3,Kcna5,Nppa,Rcsd1,Jup,Kcne4,Dsg2,Pgam2,Tnnt1,Gsn,Mybph,Stac3,Kcnh2,Slc8a3,Klhl41,Slc8a1,Scn4b,Bin1,Kcne1,Ucn,Myl4,Myh14,Scn3b,Gjc1,Prkaca,Atp1a1,Tnnt2,Stac,Dsp,Gata4,Stac2,Chrnd,Adora1,Tnni2,Adra1a,Cacnb2,Rgs2,Nedd4l,Pik3ca,Snta1,Scn1a,Gstm7
GOCC_COATED_VESICLE_MEMBRANE	0.0340966	0.333168	0.419544	1.19117	340	141	Folr1,Tepsin,Avpr2,Slc18a2,Slc18a3,Kdelr3,Ldlr,Cd9,H2-Eb1,Fzd2,Copz2,Cftr,Rassf9,Egfr,Wnt5a,Epn1,H2-Aa,Reep6,H2-Ea,Srebf1,Tgfa,Lrp2,Hbegf,H2-M3,Fcgr1,Scarb2,Pef1,Sec31a,Tmed10,Avp,H2-K1,Vamp8,Adcy8,Ap1m2,Dab2,Myo6,Dbnl,Copb1,Btc,Syt11,Sec24b,Vamp3,Tmed7
GOMF_CHLORIDE_TRANSMEMBRANE_TRANSPORTER_ACTIVITY	0.0340966	0.333168	0.451601	1.24434	340	79	Slc18a2,Clcnkb,Gabra6,Slc12a4,Pcyox1,Glra2,Bsnd,Gabrq,Cftr,Slc12a2,Slc6a2,Clcn1,Slc12a9,Slc12a8,Fxyd1,Ano3,Ttyh2,Clic4,Slc4a1,Gabrg1,Clcnka,Slc26a6,Slc26a4,Clcc1
GOBP_POSITIVE_REGULATION_OF_URINE_VOLUME	0.0341015	0.333168	0.633775	1.44791	329	12	Drd2,Npr1,Gnai2,Edn1,Has2
HP_FEMORAL_HERNIA	0.0341106	0.333168	0.607116	1.4351	334	15	Col1a1,Fzd2,Col1a2,Wnt5a,Dvl3,Smad4,Ehmt1
GOBP_POTASSIUM_ION_EXPORT_ACROSS_PLASMA_MEMBRANE	0.0341248	0.333168	0.623814	1.44396	331	13	Kcna5,Nppa,Kcne4,Kcnh2,Kcne1
GOBP_SPROUTING_ANGIOGENESIS	0.0341966	0.333548	0.434822	1.21677	341	104	Klf4,Ptgs2,Bmper,Angpt1,Fgf1,Klf2,Kdr,Mmrn2,Agtr1a,Ceacam2,Nrp1,Epn1,E2f2,Gata2,Bmp4,Vegfc,Sema6a,Ngfr,Srpx2,E2f7,Ceacam1,Rnf213,Fgf2,Ghrl,Anxa1,Adamts9,Plk2,Adtrp,Pdpk1,Lef1,Gpld1,Robo1,Reck,Tek,Srf,Mia3,Tjp1,Pdcd10,Vegfb
GOBP_NEGATIVE_REGULATION_OF_CALCINEURIN_MEDIATED_SIGNALING	0.0343137	0.33396	0.647185	1.4551	328	11	Tbc1d10c,Homer3,Fhl2,Dyrk2
HP_FOCAL_DYSTONIA	0.0343966	0.33396	0.455576	1.24849	343	73	Drd2,Scn4a,Cnp,Fgfr2,Cp,Th,Ano3,Trpv4,Casr,Tubb4a,Stard7,Pcgf2,Atp1a3,Cox20,Tbp,Colec11,Ngly1,Cplx1,Park7,Gnas,Cacna1a,Gch1,Gdap2,Kif1c,Gna11,Sigmar1,Sgce,Tcof1
Gemma_GSE74966_Genome-wide_maps_of_chromatin_changes_uppon_contextual_fear_conditioning_in_mice_(RNA-seq)_treatment_contextual.fear.conditioning_Up	0.0343966	0.33396	0.462672	1.2614	343	67	Tmem100,Fos,Egr2,Nr4a3,Kdr,Irak2,Errfi1,Crem,P4ha1,Nfil3,Dusp6,Enc1,Ccnk,Slco1c1,Lrp5,Egr1,Flt1,Fosl2,Ceacam1,Frmd6,Cgnl1,Klf16,B3gnt2,Arid5a,Gfod2,Bcor,Klf3,Wdtc1,Mlec,Egr3,Cdkn1a,Il6st,Bhlhe40,Gpr176,Ppp1r3c,Fosb,Hsph1,Cldn5,Homer1,Eng,Mmp14
Gemma_GSE74966_Genome-wide_maps_of_chromatin_changes_uppon_contextual_fear_conditioning_in_mice_(RNA-seq)_treatment_electric.shock_contextual.fear.conditioning_Up	0.0343966	0.33396	0.462672	1.2614	343	67	Tmem100,Fos,Egr2,Nr4a3,Kdr,Irak2,Errfi1,Crem,P4ha1,Nfil3,Dusp6,Enc1,Ccnk,Slco1c1,Lrp5,Egr1,Flt1,Fosl2,Ceacam1,Frmd6,Cgnl1,Klf16,B3gnt2,Arid5a,Gfod2,Bcor,Klf3,Wdtc1,Mlec,Egr3,Cdkn1a,Il6st,Bhlhe40,Gpr176,Ppp1r3c,Fosb,Hsph1,Cldn5,Homer1,Eng,Mmp14
HP_APLASIA_HYPOPLASIA_OF_THE_SPLEEN	0.0344034	0.33396	0.497281	1.31297	343	42	Fam111a,Zic3,Mks1,Dnai1,Rsph1,Lrrc56,Ofd1,Cep290,Ccdc40,Dnaaf5,Foxj1,Ccno,Cspp1,Ccdc65,Dnajb13,Tmem67,Dnah1,Orai1
GOCC_CELL_PROJECTION_MEMBRANE	0.0344966	0.334544	0.393087	1.14263	344	268	Folr1,Cdhr1,Drd2,Slc34a1,Tbc1d10c,Gabra6,Cdhr5,Myo1d,Slc22a5,Gnat2,Pde6b,Pde6a,Aif1l,Slc3a1,Vasp,Abcg2,Bves,Slc12a2,Bbs7,Arhgap45,Reg1,Slc34a3,Fgd2,Ceacam2,Prom1,Mxra8,Dmtn,Tiam1,Pip5k1c,Evc,Trpv4,Cdhr2,Piezo1,Ksr1,Pde4a,Lrp2,Lima1,H2-M3,Diaph1,P2ry12,Cybrd1,Asap1,Pkd1,Ezr,Eps8l1,Gna12,Slc7a5,Ptprj,Slc5a1,Gabrg1,Gucy2e,Cys1,Mchr1,Slc26a6,Spry4,Mtmr6,Rho,Plekha1,Atp6v0a4,Ceacam1,Slc26a4,Amn,Shank3…
GOBP_ISOPRENOID_BIOSYNTHETIC_PROCESS	0.0346246	0.335403	0.557829	1.38322	344	22	Hmgcs2,Aldh1a2,Rpe65,Rdh10,Rbp1,Bco1,Nus1,Dhdds,Cyp1a1
GOBP_CELL_CHEMOTAXIS	0.0346965	0.335403	0.403672	1.1625	346	201	S100a9,Ccl28,Hspb1,Cxcl2,Dapk2,Xcl1,Lpar1,Hgf,Fgf1,Rhog,Kdr,Slc12a2,Agtr1a,Cxcr3,Jam3,Stap1,Nrp1,Gab1,Dusp1,Wnt5a,Ccl3,Tiam1,Met,Pip5k1c,Padi2,Ccr1,Lgals3,Fgf4,Ccl20,Ccl2,Vav1,Edn1,Hbegf,Csf3r,Csf1,Hrh1,Vegfc,Lbp,Tnfrsf11a,Swap70,Fgfr1,Dock4,Mapk3,Cmklr1,Cxcr5,Calr,Flt1,Ptpro,Cxcl5,Fgf2,Ackr2,Anxa1,Arrb2,Kit,Lef1,Prss56,Ccl5,Rarres2,Cxcl10,Ccl22,Ackr3,Ccr10,Ano6,Elmo2,Rin3,Fcer1g,Lyst,C3ar1,Mst1,…
Park_2011_Coexpression_Hippocampus_Mouse_darkgreen	0.0346965	0.335403	0.453952	1.24497	346	74	Tnnc1,Cbln1,Slc17a6,Ccdc3,Ldb2,Hectd2,Igsf21,Ntsr1,Incenp,Grb7,Meis2,Stard5,Myl4,Cdh7,Amigo2,Prkg2,Klf5,Arpp21,Tbr1,Sema3a,Dusp14,Adcy8,Fxyd7,Pcdh20,Cep78,Camkk2,Dusp15,Stk32c,Slc23a3,Iqgap2,Ntng1,Pdzrn3,Rasgef1c,Golm1,Cobl,Grm8,Cmtm4
HP_ABNORMALITY_OF_CIRCULATING_ADRENOCORTICOTROPIN_LEVEL	0.0347174	0.335403	0.521427	1.34399	346	32	Cyp11a1,Lhx4,Cdh23,Cyp17a1,Mrap,Nr3c1,Star,Pik3ca,Armc5,Txnrd2,Gnas,Smo,Nfkb2
GOBP_NOTOCHORD_DEVELOPMENT	0.0348443	0.336309	0.622323	1.44051	338	13	Efna1,Id3,Nog,Wnt5a,Wnt11,Gli1,Col13a1,Tead2
GOBP_POSITIVE_REGULATION_OF_STEROID_BIOSYNTHETIC_PROCESS	0.0349049	0.336557	0.591747	1.42086	344	17	Cyp7a1,Fgf1,Wnt4,Adm,Srebf1,Tnf,Star,Nr1d1
GOMF_PEPTIDOGLYCAN_BINDING	0.0349363	0.336557	0.661922	1.46282	331	10	Tlr2,Reg1,Reg3g,Zg16,Jchain
HP_SUPERNUMERARY_SPLEENS	0.0351035	0.337846	0.488437	1.29925	350	46	Myrf,Zic3,Mks1,Dnai1,Rsph1,Lrrc56,Ofd1,Cep290,Ccdc40,Dnaaf5,Gpc4,Foxj1,Ccno,Cspp1,Ccdc65,Dnajb13,Tmem67,Cplx1,Dnah1
GOBP_DEVELOPMENTAL_PROCESS_INVOLVED_IN_REPRODUCTION	0.0351965	0.33842	0.371482	1.10027	351	604	Mycbpap,Adamts1,Rnf151,Nr0b1,Tppp3,Tcfl5,Tesmin,Tnfsf10,Dcn,Wfdc2,Rdh10,Zfp105,Ar,Sfrp1,Adam18,Fgfr2,Tdrp,Gjb3,Mme,Pgam2,Wnt4,Rgn,Neurog1,Socs3,Pafah1b3,Gal3st1,Foxa3,Lgr5,Cldn11,Cftr,Nog,C3,Jam3,Foxc1,Cebpb,Krt8,Tcf23,Tspan8,Klhl10,Insrr,Hsd17b2,Wnt7a,Sfrp2,Panx1,Lhx4,Wnt5a,Dach1,Fbxo5,Tifab,B4galnt1,Adm,Six5,Ros1,Zmynd15,Kdm3a,Ccnf,Mycbp,Gata2,Prss42,Crem,Rsph1,Spp1,Sall1,Tnc,Tbx3,Plag1,Adgrg1,…
HP_RECTAL_PROLAPSE	0.0352374	0.338493	0.552821	1.37708	350	23	Mlxipl,Col1a1,Rps6ka3,Cftr,Col5a1,Tgfb1,Bmpr1a,Smad4,Stk11,Limk1
HP_NASAL_OBSTRUCTION	0.035353	0.339057	0.540019	1.3624	352	26	Ddc,Dnai1,Rsph1,Lrrc56,Ofd1,Ccdc40,Dnaaf5,Fgfr1,Foxj1,Ccno,Ccdc65,Dnajb13,Gnas,Dnah1,Stk36,Carmil2
GOMF_CALCIUM_DEPENDENT_PROTEIN_BINDING	0.0353965	0.339057	0.475869	1.28034	353	54	S100a9,Tnnc1,S100a3,S100a4,Myo1d,S100a16,Stx2,S100a5,Pef1,Syt8,Sec31a,Rbm22,Anxa2,Anxa1,Anxa3,S100a6,Cpne3,Cplx2,S100a13
HAY_BONE_MARROW_CD34_POS_PRE_PC	0.0353965	0.339057	0.450808	1.24215	353	79	Pola2,Jup,Cd9,Mme,Abcg2,Erg,Abhd17b,Gab1,Socs2,Ccdc81,Ppp3cc,Ero1b,Sema6a,Zfp422,Arpp21,Mlxip,Aqp5,Sec63,Smim3,Ckmt2,Qrsl1,Hhip,Ppfibp1,Mdm2,Serpini1,Laptm5,Ppp2r2c,Snx2,Hps4,Gpsm1,Cobl,Plin3,P4ha2,Mdm4,Pxdn,Gpr176,Stag3,Gabpb1,Xpnpep2,Adprm,Atp1b3,Mpped2
GOBP_NEPHRON_EPITHELIUM_DEVELOPMENT	0.0354965	0.339694	0.444586	1.23124	354	86	Myc,Fgf1,Wnt4,Adipoq,Nog,Foxc1,Prom1,Hnf1b,Kif26b,Sall1,Bmp4,Hoxb7,Wnt11,Pbx1,Pkd1,Heyl,Foxj1,Lzts2,Ptpro,Wnt1,Wnt6,Fgf2,Agtr2,Adamts16,Ahi1,Smad4,Calb1,Iqgap1,Hes1,Bmp2,Wt1,Smo,Irx2,Aqp11,Hes5,Gata3,Jag1,Magi2,Irx3,Pou3f3,Tacstd2,Dchs1,Myo1e,Fgf8,Fmn1,Tfap2b,Wnt2b,Six4
GOBP_POSITIVE_REGULATION_OF_SMALL_GTPASE_MEDIATED_SIGNAL_TRANSDUCTION	0.0355964	0.340318	0.47575	1.28002	355	54	Abra,Lpar6,Col3a1,Lpar1,Rasgrp4,Rasgef1a,F2r,Adgrg1,Vav1,Akap13,Net1,Csf1,F2rl3,Shc1,Rtn4r
GOBP_GONADOTROPIN_SECRETION	0.0356696	0.340318	0.646024	1.45249	341	11	Tbx3,Inhbb,Inhba,Tacr2,Inha,Smad4,Tmf1
GOBP_XENOBIOTIC_TRANSPORT	0.0357143	0.340318	0.508093	1.32252	356	36	Slc22a2,Slc22a4,Slc22a5,Abcg2,Abcc10,Slc36a1,Lrrc8a,Slc15a2,Lrrc8c,Slc6a13,Abca8b,Slc7a5
GOBP_REGULATION_OF_ENDOCRINE_PROCESS	0.0357214	0.340318	0.522572	1.34217	356	31	Gal,Agtr1a,Crhbp,F2r,Inhbb,Ucn,Inhba,Tacr2,Inha,Ghrl,Agtr2,Smad4
GOBP_CATION_TRANSPORT	0.0357964	0.340318	0.364747	1.08637	357	850	Drd2,Sncg,Slc43a1,Slc5a11,Slc18a2,Plcg2,Scn4a,Gal,Slc22a2,Gjc2,Neto1,Slc13a3,Slc22a4,Bdkrb1,Slc18a3,Flvcr2,Slc34a1,Slc17a6,Kcnh5,Htr1b,Slc6a9,Slc39a2,Slc1a5,Tspo,Kcna5,Homer3,Slc9a8,Actn2,Nppa,Slc12a4,Kcnj16,Slc22a5,Kcnn3,Xcl1,Kcne4,Rhag,Abcc9,Arc,Fxyd4,Atp12a,Kcnj14,Ibtk,Hcn2,Cacng5,Rgn,Hecw1,Atp13a5,Slc12a2,Tmem163,Slc30a7,Cp,Slc34a3,Crhbp,Mcur1,Slc6a2,Trpc4,Slc12a9,Syt13,Zmpste24,Grin3b,Slc30a…
GOBP_REGULATION_OF_DNA_BINDING_TRANSCRIPTION_FACTOR_ACTIVITY	0.0357964	0.340318	0.388088	1.13301	357	315	Hspa1a,Klf4,S100a9,Tradd,Abra,Arhgef5,Sphk1,Nr0b1,Fos,Rnf25,Tlr2,Smad3,Ager,Ar,Xcl1,Jup,Rab7b,Esr2,Fzd2,Id3,Neurog1,Cd40,Trib1,Cyp1b1,Tnfsf4,Prox1,Sfrp5,Irak2,Wnt5a,Cth,Rwdd3,Foxs1,Trim25,Fancd2,Enpp1,Fzd1,Lrrfip1,Edn1,Il1rap,Wfs1,Traf1,Sgk1,Pprc1,Map3k10,Tnf,Pla2g10,Trim26,Tnfrsf11a,Pkd1,Mapk3,Cmklr1,Heyl,Tlr4,Lrp5,Mid2,Foxj1,Erbin,Amh,Cdkn2a,Wnt1,Prkch,Jun,Ptgis,Zic2,Cactin,Ripk3,Dhx9,Adcy8,Gfi…
GOBP_REGULATION_OF_BIOMINERALIZATION	0.0357964	0.340318	0.455635	1.24786	357	72	Sgms2,Isg15,Omd,Smad3,Wnt4,Cebpb,Zmpste24,Tgfb1,Fbxo5,Slc8a1,Enpp1,Ccr1,Bmp4,Aspn,Dmp1,Kl,Bmpr2,Tmem119,Wnt6,Bmpr1a,Phospho1,Tfap2a,Acvr1,Adgrv1,Bmp2,Ano6
GOBP_POSITIVE_REGULATION_OF_CELL_MIGRATION_INVOLVED_IN_SPROUTING_ANGIOGENESIS	0.0359166	0.340834	0.590589	1.41808	354	17	Ptgs2,Kdr,Gata2,Srpx2,Fgf2,Anxa1,Plk2
Endothelial_All_Daneman_PLOS_2010	0.035918	0.340834	0.519531	1.3391	358	32	Hmcn1,Ly75,Cd40,Mmrn2,Icam2,Tcf23,Slc39a8,Ets1,Slc22a8,Foxq1,Flt1,Hspa12b,Fmo2,Unc45b,Aqp11,Ctla2b
Gemma_GSE10415_7_Brain_Regions_in_20_Inbred_Strains_of_Laboratory_Mice_StrainOrLine_PWD_Down	0.0360964	0.342207	0.387964	1.13265	360	315	Cyp11a1,Cdhr1,Npy4r,Tmem100,Gpr84,Slc14a1,Gabra6,Mtmr12,Shmt1,Prss36,Fabp7,Nat8f5,Kcnj14,Slc16a7,Tubb2b,Ptprr,Atp13a5,Pcdh10,Bbs7,Rab27b,Irak2,Tbxas1,Th,Ppp1r3b,Slc44a1,Igfbpl1,Filip1,Myh4,Peli2,Mx2,Krt12,Kif26b,Mefv,Cacna2d3,Celf3,Cpxm2,Neu3,Pde4a,Rnd1,Cars2,Ing4,Npas1,Wnt11,Rint1,Tbata,Chrm1,Mllt10,Htr5a,Fut9,Tsx,Zfp709,Pmel,Nat8f1,Zfp316,Zfp874a,Terf1,Bfsp1,Jph1,Kcnmb1,Gjb2,Bpifa2,Bmpr2,Pgm3,S…
GOBP_NEGATIVE_REGULATION_OF_CELL_JUNCTION_ASSEMBLY	0.0361542	0.342436	0.539386	1.3608	360	26	Apod,Cbln1,Tlr2,Phldb2,Wnt5a,Dmtn,Arhgap6,Tnf
DESCARTES_MAIN_FETAL_GANGLION_CELLS	0.0362616	0.342813	0.541265	1.36083	361	25	Slc17a6,Islr2,Rab37,Tmem163,B4galnt1,Opn4,Irx4,P2rx3,Kif5a,Prph,Lrrc73,Chrna6,Clec2l,Syt5,Lgi3,Il12a
DESCARTES_FETAL_EYE_GANGLION_CELLS	0.0362616	0.342813	0.541265	1.36083	361	25	Slc17a6,Islr2,Rab37,Tmem163,B4galnt1,Opn4,Irx4,P2rx3,Kif5a,Prph,Lrrc73,Chrna6,Clec2l,Syt5,Lgi3,Il12a
GOMF_MODIFIED_AMINO_ACID_BINDING	0.0363964	0.343662	0.461114	1.25715	363	67	Folr1,Rpe65,Folr2,Mme,Syt13,Gstm4,Mmachc,Osbpl8,Asap1,Scarb2,Syt8,Syt4,Gss,Anxa2,Cps1,Ptges,Gramd1b,Cpne6,Syt6,Syt10,Gstm7,Syt11,Appl2,Cd300a,Smpd3,Syt17,Nox4,Jph2,Slc46a1
GOBP_EPIBOLY	0.0364255	0.343662	0.525517	1.34577	363	30	Ddr1,Phldb2,Ceacam2,Wnt7a,Col5a1,Hbegf,Rhoc,Ceacam1,Arhgap24,Ajuba,Rreb1,Pdcd10,Flna,Carmil2,Megf8,Cd44,Pdpn,Pten,Clasp1,Adam17,Mmp12
GOBP_DETECTION_OF_BIOTIC_STIMULUS	0.0364531	0.343662	0.561409	1.38527	362	21	Tspo,Tlr2,Dach1,Cdhr2,Lbp,Ptprj,Tlr4,H2-K1,Srpx,Smo,Ssc5d
GOBP_MORPHOGENESIS_OF_AN_EPITHELIAL_SHEET	0.0364964	0.34375	0.485386	1.29589	364	48	Lama1,Ddr1,Phldb2,Ceacam2,Sox11,Wnt7a,Wnt5a,Col5a1,Hbegf,Rhoc,Ceacam1,Arhgap24,Flrt3,Bmp5,Lrp6,Ajuba,Rreb1,Srf,Pdcd10,Jag1,Dll4,Flna,Carmil2,Megf8,Cd44,Pdpn,Pten,Clasp1,Adam17,Mmp12
HP_ALOPECIA	0.0365963	0.34436	0.415393	1.18189	365	148	Col7a1,Lpar6,Col3a1,Jup,Slc29a3,Gjb3,Fzd2,Aebp1,Krt14,Zmpste24,Usb1,Wnt5a,Pnpla1,Pkp1,Dock6,H2-Ea,Srebf1,Rbm28,Casr,Ddb2,Spp1,Apcdd1,Ofd1,Rin2,Dmxl2,Dkc1,Xpa,Prkaca,Eogt,Pik3r1,Gjb4,Fgfr1,Gjb2,Dvl3,Itgb4,Dsp,Ada,Ttc7,Cstb,Hlcs,Perp,Pnpla6,Acvr1,Anapc1,Dclre1c,Bmp2,Il2rg,Wrap53,Nfkb2,Gna11,Itgb6,Mbtps2,Stub1,Exosc2,Cd28,Gjb6,Ahsg,Dll4,Kdsr,Lig4,Padi3,Cldn1,Lama3,Lmna,Blm,Wnt10a,Nxn,Btk,Tert,Ercc5,…
GOBP_MUSCLE_ORGAN_DEVELOPMENT	0.0366963	0.34436	0.396326	1.14841	366	242	Ankrd2,Tnnc1,Myh3,Fos,Sgcg,Dcn,Egr2,Smad3,Fgfr2,Bves,Fzd2,Id3,Neurog1,Prox1,Nog,Lemd2,Foxc1,Sox11,Tcf23,Myf6,Stac3,Wnt5a,Tgfb1,Tifab,Itga7,Klhl41,Evc,Gpcpd1,Fgf3,Erbb3,Hmg20b,Ddx17,Kmt5b,Bmp4,Lrp2,Zfp689,Hbegf,Igsf8,Myh14,Sap30,Mef2a,Popdc3,Tnnt2,Zbtb42,Jph1,Fbxo22,Usp2,Heyl,Klhl40,Gtf3c5,Dsp,Klf5,Neb,Egr1,Tgfbr3,Tead4,Foxo4,Shox2,Creb1,Bmpr1a,Chrnd,Ccnt2,Fxr1,Smad4,Msx1,Cryab,Mtm1,Lef1,Col11a1,C…
GOBP_SPINDLE_LOCALIZATION	0.0367073	0.34436	0.50458	1.31997	366	38	Cenpa,Espl1,Cdk5rap2,Nde1,Sapcd2,Tle6,Llgl2,Map4,Spry2,Plk1,Spry1
GOMF_SODIUM_CHANNEL_REGULATOR_ACTIVITY	0.036722	0.34436	0.521747	1.34005	366	31	Sgk2,Fxyd4,Sclt1,Fxyd1,Ptpn3,Scn4b,Sgk1,Scn3b,Fxyd5,Fxyd7,Nedd4l,Fgf14,Snta1,Gpld1
GOBP_HORMONE_TRANSPORT	0.0368963	0.34436	0.392345	1.14026	368	266	Drd2,Nnat,Gal,Cartpt,Fam3d,C1qtnf3,Kcna5,Exoc3l,Cplx3,Per2,Trh,Sfrp1,Adipoq,Grp,Cftr,Agtr1a,Crhbp,Egfr,Sox11,Gipr,Htr2c,Rims2,Adm,Tiam1,Hnf1b,C2cd2l,Srebf1,Kalrn,Casr,Stxbp3,Spp1,Tbx3,Edn1,Pck2,Inhbb,Nos2,Tnf,Ucn,Serpina7,Rab11fip3,Npff,Psmd9,Rapgef4,Slc2a2,Acsl4,Slc7a5,Il11,Slco1c1,Inhba,Fam3b,Camk2n1,Tacr2,Lrp5,Inha,Cyp19a1,Adcy5,Vamp8,Fgg,Creb1,Ghrl,Agtr2,Myrip,Gpr68,Adora1,Adcy8,Anxa1,Smad4,N…
GOBP_NEGATIVE_REGULATION_OF_LYMPHOCYTE_MEDIATED_IMMUNITY	0.0369554	0.34436	0.538589	1.35879	368	26	Xcl1,Ceacam2,H2-M3,Serpinb9,Fcgr2b,Foxj1,Arg1,H2-K1,Ceacam1,Arrb2,Klrd1,Ptpn6,Thoc1
GOCC_FIBRILLAR_COLLAGEN_TRIMER	0.0369949	0.34436	0.630779	1.44106	357	12	Col1a1,Col3a1,Col1a2,Col5a1
GOBP_TISSUE_HOMEOSTASIS	0.0369963	0.34436	0.405075	1.16398	369	189	Cdhr1,Nxnl2,Cartpt,Hspb1,Rpe65,Angpt1,Serpina3c,Slc22a5,Bard1,Pip,Slc12a2,Ldb2,Car2,Jam3,Mbp,Foxc1,Egfr,Gcnt2,Prom1,Klhl10,Mtf1,Mfsd2a,Cldn3,F2r,Gata2,Spp1,Slc39a8,Esrrb,Rab3d,Jchain,Cdh23,Csf1,Tjp2,Tnfrsf11a,Nf1,Ccdc66,Snx10,Tlr4,Krt1,Pdk4,Rho,Tmem119,Azgp1,Rcn3,Cldn12,Ush1c,Ncdn,Atp1b2,Napsa,Il7,Stk11,Adgrf5,Tff3,Adgrv1,Itgb3,Serpina3n,Gnas,Smo,Srf,Cdh3,Abca4,Zfp830,Ocln,Traf6,Csf1r,Nxnl1,Itgb6…
GOCC_CAVEOLA	0.0369963	0.34436	0.458967	1.25267	369	68	Kcna5,Bves,Trpc4,Myof,Fxyd1,F2r,Plvap,Cln3,Neu3,Cdh1,P2ry12,Atp1a1,Mapk3,Bmpr2,Tfpi,Sele,Plpp2,Ptgis,Bmpr1a,Adcy8,Lrp6,Adtrp,Adra1a,Slc22a6,Jak2,Asah2,Hck,Smo,Smpd2,Mlc1
HP_ABNORMALITY_OF_THE_COMMON_COAGULATION_PATHWAY	0.0370037	0.34436	0.495547	1.30839	369	42	F5,F10,Stx11,Plg,Cfi,Slc4a1,Unc13d,Gna14,Serpinc1,Prf1,Irf2bp2,Fgg,Vkorc1,Ngly1,Cd46,Ano6,Lyst,Slc7a7,F13a1
HP_ABSENCE_OF_SECONDARY_SEX_CHARACTERISTICS	0.0370148	0.34436	0.509661	1.32304	369	35	Cyp11a1,Nr0b1,Kiss1r,Lhx4,Dusp6,Pola1,Fgfr1,Cyp17a1,Spry4,Gata4
HP_APLASIA_HYPOPLASIA_OF_THE_VAGINA	0.0371052	0.34436	0.611741	1.43218	362	14	Nr0b1,Wnt4,Irf6,Cyp17a1,Gata4,Nr5a1,Wt1,B3glct
HP_ABNORMAL_RESPIRATORY_MOTILE_CILIUM_PHYSIOLOGY	0.0371052	0.34436	0.611834	1.43239	362	14	Dnai1,Rsph1,Ccdc40,Dnaaf5,Ccno,Ccdc65,Dnajb13
HP_CHRONIC_SINUSITIS	0.0371446	0.34436	0.531713	1.35191	370	28	Dnai1,Rsph1,Lrrc56,Ofd1,Ccdc40,Dnaaf5,Pgm3,Foxj1,Rnf168,Ccno,Ccdc65,Dnajb13,Dnah1,Tapbp,Tap1,Stk36
GOBP_REGULATION_OF_GROWTH	0.0371963	0.34436	0.375276	1.10785	371	503	Hspa1a,S100a9,Drd2,Igfbp5,Npr1,Sgk2,Gh,Sphk1,Osgin1,Bdkrb1,Kazald1,Fstl4,Erbb4,Rps6ka3,Smad3,Islr2,Stat5a,Ar,Sfrp1,Fgfr2,Mbd5,Rftn1,Mag,Prl,Esr2,Ddr1,Dusp10,Socs3,Ghr,Igfbp1,Gdf15,Prox1,Agtr1a,Nog,Reg1,Foxc1,Ceacam2,Egfr,Nrp1,Zmpste24,Sfrp2,Wnt5a,Tgfb1,Rims2,Cdk5r1,Npy1r,Tbx2,Foxs1,Ros1,Mfsd2a,Prss2,Igfbpl1,Bdnf,Socs2,Enpp1,Spp1,Plxna4,Pappa2,Cdhr2,Wfdc1,Edn1,Bmp4,Dcun1d5,Dusp6,Wfs1,Net1,Btg1,Hbe…
HP_ABNORMAL_PENIS_MORPHOLOGY	0.0371963	0.34436	0.377007	1.11143	371	468	Cyp11a1,Cdhr1,Ccdc141,Cdca7,Myh3,Sox10,Myrf,Rlbp1,Nr0b1,Mlxipl,Rpe65,Fam111a,Dcx,Col3a1,Ar,Pde6b,Fgfr2,Mbd5,Slc29a3,Pde6a,Fzd2,Mks1,Wnt4,Ghr,Bbs7,Smchd1,Foxc1,Jmjd1c,Rp2,Klhl15,Kiss1r,Prom1,Zmpste24,Usb1,Wnt7a,Lhx4,Wnt5a,Six3,Klhl41,Hnf1b,Reep6,Nek1,Evc,Fancd2,Fras1,Bdnf,Rttn,Pole,Arl6ip6,Sall1,Tbx3,Piga,Ofd1,Plag1,Bmp4,Dusp6,Dmxl2,Gria3,Cep290,Satb2,Rgr,Pbx1,Dkc1,Rpl18,Sdhc,Fgfr1,Gli1,Gpc4,Dvl3,…
GOBP_NEGATIVE_REGULATION_OF_LEUKOCYTE_MEDIATED_CYTOTOXICITY	0.0372074	0.34436	0.611245	1.43102	363	14	Ceacam2,H2-M3,Serpinb9,Fcgr2b,H2-K1,Ceacam1,Arrb2,Klrd1
GOBP_CARDIAC_CONDUCTION_SYSTEM_DEVELOPMENT	0.037234	0.34436	0.644017	1.44798	356	11	Dsg2,Bves,Tbx3,Mesp1,Shox2,Bmpr1a
GOBP_NEUROTRANSMITTER_REUPTAKE	0.0372522	0.34436	0.533621	1.35162	371	27	Drd2,Slc18a2,Slc22a2,Per2,Slc6a2
GOBP_REGULATION_OF_NATURAL_KILLER_CELL_MEDIATED_IMMUNITY	0.0373456	0.34436	0.550739	1.37189	371	23	Ncr1,Ceacam2,Vav1,H2-M3,Serpinb9,H2-K1,Ceacam1,Arrb2,Klrd1
GOBP_NEGATIVE_REGULATION_OF_TRANSFERASE_ACTIVITY	0.0373963	0.34436	0.398609	1.15259	373	228	Hspb1,Fabp4,Camk2n2,Nppa,Cdk5rap1,Sfrp1,Hhex,Dusp5,Ibtk,Dusp10,Rgn,Socs3,Trib1,Adipoq,Ceacam2,Dusp1,Sfrp2,Mvp,Fbxo5,Slc8a3,Tfap4,Ormdl3,Slc8a1,Errfi1,Spred3,Zfyve28,Rgs3,Bmp4,Dusp6,Ptprb,Dusp7,Cblb,Nck1,Pik3ip1,Dus2,Nf1,Ptprj,Terf1,Pak2,Sfn,Cblc,Camk2n1,Lrp5,Tarbp2,Spry4,Cdkn2a,Ptpro,Ceacam1,Rpl23,Sorl1,Ipo7,Spry2,Dusp14,Lrp6,Gnaq,Ajuba,Rgs4,Pdpk1,Plk1,Rgs2,Dusp18,Gsk3a,Limk1,Spry1,Rpl11,Fbxo7,Pa…
GOBP_RENAL_TUBULE_DEVELOPMENT	0.0373963	0.34436	0.453761	1.24352	373	73	Myc,Fgf1,Wnt4,Lgr5,Nog,Prom1,Hnf1b,Kif26b,Sall1,Bmp4,Hoxb7,Wnt11,Pbx1,Pkd1,Heyl,Lzts2,Wnt1,Wnt6,Fgf2,Agtr2,Adamts16,Ahi1,Smad4,Calb1,Hes1,Bmp2,Wt1,Smo,Irx2,Aqp11,Hes5,Gata3,Jag1,Irx3,Pou3f3,Tacstd2,Dchs1,Fgf8,Fmn1,Tfap2b,Wnt2b,Six4,Vegfa
GOBP_DETECTION_OF_CHEMICAL_STIMULUS_INVOLVED_IN_SENSORY_PERCEPTION_OF_TASTE	0.0374619	0.34436	0.658563	1.4554	355	10	Car6,Gnat2,Tas2r119,Pip,Azgp1,Tas1r3,Rtp4,Lpo
GOBP_SECOND_MESSENGER_MEDIATED_SIGNALING	0.0374963	0.34436	0.397823	1.15084	374	231	Plcg2,Gal,Npr1,Pde7b,Sphk1,Tmem100,Tbc1d10c,Homer3,Nppa,Lpar1,Rasd2,Rcan3,Rgn,Guca2b,Pde10a,Kdr,Agtr1a,Cxcr3,Egfr,Zmpste24,Gipr,Htr2c,Rims2,Npy2r,Dmtn,Slc8a1,Fhl2,Gpr62,Ccr1,Ccl20,Erbb3,Ksr1,Pde4a,Edn1,Ppp3cc,Ddah1,Nos2,Tnf,Ucn,Hrh1,Htr5a,Rapgef4,P2ry12,Gpr61,Prkaca,Ptprj,Cmklr1,Cxcr5,Nfatc1,Sele,Dyrk2,Pde7a,Trpm8,Ada,P2rx3
GOBP_MULTICELLULAR_ORGANISMAL_HOMEOSTASIS	0.0374963	0.34436	0.381014	1.11919	374	400	Ptgs2,Cdhr1,Drd2,Avpr2,Nxnl2,Mfap2,Cartpt,Hspb1,Mlxipl,Fabp4,Gatm,Rpe65,Metrnl,Angpt1,Serpina3c,Slc22a5,Per2,Bard1,Fa2h,Slc35d3,Nr4a3,Gadd45g,Adipoq,Pip,Cftr,Slc12a2,Adrb3,Ldb2,Car2,Jam3,Mbp,Foxc1,Cebpb,Egfr,Gcnt2,Prom1,Klhl10,Ntsr1,Mtf1,Kdm3a,Met,Mfsd2a,Cyp11b1,Cldn3,Trpv4,F2r,Gata2,Spp1,Slc39a8,Esrrb,Rab3d,Wfs1,Jchain,Il13,Cdh23,Tnf,Csf1,Tjp2,Slc40a1,Cyp4f14,Tnfrsf11a,Slc27a1,Prkaca,Nf1,Ccdc66,…
GOBP_SMAD_PROTEIN_SIGNAL_TRANSDUCTION	0.0374963	0.34436	0.477978	1.28297	374	52	Fos,Smad3,Gdf15,Tgfb1,Inhbe,Bmp4,Inhbb,Inhba,Inha,Vim,Slc33a1,Jun,Bmpr1a,Veph1,Bmp5,Smad4,Bmp15,Smad6,Dab2,Jak2,Fam89b,Bmp2,Rbm14,Hipk2,Itgb6
HP_SMALL_NAIL	0.0374963	0.34436	0.433719	1.21369	374	104	Tbx4,Col7a1,Mlxipl,Bmper,Rps6ka3,Dlk1,Kcnn3,Fgfr2,Actl6b,Sox11,Dock6,Evc,Poc1a,Tbx3,Piga,Ofd1,Plag1,Cdh1,Inppl1,Eogt,Fgfr1,Gli1,Gjb2,Gpc4,Fto,Shank3,Tfap2a,Msx1,Col11a1,Limk1,Aff4,Slc25a24,Cpt2,Smarcad1,Kcnh1,Cenpt,Mbtps2,Gjb6,Smarcc2,Smarcd1,Dll4,Ppp1cb,Lig4,Dync2li1,Igf2,Wnt10a,Rspo1,Cwc27,Ccdc22,Smarce1,Pigyl,Arid2,Wdr73,Aloxe3
GOBP_PARAXIAL_MESODERM_DEVELOPMENT	0.0375116	0.34436	0.630066	1.43943	362	12	Smad3,Foxc1,Wnt5a,Wnt11,Bmpr1a,Lef1,Tead2
GOBP_FOLIC_ACID_CONTAINING_COMPOUND_METABOLIC_PROCESS	0.0375577	0.344362	0.560098	1.38204	373	21	Folr1,Folr2,Shmt1,Aldh1l2,Mthfd1l
GOBP_SPHINGOLIPID_MEDIATED_SIGNALING_PATHWAY	0.037615	0.344362	0.629932	1.43913	363	12	Sphk1,S1pr5,Ezr,Spns2,Gpr6,Smpd3,Sphk2,S1pr1,S1pr2
GOMF_PHOTORECEPTOR_ACTIVITY	0.0376723	0.344362	0.658277	1.45476	357	10	Gnat2,Gpr88,Opn3,Rgr,Opn4,Rho
GOBP_AMEBOIDAL_TYPE_CELL_MIGRATION	0.0376962	0.344362	0.386674	1.12976	376	326	Folr1,Klf4,Ptgs2,Plcg2,Sox10,Hspb1,Bmper,Erbb4,Angpt1,Dcn,Efna1,Stat5a,Jup,Alx1,Prr5l,Fgf1,Dusp10,Ret,Ptprr,Cd40,Cyp1b1,Kdr,Mmrn2,Prox1,Timp1,Rffl,Nrp2,Ceacam2,Nrp1,Sp1,Ago2,Krit1,Wnt7a,Wnt5a,Tgfb1,Dmtn,Slc8a1,Met,Gata2,Mta2,Fgf4,Cln3,Edn1,Bmp4,Rin2,Hbegf,Ets1,Tnf,Wnt11,Vegfc,P2ry12,Rhob,Dock5,Sema6a,Nf1,Gna12,Sh3bp1,Sparc,Fgfr1,Fstl1,Lgals12,Has2,Grn,Bmpr2,Itgb4,Lgals8,Sema3d,Srpx2,Lrp5,Nus1,Cal…
GOMF_NEUTRAL_AMINO_ACID_TRANSMEMBRANE_TRANSPORTER_ACTIVITY	0.0377453	0.344362	0.530542	1.34893	376	28	Slc43a1,Slc6a9,Slc1a5,Slc36a1,Slc38a3,Slc38a6,Slc38a5,Slc7a5,Slc7a11,Slc3a2,Slc38a7,Slc7a10,Slc32a1,Slc1a4,Slc38a1,Slc6a6,Slc36a2
GOBP_PROTEIN_TRIMERIZATION	0.0377762	0.344362	0.601692	1.42228	370	15	Slc1a5,Col1a2,H2-M3,Alox5ap,Steap4,Clybl,P2rx3,Sigmar1,Disp1,Scara5
GOBP_NEGATIVE_REGULATION_OF_PEPTIDE_SECRETION	0.0377962	0.344362	0.465249	1.26141	377	61	Drd2,Cartpt,Fam3d,Sfrp1,Rsad2,Crhbp,Srebf1,Kalrn,F2r,Rhbdf1,Inhbb,Rab11fip3,Npff,Psmd9,Ghrl,Anxa1,Rhbdf2,Adtrp,Ucp2
GOBP_REGULATION_OF_MYELOID_CELL_DIFFERENTIATION	0.0377962	0.344362	0.409754	1.17251	377	169	Hspa1a,Cartpt,Isg15,Fos,Myc,Sfrp1,Rab7b,Nr4a3,Mov10,Trib1,Adipoq,Car2,Leo1,Cebpb,Irf7,Ceacam2,Tgfb1,Gata2,Ccr1,Lgals3,Meis2,Ets1,Csf3r,Tnf,Csf1,Zfp36l1,Lrrc17,Pik3r1,Ncapg2,Tlr4,Inhba,Inha,Rcor1,Fstl3,Camk4,Ceacam1,Jun,Creb1,Gpr68,Cul4a,Cdk6,Pirb,Rarg,Lef1,Nfe2,Gabpa,Myl9,Rbm15,Prkcb,Gnas,Traf6,Klf10,Ago3,Eif6,B2m,Jag1,Ppargc1b,Csf3,Ctr9,Kmt2a
GOCC_DNA_POLYMERASE_COMPLEX	0.0378389	0.344362	0.588693	1.41353	373	17	Pola2,Pole2,Pold1,Pold2,Prim1,Polg2,Pole,Pola1,Mcm3,Polg
GOBP_REGULATION_OF_JUN_KINASE_ACTIVITY	0.0378962	0.344362	0.468986	1.26777	378	58	Arhgef5,Nppa,Ager,Sfrp1,Dusp10,Fgd2,Sfrp2,Wnt5a,Tiam1,Edn1,Map3k10,Tnf,Tnfrsf11a,Epha4,Dvl3,Map3k11
HP_ABNORMAL_TESTIS_MORPHOLOGY	0.0378962	0.344362	0.369735	1.09641	378	642	Cyp11a1,Cdhr1,Ccdc141,Cdca7,Myh3,Gjc2,Sox10,Myrf,Rlbp1,Slc18a3,Fas,Nr0b1,Rpe65,Fam111a,Col3a1,Dlk1,Mtmr14,Ar,Tasp1,Pde6b,Fgfr2,Mbd5,Slc29a3,Brwd3,Pde6a,Gjb3,Actl6b,Fzd2,Mks1,Cftr,Bbs7,Pold1,Jam3,Smchd1,Jmjd1c,Rp2,Aebp1,Klhl15,Sox11,Kiss1r,Myf6,Prom1,Klhl10,Usb1,Stac3,Wnt7a,Lhx4,Wnt5a,Itga7,Hnf1b,Zmynd15,Reep6,Evc,Fancd2,Fras1,Bdnf,Rttn,Pole,Ccr1,Ddb2,Plvap,Mefv,Sall1,Bin1,Tbx3,Ofd1,Piezo1,Plag1,K…
GOBP_REGULATION_OF_PROTEIN_LOCALIZATION_TO_SYNAPSE	0.0379366	0.344362	0.554522	1.37501	377	22	Abhd17b,Wnt7a,Wnt5a,Nlgn1,Gpc4,Clstn3
GOBP_ESTABLISHMENT_OF_MITOTIC_SPINDLE_LOCALIZATION	0.0379531	0.344362	0.533246	1.35067	378	27	Cenpa,Espl1,Cdk5rap2,Nde1,Sapcd2,Spry2,Plk1,Spry1
GOBP_NEGATIVE_REGULATION_OF_PLATELET_DERIVED_GROWTH_FACTOR_RECEPTOR_SIGNALING_PATHWAY	0.037988	0.34437	0.657368	1.45275	360	10	Apod,Adipoq,Ptpn12,Ptprj
GOCC_INTERMEDIATE_FILAMENT_CYTOSKELETON	0.0380962	0.344848	0.438375	1.22058	380	94	Krt71,Gfap,Krt5,Jup,Zfp131,Krt24,Cldn11,Phldb2,Krt15,Krt14,Krt8,Pkp1,Krt12,Des,Iffo2,Ing4,Exd2,Krt25,Bfsp1,Krt1,Pnn,Vim,Dsp,Evpl,Adcy5,Prph,Lmnb1,Sync,Narf,Dlgap2,Eif6,Gper1,Nefl,Synm,Krt23,Carmil2,Fam83h,Slc1a4,Lmna,Nckipsd,Vmac,S100a8,Krt36,Krt19,Ddx60,Psmd10,Lmnb2
HP_NASOGASTRIC_TUBE_FEEDING_IN_INFANCY	0.0381087	0.344848	0.572092	1.39274	377	19	Pde10a,Trmu,Satb2,Grm7,Galc,Puf60
Cembrowski_HippoSeq_dg_d-dg_v__VS__ca4-ca3_d-ca3_v-ca2-ca1_d-ca1_v	0.0381534	0.344945	0.533114	1.35034	380	27	Igfbp5,Pde7b,Prox1,Tiam1,Ablim3,Slc4a4,Zfp536,Il1rap,Sv2c,Sipa1l2,Jun
GOBP_TYPE_B_PANCREATIC_CELL_PROLIFERATION	0.0382436	0.345453	0.588178	1.41229	377	17	Igfbp5,Sfrp1,Nr4a3,Reg1,Errfi1,Nr1d1,Nupr1,Fmc1,Serpinb1a
GOBP_MIDBRAIN_DOPAMINERGIC_NEURON_DIFFERENTIATION	0.0383383	0.346	0.629455	1.43804	370	12	Sfrp1,Sfrp2,Wnt5a,Fzd1,Wnt1,Lrp6
GOBP_RESPONSE_TO_CORTICOSTEROID	0.0383962	0.34601	0.422354	1.19357	383	125	Cybb,Col1a1,Htr1b,Fos,Trh,Adipoq,Egfr,Dusp1,Cpn1,Th,Cdo1,Adm,Tfap4,Errfi1,Gpr83,Edn1,Pck2,Sgk1,Tnf,Tat,Ucn,Zfp36l1,Alpl,Igfbp2,Acsbg1,Sparc,Gjb2,Hsd11b2,Arg1,Ucp3,Nr3c1,Star,Zfp36l2,Pcna,Agtr2,Anxa1,Cps1,Anxa3,Abcc2,Oxt,Fibin,Aanat,Ddit4,Gper1,Fam107a,Eif4e,Ppargc1b,Aldh3a1,Nefl,Cldn1,Cad,Cdkn1a,Bcl2l11,Ptpru,Sstr5,Sstr3,Aqp1,Fosb,Tyms,Il6,Scnn1g,Eng,Bche,Igfbp7,Fech,Akr1c18,Hey1
HP_ABNORMALITY_OF_THE_PUBIC_HAIR	0.0384115	0.34601	0.504369	1.3165	383	37	Ccdc141,Nr0b1,Ar,H2-Ea,Apcdd1,Dusp6,Itgb4,Cyp17a1,Spry4,Gata4,Bmp15,Nr5a1,Mdm2,Wt1,Spidr
HP_ABNORMALITY_OF_THE_COSTOCHONDRAL_JUNCTION	0.0384418	0.34601	0.6184	1.43143	373	13	Dlk1,Nog,Slc34a3,Alpl,Phex
GOBP_SKELETAL_MUSCLE_CONTRACTION	0.0385116	0.346331	0.504294	1.3163	384	37	Scn4a,Tnnc1,Myh3,Rcsd1,Tnnt1,Stac3,Slc8a3,Myh14,Stac,Stac2,Chrnd,Tnni2
HP_ABNORMAL_BLISTERING_OF_THE_SKIN	0.0385961	0.346784	0.473522	1.27403	385	54	Col7a1,Fas,Krt5,Jup,Gjb3,Krt14,Usb1,Pkp1,Ccr1,Mefv,Dkc1,Gjb4,Snx10,Itgb4,Tlr4,Krt1,Dsp,Aqp5,Kit,Anapc1,Erap1,Wrap53,Smarcad1
Oligodendrocyte_All_Doyle_Cell_2008	0.0387246	0.347582	0.564671	1.3847	384	20	Rlbp1,Chek1,Rnf122,Scel,Pbk,Adm,Rassf10
GOBP_ACTOMYOSIN_STRUCTURE_ORGANIZATION	0.0387961	0.347582	0.413525	1.17782	387	152	Arhgef5,Myh3,Actn2,Smad3,Ptger4,Sfrp1,Lpar1,Tnnt1,Wnt4,Phldb2,Prox1,Csrp1,Nrp1,Krt8,Cnn2,Epb41l4a,Arhgef10,Klhl41,Met,Arhgap6,Sorbs3,Edn1,Akap13,Fhdc1,Cnn3,Rhoc,Wnt11,Obscn,Myh14,Mef2a,Pik3r1,Carmil1,Tnnt2,Pak2,Neb,Frmd6,Cgnl1,Myoc,Asap3,Ppfia1,Smad4,Fhod3,Limk1,Capn3,Limch1,Arap1,Nrap,Srf,Nox4,Tjp1,Racgap1,Rgcc,S1pr1,Dlc1,Pdlim1,Wdr1,Fam171a1,Mylk3,Apoa1,Tacstd2,Phactr1,Lurap1,Krt19,Myh10,Sdc4,C…
DURANTE_ADULT_OLFACTORY_NEUROEPITHELIUM_PERICYTES	0.0387961	0.347582	0.468019	1.26516	387	58	Nostrin,Lpar6,Txnip,Klf2,Abcg2,Id3,Socs3,Palmd,Ecscr,Plvap,Edn1,Emp1,Fam13c,Fxyd5,Emcn,Vim,Sele,Flt1
HP_NONIMMUNE_HYDROPS_FETALIS	0.0388632	0.347582	0.558791	1.37881	386	21	Col1a1,Col1a2,Piezo1,Cars2,Alg1,Rpl18,Pmm2,Qrsl1,Gatb,Rpl11
HP_DERMAL_ATROPHY	0.0388961	0.347582	0.45879	1.25081	388	67	Col7a1,Col1a1,Col3a1,Smad3,Krt5,Gsn,Col1a2,Pde8b,Pold1,Aebp1,Krt14,Zmpste24,Col5a1,Enpp1,Ddb2,Dkc1,Xpa,Prkaca,Itgb4
GOBP_REGULATION_OF_ENDOTHELIAL_CELL_CHEMOTAXIS	0.0389518	0.347582	0.587116	1.40974	384	17	Hspb1,Fgf1,Kdr,Met,Fgf4,Fgfr1,Fgf2
GOBP_INFLAMMATORY_RESPONSE_TO_WOUNDING	0.0389557	0.347582	0.617695	1.4298	378	13	Ager,Timp1,Tgfb1,F2r,Grn
GOBP_RESPONSE_TO_EPIDERMAL_GROWTH_FACTOR	0.0390117	0.347582	0.511754	1.32562	389	34	Col1a1,Erbb4,Pde8a,Mcm7,Foxc1,Egfr,Errfi1,Ptpn12,Zfp36l1,Mapk3,Tpr,Zfp36l2,Pdpk1,Iqgap1,Dab2ip
GOBP_POSITIVE_REGULATION_OF_SYSTEMIC_ARTERIAL_BLOOD_PRESSURE	0.0390403	0.347582	0.655738	1.44915	370	10	Cyp11b1,Hsd11b2,Camk2n1,Avp,Adora1,Adra1a,Rarres2
GOBP_CELL_SURFACE_RECEPTOR_SIGNALING_PATHWAY_INVOLVED_IN_HEART_DEVELOPMENT	0.0390523	0.347582	0.548858	1.36721	388	23	Nog,Wnt5a,Tgfb1,Bmp4,Wnt11,Snai1,Heyl,Mesp1,Bmpr1a,Msx1,Acvr1,Bmp2,Jag1,Dll4,Sox17
GOBP_RESPONSE_TO_ORGANOPHOSPHORUS	0.0390961	0.347582	0.42821	1.20328	390	112	Igfbp5,Col1a1,Fos,Lpar1,Abcc9,Hcn2,Adipoq,Cftr,Crhbp,Dusp1,Panx1,Cdo1,Slc8a3,Dmtn,Slc8a1,Srebf1,Slc5a5,Rfc3,Zfp36l1,P2ry12,Aqp9,Trim16,Ezr,Sparc,Tyr,Per1,Slc26a6,P2rx3,Trpc3,Jun,Star,Penk,Hcn1,Cps1,Rela,P2ry1,Mmp19,Hspa5,Wt1,Tek,Oxt
GOMF_INTEGRIN_BINDING	0.0390961	0.347582	0.43147	1.2083	390	105	Itgax,Isg15,Actn2,Col3a1,Tnn,Adamts8,Fgf1,Cd9,Edil3,Emilin1,Kdr,Lamb1,Jam3,Icam2,Egfr,Tspan8,Sfrp2,Col5a1,Casr,Spp1,Itgbl1,Dmp1,Lgals12,Itgb4,Lgals8,Calr
GOBP_POSITIVE_REGULATION_OF_PATHWAY_RESTRICTED_SMAD_PROTEIN_PHOSPHORYLATION	0.0392196	0.348375	0.514868	1.33009	391	33	Gdf15,Tgfb1,Inhbe,Bmp4,Inhbb,Bmpr2,Inhba,Inha,Bmpr1a,Bmp5,Smad4,Bmp15,Dab2,Acvr1,Bmp2
GOCC_CONDENSED_NUCLEAR_CHROMOSOME_KINETOCHORE	0.0392684	0.348502	0.628082	1.4349	379	12	Cenpa,Nuf2,Mis12,Plk1,Pmf1,Cenpt,Cenpk
GOCC_CELL_CELL_JUNCTION	0.0393961	0.34933	0.380929	1.11771	393	385	Gjb1,Calb2,Gjc2,Hmcn1,Cdc42ep1,Kcna5,Lama1,Jup,Cldn19,Dsg2,Gjb3,Vasp,Bves,Sapcd2,Steap1,Ndrg1,Cd2,Cldn11,Cdh8,Lims2,Jam3,Ceacam2,Igsf21,Trpc4,Pdlim4,Krt8,Aoc1,Cnn2,Krit1,Gab1,Panx1,Ankrd23,Micall2,Mxra8,Scrib,Fxyd1,Cldn16,Pkp1,Tiam1,Slc8a1,Pip5k1c,Cldn3,Trpv4,Tmem204,Pkp4,Scn4b,Des,Clic4,Vav1,Cdh1,Rnd1,Cnn3,Obscn,Ubn1,Nck1,Tjp2,Cdh7,Cdh20,Vangl2,Slc2a2,Iqgap3,Gjc1,Atp1a1,Pik3r1,Gjb4,Igsf11,Sh3bp1…
GOBP_EMBRYONIC_APPENDAGE_MORPHOGENESIS	0.0394961	0.349911	0.447181	1.2338	394	81	Myh3,Tbx4,Aldh1a2,Rdh10,Tbc1d32,Nog,Wnt7a,Sfrp2,Chst11,Wnt5a,Tbx2,Fras1,Fgf4,Sall1,Tbx3,Bmp4,Pbx1,Aff3,Lrp5,Shox2,C2cd3,Bmpr1a,Tfap2a,Lrp6,Smad4,Msx1,Rarg,Lef1,Reck,Dlx5,Gnas
GOBP_MYELOID_CELL_DIFFERENTIATION	0.039696	0.350935	0.388983	1.13326	396	290	Hspa1a,Cartpt,Dyrk3,Isg15,Fos,Tlr2,Myc,Sfrp1,Rab7b,Klf2,Nr4a3,Mov10,Trib1,Adipoq,Alas2,Relb,Tspan2,Car2,Rasgrp4,Leo1,Cebpb,Irf7,Ceacam2,Tgfb1,Dmtn,Batf,Gata2,Ccr1,Lgals3,Meis2,Bmp4,Hoxb7,Ets1,Csf3r,Farp2,Tnf,Csf1,Zfp36l1,Tnfrsf11a,Lrrc17,Slc4a1,Pik3r1,Il11,Junb,Ncapg2,Snx10,Thra,Nrros,Casp9,Tlr4,Inhba,Inha,Kat6a,Rcor1,Irf8,Tgfbr3,Fstl3,Camk4,Ceacam1,Jun,Jak3,Creb1,Gpr68,Anxa2,Cul4a,Zfp385a,Ifi204…
Gemma_GSE84302_RNA_sequencing_to_identify_common_targets_for_GSK3_treatment_Knockdown_ketamine_Gsk3b.mouse.glycogen.synthase.kinase.3.beta_gsk3.inhibitor._10.mg.kg_Up	0.0397	0.350935	0.483667	1.28904	396	47	Nxnl2,Gpr45,Sox11,Tes,Pkp4,Pan2,Lrp2,Sgk1,Rab27a,Rgr,Csf2ra,Plekha4,Cys1,Sele,Aoc3,Calb1,Tead2,Copb1,Pdgfrl,Cenpk,Mkrn2os,Gtf3c1,Gemin2,Adamtsl5,Sdf2l1,Traf2,Cyp8b1,Itga2b,Notch4,B3gnt7,Zfp280d,Tbc1d13,Clip1,Ogg1
GOBP_NEGATIVE_REGULATION_OF_VASCULAR_PERMEABILITY	0.0397612	0.350935	0.585508	1.40588	392	17	Angpt1,Ceacam2,Adm,Ddah1,Ptprj,Ceacam1
HP_PSEUDOBULBAR_PARALYSIS	0.0397612	0.350935	0.585739	1.40643	392	17	B4galnt1,Adgrg1,Srpx2,Sec31a,Prph,Lmnb1,Cyp27a1
HP_RETINAL_COLOBOMA	0.0398598	0.350935	0.535788	1.35172	397	26	Cldn19,Mks1,Mmachc,Fgf3,Cep290,Nmnat1,Prps1,Puf60,C2cd3,Tfap2a,Ahi1,Cep120,B3glct,Dhx38
HP_RETINAL_PIGMENT_EPITHELIAL_MOTTLING	0.0398651	0.350935	0.608901	1.42553	389	14	Rlbp1,Gnat2,Prom1,Atf6,Gucy2e,Rho,Abca4,Guca1a
GOMF_BIOACTIVE_LIPID_RECEPTOR_ACTIVITY	0.0398884	0.350935	0.627474	1.43351	385	12	Sphk1,S1pr5,Lpar6,Lpar1,Lpar3,Gpr6,Sphk2,S1pr1,S1pr2
HP_ABNORMAL_ERYTHROCYTE_PHYSIOLOGY	0.0398884	0.350935	0.627435	1.43342	385	12	Rhag,Gypc,Slc4a4,Piezo1,Slc4a1
GOCC_PERICENTRIC_HETEROCHROMATIN	0.0399836	0.351452	0.615767	1.42533	388	13	Cenpa,Cenpb,Incenp,Snai1
GOBP_INTERLEUKIN_12_PRODUCTION	0.040104	0.351452	0.497691	1.30833	400	40	Tlr2,Ager,Cd40,Tnfsf4,Mefv,H2-M3,Ltb,Cmklr1,Tlr4,Irf8,Jak3,Arrb2,Rela,Ido1,Traf6,Irf5,Laptm5,Il16
GOBP_POSITIVE_REGULATION_OF_HEART_GROWTH	0.0401482	0.351452	0.528121	1.34278	400	28	Erbb4,Fgfr2,Prox1,Tbx2,Edn1,Gli1,Gata6,Tgfbr3,Fgf2,Bmpr1a,Wt1,Acacb
GOBP_POSITIVE_REGULATION_OF_TRANSFORMING_GROWTH_FACTOR_BETA_PRODUCTION	0.0401717	0.351452	0.607561	1.42239	392	14	Ptgs2,Smad3,Xcl1,Wnt11,Gata6,Creb1,Cd46,Serpinb7
GOBP_NEGATIVE_REGULATION_OF_PROTEIN_MODIFICATION_PROCESS	0.040196	0.351452	0.37959	1.1157	401	414	Hspa1a,Drd2,Ppp1r14a,Bdkrb1,Hspb1,Mlxipl,Fabp4,Isg15,Tspo,Camk2n2,Angpt1,Nppa,Cdk5rap1,Arpp19,Per2,Sfrp1,Prr5l,Hgf,Hhex,Dusp5,Rasd2,Ibtk,Emilin1,Dusp10,Rgn,Socs3,Trib1,Adipoq,Nog,Ceacam2,Ppp1r1c,Dusp1,Sfrp2,Pbk,Mvp,Tgfb1,Fbxo5,Fxyd1,Slc8a3,Tfap4,Dmtn,Slc8a1,Aass,Kdm3a,Errfi1,Gnai2,Enpp1,Lgals3,Spred3,Zfyve28,Hmg20b,Rgs3,Bmp4,Dusp6,Tnf,Ptprb,Dusp7,Ucn,Cblb,Nck1,Atg14,Dus2,Nf1,Swap70,Ptprj,Dnmt1,Pa…
HP_AMBIGUOUS_GENITALIA	0.040196	0.351452	0.44656	1.23121	401	80	Cyp11a1,Myrf,Nr0b1,Fzd2,Mks1,Wnt4,Psat1,Fdxr,Six3,Nek1,Fras1,Bdnf,Cep290,Pbx1,Irf6,Fgfr1,Cyp17a1,Cyp19a1,Gata4,Pax6,Nr3c1,Zic2,Cspp1,Cep120,Tmem67,Nr5a1,Wt1,Toe1,Cep57,Bub3,Dhcr7,Disp1,Cdon,Igf2,Ift80,Nr2f2,Rspo1,Vangl1,Fgf8,Wdpcp,Hccs,Wwox,Bub1,Tmem216
GOMF_PHOSPHATIDYLINOSITOL_3_KINASE_REGULATOR_ACTIVITY	0.0402199	0.351452	0.600056	1.41841	394	15	Klf4,Socs3,Socs2,Wdr91,Pik3r1
GOMF_CYCLIC_NUCLEOTIDE_BINDING	0.0402604	0.351452	0.535617	1.35129	401	26	Cnp,Hcn2,Bves,Pde10a,Pde4a,Rapgef4,Prkg2,Popdc3,Hcn1,Cnga4,Cnga1,Hcn3,Cnga2,Popdc2,Fkbp1b,Prkar2a,Pde5a,Pde4b
HP_ABNORMAL_SPERM_MOTILITY	0.0403282	0.351452	0.52209	1.33699	402	30	Hnf1b,Dnai1,Rsph1,Lrrc56,Ofd1,Dnah2,Ccdc40,Pkd1,Dnaaf5,Foxj1,Ccno,Ccdc65,Dnajb13
Gemma_GSE31063_Extinction_learning_timepoint_extinction.trial.low.freezing.behavior_Up	0.0403282	0.351452	0.522078	1.33696	402	30	Dyrk3,Arc,Gadd45g,Guca2b,Trib1,Dusp1,Taf5,Rab3d,Aqp9
HP_AKINESIA	0.0403605	0.351452	0.535544	1.35111	402	26	Slc18a3,Flvcr2,Vps13c,Cp,Erbb3,Dok7,Chrng,Chrnd,Fxr1,Fgf14
Neuron_CorticoThalamic_Doyle_Cell_2008	0.040363	0.351452	0.640295	1.43961	386	11	Myh3,Met,Il1rap,Epha4,Gpc4,Scube1
GOBP_POSITIVE_REGULATION_OF_PHOSPHATIDYLINOSITOL_3_KINASE_SIGNALING	0.040496	0.352041	0.453194	1.24117	404	72	Erbb4,Angpt1,Dcn,Prr5l,Hgf,Kdr,Gab1,Ncf1,F2r,Erbb3,Tnf,Pik3r1,F2,Fgfr1,Unc5b,Flt1,Sema4d,Fgf2,Myoc,Kit,Prr5,Jak2,Ccl5,Cat,Pik3ca,Tek,Fgr,Ptpn6,Wnt16,Pik3cd,Cd28,Gper1,Csf3,Irs2
HP_ABNORMAL_MACROPHAGE_MORPHOLOGY	0.0405608	0.352041	0.535373	1.35068	404	26	Cybb,Sgcg,Slc29a3,Stx11,Ncf1,Cyba,Rab27a,Stxbp2,Unc13d,Prf1,Ncf2,Lyst,Slc7a7
GOBP_POSITIVE_REGULATION_OF_CELL_SUBSTRATE_ADHESION	0.0405959	0.352041	0.435613	1.21434	405	96	Ccl28,Smad3,Jup,Sfrp1,Edil3,Emilin1,Wnt4,Kdr,Lims2,Nrp1,Fbln2,Npy2r,Dmtn,Col8a1,Col26a1,Rin2,Csf1,Dmp1,Dock5,Carmil1,Unc13d,Ptprj,Has2,Nedd9,Agr2,Calr,Rras,Fgg,Myoc,Cspg5,Cdk6,Jak2,Iqgap1,Vit,Rreb1,Tek,Ilk,Rsu1,Flna,Apoa1,Itga3,Dnm2,Alox15,Egflam,Ptn,Fmn1,Sdc4,Arl2,Rac3,Vegfa,Tsc1,Fn1,Rock1,Egfl6
GOBP_STRESS_FIBER_ASSEMBLY	0.0405959	0.352041	0.445041	1.2288	405	82	Arhgef5,Smad3,Ptger4,Sfrp1,Lpar1,Wnt4,Phldb2,Nrp1,Arhgef10,Met,Arhgap6,Sorbs3,Fhdc1,Rhoc,Wnt11,Pik3r1,Carmil1,Pak2,Cgnl1,Myoc,Asap3,Ppfia1,Limk1,Limch1,Arap1,Srf,Nox4,Tjp1,Rgcc,S1pr1,Dlc1,Pdlim1,Fam171a1,Apoa1,Tacstd2,Phactr1
GOBP_REGULATION_OF_HUMORAL_IMMUNE_RESPONSE	0.0406041	0.352041	0.484574	1.28898	405	46	C3,Cpn1,C6,Pgc,Tnf,Cfi,Fcgr2b,F2,Cpb2,Gata6,Foxj1,Spns2,Cd46,Cd5l,C9,Pros1,Cr2,Serping1,C3ar1,C8a,Ptpn6
DESCARTES_FETAL_CEREBELLUM_ASTROCYTES	0.0407959	0.353402	0.45539	1.24401	407	69	Nts,Ms4a8a,Gfap,Rpe65,Lcat,Mlip,Agtr1a,Nog,Egfr,Tnc,Slc4a4,Atp1a4,Ptf1a,Ppp1r42,Abca8b,Acsbg1,Gli1,Gjb2,Foxj1,Nphp1,Ush1c,Hhip,Adamts12
GOBP_NEGATIVE_REGULATION_OF_LEUKOCYTE_MEDIATED_IMMUNITY	0.0409205	0.354178	0.515846	1.32961	408	32	Xcl1,Ceacam2,H2-M3,Serpinb9,Fcgr2b,Foxj1,Arg1,H2-K1,Ceacam1,Jak3,Arrb2,Klrd1,Cd300a,Ptpn6,Thoc1
GOBP_REGULATION_OF_HEART_RATE_BY_CARDIAC_CONDUCTION	0.0411206	0.355607	0.515634	1.32906	410	32	Kcna5,Jup,Kcne4,Dsg2,Kcnh2,Scn4b,Bin1,Kcne1,Scn3b,Dsp
GOBP_POSITIVE_REGULATION_OF_CYTOKINE_PRODUCTION	0.0411959	0.355652	0.388723	1.13328	411	297	Hspa1a,Ptgs2,Drd2,Postn,Plcg2,Chia1,Sphk1,C1qtnf3,Hspb1,Tlr2,Mmp8,Smad3,Ager,Ptger4,Xcl1,Rsad2,Hgf,Rab7b,Nr4a3,Cd40,Adipoq,Cyp1b1,Tnfsf4,Cd2,C3,Mbp,Cebpb,Irf7,Panx1,Wnt5a,Lpl,Tgfb1,Scrib,F2r,Lrrfip1,Cyba,Il1rap,H2-M3,Il13,Ltb,Tnf,Wnt11,Ucn,Lbp,Trim16,Pik3r1,Slc7a5,Bcl3,Ptprj,Tlr4,Gata6,Cd80,Hilpda,Gata4,Egr1,Irf8,H2-K1,Panx3,Sorl1,Creb1,Dhx9,Tnfrsf14,Ebi3,Anxa1,Xrcc5,Tnfrsf8,Ifi204,Txk,Rela,Cd46,…
Gemma_GSE10415_7_Brain_Regions_in_20_Inbred_Strains_of_Laboratory_Mice_StrainOrLine_NZB.B1NJ_Up	0.0411959	0.355652	0.368569	1.09343	411	660	Tepsin,Serinc2,Npy4r,Ccdc71,Gfap,Aspa,Tdo2,Col7a1,Trappc6a,Gpr84,Gabra6,Phlda3,Dbr1,Htr6,Shmt1,Prss36,Adora2b,Gnat2,Ar,Prr5l,Mag,Mobp,Arc,H2-Eb1,Actl6b,Hcn2,Tubb2b,Ptprr,Atf5,Ccdc163,Gsn,Ndrg1,Banp,Bbs7,Dcaf6,Sfrp5,Nadsyn1,Cand2,Sumf1,Irak2,Ppp1r1c,Slc27a3,Gstm4,Upk1b,Th,Fxyd1,Hsd17b11,Ormdl3,Ppp1r3b,Adamtsl4,Slc44a1,Cacng3,Osbpl8,S100a11,Rcvrn,Trafd1,Gpr83,Vat1,Mx2,Fgf4,Wfdc5,Lypd8,Kif26b,Podxl2…
GOMF_MICROTUBULE_PLUS_END_BINDING	0.0413793	0.355834	-0.388884	-1.4475	5	16	Fbxw11,Clasp2,Knstrn,Kif2c,Dctn1,Apc,Ttbk2,Pafah1b1,Clip2,Kif18a,Stim1,Numa1,Mapre3,Mapre1,Clip1,Clasp1
GOMF_IMMUNOGLOBULIN_BINDING	0.04138	0.355834	0.583564	1.40121	408	17	Fcer1a,Pip,Fcgrt,Lgals3,Jchain,Fcgr2b,Fcgr1,Ambp
GOMF_EXTRACELLULAR_MATRIX_STRUCTURAL_CONSTITUENT_CONFERRING_COMPRESSION_RESISTANCE	0.0414226	0.355834	0.61453	1.42247	402	13	Dcn,Fmod,Chadl,Hapln1,Aspn,Bgn
GOBP_REGULATION_OF_CELL_CYCLE_G1_S_PHASE_TRANSITION	0.0414959	0.355834	0.419031	1.18664	414	131	Klf4,Adamts1,Gjc2,Kcna5,Cdk1,Lsm11,Gtse1,Fam83d,Susd2,Cdk2,Egfr,Gfi1b,Mn1,Ino80,Pkd1,Cnot10,Cnot7,Gli1,Sfn,E2f7,Aurka,Cdkn2a,Plpp2,Pcna,E2f1,Cul4a,Anxa1,Zfp385a,Plk2,Rbl1,Bid,Cdk6,Cyp1a1,Gpnmb,Mdm2,Fbxo7,Tfdp2,Appl2,Trp53,Ptpn6,Cnot2,Myo16,Nacc2,Rgcc,Fam107a,Rdx,Cnot6l,Pcbp4,Prkdc,Cnot8,Arid3a,Pagr1a,Cdkn1a,Cradd,Mdm4,Id2,Tert,Cdkn2b
HP_FEVER	0.0414959	0.355834	0.398913	1.15146	414	216	Avpr2,Slc22a4,Cybb,F5,Fas,Col1a1,Pstpip1,Slc29a3,Stx11,Cftr,Qdpr,Pmp22,Krt8,Th,Gypc,Ncf1,Cyp11b1,Prss2,Enpp1,Gata2,Ccr1,Ddb2,Ptpn3,Spp1,Mefv,Cyba,Lrrc8a,Kif1b,Rab27a,Stxbp2,Alpl,Lacc1,Hmgcl,Vangl2,Xpa,Slc4a1,Pik3r1,Unc13d,Atp1a3,Psmb8,Slc5a1,Tlr4,Pmm2,Birc3,Calr,Klhl7,Stat2,Avp,Prf1,Irf2bp2,Galc,Irf8,Ada,Rnf168,Ncf2,Gfi1,Ngly1,Traf3,Samhd1,Unc93b1,Kcnj1,Jak2,Eif2b4,Bcl10,Erap1,Dclre1c,Il2rg,Wt1,C…
HP_ABNORMALITY_OF_RENAL_EXCRETION	0.0415042	0.355834	0.490445	1.29697	414	43	Avpr2,Slc34a1,Clcnkb,Bsnd,Agtr1a,C3,Cldn16,Enpp1,Casr,Plvap,Cfi,Dmp1,Atp1a1,Clcnka,Nphp1,Kcnj1,Cd46,Tmem67
GOBP_BRANCHING_INVOLVED_IN_MAMMARY_GLAND_DUCT_MORPHOGENESIS	0.0415364	0.355834	0.568033	1.38286	411	19	Ar,Ddr1,Wnt4,Wnt5a,Tbx3,Csf1,Lrp5,Lrp6,Pgr
GOBP_FAT_SOLUBLE_VITAMIN_BIOSYNTHETIC_PROCESS	0.0415658	0.355834	0.653361	1.4439	394	10	Tnf,Pltp,Bco1,Snai1,Gfi1,Cyp27a1
GOMF_IRON_ION_BINDING	0.0415958	0.355834	0.431668	1.20611	415	101	Cyp11a1,Cyp2f2,Cyp7a1,Fa2h,Cyp2j6,Cyp4f13,Cyp4f15,Cyp1b1,Tbxas1,Th,Cdo1,Cyp1a2,Kdm3a,Cyp11b1,P4ha1,Alkbh2,Cyp2c39,Cyp2s1,Cyp4f14,P4ha3,Alkbh3,Cyp2c38,Cyp17a1,Aox1,Cyp19a1,Calr,Alkbh1,Cyp20a1,Cyp3a11,Fto,Ptgis,Cyp2c29
GOBP_SODIUM_ION_IMPORT_ACROSS_PLASMA_MEMBRANE	0.0416028	0.355834	0.606199	1.4192	406	14	Slc34a1,Hcn2,Slc12a2,Slc8a1,Slc5a1,Slc9a3,Slc9a6,Slc5a2
GOBP_REGULATION_OF_PRESYNAPTIC_CYTOSOLIC_CALCIUM_ION_CONCENTRATION	0.0416028	0.355834	0.606228	1.41927	406	14	Calb2,Htr1b,Adora1,Cacnb2,Calb1,P2ry1,Atp2b2,Ncs1
HP_INCREASED_LACTATE_DEHYDROGENASE_LEVEL	0.0417585	0.356864	0.530046	1.34257	416	27	Myc,Rhag,Usb1,Spp1,Piezo1,Cfi,Slc4a1,Calr,Slc25a13,Cd46,Jak2,Lyst,Slc7a7,Trp53
GOBP_NEGATIVE_REGULATION_OF_PHOSPHATIDYLINOSITOL_3_KINASE_SIGNALING	0.0418815	0.357405	0.652871	1.44282	397	10	Klf4,Cryba1,Pik3ip1
GOBP_REGULATION_OF_ACTIN_FILAMENT_BUNDLE_ASSEMBLY	0.0418958	0.357405	0.444233	1.22656	418	82	Arhgef5,Smad3,Ptger4,Sfrp1,Lpar1,Wnt4,Phldb2,Nrp1,Arhgef10,Met,Arhgap6,Sorbs3,Rhoc,Wnt11,Pik3r1,Carmil1,Swap70,Pak2,Shank3,Cgnl1,Myoc,Asap3,Ppfia1,Limk1,Limch1,Arap1,Nox4,Shank1,Tjp1,Rgcc,Rdx,S1pr1,Dlc1,Flna,Apoa1,Tacstd2
HP_ABNORMAL_VISUAL_FIXATION	0.0419274	0.357405	0.637517	1.43336	401	11	Aspa,Gnat2,Slc39a8,Atf6,Rnf13
GOBP_ADENYLATE_CYCLASE_INHIBITING_G_PROTEIN_COUPLED_RECEPTOR_SIGNALING_PATHWAY	0.0419958	0.357687	0.459036	1.25016	419	66	Drd2,Htr1b,Lpar1,Gpr37,Npy2r,Npy1r,Hrh3,Grm4,Gnai2,Casr,Edn1,Hrh4,Chrm1,Htr5a,P2ry12,Mchr1,Grm7,Adcy5,Adora1,Adcy8,Htr1d,Rgs2,P2ry1,Gpr37l1,Htr1f,Grik3
GOBP_ISOPRENOID_METABOLIC_PROCESS	0.0421958	0.358788	0.428688	1.20108	421	106	Hmgcs2,Rlbp1,Aldh1a2,Rpe65,Rdh10,Cyp1b1,Rbp1,Egfr,Rdh14,Lpl,Th,Cyp1a2,Dgat1,Lrp2,Cyp2c39,Cyp2s1,Bco1,Retsat,Gpc4,Cyp2c38,Nus1,Apoa4,Rho,Adh7,Cyp3a11,Star,Dhdds,Akr1b8,Rdh13,Cyp2c29,Rbp2,Aldh1a1,Lrat,Cyp1a1,Rarres2,Plb1
Johnson_2016_Coexpression_Hippocampus_Human_M23	0.0421958	0.358788	0.434034	1.2111	421	98	Plcg2,Cybb,Tspo,Apbb1ip,Myof,Fcgrt,Mvp,Ctsz,Gypc,H2-Ea,Pbx3,Spp1,Cyba,Csf3r,Alox5ap,Cd37,Npl,Fxyd5,Tmbim1,Adap2,Psmb8,Ly86,Csf2ra,Fgl2,Tmem119,Rras,Arhgdib,Slc2a5,Vamp8,Slc15a3,Cd53,Ifitm3,Gpnmb,Runx3,Serping1,Fcer1g,Cd300a,Slc7a7,Fgr,Ptpn6,Laptm5,Serpinb1a,Gstk1,Fbp1,Abi3,Cxcr4,Il4ra,Plbd1,Hexb,Pycard,Entpd1,P2rx4,Fermt3,St6gal1
GOBP_POSITIVE_REGULATION_OF_STEROID_METABOLIC_PROCESS	0.0422719	0.358968	0.536387	1.34857	421	25	Cyp7a1,Fgf1,Wnt4,Agtr1a,Adm,Srebf1,Tnf,Apoa4,Star,Nr1d1
HP_ABNORMALITY_OF_THE_LENS	0.0422958	0.358968	0.37316	1.10238	422	528	Cdhr1,Krt71,Plcg2,Rlbp1,Col7a1,Fas,Lpar6,Rpe65,Fam111a,Fgf5,Rps6ka3,Col4a4,Smad3,Kcnn3,Arsg,Pde6b,Alx1,Hmx1,Pde6a,Gjb3,Tubb2b,Ret,Mks1,Gsn,Cyp1b1,Lamb1,Lemd2,Jam3,Smchd1,Foxc1,Jmjd1c,Rp2,Sumf1,Sox11,Gcnt2,Prom1,Usb1,Hsf4,Psat1,Col5a1,Kcnj13,Fdxr,B4galnt1,Dock6,Aass,Adamtsl4,Col4a6,Reep6,Srebf1,Fancd2,Cryba1,Trpv4,Bdnf,Polg2,Ccr1,Ddb2,Fgf3,Mefv,Sall1,Slc4a4,Ofd1,Cln3,Kif1b,Asph,Pitx3,Bmp4,Lrp2,Wfs…
HP_AREFLEXIA_OF_LOWER_LIMBS	0.0424085	0.358968	0.498907	1.30513	423	38	Gjb1,Hspb1,Dysf,Mtmr14,Mag,Myf6,Polg2,Des,Bin1,Hspb3,Erlin1,Prps1,Pgm3,Pdk3,Hspb8,Polg,Orai1,Rai1,Lifr,Rnaseh1,Dnm2,Arl6ip1,Sqstm1,Gle1,Klhl9
HP_GINGIVITIS	0.0424371	0.358968	0.574706	1.38944	419	18	Cybb,Col3a1,Ncf1,Cyba,Plg,Ncf2,Gfi1,Cat,Lyst,Itgb2,Irf9,B4galt7
GOBP_RESPONSE_TO_SALT_STRESS	0.0424462	0.358968	0.561529	1.377	421	20	Th,Efhd1,Pappa2,Tnf,Zfp36l1,Avp,Xrcc5,Capn3,Kmo,Oxt,Trp53,Micu1,Tacr3,Cldn1,Slc25a23,Aqp1
HP_FEMALE_INFERTILITY	0.0424467	0.358968	0.523609	1.33657	423	29	Tle6,Panx1,Dnai1,Rsph1,Lrrc56,Ofd1,Ccdc40,Dnaaf5,Cyp19a1,Foxj1,Ccno,Ccdc65,Dnajb13,Pgr,Dnah1,Btg4,Stk36
HP_ECTRODACTYLY	0.0424958	0.358968	0.474782	1.2744	424	52	Hspb1,Egr2,Fgfr2,Pmp22,Wnt7a,Dock6,Plag1,Ctdp1,Eogt,Irf6,Fgfr1,Jph1,Hsd17b4,Cplx1,Gdap1,Dlx5,Cdh3,Sbf2,Itgb6,Sigmar1,Mbtps2,Ahsg,Dll4,Eps15l1,Nefl,Dhcr7,Igf2,Fgfr3,Nxn
GOBP_NEURAL_CREST_CELL_MIGRATION	0.0425	0.358968	0.48217	1.28505	424	47	Folr1,Sox10,Erbb4,Alx1,Ret,Nrp2,Nrp1,Bmp4,Sema6a,Sema3d,Nrtn,Sema4d,Sema3a,Radil,Acvr1,Pitx2,Smo
Gemma_GSE117758_Cell-type_specific_transcriptional_profiling_of_glucocorticoid_receptor-dependent_changes_in_the_nucleus_accumbens_cell_type_treatment_astrocyte_Up	0.042617	0.359657	0.503176	1.30972	425	36	Cmtm3,Gadd45g,Wnt7a,Kdm3a,Mfsd2a,Rin2,Farp2,Fam13c,Nrros,Ky,Pdk4,Mt1,Adamts9,Arrdc2,Acer3
HP_ABNORMALITY_OF_THE_MENSTRUAL_CYCLE	0.0428957	0.361707	0.402349	1.15651	428	191	Ccdc141,Sox10,F5,Nr0b1,Fos,F10,Ar,Papss2,Slc29a3,Esr2,Wnt4,Ghr,Smchd1,Kiss1r,Zmpste24,Wnt7a,Lhx4,Gfi1b,Plag1,Dusp6,Ctdp1,Cdh23,Tbl1x,F2,Cidec,Fgfr1,Psmb8,Cyp17a1,Cyp19a1,Spry4,Gata4,Irf2bp2,Nr3c1,Slc25a13,Rad21,Galt,Fgg,Sema3a,Flrt3,Hsd17b4,Bmp15,Fmr1,Eif2b4,Polg,H6pd,Pik3ca,Pof1b,Armc5,Itgb3,Nr5a1,Robo1,Agpat2,Msh5,Bmp2,Smc1a,Wt1,Gnas,F8,Smo,Spidr,Pex1,F13a1,Tacr3,Stub1,Hps4,Bcor,Kmt2a,Eif2b5,Tk…
GOBP_RESPONSE_TO_VITAMIN_D	0.0429515	0.361877	0.526133	1.33772	428	28	Sfrp1,Trim25,Casr,Spp1,Tnc,Stc2,Mn1,Alpl,Phex,Tyr,Penk,Cxcl10
GOBP_REGULATION_OF_GRANULOCYTE_DIFFERENTIATION	0.0430671	0.36249	0.613086	1.41913	418	13	Trib1,Adipoq,Ceacam2,Ceacam1,Cul4a,Lef1
GOBP_RESPONSE_TO_CHEMOKINE	0.0430957	0.36249	0.464482	1.25695	430	59	Cxcl2,Xcl1,Slc12a2,Cxcr3,Reg1,Foxc1,Dusp1,Ccl3,Padi2,Ccr1,Ccl20,Ccl2,Edn1,Lrch1,Cmklr1,Cxcr5,Cxcl5,Ackr2,Ccl5,Cxcl10,Ccl22,Ackr3,Robo1,Ccr10,Rbm15,Oxsr1,Sh2b3,Wnk1,Cxcr4,Ccl17,Ccl11
GOBP_MICROTUBULE_ORGANIZING_CENTER_ORGANIZATION	0.0431957	0.362668	0.427743	1.20035	431	109	Cdk1,Chek1,Cdk5rap2,Sass6,Ccdc61,Nde1,Atf5,Cdk2,Arhgef10,Ccnf,Rttn,Haus4,Ranbp1,Cntln,Cep295nl,Chmp3,Haus8,Cep250,Uxt,Xrcc3,Cep135,Foxj1,Aurka,Cep72,Haus5,Pard6b,Cep63,C2cd3,Plk2,Ppp1r12a,Plk1,Cep120,Tmem67,Cep76,Nubp1,Rbm14,Wdr62,Sac3d1
GOBP_POSITIVE_REGULATION_OF_PROTEIN_KINASE_B_SIGNALING	0.0431957	0.362668	0.41878	1.18509	431	129	Igfbp5,Erbb4,Fgf5,Angpt1,F10,Fgfr2,Hgf,Fgf1,Rasd2,Ret,Rhog,Gdf15,Egfr,Gcnt2,Gab1,Tgfb1,Met,Osbpl8,Tgfa,Fgf4,Fgf3,Erbb3,Vav1,Lrp2,Hbegf,Tnf,P2ry12,Pik3r1,Fgfr1,Ptprj,Kl,Cd80,Fgf2,Spry2,Myoc,Fgfr4,Arrb2,Kit,Pik3ca,Pink1,Park7,Btc,Tek,Tcf7l2
HP_FEMORAL_BOWING	0.0432476	0.362668	0.523144	1.33538	431	29	Sgms2,Col1a1,Fgfr2,Col1a2,Slc34a3,Wnt7a,Scarf2,Enpp1,Dmp1,Phex,Mmp13,Col11a1,Trpv6,Plod2,Gorab,Polr1a,Flna,Lifr
GOBP_NEGATIVE_REGULATION_OF_NATURAL_KILLER_CELL_MEDIATED_IMMUNITY	0.0432833	0.362668	0.636452	1.43097	414	11	Ceacam2,H2-M3,Serpinb9,H2-K1,Ceacam1,Arrb2,Klrd1
HP_RECURRENT_BACTERIAL_INFECTIONS	0.0432957	0.362668	0.423776	1.19342	432	116	Cybb,Isg15,Irak4,Cd40,Cftr,C3,Egfr,C6,Ncf1,Dnai1,Gata2,Rsph1,Cyba,Lrrc56,Ofd1,Rab27a,Cfi,Ccdc40,Dnaaf5,Pik3r1,Gjb2,Pgm3,Gata6,Foxj1,Gata4,Ada,Cfd,Ccno,Ncf2,Ccdc65,Gfi1,Ung,Dnajb13,Pnp,Dclre1c,Il2rg,Tyk2,Cr2,Dnah1,Lyst,G6pc3,Slc7a7,Il17ra,Itgb2,Mbtps2,Pik3cd,Gjb6,Cxcr4,Il10ra,Myd88,Epg5,Stk36,Ap3b1,Carmil2
GOBP_KIDNEY_MORPHOGENESIS	0.0433957	0.363206	0.45338	1.23852	433	69	Myc,Gcnt1,Fgf1,Wnt4,Nog,Zmpste24,Hnf1b,Fras1,Kif26b,Sall1,Bmp4,Hoxb7,Wnt11,Pbx1,Pkd1,Foxj1,Lzts2,Wnt1,Wnt6,Fgf2,Agtr2,Adamts16,Ahi1,Smad4,Calb1,Hes1,Bmp2,Wt1,Smo,Irx2,Hes5,Gata3,Irx3,Tacstd2,Dchs1,Fgf8,Fmn1,Wnt2b,Six4,Prkx,Vegfa
GOBP_REGULATION_OF_FIBROBLAST_GROWTH_FACTOR_RECEPTOR_SIGNALING_PATHWAY	0.0436532	0.36506	0.560744	1.37507	433	20	Wnt4,Nog,Wnt5a,Ngfr,Spry4,Fgf2,Spry2,Hhip,Spry1
GOBP_POSITIVE_REGULATION_OF_INTERLEUKIN_12_PRODUCTION	0.0439483	0.367226	0.52274	1.33435	438	29	Tlr2,Ager,Cd40,Tnfsf4,H2-M3,Ltb,Tlr4,Irf8,Rela,Ido1,Traf6,Irf5,Laptm5,Il16
HP_PROTRACTED_DIARRHEA	0.0440882	0.36785	-0.453336	-1.45714	21	10	Rfxank,Atrx,Ciita,Myo5b,Cd3d,Cd247,Daxx,Cd3e,Sdhd,Rfxap
GOBP_MYELOID_LEUKOCYTE_DIFFERENTIATION	0.0440956	0.36785	0.412291	1.17353	440	150	Cartpt,Fos,Tlr2,Myc,Sfrp1,Trib1,Adipoq,Relb,Tspan2,Car2,Cebpb,Irf7,Ceacam2,Tgfb1,Batf,Gata2,Ccr1,Bmp4,Farp2,Tnf,Csf1,Zfp36l1,Tnfrsf11a,Lrrc17,Pik3r1,Junb,Snx10,Nrros,Tlr4,Inhba,Inha,Fstl3,Camk4,Ceacam1,Jun,Creb1,Gpr68,Anxa2,Cul4a,Ifi204,Kit,Cdk6,Pirb,Lef1,Gab2,Pde1b,Sp3,Gnas,Sbno2,Traf6,Csf1r,Itgb6,Klf10,Pir,Pik3cd,Gata3,Ppargc1b,Csf3,Mndal,Ap3b1,F2rl1,Batf3,Rara,Prkca,Ostm1,Fadd
GOBP_NEGATIVE_REGULATION_OF_T_CELL_MEDIATED_IMMUNITY	0.0441582	0.36807	0.603645	1.41322	431	14	Xcl1,Ceacam2,H2-M3,Fcgr2b,Arg1,Ceacam1,Klrd1
HP_ABNORMAL_PERIPHERAL_MYELINATION	0.0443956	0.369744	0.445828	1.22728	443	78	Gjb1,Sox10,Egr2,Fa2h,Mme,Ndrg1,Znhit3,Sumf1,Gcdh,Pmp22,Arhgef10,Mmachc,Kif1b,Mat1a,Ctdp1,Hace1,Prps1,Dnmt1,Jph1,Galc,Lmnb1,Hspb8,Litaf,Polg,Aptx,Gdap1,Sbf2,Kif1c,Wnk1,Ndufaf4,Rab7,Nefl,Rai1,Lmna,Gnb4,Dnm2
GOBP_NEGATIVE_REGULATION_OF_GLIAL_CELL_PROLIFERATION	0.0444353	0.369771	0.622154	1.42136	429	12	Sox10,Tspo,Cers2,Sox11,Ascl2
GOBP_MAMMARY_GLAND_DEVELOPMENT	0.0446955	0.371217	0.426808	1.19773	446	109	Igfbp5,Erbb4,Stat5a,Ar,Fgfr2,Prl,Ddr1,Wnt4,Csn3,Cebpb,Wnt5a,Scrib,Cdo1,Tbx2,Kalrn,Socs2,Tbx3,Bmp4,Csf1,Tnfrsf11a,Iqgap3,Irf6,Hk2,Serpinc1,Lrp5,Arg1,Got2,Capn1,Creb1,Lrp6,Msx1,Lef1,Jak2,Sostdc1,Robo1,Pgr,Rreb1,Smo,Mst1,Csf1r,Orai1,Elf3,Ncor2,Gata3,Irs2,Aprt,Cad,Ccl11,Bcl2l11,Slc6a3,Pygo2,Id2
GOCC_9PLUS0_NON_MOTILE_CILIUM	0.0446955	0.371217	0.444157	1.22383	446	79	Cdhr1,Gnat2,Pde6b,Pde6a,Bbs7,Prom1,Opn3,Rcvrn,Grk4,Atp1a4,Cacna1f,Cep290,Rab27a,Rgr,Opn4,Cep250,Ccdc66,Gucy2e,Inha,Ptgs1,Rho,Nphp1,Myrip,Grk1,Gnaq,Ush1c,Cnga1,Smo,Abca4,Sdccag8,Gna11,Nxnl1,Tmem237,Ift52,Kifap3,Guca1a,Opn1sw,Dynll2,Ift57,Ift80,Mak,Tulp1,Wdr19,Mertk,Ift140,Topors,Vcan
GOBP_NEGATIVE_REGULATION_OF_CHEMOKINE_PRODUCTION	0.0447187	0.371217	0.57986	1.39232	441	17	Klf4,Apod,C1qtnf3,Mefv
GOBP_MEIOSIS_I_CELL_CYCLE_PROCESS	0.0449955	0.372786	0.466587	1.26002	449	57	Espl1,P3h4,Fbxo5,Fancd2,Cks2,Cdc25a,Sgo2a,Pttg1,Ccna1,Sycp2,Aurka,Rad21,Plk1,Rmi1,Rad50,Dmrt1,Msh5,Cdc25b,Ccne1,Ndc1,Eme2,Mus81,Mybl1,Ing2,Bcl2l11,Spo11,Top2a,Msh3,Stag3,Sycp1,Bag6,Mlh3
GOBP_G_PROTEIN_COUPLED_RECEPTOR_SIGNALING_PATHWAY_COUPLED_TO_CYCLIC_NUCLEOTIDE_SECOND_MESSENGER	0.0450045	0.372786	0.489645	1.2928	449	42	Htr1b,Htr6,Adrb3,Htr2c,Npy1r,Hrh3,Ccr1,Hrh4,Hrh1,Chrm1,Htr5a,Lpar3,Agtr2,Anxa1,Htr1d,Vipr1
HP_ABNORMALITY_OF_THE_PULMONARY_VEINS	0.045018	0.372786	0.501896	1.30638	449	36	Myrf,Dnai1,Rsph1,Lrrc56,Ofd1,Ccdc40,Dnaaf5,Bmpr2,Gata6,Foxj1,Gata4,Ccno,Ccdc65,Dnajb13,Smc1a,Wt1,Dnah1,B3glct
GOBP_ORGANIC_HYDROXY_COMPOUND_TRANSPORT	0.0450955	0.372893	0.397954	1.14812	450	213	Drd2,Sncg,Slc5a11,Slc18a2,Gal,Slc22a2,Cartpt,Htr1b,Tspo,Ldlr,Lcat,Cyp7a1,Slc16a7,Adipoq,Eepd1,Cftr,Agtr1a,Slc6a2,Ceacam2,Pon1,Syt13,Cel,Npy2r,Hrh3,Osbpl8,Spp1,Stard5,Lima1,Pla2g10,Abca8b,Abcg8,P2ry12,Pltp,Aqp9,Slc16a3,Ttc39b,Slco1c1,Chrnb2,Syt8,Slc5a1,Nus1,Cyp19a1,Syt4,Slc26a6,Apoa4,Ceacam1,Abcb4,Star,Ghrl,Agtr2,Anxa2,Lrp6,Slco1a5,Gramd1b,Syt6,Syt10,P2ry1,Itgb3,Abca2,Pink1,Park7,Soat1,Syt11,Abcc2…
HP_PRIMARY_ADRENAL_INSUFFICIENCY	0.0451045	0.372893	0.48344	1.28382	450	45	Cyp11a1,Nr0b1,Cyp11b1,Hsd11b2,Cyp17a1,Mrap,Pex26,Nr3c1,Star,Hsd17b4,Tbx19,Qrsl1,Gatb,Pik3ca,Txnrd2,Smo,Nfkb2,Pex14,Pex1
GOBP_RESPONSE_TO_TUMOR_CELL	0.0451652	0.373091	0.5714	1.38145	446	18	Slc22a13,Txnip,Ceacam2,Igfbpl1,Prf1,H2-K1,Ceacam1,Rbms3,Laptm5
GOBP_POSITIVE_REGULATION_OF_NEURAL_PRECURSOR_CELL_PROLIFERATION	0.0453045	0.373937	0.495325	1.29889	452	39	Drd2,Gjc2,Sox10,Prox1,Gnai2,Adgrg1,Pitx3,Lrp2,Vegfc,Rassf10,Gli1,Disp3,Lhx5,Gpr37l1,Smo,Zfp423,Dll4,Flna,Cdon
GOBP_ZINC_ION_HOMEOSTASIS	0.0455183	0.375308	0.53993	1.35157	453	24	S100a9,Slc30a7,Slc30a10,Slc39a5,Slc39a8,Slc30a1,Slc39a10,Slc39a6
GOMF_CARBOHYDRATE_CATION_SYMPORTER_ACTIVITY	0.0455646	0.375308	0.648767	1.43375	432	10	Slc5a11,Slc17a5,Slc45a3,Slc5a1
"Gemma_GSE8641_Rnf41_is_associated_with_anxiety_like_behavior,_major_depression_and_beta_carboline_induced_seizure_-_GPL339_StrainOrLine_C57BL.6_Up"	0.0456186	0.375308	0.539797	1.35124	454	24	Qdpr,C1ql1,Rps9,Pttg1,Arhgap23,Adam1a,Csf2ra,Pde7a,Myoc,Hspb8,Olfml3
"Gemma_GSE8641_Rnf41_is_associated_with_anxiety_like_behavior,_major_depression_and_beta_carboline_induced_seizure_-_GPL340_StrainOrLine_C57BL.6_Up"	0.0456186	0.375308	0.539797	1.35124	454	24	Qdpr,C1ql1,Rps9,Pttg1,Arhgap23,Adam1a,Csf2ra,Pde7a,Myoc,Hspb8,Olfml3
HP_ABNORMAL_MORPHOLOGY_OF_THE_MUSCULATURE_OF_THE_NECK	0.0457046	0.375711	0.483113	1.28295	456	45	Drd2,Cnp,Cp,Ano3,Trpv4,Meox1,Tubb4a,Pcgf2,Atp1a3,Cox20,Tbp,Colec11,Cacna1a,Gch1,Gdap2,Kif1c,Sigmar1,Sgce
HP_MICROPENIS	0.0457954	0.375816	0.403276	1.15681	457	181	Ccdc141,Sox10,Myrf,Nr0b1,Mlxipl,Fam111a,Dcx,Ar,Slc29a3,Fzd2,Smchd1,Klhl15,Kiss1r,Wnt5a,Klhl41,Nek1,Fancd2,Fras1,Pole,Tbx3,Piga,Ofd1,Bmp4,Dusp6,Dmxl2,Gria3,Satb2,Pbx1,Fgfr1,Dvl3,Cyp17a1,Klhl40,Spry4,Neb,Gata4,Cdh11,Sema3a,Dhdds,C2cd3,Sgpl1,Flrt3,Thoc6,Eif2s3x,Samhd1,Pnpla6,Ppp1r12a,Mtm1,Nr5a1,Ehmt1,Slc25a24,Wt1,Toe1,Cask,Cdc45,Smo,Cenpt,Gnao1,Ddx6,Uba1,Tacr3,Fancl,Phf6,Dyrk1a,Arl6,Prkdc,Atad3a,Psm…
GOCC_EXCITATORY_SYNAPSE	0.0458046	0.375816	0.493441	1.29715	457	40	Calb2,Neto1,Cbln1,Slc17a6,Slc6a9,Fgfr2,Cacng3,Nlgn1,Gria3,Slc16a3,Igsf11,Srpx2,Adcy8,Syp,Syt11,Unc13c,Shank1,Plcb4,Itga3,Slc17a7,P2rx6,Pde4b
Wilhelm_2013_FlindersSensitiveLine_Downregulated_HC	0.0458954	0.375816	0.439298	1.21569	458	85	Tmem100,Hspb1,Cyp4f15,Pde10a,C3,Tes,Fbln2,Itga7,Lrrc4c,Trim25,F2r,Lrrc8b,Hapln1,Pyroxd2,Scn3b,Cyp4f14,Fcgr2b,Fxyd5,Retsat,Rps6ka6,Bmpr2,Aox1,Crtac1,Dusp11,Aldh3b1,Perp,Tbccd1,Fxyd7,Mfap3,Cat,Camkk2,Fmo5
GOBP_ACID_SECRETION	0.0459322	0.375816	0.517781	1.32596	458	30	Drd2,Htr1b,Trh,Trpc4,Ntsr1,Casr,Sgk1,Ucn,Snx10,Slc26a6,Abcb4,Ghrl
HP_JUVENILE_ASEPTIC_NECROSIS	0.0459793	0.375816	0.54427	1.35578	457	23	Col1a1,Smad3,Fzd2,Col1a2,Wnt5a,Trpv4,Fgfr1,Dvl3
Gemma_GSE73798_Molecular_profile_of_ketamine_in_comparison_to_memantine_and_phencyclidyne_and_other_psychotropic_drugs_[mouse_hippocampus]_treatment_15.mg.kg_memantine_Up	0.0459793	0.375816	0.544339	1.35595	457	23	Egr4,Cmtm3,Txnip,Gadd45g,Slc27a3,Mfsd2a,Sgk1,Per1,Tsc22d3,Gjb6,Rgcc,Ddit4
GOBP_CELL_CELL_RECOGNITION	0.0460138	0.375816	0.497834	1.29944	459	37	Folr1,Fetub,Folr2,Adam18,Cd9,Lgals3,Zp1,Adam32,Acr,Prf1,Zpbp2
GOBP_REGULATION_OF_PHOSPHOLIPASE_C_ACTIVITY	0.0460138	0.375816	0.506951	1.31318	459	34	Lpar1,Rasgrp4,Egfr,Bdnf,Arhgap6,P2ry12,Fgfr1,Sele,Flt1,Fgf2,Gnaq,Adra1a,Kit,Txk
GOBP_OUTFLOW_TRACT_SEPTUM_MORPHOGENESIS	0.0460797	0.375915	0.544093	1.35534	458	23	Fgfr2,Nrp2,Nrp1,Tbx2,Bmp4,Lrp2,Bmpr2,Gata6,Bmpr1a,Smad4,Smad6,Robo1,Rarb,Fgf8,Nkx2-5,Eng
KIM_BIPOLAR_DISORDER_OLIGODENDROCYTE_DENSITY_CORR_DN	0.0461	0.375915	0.466243	1.25782	460	56	Slc22a13,Alx1,Mme,Dtx2,Scel,Col8a1,Pitx3,Bmp4,Il1rap,Tnf,Wnt11,Camp,Xrcc3,Hsd11b2,Pmm2,Mafk,Sult2b1,B3galt5,Alpk3,Trpv6,Msh5,Crhr2,Grap2,Sbno2,Cdx2
GOBP_CELLULAR_RESPONSE_TO_ESTROGEN_STIMULUS	0.0461507	0.376026	0.609691	1.41127	448	13	Ar,Sfrp1,Crhbp,Wbp2,Serpinb9,Arid5a,Rara,Ncoa4
GOBP_CARDIAC_VENTRICLE_DEVELOPMENT	0.0462954	0.376902	0.434404	1.20953	462	94	Tnnc1,Npy5r,Fgfr2,Fzd2,Prox1,Nog,Foxc1,Sox11,Zmpste24,Sfrp2,Wnt5a,Tgfb1,Npy2r,Sall1,Tbx3,Bmp4,Lrp2,Wnt11,Tnnt2,Bmpr2,Heyl,Dsp,Gata4,Tgfbr3,Mesp1,Bmpr1a,Smad4,Smad6,Acvr1,Col11a1,Gsk3a,Robo1,Hes1,Rbm15
HP_LIMB_PAIN	0.0463689	0.377198	0.557755	1.36774	460	20	Col1a1,Mme,Col5a1,Tgfb1,Erlin1
Gemma_GSE131972_Early_Life_Stress_Restricts_Translational_Reactivity_in_CA3_Neurons_Associated_with_Altered_Stress_Response_in_Adulthood_treatment_1_treatment_2_forced.swim.test_Down	0.0464813	0.377338	0.543776	1.35455	462	23	Slc6a9,Espl1,Igsf1,Zmpste24,Npy1r,Hsd17b11,Sv2c,Cul4a,Oxsr1,Timm44,Prdx4,Slc1a4,Dchs1
Gemma_GSE131972_Early_Life_Stress_Restricts_Translational_Reactivity_in_CA3_Neurons_Associated_with_Altered_Stress_Response_in_Adulthood_treatment_1_treatment_2_early.life.stress_Down	0.0464813	0.377338	0.543776	1.35455	462	23	Slc6a9,Espl1,Igsf1,Zmpste24,Npy1r,Hsd17b11,Sv2c,Cul4a,Oxsr1,Timm44,Prdx4,Slc1a4,Dchs1
GOBP_CELL_FATE_COMMITMENT	0.0465953	0.377338	0.406555	1.16371	465	171	Klf4,Nkx6-2,Nkx2-2,Tbx4,Erbb4,Ar,Sfrp1,Fgfr2,Onecut1,Wnt4,Neurog1,Esrp1,Prox1,Leo1,Nrp1,Myf6,Wnt7a,Sfrp2,Wnt5a,Tbx2,Batf,Olig1,Gata2,Wnt5b,Onecut2,Tbx3,Bmp4,Ptf1a,Satb2,Wnt11,Eya2,Pou3f2,Fev,Gata6,Gata4,Ebf2,Tbr1,Mesp1,Pax6,Wnt1,Wnt6,Fgf2,Bmpr1a,Spry2,Smad4,Tbx19,Acvr1,Gcm1,Il7,Olig3,Sostdc1,Isl2,Hes1,Bmp2,Fkbp8,Wt1,Tcf7l2,Smo,Trp53,Wnt16,Sox13,Hes5,Bcl11b,Gata3,Spdef,Jag1,Arhgef2,Ctr9,Dll4,Gata5…
GOBP_MUSCLE_CELL_DEVELOPMENT	0.0465953	0.377338	0.418298	1.18283	465	127	Myh3,Dysf,Actn2,Tnnt1,Bves,Wfikkn1,Sorbs2,Prox1,Csrp1,Krt8,Myf6,Zmpste24,Stac3,Myof,Adm,Klhl41,Slc8a1,Fhl2,Bin1,Tbx3,Edn1,Bmp4,Akap13,Ctdp1,Obscn,Mef2a,Tnnt2,Fbxo22,Klhl40,Neb,Gata4,Shox2,Agtr2,Smad4,Adra1a,Rgs4,Alpk3,Rgs2,Fhod3,Gsk3a,Capn3,Hes1,Nrap,Smo,Srf
GOCC_POLYSOME	0.0466047	0.377338	0.490292	1.29176	465	41	Nr0b1,Ago2,Unk,Larp6,Rpl18,Drg1,Vim,Calr,Fxr2,Dhx9,Nufip2,Fxr1,Fmr1,Rpl11,Eif3h,Naa30,Rwdd1,Larp4b
GOBP_ROOF_OF_MOUTH_DEVELOPMENT	0.0466953	0.377338	0.453813	1.23725	466	67	Fzd2,Tbc1d32,Wfikkn1,Bbs7,Sox11,Wnt7a,Wnt5a,Tbx2,Fras1,Bnc2,Tbx3,Tiparp,Satb2,Wnt11,Irf6,Snai1,Inhba,Plekha1,Tgfbr3,Sgpl1,Bmpr1a,Ephb3,Tfap2a,Lrp6,Smad4,Msx1,Lef1,Insig1,Dlx5
HP_CONVEX_NASAL_RIDGE	0.0466953	0.377338	0.472484	1.26823	466	52	Col1a1,Col3a1,Fgfr2,Col1a2,Pold1,Zmpste24,Alg9,Meis2,Asph,Ptf1a,Satb2,Donson,Cenpe,Klhl7,Banf1,Csgalnact1,Cplx1,Slc25a24,Pex1,Mbtps2
GOMF_TRANSMEMBRANE_RECEPTOR_PROTEIN_TYROSINE_KINASE_ACTIVITY	0.0467	0.377338	0.465561	1.25598	466	56	Epha8,Erbb4,Fgfr2,Efnb3,Ddr1,Ret,Kdr,Nrp2,Egfr,Nrp1,Insrr,Ros1,Met,Erbb3,Epha4,Fgfr1,Flt1,Ephb3,Fgfr4,Kit,Efemp1,Epha10,Pdgfrl,Tek,Epha3,Csf1r
GOBP_HISTONE_H3_K9_DEMETHYLATION	0.0467221	0.377338	0.647429	1.43079	443	10	Jmjd1c,Hsf4,Kdm3a
GOBP_NEGATIVE_REGULATION_OF_CELL_ACTIVATION	0.0467953	0.377338	0.414199	1.17521	467	138	Gal,Tbc1d10c,Ldlr,Xcl1,Sfrp1,Cd9,Emilin1,Tnfsf4,Cebpb,Ceacam2,Sox11,Scrib,Mad1l1,Vsir,Lgals3,Bmp4,H2-M3,Cst7,Cblb,Fcgr2b,F2,Grn,Enpp3,Inhba,Fgl2,Inha,Cd80,Foxj1,Arg1,Ceacam1,Jak3,Tnfrsf14,Bank1,Anxa1,Nr1d1,Adgrf5,Gpnmb,Lrfn5,Runx3,Fbxo7,Ido1,Il2,Syt11,Cd300a,Fgr,Ptpn6,Lgals7,Thoc1,Socs5,Sh2b3,Laptm5
Gemma_GSE10415_7_Brain_Regions_in_20_Inbred_Strains_of_Laboratory_Mice_StrainOrLine_C58.J_Up	0.0467953	0.377338	0.365074	1.08489	467	732	Klf4,Tepsin,Ccdc71,Sphk1,Aspa,Trappc6a,Gpr84,Dnajb1,Tmem98,Cd82,Col1a1,Lpar6,Phlda3,Dcn,Carhsp1,Cers2,Cmtm3,Dlk1,Shmt1,Adora2b,Treh,Ar,Myc,Sfrp1,Prr5l,Pde8a,Lpar1,Mag,Cd9,Klf2,H2-Eb1,Actl6b,Acss1,Atf5,Gsn,Ndrg1,Pafah1b3,Atp10d,Col1a2,Dcaf6,Sfrp5,Lrrc1,Cand2,Abhd17b,Adgrl2,Magix,Safb,Eml3,Ctsz,Upk1b,Dennd2a,Fbxo5,Pus7l,Myo9b,Hsd17b11,Mrps18c,Ormdl3,E2f2,Adamtsl4,Tprn,Fhl2,Errfi1,Osbpl8,S100a11,Rcv…
GOBP_SLEEP	0.0470706	0.379154	0.530651	1.33876	469	26	Drd2,Fos,Npy2r,Chrnb2,Ada,Star,Ghrl,Adora1,Adrb1,Oxt
HP_INTESTINAL_MALROTATION	0.0470953	0.379154	0.435356	1.20942	470	90	Myrf,Fgfr2,Mks1,Wnt4,Slc12a2,Jmjd1c,Dnai1,Nek1,Rsph1,Lrrc56,Ofd1,Lrp2,Spint2,Ccdc40,Dnaaf5,Gpc4,Gata6,Kat6a,Foxj1,Klhl7,Ttc7,Rad21,Ccno,Ccdc65,Tfap2a,Dnajb13,Cplx1,Rreb1,Actg2,Smc1a,Smo,Dnah1
HP_LOBAR_HOLOPROSENCEPHALY	0.0471785	0.379523	0.608782	1.40917	458	13	Mks1,Rttn,Cep290,Fgfr1,Zic2,Cspp1,Tmem67
GOCC_CLATHRIN_SCULPTED_VESICLE	0.0472466	0.379769	0.631741	1.42038	452	11	Slc18a2,Slc18a3,Slc32a1,Slc17a7,Gad2,Vamp2
GOBP_SODIUM_ION_EXPORT_ACROSS_PLASMA_MEMBRANE	0.047327	0.380115	0.600251	1.40528	462	14	Atp12a,Fxyd1,Slc8a1,Slc4a4,Atp1a4,Atp1a1,Atp1a3,Atp1b2,Atp4a,Atp4b
GOBP_BRANCHING_INVOLVED_IN_PROSTATE_GLAND_MORPHOGENESIS	0.0474587	0.380477	0.647055	1.42996	450	10	Sfrp1,Fgfr2,Bmp4
GOMF_3_5_CYCLIC_AMP_PHOSPHODIESTERASE_ACTIVITY	0.0474587	0.380477	0.646985	1.42981	450	10	Pde7b,Pde8a,Pde8b,Pde4a,Pde7a,Pde1b
HP_STRIAE_DISTENSAE	0.0474846	0.380477	0.562081	1.36837	470	19	Col1a1,Smad3,Pde8b,Col5a1,Enpp1,Prkaca,Gnas,Trp53
GOBP_LIPID_LOCALIZATION	0.0476952	0.381863	0.379667	1.11357	476	378	Drd2,Apod,Gal,Slc17a6,Fabp4,Slc1a5,Tspo,Fabp6,Npy5r,Ldlr,Lcat,Per2,Trh,Cyp7a1,Tmem30b,Esyt1,Adipoq,Eepd1,Cftr,Slc12a2,Agtr1a,Gltp,C3,Ceacam2,Gm2a,Pon1,Cel,Slc27a3,Lpl,Esyt3,B4galnt1,Ntsr1,Hrh3,Ano3,C2cd2l,Srebf1,Mfsd2a,Vstm2a,Osbpl8,Dgat1,Enpp1,Spp1,Lrrc8a,Cln3,Stard5,Edn1,Lima1,Mid1ip1,Sftpa1,Nos2,Tnf,Lrrc8c,Atp11c,Smim22,Pla2g10,Abca8b,Abcg8,Slc25a18,Ppfia2,Lbp,Pltp,Aqp9,Tnfrsf11a,Acsl4,Slc27a1…
GOBP_POSITIVE_REGULATION_OF_MEIOTIC_CELL_CYCLE	0.0478454	0.382763	0.619355	1.41496	462	12	Wnt4,Wnt5a,Cdc25a,Msx1,Sirt2,Dmrt1,Cdc25b
GOBP_SIGNAL_TRANSDUCTION_INVOLVED_IN_CELL_CYCLE_CHECKPOINT	0.0478952	0.38286	0.459847	1.24538	478	60	Cdk1,Chek1,Gtse1,Cdk2,Sox11,Rint1,Cnot10,Cnot7,Sfn,E2f7,Aurka,Cdc14b,Pcna,E2f1,Zfp385a,Plk2,Plk1,Mdm2,Tfdp2,Trp53,Fzr1,Cnot2,Uimc1,Rgcc,Cnot6l,Pcbp4,Prkdc,Cnot8,Arid3a,Cdkn1a,Cradd,Mdm4
GOBP_EPIDERMAL_GROWTH_FACTOR_RECEPTOR_SIGNALING_PATHWAY	0.0479952	0.38325	0.426766	1.19513	479	105	Shc3,Ceacam2,Egfr,Slc30a10,Shkbp1,Gab1,Mvp,Tgfb1,Epn1,Ncf1,Errfi1,Tgfa,Grb7,Ptpn3,Zfyve28,Ptpn12,Rhbdf1,Neu3,Hbegf,Cblb,Shc1,Pik3r1,Ptprj,Cblc,Agr2,Erbin,Ceacam1,Spry2,Adora1,Rhbdf2,Pdpk1,Efemp1,Rnf115,Pik3ca,Spry1,Iqgap1,Arap1,Btc,Dab2ip,Wdr54,Socs5,Reps2
HP_RECURRENT_SINOPULMONARY_INFECTIONS	0.0480336	0.38325	0.5164	1.32242	479	30	Plcg2,Dnai1,Rsph1,Lrrc56,Ofd1,Ccdc40,Dnaaf5,Foxj1,Ccno,Ccdc65,Gfi1,Dnajb13,Dnah1,Pik3cd,Stk36
GOBP_REGULATION_OF_LEUKOCYTE_ADHESION_TO_VASCULAR_ENDOTHELIAL_CELL	0.0480789	0.38325	0.55657	1.36484	477	20	Klf4,Ccl28,Ets1,Tnf,Fut9,Sele,Rela,Traf6,Itgb2,St3gal4
GOMF_SEQUENCE_SPECIFIC_DNA_BINDING	0.0480952	0.38325	0.361347	1.07731	480	903	Klf4,Nkx6-2,Nkx2-2,Tbx4,Sox10,Myrf,Mlxipl,Fos,Zfp354b,Tcfl5,Egr4,Erbb4,Zfp189,Zbtb34,Egr2,Zic4,Zbtb10,Smad3,Zfp182,Zfp105,Cdk5rap2,Stat5a,Ar,Per2,Zic3,Myc,Alx1,Hmx1,Onecut1,Hhex,Zbtb12,Klf2,Zfp131,Glis1,Esr2,Mcm7,Nr4a3,Atf5,Neurog1,Foxa3,Zbtb38,Relb,Prox1,Zfp691,Foxc1,Cebpb,Aebp1,Erg,Irf7,Sp1,Sox11,Ago2,Tcf23,Myf6,Safb,Csrnp3,Hsf4,Lhx4,Ebf4,Cenpb,Hbp1,Zfp575,Wbp2,Dach1,Six3,Hnrnpl,Mtf1,Tfap4,Tbx2…
HP_ABNORMAL_BLOOD_ION_CONCENTRATION	0.0481952	0.383384	0.396434	1.14457	481	218	Cyp11a1,Avpr2,Scn4a,Col7a1,Slc34a1,Nr0b1,Mlxipl,Clcnkb,Gatm,Fam111a,Col3a1,Cldn19,Slc3a1,Ret,Bsnd,Alas2,Cp,Slc34a3,Jmjd1c,Slc30a10,Kcnh2,Cldn16,Cyp11b1,Enpp1,Casr,Plvap,Scn4b,Piezo1,Slc39a8,Kif1b,Cdh23,Inppl1,Alpl,Slc2a2,Dmp1,Phex,Tnfrsf11a,Atp1a1,Slc4a1,Nf1,Sdhc,Fgfr1,Snx10,Kl,Slc5a1,Hsd11b2,Cyp17a1,Mrap,Clcnka,Prf1,Atp6v0a4,Nr3c1,Star,Trio,Bmpr1a,Acadvl,Traf3,Smad4,Tbx19,Unc93b1,Kcnj1,Limk1,Snt…
GOBP_POSITIVE_REGULATION_OF_CELL_MATRIX_ADHESION	0.0482048	0.383384	0.493355	1.29372	481	39	Ccl28,Smad3,Jup,Sfrp1,Wnt4,Kdr,Nrp1,Rin2,Csf1,Ptprj,Rras,Myoc,Cdk6,Iqgap1,Tek
GOBP_RESPONSE_TO_MINERALOCORTICOID	0.0482254	0.383384	0.537978	1.34669	480	24	Cybb,Htr1b,Fos,Trh,Th,Edn1,Sgk1,Star,Aanat,Gper1,Nefl,Cdkn1a,Fosb,Scnn1g
GOBP_NEGATIVE_REGULATION_OF_VIRAL_RELEASE_FROM_HOST_CELL	0.0482895	0.383594	0.630516	1.41762	462	11	Trim25,Chmp3,Trim26,Mid2,Trim11
GOBP_POSITIVE_REGULATION_OF_RECEPTOR_INTERNALIZATION	0.048392	0.384062	0.561296	1.36646	479	19	Drd2,Plcg2,Angpt1,Sele,Arrb2,Ahi1,Fmr1
GOBP_NEUROTRANSMITTER_UPTAKE	0.0484242	0.384062	0.506557	1.30862	483	33	Drd2,Slc18a2,Slc22a2,Per2,Slc6a2
GOBP_POSITIVE_REGULATION_OF_COLLAGEN_METABOLIC_PROCESS	0.0485895	0.385072	0.542711	1.3519	483	23	Wnt4,Tgfb1,F2r,Vsir,Bmp4,Larp6,Ucn,F2,Vim,Arrb2,Serpinb7,Rgcc,Scx
GOBP_NEGATIVE_REGULATION_OF_SMALL_MOLECULE_METABOLIC_PROCESS	0.0487951	0.386399	0.450577	1.23086	487	69	Slc22a13,C1qtnf3,Cyp7a1,Wnt4,Adipoq,Prox1,Ceacam2,Mfsd2a,Erlin1,Slc4a1,Snai1,Plin5,Ceacam1,Fam3a,Bmp5,Gfi1,Dkk3,Acadvl,Gsk3a,Insig1,Bmp2,Nupr1,Appl2,Mst1,Trp53,Acacb,Fbp1,Ddit4,Acadl
HP_RETINAL_THINNING	0.0489054	0.386518	0.551641	1.36117	486	21	Lama1,Pde6b,Prom1,Rims2,Cacna1f,Slc24a1,Rho,H2-K1,Grk1,Abca4,Gnb3
HP_MANIA	0.0489054	0.386518	0.551619	1.36112	486	21	Rps6ka3,Fa2h,Jmjd1c,Polg2,Cdh23,Slc25a13,Polg,Rreb1
GOBP_SCHWANN_CELL_DIFFERENTIATION	0.0489245	0.386518	0.509826	1.31409	488	32	Cdk1,Egr2,Fa2h,Ndrg1,Arhgef10,Erbb3,Pou3f2,Nf1,Itgb4,Myoc,Rela,Adgrg6,Sirt2,Adam22,Dicer1
GOBP_ENDOCRINE_PANCREAS_DEVELOPMENT	0.0490098	0.386591	0.494612	1.29389	489	38	Nkx6-2,Nkx2-2,Onecut1,Gipr,Wnt5a,Onecut2,Bmp4,Gata6,Pax6,Anxa1,Bmp5,Pdpk1,Cdk6,Gsk3a,Hes1,Smo
HP_COXA_VARA	0.0490098	0.386591	0.494631	1.29394	489	38	Tbx4,Col1a1,Fzd2,Col1a2,Wnt5a,Trpv4,Enpp1,Dmp1,Cant1,Mmp13,Dvl3
GOMF_PDZ_DOMAIN_BINDING	0.0491951	0.387731	0.455373	1.23825	491	64	Slc22a4,Slc34a1,Slc22a5,Lpar1,Fzd2,Llgl2,Cftr,Cacng3,Fzd1,Nlgn1,Ccdc88c,Dock4,Slc26a6,Plekha1,Tgfbr3,Adrb1,Slc9a3,Snta1,Atp2b2,Sntg2,Pdzk1
GOMF_PEPTIDE_DISULFIDE_OXIDOREDUCTASE_ACTIVITY	0.0492308	0.387731	-0.431583	-1.4581	15	12	Txn1,Gsto1,Pdia4,Pdia6,Pdia3,Pdia5,Txndc12,Glrx,Glrx2,Gsr,Gsto2,P4hb
GOBP_ANTIGEN_PROCESSING_AND_PRESENTATION_OF_ENDOGENOUS_ANTIGEN	0.0493051	0.387889	0.580847	1.38559	485	16	H2-Ea,H2-M3,H2-K1,Azgp1,Erap1,Tapbp,Tap1,B2m,Ide
HP_ABSCESS	0.0494049	0.387889	0.480887	1.27703	493	45	Cybb,Pstpip1,Irak4,Tgfb1,Ncf1,Enpp1,Mefv,Cyba,Dmp1,Phex,Pgm3,Cdkn2a,Ttc7,Ncf2,Smad4,Il17ra,Trp53,Itgb2,Palb2,Il10ra,Myd88,Wdr1,Carmil2,Blm,Vangl1,Btk,Rac2,Eng
GOBP_BETA_CATENIN_DESTRUCTION_COMPLEX_DISASSEMBLY	0.0494739	0.387889	0.574799	1.38017	488	17	Frat1,Fzd2,Fzd1,Dvl3,Frat2,Wnt1,Lrp6
GOBP_REGULATION_OF_HEPATOCYTE_PROLIFERATION	0.0494858	0.387889	0.590792	1.39651	485	15	Fgf1,Lims2,Ceacam2,Cpb2,Gli1,Ceacam1
GOBP_SENSORY_PERCEPTION_OF_BITTER_TASTE	0.0494988	0.387889	0.617334	1.41035	478	12	Car6,Gnat2,Tas2r119,Pip,Azgp1,Rtp4,Lpo,Reep2
GOBP_REGULATION_OF_BONE_MINERALIZATION	0.049595	0.387889	0.46204	1.24899	495	58	Sgms2,Isg15,Omd,Smad3,Wnt4,Zmpste24,Tgfb1,Slc8a1,Enpp1,Ccr1,Bmp4,Kl,Bmpr2,Tmem119,Bmpr1a,Phospho1,Tfap2a,Acvr1,Adgrv1,Bmp2,Ano6
GOBP_WOUND_HEALING	0.049595	0.387889	0.378053	1.11054	495	401	Postn,Plcg2,F5,Hspb1,Col1a1,Dysf,Enpp4,Dcn,F10,Col3a1,Smad3,Ager,Fgfr2,Cldn19,Fgf1,Cd9,Ddr1,Dusp10,Wnt4,Gsn,Cd40,Kdr,Phldb2,Slc12a2,Col1a2,Timp1,Nog,Reg1,Jmjd1c,Csrp1,Ceacam2,Egfr,Tspan8,Wnt7a,Myof,Wnt5a,Col5a1,Tgfb1,Reg3g,Dock6,Dmtn,Cldn3,F2r,Gata2,Stxbp3,Wnt5b,Erbb3,Tnc,Plg,Hmg20b,Wfdc1,Vav1,Edn1,Hbegf,Ets1,Rhoc,Rab27a,Tnf,Itga9,F2rl3,P2ry12,Prkaca,Slc4a1,Pik3r1,Nf1,Gna12,Carmil1,F2,Sparc,Cpb2,…
GOBP_CILIARY_BASAL_BODY_PLASMA_MEMBRANE_DOCKING	0.049595	0.387889	0.447787	1.22636	495	72	Cdk1,Cdk5rap2,Nde1,Tctn1,Mks1,Sclt1,Ofd1,Haus4,Cep290,Tubb4a,Haus8,Prkaca,Cep250,Ninl,Cep135,Nedd1,Cep72,Nphp1,Haus5,Cep63,C2cd3,Ahi1,Plk1,Tmem67,Cep76,Cep78
DURANTE_ADULT_OLFACTORY_NEUROEPITHELIUM_OLFACTORY_ENSHEATHING_GLIA	0.049595	0.387889	0.434935	1.20721	495	89	Sncg,Sox10,Cnp,Plekhb1,Edil3,Sorbs2,Pdlim4,Pmp22,Tspan8,Lpl,Fxyd1,Spp1,Erbb3,Clic4,Scrg1,Cnn3,Abca8b,Sparc,Plekha4,Vim,Vwa1,Dkk3,Aldh1a1,Tmem176b,Cryab,Rarres2,Ifitm3,Gpr37l1,Cmtm5
GOBP_ENDOTHELIAL_CELL_APOPTOTIC_PROCESS	0.049705	0.388154	0.484664	1.28168	496	43	Angpt1,Cd40,Kdr,Ecscr,Krit1,Cd248,Gata2,Tnip2,H2-M3,Il13,Tnf,Bmpr2,Fgg,Pdpk1,Dab2ip,Ano6,Tek,Gata3,Rgcc,Gper1
Gemma_GSE16158_Gene_expression_induced_by_trace_fear_conditioning_in_murine_hippocampus_timepoint_6.h_Up	0.0497055	0.388154	0.616828	1.40919	480	12	Fos,Arc,Tiparp,Slc19a2
GOBP_POSITIVE_REGULATION_OF_TRANSFERASE_ACTIVITY	0.049895	0.389269	0.372211	1.099	498	507	Klf4,Drd2,Serinc2,Arhgef5,Cartpt,Prok1,Epha8,Map3k8,Erbb4,Cdk1,Angpt1,Efna1,Adora2b,Ager,Myc,Serinc5,Fgfr2,Lpar1,Hgf,Dusp5,Fgf1,Ddr1,Gadd45g,Ret,Gadd45b,Cd40,Ghr,Adipoq,Kdr,Gdf15,Prox1,Stap1,Fgd2,Egfr,Irak2,Insrr,Parp16,Pbk,Wnt5a,Tgfb1,Serinc1,Cdk5r1,Incenp,Ros1,Tiam1,Ncf1,Met,Grm4,Osbpl8,Tgfa,F2r,Bdnf,Cks2,Polg2,Erbb3,Tom1l1,Mob1b,Ksr1,Edn1,Bmp4,Akap13,Dcun1d5,Dusp6,Hbegf,Map3k10,Tnf,Wnt11,Dusp7…
HP_HAMMERTOE	0.049925	0.389269	0.505987	1.30715	498	33	Bmper,Egr2,Aebp1,Pmp22,Trpv4,Kif1b,Kat6a,Hsd17b4,Gdap1,Coa7,Sbf2,Sigmar1,Slc35a3,Bcor,Rab7,Nefl,Dhcr7,Gnb4
GOBP_HOMOLOGOUS_CHROMOSOME_SEGREGATION	0.0499799	0.389398	0.544156	1.34931	497	22	Espl1,P3h4,Fancd2,Sgo2a,Pttg1,Sycp2,Rad21,Plk1,Ccne1,Ndc1,Spo11,Stag3,Sycp1,Bag6,Mlh3
HP_CRANIOFACIAL_HYPEROSTOSIS	0.0500751	0.389696	0.528671	1.33377	499	26	Rps6ka3,Abcc9,Slc29a3,Tbxas1,Ddb2,Tnfrsf11a,Xpa,Fgfr1,Lrp5,Smad4,Gnas,Gjb6,Flna
HP_HYPOPLASIA_OF_PENIS	0.050095	0.389696	0.383682	1.1209	500	322	Cdhr1,Ccdc141,Myh3,Sox10,Myrf,Rlbp1,Nr0b1,Mlxipl,Rpe65,Fam111a,Dcx,Ar,Pde6b,Mbd5,Slc29a3,Pde6a,Fzd2,Mks1,Ghr,Bbs7,Smchd1,Rp2,Klhl15,Kiss1r,Prom1,Wnt7a,Lhx4,Wnt5a,Six3,Klhl41,Reep6,Nek1,Fancd2,Fras1,Rttn,Pole,Sall1,Tbx3,Piga,Ofd1,Plag1,Bmp4,Dusp6,Dmxl2,Gria3,Cep290,Satb2,Rgr,Pbx1,Fgfr1,Gpc4,Dvl3,Chrng,Cyp17a1,Klhl40,Klhl7,Spry4,Neb,Gata4,Rho,Cdh11,Nphp1,Rad21,Sema3a,Dhdds,Zic2,C2cd3,Sgpl1,Flrt3,Th…
GOBP_AORTIC_VALVE_MORPHOGENESIS	0.0501753	0.389801	0.528364	1.33299	500	26	Nppa,Efna1,Emilin1,Tgfb1,Bmp4,Snai1,Heyl,Nfatc1,Gata4,Smad6,Robo1,Gata3,Jag1,Dll4,Gata5
CAFFAREL_RESPONSE_TO_THC_24HR_5_UP	0.0501853	0.389801	0.531158	1.33542	500	25	Gal,Eif2a,Cks2,Abracl,Zfp36l1,Fnta,Nucb2,Pcna,Pnp
GOBP_EMBRYONIC_FORELIMB_MORPHOGENESIS	0.0503845	0.391008	0.57436	1.37911	497	17	Aldh1a2,Rdh10,Wnt7a,Tbx3,Shox2,Tfap2a,Msx1,Reck,Alx3
DURANTE_ADULT_OLFACTORY_NEUROEPITHELIUM_UNSPECIFIED	0.050421	0.391008	0.57977	1.38302	496	16	Nts,Tppp3,Rsph1,Pttg1
GOBP_REGULATION_OF_LEUKOCYTE_MIGRATION	0.050495	0.391008	0.411743	1.17035	504	145	Ccl28,Apod,Bdkrb1,Ager,Ptger4,Dapk2,Xcl1,Emilin1,Rhog,Cxcr3,Jam3,Stap1,Dusp1,Wnt5a,Padi2,Ccr1,Lgals3,Ccl20,Plvap,Edn1,Tnf,Csf1,Vegfc,Fut9,P2ry12,Lbp,Lrch1,Swap70,Mapk3,Cmklr1,Calr,Sele,Ada,Ripk3,Tnfrsf14,Adora1,Anxa1,Bmp5,Adtrp,Prss56,Ccl5,Rarres2,Cxcl10,Ano6,Rin3,C3ar1,Cd300a,Mst1,Smpd3,Mia3,Msn,Csf1r,Oxsr1,St3gal4,Wnk1,Vegfb,Myd88,Cd200,F2rl1,Il12a,Pycard,Fadd,Nbl1,P2rx4,Ptn,Cxcl12,Rac2,Il6,Il3…
GOMF_PROTEIN_TYROSINE_KINASE_BINDING	0.050495	0.391008	0.439901	1.21371	504	81	Itgax,Tradd,Angpt1,Shc3,Cd2,Stap1,Ceacam2,Tiam1,Cblb,Nck1,Tjp2,Shc1,Pik3r1,Epha4,Fnta,Dock4,Cblc,Bmpr2,Nedd9,Shc4,Nrtn,Ceacam1,Pcna,Bank1,Myoc,Acvr1,Gab2,Cpne3,Angpt4,Elmo2,Ptpn1,Mst1,Trp53,Nox4,Socs5,Sh2b3
GOBP_MAMMARY_GLAND_ALVEOLUS_DEVELOPMENT	0.0505705	0.391294	0.604754	1.39984	491	13	Erbb4,Ar,Ddr1,Socs2,Tnfrsf11a
GOBP_CELLULAR_RESPONSE_TO_KETONE	0.0506949	0.391738	0.443104	1.21857	506	77	Klf4,Sox10,Ptger4,Ar,Sfrp1,Klf2,Tnfsf4,Cftr,Egfr,Tfap4,Errfi1,Spp1,Tnc,Pck2,Sgk1,Ptger2,Gjb2,Arg1,Adcy5,Nr3c1,Star,Agtr2,Adcy8
GOBP_REGULATION_OF_FATTY_ACID_BIOSYNTHETIC_PROCESS	0.0507051	0.391738	0.486336	1.28407	506	42	Ptgs2,Mlxipl,Cyp7a1,Rgn,Adipoq,Ceacam2,Mid1ip1,Slc45a3,Erlin1,Pdk4,Avp,Apoa4,Prkab2,Ceacam1,Anxa1,Acadvl,Insig1,Prkaa2,Eif6,Acadl,Elovl5,Wdtc1,Apoa1
HP_ABNORMAL_FEMALE_REPRODUCTIVE_SYSTEM_PHYSIOLOGY	0.0507949	0.391835	0.393339	1.13852	507	234	Ccdc141,Sox10,F5,Fas,Nr0b1,Fos,F10,Vps13c,Ar,Papss2,Slc29a3,Esr2,Wnt4,Ghr,Smchd1,Kiss1r,Zmpste24,Wnt7a,Lhx4,B4galnt1,Gfi1b,Plag1,Bmp4,Dusp6,Rin2,Ctdp1,Cdh23,Cep290,Tbl1x,F2,Traf3ip2,Cidec,Fgfr1,Psmb8,Pmm2,Cyp17a1,Cyp19a1,Spry4,Gata4,Irf2bp2,Nphp1,Nr3c1,Slc25a13,Rad21,Galt,Fgg,Sema3a,Flrt3,Thoc6,Hsd17b4,Bmp15,Fmr1,Anapc1,Eif2b4,Polg,H6pd,Pik3ca,Pof1b,Armc5,Itgb3,Nr5a1,Robo1,Agpat2,Msh5,Traf3ip1,Bm…
Gemma_GSE50423_Contextual_fear_conditioning_in_the_mouse_hippocampus_timepoint_12.h_Down	0.0507949	0.391835	0.377093	1.10827	507	412	Ptgs2,Hmgcs2,Igfbp5,Adamts1,Rlbp1,Ranbp17,Hmcn1,Fos,Slc9a8,Egr4,Lyrm7,Egr2,Ldlr,Lcat,Fabp7,Mlip,S100a16,Gpr37,Nr4a3,Mmrn2,Sdr39u1,Fam234a,Fam221a,Slc22a21,Cand2,Lcmt2,Rab27b,Gfpt2,Eml1,Cd180,Dusp1,Kcnv1,Ctsz,Sdad1,Podxl,Ring1,Ano3,Lrrc4c,Glt8d2,Olig1,Pnpla3,Reep6,Pskh1,Eif2a,Fhl2,Cacng3,Filip1,Gpr83,Bdnf,Vat1,Ddb2,Tnc,Unk,Nlgn1,Adgrg1,Atad5,Nfil3,Mid1ip1,Pllp,Slc38a3,Cwc22,Igsf8,Exd2,Rorb,Slc25a1…
GOMF_ACIDIC_AMINO_ACID_TRANSMEMBRANE_TRANSPORTER_ACTIVITY	0.0508788	0.391882	0.604396	1.39901	494	13	Slc17a6,Slc1a5,Slc25a18,Slc25a13,Slc7a11,Slc38a7,Slc1a4,Slc17a7
HP_HYPOPLASIA_OF_THE_VAGINA	0.0509455	0.391882	0.615036	1.4051	492	12	Nr0b1,Irf6,Cyp17a1,Gata4,Nr5a1,Wt1,B3glct
GOCC_PHOTORECEPTOR_DISC_MEMBRANE	0.0510131	0.391882	0.588987	1.39225	500	15	Pde6b,Pde6a,Grk4,Opn4,Gucy2e,Rho,Grk1,Abca4,Guca1a,Opn1sw
GOBP_MICROGLIAL_CELL_ACTIVATION	0.0510153	0.391882	0.503255	1.30361	509	34	Sphk1,Tlr2,Mmp8,Ldlr,Ager,Stap1,Il13,Tnf,Cst7,Grn,Nr1d1,Jak2,Syt11,Itgb2
GOBP_VASCULAR_ENDOTHELIAL_GROWTH_FACTOR_SIGNALING_PATHWAY	0.0510255	0.391882	0.505339	1.30547	509	33	Hspb1,Dcn,Kdr,Foxc1,Nrp2,Nrp1,Gab1,Vegfc,Sema6a,Nus1,Flt1,Spry2,Pik3ca,Robo1,Dab2ip,Pik3cd,Vegfb,Myo1c
GOBP_ACTIVATION_OF_PHOSPHOLIPASE_C_ACTIVITY	0.0510327	0.391882	0.536425	1.3428	508	24	Lpar1,Rasgrp4,Egfr,Bdnf,Arhgap6,P2ry12,Sele,Gnaq,Adra1a,Txk
HP_POLYSPLENIA	0.0511563	0.392237	0.517396	1.32071	510	29	Zic3,Dnai1,Rsph1,Lrrc56,Ofd1,Ccdc40,Dnaaf5,Gpc4,Foxj1,Ccno,Ccdc65,Dnajb13,Dnah1,Stk36,Megf8,Cdon
BEIER_GLIOMA_STEM_CELL_UP	0.0511563	0.392237	0.517519	1.32102	510	29	Rlbp1,Rdh10,Prom1,Rttn,Epha4,Sv2c,Rdh13,Tle1,Nedd4l,Slco4a1,Serping1,Col9a3,Nell2,Fgfr3,Chrna1,Abca1,Lamp5
HP_ABNORMALITY_OF_THE_NASAL_SEPTUM	0.0512326	0.392526	0.579164	1.38158	504	16	Rps6ka3,Nog,Six3,Nf1,Irf6,Tfap2a,Msx1
GOBP_CELL_CELL_ADHESION_VIA_PLASMA_MEMBRANE_ADHESION_MOLECULES	0.0512949	0.392568	0.407114	1.16227	512	160	Klf4,Cdhr1,Cbln1,Itgal,Hmcn1,Cdhr5,Mag,Cldn19,Dsg2,Ret,Adipoq,Pcdh10,Cldn11,Fat3,Cdh8,Mbp,Ceacam2,Igsf21,Cldn16,Pcdhb21,Scarf2,Lrrc4c,Cldn3,Cdhr2,Nlgn1,Il1rap,Cdh1,Cdh23,Cdh7,Cdh20,Pkd1,Robo3,Amigo2,Fxyd5,Igsf11,Pcdh17,Gpc4,Sele,Cdh11,Ceacam1,Cldn12,Flrt3,Mpzl2,Clstn3,Ptprs,Ajuba,Pcdh20,Acvr1,Lrfn5,Sdk2,Robo1,Bmp2,Plxnb2,Emb,Cdh3,Tenm2,Lgals7,Itgb2,Cdh16,Ntng1,Mdga1,Cldn7,Wnk1,Pcdh18,Kifap3,Pcdh1…
HP_ABNORMAL_ATRIAL_ARRANGEMENT	0.0513155	0.392568	0.549438	1.35573	510	21	Dnai1,Rsph1,Lrrc56,Ofd1,Ccdc40,Dnaaf5,Foxj1,Ccno,Ccdc65,Dnajb13,Dnah1
GOBP_BONE_MINERALIZATION	0.0513949	0.392636	0.432259	1.20163	513	91	Sgms2,Isg15,Omd,Smad3,Fgfr2,Wnt4,Clec3b,Col1a2,Asgr2,Zmpste24,Tgfb1,Slc8a1,Enpp1,Ccr1,Bmp4,Aspn,Wnt11,Phex,Snx10,Kl,Bmpr2,Tmem119,Bmpr1a,Phospho1,Tfap2a,Acvr1,Adgrv1,Bmp2,Ano6,Smpd3,Fgr,Pthlh,Sbno2,Klf10,Ahsg,Bcor,S1pr1,Pth1r
JOHANSSON_GLIOMAGENESIS_BY_PDGFB_UP	0.0514051	0.392636	0.487377	1.28408	513	41	Fos,Cdk1,Cd9,Pbk,Chst11,Spp1,Mki67,Cdc20,Hspa14,Mcm2,Mcam,Rnf213,Pcna,Tmem176b,Plk1,Mcm3,Ppfibp1
GOBP_CELLULAR_HOMEOSTASIS	0.0514949	0.392636	0.364779	1.0835	514	714	S100a9,Drd2,Ccl28,Plcg2,Cartpt,Calb2,Cybb,Pola2,Bdkrb1,C1qtnf3,Slc34a1,Mlxipl,Htr1b,Slc6a9,Lpar6,Kcna5,Tesmin,Slc9a8,Slc12a4,Smad3,Ager,Ptger4,Calca,Xcl1,Myc,Lpar1,Rhag,Cyp7a1,Atp12a,Pole2,Ibtk,Abcg2,Rgn,Cd40,Foxa3,Atp13a5,Alas2,Cftr,Slc12a2,Slc30a7,Agtr1a,Car2,Pold1,Cp,Cxcr3,Slc34a3,Pold2,Mcur1,Slc6a2,Trpc4,Slc12a9,Krit1,Slc30a10,Gipr,Wnt5a,Slc12a8,Htr2c,Th,Npy2r,Slc8a3,Ntsr1,Cldn16,Adm,Prim1,Or…
GOBP_POSITIVE_REGULATION_OF_BROWN_FAT_CELL_DIFFERENTIATION	0.0515179	0.392636	0.596016	1.39536	503	14	Ptgs2,Metrnl,Vstm2a
HP_ABNORMAL_POSTERIOR_SEGMENT_IMAGING	0.0515179	0.392636	0.596062	1.39547	503	14	Gnat2,Prom1,Atf6,Pmm2,Gucy2e,H2-K1,Clcc1
GOCC_CUL3_RING_UBIQUITIN_LIGASE_COMPLEX	0.0516361	0.393241	0.514108	1.31655	515	30	Klhl15,Klhl41,Kctd2,Klhl21,Enc1,Pef1,Klhl13,Klhl40,Klhl2,Klhl7
GOBP_POTASSIUM_ION_TRANSPORT	0.0516948	0.393294	0.402606	1.15442	516	178	Drd2,Gal,Neto1,Kcnh5,Kcna5,Slc9a8,Actn2,Nppa,Slc12a4,Kcnj16,Kcnn3,Kcne4,Abcc9,Fxyd4,Atp12a,Kcnj14,Hcn2,Slc12a2,Slc12a9,Ccdc51,Kcnv1,Slc12a8,Kcnj13,Kcnh2,Fxyd1,Bin1,Atp1a4,Kcne1,Abcb8,Kcnk9,P2ry12,Atp1a1,Slc24a1,Atp1a3,Kcnmb1,Kcnk12,Kcnip1,Slc24a4,Kcnq4,Adora1,Kcnh7,Hcn1,Lrrc26,Atp1b2,Rgs4,Kcnk3,Nedd4l,Kcnj1,Kcnn1,Kcnip4,Kcnj9,Slc9a3,Slc9a6,Ano6,Kcnh3,Kcnh1,Atp4a,Kcnc4,Oxsr1,Kcns3,Kcnq2,Hcn3,Kcnq1…
GOBP_MACROPHAGE_DIFFERENTIATION	0.0517207	0.393294	0.499492	1.29665	516	35	Tlr2,Trib1,Adipoq,Tspan2,Tgfb1,Gata2,Bmp4,Csf1,Nrros,Inhba,Inha
HP_AMENORRHEA	0.0517948	0.393337	0.415461	1.17653	517	131	Ccdc141,Sox10,Nr0b1,Fos,Ar,Papss2,Slc29a3,Esr2,Wnt4,Smchd1,Kiss1r,Wnt7a,Lhx4,Dusp6,Ctdp1,Cdh23,Tbl1x,Fgfr1,Cyp17a1,Cyp19a1,Spry4,Gata4,Rad21,Galt,Sema3a,Flrt3,Hsd17b4,Bmp15,Eif2b4,Polg,Pik3ca,Pof1b,Nr5a1,Robo1,Agpat2,Bmp2,Smc1a,Wt1,Smo,Spidr,Pex1,Tacr3,Kmt2a,Eif2b5,Tkt,Tfr2,Psmd12,Lig4,Cdkn1a,Lmna,Cdon,Fgf17,Foxl2,Fgf8,Trmt10a,Tert,Cdkn2b,Stag3,Smarce1,Eif2b3
GOMF_OXIDOREDUCTASE_ACTIVITY_ACTING_ON_METAL_IONS	0.0518039	0.393337	0.603122	1.39606	503	13	Cp,Mmachc,Cybrd1,Steap4
GOBP_SENSORY_PERCEPTION_OF_MECHANICAL_STIMULUS	0.0518948	0.393675	0.426545	1.19276	518	103	Pkhd1l1,Col1a1,Grap,Mbp,Dcdc2a,Eml2,Th,Tprn,Barhl1,Lrp2,Wfs1,Espn,Cdh23,Ucn,Diaph1,Myh14,Fbxo11,Tbl1x,Chrnb2,Gjb2,Cdc14a,Grm7,Kcnq4,Slc52a3,Atp6v0a4,Slc26a4,Birc5,Spry2,Tfap2a,Ush1c,Pou3f4,Kit,Myo6,Col11a1,Adgrv1,Scn1a,Atp2b2
GOBP_SARCOMERE_ORGANIZATION	0.051926	0.393675	0.508292	1.31014	518	32	Myh3,Actn2,Tnnt1,Prox1,Csrp1,Krt8,Klhl41,Edn1,Akap13,Obscn,Tnnt2,Fhod3,Capn3,Srf,Wdr1,Mylk3,Krt19,Casq1,Ldb3,Six4
GOBP_NEGATIVE_REGULATION_OF_ION_TRANSPORT	0.0520948	0.393957	0.394304	1.14002	520	227	Drd2,Slc43a1,Apod,Cartpt,Fam3d,Htr1b,Slc6a9,Angpt1,Actn2,Npy5r,Bard1,Trh,Sfrp1,Rsad2,Kcne4,Adipoq,Hecw1,Crhbp,Kcnh2,Ntsr1,Hrh3,Dmtn,Srebf1,Kalrn,F2r,Enpp1,Stxbp3,Bin1,Rhbdf1,Kcne1,Inhbb,Tnf,Rrad,Pla2g10,Abcg8,Rab11fip3,Npff,Psmd9,P2ry12,Slc30a1,Prkg2,Os9,Tpr,Syt4,Grm7,Pla2r1,Ada,Ghrl,Agtr2,Adora1,Anxa1,Rhbdf2,Adtrp,Wfdc6a,Rgs4,Rangap1,Fmr1,Rgs2,Nedd4l,Ucp2,Gsk3a,P2ry1,Itgb3,Abca2,Gstm7,Insig1,Par…
GOMF_MONOCARBOXYLIC_ACID_TRANSMEMBRANE_TRANSPORTER_ACTIVITY	0.0520948	0.393957	0.471436	1.26178	520	50	Slc22a13,Slc17a6,Slc16a7,Abcg2,Ceacam2,Mfsd2a,Slc6a13,Slc25a18,Slc27a1,Slc16a3,Slco1c1,Slc26a6,Slc6a11,Ceacam1,Slc25a13,Slco1a5,Slc7a11,Slc16a6,Slc38a7
GOMF_METAL_ION_TRANSMEMBRANE_TRANSPORTER_ACTIVITY	0.0521948	0.393957	0.38204	1.11739	521	338	Slc5a11,Slc18a2,Scn4a,Slc13a3,Slc34a1,Kcnh5,Htr1b,Slc6a9,Slc39a2,Kcna5,Slc9a8,Slc12a4,Kcnj16,Kcnn3,Kcne4,Abcc9,Fxyd4,Atp12a,Kcnj14,Hcn2,Cacng5,Slc12a2,Slc34a3,Slc6a2,Trpc4,Slc12a9,Grin3b,Slc30a10,Panx1,Ccdc51,Kcnv1,Slc12a8,Kcnj13,Kcnh2,Slc8a3,Cldn16,Slc8a1,Slc4a10,Mfsd2a,Slc5a5,Cacng3,Trpv4,Scn4b,Slc39a5,Cacna2d3,Slc4a4,Slc39a8,Atp1a4,Cacna1f,Kcne1,Kcnk9,Slc6a13,Scn3b,Slc40a1,Pkd1,Slc30a1,Atp1a1,…
HP_AVASCULAR_NECROSIS_OF_THE_CAPITAL_FEMORAL_EPIPHYSIS	0.0522056	0.393957	0.573039	1.37594	515	17	Col1a1,Fzd2,Col1a2,Wnt5a,Trpv4,Dvl3
GOMF_G_PROTEIN_BETA_GAMMA_SUBUNIT_COMPLEX_BINDING	0.052235	0.393957	0.587578	1.38892	512	15	Gnat2,Gnai2,Gna12,Gna14,Adora1,Gnaq,Gnas,Gnao1,Gna11
HP_VELOPHARYNGEAL_INSUFFICIENCY	0.052235	0.393957	0.587609	1.38899	512	15	Nek1,Tubb6,Bmp4,Cdh1,Irf6,Sf3b4,Thoc6,Msx1,Dgcr8,Grhl3,Rai1
HP_ADRENAL_HYPERPLASIA	0.052235	0.393957	0.587614	1.389	512	15	Pde8b,Cyp11b1,Cdh23,Prkaca,Cyp17a1,Nr3c1,Star,Armc5,Gnas
GOBP_RESPONSE_TO_MACROPHAGE_COLONY_STIMULATING_FACTOR	0.0522993	0.394148	0.642287	1.41943	496	10	Tlr2,Stap1,Csf1,Tlr4,Pde1b,Csf1r
GOBP_REGULATION_OF_BROWN_FAT_CELL_DIFFERENTIATION	0.0524246	0.3948	0.558831	1.36045	519	19	Ptgs2,Metrnl,Dusp10,Vstm2a,Fto,Rreb1,Sox13
HP_ABNORMAL_CIRCULATING_ANDROGEN_LEVEL	0.0524948	0.395025	0.460829	1.24572	524	58	Cyp11a1,Nr0b1,Wnt4,Kiss1r,B4galnt1,Rbm28,Dusp6,Dmxl2,Pola1,Fgfr1,Cyp17a1,Spry4,Gata4,Nr3c1,Pik3ca,Nr5a1,Wt1,Gnas,Smo,Nfkb2,Trp53,Tacr3,Fgf17,Nr2f2,Fgf8,Tert,Smarce1
Gemma_GSE84302_RNA_sequencing_to_identify_common_targets_for_GSK3_treatment_gsk3.inhibitor_L803.mts_Knockdown_Gsk3b.mouse.glycogen.synthase.kinase.3.beta_60.ug.5.uL.nostril_Up	0.0525947	0.395025	0.469593	1.25882	525	51	Nxnl2,Gpr45,Proser2,Irf2bp1,Cacna2d3,Pan2,Sgk1,Rab27a,Rgr,Slc38a5,Sdhc,Csf2ra,Afg3l1,Plekha4,Sele,Sult2b1,Aoc3,Tead2,Ccne1,Pdgfrl,Mkrn2os,Gtf3c1,Adamtsl5,Fkbp1b,Abhd14b,Hnrnpll,Chrna2,Traf2,Itga2b,Notch4,Zfp580,Tex2,Clip1,Ogg1
GOMF_INWARD_RECTIFIER_POTASSIUM_CHANNEL_ACTIVITY	0.0526051	0.395025	0.553235	1.35666	522	20	Kcnj16,Abcc9,Kcnj14,Kcnj13,Kcnh2,Kcnj1,Kcnj9
GOBP_RESPONSE_TO_AUDITORY_STIMULUS	0.0526103	0.395025	0.572518	1.37469	519	17	Drd2,Neurog1,Tifab,Ucn,Xpa,Shank3,Nrxn2,Cxcl10
GOBP_SECONDARY_HEART_FIELD_SPECIFICATION	0.0527202	0.395448	0.641525	1.41774	500	10	Wnt5a,Bmp4,Lrp2,Wnt11,Mesp1
HP_UROGENITAL_SINUS_ANOMALY	0.0527446	0.395448	0.594959	1.39289	515	14	Cyp11a1,Nr0b1,Gata4,Ppp1r12a,Nr5a1,Wt1
HP_RED_EYE	0.0528947	0.395854	0.448705	1.22575	528	69	Col7a1,Fas,Fgfr2,Stx11,Gsn,Aebp1,Usb1,Srebf1,Ccr1,Ddb2,Mefv,Plg,Lrrc8a,Dkc1,Xpa,Pik3r1,Psmb8,Gjb2,Tlr4,Kat6a,Hlcs,Mab21l1,Erap1,Cr2,Gnas,Mbtps2,Psmb4,B2m,Gjb6
HP_SCARRING	0.0528947	0.395854	0.420284	1.18287	528	115	Cdhr1,Rlbp1,Col7a1,Col1a1,Rpe65,Nppa,Col3a1,Smad3,Krt5,Pde6b,Pde6a,Col1a2,Rp2,Aebp1,Krt14,Prom1,Col5a1,Reep6,Ofd1,Cfi,Rgr,Pola1,Ncapg2,Gjb2,Itgb4,Klhl7,Rho,H2-K1,Dhdds,Tfap2a,Ngly1,Ahi1,Cnga1,Lrat,Snrnp200,Car4,Sh3bp2,Kiz,Abca4,Dhx38,Mbtps2,Ift88,Zfp513,Arl6,Prpf6,Scaper,B4galt7,Flna,Carmil2,Cldn1,Lama3,B3galt6,Prdm5,Mak,Rp9,Tulp1,Plod1,Mertk,Ift140,Topors,Ecm1,Ebp,Slc39a13,Ahr,Bbs2,Plec,Rp1,Tgfb…
GOBP_PHENOL_CONTAINING_COMPOUND_BIOSYNTHETIC_PROCESS	0.0529159	0.395854	0.50214	1.30072	528	34	a,Ddc,Gpr37,Pnmt,Wnt5a,Th,Opn3,Pmel,Tyr,Dao,Agtr2,Slc7a11,Park7,Cdh3,Gch1,Gata3
GOBP_SPECIFICATION_OF_ANIMAL_ORGAN_IDENTITY	0.0531744	0.397496	0.522188	1.32266	530	27	Ar,Fgfr2,Fgf1,Wnt5a,Bmp4,Lrp2,Wnt11,Tbr1,Mesp1,Spry1,Robo1,Bmp2
HP_HYPOTHALAMIC_GONADOTROPIN_RELEASING_HORMONE_DEFICIENCY	0.0532312	0.397595	0.558164	1.35883	527	19	Ccdc141,Sox10,Kiss1r,Dusp6,Fgfr1,Spry4,Sema3a,Flrt3
GOMF_GROWTH_FACTOR_ACTIVITY	0.0532947	0.397595	0.420499	1.18296	532	114	Prok1,Gh,Osgin1,Fgf5,Hgf,Fgf1,Gdf15,Timp1,Reg1,Tgfb1,Tgfa,Bdnf,Fgf4,Fgf3,Inhbe,Bmp4,Inhbb,Hbegf,Csf1,Vegfc,F2,Il11,Grn,Inhba,Endou,Inha,Amh,Nrtn,Fgf2,Bmp5,Bmp15,Cspg5,Il7,Efemp1,Fgf14,Bmp1,Bmp2,Btc,Il2,Vegfb,Jag1,Csf3,Fgf20,Mia,Il12a,Igf2,Fgf17,Ambn,Manf,Fgf8,Osgin2,Ptn,Cxcl12,Il6,Nrg2,Vegfa,Jag2,Igf1,Fgf7,Fgf23,Nenf
HP_LIMB_DYSTONIA	0.0533053	0.397595	0.486415	1.28155	532	41	Slc18a2,Ddc,Vps13c,Gcdh,Th,Six3,Ano3,Tubb4a,Fgfr1,Atp1a3,Cox20,Zic2,Smc1a,Park7,Stag2,Gch1,Sigmar1,Disp1,Cdon,Slc6a3,Fgf8
Gemma_GSE84302_RNA_sequencing_to_identify_common_targets_for_GSK3_treatment_10.ug.5.uL.nostril_siRNA_Knockdown_Gsk3b.mouse.glycogen.synthase.kinase.3.beta_Up	0.0533947	0.397716	0.47401	1.26552	533	48	Nxnl2,Tmem100,Proser2,Sox11,Tes,Cacna2d3,Lrp2,Sgk1,Rab27a,Csf2ra,Afg3l1,Plekha4,Cys1,Sele,Aoc3,Calb1,Ccne1,Copb1,Mkrn2os,Gemin2,Fkbp1b,Abhd14b,Hnrnpll,Sdf2l1,Chrna2,Traf2,Itga2b,Notch4,Zfp280d,Tex2
GOBP_POSITIVE_REGULATION_OF_STRESS_FIBER_ASSEMBLY	0.0534	0.397716	0.481016	1.27484	533	44	Arhgef5,Smad3,Sfrp1,Lpar1,Wnt4,Nrp1,Arhgef10,Sorbs3,Rhoc,Wnt11,Carmil1
GOBP_POSITIVE_REGULATION_OF_VASCULAR_ENDOTHELIAL_GROWTH_FACTOR_PRODUCTION	0.0534926	0.397837	0.542072	1.34414	532	22	Ptgs2,Cyp1b1,C3,Tgfb1
HP_ABNORMALITY_OF_THE_CALF_MUSCULATURE	0.0534947	0.397837	0.466618	1.25388	534	53	Dysf,Sgcg,Mtmr14,Ar,Lims2,Pmp22,Myf6,Itga7,Trpv4,Des,Bin1,Popdc3,Cidec
GOBP_POSITIVE_REGULATION_OF_INFLAMMATORY_RESPONSE	0.0535946	0.397997	0.432252	1.20079	535	90	S100a9,Ptgs2,Tradd,Fabp4,Tlr2,Mmp8,Npy5r,Ptger4,Tnfsf4,Agtr1a,C3,Cebpb,Stap1,Egfr,Wnt5a,Lpl,Ets1,Tnf,Lbp,Tnfrsf11a,Grn,Tlr4,Tnip1,Vamp8,Dhx9
GOBP_REGULATION_OF_RESPONSE_TO_WOUNDING	0.0535946	0.397997	0.415842	1.1756	535	126	Klf4,Enpp4,Cers2,Smad3,Cldn19,Cd9,Wnt4,Phldb2,Slc12a2,Ceacam2,Tspan8,Reg3g,Dmtn,Cldn3,F2r,Spp1,Plg,Wfdc1,Edn1,Hbegf,Tnf,Klk8,F2,Rtn4r,Epha4,Cpb2,Grn,Rtn4rl1,Tfpi,Krt1,Serpinc1,Ceacam1,Serpinb2,Fgg,Vkorc1,Fgf2,Anxa1,Adtrp,Ptprs,Pros1,Rreb1,Ano6,Serping1,Cask,Ocln,Kremen1,Sh2b3,Scarf1,St3gal4
GOBP_INTERLEUKIN_1_PRODUCTION	0.0536946	0.3984	0.452057	1.23036	536	65	Sphk1,Hspb1,Smad3,Ager,Ceacam2,Panx1,Wnt5a,Lpl,Errfi1,F2r,Mefv,Tmem106a,Tnf,Trim16,Tlr4,Tmed10,Egr1,Panx3,Ceacam1,Ghrl,Anxa1,Ifi204,Arrb2,Jak2
HP_RECURRENT_STAPHYLOCOCCAL_INFECTIONS	0.0537667	0.3984	0.594155	1.391	525	14	Cybb,Irak4,Ncf1,Cyba,Pgm3,Ncf2,Lyst,Il17ra,Itgb2
HAY_BONE_MARROW_CD34_POS_GRAN	0.0537667	0.3984	0.593945	1.39051	525	14	Hspb1,Hgf,Vat1,Erlin1,Calr,Star
GOBP_DEVELOPMENTAL_INDUCTION	0.05384	0.398652	0.534495	1.33797	536	24	Ar,Fgf1,Wnt4,Wnt5a,Sall1,Bmp4,Wnt11,Mesp1,Wnt1,Spry1,Robo1,Bmp2,Hipk2,Gata5,Fgf8,Wnt2b,Fzd5
HP_DEHYDRATION	0.0538946	0.398765	0.449298	1.22628	538	68	Cyp11a1,Avpr2,Slc34a1,Nr0b1,Gatm,Cftr,Egfr,Tgfb1,Mmachc,Cyp11b1,Lrrc8a,Hmgcl,Pik3r1,Slc5a1,Itgb4,Clcnka,Sult2b1,Atp6v0a4
HP_MOTOR_APHASIA	0.053983	0.399128	0.640137	1.41468	512	10	Gjb1,Fa2h,Grn
GOBP_RESPONSE_TO_BIOTIC_STIMULUS	0.0541946	0.4004	0.359783	1.07332	541	945	S100a9,Slc22a13,Drd2,Plcg2,Cdc42ep2,Cybb,Bdkrb1,Hspb1,Fabp4,Isg15,Hmcn1,Fos,Tspo,Pstpip1,Bpifb2,Rps6ka3,Tlr2,Cxcl2,Cnp,Dcn,Wfdc2,Slc22a5,Txnip,Ager,Ptger4,Xcl1,Serinc5,Fgfr2,Rsad2,Abcc9,Lalba,Rab7b,Atg10,H2-Eb1,Ifi44,Dusp10,Mov10,Irak4,Gsn,Socs3,Cd40,Trib1,Adipoq,Ncr1,Tnfsf4,Grp,Relb,C3,Reg1,Yes1,Icam2,Cebpb,Stap1,Irf7,Ceacam2,Casp4,Irak2,Krt8,Cd180,Adgrl2,Trim59,Zmpste24,Wnt5a,Lpl,Ccl3,Tgfb1,Upk…
GOMF_SODIUM_CHLORIDE_SYMPORTER_ACTIVITY	0.0543388	0.401173	0.624082	1.40316	520	11	Slc18a2,Slc12a2,Slc6a2
GOBP_PRIMARY_NEURAL_TUBE_FORMATION	0.0543946	0.401202	0.444971	1.21943	543	73	Folr1,Sfrp1,Vasp,Fzd2,Nog,Sfrp2,Wnt5a,Tgfb1,Scrib,Adm,Bmp4,Lrp2,Spint2,Mthfd1l,Vangl2,Prkaca,Dvl3,St14,Bmp5,Lrp6,Rarg,Bcl10,Tead2,Plxnb2,Sec24b,Traf6,Grhl3
GOBP_CENTRIOLE_ASSEMBLY	0.0544218	0.401202	0.495841	1.29062	543	36	Cdk5rap2,Sass6,Ccdc61,Cdk2,Rttn,Cep295nl,Cep135,Cep72,Cep63,C2cd3,Plk2,Cep120,Cep76,Rbm14,Wdr62,Cep44,Mdm1
HP_HYPERINTENSITY_OF_CEREBRAL_WHITE_MATTER_ON_MRI	0.0546382	0.402506	0.511912	1.31093	545	30	Nkx6-2,Cnp,Actl6b,Gm2a,B4galnt1,Mmachc,Pus3
GOBP_NEGATIVE_REGULATION_OF_DENDRITIC_SPINE_DEVELOPMENT	0.05493	0.404361	0.63937	1.41298	521	10	Fstl4,Efna1,Nlgn1,Asap1,Plk2,Ptprs
Neuron_All_Cahoy_JNeuro_2008	0.0549945	0.404543	0.457246	1.23737	549	59	Nts,Slc17a6,Ica1l,Glra2,Gpr88,Cdh8,Mal2,Lpl,Htr2c,Asph,Satb2,Pgm2l1,Syt4,Camk4,Nefm,Rgs4,Calb1,Cck,Tmem130,Hs3st2
GOBP_REGULATION_OF_PLATELET_DERIVED_GROWTH_FACTOR_RECEPTOR_SIGNALING_PATHWAY	0.0550672	0.404547	0.56335	1.36198	544	18	Apod,Adipoq,Ptpn12,Cblb,Ptprj
Gemma_GSE50423_Contextual_fear_conditioning_in_the_mouse_hippocampus_timepoint_24.h_Down	0.0550945	0.404547	0.410884	1.16688	550	142	Adamts1,Fos,Egr4,Egr2,Islr2,Lcat,Arc,Fam83d,Dusp5,Endod1,Nr4a3,Dusp1,Tnfrsf25,Kdm3a,Errfi1,P4ha1,Ksr1,Dok3,Dusp6,Tiparp,Scn3b,Ccdc117,Lurap1l,Adam1a,Junb,Ptprj,Per1,Katna1,Dsp,Spry4,Spns2,Egr1,Prkab2,Ncbp3,Dnaja4,Gpr68,Cspp1,Acrbp,Ctsk,Naa16,Rnf115,Polr1b,Ints6,Foxk1,Patl1,Tfdp2,Lyst,Fam151b,Tsc22d3,Ccnjl,Kcnq2,Ago3,Setd1b,Pcgf6
GeneWeaver_Keeley_2006_GS137377_Upregulated transcriptional response to nonassociative and associative components of classical fear conditioning in the Hippocampus_Up_Top25_byPval	0.0551434	0.404547	0.533459	1.33538	549	24	Fos,Dusp1,Gnai2,Ptprd,Tiparp,Junb,Bmpr2,Egr1,Cplx2,Ddit4,Nsf
GOBP_CELLULAR_RESPONSE_TO_ARSENIC_CONTAINING_SUBSTANCE	0.0551724	0.404547	-0.379373	-1.4121	7	16	Gsto1,Dhx36,Atf4,Ppif,Zfand1,Mknk2,Ddx3x,Zc3h12a,Hsf1,Hmox1,Vcp,Slc38a2,Daxx,Gsto2,Mapk13,Atf3
GOBP_NEURAL_TUBE_FORMATION	0.0551945	0.404547	0.43973	1.2105	551	78	Folr1,Sfrp1,Vasp,Tctn1,Fzd2,Nog,Sox11,Sfrp2,Wnt5a,Tgfb1,Scrib,Adm,Bmp4,Lrp2,Spint2,Mthfd1l,Vangl2,Prkaca,Dvl3,St14,Bmp5,Lrp6,Rarg,Bcl10,Tead2,Plxnb2,Sec24b,Traf6,Grhl3,Ift52,Dlc1,Mthfd1,Cobl,Ift57
GOCC_ANCHORING_JUNCTION	0.0552945	0.404987	0.36661	1.08702	552	639	Hspa1a,Gjb1,Mdc1,Calb2,Gjc2,Hspb1,Hmcn1,Cdc42ep1,Kcna5,Lama1,Actn2,Jup,Cldn19,Apbb1ip,Aif1l,Cd9,Dsg2,Gjb3,Vasp,Mme,Bves,Sapcd2,Fzd2,Steap1,Gsn,Ndrg1,Rhog,Cd2,Cldn11,Phldb2,Sorbs2,Cdh8,Dcaf6,Lims2,Jam3,Yes1,Csrp1,Ceacam2,Egfr,Nrp1,Igsf21,Trpc4,Pdlim4,Krt8,Aoc1,Cnn2,Krit1,Gab1,Panx1,Tes,Ankrd23,Micall2,Mxra8,Scrib,Fxyd1,Cldn16,Arhgap22,Pkp1,Tiam1,Scarf2,Slc8a1,Pip5k1c,Rpl12,Fhl2,Cldn3,Trpv4,Tmem204…
GOBP_MODIFICATION_OF_SYNAPTIC_STRUCTURE	0.055342	0.405043	0.569772	1.3681	546	17	Cttnbp2,Tiam1,Cln3,Dlgap3,Epha4,Wasf3
GOBP_NEGATIVE_REGULATION_OF_FIBROBLAST_GROWTH_FACTOR_RECEPTOR_SIGNALING_PATHWAY	0.0555042	0.405937	0.600532	1.39007	539	13	Wnt4,Wnt5a,Ngfr,Spry4,Fgf2,Spry2,Spry1,Gata3
GOBP_INORGANIC_ANION_TRANSMEMBRANE_TRANSPORT	0.0555944	0.406103	0.42891	1.19491	555	95	Slc34a1,Clcnkb,Gabra6,Slc12a4,Adamts8,Pcyox1,Glra2,Bsnd,Gabrq,Cftr,Slc12a2,Clcn1,Slc12a9,Slc12a8,Fxyd1,Ano3,Slc5a5,Casr,Ttyh2,Clic4,Slc4a1,Gabrg1,Clcnka,Slc26a6,Slc26a4,Clcc1
HP_LEFT_VENTRICULAR_SYSTOLIC_DYSFUNCTION	0.0556069	0.406103	0.600449	1.38988	540	13	Dysf,Sgcg,Zmpste24,Enpp1,Polg2
HP_PRENATAL_MATERNAL_ABNORMALITY	0.0556944	0.406238	0.428085	1.19381	556	97	Cyp11a1,F5,Smad3,Mme,Fdxr,Six3,Dnai1,Mfap5,Cyp11b1,Rsph1,Lrrc56,Ofd1,Cfi,Vangl2,Ccdc40,Dnaaf5,Irf6,Fgfr1,Serpinc1,Cyp19a1,Foxj1,Clcnka,Rnf13,Abcb4,Zic2,Ccno,Ccdc65,Smad4,Dnajb13,Msx1,Cd46,Adgrg6
GOBP_REGULATION_OF_SYNAPTIC_VESICLE_EXOCYTOSIS	0.0557056	0.406238	0.477251	1.26738	556	45	Drd2,Htr1b,Wnt7a,Rims2,Nlgn1,Ppfia2,Adra1a,Cacnb2,Vps18,Cspg5,Fmr1,P2ry1,Syp,Ncs1,Prkcb,Chrna5
GOBP_CELL_CELL_ADHESION_INVOLVED_IN_GASTRULATION	0.0557719	0.406429	0.638881	1.4119	529	10	Klf4,Adipoq,Mbp
GOBP_NEPHRON_MORPHOGENESIS	0.0558944	0.40703	0.460394	1.2433	558	57	Myc,Fgf1,Wnt4,Nog,Kif26b,Sall1,Bmp4,Hoxb7,Wnt11,Pbx1,Pkd1,Lzts2,Wnt1,Wnt6,Fgf2,Agtr2,Adamts16,Ahi1,Smad4,Hes1,Bmp2,Wt1,Smo,Irx2,Hes5,Gata3,Irx3,Tacstd2,Dchs1,Fgf8,Fmn1,Wnt2b,Six4,Vegfa
GOBP_CGMP_METABOLIC_PROCESS	0.0561209	0.408386	0.5997	1.38814	545	13	Npr1,Nppa,Pde10a,Gucy2e,Pde5a,Gucy2c,Nppc
GOBP_INTERLEUKIN_1_BETA_PRODUCTION	0.0561944	0.408403	0.465104	1.24981	561	53	Sphk1,Hspb1,Smad3,Ager,Panx1,Wnt5a,Lpl,Errfi1,F2r,Mefv,Tmem106a,Tnf,Trim16,Tlr4,Egr1,Ghrl,Ifi204,Arrb2,Jak2
GOMF_ASPARTIC_TYPE_PEPTIDASE_ACTIVITY	0.0562037	0.408403	0.574932	1.37148	553	16	Ctse,Pip,Pgc,Psen2,H13,Nrip2,Napsa,Bace2
HP_ABNORMAL_CIRCULATING_RENIN	0.0563565	0.409213	0.555498	1.35234	558	19	Cyp11a1,Avpr2,Cyp11b1,Casr,Hsd11b2,Cyp17a1,Clcnka
GOBP_SECRETION_BY_TISSUE	0.0563959	0.409213	0.527966	1.32739	562	25	Neurog1,Cel,Tifab,Ucn,Chrm1,Agr2,Ada,Aqp5,Vamp8,Adora1
FAN_EMBRYONIC_CTX_BRAIN_NAIVE_LIKE_T_CELL	0.0568943	0.412535	0.419201	1.18054	568	116	Tbc1d10c,Txnip,Myc,Serinc5,Cd7,Rcan3,Id3,Cd2,Cnn2,Tes,Mal,Lsp1,Lrrfip1,Traf3ip3,Isg20,Nsmce1,Ets1,Ltb,Abracl,Pik3ip1,Fxyd5,Psmb8,Add3,H2-K1,Camk4,Prkch,Arhgdib,Mcub,Anxa1,Nosip,Eef1d,Txk,Lef1,Oxnad1,Fam107b,Hpgd,Rsl24d1,Il2rg,Ephx2,Tsc22d3,Satb1,Acap1,Il16,Gstk1,Rgcc,Cxcr4,Sytl1,Cyfip2,Aprt,Tmem123,Smc4,Cd44,Dgka
GOBP_RESPONSE_TO_STEROID_HORMONE	0.0570943	0.413181	0.387978	1.12664	570	260	Nkx2-2,Sox10,Cybb,Nr0b1,Col1a1,Htr1b,Fos,Tspo,Mgarp,Tlr2,Txnip,Ar,Trh,Sfrp1,Dsg2,Esr2,Nr4a3,Adipoq,Car2,Egfr,Safb,Dusp1,Tgfb1,Cpn1,Wbp2,Th,Cdo1,Adm,Tfap4,Kdm3a,Srebf1,Rxrg,Errfi1,Gpr83,Padi2,Spp1,Ddx17,Esrrb,Edn1,Bmp4,Pck2,Sgk1,Tnf,Tat,Ucn,Zfp36l1,Alpl,Igfbp2,Acsbg1,Atp1a1,Idh1,Sparc,Atp1a3,Gjb2,Heyl,Hsd11b2,Per1,Tfpi,Acr,Calr,Arg1,Ucp3,Nr3c1,Star,Zfp36l2,Pcna,Agtr2,Anxa1,Cps1,Adtrp,Anxa3,Vps18,D…
GOMF_GLYCOSAMINOGLYCAN_BINDING	0.0570943	0.413181	0.406352	1.15858	570	156	Postn,Adamts1,Col25a1,Hapln2,Tlr2,Dcn,Sfrp1,Adamts8,Fgfr2,Fgf1,Clec3b,Reg1,Nrp2,Nrp1,Aoc1,Cel,Lpl,Col5a1,Pcolce2,Reg3g,Zg16,Fgf4,Podxl2,Adgrg1,Bmp4,Hbegf,Jchain,Hapln1,Pcsk6,F2,Rtn4r,Fgfr1,Fstl1,Bgn,Rtn4rl1,Serpinc1,Rpl22,Tgfbr3,Cxcl5,Stab2,Fgf2,Serpind1,Fgfr4,Ptprs,Mmp7,Col13a1,Slit1,Zfp146,Col11a1,Cxcl10,Gpnmb,Vit,Adamts15
GOBP_NEGATIVE_REGULATION_OF_REPRODUCTIVE_PROCESS	0.0571057	0.413181	0.486124	1.27792	570	40	Wnt4,Rgn,Timp1,Dusp1,Wnt5a,Fbxo5,Bmp4,Snai1,Calr,Amh,Hyal3,Ada,Arhgdib,Wfdc6a,Stk11,Dmrt1,Nr5a1,Wt1
GOBP_POSITIVE_REGULATION_OF_SECRETION	0.0573943	0.414608	0.389531	1.12991	573	250	Drd2,Nnat,Gal,Npr1,Cartpt,Exph5,C1qtnf3,Tlr2,Trh,Prl,Grp,Cftr,Slc12a2,Rab27b,Egfr,Sox11,Gipr,Tgfb1,Npy2r,Ntsr1,C2cd2l,Gnai2,Gata2,Casr,Spp1,Nlgn1,Edn1,Pck2,Inhbb,Rab3d,Il13,Rab27a,Ucn,Pla2g10,Vegfc,Psmd9,Tnfrsf11a,Acsl4,Ezr,Unc13d,Chrnb2,Cpb2,Tlr4,Inhba,Camk2n1,Tmed10,Tacr2,Inha,Cyp19a1,Syt4,Avp,Hyal3,Pla2r1,Vamp8,Fgg,Creb1,Ghrl,Agtr2,Myrip,Gpr68,Adora1,Adcy8,Smad4,Ptges,Cacnb2,Doc2b,Jak2,Syt10,P…
GOBP_NEGATIVE_REGULATION_OF_LYMPHOCYTE_ACTIVATION	0.0573943	0.414608	0.423814	1.18597	573	104	Gal,Tbc1d10c,Xcl1,Sfrp1,Tnfsf4,Cebpb,Ceacam2,Sox11,Scrib,Mad1l1,Vsir,Lgals3,Bmp4,H2-M3,Cblb,Fcgr2b,Inhba,Fgl2,Inha,Cd80,Foxj1,Arg1,Ceacam1,Jak3,Tnfrsf14,Bank1,Anxa1,Gpnmb,Runx3,Fbxo7,Ido1,Il2,Cd300a,Fgr,Ptpn6,Lgals7,Thoc1,Socs5,Laptm5
GOBP_POSITIVE_REGULATION_OF_OLIGODENDROCYTE_DIFFERENTIATION	0.0575337	0.414608	0.548577	1.34524	571	20	Nkx2-2,Aspa,Tlr2
HP_POSTERIOR_PITUITARY_DYSGENESIS	0.0576671	0.414608	0.554649	1.35027	571	19	Lhx4,Tbx3,Adgrg1,Vangl2,Srpx2,Puf60,Robo1,Dyrk1a,Cdon
GOBP_CELLULAR_SODIUM_ION_HOMEOSTASIS	0.057669	0.414608	0.567506	1.36265	569	17	Atp12a,Slc12a2,Slc8a1,Atp1a4,Atp1a1,Atp1a3,Agtr2,Atp1b2,Nedd4l,Atp4a,Atp4b
HP_ABNORMAL_TOENAIL_MORPHOLOGY	0.0576942	0.414608	0.423286	1.18538	576	105	Gjc2,Tbx4,Col7a1,Kcnn3,Nog,Krt14,Sox11,Zmpste24,Usb1,Wnt7a,Dock6,Evc,Tbx3,Vegfc,Inppl1,Dkc1,Eogt,Traf3ip2,Fgfr1,Gli1,Gjb2,Gpc4,Itgb4,Cstb,Shank3,Msx1,Col11a1,Limk1,Aff4,Bmp2,Cpt2,Wrap53,Kcnh1,Pex1,Il17ra,Wnk1,Gjb6,Smarcc2,Il17rc,Ift52,Rab7,Smarcd1,Dll4,Ppp1cb,Lig4,Dync2li1,Lmna,Wnt10a,Tert,Smarce1,Wdr19,Arid2
HP_ABNORMALITY_OF_FLUID_REGULATION	0.0576942	0.414608	0.37449	1.10202	576	435	Cyp11a1,Avpr2,Plcg2,Scn4a,Gjc2,Slc22a4,Rlbp1,Slc34a1,Fas,Nr0b1,Bmper,Clcnkb,Col1a1,Gatm,Dysf,Abcc9,Slc29a3,Stx11,Gsn,Bsnd,Znhit3,Cftr,Col1a2,Gusb,Smchd1,Sumf1,Col8a2,Egfr,Wnt7a,Col5a1,Tgfb1,Cpn1,Alg9,Bckdha,Gypc,Mmachc,Klhl41,Reep6,Nek1,Cyp11b1,Prss2,Enpp1,Gata2,Polg2,Ccr1,Spp1,Plvap,Mefv,Erbb3,Piga,Lrrc8a,Piezo1,Slc17a5,Rin2,Cars2,Alg1,Cfi,Vegfc,Inppl1,Slc40a1,Lacc1,Hmgcl,Rpl18,Dok7,Slc4a1,Pik3r…
GOBP_INCLUSION_BODY_ASSEMBLY	0.0576943	0.414608	0.561427	1.35733	570	18	Hspa1a,Dnajb1,Dnajb6,Sncaip,Sorl1,Dnaja4
HP_DECREASED_PLASMA_CARNITINE	0.0576943	0.414608	0.561399	1.35727	570	18	Col7a1,Slc34a1,Gatm,Slc22a5,Trmu,Hmgcl
GOBP_INTERLEUKIN_10_PRODUCTION	0.0577115	0.414608	0.48928	1.27994	576	38	Isg15,Tlr2,Mmp8,Ager,Xcl1,Hgf,Tnfsf4,Vsir,Il13,Fcgr2b,Bcl3,Tlr4,Jak3,Cd46,Ido1,Sash3,Cd28,F2rl1,Cd83,Pycard
HP_ABNORMAL_CIRCULATING_HORMONE_LEVEL	0.0577942	0.414614	0.381222	1.11415	577	329	Cyp11a1,Cdhr1,Ccdc141,Sox10,Rlbp1,Nr0b1,Fos,Rpe65,Fam111a,Ar,Pde6b,Slc29a3,Cldn19,Pde6a,Esr2,Ret,Wnt4,Ghr,Cftr,Pde8b,Slc34a3,Rp2,Kiss1r,Prom1,Klhl10,Zmpste24,Cel,Lhx4,B4galnt1,Six3,Tbx2,Zmynd15,Reep6,Cyp11b1,Rbm28,Casr,Pole,Ofd1,Kif1b,Dusp6,Dmxl2,Ctdp1,Cdh23,Rgr,Phex,Tbl1x,Prkaca,Nf1,Sdhc,Pola1,Cidec,Fgfr1,Thra,Kl,Hsd11b2,Pmm2,Cyp17a1,Mrap,Klhl7,Spry4,Gata4,Grm7,Rho,Amh,Nr3c1,Star,Galt,Sema3a,Dhd…
FAN_EMBRYONIC_CTX_EX_4_EXCITATORY_NEURON	0.0577942	0.414614	0.423649	1.18551	577	104	Cpne7,Actn2,Grp,Lims2,Cand2,Igsf21,Prom1,Uaca,Erich3,Slc8a3,Npy1r,Ano3,Lrrc4c,Slc4a10,Serpinb9,Khdrbs2,Elmod1,Pkd1,Slc27a1,Arpp21,Slc26a4,Rnf213,Acadvl,Ahi1,Dab2,Myo6,Csgalnact1,Ppfibp1,Foxk1,Cacna1a,Mst1,Kif1c,Ptprk,Bicdl1,Dlgap2,Dnajb2,Gnb3,Epha7,Cacna1b,Pnck,Stk36,Myo1c,Ptpn13,Cacna1g,Dgkh,Fgf17,Itpr1,Tnk2,Dock9,Mmp17,Cc2d1a,Plxna3,Slc2a13,Jag2,Ntrk3,Cntn3,Plec
GOBP_POSITIVE_REGULATION_OF_EXCITATORY_POSTSYNAPTIC_POTENTIAL	0.0578868	0.414985	0.523507	1.32074	577	26	Neto1,Wnt7a,Rims2,Cux2,Nlgn1,Igsf11,Shank3,Rgs4
GOBP_POST_EMBRYONIC_DEVELOPMENT	0.0579942	0.415461	0.450218	1.22536	579	65	Klf4,Mfap2,Slc18a2,Cela1,Fgfr2,Atf5,Ago2,Chst11,Cyp1a2,Slc4a10,Bmp4,Tiparp,Inppl1,Morc3,Plekha1,Sgpl1,Scube1,Efemp1,Aldh5a1,Gnas,Apob,Zfx,Bcl11b,Gata3,Stk36,Bcl2l11,Myo1e,Itpr1,Nppc,Bak1,Ireb2,Fzd5,Vegfa
GOBP_APPENDAGE_MORPHOGENESIS	0.0581942	0.415745	0.426984	1.19028	581	96	Myh3,Tbx4,Aldh1a2,Rdh10,Fgfr2,Tbc1d32,Nog,Sox11,Wnt7a,Sfrp2,Chst11,Wnt5a,Tbx2,Fras1,Fgf4,Sall1,Tbx3,Bmp4,Pbx1,Aff3,Zfp219,Lrp5,Shox2,C2cd3,Bmpr1a,Tfap2a,Lrp6,Smad4,Msx1,Rarg,Lef1,Reck,Dlx5,Pcsk5,Gnas,Alx3,Mbnl1,Ift52,Rarb,Pbx2,Megf8,Bcl2l11,Fgf8,Fmn1,Tfap2b,Wdpcp,Wdr19,Bak1,Prrx1,Ift140
GOBP_BLOOD_VESSEL_ENDOTHELIAL_CELL_MIGRATION	0.0581942	0.415745	0.428116	1.19202	581	94	Klf4,Ptgs2,Hspb1,Angpt1,Efna1,Stat5a,Jup,Cd40,Kdr,Mmrn2,Nrp1,Sp1,Tgfb1,Gata2,Ets1,Tnf,Vegfc,Nf1,Sh3bp1,Fgfr1,Srpx2,Nus1,Fgf2,Agtr2,Anxa1,Plk2,Adtrp,Pdpk1,Gpld1,Robo1,Angpt4,Srf,Mia3
GOBP_NOSE_DEVELOPMENT	0.0581977	0.415745	0.62085	1.39589	557	11	Rdh10,Prox1,Smchd1,Gng8
HP_ELEVATED_SYSTOLIC_BLOOD_PRESSURE	0.0581977	0.415745	0.620832	1.39585	557	11	Avpr2,Agtr1a,Flt1,Cyp3a11,Ptgis
HP_ABNORMALITIES_OF_PLACENTA_OR_UMBILICAL_CORD	0.0583058	0.416224	0.480053	1.26949	582	43	Dlk1,Mks1,Zmpste24,Scarf2,Plag1,Cfi,Gjb2,Gata6,Flt1,Cdkn2a,Cd46,Adgrg6,Mdm2,Smarcad1,Trp53,F13a1,Ddx6,Itgb2,Myd88,Lmna,Igf2,Ccdc22,Musk,Pigyl,Gle1,Rac2,Tapt1
FAN_EMBRYONIC_CTX_BRAIN_EFFECTOR_T_CELL	0.0583942	0.416384	0.431712	1.19724	583	88	S1pr5,S100a4,Itgal,Tbc1d10c,Txnip,Xcl1,Cd7,Ctsw,Gzma,Lsp1,Ptpn4,Btg1,Cst7,Adgre5,Prf1,H2-K1,Prkch,Tsen54,Il2rb,Cmc1,Txk,Litaf,Klrd1,Arpc5l,Iqgap1,Arid5a,Rassf5,Runx3,Il2rg,Hopx,Sh2d2a,Fgr,Iqgap2,Msn,Acap1,Abi3,Arhgef3,Sytl1,Dok2,Irf1
GOBP_NEGATIVE_REGULATION_OF_ANTIGEN_RECEPTOR_MEDIATED_SIGNALING_PATHWAY	0.0584103	0.416384	0.538938	1.33637	581	22	Ceacam2,Lgals3,Cblb,Fcgr2b,Ezr,Ptprj,Ceacam1,Dgkz,Cd300a,Ptpn6,Phpt1,Laptm5,Plcl2
GOBP_ANTERIOR_POSTERIOR_AXIS_SPECIFICATION	0.0584819	0.416601	0.518983	1.31454	583	27	Neurog1,Wnt5a,Tifab,Tbx3,Bmp4,Aurka,Mesp1,Lrp6,Smad4,Wt1,Srf,Cdx2
HP_HYPOPLASTIC_VERTEBRAL_BODIES	0.0587933	0.41828	0.59776	1.38365	571	13	Slc29a3,Sumf1,Rint1,Inppl1,Tnfrsf11a,Cspp1,Acvr1
GOBP_NEGATIVE_REGULATION_OF_ACTIN_FILAMENT_BUNDLE_ASSEMBLY	0.0588	0.41828	0.526259	1.3231	586	25	Phldb2,Met,Arhgap6,Pik3r1,Pak2,Shank3,Cgnl1,Myoc,Ppfia1,Arap1,Shank1,Tjp1,S1pr1,Dlc1,Tacstd2
GOBP_CELL_FATE_DETERMINATION	0.0589354	0.418949	0.506675	1.30134	588	31	Klf4,Nkx2-2,Prox1,Wnt7a,Tbx2,Gata2,Bmp4,Gata6,Ebf2,Mesp1,Wnt1
GOBP_OLIGOPEPTIDE_TRANSPORT	0.0592126	0.42044	0.60881	1.39087	572	12	Slc13a3,Car2,Slc15a2,Slc26a6,Slc15a3,Slc7a11
HP_VENOUS_INSUFFICIENCY	0.0592296	0.42044	0.5006	1.29323	591	33	Gjc2,Col3a1,Smad3,Slc29a3,Jmjd1c,Aebp1,Piezo1,Vegfc,Clcnka,Kif5a,Gnaq,Pik3ca,Pros1,Rreb1,G6pc3
GOBP_POSITIVE_REGULATION_OF_BLOOD_PRESSURE	0.0593008	0.42044	0.526048	1.32257	591	25	Cartpt,Cyp11b1,Npff,Hsd11b2,Camk2n1,Avp,Adora1,Adra1a,Adrb1,Rarres2,Oxt,Tacr3,Glp1r,Adra2b,Nr2f2,Id2
GOBP_NEGATIVE_REGULATION_OF_BLOOD_CIRCULATION	0.0593109	0.42044	0.560086	1.35409	586	18	Ager,Bin1,Npff,Atp1a1,Agtr2,Adora1,Adra1a,Jak2,Il2,Rnls,Fkbp1b
GOBP_CELLULAR_DEFENSE_RESPONSE	0.0595119	0.42157	0.488247	1.27724	594	38	Adora2b,Ncr1,Dcdc2a,Ncf1,Lsp1,H2-M3,Lbp,Lgals3bp,Prf1,Ncf2,Vezf1,Rela,Bcl10,Cd5l
GOBP_NEGATIVE_REGULATION_OF_PROTEIN_AUTOPHOSPHORYLATION	0.0595601	0.421618	0.634726	1.40272	565	10	Adipoq,Mvp,Errfi1,Enpp1,Gfra2
HP_SPARSE_BODY_HAIR	0.059606	0.421648	0.480889	1.26969	595	42	Krt71,Lpar6,Jup,Kiss1r,Apcdd1,Dusp6,Krt25,Fgfr1,Itgb4,Cyp17a1,Spry4,Fmr1,Cdh3,Traf6,Itgb6,Tacr3,Ahsg,Cldn1,Lama3,Lmna,Fgf17,Wnt10a,Fgf8
HP_MILD_SHORT_STATURE	0.0597184	0.421978	0.596537	1.38082	580	13	Col1a1,Chst11,Evc,Rttn,Dock3,Cant1
HP_ABNORMAL_ANTERIOR_CHAMBER_MORPHOLOGY	0.0597358	0.421978	0.506394	1.30062	596	31	Cyp1b1,Foxc1,Col8a2,Adamts10,Pik3r1,Fgfr1,Lrp5,Klhl7,Pax6,Myoc,Colec11,Pitx2,Elmo2,B3glct,Jag1,Ltbp2,Loxl1,Pigyl
GOBP_MICROTUBULE_ORGANIZING_CENTER_LOCALIZATION	0.0599859	0.423062	0.553074	1.34644	594	19	Ccdc141,Nde1,Ezr,Aurka,Dlgap5,Tbccd1,Nubp1
GOBP_ENDODERM_FORMATION	0.060006	0.423062	0.48227	1.27063	599	41	Col7a1,Mmp8,Dusp5,Lamb1,Nog,Leo1,Dusp1,Col5a1,Itga7,Col8a1,Inhba,Gata6,Mesp1
GOBP_POST_EMBRYONIC_ANIMAL_ORGAN_DEVELOPMENT	0.0600393	0.423062	0.608056	1.38915	580	12	Klf4,Mfap2,Efemp1,Bcl11b,Bcl2l11,Myo1e,Bak1,Fzd5,Vegfa
GOBP_PHOTOTRANSDUCTION_VISIBLE_LIGHT	0.0600561	0.423062	0.530098	1.32696	598	24	Pde6b,Pde6a,Grk4,Fntb,Fnta,Gucy2e,Rho,Grk1,Gnaq,Cnga1,Abca4,Gna11,Guca1a
GOBP_REGULATION_OF_MACROPHAGE_CHEMOTAXIS	0.0602203	0.423893	0.559436	1.35252	595	18	Stap1,Csf1,Mapk3,Cmklr1,Ccl5,Rarres2,C3ar1,Mst1,Csf1r
HP_ABNORMALITY_OF_THE_TESTIS_SIZE	0.060294	0.423893	0.415108	1.17161	602	122	Cyp11a1,Ccdc141,Sox10,Nr0b1,Fam111a,Slc29a3,Cftr,Kiss1r,Klhl10,Lhx4,Zmynd15,Fancd2,Ddb2,Dusp6,Dmxl2,Ctdp1,Satb2,Dkc1,Xpa,Nf1,Pola1,Fgfr1,Pmm2,Cyp17a1,Cyp19a1,Ube2t,Spry4,Gata4,Sema3a,Flrt3,Taf4b,Fanca,Fmr1,Fance,Nr5a1,Wt1,Rbmx,Gnas,Tacr3,Mbtps2,Fancl,Dnajc19,Palb2,Phf6,Arl6
GOBP_RENAL_SYSTEM_PROCESS_INVOLVED_IN_REGULATION_OF_SYSTEMIC_ARTERIAL_BLOOD_PRESSURE	0.0602995	0.423893	0.565291	1.35734	595	17	Agtr1a,Cyp11b1,F2r,Cyp4f14,Hsd11b2,Ptpro,Agtr2,Adora1,Pcsk5
GOMF_METALLOENDOPEPTIDASE_INHIBITOR_ACTIVITY	0.0604526	0.424672	0.607214	1.38723	584	12	Fetub,Wfikkn1,Timp1,Reck
GOMF_ALCOHOL_BINDING	0.060494	0.424672	0.443525	1.21365	604	71	Apod,Rlbp1,Tspo,Rbp7,Rbp1,Trpc4,Prom1,Osbpl8,Stard5,Erlin1,Adap2,Scarb2,Sult2b1,Apoa4,Adh7,Trpc3,Star,Adap1,Rbp2,Gramd1b,Stard3nl,Rph3a,Lrat,Syp,Prom2,Trpc5,Soat1,Adh4,Sidt1
DESCARTES_MAIN_FETAL_LIMBIC_SYSTEM_NEURONS	0.0608198	0.426369	0.588402	1.37754	594	14	Nts,Bdnf,Ptpn3,Hsd11b2,Crtac1
DESCARTES_FETAL_CEREBRUM_LIMBIC_SYSTEM_NEURONS	0.0608198	0.426369	0.588402	1.37754	594	14	Nts,Bdnf,Ptpn3,Hsd11b2,Crtac1
GOBP_REGULATION_OF_CELL_MATRIX_ADHESION	0.0610939	0.427995	0.426735	1.18885	610	95	Ccl28,Apod,Postn,Smad3,Jup,Sfrp1,Onecut1,Ddr1,Wnt4,Kdr,Phldb2,Nrp1,Dmtn,Dapk3,Arhgap6,Onecut2,Rin2,Csf1,Pik3r1,Nf1,Ptprj,Cdkn2a,Rras,Myoc,Cdk6,Iqgap1,Limch1,Mink1,Tek,Cask,Epha3
HP_ABNORMALITY_OF_THE_TEMPOROMANDIBULAR_JOINT	0.0611386	0.428012	0.632989	1.39888	580	10	Col1a1,Zmpste24,Col5a1,Edn1
GOBP_EPITHELIAL_CELL_APOPTOTIC_PROCESS	0.0611939	0.428104	0.431856	1.19598	611	86	Angpt1,Gsn,Cd40,Kdr,Ecscr,Krt8,Krit1,Six3,E2f2,Cd248,Gata2,Tnip2,Wfs1,H2-M3,Il13,Tnf,Zfp36l1,Tia1,Bok,Bmpr2,Pla2r1,Fgg,E2f1,Arrb2,Pdpk1,Bid,Jak2,Nupr1,Dab2ip,Ano6,Tek,Tcf7l2
HP_ABNORMAL_SCLERA_MORPHOLOGY	0.0612939	0.428243	0.436533	1.20282	612	79	Col1a1,Col3a1,Slc29a3,Fzd2,Ghr,Col1a2,Wnt5a,Col5a1,Enpp1,Sall1,Inppl1,Alpl,Pus3,Fgfr1,Psmb8,Cant1,Dvl3,Lrp5,Clcnka,Wnt1,Ctsk,Prss56,Chst3,Bmp1,Serpinh1,Ppp1r15b,Mbtps2,Hadha,Prmt7,B4galt7,Fkbp10,B3galt6,Igf2,Prdm5,Sec24d,Nxn,Trmt10a,Plod1,Wasf1,Pten,Arl2
HP_PROLONGED_BLEEDING_TIME	0.0613245	0.428243	0.494756	1.28435	612	35	F5,Col1a1,Col5a1,Gfi1b,Gata2,Rin2,Nf1,F2,Itgb4,Calr,Jak2,Itgb3,Tek,Trp53,Sh2b3,Hps1,Dll4,Ap3b1,Hps6,Nbeal2,Gp9,Itga2b,Map2k2,Wipf1,Plec
HP_ABNORMAL_CSF_PROTEIN_LEVEL	0.0613675	0.428243	0.511017	1.30443	612	29	Gfap,Egr2,Slc12a2,Sumf1,Pmp22,Prf1,Galc,Ngly1,Traf3,Unc93b1,Polg,Scn1a,Cacna1a,Ocln
HP_ELEVATED_URINARY_CARBOXYLIC_ACID	0.0613827	0.428243	0.606677	1.386	593	12	Hpd,Ret,Kif1b,Tat,Aldh5a1
GOBP_LYSOSOMAL_PROTEIN_CATABOLIC_PROCESS	0.061486	0.428275	0.606469	1.38553	594	12	Ldlr,Cln3,Lrp2,Lamp2,Laptm4b,Mgat3
GOBP_CARDIAC_MUSCLE_CELL_CONTRACTION	0.0615938	0.428275	0.456437	1.23385	615	58	Kcna5,Jup,Kcne4,Dsg2,Gsn,Kcnh2,Scn4b,Bin1,Kcne1,Scn3b,Gjc1,Atp1a1,Dsp,Gata4,Adora1,Cacnb2,Nedd4l,Pik3ca,Snta1,Scn1a
HP_VERTEBRAL_HYPOPLASIA	0.061659	0.428275	0.54162	1.33644	613	21	Slc29a3,Sumf1,Trpv4,Rint1,Inppl1,Tnfrsf11a,Cspp1,Acvr1,Col11a1
GOBP_RESPONSE_TO_ABIOTIC_STIMULUS	0.0616938	0.428275	0.35839	1.06925	616	950	Hspa1a,Ptgs2,Drd2,Postn,Neto1,Cybb,Bdkrb1,Fas,Dnajb1,Col1a1,Htr1b,Fos,Tspo,Rpe65,Kcna5,Mgarp,Metrnl,Tlr2,Dcn,Nppa,Rcsd1,Chek1,Col3a1,Smad3,Ak4,Gnat2,Txnip,Ager,Ptger4,Per2,Myc,Trh,Jup,Pde6b,Sfrp1,Lpar1,Mag,Plekhb1,Pde6a,Fgf1,Mme,Gpr88,Neurog1,Gsn,Ndrg1,Cd40,Adipoq,Alas2,Relb,Slc12a2,Cdh8,Car2,Pold1,Timp1,Reg1,Ier5,Krt14,Egfr,Scel,Krt8,Cnn2,Eif4ebp1,Map7,Zmpste24,Insrr,Dusp1,Sfrp2,Pbk,Lpl,Ankrd23,…
GOBP_REGULATION_OF_LIPID_KINASE_ACTIVITY	0.0616938	0.428275	0.463967	1.24537	616	52	Klf4,Epha8,Socs3,Tgfb1,Socs2,Wdr91,Pik3ip1,P2ry12,Atg14,Pik3r1,F2,Flt1,Fgf2,Rbl1,Kit,Dab2ip,Tek,Dgkz,Fgr,Socs7,Socs5
FAN_EMBRYONIC_CTX_BRAIN_ENDOTHELIAL_2	0.0616938	0.428275	0.388472	1.12684	616	250	Ppp1r14a,Apod,Pde7b,Cdc42ep1,Dcn,Col3a1,Adora2b,Papss2,Pde8a,Kcne4,Rftn1,Abcc9,Ccdc3,Cd9,Lamb1,Slc12a2,Col1a2,Pde8b,Timp1,P2ry14,Aebp1,Rbp1,Pmp22,Uaca,Myof,Tbx2,Foxs1,Dock6,Aass,Cd248,F2r,Tmem204,Arhgap42,Lima1,Cnn3,Rhoc,Rapgef4,Gjc1,Zic1,Nid2,Lurap1l,Rgs5,Sparc,Fstl1,Bgn,Heyl,Lgals3bp,Unc5b,Tfpi,Vim,Cdh11,Ada,Mcam,Ctnnbl1,Frmd6,Lzts1,Sgpl1,Anxa2,Fbln1,Atp1b2,Ppp1r12a,Myo6,Cyth3,Amotl1,Ifitm3,Arh…
GOBP_ADAPTATION_OF_SIGNALING_PATHWAY	0.0616998	0.428275	0.551954	1.34371	611	19	Drd2,Htr1b,Gipr,Adm,Grk4
GOBP_CYCLOOXYGENASE_PATHWAY	0.0618752	0.428275	0.632185	1.3971	587	10	Ptgs2,Tbxas1,Ptgs1,Ptgis,Ptges
GOBP_RESPONSE_TO_UV_A	0.0618752	0.428275	0.63211	1.39694	587	10	Mme,Timp1,Egfr,Opn3,Mmp3
HP_ABNORMALITY_OF_LENS_SHAPE	0.0618752	0.428275	0.632186	1.3971	587	10	Rlbp1,Col4a4,Col4a6,Rho
GOBP_REGULATION_OF_NEUROTRANSMITTER_LEVELS	0.0618938	0.428275	0.399957	1.1462	618	176	Drd2,Sncg,Slc18a2,Slc22a2,Slc18a3,Htr1b,Cplx3,Per2,Stx11,Stx2,Slc6a2,Wnt7a,Rims2,Th,Hrh3,Pip5k1c,Grm4,Stxbp3,Nlgn1,Cln3,Stxbp2,Ppfia2,Slc30a1,Syt8,Zfp219,Tacr2,Syt4,Sncaip,Slc6a11,Trim9,Nrxn2,Ppfia1,Syt6,Adra1a,Cacnb2,Camk2a,Rph3a,Vps18,Cspg5,Fmr1,Doc2b,P2ry1,Cplx1,Itgb3,Aldh5a1,Syp,Kmo,Park7,Ncs1,Syt11,Pde1b,Cask,Prkcb,Cplx2,Chrna5,Rab3b,Unc13c
GOBP_NEGATIVE_REGULATION_OF_VASCULATURE_DEVELOPMENT	0.0618938	0.428275	0.429981	1.19244	618	88	Klf4,Adamts1,Npr1,Dcn,Hhex,Prl,Klf2,Emilin1,Wnt4,Slc12a2,Foxc1,Ecscr,Krit1,Epn1,E2f2,H2-M3,Tnf,Sema6a,Sparc,Klk1b1,Foxo4,Ghrl,Spry2,Adamts9,Plk2,Cxcl10,Tnmd,Adgrb3,Dab2ip,Angpt4,Tek,Klk1b3,Stab1,Rgcc,Gpr4,Klk1b21,Klk1b5,Klk1b11,Atf2,Ptprm,Klk1,Ptn,Naxe,Vash1,Cldn5,Epha2,Rock1,Klk1b4,Gtf2i,Alox5,Klk1b16,Stat1,Pparg,Fasl,Klk1b8
GOBP_REGULATION_OF_MICROGLIAL_CELL_ACTIVATION	0.0619796	0.428576	0.594784	1.37676	602	13	Sphk1,Mmp8,Ldlr,Stap1,Cst7,Grn,Nr1d1,Syt11
GOBP_MUSCLE_CELL_DIFFERENTIATION	0.0622938	0.430455	0.386862	1.12327	622	259	Igfbp5,Myh3,Dysf,Actn2,Fgfr2,Cd9,Tnnt1,Bves,Wnt4,Wfikkn1,Sorbs2,Gdf15,Prox1,Csrp1,Krt8,Tcf23,Myf6,Zmpste24,Stac3,Myof,Tgfb1,Cth,Adm,Tbx2,Klhl41,Slc8a1,Fhl2,Tmem204,Bdnf,Wnt5b,Bin1,Tbx3,Cacybp,Edn1,Bmp4,Akap13,Ctdp1,Obscn,Mef2a,Pld3,Popdc3,Tnnt2,Dnmt1,Fbxo22,Klhl40,Gata6,Tarbp2,Nfatc1,Calr,Epc1,Klf5,Neb,Gata4,Tmem119,Mesp1,Wnt1,Foxo4,Shox2,Agtr2,Cd53,Mamstr,Arrb2,Smad4,Adra1a,Msx1,Rgs4,Kit,Acvr1,A…
GOBP_BASIC_AMINO_ACID_TRANSPORT	0.0624173	0.430769	0.57918	1.36906	612	15	Slc22a2,Slc3a1,Cln3,Slc38a3,Arg1,Slc7a1,Slc7a7,Slc7a4,Slc7a6
HP_FUSED_CERVICAL_VERTEBRAE	0.0624241	0.430769	0.564028	1.3543	616	17	Myh3,Fgfr2,Nog,Enpp1,Meox1,Chrng,Puf60,Acvr1,Aff4
GOBP_NEUTRAL_LIPID_CATABOLIC_PROCESS	0.0626188	0.431818	0.49691	1.28717	625	34	Fabp4,Fabp6,Fabp7,Lpl,Pnpla1,Pnpla3,Lypla2,Plin5,Apoa4,Fabp9,Sorl1,Cps1,Gpld1,Abhd6,Aadac,Apob,Abhd2
GOBP_RESPONSE_TO_RADIATION	0.0626937	0.432042	0.379687	1.11038	626	337	Drd2,Neto1,Fos,Rpe65,Chek1,Col3a1,Gnat2,Per2,Myc,Pde6b,Sfrp1,Plekhb1,Pde6a,Mme,Gpr88,Pold1,Timp1,Krt14,Egfr,Zmpste24,Dusp1,Sfrp2,Pbk,Th,Opn3,Reep6,Slc4a10,Fancd2,Rcvrn,Ddb2,Cirbp,Meis2,Grk4,Cacna1f,Cdc25a,Net1,Fbxl12,Ino80,Fntb,Hrh1,Rgr,Opn4,Rhob,Tnfrsf11a,Xpa,Pik3r1,Cep250,Nf1,Ccdc66,Slc24a1,Bcl3,Fnta,Tyr,Chrnb2,Casp9,Usp2,Aen,Per1,Gucy2e,Fbxo4,Lrp5,Ruvbl2,Rho,Egr1,Hyal3,Nphp1,Polk,Trpc3,Jun,Sta…
HP_ABNORMALITY_OF_THE_TALUS	0.0628063	0.432185	0.480598	1.26622	627	41	Myh3,Fgfr2,Slc29a3,Zmpste24,Psat1,Phex,Dok7,Chrng,Puf60,Tnni2,Ccdc8,Smpd4,Emg1,Pex1,Flna,Lmna,Musk,Ercc5,Gle1
GOBP_COCHLEA_MORPHOGENESIS	0.0628246	0.432185	0.578739	1.36802	616	15	Fzd2,Neurog1,Wnt5a,Tifab,Pou3f4,Grhl3
GOBP_POSITIVE_REGULATION_OF_GROWTH	0.0628937	0.432185	0.394078	1.13541	628	204	S100a9,Drd2,Gh,Sphk1,Erbb4,Rps6ka3,Islr2,Sfrp1,Fgfr2,Rftn1,Ghr,Igfbp1,Prox1,Reg1,Egfr,Nrp1,Sfrp2,Rims2,Tbx2,Foxs1,Mfsd2a,Prss2,Bdnf,Edn1,Wfs1,Hbegf,Ino80,Ucn,Csf1,Pou3f2,Ezr,F2,Gli1,Sfn,Bmpr2,Cpne9,Agr2,Gata6,Lpar3,Syt4,Cpne5,Avp,Sema4d,Tgfbr3,Creb1,Lgi1,Fgf2,Ghrl,Bmpr1a,Exosc9,Cpne6,Mtm1,N6amt1,Nedd4l,Il7,Limk1,Capn3,Dbnl,Wt1,Il2,Trpc5,Smo,Srf,Acacb,Syt17,Rnd2,Sash3,Rnf157,Exosc2,Cxcr4,Prkdc,Dnp…
GOBP_REGULATION_OF_MACROPHAGE_ACTIVATION	0.0629063	0.432185	0.480549	1.26609	628	41	Sphk1,Mmp8,Ldlr,Stap1,Wnt5a,Tnip2,Il13,Pla2g10,Cst7,Lbp,Fcgr2b,Grn,Tlr4,Nr1d1,Adgrf5,Lrfn5,Syt11
GOBP_REGULATION_OF_BILE_ACID_METABOLIC_PROCESS	0.0629275	0.432185	0.631393	1.39535	597	10	Cyp7a1,Prox1,Star,Fgfr4,Kit,Nr1d1
GOCC_CLATHRIN_COATED_VESICLE_MEMBRANE	0.0630937	0.433033	0.428607	1.19067	630	90	Avpr2,Slc18a2,Slc18a3,Ldlr,Cd9,H2-Eb1,Fzd2,Cftr,Rassf9,Egfr,Wnt5a,Epn1,H2-Aa,Reep6,H2-Ea,Tgfa,Lrp2,Hbegf,Fcgr1,Scarb2,Avp,Vamp8,Adcy8,Ap1m2,Dab2,Myo6,Dbnl,Btc,Syt11,Vamp3,Apob
GOBP_RESPONSE_TO_RETINOIC_ACID	0.0632937	0.433806	0.437281	1.20256	632	77	Klf4,Col1a1,Aldh1a2,Zfp105,Fgfr2,Gjb3,Ret,Hsd17b2,Dusp1,Wnt5a,Srebf1,Rxrg,Wnt5b,Tnc,Wnt11,Rorb,Trim16,Igfbp2,Gjb2,Gata6,Wnt6,Creb1,Ptges,Lrat,Rarg,Tead2,Oxt,Epha3,Gdap2
GOBP_POSITIVE_REGULATION_OF_T_CELL_MEDIATED_CYTOTOXICITY	0.0633053	0.433806	0.569329	1.35811	623	16	Slc22a13,Xcl1,H2-Ea,H2-M3,H2-K1,Azgp1
GOBP_VASCULAR_ASSOCIATED_SMOOTH_MUSCLE_CELL_MIGRATION	0.0633347	0.433806	0.563074	1.35201	625	17	Igfbp5,Adamts1,Nr4a3,Adipoq,Dock5,Dock4
GOBP_NEGATIVE_REGULATION_OF_EPITHELIAL_CELL_PROLIFERATION	0.0634937	0.434451	0.424098	1.18337	634	98	Ar,Sfrp1,Fgfr2,Prl,Dusp10,Rgn,Lims2,Ceacam2,Krit1,Sfrp2,Wnt5a,Tgfb1,Ift74,Wfdc1,Bmp4,Tnf,Nf1,Sparc,Cpb2,Ngfr,Sfn,Flt1,Tgfbr3,Ceacam1,Ghrl,Cdk6,Stk11,Tnmd,Slurp1,Robo1,Runx3,Nupr1,Dab2ip,Cask,Ptprk,Aqp11,Pdcd10,B2m,Gata3,Rgcc,Ift52,Dll4,Ift57,Il12a,Ift80,Atf2,Nr2f2,Ptprm,Aimp1,Cdkn2b,Ptn,Vash1,Pten,Xdh,Sox2,Tinf2,Cav2,Alox5,Mtss1
GOMF_MODIFIED_AMINO_ACID_TRANSMEMBRANE_TRANSPORTER_ACTIVITY	0.0635145	0.434451	0.550881	1.3411	629	19	Slc13a3,Slc22a4,Slc22a5,Slc3a1,Slc19a2,Slc6a13,Slc7a11,Slc6a8,Slc46a1,Slc16a12,Slc1a4
HP_ABNORMALITY_OF_THE_AMNIOTIC_FLUID	0.0636936	0.435383	0.384879	1.11938	636	274	Avpr2,Myh3,Slc18a3,Flvcr2,Bmper,Clcnkb,Dlk1,Mtmr14,Ret,Mks1,Wnt4,Bsnd,Agtr1a,Jmjd1c,Myf6,Zmpste24,Psat1,Alg9,Dock6,Itga7,Klhl41,Hnf1b,Fancd2,Bnc2,Enpp1,Plvap,Erbb3,Bin1,Piga,Piezo1,Plag1,Cep290,Spint2,Alg1,Inppl1,Alpl,Vangl2,Pbx1,Donson,Dok7,Pcgf2,Irf6,Zbtb42,Gpc4,Chrng,Itgb4,Pmm2,Klhl40,Gata6,Ube2t,Clcnka,Klhl7,Neb,Grm7,Ttc7,Puf60,Tsen54,Abcb4,Chrnd,Exosc9,Cspp1,Hsd17b4,Fanca,Fxr1,Msx1,Col13a1,M…
GOMF_VOLTAGE_GATED_POTASSIUM_CHANNEL_ACTIVITY_INVOLVED_IN_CARDIAC_MUSCLE_CELL_ACTION_POTENTIAL_REPOLARIZATION	0.0638298	0.43602	0.593601	1.37403	620	13	Kcna5,Kcne4,Kcnh2,Kcne1
HP_ABNORMALITY_OF_THE_URETHRA	0.0638936	0.436162	0.385057	1.11941	638	270	Cyp11a1,Cdca7,Col7a1,Nr0b1,Mlxipl,Col3a1,Ar,Zic3,Fgfr2,Fzd2,Mks1,Wnt4,Smchd1,Foxc1,Jmjd1c,Zmpste24,Usb1,Wnt7a,Wnt5a,Klhl41,Hnf1b,Evc,Fancd2,Fras1,Bnc2,Bdnf,Rttn,Pole,Arl6ip6,Sall1,Plag1,Bmp4,Rin2,Cep290,Dkc1,Rpl18,Pola1,Fgfr1,Gli1,Gpc4,Dvl3,Chrng,Itgb4,Cyp17a1,Klhl40,Ube2t,Pex26,Neb,Gata4,Cdh11,Puf60,Pax6,Gatad2b,Rad21,Star,C2cd3,Cspp1,Colec11,Thoc6,Ccdc8,Tfap2a,Fanca,Smad4,Tmem63a,Pnpla6,Ppp1r12…
GOBP_NEGATIVE_REGULATION_OF_T_CELL_RECEPTOR_SIGNALING_PATHWAY	0.0641169	0.43674	0.568445	1.35601	631	16	Ceacam2,Lgals3,Cblb,Ezr,Ptprj,Ceacam1,Dgkz,Ptpn6,Phpt1,Laptm5
Gemma_GSE81672_Ketamine_and_Imipramine_Reverse_Transcriptional_Signatures_of_Susceptibility_and_Induce_Resilience-Specific_Gene_Expression_Profiles_HC_treatment_ketamine_Up	0.0641192	0.43674	0.495973	1.28474	640	34	Slc17a6,Cplx3,Rasd2,Rab37,Tnnt1,Sfrp5,Vipr2,Rnf152,Zic1,Cpne9,Tbr1,Shox2,Foxp2,Fxyd7,Adamts15,Tcf7l2,Sox13
GOBP_NEGATIVE_REGULATION_OF_FATTY_ACID_BIOSYNTHETIC_PROCESS	0.0641427	0.43674	0.614968	1.38266	614	11	Cyp7a1,Ceacam2,Erlin1,Ceacam1,Acadvl,Insig1,Acadl,Wdtc1
HP_MALE_PSEUDOHERMAPHRODITISM	0.064177	0.43674	0.512701	1.30357	640	28	Cyp11a1,Nr0b1,Ar,Mks1,Cep290,Cyp17a1,Amh,Cspp1,Tmem67,Dmrt1,Nr5a1,Wt1
GOBP_RHO_PROTEIN_SIGNAL_TRANSDUCTION	0.0641936	0.43674	0.422419	1.18122	641	103	Abra,Cdc42ep2,Lpar6,Cdc42ep1,Col3a1,Lpar1,Rhog,Agtr1a,Col1a2,Nrp1,Arhgef10,Myo9b,Met,F2r,Arhgap42,Arhgap6,Adgrg1,Akap13,Net1,F2rl3,Rhob,Eps8l1,Gna12,Cdc42ep3,Rtn4r,Ngfr,Stard8,Rasgrf2,Arhgdib,Myoc,Adra1a,Limk1,Arhgef12,Robo1
LEIN_MIDBRAIN_MARKERS	0.0642936	0.437127	0.449972	1.22132	642	62	Slc17a6,Ddc,Phlda3,Hjurp,Cers2,Dlk1,Endod1,Glra2,Gabrq,Qdpr,Pcolce2,Htr2c,Slc8a3,Bnc2,Carmil3,Slc4a2,Amigo2,Zfhx4
GOBP_VASCULAR_ENDOTHELIAL_GROWTH_FACTOR_PRODUCTION	0.0643901	0.437491	0.514817	1.30399	642	27	Ptgs2,Cyp1b1,C3,Tgfb1,Adgrg1,Tnf,Gata4
GOCC_ACTIN_BASED_CELL_PROJECTION	0.0644936	0.4379	0.403318	1.15143	644	160	Pkhd1l1,Ermn,Calb2,Tbc1d10c,Cdhr5,Angpt1,Cnp,Myo1d,Actn2,Vasp,Car2,Jam3,Icam2,Ceacam2,Prom1,Tgfb1,Tprn,Trpv4,Cdhr2,Nlgn1,Clic4,Espn,H2-M3,Cdh23,Rhoc,Inppl1,Dcxr,Ezr,Slc7a5,Epha4,Cd302,Dock4,Cdc14a,Ceacam1,Fxr2,Aqp5,Fxr1,Ush1c,Mtm1,Aoc3,Fmr1,Myo6,Twf1,Calb1,Myo10,Adgrv1,Itgb3,Abi1,Prom2,Pdzk1,Actg2,Tek,Tenm2,Iqgap2,Msn
GOBP_NEGATIVE_REGULATION_OF_TRANSLATIONAL_INITIATION	0.0646574	0.438546	0.577094	1.36413	634	15	Ago2,Eif4ebp1,Tpr,Bank1,Fmr1
DURANTE_ADULT_OLFACTORY_NEUROEPITHELIUM_B_CELLS	0.0646751	0.438546	0.544077	1.3342	642	20	H2-Aa,H2-Ea,Ltb,Cd37,Birc3,Nfkbid,Irf8,Bank1,Cd53,Laptm5,Cxcr4,Cd83,Ms4a1
GOBP_PROTEIN_CATABOLIC_PROCESS_IN_THE_VACUOLE	0.064827	0.439282	0.568057	1.35508	638	16	Ldlr,Cpa2,Cln3,Lrp2,Lamp2,Laptm4b,Mgat3
Gemma_GSE95740_Environmental_enrichment_increases_transcriptional_and_epigenetic_differentiation_between_mouse_dorsal_and_ventral_dentate_gyrus_neurons_treatment_enriched.environment_Up	0.0649935	0.439799	0.449655	1.22046	649	62	Arl4d,Fos,Egr2,Arc,Klf2,Gadd45b,Grp,Crhbp,Dusp1,B4galnt1,Npas2,Gpr83,Net1,Sgk1,Slc38a5,Junb,Klhl40,Gimap6,Mchr1,Fosl2,Penk,Rgs4,Gpnmb,Drd1,Nefl,Card14,Mylk3,Batf3,Syt12,Sik1,Gucy2g,Plpp4,Fosb,Acer2
HP_HYPOKALEMIC_ALKALOSIS	0.0650321	0.439799	0.629742	1.3917	617	10	Clcnkb,Bsnd,Hsd11b2,Cyp17a1,Clcnka,Kcnj1
HP_SUBCORTICAL_CEREBRAL_ATROPHY	0.0650546	0.439799	0.561919	1.34924	642	17	Gcdh,Hnf1b,Espn,Cdh23,Fgfr1,Ush1c,Adgrv1,Ehmt1,Mbtps2
GOBP_EPITHELIAL_CELL_FATE_COMMITMENT	0.065166	0.439799	0.59257	1.37164	633	13	Nkx2-2,Esrp1,Prox1,Nrp1
GOBP_CHROMATIN_MEDIATED_MAINTENANCE_OF_TRANSCRIPTION	0.0651856	0.439799	0.614322	1.38121	624	11	Sertad1,Chek1,Padi2,Cdca4
HP_ABNORMALITY_OF_SKULL_OSSIFICATION	0.0652914	0.439799	0.514376	1.30288	651	27	Col1a1,Fam111a,Fgfr2,Col1a2,Zmpste24,Wnt7a,Alg9,Alpl
GOBP_FERTILIZATION	0.0652935	0.439799	0.428308	1.18882	652	89	Folr1,Cdk1,Fetub,Folr2,Ar,Adam18,Cd9,Stx2,Klhl10,Clic4,Atp1a4,Zp1,Pla2g10,Igsf8,Adam32,Sycp2,Syt8,Acr,Tarbp2,Hyal3,Zpbp2,Trpc3,Acrbp,Smad4,Ubxn8,Syt6,Cd46,Plb1,Park7,Apob,Abhd2,Zfx,Cct4,Tex101,Plcd4,Ap3b1
GOBP_NEGATIVE_REGULATION_OF_KINASE_ACTIVITY	0.0652935	0.439799	0.393157	1.13301	652	205	Hspb1,Fabp4,Camk2n2,Nppa,Cdk5rap1,Sfrp1,Hhex,Dusp5,Ibtk,Dusp10,Rgn,Socs3,Trib1,Adipoq,Ceacam2,Dusp1,Sfrp2,Mvp,Slc8a3,Tfap4,Slc8a1,Errfi1,Spred3,Zfyve28,Rgs3,Bmp4,Dusp6,Ptprb,Dusp7,Cblb,Nck1,Pik3ip1,Dus2,Nf1,Ptprj,Pak2,Sfn,Cblc,Camk2n1,Lrp5,Tarbp2,Spry4,Cdkn2a,Ptpro,Ceacam1,Sorl1,Ipo7,Spry2,Dusp14,Lrp6,Gnaq,Ajuba,Rgs4,Pdpk1,Plk1,Rgs2,Dusp18,Spry1,Fbxo7,Park7,Dab2ip,Ptpn1,Pkig,Cd300a,Ptpn6,Dbndd2,S…
GOBP_REGULATION_OF_NEUROTRANSMITTER_TRANSPORT	0.0652935	0.439799	0.431619	1.1935	652	84	Drd2,Sncg,Htr1b,Cplx3,Per2,Wnt7a,Rims2,Nlgn1,Ppfia2,Slc30a1,Tacr2,Syt4,Sncaip,Adra1a,Cacnb2,Camk2a,Vps18,Cspg5,Fmr1,P2ry1,Cplx1,Itgb3,Syp,Kmo,Ncs1,Syt11,Prkcb,Cplx2,Chrna5,Rab3b
GOBP_CARDIAC_MUSCLE_CELL_ACTION_POTENTIAL_INVOLVED_IN_CONTRACTION	0.0654	0.440224	0.474148	1.25663	653	44	Kcna5,Jup,Kcne4,Dsg2,Kcnh2,Scn4b,Bin1,Kcne1,Scn3b,Gjc1,Atp1a1,Dsp,Cacnb2,Nedd4l,Snta1,Scn1a
Gemma_GSE10415_7_Brain_Regions_in_20_Inbred_Strains_of_Laboratory_Mice_StrainOrLine_NZB.B1NJ_Down	0.0655934	0.441233	0.439804	1.20527	655	73	Cdhr1,Slc14a1,Lpar6,Mtmr12,Per2,Slc16a7,Pcdh10,Alg9,Itfg2,Krt12,Tom1l1,Alg1,Smyd4,Cox6a2,Papss1,Dhx9,Smim3,Traf3,Plpp5,N6amt1,Agpat5,Ccr10
HP_ABNORMAL_CONJUNCTIVA_MORPHOLOGY	0.0657934	0.442079	0.421946	1.17932	657	102	Col7a1,Fas,Fgfr2,Stx11,Gsn,Aebp1,Krt14,Usb1,Srebf1,Ccr1,Ddb2,Mefv,Sall1,Plg,Lrrc8a,Piezo1,Dkc1,Xpa,Pik3r1,Sdhc,Fgfr1,Psmb8,Gjb2,Tlr4,Krt1,Kat6a,Rnf168,Pcna,Hlcs,Smad4,Gnaq,Mab21l1,Erap1,Pik3ca,Pitx2,Cr2,Gnas,Mbtps2,Psmb4,B2m,Gjb6,Manba,Tkt,Galnt3,Il12a,Fuca1,Btk,Ercc5,Pten,Eng,Igsf3,Asah1,Wipf1,Sdhb,Ercc3,Tnfrsf1a
GOBP_POSITIVE_REGULATION_OF_CELLULAR_EXTRAVASATION	0.0658262	0.442079	0.60318	1.37801	636	12	Ager,Jam3,Plvap
GOBP_DEVELOPMENT_OF_PRIMARY_FEMALE_SEXUAL_CHARACTERISTICS	0.0658934	0.442079	0.439373	1.20499	658	74	Adamts1,Sfrp1,Wnt4,Foxc1,Cebpb,Dach1,Inhbb,Tiparp,Idh1,Inhba,Inha,Cyp19a1,Amh,Plekha1,Hyal3,Sgpl1,Fanca,Arrb2,Smad4,Bmp15,Kit,Eif2b4,Mmp19,Nr5a1,Pgr,Hspa5,Wt1,Nupr1,Zfp830,Zfx,Eif2b5,Amhr2,Col9a3,Foxl2,Spo11
GOBP_CENTROSOME_DUPLICATION	0.0658934	0.442079	0.454237	1.2279	658	58	Cdk5rap2,Sass6,Nde1,Cdk2,Arhgef10,Ccnf,Rttn,Cep295nl,Chmp3,Xrcc3,Cep135,Cep72,Cep63,C2cd3,Plk2,Cep120,Tmem67,Cep76,Nubp1,Rbm14,Wdr62,Sac3d1
HP_ATRIAL_ARRHYTHMIA	0.0659934	0.442343	0.455344	1.22966	659	57	Tnnc1,Kcna5,Actn2,Nppa,Smad3,Abcc9,Kcnh2,Mfap5,Polg2,Scn4b,Myl4,Scn3b,Tnnt2,Gata6,Gata4,Cacnb2,Polg,Kcnq1,Tab2,Gata5,Aprt,Tmem43,Lmna,Nr2f2,Xk,Nup155,Cited2,Scn1b,Nkx2-5,Casq2,Kcnj5,Mypn,Flnc
GOBP_PSEUDOURIDINE_SYNTHESIS	0.06602	0.442343	0.613945	1.38037	632	11	Pus7l,Pus3,Dkc1,Rpusd1
GOBP_REGULATION_OF_NEURAL_PRECURSOR_CELL_PROLIFERATION	0.0660934	0.442542	0.448028	1.21828	660	64	Drd2,Gjc2,Sox10,Prox1,Lims2,Wnt5a,Six3,Gnai2,Gata2,Adgrg1,Pitx3,Lrp2,Spint2,Vegfc,Nf1,Rassf10,Gli1,Disp3,Shcbp1,Lhx5,Sirt2,Gpr37l1,Smo,Appl2,Trp53
GOMF_BASIC_AMINO_ACID_TRANSMEMBRANE_TRANSPORTER_ACTIVITY	0.0663884	0.444224	0.576037	1.36163	651	15	Slc22a2,Slc3a1,Slc38a3,Slc38a5,Slc38a7,Slc7a1,Slc7a7,Slc7a4,Slc7a6
GOMF_IONOTROPIC_GLUTAMATE_RECEPTOR_BINDING	0.0664856	0.444581	0.543366	1.33246	660	20	Drd2,Neto1,Cdk5r1,Cacng3,Igsf11,Shank3,Gnas,Shank1,Nsf,Pten,Sqstm1,Cacng4,Neto2
GOBP_NEGATIVE_REGULATION_OF_NUCLEOCYTOPLASMIC_TRANSPORT	0.066592	0.444999	0.575863	1.36122	653	15	Apod,Angpt1,Bard1,Tpr,Rangap1,Park7,Pkig
GOBP_REGULATION_OF_EMBRYONIC_DEVELOPMENT	0.0667933	0.445838	0.46811	1.24976	667	48	Cdk1,Lama1,Wnt4,Tle6,Phldb2,Sfrp2,Phldb1,Tgif2,Rps6ka6,Wnt1,Ccsap,Ehmt1,Hes1,Rab14,Racgap1,Scx,Lama3,Nfe2l2,Sox17,Bag6,Wdpcp,Wnt2b,Clasp1,B4galt5,Hnf4a,Lama4
GOBP_CELL_GROWTH	0.0668933	0.445838	0.375797	1.10205	668	375	Hspa1a,S100a9,Igfbp5,Postn,Npr1,Sgk2,Sphk1,Osgin1,Bdkrb1,Kazald1,Fstl4,Rps6ka3,Smad3,Islr2,Tnn,Sfrp1,Mag,Esr2,Ddr1,Igfbp1,Sorbs2,Agtr1a,Reg1,Nrp2,Ceacam2,Egfr,Nrp1,Sfrp2,Wnt5a,Tgfb1,Rims2,Cdk5r1,Ros1,Tiam1,Mfsd2a,Prss2,Igfbpl1,Bdnf,Socs2,Enpp1,Spp1,Plxna4,Pappa2,Cdhr2,Wfdc1,Edn1,Akap13,Dcun1d5,Net1,Btg1,Hbegf,Sgk1,Ctdp1,Ino80,Wnt11,Ucn,Sema6a,F2,Rtn4r,Ptprj,Naif1,Sfn,Bmpr2,Cpne9,Sema3d,Inhba,Lpar…
[truncated: 8,627 more rows]
