# Supplementary material for: A Meta-Analysis of the Converging Effects of Different Classes of Antipsychotics on the Frontal Cortex Transcriptome in Laboratory Rodents and Non-Human Primates
Source: bioRxiv. 2026 Jun 29:2026.06.24.734301. Preprint. [Version 1] doi: 10.64898/2026.06.24.734301 (PMC13345317; doi:10.64898/2026.06.24.734301)
Supplement: Supplement 6 [file media-6.xlsx]

## Sheet: ColumnDefinitions
Column Name	Definition
Gene Annotation Columns:
Rat_EntrezGene.ID	Rat Entrez Gene ID (from Gemma output)
Mouse_EntrezGene.ID	Mouse Entrez Gene ID (from Gemma output)
MouseVsRat_EntrezGene.ID	Mouse and Rat Entrez IDs, concatenated
Mouse_Symbol	Mouse Gene Symbol (from Jackson Labs gene ortholog database)
Mouse_Name	Mouse Name of Gene (from Jackson Labs gene ortholog database)
Rat_Symbol	Rat Gene Symbol (from Jackson Labs gene ortholog database)
Rat_Name	Rat Name of Gene (from Jackson Labs gene ortholog database)
Meta-Analysis Output Columns - one for each variable
Variable: Antipsychotic treatment vs. control (intercept)
Log2FC_estimate	Estimated Log2 Fold Change from the meta-analysis
SE	Standard Error for the Estimated Log2 Fold Change from the meta-analysis
pval	Nominal P-value from the meta-analysis
CI_lb	Lower Bound for the 95% Confidence Interval for the Estimated Log2 Fold Change from the meta-analysis
CI_ub	Upper Bound for the 95% Confidence Interval for the Estimated Log2 Fold Change from the meta-analysis output
FDR	False discovery rate (q-value or adjusted p-value) for the meta-analysis
Leave1Out_Min_Log2FC	Minimum Log2 Fold Change from the meta-analysis after removing a single contrast ( the leave1out analysis )
Leave1Out_Max_Log2FC	Maximum Log2 Fold Change from the meta-analysis after removing a single contrast ( the leave1out analysis )
Leave1Out_Min_Pval	Minimum p-value from the meta-analysis after removing a single contrast ( the leave1out analysis )
Leave1Out_Max_Pval	Maximum p-value from the meta-analysis after removing a single contrast ( the leave1out analysis )
Meta-Analysis Output Columns - general to model
Number_Of_Comparisons	Number of differential expression results (statistical contrasts) that contibuted to the meta-analysis estimate
Number_of_Coefficients	Number of coefficients in the meta-analysis model (including the intercept)
tau2_ResidualHeterogeneity	Estimated amount of (residual) heterogeneity
SE_tau2_ResidualHeterogeneity	Standard error of the estimated amount of (residual) heterogeneity
QE_CochransQ_Teststat	Test statistic of the test for (residual) heterogeneity (for an intercept only model: Cochran's Q test, for a model with moderating variables: QE test)
QEp_CochransQ_pval	p-value for the test for (residual) heterogeneity
QEp_FDR	False discovery rate (q-value or adjusted p-value) for the test for residual heterogeneity
I2_PercentVar_TrueHeterogeneity	Percent of the unaccounted variability (which is composed of residual heterogeneity plus sampling variability) that can be attributed to residual heterogeneity
H2_Ratio_EffectHetero_overSamplVar	The ratio of the unaccounted variability in the observed effect sizes or outcomes to the amount of sampling variability
PubBias_Egger_Zstat	Z statistic from Egger's regression test for funnel plot asymmetry (indicator of publication bias)
PubBias_Egger_pval	P-value from Egger's regression test for funnel plot asymmetry (indicator of publication bias)
Egger_FDR	False disovery rate (q-value or adjusted p-value) for the Egger's regression test for funnel plot asymmetry (indicator of publication bias)

## Sheet: Exploratory_RodentMacaque_MetaA
Rat_EntrezGene.ID	Mouse_EntrezGene.ID	MouseVsRat_EntrezGene.ID	Mouse_Symbol	Mouse_Name	Rat_Symbol	Rat_Name	Log2FC_estimate	SE	pval	CI_lb	CI_ub	FDR	Leave1Out_Min_Log2FC	Leave1Out_Max_Log2FC	Leave1Out_Min_Pval	Leave1Out_Max_Pval	Number_Of_Comparisons	Number_of_Coefficients	tau2_ResidualHeterogeneity	SE_tau2_ResidualHeterogeneity	QE_CochransQ_Teststat	QEp_CochransQ_pval	QEp_FDR	I2_PercentVar_TrueHeterogeneity	H2_Ratio_EffectHetero_overSamplVar	PubBias_Egger_Zstat	PubBias_Egger_pval	Egger_FDR
313662	17150	17150_313662	Mfap2	microfibrillar-associated protein 2	Mfap2	microfibril associated protein 2	0.23642	0.0372043	2.08897e-10	0.163501	0.30934	2.74094e-06	0.195477	0.248753	4.52401e-11	0.00247996	11	1	0	0.00475564	9.25047	0.50851	0.823714	0	1	-1.02824	0.303836	0.851389
361733	64381	64381_361733	Ms4a8a	membrane-spanning 4-domains, subfamily A, member 8A	Ms4a8	membrane spanning 4-domains A8	-0.247798	0.042656	6.27712e-09	-0.331402	-0.164193	4.11811e-05	-0.270275	-0.215351	1.84523e-09	2.12373e-05	7	1	5.66817e-07	0.00615296	15.5473	0.0164016	0.146299	0.00393351	1.00004	0.981103	0.326542	0.860136
361548	73712	73712_361548	Dmkn	dermokine	Dmkn	dermokine	-0.802437	0.154279	1.97999e-07	-1.10482	-0.500056	0.000865983	-0.843796	-0.744642	7.26072e-08	8.98813e-06	7	1	3.3046e-06	0.0912923	3.62944	0.726676	0.933129	0.00188666	1.00002	1.07039	0.284442	0.844673
170907	218442	218442_170907	Serinc5	serine incorporator 5	Serinc5	serine incorporator 5	0.156652	0.0305669	2.97703e-07	0.0967423	0.216562	0.00097654	0.136207	0.176295	1.74311e-08	5.47996e-05	11	1	9.19831e-07	0.00405219	11.6258	0.310879	0.678936	0.00859901	1.00009	-1.34137	0.179801	0.766847
294767	59054	59054_294767	Mrps30	mitochondrial ribosomal protein S30	Mrps30	mitochondrial ribosomal protein S30	-0.0979409	0.0196112	5.91048e-07	-0.136378	-0.0595036	0.00155103	-0.105286	-0.0857351	6.29824e-07	3.13589e-05	11	1	0.000126688	0.00177542	9.51487	0.484034	0.80889	2.95438	1.03044	0.284462	0.776057	0.977474
498678	72454	72454_498678	Ccdc71	coiled-coil domain containing 71	Ccdc71	coiled-coil domain containing 71	0.167311	0.0340718	9.08215e-07	0.100532	0.234091	0.00164954	0.145967	0.184802	3.63272e-08	4.91411e-05	10	1	0.005073	0.00522893	16.232	0.0621918	0.309215	47.5132	1.90524	-2.88016	0.00397475	0.22874
117059	12308	12308_117059	Calb2	calbindin 2	Calb2	calbindin 2	0.200226	0.0408037	9.24613e-07	0.120252	0.280199	0.00164954	0.176853	0.214672	2.1403e-07	0.00656157	11	1	3.01702e-06	0.0064048	18.1557	0.0523926	0.282086	0.014788	1.00015	0.666732	0.504944	0.920319
363484	12212	12212_363484	Chic1	cysteine-rich hydrophobic domain 1	Chic1	cysteine-rich hydrophobic domain 1	-0.107874	0.0220579	1.00574e-06	-0.151107	-0.0646417	0.00164954	-0.113705	-0.0991809	4.21914e-07	2.22341e-05	10	1	0	0.00190671	5.24703	0.812264	0.961724	0	1	0.086593	0.930995	0.993334
29614	19188	19188_29614	Psme2	proteasome (prosome, macropain) activator subunit 2 (PA28 beta)	Psme2	proteasome activator subunit 2	0.112143	0.0234393	1.71497e-06	0.0662029	0.158083	0.00250024	0.101578	0.119898	1.49575e-06	5.0655e-05	9	1	0	0.00232053	4.28862	0.83019	0.969466	0	1	-0.590599	0.554789	0.936928
308995	16408	16408_308995	Itgal	integrin alpha L	Itgal	integrin subunit alpha L	0.225073	0.047511	2.16607e-06	0.131953	0.318193	0.0028421	0.200992	0.25961	1.16819e-06	0.000485015	10	1	1.83774e-06	0.0089966	14.0851	0.119329	0.436254	0.00713994	1.00007	1.24425	0.213406	0.805199
315957	245020	245020_315957	Slc35g2	solute carrier family 35, member G2	Slc35g2	solute carrier family 35, member G2	-0.109408	0.023572	3.45979e-06	-0.155609	-0.063208	0.0041269	-0.118498	-0.0972967	1.00418e-06	0.000306913	9	1	0	0.00203627	6.30259	0.613378	0.881699	0	1	0.987281	0.323505	0.860136
29584	14618	14618_29584	Gjb1	gap junction protein, beta 1	Gjb1	gap junction protein, beta 1	0.271084	0.05881	4.03651e-06	0.155819	0.38635	0.00441359	0.207024	0.304119	9.36702e-07	0.0151969	8	1	0.00033388	0.0126311	10.2874	0.172864	0.52036	1.07409	1.01086	-2.74804	0.00599526	0.27262
29316	11541	11541_29316	Adora2b	adenosine A2b receptor	Adora2b	adenosine A2B receptor	0.172138	0.0376126	4.7257e-06	0.0984188	0.245857	0.00457667	0.1542	0.190052	2.89389e-06	0.000201565	11	1	0	0.00616352	5.98939	0.816154	0.963364	0	1	-0.737163	0.461023	0.90934
54301	108052	108052_54301	Slc14a1	solute carrier family 14 (urea transporter), member 1	Slc14a1	solute carrier family 14 member 1 (Kidd blood group)	0.169187	0.0370234	4.88327e-06	0.0966228	0.241752	0.00457667	0.151411	0.185496	1.89709e-06	0.000689624	11	1	0	0.0050164	5.22282	0.875805	0.983056	0	1	-0.294512	0.768367	0.976696
690068	69694	69694_690068	Tatdn1	TatD DNase domain containing 1	Tatdn1	TatD DNase domain containing 1	-0.13564	0.0298049	5.34067e-06	-0.194057	-0.0772238	0.00467167	-0.150657	-0.12815	1.27481e-06	9.83273e-05	10	1	0	0.00376754	4.42458	0.881316	0.984302	0	1	0.163747	0.86993	0.988193
252963	16164	16164_252963	Il13ra1	interleukin 13 receptor, alpha 1	Il13ra1	interleukin 13 receptor subunit alpha 1	0.19364	0.0427572	5.93098e-06	0.109838	0.277443	0.00486377	0.149092	0.206436	3.72231e-06	0.00359226	7	1	0	0.00625287	4.2301	0.64557	0.896636	0	1	-0.671978	0.501598	0.919824
64206	56720	56720_64206	Tdo2	tryptophan 2,3-dioxygenase	Tdo2	tryptophan 2,3-dioxygenase	0.180822	0.040443	7.78431e-06	0.101555	0.260089	0.00600811	0.165406	0.186412	5.40476e-06	0.00464336	8	1	0	0.00497073	1.38121	0.98614	1	0	1	-0.544886	0.585832	0.945382
294565	71721	71721_294565	Fam13c	family with sequence similarity 13, member C	Fam13c	family with sequence similarity 13, member C	-0.0928289	0.0209701	9.56739e-06	-0.133929	-0.0517282	0.0069263	-0.104323	-0.0787256	7.06042e-07	0.000356397	10	1	0.000241824	0.00188751	8.54001	0.48077	0.807305	5.41482	1.05725	0.277079	0.781719	0.97751
64030	16590	16590_64030	Kit	KIT proto-oncogene receptor tyrosine kinase	Kit	KIT proto-oncogene receptor tyrosine kinase	0.116287	0.0263299	1.00297e-05	0.0646812	0.167893	0.0069263	0.0970456	0.122529	7.50799e-06	0.00103564	11	1	0	0.00288748	5.61902	0.846192	0.975563	0	1	-1.71356	0.0866099	0.618285
287772	66997	66997_287772	Psmd12	proteasome (prosome, macropain) 26S subunit, non-ATPase, 12	Psmd12	proteasome 26S subunit, non-ATPase 12	-0.0863747	0.0197264	1.19428e-05	-0.125038	-0.0477116	0.00745233	-0.092488	-0.0742148	5.73066e-06	0.000869891	11	1	0	0.00162672	7.56054	0.671676	0.906519	0	1	1.41497	0.157077	0.732787
289400	67886	67886_289400	Camsap2	calmodulin regulated spectrin-associated protein family, member 2	Camsap2	calmodulin regulated spectrin-associated protein family, member 2	-0.0692522	0.0158366	1.22599e-05	-0.100291	-0.038213	0.00745233	-0.079436	-0.0578542	2.97148e-06	0.000551053	11	1	0.000157617	0.001035	9.24061	0.509431	0.823894	5.53871	1.05863	0.0832548	0.933649	0.993776
29582	17309	17309_29582	Mgat3	mannoside acetylglucosaminyltransferase 3	Mgat3	beta-1,4-mannosyl-glycoprotein 4-beta-N-acetylglucosaminyltransferase	0.0837709	0.019175	1.24953e-05	0.0461886	0.121353	0.00745233	0.0752829	0.0926673	3.75455e-06	0.000247255	11	1	0	0.00160148	8.10237	0.618838	0.883737	0	1	-0.916923	0.359183	0.87372
313729	74155	74155_313729	Errfi1	ERBB receptor feedback inhibitor 1	Errfi1	ERBB receptor feedback inhibitor 1	-0.094964	0.0218188	1.34654e-05	-0.137728	-0.0522	0.00768173	-0.106207	-0.0847696	8.03781e-06	0.000433216	11	1	0	0.00197772	5.91296	0.822522	0.965755	0	1	0.748731	0.45402	0.90701
309095	14912	14912_309095	Nkx6-2	NK6 homeobox 2	Nkx6-2	NK6 homeobox 2	0.244703	0.0567399	1.6126e-05	0.133495	0.355911	0.00875893	0.215966	0.272815	2.6387e-06	0.000575663	11	1	0	0.0142303	9.96662	0.443427	0.784336	0	1	-1.66791	0.0953346	0.635612
315264	78895	78895_315264	Pus7l	pseudouridylate synthase 7-like	Pus7l	pseudouridine synthase 7 like	-0.151763	0.0352517	1.66888e-05	-0.220855	-0.082671	0.00875893	-0.165873	-0.135148	4.69111e-06	0.000483674	10	1	0	0.00515247	5.79952	0.759803	0.944785	0	1	1.89215	0.0584708	0.548389
292657	20514	20514_292657	Slc1a5	solute carrier family 1 (neutral amino acid transporter), member 5	Slc1a5	solute carrier family 1 member 5	0.158615	0.0371404	1.94876e-05	0.085821	0.231409	0.00983448	0.128049	0.165454	1.06389e-05	0.008939	8	1	8.34397e-07	0.00463137	6.13412	0.524179	0.83223	0.00594956	1.00006	-0.941687	0.346353	0.867248
29243	14058	14058_29243	F10	coagulation factor X	F10	coagulation factor X	0.152327	0.0358682	2.1681e-05	0.0820261	0.222627	0.010276	0.137695	0.169225	1.38517e-05	0.00218471	10	1	0	0.00478128	3.12828	0.958991	0.99703	0	1	0.293876	0.768853	0.976824
171493	71839	71839_171493	Osgin1	oxidative stress induced growth inhibitor 1	Osgin1	oxidative stress induced growth inhibitor 1	0.171672	0.0405024	2.24948e-05	0.092289	0.251055	0.010276	0.13342	0.187488	1.43025e-05	0.00559591	11	1	7.49844e-06	0.00647095	9.18368	0.514765	0.827199	0.0375902	1.00038	1.59976	0.109653	0.671943
25285	16011	16011_25285	Igfbp5	insulin-like growth factor binding protein 5	Igfbp5	insulin-like growth factor binding protein 5	0.218546	0.0515875	2.2712e-05	0.117436	0.319656	0.010276	0.180048	0.241523	5.35215e-06	0.00538654	11	1	6.56652e-06	0.0108291	11.7023	0.305472	0.67329	0.0202192	1.0002	-1.74734	0.0805782	0.603419
314824	237542	237542_314824	Osbpl8	oxysterol binding protein-like 8	Osbpl8	oxysterol binding protein-like 8	-0.089626	0.0212127	2.38824e-05	-0.131202	-0.0480498	0.0104454	-0.102573	-0.0729809	8.26608e-06	0.00132045	11	1	0.000137327	0.00192384	6.40135	0.780492	0.953585	2.67739	1.02751	-0.275251	0.783124	0.97751
287466	216881	216881_287466	Wscd1	WSC domain containing 1	Wscd1	WSC domain containing 1	0.160116	0.0381108	2.65365e-05	0.0854199	0.234812	0.0112318	0.142212	0.181832	3.60381e-07	0.000332151	11	1	0.00371917	0.00679312	13.2689	0.209021	0.57151	23.8243	1.31275	-0.907719	0.364026	0.875777
362153	80744	80744_362153	Cwc22	CWC22 spliceosome-associated protein	Cwc22	CWC22 spliceosome associated protein	-0.0908411	0.0216639	2.75033e-05	-0.133301	-0.0483808	0.0112772	-0.0974341	-0.0801071	1.88175e-05	0.00107445	10	1	3.287e-06	0.00176136	5.69552	0.769963	0.94915	0.0628927	1.00063	0.783138	0.433546	0.902555
305552	216560	216560_305552	Wdpcp	WD repeat containing planar cell polarity effector	Wdpcp	WD repeat containing planar cell polarity effector	-0.0982772	0.0234946	2.87724e-05	-0.144326	-0.0522286	0.0114401	-0.105719	-0.0868509	7.83646e-06	0.00111503	11	1	1.46003e-09	0.00218767	17.963	0.0555917	0.289426	2.20568e-05	1	1.57947	0.114229	0.676123
289443	100604	100604_289443	Lrrc8c	leucine rich repeat containing 8 family, member C	Lrrc8c	leucine rich repeat containing 8 VRAC subunit C	-0.0971351	0.0232614	2.96929e-05	-0.142727	-0.0515436	0.0114588	-0.108457	-0.0843614	7.95115e-06	0.00178902	11	1	0.000195778	0.00226475	14.6047	0.147152	0.483058	3.16857	1.03272	0.287322	0.773865	0.977474
681210	66931	66931_681210	1700010I14Rik	RIKEN cDNA 1700010I14 gene	MGC94891	hypothetical protein LOC681210	0.171778	0.0412333	3.0999e-05	0.0909621	0.252594	0.0116211	0.152089	0.182607	3.12075e-05	0.001465	8	1	0	0.00567859	2.38412	0.935567	0.994978	0	1	0.725383	0.468217	0.910755
117547	17086	17086_117547	Ncr1	natural cytotoxicity triggering receptor 1	Ncr1	natural cytotoxicity triggering receptor 1	-0.119929	0.0289544	3.44278e-05	-0.176679	-0.0631797	0.012548	-0.134963	-0.0868943	2.341e-05	0.0196894	7	1	0	0.00270135	4.32815	0.632361	0.890832	0	1	1.46393	0.143214	0.714493
498289	13603	13603_498289	Opn3	opsin 3	Opn3	opsin 3	-0.148683	0.0360733	3.76115e-05	-0.219385	-0.0779803	0.0127249	-0.16326	-0.125193	5.7648e-06	0.000900654	11	1	0.00347359	0.0059188	13.3186	0.206401	0.568949	25.4805	1.34193	0.688371	0.491219	0.915137
259271	66408	66408_259271	Aptx	aprataxin	Aptx	aprataxin	-0.0716682	0.0174471	3.99539e-05	-0.105864	-0.0374725	0.0127249	-0.0825325	-0.0615953	1.62427e-05	0.00187432	11	1	0	0.00115612	9.00179	0.531934	0.836894	0	1	0.461272	0.644603	0.957817
266762	211577	211577_266762	Mrgprf	MAS-related GPR, member F	Mrgprf	MAS related GPR family member F	0.140679	0.0342716	4.04633e-05	0.0735077	0.20785	0.0127249	0.116101	0.156129	3.31199e-05	0.00373786	11	1	0	0.00416283	5.79387	0.832274	0.9701	0	1	0.0682959	0.94555	0.995183
79114	14182	14182_79114	Fgfr1	fibroblast growth factor receptor 1	Fgfr1	Fibroblast growth factor receptor 1	0.105058	0.0256058	4.08017e-05	0.0548715	0.155244	0.0127249	0.0871963	0.118996	2.45463e-06	0.000451738	11	1	0.000949074	0.00296483	9.09916	0.522719	0.831849	13.2907	1.15328	0.514613	0.606823	0.949924
353307	71279	71279_353307	Slc29a3	solute carrier family 29 (nucleoside transporters), member 3	Slc29a3	solute carrier family 29 member 3	0.133906	0.03267	4.15386e-05	0.0698741	0.197938	0.0127249	0.112397	0.143743	2.97612e-05	0.0020165	11	1	0	0.00475187	4.59947	0.91628	0.990672	0	1	-0.6722	0.501456	0.919824
294706	17079	17079_294706	Cd180	CD180 antigen	Cd180	CD180 molecule	0.109763	0.0267911	4.18568e-05	0.0572531	0.162272	0.0127249	0.101847	0.12477	1.90598e-05	0.00154288	11	1	0	0.00255229	5.48382	0.856608	0.977763	0	1	-0.0821937	0.934493	0.993956
84428	67665	67665_84428	Dctn4	dynactin 4	Dctn4	dynactin subunit 4	-0.0731407	0.0178569	4.20481e-05	-0.10814	-0.0381417	0.0127249	-0.0784006	-0.0671821	2.79742e-05	0.000651755	10	1	0	0.00129382	1.74743	0.994862	1	0	1	0.214038	0.830518	0.982341
688730	80910	80910_688730	Gpr84	G protein-coupled receptor 84	Gpr84	G protein-coupled receptor 84	0.170842	0.041745	4.26717e-05	0.0890233	0.252661	0.0127249	0.147073	0.187283	1.75174e-05	0.00306777	8	1	0	0.00655863	5.18017	0.637986	0.893344	0	1	-0.395536	0.692447	0.96622
298186	69863	69863_298186	Ttc39b	tetratricopeptide repeat domain 39B	Ttc39b	tetratricopeptide repeat domain 39B	-0.101199	0.0248063	4.51223e-05	-0.149818	-0.0525791	0.0131567	-0.109648	-0.0794422	1.40043e-05	0.00411162	11	1	1.47226e-06	0.00245298	10.0521	0.435933	0.780663	0.020002	1.0002	1.6222	0.104761	0.657689
64440	20983	20983_64440	Syt4	synaptotagmin IV	Syt4	synaptotagmin 4	-0.0910137	0.0224772	5.1404e-05	-0.135068	-0.0469591	0.0146624	-0.103651	-0.0809655	9.82952e-06	0.00119532	11	1	9.94873e-07	0.00218026	12.9753	0.225053	0.59094	0.0171746	1.00017	-1.34895	0.177354	0.763139
79451	11770	11770_79451	Fabp4	fatty acid binding protein 4, adipocyte	Fabp4	fatty acid binding protein 4	-0.168302	0.0416669	5.36301e-05	-0.249967	-0.086636	0.0149719	-0.197692	-0.150393	4.08916e-05	0.00160539	7	1	5.25623e-06	0.00596408	7.91848	0.244136	0.614649	0.0346292	1.00035	-1.44411	0.148707	0.718668
689576	269513	269513_689576	Nkain3	Na+/K+ transporting ATPase interacting 3	Nkain3	Sodium/potassium transporting ATPase interacting 3	0.134985	0.0337479	6.33934e-05	0.0688406	0.20113	0.0173288	0.11433	0.152757	6.34109e-06	0.000952806	9	1	0.00142806	0.00466943	9.45172	0.305633	0.673532	14.0407	1.16334	-0.547116	0.584299	0.945368
83510	26394	26394_83510	Lypla2	lysophospholipase 2	Lypla2	lysophospholipase 2	0.0733694	0.0184033	6.6987e-05	0.0372995	0.109439	0.0179375	0.0630843	0.0832393	8.09193e-06	0.000801201	11	1	0.000172933	0.0015684	15.9122	0.102172	0.403918	4.60104	1.04823	2.58794	0.00965504	0.319103
60422	20508	20508_60422	Slc18a3	solute carrier family 18 (vesicular monoamine), member 3	Slc18a3	solute carrier family 18 member A3	0.182108	0.0457394	6.85011e-05	0.0924607	0.271756	0.0179549	0.148881	0.214816	2.44953e-07	0.00245119	8	1	0.00336802	0.00707093	7.35614	0.392763	0.748758	22.1358	1.28429	-0.619123	0.535835	0.929863
293418	26451	26451_293418	Rpl27a	ribosomal protein L27A	Rpl27a	ribosomal protein L27A	0.0752434	0.0189196	6.97887e-05	0.0381616	0.112325	0.0179549	0.0660235	0.0848817	3.88743e-05	0.000874123	8	1	0	0.00151076	3.87662	0.793874	0.956557	0	1	0.956543	0.338798	0.863349
289287	83924	83924_289287	Gpr137b	G protein-coupled receptor 137B	Gpr137b	G protein-coupled receptor 137B	0.14237	0.0359051	7.33456e-05	0.0719969	0.212742	0.0185071	0.12961	0.152625	4.07031e-05	0.00138303	9	1	0	0.00511908	3.03542	0.932115	0.994206	0	1	-1.08689	0.277087	0.836359
192205	246691	246691_192205	Prok1	prokineticin 1	Prok1	prokineticin 1	0.20531	0.0519127	7.65652e-05	0.103563	0.307057	0.018955	0.149623	0.217131	3.71523e-05	0.0110871	7	1	0.00129046	0.00892112	5.46687	0.48547	0.809041	6.05265	1.06443	-1.65503	0.0979176	0.64271
315093	68877	68877_315093	Maf1	MAF1 homolog, negative regulator of RNA polymerase III	Maf1	MAF1 homolog, negative regulator of RNA polymerase III	0.0818287	0.0208456	8.65603e-05	0.0409721	0.122685	0.0207631	0.0677149	0.0903183	3.34961e-05	0.00256658	11	1	1.71343e-06	0.00196423	8.93941	0.537863	0.839891	0.0349535	1.00035	-1.53471	0.124854	0.689827
362156	228136	228136_362156	Zdhhc5	zinc finger, DHHC domain containing 5	Zdhhc5	zinc finger DHHC-type palmitoyltransferase 5	-0.0894675	0.0227992	8.70338e-05	-0.134153	-0.044782	0.0207631	-0.100959	-0.075706	2.6851e-05	0.00278751	11	1	0	0.00206308	11.643	0.309659	0.678529	0	1	0.044823	0.964248	0.997627
363028	67629	67629_363028	Spc24	SPC24, NDC80 kinetochore complex component, homolog (S. cerevisiae)	Spc24	SPC24 component of NDC80 kinetochore complex	0.146451	0.0373964	8.9962e-05	0.0731555	0.219746	0.0210784	0.131331	0.180827	3.88489e-05	0.00165187	10	1	0	0.00575039	4.18229	0.89901	0.986644	0	1	0.359246	0.719411	0.970269
83836	67203	67203_83836	Nde1	nudE neurodevelopment protein 1	Nde1	nudE neurodevelopment protein 1	0.120365	0.0308062	9.33854e-05	0.0599858	0.180744	0.0212688	0.111475	0.134865	2.90981e-05	0.000889908	11	1	0	0.00433881	5.4191	0.861483	0.979169	0	1	-0.36104	0.71807	0.970199
291414	67655	67655_291414	Ctdp1	CTD phosphatase subunit 1	Ctdp1	CTD phosphatase subunit 1	0.0879647	0.0225231	9.40165e-05	0.0438203	0.132109	0.0212688	0.0770519	0.0979172	4.718e-05	0.00172272	11	1	0	0.0022427	7.37984	0.689165	0.914866	0	1	-0.931705	0.351489	0.868722
303875	224109	224109_303875	Nrros	negative regulator of reactive oxygen species	Nrros	negative regulator of reactive oxygen species	0.10262	0.0263097	9.6012e-05	0.0510537	0.154186	0.0213521	0.090343	0.111772	5.05111e-05	0.00149534	11	1	0	0.00311054	8.9657	0.535362	0.838544	0	1	-1.41005	0.158526	0.73499
306618	234094	234094_306618	Arhgef10	Rho guanine nucleotide exchange factor 10	Arhgef10	Rho guanine nucleotide exchange factor 10	0.124037	0.0319293	0.000102443	0.0614564	0.186617	0.0224026	0.104389	0.14311	3.04591e-05	0.00164134	10	1	0.000270804	0.00446255	7.5186	0.583289	0.865169	2.59296	1.02662	1.19756	0.231089	0.815561
29195	12643	12643_29195	Chad	chondroadherin	Chad	chondroadherin	0.154678	0.0398807	0.0001051	0.0765128	0.232842	0.0226069	0.1366	0.163905	8.03528e-05	0.00705646	10	1	1.78827e-06	0.00588721	5.05942	0.829098	0.969418	0.00951342	1.0001	-1.65661	0.0975991	0.641582
300126	29870	29870_300126	Gtse1	G two S phase expressed protein 1	Gtse1	G-2 and S-phase expressed 1	0.141527	0.0365533	0.000108037	0.0698837	0.21317	0.0228637	0.0933182	0.1654	9.81726e-05	0.078754	8	1	0	0.00431768	2.26808	0.943526	0.995764	0	1	-0.461141	0.644697	0.957817
24391	14599	14599_24391	Gh	growth hormone	Gh1	growth hormone 1	0.191921	0.0496403	0.000110528	0.0946279	0.289214	0.0230196	0.0670877	0.20773	3.13041e-05	0.726737	8	1	1.79541e-06	0.00813391	13.0597	0.0706672	0.332338	0.00659444	1.00007	-1.50858	0.131406	0.699634
65049	230971	230971_65049	Megf6	multiple EGF-like-domains 6	Megf6	multiple EGF-like-domains 6	0.142766	0.037013	0.0001147	0.0702218	0.21531	0.0233101	0.115112	0.165998	9.71335e-06	0.00271136	11	1	0.00134991	0.00555213	10.0192	0.438811	0.782395	8.89885	1.09768	0.23591	0.813502	0.980799
298301	381538	381538_298301	Mroh7	maestro heat-like repeat family member 7	Mroh7	maestro heat-like repeat family member 7	0.195891	0.0508076	0.000115476	0.0963095	0.295472	0.0233101	0.151217	0.233632	2.13905e-05	0.0142593	9	1	0.000293837	0.0088275	8.20374	0.413826	0.7643	0.97982	1.0099	0.0487521	0.961117	0.997038
171146	238271	238271_171146	Kcnh5	potassium voltage-gated channel, subfamily H (eag-related), member 5	Kcnh5	potassium voltage-gated channel subfamily H member 5	-0.14053	0.0365707	0.000121685	-0.212208	-0.0688532	0.0241913	-0.156076	-0.114119	5.07462e-05	0.00314752	11	1	0.00198402	0.00532148	12.5354	0.250819	0.621574	13.9733	1.16243	1.00932	0.312819	0.855258
24208	11835	11835_24208	Ar	androgen receptor	Ar	androgen receptor	-0.125135	0.0326011	0.000123861	-0.189032	-0.0612376	0.0242564	-0.146461	-0.107781	1.96201e-05	0.00354783	11	1	0	0.00478339	8.2952	0.600026	0.87425	0	1	0.799863	0.42379	0.90103
652928	75710	75710_652928	Rbm12	RNA binding motif protein 12	Rbm12	RNA binding motif protein 12	-0.0769173	0.020108	0.000130666	-0.116328	-0.0375062	0.0252128	-0.0963857	-0.0718772	6.86402e-05	0.00477709	7	1	0	0.0013149	4.31381	0.634291	0.891852	0	1	-1.3366	0.181353	0.767356
25363	11370	11370_25363	Acadvl	acyl-Coenzyme A dehydrogenase, very long chain	Acadvl	acyl-CoA dehydrogenase, very long chain	0.0749748	0.0196679	0.000137821	0.0364265	0.113523	0.0262079	0.0642346	0.0848575	4.05857e-05	0.00220026	11	1	0	0.00182248	8.91909	0.539799	0.840681	0	1	-0.944203	0.345066	0.865803
290529	66039	66039_290529	Tmem254	transmembrane protein 254	Tmem254	transmembrane protein 254	-0.123726	0.0325602	0.000144738	-0.187543	-0.0599095	0.0271301	-0.135265	-0.105816	5.92647e-05	0.00459077	7	1	0	0.00387946	3.12994	0.79237	0.956238	0	1	1.28058	0.20034	0.792482
290647	50783	50783_290647	Lsm4	LSM4 homolog, U6 small nuclear RNA and mRNA degradation associated	Lsm4	LSM4 homolog, U6 small nuclear RNA and mRNA degradation associated	0.0941905	0.0248547	0.000150867	0.0454761	0.142905	0.0278806	0.0731188	0.110733	3.77301e-07	0.000930175	11	1	0.00179823	0.00283034	12.8046	0.234802	0.60255	27.7381	1.38386	1.16422	0.244334	0.819508
360502	106581	106581_360502	Fam234a	family with sequence similarity 234, member A	Fam234a	family with sequence similarity 234, member A	0.115659	0.0305837	0.000155756	0.0557157	0.175602	0.0280129	0.0940888	0.132255	3.18884e-05	0.0416977	8	1	0	0.00355778	7.82494	0.348283	0.713255	0	1	-1.12616	0.260098	0.829409
690297	110816	110816_690297	Pwp2	PWP2 periodic tryptophan protein homolog (yeast)	Pwp2	PWP2, small subunit processome component	-0.0772424	0.0204261	0.000155852	-0.117277	-0.037208	0.0280129	-0.0848888	-0.0685694	0.000102365	0.00244391	11	1	0	0.00184948	5.15583	0.880528	0.98418	0	1	0.761221	0.446525	0.905491
24962	107869	107869_24962	Cth	cystathionine gamma lyase	Cth	cystathionine gamma-lyase	-0.156328	0.0415285	0.000166976	-0.237723	-0.0749339	0.0291751	-0.178799	-0.133545	4.3333e-05	0.00294059	11	1	0	0.00727502	6.10731	0.806169	0.959933	0	1	0.810496	0.417655	0.899993
59314	73047	73047_59314	Camk2n2	calcium/calmodulin-dependent protein kinase II inhibitor 2	Camk2n2	calcium/calmodulin-dependent protein kinase II inhibitor 2	0.166183	0.0441556	0.000167503	0.0796394	0.252726	0.0291751	0.1365	0.197824	1.18311e-05	0.00276789	11	1	0.00179317	0.00877142	10.2092	0.422333	0.770607	8.32422	1.0908	1.1888	0.234518	0.815561
80846	15388	15388_80846	Hnrnpl	heterogeneous nuclear ribonucleoprotein L	Hnrnpl	heterogeneous nuclear ribonucleoprotein L	0.109402	0.0290897	0.00016933	0.0523875	0.166417	0.0291751	0.0849135	0.124313	9.19426e-05	0.0108684	8	1	0	0.00303862	4.30008	0.744638	0.939976	0	1	-0.461706	0.644292	0.957817
64088	74718	74718_64088	Snx16	sorting nexin 16	Snx16	sorting nexin 16	-0.108053	0.0287683	0.000172655	-0.164438	-0.0516687	0.0291751	-0.11819	-0.0969943	0.000104417	0.00178188	11	1	0	0.0038087	4.27054	0.934318	0.994978	0	1	1.02376	0.305947	0.852189
314993	70472	70472_314993	Atad2	ATPase family, AAA domain containing 2	Atad2	ATPase family, AAA domain containing 2	0.0994158	0.026509	0.00017665	0.0474591	0.151373	0.0291751	0.0777722	0.111677	7.17729e-05	0.00912191	11	1	2.41104e-06	0.00271564	9.94677	0.445176	0.78519	0.0284415	1.00028	-0.773574	0.439183	0.904118
314618	70719	70719_314618	Arhgap45	Rho GTPase activating protein 45	Arhgap45	Rho GTPase activating protein 45	0.130757	0.0348787	0.000177616	0.0623956	0.199118	0.0291751	0.121333	0.149302	3.72879e-05	0.000899899	11	1	3.49667e-07	0.0052841	9.44831	0.49015	0.811822	0.00248742	1.00002	1.0138	0.31068	0.855005
311468	75812	75812_311468	Tasp1	taspase, threonine aspartase 1	Tasp1	taspase 1	-0.0845563	0.0225682	0.000179181	-0.128789	-0.0403234	0.0291751	-0.105798	-0.0759238	2.92734e-05	0.00161448	11	1	0	0.00211646	8.62697	0.567833	0.855793	0	1	-1.96524	0.0493865	0.520862
78969	211770	211770_78969	Trib1	tribbles pseudokinase 1	Trib1	tribbles pseudokinase 1	-0.144535	0.0386168	0.000181991	-0.220222	-0.068847	0.0291751	-0.153338	-0.124085	7.77234e-05	0.00223131	11	1	2.09531e-07	0.00603867	10.9045	0.365004	0.72608	0.00116425	1.00001	1.21385	0.224807	0.812587
362662	63954	63954_362662	Rbp7	retinol binding protein 7, cellular	Rbp7	retinol binding protein 7	0.122951	0.0328543	0.000182331	0.058558	0.187345	0.0291751	0.118955	0.134099	0.000204036	0.0031018	7	1	4.8159e-06	0.00353139	4.03069	0.672523	0.906904	0.0523903	1.00052	1.73724	0.0823453	0.606601
289307	15278	15278_289307	Tfb2m	transcription factor B2, mitochondrial	Tfb2m	transcription factor B2, mitochondrial	-0.0732642	0.0196716	0.000195803	-0.11182	-0.0347086	0.0309534	-0.0829806	-0.0641023	5.1695e-05	0.00381008	11	1	3.13054e-06	0.00169594	12.2999	0.265488	0.635836	0.0710349	1.00071	0.692371	0.488704	0.914938
680493	70333	70333_680493	Polr1g	RNA polymerase I subunit G	Polr1g	RNA polymerase I subunit G	0.126403	0.033976	0.000198935	0.0598115	0.192995	0.0310741	0.100469	0.144835	9.10684e-06	0.00461162	7	1	0.00210797	0.00434525	7.63025	0.266463	0.636262	26.9195	1.36835	0.304618	0.760657	0.974881
29231	26371	26371_29231	Ciao1	cytosolic iron-sulfur protein assembly 1	Ciao1	cytosolic iron-sulfur assembly component 1	0.0729816	0.0196878	0.000209769	0.0343943	0.111569	0.032101	0.061007	0.0803376	6.95013e-05	0.00431752	11	1	1.80954e-06	0.00172919	10.9404	0.362183	0.723198	0.0410937	1.00041	-0.496476	0.619558	0.951061
25130	13852	13852_25130	Stx2	syntaxin 2	Stx2	syntaxin 2	0.133855	0.0361474	0.000213047	0.063007	0.204702	0.032101	0.118839	0.154499	8.5304e-05	0.00284702	11	1	1.45547e-06	0.00578802	9.64415	0.472247	0.80299	0.00980593	1.0001	-1.47113	0.141257	0.711764
291813	68119	68119_291813	Cmtm3	CKLF-like MARVEL transmembrane domain containing 3	Cmtm3	CKLF-like MARVEL transmembrane domain containing 3	0.113835	0.0307621	0.000215178	0.0535424	0.174127	0.032101	0.0908287	0.126995	7.56619e-05	0.0111553	11	1	0.000149624	0.00409614	7.2967	0.697169	0.919075	1.36715	1.01386	-1.22218	0.221639	0.810076
79251	11484	11484_79251	Aspa	aspartoacylase	Aspa	aspartoacylase	0.14432	0.0390016	0.000215295	0.0678782	0.220762	0.032101	0.123507	0.167054	3.45569e-05	0.00909451	11	1	0	0.00652229	10.8137	0.372216	0.732419	0	1	0.0936496	0.925387	0.992833
311494	74030	74030_311494	Rin2	Ras and Rab interactor 2	Rin2	Ras and Rab interactor 2	0.0913613	0.024869	0.000239054	0.0426191	0.140104	0.0352431	0.0762535	0.103484	9.86456e-05	0.00341228	11	1	0.000255025	0.00263458	11.7358	0.303129	0.670379	3.6394	1.03777	-0.0559714	0.955365	0.995906
316810	98488	98488_316810	Gtf3c3	general transcription factor IIIC, polypeptide 3	Gtf3c3	general transcription factor IIIC subunit 3	-0.0836586	0.0228097	0.000244762	-0.128365	-0.0389524	0.0356835	-0.093571	-0.068633	0.000192049	0.00232339	10	1	0.000412154	0.00218771	10.587	0.305082	0.67311	7.81248	1.08475	-0.207915	0.835296	0.983897
361541	333193	333193_361541	Proser3	proline and serine rich 3	Proser3	proline and serine rich 3	-0.149879	0.0410828	0.000264074	-0.2304	-0.0693579	0.0379111	-0.163412	-0.138914	0.000207012	0.0101113	9	1	0	0.00609239	3.22188	0.919672	0.991616	0	1	0.141316	0.887621	0.990882
287949	224024	224024_287949	Scarf2	scavenger receptor class F, member 2	Scarf2	scavenger receptor class F, member 2	0.140548	0.0385432	0.00026582	0.0650052	0.216092	0.0379111	0.124315	0.164879	8.9076e-05	0.00188197	11	1	0	0.00606495	7.4797	0.679513	0.910089	0	1	1.21896	0.222861	0.810691
294335	71733	71733_294335	Susd2	sushi domain containing 2	Susd2	sushi domain containing 2	-0.119967	0.0329916	0.00027659	-0.184629	-0.0553047	0.0389146	-0.130616	-0.102751	0.000172444	0.00581774	8	1	0	0.00392371	2.65355	0.915098	0.990672	0	1	0.123463	0.901741	0.991953
362343	243771	243771_362343	Parp12	poly (ADP-ribose) polymerase family, member 12	Parp12	poly (ADP-ribose) polymerase family, member 12	0.150885	0.0415292	0.000279897	0.0694894	0.232281	0.0389146	0.131308	0.162719	0.000191735	0.00296314	11	1	0	0.00798926	4.0192	0.946477	0.995764	0	1	-0.549024	0.582989	0.945368
362323	71238	71238_362323	Sdhaf3	succinate dehydrogenase complex assembly factor 3	Sdhaf3	succinate dehydrogenase complex assembly factor 3	-0.0938739	0.0258497	0.000281753	-0.144538	-0.0432094	0.0389146	-0.103541	-0.0824004	0.000173083	0.00278761	11	1	0	0.0030037	6.32909	0.786898	0.955187	0	1	-0.463357	0.643109	0.957553
362666	230935	230935_362666	Dnajc11	DnaJ heat shock protein family (Hsp40) member C11	Dnajc11	DnaJ heat shock protein family (Hsp40) member C11	0.0606527	0.0167632	0.000296644	0.0277975	0.0935078	0.0402792	0.0559916	0.0684131	0.000140493	0.00276926	11	1	0	0.00111533	4.3004	0.93278	0.994476	0	1	-0.0869653	0.930699	0.993334
500030	75725	75725_500030	Phf14	PHD finger protein 14	Phf14	PHD finger protein 14	-0.0826249	0.0228429	0.00029793	-0.127396	-0.0378536	0.0402792	-0.093291	-0.0694284	0.000165639	0.00642985	11	1	0	0.00207374	5.60692	0.847137	0.975837	0	1	-0.588592	0.556135	0.937441
361866	209462	209462_361866	Hace1	HECT domain and ankyrin repeat containing, E3 ubiquitin protein ligase 1	Hace1	HECT domain and ankyrin repeat containing, E3 ubiquitin protein ligase 1	-0.0752163	0.0208092	0.000300843	-0.116002	-0.0344311	0.0402792	-0.0851207	-0.0603489	0.000146794	0.00759941	11	1	0	0.00167868	10.6618	0.384468	0.741915	0	1	0.152635	0.878686	0.989984
361695	66990	66990_361695	Tmem134	transmembrane protein 134	Tmem134	transmembrane protein 134	0.0966688	0.0267779	0.000306174	0.044185	0.149153	0.0405788	0.0796988	0.115137	6.16086e-06	0.00782831	11	1	0.000866925	0.00311257	10.7601	0.376507	0.735251	11.0345	1.12403	-2.14454	0.0319897	0.444637
29726	20520	20520_29726	Slc22a5	solute carrier family 22 (organic cation transporter), member 5	Slc22a5	solute carrier family 22 member 5	0.086871	0.0241176	0.000315807	0.0396014	0.134141	0.0412617	0.0751914	0.104294	3.34095e-05	0.00151083	11	1	0.000522655	0.00254741	10.4691	0.400346	0.755275	8.10517	1.0882	2.47458	0.0133393	0.357182
315259	106042	106042_315259	Prickle1	prickle planar cell polarity protein 1	Prickle1	prickle planar cell polarity protein 1	-0.0774931	0.0215232	0.000317672	-0.119678	-0.0353084	0.0412617	-0.0846692	-0.0615739	0.000136657	0.0208911	11	1	0	0.00192693	8.43755	0.586179	0.867108	0	1	2.3784	0.0173879	0.378901
25059	15277	15277_25059	Hk2	hexokinase 2	Hk2	hexokinase 2	0.143976	0.0400187	0.000321031	0.0655405	0.222411	0.0412617	0.123083	0.164125	5.4299e-06	0.00321855	11	1	0.00355459	0.00718341	12.9914	0.22415	0.589631	20.9213	1.26456	-0.772201	0.439995	0.904438
170816	170639	170639_170816	Or51e2	olfactory receptor family 51 subfamily E member 2	Olr59	olfactory receptor 59	-0.154977	0.0431043	0.000323905	-0.23946	-0.0704939	0.0412617	-0.170692	-0.130565	0.000164122	0.0262509	8	1	8.72624e-07	0.00735469	7.45072	0.383504	0.741349	0.00503317	1.00005	0.401105	0.688343	0.964187
310685	74414	74414_310685	Polr3c	polymerase (RNA) III (DNA directed) polypeptide C	Polr3c	RNA polymerase III subunit C	-0.0957642	0.0267036	0.000335535	-0.148102	-0.0434262	0.0423323	-0.111353	-0.0834422	3.62894e-05	0.00266077	11	1	0.000237638	0.00334284	11.9857	0.286013	0.654478	2.99724	1.0309	0.665587	0.505675	0.920628
362769	217830	217830_362769	Dglucy	D-glutamate cyclase	Dglucy	D-glutamate cyclase	-0.213481	0.0595702	0.000338783	-0.330236	-0.0967253	0.0423349	-0.23743	-0.194128	0.000187144	0.00465002	7	1	0	0.0137138	2.77821	0.836124	0.972156	0	1	0.732249	0.464017	0.909485
308939	233726	233726_308939	Ipo7	importin 7	Ipo7	importin 7	-0.0583364	0.0163094	0.000347743	-0.0903021	-0.0263706	0.0430447	-0.0672436	-0.0477993	0.000213458	0.0056933	11	1	0.000161985	0.00111278	8.90828	0.54083	0.840685	5.36851	1.05673	-0.401806	0.687827	0.964187
116777	12560	12560_116777	Cdh3	cadherin 3	Cdh3	cadherin 3	0.116276	0.0325634	0.000355952	0.0524529	0.180099	0.043649	0.0990087	0.137768	2.5032e-05	0.00622882	11	1	0.00122186	0.00439856	11.1138	0.348718	0.713596	10.5384	1.1178	-1.03152	0.302298	0.851389
85269	79059	79059_85269	Nme3	NME/NM23 nucleoside diphosphate kinase 3	Nme3	NME/NM23 nucleoside diphosphate kinase 3	0.0935413	0.0262461	0.000365243	0.0420998	0.144983	0.0443737	0.0726259	0.106538	7.27522e-05	0.00834617	11	1	0.000313828	0.00302474	9.1205	0.520708	0.830865	4.03803	1.04208	-0.99484	0.319814	0.85796
29578	15382	15382_29578	Hnrnpa1	heterogeneous nuclear ribonucleoprotein A1	Hnrnpa1	heterogeneous nuclear ribonucleoprotein A1	0.0833667	0.0234265	0.000372765	0.0374516	0.129282	0.044872	0.0677409	0.0907284	0.000224612	0.00738619	10	1	0	0.00244836	5.24021	0.812886	0.961724	0	1	-0.619703	0.535453	0.929863
309377	54612	54612_309377	Sfrp5	secreted frizzled-related sequence protein 5	Sfrp5	secreted frizzled-related protein 5	0.154839	0.0435964	0.000382832	0.0693915	0.240286	0.0456649	0.136837	0.222528	0.000218172	0.00468885	11	1	5.67725e-07	0.00700165	13.7149	0.186399	0.537761	0.00239902	1.00002	2.26929	0.0232505	0.408729
313445	67455	67455_313445	Klhl13	kelch-like 13	Klhl13	kelch-like family member 13	0.100083	0.0281998	0.000386578	0.0448128	0.155354	0.0456963	0.0891881	0.115854	8.9622e-05	0.00301503	10	1	4.51782e-08	0.00330853	11.2293	0.260321	0.63071	0.000543034	1.00001	-1.60462	0.108578	0.667287
305846	214922	214922_305846	Slc39a2	solute carrier family 39 (zinc transporter), member 2	Slc39a2	solute carrier family 39 member 2	0.159707	0.045162	0.000405763	0.0711908	0.248222	0.047314	0.142622	0.170798	0.000205635	0.012079	8	1	0	0.00670942	2.63628	0.91649	0.990672	0	1	-0.513742	0.607433	0.949924
298693	100038882	100038882_298693	Isg15	ISG15 ubiquitin-like modifier	Isg15	ISG15 ubiquitin-like modifier	0.213268	0.0603272	0.000407475	0.0950292	0.331507	0.047314	0.196251	0.235825	0.000232503	0.00297875	11	1	1.2265e-06	0.0145007	8.84717	0.546666	0.842571	0.00280896	1.00003	0.0772962	0.938388	0.994464
361413	67528	67528_361413	Nudt7	nudix hydrolase 7	Nudt7	nudix hydrolase 7	-0.105737	0.029959	0.000416531	-0.164455	-0.0470182	0.0477923	-0.121419	-0.0943691	0.000274844	0.00292396	11	1	0	0.00371374	4.10784	0.942351	0.995764	0	1	-0.144066	0.885448	0.990882
171554	72040	72040_171554	Cdhr5	cadherin-related family member 5	Cdhr5	cadherin-related family member 5	-0.149506	0.0423965	0.000421287	-0.232602	-0.0664105	0.0477923	-0.182953	-0.116393	2.3487e-05	0.0586859	7	1	0.000752206	0.00592936	6.92999	0.32737	0.693481	5.44554	1.05759	0.510408	0.609765	0.95046
58850	11614	11614_58850	Nr0b1	nuclear receptor subfamily 0, group B, member 1	Nr0b1	nuclear receptor subfamily 0, group B, member 1	-0.171083	0.0485258	0.000422522	-0.266192	-0.0759739	0.0477923	-0.217909	-0.150052	8.90099e-05	0.0131989	7	1	0.000861678	0.00799472	4.05284	0.669526	0.905935	4.61425	1.04837	-0.960784	0.336661	0.863234
363555	215001	215001_363555	Wfikkn1	WAP, FS, Ig, KU, and NTR-containing protein 1	Wfikkn1	WAP, follistatin/kazal, immunoglobulin, kunitz and netrin domain containing 1	0.288796	0.0821168	0.000436638	0.12785	0.449742	0.0489669	0.194881	0.333235	0.000177009	0.00275531	10	1	0.0344537	0.028895	24.5034	0.00357251	0.0558199	66.6148	2.99534	1.64064	0.100872	0.650168
171410	94180	94180_171410	Acsbg1	acyl-CoA synthetase bubblegum family member 1	Acsbg1	acyl-CoA synthetase bubblegum family member 1	0.0915503	0.0261294	0.000458802	0.0403375	0.142763	0.0510165	0.0779231	0.101119	0.000239695	0.00541944	11	1	0	0.00320739	7.22396	0.704146	0.92225	0	1	0.807977	0.419104	0.899993
50522	22190	22190_50522	Ubc	ubiquitin C	Ubc	ubiquitin C	-0.0886199	0.0253654	0.000476327	-0.138335	-0.0389046	0.0525201	-0.0951469	-0.0736753	0.000209844	0.011068	7	1	1.84745e-06	0.00227994	6.38216	0.381769	0.739449	0.037809	1.00038	2.25051	0.0244163	0.414451
117028	30948	30948_117028	Bin1	bridging integrator 1	Bin1	bridging integrator 1	0.0747111	0.0214921	0.000508551	0.0325874	0.116835	0.0556058	0.0644246	0.0894182	0.000187524	0.00403792	11	1	0	0.00201871	6.91978	0.732996	0.934579	0	1	1.274	0.202665	0.794966
302935	170644	170644_302935	Ubn1	ubinuclein 1	Ubn1	ubinuclein 1	-0.0690965	0.0199031	0.000517279	-0.108106	-0.0300872	0.0560927	-0.0764146	-0.0594916	0.000220554	0.00415266	11	1	0	0.00168605	6.98951	0.726435	0.932992	0	1	0.75127	0.45249	0.90701
312849	108098	108098_312849	Med21	mediator complex subunit 21	Med21	mediator complex subunit 21	-0.070329	0.0203667	0.000554097	-0.110247	-0.0304111	0.0595927	-0.0794947	-0.0571674	0.000122421	0.0234983	11	1	1.86406e-06	0.00169004	13.8353	0.180637	0.529865	0.0380283	1.00038	0.789944	0.42956	0.901369
94168	75396	75396_94168	Spp2	secreted phosphoprotein 2	Spp2	secreted phosphoprotein 2	0.1334	0.0386588	0.000559117	0.0576304	0.20917	0.0596437	0.116029	0.170002	0.000259853	0.00630917	8	1	2.05561e-08	0.00510372	9.3732	0.226961	0.592983	0.000140925	1	-1.10753	0.268063	0.833586
300665	102423	102423_300665	Hinfp	histone H4 transcription factor	Hinfp	histone H4 transcription factor	0.0776064	0.0225165	0.000567582	0.0334749	0.121738	0.0600584	0.0595047	0.084704	0.000249567	0.0164154	10	1	0	0.00217994	8.21924	0.512212	0.825641	0	1	-2.05375	0.04	0.492345
316001	68176	68176_316001	Inka1	inka box actin regulator 1	Inka1	inka box actin regulator 1	0.166307	0.0483725	0.000585937	0.0714984	0.261115	0.0613334	0.146545	0.182226	0.000596427	0.00709158	7	1	0	0.00846986	1.75555	0.940753	0.995764	0	1	0.186515	0.852041	0.986652
294007	226169	226169_294007	Pprc1	peroxisome proliferative activated receptor, gamma, coactivator-related 1	Pprc1	PPARG related coactivator 1	-0.0640774	0.0186463	0.000589356	-0.100623	-0.0275313	0.0613334	-0.0743621	-0.0483565	7.22201e-05	0.0160152	11	1	0.000238988	0.00148653	8.76243	0.554788	0.848076	6.11649	1.06515	0.420644	0.674015	0.960238
300142	67976	67976_300142	Trabd	TraB domain containing	Trabd	TraB domain containing	0.112416	0.032735	0.000594445	0.048257	0.176576	0.0613334	0.104193	0.121614	0.00037591	0.00243527	11	1	3.50939e-06	0.00452572	5.53693	0.852554	0.977763	0.0280123	1.00028	0.71954	0.471808	0.91226
315608	140630	140630_315608	Ube4a	ubiquitination factor E4A	Ube4a	ubiquitination factor E4A	-0.0595504	0.0173758	0.00060982	-0.0936063	-0.0254945	0.0613334	-0.0660966	-0.0486435	0.000297328	0.012909	11	1	0	0.00116137	5.20639	0.876971	0.983545	0	1	0.527318	0.597973	0.948275
59101	66180	66180_59101	P3h4	prolyl 3-hydroxylase family member 4 (non-enzymatic)	P3h4	prolyl 3-hydroxylase family member 4	0.137698	0.0401779	0.00060984	0.0589505	0.216445	0.0613334	0.121764	0.166948	9.37933e-06	0.00624786	11	1	0.00359335	0.00723626	13.2459	0.210245	0.572785	20.965	1.26526	-0.96147	0.336316	0.863234
100910554	319164	319164_100910554	H2ac6	H2A clustered histone 6	LOC100910554	histone H2A type 1-like	0.0992397	0.0289785	0.000615712	0.0424429	0.156036	0.0613334	0.090543	0.107471	0.000591573	0.00259164	7	1	0	0.00287268	1.7981	0.937299	0.995405	0	1	0.527962	0.597526	0.948275
287368	103850	103850_287368	Nt5m	5',3'-nucleotidase, mitochondrial	Nt5m	5',3'-nucleotidase, mitochondrial	0.0861611	0.0251606	0.000616054	0.0368472	0.135475	0.0613334	0.0742812	0.0925609	0.000434981	0.00520272	10	1	0	0.00285927	5.16547	0.819652	0.964501	0	1	-1.20705	0.227415	0.814797
81918	93742	93742_81918	Pard3	par-3 family cell polarity regulator	Pard3	par-3 family cell polarity regulator	0.102983	0.0301047	0.000624279	0.0439792	0.161987	0.0613334	0.0845051	0.12565	8.34785e-06	0.0150398	11	1	0.00139273	0.00367578	10.9775	0.359276	0.721286	14.4632	1.16909	-1.6592	0.0970763	0.640033
79430	56365	56365_79430	Clcnkb	chloride channel, voltage-sensitive Kb	Clcnkb	chloride voltage-gated channel Kb	-0.18452	0.0539474	0.000625361	-0.290255	-0.0787851	0.0613334	-0.229759	-0.160082	6.00088e-05	0.00394217	10	1	0.00397368	0.0117446	9.71658	0.373913	0.733898	13.8877	1.16127	-2.20828	0.0272251	0.422669
294718	66254	66254_294718	Dimt1	DIM1 rRNA methyltransferase and ribosome maturation factor	Dimt1	DIM1 rRNA methyltransferase and ribosome maturation factor	-0.0753728	0.0220393	0.000626376	-0.118569	-0.0321766	0.0613334	-0.0854261	-0.064981	0.000332635	0.0114216	11	1	0	0.00182893	4.57911	0.917465	0.990672	0	1	0.498961	0.617807	0.951061
81666	14682	14682_81666	Gnaq	guanine nucleotide binding protein, alpha q polypeptide	Gnaq	G protein subunit alpha q	-0.0656999	0.0192359	0.000636696	-0.103402	-0.0279982	0.0618821	-0.0754083	-0.0522844	0.000406861	0.0145843	11	1	0	0.00142672	7.55861	0.671863	0.906519	0	1	0.145654	0.884194	0.990882
295219	26568	26568_295219	Slc27a3	solute carrier family 27 (fatty acid transporter), member 3	Slc27a3	solute carrier family 27 member 3	0.117518	0.034481	0.00065392	0.0499368	0.1851	0.0627214	0.0996021	0.135394	0.000207957	0.0238253	11	1	1.17638e-06	0.00446146	14.9264	0.134768	0.461662	0.00779087	1.00008	-0.602519	0.546829	0.932658
25100	15377	15377_25100	Foxa3	forkhead box A3	Foxa3	forkhead box A3	-0.120272	0.035293	0.000654892	-0.189445	-0.0510985	0.0627214	-0.147965	-0.103631	0.000545385	0.0211576	7	1	0	0.00410599	4.06996	0.66721	0.905134	0	1	-1.37236	0.169953	0.752884
25583	12957	12957_25583	Cryba1	crystallin, beta A1	Cryba1	crystallin, beta A1	-0.109781	0.0322766	0.000670769	-0.173042	-0.04652	0.0633971	-0.133427	-0.098339	0.000332494	0.00607332	10	1	3.84764e-06	0.00394605	12.7018	0.17657	0.524199	0.0336762	1.00034	-1.5949	0.110736	0.671943
308899	17540	17540_308899	Irag1	inositol 1,4,5-triphosphate receptor associated 1	Irag1	inositol 1,4,5-triphosphate receptor associated 1	0.180013	0.0529307	0.00067161	0.0762705	0.283755	0.0633971	0.158066	0.19931	0.000838423	0.00831999	7	1	0	0.0107468	2.07389	0.912779	0.989717	0	1	0.247603	0.804442	0.980143
691678	69195	69195_691678	Tmem121	transmembrane protein 121	Tmem121	transmembrane protein 121	0.110977	0.032661	0.000679197	0.0469626	0.174991	0.0636553	0.0923688	0.132348	5.37439e-05	0.00774688	10	1	0.000881961	0.00463023	8.7669	0.459063	0.794771	8.18839	1.08919	1.07387	0.282883	0.842065
79122	14149	14149_79122	Fdxr	ferredoxin reductase	Fdxr	ferredoxin reductase	0.0939457	0.0276808	0.000689054	0.0396924	0.148199	0.0637273	0.0813867	0.10836	0.000217997	0.0069035	11	1	0	0.0034511	5.97649	0.817235	0.963773	0	1	-0.353225	0.72392	0.970269
293997	107250	107250_293997	Kazald1	Kazal-type serine peptidase inhibitor domain 1	Kazald1	Kazal-type serine peptidase inhibitor domain 1	0.157312	0.0463549	0.000689679	0.0664583	0.248166	0.0637273	0.138901	0.180033	0.000184406	0.00617594	11	1	3.62062e-08	0.00868067	11.2265	0.340149	0.70585	0.00013947	1	1.09861	0.271939	0.835533
687739	71254	71254_687739	Naif1	nuclear apoptosis inducing factor 1	Naif1	nuclear apoptosis inducing factor 1	-0.0951075	0.0280426	0.000695027	-0.15007	-0.040145	0.0637472	-0.101885	-0.0882911	0.000507132	0.00572793	10	1	0	0.00313687	1.94016	0.992379	1	0	1	0.323292	0.746474	0.971983
29419	18222	18222_29419	Numb	NUMB endocytic adaptor protein	Numb	NUMB, endocytic adaptor protein	-0.0640856	0.018915	0.000703837	-0.101158	-0.0270128	0.0637472	-0.0751645	-0.05302	9.75302e-05	0.00802853	11	1	0.000647154	0.00151649	13.2717	0.208876	0.57151	17.2093	1.20787	0.74394	0.456913	0.90701
57301	12768	12768_57301	Ccr1	C-C motif chemokine receptor 1	Ccr1	C-C motif chemokine receptor 1	0.162912	0.0480874	0.000704469	0.0686625	0.257161	0.0637472	0.125052	0.18407	0.000399975	0.0292238	11	1	0	0.008659	10.9193	0.36384	0.725351	0	1	-1.89554	0.058021	0.546443
363931	107999	107999_363931	Gtpbp6	GTP binding protein 6 (putative)	Gtpbp6	GTP binding protein 6 (putative)	0.115473	0.0341459	0.000720218	0.0485487	0.182398	0.0640261	0.0959267	0.131081	0.000428221	0.013686	7	1	0	0.00422192	3.62498	0.727275	0.933148	0	1	-0.42732	0.669146	0.958396
25262	16438	16438_25262	Itpr1	inositol 1,4,5-trisphosphate receptor 1	Itpr1	inositol 1,4,5-trisphosphate receptor, type 1	-0.0494229	0.0146191	0.000723013	-0.0780759	-0.0207699	0.0640261	-0.0550216	-0.0425937	0.000545152	0.00717433	11	1	0	0.000948287	6.00556	0.814796	0.962714	0	1	-0.534626	0.592908	0.947075
305935	219135	219135_305935	Mtmr6	myotubularin related protein 6	Mtmr6	myotubularin related protein 6	-0.0733354	0.0216949	0.000724064	-0.115857	-0.0308141	0.0640261	-0.0859892	-0.0611651	0.000406665	0.00935519	10	1	2.16638e-08	0.00191504	8.52507	0.482216	0.808092	0.000435899	1	-0.422076	0.67297	0.960088
297758	21749	21749_297758	Terf1	telomeric repeat binding factor 1	Terf1	telomeric repeat binding factor 1	0.0595784	0.0176311	0.00072707	0.025022	0.0941347	0.0640261	0.0516446	0.0690729	0.000463711	0.0122676	11	1	0	0.00110638	11.8019	0.298532	0.665875	0	1	0.328966	0.742182	0.971983
79244	15488	15488_79244	Hsd17b4	hydroxysteroid (17-beta) dehydrogenase 4	Hsd17b4	hydroxysteroid (17-beta) dehydrogenase 4	0.0604302	0.0179066	0.00073882	0.025334	0.0955264	0.064627	0.0542555	0.0721875	0.000201344	0.00458177	11	1	0	0.00138961	5.73987	0.836624	0.972299	0	1	1.05684	0.290586	0.847152
362452	67774	67774_362452	Borcs5	BLOC-1 related complex subunit 5	Borcs5	BLOC-1 related complex subunit 5	-0.0795709	0.0235987	0.000746682	-0.125824	-0.0333184	0.0648123	-0.0932823	-0.0695064	0.000288245	0.00791257	10	1	9.83167e-07	0.0023906	8.05407	0.528707	0.835517	0.0170559	1.00017	-0.0751008	0.940134	0.994561
301372	93690	93690_301372	Gpr45	G protein-coupled receptor 45	Gpr45	G protein-coupled receptor 45	-0.150564	0.0446737	0.000750817	-0.238123	-0.0630057	0.0648123	-0.162244	-0.122876	0.000395016	0.00893458	11	1	0	0.00881931	6.66665	0.756496	0.94451	0	1	0.132729	0.894408	0.990882
306165	58245	58245_306165	Gpr180	G protein-coupled receptor 180	Gpr180	G protein-coupled receptor 180	-0.0658623	0.0195648	0.000761663	-0.104209	-0.0275159	0.0653189	-0.071538	-0.0526031	0.000475338	0.0153962	11	1	1.05422e-08	0.00155723	10.1776	0.425053	0.772759	0.000232961	1	-0.368175	0.712743	0.968287
117106	12492	12492_117106	Scarb2	scavenger receptor class B, member 2	Scarb2	scavenger receptor class B, member 2	0.0714761	0.0212519	0.000770237	0.0298231	0.113129	0.0656252	0.0660089	0.085284	0.000370469	0.00557215	11	1	0	0.00178392	6.96042	0.729176	0.933364	0	1	1.52096	0.128271	0.694631
361526	55942	55942_361526	Sertad1	SERTA domain containing 1	Sertad1	SERTA domain containing 1	-0.139728	0.0415825	0.000778683	-0.221228	-0.0582279	0.0659168	-0.163932	-0.112734	1.65854e-06	0.00601386	11	1	0.00797619	0.00805959	36.526	6.83331e-05	0.00337067	45.2783	1.82743	-4.08059	4.49214e-05	0.0235766
304010	271377	271377_304010	Zbtb11	zinc finger and BTB domain containing 11	Zbtb11	zinc finger and BTB domain containing 11	-0.0802907	0.0239081	0.000784226	-0.12715	-0.0334317	0.0659604	-0.09594	-0.0623823	8.93934e-05	0.00958695	11	1	0.000651298	0.0022482	10.3384	0.411322	0.762821	10.4197	1.11632	-0.500689	0.61659	0.951061
59077	14772	14772_59077	Grk4	G protein-coupled receptor kinase 4	Grk4	G protein-coupled receptor kinase 4	0.130233	0.038888	0.000811287	0.0540135	0.206452	0.067536	0.0947757	0.139486	0.000433317	0.0137518	11	1	0.00145296	0.00607877	10.2541	0.418494	0.767337	8.66751	1.0949	-1.5937	0.111003	0.671943
691889	50769	50769_691889	Atp8a2	ATPase, aminophospholipid transporter-like, class I, type 8A, member 2	Atp8a2	ATPase phospholipid transporting 8A2	-0.0880708	0.0263036	0.000813253	-0.139625	-0.0365167	0.067536	-0.119405	-0.0669209	0.000381006	0.00406105	10	1	0.00144638	0.0026165	12.878	0.168204	0.512881	24.2954	1.32092	-2.40937	0.0159802	0.375663
360776	66096	66096_360776	Lamtor4	late endosomal/lysosomal adaptor, MAPK and MTOR activator 4	Lamtor4	late endosomal/lysosomal adaptor, MAPK and MTOR activator 4	0.0649957	0.0194251	0.000819942	0.0269233	0.103068	0.0676632	0.0517273	0.073072	0.000287165	0.0110019	11	1	0	0.00174665	9.805	0.457765	0.794771	0	1	-1.35249	0.176218	0.76183
60394	50914	50914_60394	Olig1	oligodendrocyte transcription factor 1	Olig1	oligodendrocyte transcription factor 1	0.130411	0.0390137	0.000829658	0.0539459	0.206877	0.0680371	0.0994174	0.1512	0.000494469	0.00356607	11	1	0.00356995	0.00676364	15.1732	0.125873	0.44664	22.4149	1.28891	1.63629	0.101778	0.651211
498166	330217	330217_498166	Gal3st4	galactose-3-O-sulfotransferase 4	Gal3st4	galactose-3-O-sulfotransferase 4	0.0968858	0.029012	0.000839259	0.0400234	0.153748	0.068397	0.0872514	0.126663	1.1295e-06	0.0100593	11	1	0.00209669	0.00348602	18.8434	0.0422978	0.250894	26.1002	1.35318	-1.07606	0.281898	0.841044
298066	76299	76299_298066	Erp44	endoplasmic reticulum protein 44	Erp44	endoplasmic reticulum protein 44	-0.0602921	0.018071	0.000848696	-0.0957106	-0.0248736	0.0687391	-0.0665794	-0.0495165	0.000558167	0.0152788	11	1	0	0.00125942	4.30764	0.932403	0.994397	0	1	0.822356	0.410874	0.898077
66024	18167	18167_66024	Npy2r	neuropeptide Y receptor Y2	Npy2r	neuropeptide Y receptor Y2	-0.141313	0.0423915	0.000857556	-0.224399	-0.058227	0.0688977	-0.158792	-0.119635	0.000260153	0.00643758	11	1	0	0.0067286	7.90219	0.638391	0.893451	0	1	-0.756327	0.449453	0.905879
301012	12836	12836_301012	Col7a1	collagen, type VII, alpha 1	Col7a1	collagen type VII alpha 1 chain	0.160537	0.0481752	0.000861156	0.066115	0.254958	0.0688977	0.126431	0.187827	0.00016932	0.0331852	11	1	5.50465e-06	0.00928286	13.2944	0.207673	0.57033	0.0196092	1.0002	-2.25431	0.0241765	0.413329
366431	66526	66526_366431	Tceanc2	transcription elongation factor A (SII) N-terminal and central domain containing 2	Tceanc2	transcription elongation factor A N-terminal and central domain containing 2	-0.079614	0.023934	0.000879783	-0.126524	-0.0327041	0.0694201	-0.0899401	-0.0706451	0.000505443	0.00728987	11	1	0	0.00247201	7.8313	0.645311	0.896621	0	1	-1.54039	0.123465	0.689531
287884	58210	58210_287884	Sectm1b	secreted and transmembrane 1B	Sectm1b	secreted and transmembrane 1B	0.149592	0.0449776	0.000881273	0.0614374	0.237746	0.0694201	0.139823	0.15752	0.000729582	0.0119656	7	1	3.64181e-06	0.00672291	3.66906	0.721358	0.93031	0.0222755	1.00022	-0.0505964	0.959647	0.996561
313838	260409	260409_313838	Cdc42ep3	CDC42 effector protein 3	Cdc42ep3	CDC42 effector protein 3	-0.0758582	0.0228131	0.000883557	-0.120571	-0.0311453	0.0694201	-0.0897177	-0.0695621	0.000119081	0.00370967	11	1	2.80502e-06	0.00217672	12.0324	0.282891	0.651987	0.0462234	1.00046	-0.0753842	0.939909	0.994561
297865	319901	319901_297865	Dsel	dermatan sulfate epimerase-like	Dsel	dermatan sulfate epimerase-like	-0.106099	0.0319815	0.000908198	-0.168782	-0.0434167	0.0700932	-0.128611	-0.094437	0.000193994	0.00577909	11	1	0	0.00469022	6.69156	0.754208	0.943135	0	1	-1.53965	0.123646	0.689777
29558	14132	14132_29558	Fcgrt	Fc fragment of IgG receptor and transporter	Fcgrt	Fc gamma receptor and transporter	0.0978138	0.0294854	0.000908709	0.0400235	0.155604	0.0700932	0.082202	0.110325	0.000284807	0.0150305	11	1	0	0.00385286	9.10598	0.522077	0.831687	0	1	-0.881803	0.377884	0.883659
501630	245631	245631_501630	Pwwp3b	PWWP domain containing 3B	Pwwp3b	PWWP domain containing 3B	-0.374895	0.113019	0.000909598	-0.596409	-0.153382	0.0700932	-0.464239	-0.318289	1.21373e-06	0.0113532	7	1	0.0316289	0.0510246	9.98256	0.125389	0.445981	35.8185	1.55808	1.78067	0.0749663	0.590206
311936	56874	56874_311936	Rnf32	ring finger protein 32	Rnf32	ring finger protein 32	-0.161028	0.0485625	0.000913492	-0.256209	-0.0658476	0.0700932	-0.183617	-0.140653	5.98174e-05	0.00836893	10	1	0.00942174	0.0108784	15.584	0.0760939	0.345949	41.1335	1.69876	1.70568	0.0880677	0.618936
304063	23872	23872_304063	Ets2	E26 avian leukemia oncogene 2, 3' domain	Ets2	ETS proto-oncogene 2, transcription factor	-0.0700305	0.0211952	0.000952928	-0.111572	-0.0284886	0.072694	-0.0819783	-0.0565503	5.14779e-05	0.00683299	11	1	0.00091017	0.0019801	12.3806	0.260388	0.63071	19.1354	1.23663	-1.29101	0.1967	0.787603
316096	22646	22646_316096	Zfp105	zinc finger protein 105	Zfp105	zinc finger protein 105	0.141027	0.0427215	0.000963168	0.057294	0.224759	0.0730504	0.103153	0.161961	0.000139121	0.0278173	8	1	0.000941561	0.0067919	7.10916	0.417603	0.766332	6.05242	1.06442	-1.36791	0.171339	0.753397
24886	21391	21391_24886	Tbxas1	thromboxane A synthase 1, platelet	Tbxas1	thromboxane A synthase 1	0.153598	0.0466842	0.00100131	0.062099	0.245098	0.0749478	0.135843	0.17754	0.000590216	0.00792241	11	1	0	0.00920125	6.69636	0.753765	0.942966	0	1	0.0561676	0.955208	0.995906
499759	329366	329366_499759	Ccdc187	coiled-coil domain containing 187	Ccdc187	coiled-coil domain containing 187	0.143951	0.0437814	0.00100918	0.0581413	0.229761	0.0749478	0.133342	0.159496	0.000791642	0.00574074	7	1	2.3668e-06	0.00660914	4.96389	0.548453	0.844152	0.0153093	1.00015	1.62269	0.104656	0.657488
361167	67384	67384_361167	Bag4	BCL2-associated athanogene 4	Bag4	BAG cochaperone 4	-0.0594507	0.0180989	0.00102067	-0.0949238	-0.0239775	0.0749478	-0.0677565	-0.0500282	0.000364402	0.0116238	11	1	6.12437e-06	0.00140999	10.7087	0.380656	0.738626	0.16217	1.00162	1.38094	0.167298	0.748165
24683	19109	19109_24683	Prl	prolactin	Prl	prolactin	0.128948	0.0392668	0.00102387	0.0519861	0.205909	0.0749478	0.104459	0.143234	0.00077187	0.0287479	8	1	0	0.00507482	3.92569	0.788296	0.955461	0	1	0.279928	0.779532	0.97751
252961	21353	21353_252961	Tank	TRAF family member-associated Nf-kappa B activator	Tank	TRAF family member-associated NFKB activator	-0.0818472	0.0249403	0.00103173	-0.130729	-0.0329652	0.0749478	-0.0875154	-0.0681294	0.000674589	0.015242	11	1	1.80847e-07	0.00253629	9.17497	0.515583	0.827396	0.00246049	1.00002	-0.596619	0.550762	0.935313
25424	13034	13034_25424	Ctse	cathepsin E	Ctse	cathepsin E	0.136674	0.0416496	0.00103248	0.0550425	0.218306	0.0749478	0.102454	0.167515	0.000346535	0.0287188	7	1	0.000604119	0.00600651	3.75675	0.709555	0.924523	4.63489	1.0486	-0.422535	0.672635	0.95992
116745	192775	192775_116745	Kcnh6	potassium voltage-gated channel, subfamily H (eag-related), member 6	Kcnh6	potassium voltage-gated channel subfamily H member 6	0.163689	0.049933	0.00104482	0.065822	0.261556	0.0749478	0.136964	0.206365	0.000534155	0.0158426	9	1	0	0.00901724	4.99367	0.758253	0.944518	0	1	0.0139779	0.988848	0.999281
315055	105841	105841_315055	Dennd3	DENN domain containing 3	Dennd3	DENN domain containing 3	-0.118945	0.0362923	0.00104758	-0.190077	-0.0478137	0.0749478	-0.139552	-0.101779	2.52568e-05	0.0103645	10	1	0.00407331	0.00594182	13.0557	0.160101	0.502241	32.217	1.4753	0.94442	0.344955	0.865753
24959	56012	56012_24959	Pgam2	phosphoglycerate mutase 2	Pgam2	phosphoglycerate mutase 2	-0.125177	0.0381982	0.00104905	-0.200044	-0.0503097	0.0749478	-0.130701	-0.11912	0.000653601	0.0192198	8	1	0	0.00465279	4.25177	0.750365	0.942067	0	1	0.867056	0.385912	0.888298
288707	56356	56356_288707	Gltp	glycolipid transfer protein	Gltp	glycolipid transfer protein	0.116209	0.0354668	0.00105077	0.0466958	0.185723	0.0749478	0.0988119	0.144662	0.00026327	0.0107743	8	1	0	0.00506142	4.41101	0.731405	0.933529	0	1	0.996016	0.319243	0.85796
59086	21803	21803_59086	Tgfb1	transforming growth factor, beta 1	Tgfb1	transforming growth factor, beta 1	0.193731	0.0591275	0.00105102	0.0778435	0.309619	0.0749478	0.136339	0.228607	0.000585584	0.00540702	11	1	0.00874792	0.0149886	10.319	0.412969	0.763694	24.8229	1.33019	0.703109	0.481988	0.912989
367083	102580	102580_367083	Alg9	ALG9 alpha-1,2-mannosyltransferase	Alg9	ALG9, alpha-1,2-mannosyltransferase	-0.0670005	0.0204623	0.00105912	-0.107106	-0.0268951	0.075097	-0.0795338	-0.052198	0.000682183	0.00727317	11	1	0.000470925	0.00183498	15.4427	0.116736	0.431097	10.2332	1.114	-0.975225	0.329449	0.860755
292680	232933	232933_292680	Ccdc61	coiled-coil domain containing 61	Ccdc61	coiled-coil domain containing 61	0.127546	0.0389704	0.00106456	0.0511651	0.203926	0.075097	0.102414	0.175759	2.25514e-09	0.0192128	8	1	0.00502142	0.00579714	14.4834	0.0432215	0.254095	49.5255	1.9812	-1.89651	0.0578925	0.546308
298074	22590	22590_298074	Xpa	xeroderma pigmentosum, complementation group A	Xpa	XPA, DNA damage recognition and repair factor	0.0927948	0.0283726	0.00107327	0.0371856	0.148404	0.075225	0.0798024	0.107467	0.000406193	0.0117288	11	1	7.81374e-07	0.00338076	10.5883	0.390481	0.747379	0.00835717	1.00008	0.72949	0.465702	0.910378
100363539	66845	66845_100363539	Mrpl33	mitochondrial ribosomal protein L33	Mrpl33	mitochondrial ribosomal protein L33	0.0735601	0.0225085	0.00108272	0.0294442	0.117676	0.075225	0.0648074	0.0795295	0.000519988	0.00843015	10	1	0	0.00213701	4.32301	0.888896	0.985338	0	1	-1.22598	0.220207	0.80945
364224	75572	75572_364224	Acyp2	acylphosphatase 2, muscle type	Acyp2	acylphosphatase 2	-0.109401	0.0334777	0.00108357	-0.175016	-0.0437859	0.075225	-0.130785	-0.0843877	0.000538665	0.00758748	11	1	0.00233723	0.00456264	18.2276	0.0512434	0.278503	20.4361	1.25685	-1.76403	0.0777271	0.597806
688272	217340	217340_688272	Rnf157	ring finger protein 157	Rnf157	ring finger protein 157	-0.0545696	0.0167099	0.00109192	-0.0873203	-0.0218188	0.0754054	-0.0634846	-0.0498409	0.000659845	0.0088015	10	1	0	0.00109132	4.53734	0.872634	0.981692	0	1	0.373792	0.708559	0.968222
299637	114606	114606_299637	Tle6	transducin-like enhancer of split 6	Tle6	TLE family member 6, subcortical maternal complex member	0.121269	0.0371597	0.00110065	0.0484371	0.194101	0.0754459	0.110995	0.145673	0.00106505	0.015828	7	1	0	0.00437667	1.68795	0.946048	0.995764	0	1	0.361939	0.717398	0.970112
498030	66156	66156_498030	Anapc11	anaphase promoting complex subunit 11	Anapc11	anaphase promoting complex subunit 11	0.0904835	0.0277607	0.00111645	0.0360735	0.144893	0.0754459	0.0676192	0.100783	0.000544241	0.00603282	11	1	0.00244042	0.00354623	13.0889	0.218745	0.583009	30.1182	1.43099	-1.04123	0.297767	0.849173
300757	15211	15211_300757	Hexa	hexosaminidase A	Hexa	hexosaminidase subunit alpha	0.053071	0.0162829	0.00111681	0.0211572	0.0849848	0.0754459	0.0467549	0.0606317	0.000464232	0.00696701	11	1	0	0.00123983	5.44066	0.859868	0.978842	0	1	0.471302	0.637425	0.955684
365960	54120	54120_365960	Gipc2	GIPC PDZ domain containing family, member 2	Gipc2	GIPC PDZ domain containing family, member 2	0.132186	0.0405879	0.0011268	0.0526354	0.211737	0.0754459	0.111223	0.152512	0.000351805	0.0137038	11	1	4.40036e-06	0.00676443	9.98415	0.441885	0.783934	0.0227172	1.00023	-0.660135	0.509167	0.921569
307562	13511	13511_307562	Dsg2	desmoglein 2	Dsg2	desmoglein 2	0.130725	0.0401628	0.00113439	0.0520076	0.209443	0.0754459	0.0927341	0.154062	0.000981507	0.0193902	10	1	0.00160906	0.00612332	6.82969	0.654846	0.900064	9.59377	1.10612	NA	NA	NA
685045	73112	73112_685045	Abracl	ABRA C-terminal like	Abracl	ABRA C-terminal like	-0.0915388	0.0281286	0.00113675	-0.14667	-0.0364077	0.0754459	-0.0993906	-0.081594	0.000484264	0.00847238	11	1	0	0.00335966	5.48485	0.856531	0.977763	0	1	0.642462	0.520573	0.925018
498486	54342	54342_498486	Gnpnat1	glucosamine-phosphate N-acetyltransferase 1	Gnpnat1	glucosamine-phosphate N-acetyltransferase 1	-0.0696883	0.0214149	0.00113713	-0.111661	-0.0277159	0.0754459	-0.0858132	-0.0607152	0.000246292	0.00880614	11	1	2.19098e-07	0.00198574	8.64661	0.565937	0.855092	0.00417448	1.00004	0.866547	0.38619	0.888298
84032	12825	12825_84032	Col3a1	collagen, type III, alpha 1	Col3a1	collagen type III alpha 1 chain	0.154213	0.0473941	0.0011385	0.0613228	0.247104	0.0754459	0.140508	0.171299	0.000630808	0.00466937	11	1	1.89143e-07	0.00992942	9.49297	0.486043	0.809041	0.00073586	1.00001	1.5993	0.109753	0.671943
298657	12353	12353_298657	Car6	carbonic anhydrase 6	Car6	carbonic anhydrase 6	-0.187581	0.0576911	0.00114812	-0.300653	-0.0745081	0.0757009	-0.237515	-0.137694	0.000218156	0.0320719	7	1	0.00173615	0.0123078	4.02089	0.673849	0.907499	7.17092	1.07725	0.0797046	0.936472	0.994177
680751	228598	228598_680751	Ebf4	early B cell factor 4	Ebf4	EBF family member 4	0.109169	0.0336269	0.00116845	0.0432613	0.175076	0.0764639	0.096967	0.130591	0.000436652	0.00510281	11	1	1.30922e-06	0.0048151	9.73981	0.46361	0.797813	0.00999702	1.0001	0.326683	0.743908	0.971983
360389	67255	67255_360389	Zfp422	zinc finger protein 422	Zfp422	zinc finger protein 422	0.0809412	0.0249375	0.00117135	0.0320647	0.129818	0.0764639	0.0679828	0.0906321	0.00053488	0.0231659	8	1	0	0.00232447	3.88016	0.793473	0.956469	0	1	-0.0915998	0.927016	0.992886
362564	67621	67621_362564	Bend5	BEN domain containing 5	Bend5	BEN domain containing 5	-0.0999345	0.030846	0.00119616	-0.160391	-0.0394776	0.0776973	-0.116466	-0.0782036	0.000219799	0.00503926	11	1	0.00237405	0.00423164	13.5607	0.193986	0.549503	23.923	1.31446	0.453933	0.649877	0.958001
303419	103841	103841_303419	Cuedc1	CUE domain containing 1	Cuedc1	CUE domain containing 1	0.11034	0.0340813	0.00120557	0.0435421	0.177139	0.0779227	0.0779744	0.128501	9.49355e-05	0.00438012	11	1	0.00444078	0.00531891	17.2558	0.0688923	0.327814	37.0033	1.58738	1.62687	0.103765	0.655152
363675	59045	59045_363675	Stard3	StAR related lipid transfer domain containing 3	Stard3	StAR-related lipid transfer domain containing 3	0.0648735	0.0200494	0.00121354	0.0255773	0.10417	0.0780535	0.0551082	0.0799166	4.26562e-05	0.00863872	11	1	0.000602632	0.00184148	10.2871	0.415676	0.76574	13.7554	1.15949	-0.946584	0.343851	0.864929
64566	22418	22418_64566	Wnt5a	wingless-type MMTV integration site family, member 5A	Wnt5a	Wnt family member 5A	0.124991	0.0386972	0.00123801	0.0491459	0.200836	0.0791255	0.103779	0.146444	0.000304721	0.0514316	11	1	4.11957e-06	0.00620927	10.375	0.408229	0.761456	0.0208278	1.00021	-0.53533	0.592422	0.946911
367086	66402	66402_367086	Sln	sarcolipin	Sln	sarcolipin	-0.194675	0.0602993	0.0012445	-0.31286	-0.0764906	0.0791255	-0.224162	-0.176702	0.000895669	0.00541724	10	1	0	0.0157679	4.92656	0.840663	0.973836	0	1	-1.46526	0.142849	0.714152
360595	76892	76892_360595	Rnft1	ring finger protein, transmembrane 1	Rnft1	ring finger protein, transmembrane 1	-0.0955199	0.0296169	0.00125891	-0.153568	-0.0374719	0.0791255	-0.10914	-0.0853915	0.00081868	0.00792482	10	1	2.44034e-06	0.00343783	5.39159	0.798924	0.95794	0.0259141	1.00026	0.840198	0.400797	0.893908
60332	434756	434756_60332	Akap14	A kinase anchor protein 14	Akap14	A-kinase anchoring protein 14	0.154305	0.0478691	0.0012664	0.0604837	0.248127	0.0791255	0.139942	0.178595	0.0011177	0.0246972	7	1	0	0.00708223	1.10275	0.981416	1	0	1	0.0642572	0.948765	0.995906
25530	19328	19328_25530	Rab12	RAB12, member RAS oncogene family	Rab12	RAB12, member RAS oncogene family	0.0582841	0.0180844	0.00126903	0.0228393	0.0937289	0.0791255	0.0525735	0.0698594	0.000272393	0.00674454	11	1	0	0.00149322	7.52911	0.674726	0.908008	0	1	0.958114	0.338005	0.863349
140898	54324	54324_140898	Arhgef5	Rho guanine nucleotide exchange factor 5	Arhgef5	Rho guanine nucleotide exchange factor 5	-0.185203	0.0574816	0.00127323	-0.297864	-0.0725408	0.0791255	-0.212234	-0.144281	0.000508912	0.013574	10	1	0.0149146	0.0141136	21.5104	0.0105672	0.113228	55.9387	2.26957	1.10555	0.268922	0.833586
301634	67698	67698_301634	Fam174a	family with sequence similarity 174, member A	Fam174a	family with sequence similarity 174, member A	-0.0744147	0.0230979	0.00127429	-0.119686	-0.0291437	0.0791255	-0.0812561	-0.0658823	0.00119784	0.0106033	11	1	0	0.002254	3.11611	0.978558	1	0	1	-0.438736	0.660853	0.958022
361184	71941	71941_361184	Cars2	cysteinyl-tRNA synthetase 2, mitochondrial	Cars2	cysteinyl-tRNA synthetase 2, mitochondrial	0.0973852	0.0302366	0.00127845	0.0381226	0.156648	0.0791255	0.0839962	0.11704	0.000173689	0.0151022	11	1	0	0.00383813	8.91444	0.540243	0.840681	0	1	-0.767962	0.44251	0.905345
362291	17932	17932_362291	Myt1	myelin transcription factor 1	Myt1	myelin transcription factor 1	0.113111	0.035134	0.00128456	0.0442493	0.181972	0.0791303	0.0941826	0.131645	0.000321244	0.0123176	11	1	0	0.00555408	9.6035	0.475941	0.805367	0	1	-0.862181	0.388588	0.888298
300053	16581	16581_300053	Kifc2	kinesin family member C2	Kifc2	kinesin family member C2	0.08626	0.0268348	0.00130681	0.0336647	0.138855	0.0801243	0.0708018	0.0974058	0.000599534	0.0134213	11	1	0	0.00305557	8.24248	0.605165	0.877389	0	1	-0.221063	0.825044	0.982147
308765	70420	70420_308765	Arpin	actin-related protein 2/3 complex inhibitor	Arpin	actin-related protein 2/3 complex inhibitor	0.105631	0.0329271	0.00133643	0.0410955	0.170167	0.0812266	0.0907827	0.118107	0.000499583	0.00903028	11	1	0	0.00490015	8.46201	0.583804	0.86526	0	1	-1.14558	0.25197	0.826723
291921	80750	80750_291921	N4bp1	NEDD4 binding protein 1	N4bp1	Nedd4 binding protein 1	-0.0526947	0.0164314	0.00134147	-0.0848997	-0.0204898	0.0812266	-0.069141	-0.0471815	0.000239786	0.0182342	11	1	3.98053e-05	0.00100003	6.4534	0.775841	0.951881	1.19152	1.01206	-0.0941999	0.92495	0.992833
296709	66489	66489_296709	Rpl35	ribosomal protein L35	Rpl35	ribosomal protein L35	0.0774155	0.0241429	0.00134336	0.0300963	0.124735	0.0812266	0.0628483	0.0863484	0.00110095	0.0156858	8	1	0	0.00224579	3.8347	0.798608	0.957819	0	1	0.482804	0.629235	0.954183
289878	18587	18587_289878	Pde6b	phosphodiesterase 6B, cGMP, rod receptor, beta polypeptide	Pde6b	phosphodiesterase 6B	-0.120764	0.0376938	0.00135623	-0.194642	-0.0468852	0.0816286	-0.128225	-0.0936772	0.000822773	0.0586546	11	1	0	0.00476525	6.5674	0.765556	0.94761	0	1	0.368574	0.712446	0.968287
500578	214359	214359_500578	Tmem51	transmembrane protein 51	Tmem51	transmembrane protein 51	0.108459	0.0339064	0.00138009	0.0420039	0.174915	0.0819341	0.0879444	0.132365	4.28565e-05	0.0179573	11	1	0.00150479	0.00499463	10.3032	0.414307	0.764739	12.0117	1.13651	-0.502653	0.615208	0.951051
688502	381813	381813_688502	Prmt8	protein arginine N-methyltransferase 8	Prmt8	protein arginine methyltransferase 8	-0.0602952	0.0188556	0.00138511	-0.0972514	-0.0233389	0.0819341	-0.067178	-0.047785	0.00068882	0.0157656	11	1	4.21502e-06	0.00167637	11.7671	0.300943	0.668064	0.106384	1.00106	-1.42704	0.153568	0.728389
100910554	319191	319191_100910554	H2ac13	H2A clustered histone 13	LOC100910554	histone H2A type 1-like	0.153304	0.0479978	0.00140325	0.0592302	0.247378	0.0819341	0.136984	0.170338	0.00126277	0.00941175	7	1	0	0.00825948	1.72499	0.943176	0.995764	0	1	-0.104427	0.91683	0.992833
24450	15360	15360_24450	Hmgcs2	3-hydroxy-3-methylglutaryl-Coenzyme A synthase 2	Hmgcs2	3-hydroxy-3-methylglutaryl-CoA synthase 2	0.23899	0.0748301	0.00140431	0.0923254	0.385654	0.0819341	0.196975	0.278648	0.000132625	0.026087	11	1	0.0180074	0.0246478	13.2111	0.212109	0.575232	34.1208	1.51793	-1.32836	0.184059	0.772565
652929	673094	673094_652929	Cd99	CD99 antigen	Cd99	CD99 molecule (Xg blood group)	0.121183	0.0379614	0.00141163	0.0467797	0.195585	0.0819341	0.104063	0.147216	0.00101141	0.0147893	9	1	0	0.00519583	4.69215	0.789915	0.955589	0	1	0.626112	0.531242	0.928223
297900	67898	67898_297900	Pef1	penta-EF hand domain containing 1	Pef1	penta-EF hand domain containing 1	0.0779817	0.0244323	0.00141417	0.0300952	0.125868	0.0819341	0.0600661	0.0871065	0.000375862	0.00925312	11	1	0.00155229	0.00280378	12.7964	0.235278	0.60317	24.1287	1.31802	-0.720851	0.471001	0.911517
287700	16665	16665_287700	Krt15	keratin 15	Krt15	keratin 15	-0.113813	0.0356718	0.0014199	-0.183729	-0.043898	0.0819341	-0.131409	-0.0987788	0.000868536	0.0190412	7	1	0	0.00425221	4.17799	0.652604	0.899405	0	1	1.40084	0.161261	0.739827
362100	13804	13804_362100	Endog	endonuclease G	Endog	endonuclease G	0.0898976	0.0281838	0.00142427	0.0346583	0.145137	0.0819341	0.0706554	0.105595	7.0724e-05	0.0176028	11	1	0.00139678	0.0034024	10.1219	0.429862	0.777103	16.5539	1.19838	-0.654275	0.512935	0.922959
171447	99633	99633_171447	Adgrl2	adhesion G protein-coupled receptor L2	Adgrl2	adhesion G protein-coupled receptor L2	-0.0762801	0.0239174	0.00142608	-0.123157	-0.0294029	0.0819341	-0.0853638	-0.0653068	0.000906351	0.0106613	11	1	0	0.00247003	9.58921	0.477241	0.806357	0	1	-0.866423	0.386258	0.888298
500629	105014	105014_500629	Rdh14	retinol dehydrogenase 14 (all-trans and 9-cis)	Rdh14	retinol dehydrogenase 14	-0.109761	0.0344175	0.00142715	-0.177218	-0.0423039	0.0819341	-0.129696	-0.0838116	0.000630646	0.0177255	8	1	0.000602697	0.00486258	6.50037	0.482682	0.808266	6.27645	1.06697	-1.37846	0.168062	0.749642
295461	99683	99683_295461	Sec24b	SEC24 homolog B, COPII coat complex component	Sec24b	SEC24 homolog B, COPII coat complex component	-0.0561848	0.0176238	0.00143258	-0.0907269	-0.0216428	0.0819341	-0.0640421	-0.0452116	0.000963502	0.0224753	11	1	0	0.00121794	7.59446	0.668382	0.905426	0	1	-0.525933	0.598935	0.948424
301618	66385	66385_301618	Ppp1r7	protein phosphatase 1, regulatory subunit 7	Ppp1r7	protein phosphatase 1, regulatory subunit 7	-0.0651583	0.0204452	0.00143768	-0.10523	-0.0250865	0.0819341	-0.0769416	-0.056449	0.000550341	0.0101767	11	1	0	0.00186931	7.75481	0.652773	0.899405	0	1	-0.100473	0.919968	0.992833
361617	69710	69710_361617	Arap1	ArfGAP with RhoGAP domain, ankyrin repeat and PH domain 1	Arap1	ArfGAP with RhoGAP domain, ankyrin repeat and PH domain 1	0.0728852	0.0228827	0.00144673	0.0280359	0.117735	0.0819341	0.0569323	0.080152	0.000660523	0.0268962	10	1	0	0.00206389	6.77429	0.660605	0.90263	0	1	-0.103782	0.917342	0.992833
681896	71803	71803_681896	Slc25a18	solute carrier family 25 (mitochondrial carrier), member 18	Slc25a18	solute carrier family 25 member 18	0.108813	0.0341697	0.00145008	0.0418417	0.175784	0.0819341	0.0939284	0.135137	5.47222e-05	0.00792204	11	1	0.0022671	0.00546693	10.5584	0.392939	0.748758	17.9114	1.2182	0.70066	0.483515	0.913229
266764	73174	73174_266764	Tbkbp1	TBK1 binding protein 1	Tbkbp1	TBK1 binding protein 1	0.0849227	0.0266777	0.00145617	0.0326353	0.13721	0.0819341	0.0614843	0.0934812	0.000772987	0.0353074	11	1	0	0.00284151	7.11891	0.714174	0.926688	0	1	-0.61263	0.540121	0.930297
25560	20928	20928_25560	Abcc9	ATP-binding cassette, sub-family C member 9	Abcc9	ATP binding cassette subfamily C member 9	-0.153038	0.0480907	0.00146121	-0.247294	-0.058782	0.0819341	-0.181228	-0.120499	4.3573e-05	0.00838901	11	1	0.00752438	0.0102644	15.1596	0.126352	0.446672	32.3735	1.47871	-1.49922	0.133815	0.701971
25047	14125	14125_25047	Fcer1a	Fc receptor, IgE, high affinity I, alpha polypeptide	Fcer1a	Fc epsilon receptor Ia	0.122758	0.0386257	0.00148221	0.0470531	0.198463	0.0827576	0.0859186	0.144289	0.000239342	0.187147	7	1	0.000754856	0.00497907	11.492	0.0743106	0.340919	6.74358	1.07231	-2.22728	0.0259286	0.419493
260326	14766	14766_260326	Adgrg1	adhesion G protein-coupled receptor G1	Adgrg1	adhesion G protein-coupled receptor G1	0.086743	0.0273439	0.00151236	0.03315	0.140336	0.0836166	0.0740097	0.103373	0.000418494	0.0119203	11	1	0	0.00329734	7.49337	0.67819	0.910089	0	1	1.09789	0.272251	0.835533
246327	19075	19075_246327	Prim1	DNA primase, p49 subunit	Prim1	DNA primase subunit 1	-0.142447	0.0449128	0.00151584	-0.230474	-0.0544195	0.0836166	-0.170956	-0.122661	0.000343172	0.0107395	11	1	4.05789e-06	0.009255	13.2045	0.212461	0.575614	0.0179036	1.00018	-0.333034	0.739109	0.971983
60662	14176	14176_60662	Fgf5	fibroblast growth factor 5	Fgf5	fibroblast growth factor 5	0.133711	0.0421651	0.00151842	0.0510693	0.216353	0.0836166	0.0821898	0.144091	0.000717269	0.307464	11	1	5.17114e-06	0.00587244	11.5789	0.314227	0.683248	0.0186594	1.00019	-1.26419	0.20616	0.796187
114017	28030	28030_114017	Gfm1	G elongation factor, mitochondrial 1	Gfm1	G elongation factor, mitochondrial 1	-0.0584933	0.0184549	0.00152685	-0.0946642	-0.0223224	0.0836166	-0.0682305	-0.0491855	0.000353417	0.0251533	11	1	7.19398e-08	0.00145031	10.8529	0.369093	0.728751	0.0018328	1.00002	1.7401	0.0818407	0.606249
362012	229707	229707_362012	Strip1	striatin interacting protein 1	Strip1	striatin interacting protein 1	0.0593045	0.0187137	0.00152945	0.0226263	0.0959828	0.0836166	0.0508288	0.0670066	5.19767e-05	0.011908	10	1	0.000819309	0.00160994	14.2178	0.114785	0.428229	23.6905	1.31045	0.117013	0.90685	0.99266
100359865	100039781	100039781_100359865	Hrct1	histidine rich carboxyl terminus 1	Hrct1	histidine rich carboxyl terminus 1	-0.154524	0.0488115	0.00154695	-0.250193	-0.0588551	0.0842222	-0.175397	-0.114312	0.000493811	0.0755885	7	1	5.97293e-06	0.00868655	6.71574	0.347938	0.713093	0.0329481	1.00033	2.41012	0.0159472	0.375663
65053	237504	237504_65053	Rassf9	Ras association (RalGDS/AF-6) domain family (N-terminal) member 9	Rassf9	Ras association domain family member 9	-0.115777	0.0366203	0.00156931	-0.187551	-0.0440025	0.0850864	-0.134256	-0.0693345	0.000363904	0.420639	8	1	2.01471e-06	0.00457252	12.109	0.0970296	0.393183	0.0149628	1.00015	0.822895	0.410568	0.898077
29548	26558	26558_29548	Homer3	homer scaffolding protein 3	Homer3	homer scaffold protein 3	0.137425	0.0435007	0.00158227	0.0521657	0.222685	0.0853737	0.118509	0.164528	1.70223e-05	0.0130058	11	1	0.00527597	0.00868605	15.9871	0.100001	0.399183	26.4013	1.35872	0.562856	0.573533	0.943378
314634	78670	78670_314634	Plekhj1	pleckstrin homology domain containing, family J member 1	Plekhj1	pleckstrin homology domain containing J1	0.08827	0.0279505	0.00158812	0.033488	0.143052	0.0853737	0.065857	0.106175	7.20709e-05	0.0102237	11	1	0.00147797	0.00327758	8.85111	0.54629	0.842418	18.0281	1.21993	0.266127	0.790141	0.978614
25466	16180	16180_25466	Il1rap	interleukin 1 receptor accessory protein	Il1rap	interleukin 1 receptor accessory protein	-0.08968	0.0284069	0.00159413	-0.145356	-0.0340035	0.0853737	-0.105932	-0.0665743	0.000525812	0.0193531	11	1	0.00100295	0.00335094	11.7118	0.304807	0.672956	11.416	1.12887	-0.403306	0.686723	0.964187
363103	235504	235504_363103	Slc17a5	solute carrier family 17 (anion/sugar transporter), member 5	Slc17a5	solute carrier family 17 member 5	-0.0651946	0.0207074	0.00164184	-0.10578	-0.0246088	0.0875716	-0.076058	-0.0540389	0.000539689	0.0168829	11	1	0	0.00196539	6.62099	0.760676	0.945365	0	1	-0.171834	0.863568	0.987373
171052	17386	17386_171052	Mmp13	matrix metallopeptidase 13	Mmp13	matrix metallopeptidase 13	0.0773094	0.0246134	0.00168402	0.029068	0.125551	0.088908	0.0635744	0.100368	6.97877e-05	0.0418539	7	1	0.000700782	0.00196985	6.28732	0.391786	0.748194	16.785	1.20171	-0.10993	0.912465	0.992833
296571	75454	75454_296571	Phpt1	phosphohistidine phosphatase 1	Phpt1	phosphohistidine phosphatase 1	0.066348	0.0211285	0.00168827	0.0249369	0.107759	0.088908	0.0472646	0.0725161	0.000906501	0.0416463	11	1	0	0.00196597	8.0155	0.627323	0.888217	0	1	-1.49198	0.135705	0.705246
286919	214444	214444_286919	Cdk5rap2	CDK5 regulatory subunit associated protein 2	Cdk5rap2	CDK5 regulatory subunit associated protein 2	0.0910418	0.0290062	0.00169697	0.0341908	0.147893	0.088908	0.073989	0.115215	9.92022e-05	0.0103278	11	1	0.000947463	0.00348553	8.23663	0.605736	0.877828	10.2756	1.11452	-0.117369	0.906567	0.99266
362972	116939	116939_362972	Pnpla3	patatin-like phospholipase domain containing 3	Pnpla3	patatin-like phospholipase domain containing 3	-0.104352	0.0332613	0.00170487	-0.169543	-0.0391612	0.088908	-0.112756	-0.0936872	0.00100599	0.00914822	11	1	0	0.00452237	4.73539	0.908139	0.987327	0	1	0.880364	0.378662	0.884436
360932	231287	231287_360932	Atp10d	ATPase, class V, type 10D	Atp10d	ATPase phospholipid transporting 10D (putative)	0.0855711	0.0272866	0.00171263	0.0320903	0.139052	0.088908	0.0763538	0.0980456	0.00105549	0.00712664	10	1	0	0.00303719	4.12658	0.902886	0.986644	0	1	-0.0867947	0.930835	0.993334
94202	19279	19279_94202	Ptprr	protein tyrosine phosphatase receptor type R	Ptprr	protein tyrosine phosphatase, receptor type, R	-0.0949415	0.0302779	0.00171465	-0.154285	-0.0355978	0.088908	-0.107407	-0.0739547	0.000891365	0.00682333	11	1	0.00365572	0.00422914	15.522	0.114156	0.426748	39.1522	1.64345	-1.15439	0.24834	0.82451
287675	75706	75706_287675	Krt24	keratin 24	Krt24	keratin 24	0.125043	0.039885	0.00171805	0.0468697	0.203216	0.088908	0.108282	0.188321	0.00150317	0.0308538	7	1	0	0.00507926	6.29968	0.390471	0.747379	0	1	1.67277	0.0943722	0.631764
114587	13386	13386_114587	Dlk1	delta like non-canonical Notch ligand 1	Dlk1	delta like non-canonical Notch ligand 1	-0.142389	0.0454255	0.00172111	-0.231422	-0.0533567	0.088908	-0.16077	-0.116785	0.000991864	0.0430917	8	1	0	0.00658916	5.88178	0.553619	0.847216	0	1	-0.000661054	0.999473	1
117050	75423	75423_117050	Arl5a	ADP-ribosylation factor-like 5A	Arl5a	ADP-ribosylation factor like GTPase 5A	-0.0586713	0.0187372	0.0017405	-0.0953956	-0.0219471	0.0895251	-0.0626452	-0.0497071	0.00134306	0.0132014	10	1	0	0.00160086	3.89672	0.918078	0.990747	0	1	0.522097	0.601603	0.948958
363140	56289	56289_363140	Rassf1	Ras association (RalGDS/AF-6) domain family member 1	Rassf1	Ras association domain family member 1	0.0913516	0.0291837	0.0017467	0.0341527	0.148551	0.0895251	0.0835165	0.107527	0.00107751	0.00962112	11	1	0	0.0032985	5.28192	0.871568	0.981207	0	1	0.0225837	0.981982	0.998153
499782	269261	269261_499782	Rpl12	ribosomal protein L12	Rpl12	ribosomal protein L12	0.0804795	0.025732	0.00176237	0.0300457	0.130913	0.0897075	0.063626	0.0919201	0.000425855	0.0171192	10	1	0.000408971	0.00300551	9.72293	0.373377	0.733559	6.14203	1.06544	0.861528	0.388947	0.888298
300732	19200	19200_300732	Pstpip1	proline-serine-threonine phosphatase-interacting protein 1	Pstpip1	proline-serine-threonine phosphatase-interacting protein 1	0.170513	0.0545234	0.00176393	0.0636495	0.277377	0.0897075	0.124919	0.200958	0.000528063	0.0146423	11	1	0.00677552	0.0131138	10.9445	0.36186	0.723135	21.8132	1.27899	0.153755	0.877803	0.989744
306243	12294	12294_306243	Cacna2d3	calcium channel, voltage-dependent, alpha2/delta subunit 3	Cacna2d3	calcium voltage-gated channel auxiliary subunit alpha2delta 3	-0.0937467	0.0299927	0.00177412	-0.152531	-0.0349621	0.0898774	-0.110564	-0.0727281	0.000157658	0.0146262	8	1	0.00184938	0.0035369	10.1517	0.180137	0.528891	27.026	1.37035	-0.26495	0.791048	0.978998
302666	69299	69299_302666	Asb9	ankyrin repeat and SOCS box-containing 9	Asb11	ankyrin repeat and SOCS box containing 11	-0.0823282	0.0263562	0.00178608	-0.133985	-0.030671	0.0900016	-0.109574	-0.0610962	0.000882954	0.0640233	7	1	0.000129963	0.0022395	7.7744	0.255102	0.625092	2.1552	1.02203	1.19074	0.233756	0.815561
291942	76775	76775_291942	Slc10a7	solute carrier family 10 (sodium/bile acid cotransporter family), member 7	Slc10a7	solute carrier family 10, member 7	-0.0878045	0.0281156	0.00179029	-0.14291	-0.0326989	0.0900016	-0.103759	-0.0705562	0.000467954	0.0235219	11	1	7.5969e-07	0.00301828	19.699	0.0322313	0.2161	0.0079367	1.00008	0.447892	0.654231	0.958001
29473	11754	11754_29473	Aoc3	amine oxidase, copper containing 3	Aoc3	amine oxidase, copper containing 3	-0.064371	0.0206342	0.00181079	-0.104813	-0.0239287	0.0904606	-0.0692225	-0.0526647	0.00119184	0.050843	11	1	0	0.00137945	2.37137	0.992621	1	0	1	0.19251	0.847343	0.985572
295050	69639	69639_295050	Exosc8	exosome component 8	Exosc8	exosome component 8	0.0718349	0.0230299	0.00181344	0.0266971	0.116973	0.0904606	0.0591355	0.0840093	0.000304782	0.0127374	11	1	0.000296322	0.00241015	11.1532	0.345705	0.710193	5.01969	1.05285	-0.157067	0.875192	0.98882
309548	56392	56392_309548	Shoc2	Shoc2, leucine rich repeat scaffold protein	Shoc2	SHOC2 leucine-rich repeat scaffold protein	-0.0617557	0.0198054	0.00182011	-0.100574	-0.0229377	0.0904606	-0.0683142	-0.0384588	0.000693381	0.196728	11	1	4.04927e-05	0.00147124	9.28692	0.505107	0.821398	0.836619	1.00844	1.97215	0.0485924	0.517112
29595	15558	15558_29595	Htr2a	5-hydroxytryptamine (serotonin) receptor 2A	Htr2a	5-hydroxytryptamine receptor 2A	-0.124732	0.0401323	0.00188338	-0.20339	-0.0460746	0.0931942	-0.204973	-0.0949959	0.00121132	0.153947	9	1	0.00369823	0.00616989	25.42	0.00131911	0.0279613	28.1903	1.39257	-1.72475	0.0845717	0.611049
25585	15903	15903_25585	Id3	inhibitor of DNA binding 3	Id3	inhibitor of DNA binding 3	0.112685	0.0362669	0.00188931	0.0416031	0.183767	0.0931942	0.0976954	0.129221	0.000665523	0.0118238	11	1	0	0.00574146	9.10568	0.522104	0.831687	0	1	0.231469	0.81695	0.981236
292160	229937	229937_292160	Znhit6	zinc finger, HIT type 6	Znhit6	zinc finger, HIT-type containing 6	-0.0589182	0.0190152	0.00194521	-0.0961874	-0.021649	0.0955627	-0.0648913	-0.0523879	0.000875823	0.0117179	11	1	0	0.00154447	5.12284	0.882822	0.984302	0	1	0.590938	0.554562	0.936928
252929	64138	64138_252929	Ctsz	cathepsin Z	Ctsz	cathepsin Z	0.11423	0.0368904	0.00195847	0.0419258	0.186534	0.0955627	0.080595	0.129954	0.000565769	0.0183545	11	1	0.0031798	0.00632926	10.9492	0.36149	0.722978	21.7636	1.27818	-0.0606844	0.951611	0.995906
432361	100042150	100042150_432361	Nrg2	neuregulin 2	Nrg2	neuregulin 2	0.0969222	0.0313021	0.00195918	0.0355713	0.158273	0.0955627	0.0783694	0.106241	0.000979894	0.0237119	11	1	0	0.00409944	7.54004	0.673665	0.907419	0	1	0.0295606	0.976417	0.99769
29298	13098	13098_29298	Cyp2c39	cytochrome P450, family 2, subfamily c, polypeptide 39	Cyp2c7	cytochrome P450, family 2, subfamily c, polypeptide 7	-0.0902094	0.0291556	0.00197433	-0.147353	-0.0330655	0.0956664	-0.106496	-0.0636461	0.00131618	0.0608073	7	1	0	0.0028207	5.35854	0.498716	0.816683	0	1	1.51528	0.1297	0.696455
100911581	14073	14073_100911581	Faah	fatty acid amide hydrolase	Faah	fatty acid amide hydrolase	0.0991445	0.0320458	0.00197588	0.0363358	0.161953	0.0956664	0.0957299	0.102827	0.00184347	0.00819075	7	1	0	0.00369865	0.448263	0.998412	1	0	1	0.0334375	0.973326	0.99769
50568	29873	29873_50568	Cspg5	chondroitin sulfate proteoglycan 5	Cspg5	chondroitin sulfate proteoglycan 5	0.0745073	0.0241589	0.00204199	0.0271568	0.121858	0.0985036	0.0634217	0.0807681	0.00115811	0.0157578	11	1	1.08162e-06	0.00240126	8.25471	0.603973	0.87692	0.0158746	1.00016	-1.03594	0.30023	0.850495
497040	77613	77613_497040	Prss36	serine protease 36	Prss36	serine protease 36	-0.139689	0.0453743	0.00207975	-0.228622	-0.0507574	0.0999576	-0.158343	-0.111175	0.00084827	0.0248845	8	1	2.8059e-06	0.00742173	9.31418	0.230879	0.597626	0.015249	1.00015	1.36037	0.173712	0.757485
25156	22324	22324_25156	Vav1	vav 1 oncogene	Vav1	vav guanine nucleotide exchange factor 1	0.148777	0.0484163	0.0021201	0.0538828	0.243671	0.100969	0.107868	0.178653	0.00167406	0.00743667	11	1	0.00506556	0.0101336	13.2188	0.211693	0.574544	21.0592	1.26677	1.62267	0.104659	0.657488
362938	105782	105782_362938	Scrib	scribbled planar cell polarity	Scrib	scribble planar cell polarity protein	0.104859	0.0341278	0.00212246	0.0379698	0.171748	0.100969	0.0827083	0.119103	0.000621575	0.00656441	11	1	0.00499735	0.0056185	16.692	0.0814623	0.35844	39.8921	1.66367	2.0679	0.0386496	0.481824
681849	69642	69642_681849	Mlip	muscular LMNA-interacting protein	Mlip	muscular LMNA-interacting protein	-0.109981	0.0357972	0.00212389	-0.180142	-0.0398199	0.100969	-0.128572	-0.0911536	0.00020218	0.0161397	10	1	0.00361838	0.00579687	12.2442	0.199892	0.558634	29.0669	1.40978	2.38703	0.0169853	0.378424
292534	66078	66078_292534	Tsen34	tRNA splicing endonuclease subunit 34	Tsen34	tRNA splicing endonuclease subunit 34	0.0997284	0.0324951	0.00214758	0.0360391	0.163418	0.101446	0.068572	0.114917	0.00043178	0.0800566	7	1	0.000289258	0.00411126	6.0893	0.413262	0.763827	3.73007	1.03875	-2.02415	0.0429544	0.500537
25014	110446	110446_25014	Acat1	acetyl-Coenzyme A acetyltransferase 1	Acat1	acetyl-CoA acetyltransferase 1	0.0586985	0.0191276	0.00214938	0.021209	0.096188	0.101446	0.0531116	0.0670882	0.000758257	0.011666	11	1	0	0.00156735	7.35413	0.691643	0.916364	0	1	-0.960968	0.336568	0.863234
314028	104836	104836_314028	Cbll1	Casitas B-lineage lymphoma-like 1	Cbll1	Cbl proto-oncogene like 1	-0.0583413	0.0190447	0.00218853	-0.0956683	-0.0210143	0.102597	-0.0650705	-0.0507269	0.000796456	0.0138153	11	1	0	0.00136546	11.532	0.317599	0.685644	0	1	0.443177	0.657638	0.958001
291060	67797	67797_291060	Snrnp48	small nuclear ribonucleoprotein 48 (U11/U12)	Snrnp48	small nuclear ribonucleoprotein U11/U12 subunit 48	-0.0915074	0.0298732	0.00218986	-0.150058	-0.0329571	0.102597	-0.101998	-0.0696318	0.000448434	0.0248928	11	1	0.000604008	0.00386119	12.8433	0.232567	0.600278	6.02965	1.06417	0.806971	0.419683	0.899993
116456	22791	22791_116456	Dnajc2	DnaJ heat shock protein family (Hsp40) member C2	Dnajc2	DnaJ heat shock protein family (Hsp40) member C2	-0.062787	0.020504	0.00219723	-0.102974	-0.0226	0.102597	-0.0708122	-0.0524096	0.000771539	0.0602602	11	1	6.91611e-05	0.00166991	17.4014	0.0659416	0.319098	1.38397	1.01403	0.0427412	0.965908	0.99769
362078	77683	77683_362078	Ehmt1	euchromatic histone methyltransferase 1	Ehmt1	euchromatic histone lysine methyltransferase 1	0.0764519	0.0249922	0.00222054	0.0274681	0.125436	0.103079	0.0553313	0.0871472	0.000403667	0.026196	11	1	0.000798173	0.00266364	14.2124	0.16352	0.507461	11.7393	1.13301	2.05162	0.0402068	0.493052
114635	231712	231712_114635	Trafd1	TRAF type zinc finger domain containing 1	Trafd1	TRAF type zinc finger domain containing 1	0.0573151	0.0187386	0.00222326	0.0205881	0.0940421	0.103079	0.0492655	0.068616	0.00114177	0.0119235	11	1	2.9219e-06	0.00143382	12.2121	0.271115	0.641238	0.0704333	1.0007	0.525077	0.599529	0.948573
367909	66684	66684_367909	Tceal8	transcription elongation factor A (SII)-like 8	Tceal8	transcription elongation factor A like 8	-0.0491322	0.0160696	0.00223219	-0.0806281	-0.0176364	0.103129	-0.0558965	-0.0360418	0.000416774	0.0392382	11	1	0.000112161	0.00110671	10.9693	0.359917	0.72176	3.82902	1.03981	1.1995	0.230333	0.815561
25106	19733	19733_25106	Rgn	regucalcin	Rgn	regucalcin	-0.099025	0.0324006	0.00224111	-0.162529	-0.035521	0.103177	-0.110664	-0.0776424	0.00075019	0.165576	11	1	0	0.00369762	13.8885	0.178139	0.52584	0	1	-0.0581912	0.953596	0.995906
288920	68544	68544_288920	Trir	telomerase RNA component interacting RNase	Trir	telomerase RNA component interacting RNase	0.107477	0.0351823	0.00225159	0.0385212	0.176433	0.103298	0.0972095	0.121867	0.00136084	0.0225446	7	1	0	0.00474464	3.02367	0.80587	0.959933	0	1	-0.146883	0.883224	0.990882
293820	107272	107272_293820	Psat1	phosphoserine aminotransferase 1	Psat1	phosphoserine aminotransferase 1	0.0882895	0.0289554	0.00229488	0.0315379	0.145041	0.104917	0.0699322	0.0986101	0.00118964	0.0093033	11	1	0.00277529	0.00394454	13.6304	0.190528	0.545239	31.0862	1.45109	-0.325131	0.745082	0.971983
362353	77574	77574_362353	Tcaf1	TRPM8 channel-associated factor 1	Tcaf1	TRPM8 channel-associated factor 1	-0.0833037	0.0273426	0.00231399	-0.136894	-0.0297131	0.105423	-0.100178	-0.0639535	0.000266666	0.0213569	10	1	0.00214433	0.00313047	11.058	0.271751	0.641238	31.9235	1.46894	0.943551	0.345399	0.866226
303356	103743	103743_303356	Tmem98	transmembrane protein 98	Tmem98	transmembrane protein 98	0.153506	0.0504205	0.00233055	0.0546836	0.252328	0.105481	0.12924	0.178187	0.000253186	0.0198393	11	1	0.0044491	0.0110136	14.6825	0.144074	0.477976	16.4063	1.19626	1.27336	0.20289	0.795128
64471	27276	27276_64471	Plekhb1	pleckstrin homology domain containing, family B (evectins) member 1	Plekhb1	pleckstrin homology domain containing B1	0.100969	0.0331653	0.00233135	0.0359661	0.165972	0.105481	0.0896334	0.117227	0.000749181	0.0181867	11	1	0	0.00486064	7.11543	0.714504	0.926934	0	1	0.535912	0.592019	0.946911
360634	217198	217198_360634	Plekhh3	pleckstrin homology domain containing, family H (with MyTH4 domain) member 3	Plekhh3	pleckstrin homology, MyTH4 and FERM domain containing H3	0.114124	0.0375072	0.00234455	0.040611	0.187637	0.105714	0.0904178	0.1432	1.73744e-05	0.025225	11	1	0.00303371	0.00618031	10.3687	0.408759	0.761484	20.5716	1.259	-1.75861	0.0786444	0.599407
290642	234388	234388_290642	Ccdc124	coiled-coil domain containing 124	Ccdc124	coiled-coil domain containing 124	0.0649995	0.0213944	0.00238034	0.0230672	0.106932	0.10629	0.0529782	0.0737247	0.00102489	0.0209677	11	1	1.27837e-06	0.00203467	8.37041	0.592705	0.870248	0.0244468	1.00024	-1.54195	0.123085	0.689531
300191	67739	67739_300191	Slc48a1	solute carrier family 48 (heme transporter), member 1	Slc48a1	solute carrier family 48 member 1	0.0623703	0.0205305	0.00238206	0.0221313	0.102609	0.10629	0.05627	0.0684435	0.00107403	0.011109	11	1	0	0.00189726	6.11948	0.805127	0.959847	0	1	-1.37002	0.170681	0.753196
310843	69608	69608_310843	Sec24d	SEC24 homolog D, COPII coat complex component	Sec24d	SEC24 homolog D, COPII coat complex component	-0.0793047	0.0261092	0.00238608	-0.130478	-0.0281316	0.10629	-0.0952415	-0.0610484	0.000459014	0.0282	11	1	0.000194385	0.00297507	11.0185	0.356077	0.719063	2.52053	1.02586	1.6928	0.0904945	0.623171
502776	69938	69938_502776	Scrn1	secernin 1	Scrn1	secernin 1	-0.0433154	0.0142651	0.00239366	-0.0712745	-0.0153564	0.10629	-0.0471951	-0.0331552	0.00120111	0.045257	11	1	0	0.000760108	5.66804	0.842339	0.974032	0	1	1.40815	0.159087	0.73585
361778	94281	94281_361778	Sfxn4	sideroflexin 4	Sfxn4	sideroflexin 4	-0.0777663	0.0256207	0.002403	-0.127982	-0.0275507	0.10629	-0.0953466	-0.0684057	0.000385132	0.0108707	11	1	0	0.0031426	7.98394	0.630405	0.890084	0	1	0.416267	0.677215	0.960885
308023	99167	99167_308023	Ssx2ip	SSX family member 2 interacting protein	Ssx2ip	SSX family member 2 interacting protein	-0.0629101	0.0207287	0.00240592	-0.103538	-0.0222826	0.10629	-0.0709273	-0.0491532	0.000943639	0.0255314	10	1	0	0.00188581	8.14759	0.519344	0.829808	0	1	0.769032	0.441875	0.905345
29393	12842	12842_29393	Col1a1	collagen, type I, alpha 1	Col1a1	collagen type I alpha 1 chain	0.178175	0.0587422	0.00242004	0.0630421	0.293307	0.106555	0.151038	0.221124	5.95309e-05	0.016689	11	1	0.0067558	0.0152196	11.7047	0.305303	0.67329	18.4712	1.22656	0.945324	0.344494	0.865257
362834	17192	17192_362834	Mbd3	methyl-CpG binding domain protein 3	Mbd3	methyl-CpG binding domain protein 3	0.0607891	0.0200579	0.00244007	0.0214763	0.100102	0.107078	0.04945	0.071452	0.00115186	0.0229466	11	1	0	0.00177076	5.0022	0.891031	0.985338	0	1	-1.09639	0.272909	0.835533
312225	101240	101240_312225	Wdr91	WD repeat domain 91	Wdr91	WD repeat domain 91	0.0771193	0.025476	0.00246885	0.0271872	0.127051	0.107979	0.0691851	0.097836	0.000677281	0.0173994	11	1	0	0.00265508	10.2472	0.419083	0.767666	0	1	0.400004	0.689154	0.964212
171440	99382	99382_171440	Abtb2	ankyrin repeat and BTB domain containing 2	Abtb2	ankyrin repeat and BTB domain containing 2	0.131799	0.0435756	0.00248965	0.046392	0.217205	0.1082	0.104563	0.148178	0.00166653	0.0356802	7	1	0	0.00680463	2.52633	0.865509	0.979348	0	1	-0.862921	0.388181	0.888298
316602	381280	381280_316602	Hjurp	Holliday junction recognition protein	Hjurp	Holliday junction recognition protein	0.136897	0.0452807	0.00250027	0.048149	0.225646	0.1082	0.105614	0.150806	0.00127093	0.0565259	10	1	0	0.00747207	6.75482	0.662628	0.903872	0	1	-0.900871	0.367657	0.877454
192351	50762	50762_192351	Fbxo6	F-box protein 6	Fbxo6	F-box protein 6	0.0606912	0.020087	0.00251598	0.0213213	0.100061	0.1082	0.0506169	0.0696931	0.000829061	0.0188994	11	1	0	0.00183948	8.32081	0.597532	0.873044	0	1	-0.623944	0.532664	0.92898
24918	20850	20850_24918	Stat5a	signal transducer and activator of transcription 5A	Stat5a	signal transducer and activator of transcription 5A	0.137947	0.0456609	0.00251841	0.0484533	0.227441	0.1082	0.102986	0.160046	0.000508618	0.0210641	11	1	0.00527197	0.00910857	10.0318	0.437706	0.782011	24.6166	1.32655	-1.28721	0.198021	0.788334
407765	50935	50935_407765	St6galnac6	ST6 (alpha-N-acetyl-neuraminyl-2,3-beta-galactosyl-1,3)-N-acetylgalactosaminide alpha-2,6-sialyltransferase 6	St6galnac6	ST6 N-acetylgalactosaminide alpha-2,6-sialyltransferase 6	0.063803	0.0211203	0.00252002	0.0224079	0.105198	0.1082	0.0516601	0.0783346	0.000217363	0.0291055	11	1	0.000440722	0.00186531	8.55633	0.574662	0.860921	8.93452	1.09811	-1.33897	0.18058	0.767356
89826	19892	19892_89826	Rpe65	retinal pigment epithelium 65	Rpe65	retinoid isomerohydrolase RPE65	-0.155767	0.0515694	0.00252337	-0.256841	-0.0546925	0.1082	-0.205865	-0.115997	7.93551e-05	0.0495981	11	1	0.00319947	0.0100224	7.8053	0.647848	0.898123	11.0108	1.12373	-0.525517	0.599224	0.948424
64673	18716	18716_64673	Pip	prolactin induced protein	Pip	prolactin induced protein	0.119257	0.0395231	0.0025495	0.0417934	0.196721	0.108528	0.105529	0.130764	0.00190591	0.033554	7	1	0	0.00511333	3.91679	0.687936	0.914537	0	1	0.727525	0.466904	0.910755
102557111	19290	19290_102557111	Pura	purine rich element binding protein A	Pura	purine rich element binding protein A	-0.0596308	0.0197667	0.00255511	-0.0983727	-0.0208889	0.108528	-0.0708219	-0.0413268	0.0007198	0.0643238	10	1	0.000113266	0.00147217	7.84905	0.549427	0.844544	2.67199	1.02745	0.435819	0.662968	0.95816
290284	20220	20220_290284	Sap18	Sin3-associated polypeptide 18	Sap18	Sin3A associated protein 18	-0.0643362	0.0213314	0.0025611	-0.106145	-0.0225273	0.108528	-0.075639	-0.0531569	0.0014951	0.0304509	7	1	0	0.00159127	3.539	0.738774	0.936837	0	1	0.213348	0.831056	0.982341
679110	212398	212398_679110	Frat2	frequently rearranged in advanced T cell lymphomas 2	Frat2	FRAT regulator of WNT signaling pathway 2	0.0894325	0.0296559	0.00256411	0.031308	0.147557	0.108528	0.0755881	0.105229	0.000160534	0.0133912	10	1	0.00158158	0.00395733	11.7839	0.225768	0.592342	18.2127	1.22268	0.585733	0.558055	0.937877
369017	110308	110308_369017	Krt5	keratin 5	Krt5	keratin 5	-0.146294	0.0485427	0.00258065	-0.241436	-0.0511521	0.108759	-0.1852	-0.108612	0.000126868	0.022115	10	1	0.00295961	0.00843329	8.8922	0.447284	0.787021	12.9475	1.14873	-1.27813	0.201204	0.793506
367902	71703	71703_367902	Armcx3	armadillo repeat containing, X-linked 3	Armcx3	armadillo repeat containing, X-linked 3	-0.0531162	0.017629	0.0025868	-0.0876685	-0.018564	0.108759	-0.0583993	-0.0416044	0.00204571	0.0354638	11	1	1.13954e-07	0.00123271	6.29212	0.790153	0.955589	0.00304674	1.00003	-0.12896	0.89739	0.990882
291182	76205	76205_291182	Stard3nl	STARD3 N-terminal like	Stard3nl	STARD3 N-terminal like	0.0590387	0.0196088	0.00260535	0.0206062	0.0974711	0.108759	0.0435622	0.0634581	0.00170696	0.0393954	11	1	0	0.00162829	5.6795	0.841433	0.973836	0	1	-0.458366	0.646689	0.958001
58823	50884	50884_58823	Nckap1	NCK-associated protein 1	Nckap1	NCK-associated protein 1	-0.0479574	0.0159343	0.0026151	-0.0791881	-0.0167267	0.108759	-0.0561856	-0.0363134	0.00108592	0.033283	11	1	0	0.00112445	8.53436	0.576789	0.862365	0	1	-1.32222	0.186096	0.775871
64458	20284	20284_64458	Scrg1	scrapie responsive gene 1	Scrg1	stimulator of chondrogenesis 1	0.087024	0.0289161	0.00261651	0.0303494	0.143699	0.108759	0.0718749	0.108469	0.000510665	0.0222705	11	1	0	0.00383712	5.96579	0.818129	0.963868	0	1	-0.296991	0.766473	0.975919
287155	56424	56424_287155	Stub1	STIP1 homology and U-Box containing protein 1	Stub1	STIP1 homology and U-box containing protein 1	0.0642856	0.021363	0.0026193	0.022415	0.106156	0.108759	0.0584698	0.0733244	0.00159347	0.0115018	11	1	0	0.00209341	4.42935	0.925907	0.992841	0	1	-0.131681	0.895236	0.990882
305408	70693	70693_305408	Adgra3	adhesion G protein-coupled receptor A3	Adgra3	adhesion G protein-coupled receptor A3	0.114454	0.0380728	0.00264549	0.0398325	0.189075	0.1095	0.090814	0.136718	0.000322983	0.0224217	10	1	0.00252003	0.00593039	8.69052	0.466319	0.799411	18.0534	1.22031	-0.913867	0.360787	0.874652
29734	110920	110920_29734	Hspa13	heat shock protein 70 family, member 13	Hspa13	heat shock protein family A (Hsp70) member 13	-0.0635054	0.0211551	0.00268301	-0.104969	-0.0220422	0.110228	-0.072232	-0.0464932	0.00109013	0.042534	11	1	0	0.00188626	6.7492	0.748891	0.941568	0	1	0.440954	0.659246	0.958001
94268	13636	13636_94268	Efna1	ephrin A1	Efna1	ephrin A1	0.125237	0.0417273	0.00268818	0.0434527	0.207021	0.110228	0.104907	0.140672	0.00170451	0.020711	11	1	1.46941e-06	0.00759103	9.57845	0.478222	0.806556	0.00739133	1.00007	-2.07825	0.0376866	0.477764
304692	71869	71869_304692	Serpinb12	serine (or cysteine) peptidase inhibitor, clade B (ovalbumin), member 12	Serpinb12	serpin family B member 12	-0.0916292	0.0305298	0.00268828	-0.151467	-0.0317919	0.110228	-0.102616	-0.0738655	0.00164773	0.0415648	7	1	0	0.00310713	3.85228	0.696659	0.918495	0	1	1.12917	0.258827	0.828108
681023	227638	227638_681023	Qsox2	quiescin Q6 sulfhydryl oxidase 2	Qsox2	quiescin sulfhydryl oxidase 2	0.0736182	0.024538	0.0026983	0.0255246	0.121712	0.110294	0.0640341	0.0815667	0.00125477	0.019713	11	1	0	0.00260836	5.65589	0.843298	0.974368	0	1	-0.56654	0.571027	0.942328
297096	71982	71982_297096	Snx10	sorting nexin 10	Snx10	sorting nexin 10	-0.099776	0.0332706	0.00270937	-0.164985	-0.0345668	0.110327	-0.117169	-0.0800716	0.000879713	0.0140559	11	1	0.00179271	0.00487495	10.751	0.377247	0.735896	15.0143	1.17667	-0.0689025	0.945067	0.995118
60448	15557	15557_60448	Htr1f	5-hydroxytryptamine (serotonin) receptor 1F	Htr1f	5-hydroxytryptamine receptor 1F	-0.17829	0.0594661	0.00271592	-0.294842	-0.0617389	0.110327	-0.216175	-0.146041	0.000115515	0.0271877	11	1	0.00851275	0.0149071	11.431	0.324939	0.692281	23.8217	1.31271	1.51217	0.130491	0.698653
681178	76073	76073_681178	Pcgf5	polycomb group ring finger 5	Pcgf5	polycomb group ring finger 5	-0.0644307	0.0215117	0.00274312	-0.106593	-0.0222685	0.111088	-0.0776243	-0.0511582	0.000830273	0.0320725	11	1	0	0.00193855	7.817	0.646707	0.897606	0	1	1.55447	0.120073	0.685682
313089	74087	74087_313089	Slc7a13	solute carrier family 7, (cationic amino acid transporter, y+ system) member 13	Slc7a13	solute carrier family 7 member 13	-0.124903	0.0417652	0.00278418	-0.206762	-0.0430452	0.112404	-0.140338	-0.102967	0.00198357	0.0200798	7	1	1.75396e-06	0.00571395	5.6485	0.463693	0.797813	0.0114829	1.00011	0.0802132	0.936068	0.994177
289456	114664	114664_289456	Hsd17b11	hydroxysteroid (17-beta) dehydrogenase 11	Hsd17b11	hydroxysteroid (17-beta) dehydrogenase 11	0.10112	0.0338301	0.00279844	0.0348142	0.167426	0.112633	0.0728713	0.111323	0.00145811	0.0116495	11	1	0.00397986	0.00519166	14.1771	0.165066	0.509161	33.7373	1.50914	-0.926886	0.353986	0.870956
304984	71870	71870_304984	Cfap45	cilia and flagella associated protein 45	Cfap45	cilia and flagella associated protein 45	0.134114	0.0449384	0.00284134	0.0460365	0.222192	0.113984	0.0997619	0.152325	0.00082492	0.149174	8	1	8.21788e-07	0.007008	9.02123	0.251135	0.621574	0.00392453	1.00004	-0.477903	0.632719	0.954901
64512	57265	57265_64512	Fzd2	frizzled class receptor 2	Fzd2	frizzled class receptor 2	0.126239	0.0423131	0.00285022	0.0433067	0.209171	0.113984	0.100976	0.149759	0.00147872	0.0317234	11	1	0	0.00773302	5.58953	0.84849	0.975938	0	1	0.147961	0.882373	0.990882
84023	19219	19219_84023	Ptger4	prostaglandin E receptor 4 (subtype EP4)	Ptger4	prostaglandin E receptor 4	-0.137398	0.0460666	0.00285808	-0.227687	-0.0471095	0.113984	-0.159456	0.0103026	0.000602071	0.988522	8	1	0	0.00702506	15.75	0.0275009	0.199051	0	1	2.00983	0.0444494	0.507589
81812	21833	21833_81812	Thra	thyroid hormone receptor alpha	Thra	thyroid hormone receptor alpha	0.0547274	0.0183578	0.00287159	0.0187469	0.0907079	0.114176	0.0454319	0.0630696	0.00194464	0.0234153	11	1	0	0.00138107	4.25074	0.935328	0.994978	0	1	-0.37726	0.70598	0.967742
29131	27220	27220_29131	Cartpt	CART prepropeptide	Cartpt	CART prepropeptide	0.29521	0.0990691	0.00288401	0.101038	0.489382	0.114324	0.226262	0.366609	0.000186306	0.0152288	11	1	0.0180183	0.0459341	11.5638	0.315313	0.684064	16.894	1.20328	2.80462	0.00503752	0.255202
83586	22278	22278_83586	Usf1	upstream transcription factor 1	Usf1	upstream transcription factor 1	0.065967	0.0221447	0.00289277	0.0225642	0.10937	0.114325	0.0480292	0.0754577	0.00117376	0.0522696	11	1	0	0.00201845	6.91741	0.733218	0.934579	0	1	-0.608208	0.543049	0.931509
305880	65107	65107_305880	Lrp10	low-density lipoprotein receptor-related protein 10	Lrp10	LDL receptor related protein 10	0.0854487	0.0287103	0.00291811	0.0291775	0.14172	0.114981	0.072713	0.0984924	0.00109365	0.0156696	11	1	0	0.00386202	6.24408	0.794357	0.956563	0	1	-0.776595	0.437398	0.903919
305307	231293	231293_305307	Cwh43	cell wall biogenesis 43 C-terminal homolog	Cwh43	cell wall biogenesis 43 C-terminal homolog	-0.162352	0.0546747	0.00298357	-0.269513	-0.055192	0.11672	-0.180543	-0.133585	0.00127209	0.133192	8	1	1.89596e-06	0.00981461	9.37778	0.226658	0.592857	0.0059467	1.00006	0.482481	0.629465	0.954183
303067	66628	66628_303067	Thg1l	tRNA-histidine guanylyltransferase 1-like (S. cerevisiae)	Thg1l	tRNA-histidine guanylyltransferase 1-like	0.0901343	0.0303582	0.00298747	0.0306333	0.149635	0.11672	0.0780765	0.104096	0.00095511	0.0157333	11	1	0	0.00398613	9.13819	0.519041	0.829729	0	1	0.58668	0.557419	0.937877
114511	13723	13723_114511	Emb	embigin	Emb	embigin	0.0971297	0.0327197	0.00299223	0.0330002	0.161259	0.11672	0.0773865	0.119047	0.000218827	0.0130407	11	1	0.00173512	0.00483124	10.8939	0.365842	0.726633	14.9577	1.17589	-0.693283	0.488132	0.914532
294975	50911	50911_294975	Exosc9	exosome component 9	Exosc9	exosome component 9	-0.0631338	0.0212718	0.00299785	-0.104826	-0.0214418	0.11672	-0.0764642	-0.0524597	0.00111441	0.0217401	11	1	4.17129e-06	0.00190478	7.31989	0.69494	0.917334	0.0797077	1.0008	0.990658	0.321853	0.859037
685079	66460	66460_685079	Sys1	SYS1 Golgi-localized integral membrane protein homolog (S. cerevisiae)	Sys1	Sys1 golgi trafficking protein	0.0693603	0.0233879	0.00302044	0.0235209	0.1152	0.117252	0.0594627	0.0818285	0.00135849	0.0171246	10	1	0	0.00231336	6.77839	0.66018	0.90262	0	1	-0.892203	0.372284	0.878644
362418	108960	108960_362418	Irak2	interleukin-1 receptor-associated kinase 2	Irak2	interleukin-1 receptor-associated kinase 2	-0.0889446	0.0300262	0.00305415	-0.147795	-0.0300943	0.118136	-0.103719	-0.0761961	6.22232e-05	0.0485606	11	1	0.00180917	0.00393692	16.2116	0.0937334	0.385904	19.1192	1.23639	-0.431491	0.666111	0.95816
361441	69627	69627_361441	Fam89a	family with sequence similarity 89, member A	Fam89a	family with sequence similarity 89, member A	0.107707	0.0363724	0.00306409	0.0364186	0.178996	0.118136	0.0782875	0.127873	0.000194762	0.0293163	11	1	0.00277413	0.00589203	10.5472	0.393864	0.749513	19.7622	1.24629	-0.784201	0.432922	0.902555
54227	11867	11867_54227	Arpc1b	actin related protein 2/3 complex, subunit 1B	Arpc1b	actin related protein 2/3 complex, subunit 1B	0.0661015	0.0223269	0.00307021	0.0223415	0.109861	0.118136	0.0574561	0.0761564	0.00122696	0.0140875	11	1	1.6698e-07	0.00222899	11.4099	0.326484	0.69286	0.00295186	1.00003	-1.19634	0.231562	0.815561
83799	83768	83768_83799	Dpp7	dipeptidylpeptidase 7	Dpp7	dipeptidylpeptidase 7	0.0798549	0.0270105	0.00311212	0.0269153	0.132794	0.118258	0.069958	0.094266	0.000367115	0.0235411	11	1	0.000771082	0.00330557	12.0668	0.280614	0.650197	9.59336	1.10611	0.0168758	0.986536	0.999147
63840	18627	18627_63840	Per2	period circadian clock 2	Per2	period circadian regulator 2	-0.119714	0.040503	0.00311982	-0.199098	-0.0403295	0.118258	-0.135591	-0.0833895	0.00153915	0.0218078	11	1	0.00458635	0.00730605	13.0559	0.220562	0.585693	27.1434	1.37256	0.0391034	0.968808	0.99769
301035	71268	71268_301035	Lrrfip2	leucine rich repeat (in FLII) interacting protein 2	Lrrfip2	LRR binding FLII interacting protein 2	0.05607	0.0189755	0.00312813	0.0188786	0.0932613	0.118258	0.0488454	0.0671691	0.000544518	0.0224916	11	1	0	0.00149821	11.2189	0.340724	0.70637	0	1	-1.77901	0.0752383	0.591138
246234	142681	142681_246234	Slc34a3	solute carrier family 34 (sodium phosphate), member 3	Slc34a3	solute carrier family 34 member 3	0.114517	0.0387573	0.00312944	0.0385544	0.19048	0.118258	0.0810689	0.123515	0.00248671	0.121664	7	1	0	0.00468372	1.93979	0.925152	0.992841	0	1	-1.01236	0.311367	0.855005
314157	70611	70611_314157	Fbxo33	F-box protein 33	Fbxo33	F-box protein 33	-0.104244	0.0352836	0.00313228	-0.173398	-0.035089	0.118258	-0.116944	-0.080471	0.000709584	0.0170264	11	1	0.00642477	0.00569357	19.8647	0.0305589	0.211067	56.4235	2.29482	0.183324	0.854544	0.986652
65210	13110	13110_65210	Cyp2j6	cytochrome P450, family 2, subfamily j, polypeptide 6	Cyp2j4	cytochrome P450, family 2, subfamily j, polypeptide 4	0.120862	0.0409141	0.00313644	0.0406716	0.201052	0.118258	0.108087	0.128223	0.00308012	0.0146507	8	1	0	0.00646312	1.23908	0.989999	1	0	1	0.407783	0.683433	0.963049
501174	98496	98496_501174	Pid1	phosphotyrosine interaction domain containing 1	Pid1	phosphotyrosine interaction domain containing 1	0.0720593	0.0243935	0.00313649	0.0242489	0.11987	0.118258	0.0617601	0.0797624	0.00135431	0.0334834	7	1	2.32951e-07	0.00206559	6.27396	0.393211	0.74888	0.00497339	1.00005	-1.96357	0.0495796	0.520862
25129	13656	13656_25129	Egr4	early growth response 4	Egr4	early growth response 4	-0.140382	0.0475614	0.0031615	-0.2336	-0.0471628	0.11886	-0.166578	-0.114731	0.000832255	0.0278248	11	1	0.00107699	0.00964925	12.3577	0.261831	0.632516	4.18126	1.04364	0.518515	0.604099	0.949924
308337	654801	654801_308337	Zfp784	zinc finger protein 784	Zfp865	zinc finger protein 865	0.0924838	0.0313596	0.00318663	0.0310201	0.153947	0.119462	0.0852336	0.105585	0.000968174	0.0229675	8	1	0	0.00338078	5.71866	0.572957	0.859862	0	1	0.0980965	0.921856	0.992833
362817	12566	12566_362817	Cdk2	cyclin dependent kinase 2	Cdk2	cyclin dependent kinase 2	0.0958416	0.0325129	0.00320044	0.0321174	0.159566	0.119638	0.0714064	0.104986	0.00267243	0.0588006	11	1	0	0.00417614	3.35883	0.971676	0.99965	0	1	0.0294151	0.976534	0.99769
308404	272359	272359_308404	Irf2bp1	interferon regulatory factor 2 binding protein 1	Irf2bp1	interferon regulatory factor 2 binding protein 1	0.0949862	0.0322426	0.00321928	0.0317919	0.158181	0.119969	0.0740331	0.111371	0.000661704	0.0224262	11	1	0.0035005	0.0046773	15.437	0.116924	0.431427	33.2	1.49701	-1.83033	0.067201	0.573679
688555	66795	66795_688555	Atg10	autophagy related 10	Atg10	autophagy related 10	-0.124207	0.0421814	0.0032339	-0.206881	-0.0415326	0.119969	-0.14185	-0.0972434	0.00124888	0.0332955	11	1	2.97473e-06	0.00782627	10.4473	0.402161	0.756493	0.0146876	1.00015	-1.20912	0.226615	0.814017
84686	217124	217124_84686	Ppp1r9b	protein phosphatase 1, regulatory subunit 9B	Ppp1r9b	protein phosphatase 1, regulatory subunit 9B	0.095368	0.0324013	0.00324689	0.0318627	0.158873	0.119969	0.073599	0.108653	0.00171647	0.0406883	8	1	0	0.00426977	4.12048	0.765801	0.94761	0	1	-0.244066	0.80718	0.980143
289657	67249	67249_289657	Tbc1d19	TBC1 domain family, member 19	Tbc1d19	TBC1 domain family, member 19	-0.0549895	0.0186846	0.00325001	-0.0916106	-0.0183684	0.119969	-0.0612775	-0.0456652	0.00141455	0.0297208	11	1	0	0.00149211	5.485	0.856519	0.977763	0	1	-0.330533	0.740998	0.971983
299203	66204	66204_299203	Acyp1	acylphosphatase 1	Acyp1	acylphosphatase 1	-0.0712174	0.0242066	0.00326036	-0.118662	-0.0237733	0.119969	-0.0830596	-0.0645097	0.000920158	0.0118511	11	1	0	0.00263663	6.08803	0.807814	0.960171	0	1	-0.675237	0.499525	0.9194
170820	72843	72843_170820	Prdm4	PR domain containing 4	Prdm4	PR/SET domain 4	-0.0578007	0.0196536	0.00327191	-0.0963211	-0.0192802	0.119969	-0.0724754	-0.0464726	0.000681423	0.0209587	11	1	8.53532e-05	0.00169869	8.31825	0.597781	0.873058	1.94927	1.01988	-0.529914	0.596172	0.94821
117257	381413	381413_117257	Gpr176	G protein-coupled receptor 176	Gpr176	G protein-coupled receptor 176	0.0584873	0.0198929	0.00328103	0.0194978	0.0974767	0.119969	0.054011	0.0647522	0.00151686	0.0145089	11	1	0	0.00155082	4.63853	0.913981	0.990551	0	1	-1.08731	0.276899	0.836359
500795	69770	69770_500795	Fam174c	family with sequence similarity 174, member C	Fam174c	family with sequence similarity 174 member C	0.0716751	0.0243795	0.00328243	0.0238921	0.119458	0.119969	0.0460038	0.0808192	0.00213507	0.106	7	1	2.67223e-07	0.00211702	6.71501	0.348009	0.713093	0.00592235	1.00006	-2.06959	0.0384907	0.480987
689931	67749	67749_689931	Mgarp	mitochondria localized glutamic acid rich protein	Mgarp	mitochondria-localized glutamic acid-rich protein	0.141532	0.0481613	0.00329582	0.0471376	0.235926	0.119985	0.124058	0.198298	0.00287645	0.0130806	10	1	0	0.00900834	5.13831	0.822088	0.96554	0	1	0.521736	0.601854	0.948958
298442	68394	68394_298442	Ccdc163	coiled-coil domain containing 163	Ccdc163	coiled-coil domain containing 163	0.121588	0.0413936	0.00331018	0.040458	0.202718	0.119985	0.113545	0.12614	0.00268082	0.0279996	8	1	0	0.00564241	2.28203	0.942597	0.995764	0	1	0.0364535	0.970921	0.99769
316018	235636	235636_316018	Rtp3	receptor transporter protein 3	Rtp3	receptor (chemosensory) transporter protein 3	-0.102731	0.0349798	0.00331556	-0.17129	-0.0341716	0.119985	-0.133444	-0.0812447	1.68012e-09	0.110692	7	1	0.00263514	0.0040078	14.0299	0.0293041	0.206387	40.024	1.66733	-1.71544	0.086264	0.617159
500199	69956	69956_500199	Ptcd3	pentatricopeptide repeat domain 3	Ptcd3	Pentatricopeptide repeat domain 3	0.0528665	0.0180033	0.00331946	0.0175807	0.0881523	0.119985	0.0430537	0.0607251	0.00165214	0.0277021	11	1	0	0.00147708	7.37323	0.689802	0.915019	0	1	-0.127682	0.898401	0.99123
360928	100737	100737_360928	Dcun1d4	defective in cullin neddylation 1 domain containing 4	Dcun1d4	defective in cullin neddylation 1 domain containing 4	-0.0529902	0.0180685	0.00335993	-0.0884039	-0.0175765	0.121114	-0.0605216	-0.0448505	0.00153444	0.0207212	11	1	4.98191e-06	0.00144306	10.9761	0.359379	0.721286	0.134249	1.00134	-0.503303	0.614751	0.951051
303926	207683	207683_303926	Igsf11	immunoglobulin superfamily, member 11	Igsf11	immunoglobulin superfamily, member 11	0.0731723	0.0249631	0.00337632	0.0242456	0.122099	0.121274	0.0584847	0.0818784	0.00150885	0.0162306	11	1	0.00272752	0.00295622	16.1243	0.0961285	0.391544	41.3658	1.70549	-1.10142	0.270715	0.835533
300228	65970	65970_300228	Lima1	LIM domain and actin binding 1	Lima1	LIM domain and actin binding 1	0.0955144	0.0326159	0.00340643	0.0315884	0.15944	0.121274	0.0766289	0.109288	0.00227194	0.0221232	11	1	0	0.00459724	8.39303	0.590505	0.869489	0	1	0.815374	0.414858	0.899993
303790	77626	77626_303790	Smpd4	sphingomyelin phosphodiesterase 4	Smpd4	sphingomyelin phosphodiesterase 4	0.0887779	0.0303178	0.00340888	0.029356	0.1482	0.121274	0.0753237	0.107356	0.00151533	0.0162068	11	1	0	0.00407144	8.18939	0.610343	0.880103	0	1	0.882261	0.377636	0.883516
362825	15353	15353_362825	Hmg20b	high mobility group 20B	Hmg20b	high mobility group 20 B	0.10411	0.0355614	0.00341563	0.0344113	0.17381	0.121274	0.0936771	0.132359	0.00043665	0.041448	11	1	1.23423e-07	0.00504236	17.4222	0.065529	0.318716	0.000805048	1.00001	2.66203	0.00776717	0.302412
25587	15902	15902_25587	Id2	inhibitor of DNA binding 2	Id2	inhibitor of DNA binding 2	-0.0850406	0.0290499	0.00341807	-0.141977	-0.0281039	0.121274	-0.0950123	-0.0679449	0.00177385	0.0293845	11	1	6.11652e-06	0.00364727	13.3111	0.206793	0.568949	0.0631689	1.00063	1.72232	0.0850112	0.612043
302711	21372	21372_302711	Tbl1x	transducin (beta)-like 1 X-linked	Tbl1x	transducin (beta)-like 1 X-linked	0.0821849	0.0280759	0.00341981	0.0271572	0.137213	0.121274	0.0714148	0.094017	0.00212969	0.0148537	11	1	2.54137e-06	0.00353073	5.80515	0.83136	0.970003	0.0284348	1.00028	-0.603609	0.546104	0.932646
498753	319164	319164_498753	H2ac6	H2A clustered histone 6	Hist1h2af	histone cluster 1 H2A family member F	0.0791799	0.0270589	0.00343124	0.0261454	0.132214	0.121351	0.0766607	0.0809176	0.00291784	0.0121003	8	1	0	0.00259415	1.01176	0.994637	1	0	1	-0.334481	0.738017	0.971983
24602	230899	230899_24602	Nppa	natriuretic peptide type A	Nppa	natriuretic peptide A	0.153544	0.052487	0.00344051	0.0506711	0.256417	0.121352	0.122582	0.179266	0.00101822	0.0280281	10	1	0.0024072	0.0117995	9.3339	0.407041	0.760394	8.67134	1.09495	0.36783	0.713	0.968287
295161	229474	229474_295161	Fhdc1	FH2 domain containing 1	Fhdc1	FH2 domain containing 1	0.0960571	0.0328644	0.00346868	0.031644	0.16047	0.122018	0.0766076	0.111578	0.000949749	0.0604232	11	1	0	0.00387969	9.06165	0.526263	0.833504	0	1	0.522826	0.601096	0.948958
304591	74198	74198_304591	Dtx2	deltex 2, E3 ubiquitin ligase	Dtx2	deltex E3 ubiquitin ligase 2	0.0904176	0.0309577	0.00349268	0.0297416	0.151094	0.122227	0.0732989	0.102695	0.00178333	0.0282792	11	1	0	0.00430966	8.77676	0.553413	0.847071	0	1	-0.435625	0.663109	0.95816
85253	18815	18815_85253	Plg	plasminogen	Plg	plasminogen	0.105811	0.0362387	0.00350229	0.0347841	0.176837	0.122227	0.0927995	0.115815	0.00154301	0.0307285	10	1	0	0.00520496	8.02682	0.531445	0.836704	0	1	-1.72734	0.0841064	0.609702
361025	70561	70561_361025	Txndc16	thioredoxin domain containing 16	Txndc16	thioredoxin domain containing 16	0.0989386	0.033887	0.00350415	0.0325212	0.165356	0.122227	0.084377	0.118157	0.000203987	0.0138556	10	1	0.00677545	0.00539911	22.4596	0.00753102	0.0907838	59.5093	2.4697	0.45611	0.648311	0.958001
83628	12521	12521_83628	Cd82	CD82 antigen	Cd82	Cd82 molecule	0.163163	0.0558973	0.0035119	0.0536059	0.272719	0.122227	0.132536	0.18494	0.000732209	0.0191118	11	1	0.0162564	0.0145852	19.6853	0.0323741	0.216515	51.0669	2.04361	-0.408755	0.682719	0.963049
295625	227937	227937_295625	Pkp4	plakophilin 4	Pkp4	plakophilin 4	0.0515814	0.0176773	0.00352344	0.0169345	0.0862282	0.12224	0.043702	0.0604427	0.00315422	0.0199737	10	1	0	0.00117247	6.60306	0.678369	0.910089	0	1	0.927123	0.353863	0.87095
363595	21414	21414_363595	Tcf7	transcription factor 7, T cell specific	Tcf7	transcription factor 7	0.144742	0.0496154	0.0035309	0.047498	0.241987	0.12224	0.12286	0.174584	4.10548e-05	0.0143168	10	1	0.00731699	0.0111736	12.2296	0.200671	0.559856	30.6713	1.4424	0.650231	0.515543	0.923473
303029	66011	66011_303029	Ranbp17	RAN binding protein 17	Ranbp17	RAN binding protein 17	0.104825	0.0359536	0.00355043	0.0343574	0.175293	0.122569	0.0892519	0.123244	0.00129792	0.0287152	10	1	8.21295e-07	0.00511361	9.53483	0.389437	0.746471	0.00588562	1.00006	1.36817	0.171258	0.753311
686117	17268	17268_686117	Meis1	Meis homeobox 1	Meis1	Meis homeobox 1	0.113817	0.039048	0.00355908	0.0372847	0.19035	0.122569	0.102993	0.128387	0.00269451	0.0178142	11	1	2.72793e-06	0.0061283	10.0593	0.43531	0.780663	0.0151625	1.00015	1.74925	0.0802479	0.603248
399684	69568	69568_399684	Vkorc1l1	vitamin K epoxide reductase complex, subunit 1-like 1	Vkorc1l1	vitamin K epoxide reductase complex, subunit 1-like 1	-0.0750249	0.0257487	0.00357129	-0.125491	-0.0245584	0.122667	-0.081287	-0.0595722	0.00195914	0.0393013	7	1	0	0.00236468	2.86328	0.825801	0.968046	0	1	0.941709	0.346342	0.867248
290692	77113	77113_290692	Klhl2	kelch-like 2, Mayven	Klhl2	kelch-like family member 2	-0.0515029	0.0176945	0.00360659	-0.0861836	-0.0168223	0.123556	-0.0639228	-0.040017	0.00148549	0.0641014	10	1	0.000104499	0.00108082	10.5111	0.310717	0.678936	2.94714	1.03037	-0.587153	0.557101	0.937877
360872	226594	226594_360872	Rcsd1	RCSD domain containing 1	Rcsd1	RCSD domain containing 1	0.118363	0.0407093	0.0036432	0.0385739	0.198151	0.124099	0.097082	0.141246	0.000127115	0.0201513	11	1	0.00575923	0.0077527	15.6207	0.111019	0.421981	33.017	1.49292	0.315745	0.752196	0.971983
311326	271842	271842_311326	Rpusd2	RNA pseudouridylate synthase domain containing 2	Rpusd2	RNA pseudouridine synthase domain containing 2	-0.091173	0.0313624	0.00364817	-0.152642	-0.0297039	0.124099	-0.0987398	-0.0815315	0.00247039	0.0278079	7	1	0	0.00338821	3.38337	0.759416	0.944785	0	1	0.182217	0.855413	0.986652
310375	72465	72465_310375	Zfp131	zinc finger protein 131	Zfp131	zinc finger protein 131	-0.126525	0.0435326	0.00365567	-0.211847	-0.0412026	0.124099	-0.140458	-0.1095	0.00284725	0.0232367	8	1	2.43795e-06	0.00702097	3.92595	0.788266	0.955461	0.0146558	1.00015	0.553341	0.58003	0.94477
140655	20055	20055_140655	Rps16	ribosomal protein S16	Rps16	ribosomal protein S16	0.0980756	0.0337488	0.00366027	0.0319292	0.164222	0.124099	0.0632897	0.116332	0.00187762	0.0201694	8	1	0.00329396	0.00456417	10.8212	0.146611	0.482227	38.81	1.63425	1.64648	0.0996645	0.648958
293154	14276	14276_293154	Folr2	folate receptor beta	Folr2	folate receptor beta	0.148427	0.0511014	0.00367769	0.0482702	0.248584	0.124368	0.121289	0.19583	2.89719e-06	0.0255985	11	1	0.00670443	0.0102906	11.0843	0.350987	0.714867	27.4637	1.37862	0.338835	0.734734	0.971301
292624	68077	68077_292624	Nop53	NOP53 ribosome biogenesis factor	Nop53	NOP53 ribosome biogenesis factor	0.0888749	0.0306282	0.00371102	0.0288447	0.148905	0.125173	0.0787455	0.100941	0.0023178	0.0265885	7	1	0	0.00363531	1.91842	0.927047	0.993043	0	1	-0.474305	0.635282	0.955117
314694	58250	58250_314694	Chst11	carbohydrate sulfotransferase 11	Chst11	carbohydrate sulfotransferase 11	0.10766	0.0371693	0.00377399	0.0348089	0.18051	0.126971	0.0975361	0.129295	7.92967e-07	0.0176018	10	1	0.00628332	0.00614067	18.2705	0.0321618	0.215965	49.447	1.97812	1.29422	0.195591	0.787603
60326	67498	67498_60326	Kcnv1	potassium channel, subfamily V, member 1	Kcnv1	potassium voltage-gated channel modifier subfamily V member 1	-0.122258	0.0422313	0.00379197	-0.20503	-0.0394865	0.127017	-0.146774	-0.0945379	0.00035014	0.0157427	11	1	0.0098703	0.00842113	21.7035	0.0166886	0.147952	54.5944	2.20237	0.0827583	0.934044	0.993776
304109	21844	21844_304109	Tiam1	T cell lymphoma invasion and metastasis 1	Tiam1	TIAM Rac1 associated GEF 1	0.0667201	0.0230488	0.00379473	0.0215454	0.111895	0.127017	0.0556425	0.0758609	0.00207009	0.0176562	11	1	8.54593e-07	0.00209399	18.8501	0.0422085	0.250596	0.0133433	1.00013	0.980308	0.326934	0.860178
305451	231130	231130_305451	Tnip2	TNFAIP3 interacting protein 2	Tnip2	TNFAIP3 interacting protein 2	0.0845652	0.0292271	0.00381113	0.0272812	0.141849	0.127241	0.0605287	0.0954184	0.0018619	0.0567434	10	1	0	0.00378199	7.29061	0.606891	0.878383	0	1	-1.33596	0.181562	0.767487
311785	215632	215632_311785	Psd4	pleckstrin and Sec7 domain containing 4	Psd4	pleckstrin and Sec7 domain containing 4	0.103997	0.0359658	0.00383355	0.033505	0.174488	0.127665	0.0800898	0.12457	0.000966642	0.0280815	11	1	0.000951001	0.00531536	19.4113	0.0353396	0.228112	6.56744	1.07029	0.733841	0.463046	0.909485
294400	52014	52014_294400	Nus1	NUS1 dehydrodolichyl diphosphate synthase subunit	Nus1	NUS1 dehydrodolichyl diphosphate synthase subunit	-0.0616684	0.02134	0.00385486	-0.103494	-0.0198427	0.12805	-0.0802938	-0.0489851	9.92591e-05	0.0197445	11	1	0.000884755	0.00204094	9.54672	0.481118	0.807567	18.1949	1.22242	-0.0565626	0.954894	0.995906
681315	70612	70612_681315	Tmem230	transmembrane protein 230	Tmem230	transmembrane protein 230	-0.0527981	0.0182933	0.00389918	-0.0886523	-0.016944	0.128922	-0.0542518	-0.0516608	0.00327362	0.011225	11	1	0	0.00138977	0.726828	0.999961	1	0	1	0.296927	0.766523	0.975919
685879	231986	231986_685879	Jazf1	JAZF zinc finger 1	Jazf1	JAZF zinc finger 1	-0.060893	0.0211044	0.00391021	-0.102257	-0.019529	0.128922	-0.0723888	-0.0423958	0.00214138	0.0684154	10	1	0	0.00185529	6.0547	0.734431	0.93515	0	1	0.16082	0.872235	0.988393
297412	72102	72102_297412	Dusp11	dual specificity phosphatase 11 (RNA/RNP complex 1-interacting)	Dusp11	dual specificity phosphatase 11	-0.104953	0.0363773	0.00391244	-0.176252	-0.0336552	0.128922	-0.117612	-0.0881993	0.000644125	0.0382435	11	1	0.00530863	0.00587646	17.9925	0.0550897	0.28855	42.0637	1.72603	2.2295	0.0257805	0.419237
290744	69260	69260_290744	Ing2	inhibitor of growth family, member 2	Ing2	inhibitor of growth family, member 2	-0.0742228	0.0257316	0.00392041	-0.124656	-0.0237897	0.128922	-0.0891295	-0.0605432	0.000879652	0.0305131	11	1	0	0.00293489	7.59666	0.668168	0.905404	0	1	0.7518	0.452171	0.90701
266758	66286	66286_266758	Sec11c	SEC11 homolog C, signal peptidase complex subunit	Sec11c	SEC11 homolog C, signal peptidase complex subunit	0.0593481	0.0205908	0.00394832	0.0189909	0.0997054	0.129291	0.0528431	0.0705392	0.00155335	0.013984	11	1	1.24588e-06	0.001879	9.13323	0.519508	0.829859	0.0259001	1.00026	-1.50323	0.13278	0.701017
361472	270685	270685_361472	Mthfd1l	methylenetetrahydrofolate dehydrogenase (NADP+ dependent) 1-like	Mthfd1l	methylenetetrahydrofolate dehydrogenase (NADP+ dependent) 1-like	-0.0895701	0.0310789	0.00395134	-0.150484	-0.0286565	0.129291	-0.105575	-0.0748675	0.0012368	0.0298441	11	1	0	0.00398198	7.43648	0.683695	0.912267	0	1	-0.0331404	0.973563	0.99769
108348076	16706	16706_108348076	Ksr1	kinase suppressor of ras 1	Ksr1	kinase suppressor of ras 1	0.085392	0.0296447	0.00397022	0.0272895	0.143495	0.129585	0.0634515	0.102981	0.00071274	0.0264303	11	1	0.00103647	0.00379475	9.58987	0.477181	0.806357	10.7684	1.12068	-0.254719	0.79894	0.979611
64442	20444	20444_64442	St3gal2	ST3 beta-galactoside alpha-2,3-sialyltransferase 2	St3gal2	ST3 beta-galactoside alpha-2,3-sialyltransferase 2	-0.0634926	0.0220525	0.0039874	-0.106715	-0.0202705	0.129823	-0.0723793	-0.049105	0.00188566	0.0358092	11	1	0	0.00220271	7.16346	0.709929	0.924523	0	1	-0.576692	0.564147	0.940322
497961	18099	18099_497961	Nlk	nemo like kinase	Nlk	nemo like kinase	-0.0930783	0.0323459	0.00400723	-0.156475	-0.0296815	0.130146	-0.109774	-0.0736677	0.000774284	0.0296116	11	1	0.00427758	0.00461702	18.0098	0.0547981	0.28855	44.7887	1.81122	0.375866	0.707017	0.967742
310086	218613	218613_310086	Mier3	MIER family member 3	Mier3	MIER family member 3	-0.0588513	0.0204644	0.00403015	-0.0989607	-0.0187418	0.130298	-0.0687716	-0.0454836	0.000997515	0.0395769	11	1	0.000218713	0.00182149	9.53876	0.481847	0.808092	4.63168	1.04857	1.0737	0.282956	0.842065
500034	101148	101148_500034	Bmt2	base methyltransferase of 25S rRNA 2	Bmt2	base methyltransferase of 25S rRNA 2 homolog	-0.0858798	0.0298643	0.00403178	-0.144413	-0.0273468	0.130298	-0.102234	-0.0615274	0.000105459	0.0158362	10	1	0.00220939	0.00362234	10.7674	0.291989	0.659744	27.3422	1.37631	-1.71278	0.0867521	0.618522
171064	80719	80719_171064	Igsf6	immunoglobulin superfamily, member 6	Igsf6	immunoglobulin superfamily, member 6	0.179141	0.0623138	0.00404257	0.0570082	0.301274	0.130326	0.155185	0.222646	0.000220581	0.0185944	11	1	0.0158639	0.0158855	20.0205	0.0290598	0.20566	51.9224	2.07997	1.80935	0.0703969	0.578746
306767	56795	56795_306767	Arl10	ADP-ribosylation factor-like 10	Arl10	ADP-ribosylation factor like GTPase 10	0.116972	0.0407106	0.00406251	0.0371811	0.196764	0.130642	0.0982106	0.135593	0.00114902	0.0197925	10	1	0.0062364	0.00734799	14.1605	0.11673	0.431097	39.8097	1.6614	-0.9243	0.35533	0.871749
117526	21374	21374_117526	Tbp	TATA box binding protein	Tbp	TATA box binding protein	0.0549652	0.0191365	0.00407528	0.0174584	0.0924719	0.130642	0.0408286	0.0661275	0.00143644	0.0425486	11	1	4.05368e-05	0.00158347	8.22092	0.607268	0.878636	0.967057	1.00977	-0.712905	0.475905	0.912812
362719	211914	211914_362719	Asap2	ArfGAP with SH3 domain, ankyrin repeat and PH domain 2	Asap2	ArfGAP with SH3 domain, ankyrin repeat and PH domain 2	-0.144626	0.0503617	0.00408225	-0.243333	-0.0459184	0.130642	-0.160859	-0.109875	0.00228927	0.013716	10	1	0.0194332	0.0119198	40.6619	5.7628e-06	0.000517902	78.4663	4.64389	0.526899	0.598264	0.948275
310463	269437	269437_310463	Plch1	phospholipase C, eta 1	Plch1	phospholipase C, eta 1	-0.0852844	0.0297191	0.00410886	-0.143533	-0.027036	0.131174	-0.0980892	-0.0668393	0.00240713	0.0290425	10	1	2.40105e-07	0.00374249	9.63404	0.380915	0.738801	0.00261647	1.00003	-1.0625	0.288007	0.845461
313493	242406	242406_313493	Rgp1	RAB6A GEF compex partner 1	Rgp1	RGP1 homolog, RAB6A GEF complex partner 1	-0.062483	0.0217874	0.00413272	-0.105186	-0.0197805	0.131291	-0.0700738	-0.0478693	0.00147395	0.0282312	10	1	0.000415431	0.00214148	10.8394	0.28688	0.655465	8.72277	1.09556	0.983992	0.32512	0.860136
24603	18160	18160_24603	Npr1	natriuretic peptide receptor 1	Npr1	natriuretic peptide receptor 1	0.215591	0.0751774	0.00413383	0.0682461	0.362936	0.131291	0.171542	0.269185	3.74897e-05	0.0447447	11	1	0.0166014	0.0249042	14.6101	0.146937	0.482474	29.6425	1.42131	-1.94744	0.0514818	0.527658
78965	12977	12977_78965	Csf1	colony stimulating factor 1 (macrophage)	Csf1	colony stimulating factor 1	0.100549	0.0350701	0.00414255	0.0318133	0.169286	0.131291	0.0810901	0.11634	0.00193573	0.0379695	11	1	0	0.00495368	7.34134	0.692875	0.916616	0	1	0.51158	0.608945	0.95046
311651	77031	77031_311651	Slc9a8	solute carrier family 9 (sodium/hydrogen exchanger), member 8	Slc9a8	solute carrier family 9 member A8	0.109261	0.0381546	0.00418802	0.0344794	0.184043	0.132412	0.0876618	0.132842	0.000154283	0.0335791	10	1	0.0043555	0.00655351	12.1693	0.20393	0.565342	31.3466	1.45659	-2.36934	0.01782	0.380085
117255	19248	19248_117255	Ptpn12	protein tyrosine phosphatase, non-receptor type 12	Ptpn12	protein tyrosine phosphatase, non-receptor type 12	-0.0584246	0.0204194	0.00421992	-0.0984458	-0.0184034	0.1331	-0.0710855	-0.0506514	0.00151798	0.0195882	11	1	0	0.00180246	6.50735	0.770991	0.94952	0	1	-1.47696	0.139687	0.71138
81646	12912	12912_81646	Creb1	cAMP responsive element binding protein 1	Creb1	cAMP responsive element binding protein 1	-0.0574828	0.0201076	0.00425299	-0.0968929	-0.0180726	0.133706	-0.0703812	-0.0497921	0.00264195	0.0224951	11	1	0	0.00150505	5.18747	0.878308	0.983972	0	1	-0.123807	0.901468	0.991879
361807	224640	224640_361807	Lemd2	LEM domain containing 2	Lemd2	LEM domain nuclear envelope protein 2	0.109058	0.038158	0.00426253	0.0342692	0.183846	0.133706	0.0813121	0.125692	0.000651815	0.0179912	11	1	0.0066777	0.00654268	17.2252	0.0695273	0.329696	46.8567	1.8817	0.304239	0.760946	0.974881
365985	229949	229949_365985	Ak5	adenylate kinase 5	Ak5	adenylate kinase 5	-0.102055	0.0357274	0.00428348	-0.172079	-0.0320307	0.133706	-0.122185	-0.062207	0.00254387	0.0145953	7	1	0.00395408	0.00478699	10.7169	0.0975316	0.394256	50.7766	2.03155	-0.737512	0.460811	0.909081
499779	72931	72931_499779	Swi5	SWI5 recombination repair homolog (yeast)	Swi5	SWI5 homologous recombination repair protein	0.087378	0.0305931	0.00428833	0.0274166	0.147339	0.133706	0.0694129	0.100173	0.00207707	0.0143963	11	1	0.00477643	0.00441273	18.4872	0.0472804	0.266761	49.1187	1.96536	1.77345	0.076155	0.594032
360760	72587	72587_360760	Pan3	PAN3 poly(A) specific ribonuclease subunit	Pan3	poly(A) specific ribonuclease subunit PAN3	0.0523169	0.0183182	0.00429007	0.0164139	0.08822	0.133706	0.0421952	0.0581981	0.0021852	0.047685	10	1	0	0.00127147	7.16859	0.619572	0.884011	0	1	-0.961916	0.336092	0.863234
245978	75458	75458_245978	Cklf	chemokine-like factor	Cklf	chemokine-like factor	0.0958175	0.0335656	0.00430863	0.0300302	0.161605	0.133966	0.0748036	0.114684	0.00173984	0.045586	11	1	0	0.00431924	5.98493	0.816528	0.963587	0	1	-0.795333	0.42642	0.90103
305269	56792	56792_305269	Stap1	signal transducing adaptor family member 1	Stap1	signal transducing adaptor family member 1	0.112968	0.0396091	0.00434343	0.0353359	0.190601	0.134347	0.0809175	0.146065	0.000729036	0.0509108	8	1	0.00109832	0.00523667	4.24255	0.751455	0.94244	8.32946	1.09086	-0.313338	0.754024	0.972305
29139	13179	13179_29139	Dcn	decorin	Dcn	decorin	0.147927	0.051874	0.00434913	0.0462559	0.249598	0.134347	0.12919	0.165494	0.00267716	0.0156033	11	1	0	0.0127444	6.65765	0.757321	0.944518	0	1	0.771871	0.440191	0.904438
60355	18195	18195_60355	Nsf	N-ethylmaleimide sensitive fusion protein	Nsf	N-ethylmaleimide sensitive factor, vesicle fusing ATPase	-0.0635691	0.0222934	0.00435163	-0.107263	-0.0198749	0.134347	-0.0828002	-0.05212	0.000335245	0.025521	11	1	0.000439004	0.00218838	7.70243	0.657878	0.901411	7.98046	1.08673	0.00442245	0.996471	1
114206	232286	232286_114206	Tmf1	TATA element modulatory factor 1	Tmf1	TATA element modulatory factor 1	-0.0555975	0.0195309	0.00441827	-0.0938773	-0.0173177	0.135804	-0.065194	-0.0468752	0.0017523	0.0325733	11	1	2.45009e-06	0.0014546	11.4154	0.326081	0.692677	0.0526034	1.00053	0.133174	0.894056	0.990882
690976	12798	12798_690976	Cnn2	calponin 2	Cnn2	calponin 2	0.084452	0.0296733	0.00442634	0.0262935	0.142611	0.135804	0.0579054	0.0970029	0.00166242	0.0869612	10	1	0	0.003816	6.78979	0.658995	0.901926	0	1	-1.24608	0.212733	0.805199
25336	18045	18045_25336	Nfyb	nuclear transcription factor-Y beta	Nfyb	nuclear transcription factor Y subunit beta	-0.0702544	0.0246939	0.00444105	-0.118654	-0.0218552	0.135804	-0.0776014	-0.0550287	0.00244367	0.0367627	11	1	0	0.0028535	7.73878	0.654335	0.900064	0	1	0.0151637	0.987902	0.999147
501854	226421	226421_501854	Rab7b	RAB7B, member RAS oncogene family	Rab7b	Rab7b, member RAS oncogene family	0.129544	0.0455493	0.0044545	0.0402692	0.218819	0.135804	0.133119	0.139122	0.00294441	0.00386971	8	1	0	0.00722826	4.77847	0.686977	0.91406	0	1	-2.1101	0.0348495	0.458636
94172	26457	26457_94172	Slc27a1	solute carrier family 27 (fatty acid transporter), member 1	Slc27a1	solute carrier family 27 member 1	0.0827453	0.0291136	0.00448106	0.0256836	0.139807	0.135804	0.072623	0.0939283	0.00187556	0.0175433	11	1	0	0.00401093	3.60496	0.963414	0.997422	0	1	-0.138069	0.890186	0.990882
499593	20674	20674_499593	Sox2	SRY (sex determining region Y)-box 2	Sox2	SRY-box transcription factor 2	0.101456	0.0357021	0.00448673	0.0314814	0.171431	0.135804	0.0716314	0.12119	0.00137776	0.033922	11	1	0.0021993	0.00542765	8.71197	0.559639	0.851899	16.2416	1.19391	-0.633883	0.526157	0.926262
362667	69876	69876_362667	Thap3	THAP domain containing, apoptosis associated protein 3	Thap3	THAP domain containing 3	0.0840996	0.0295983	0.00449206	0.026088	0.142111	0.135804	0.0692303	0.0974803	0.000593697	0.0306446	11	1	0.00311242	0.00374729	15.8429	0.104218	0.407705	37.4898	1.59974	0.202317	0.839669	0.983937
316136	78308	78308_316136	Gpr108	G protein-coupled receptor 108	Gpr108	G protein-coupled receptor 108	0.064741	0.0227874	0.00449594	0.0200786	0.109403	0.135804	0.0429671	0.0741623	0.00241549	0.0387962	11	1	0.00128763	0.00242684	11.6705	0.30771	0.675432	23.0546	1.29962	-0.342089	0.732284	0.97054
289716	66717	66717_289716	Ccdc96	coiled-coil domain containing 96	Ccdc96	coiled-coil domain containing 96	-0.123407	0.0434427	0.00450161	-0.208553	-0.0382611	0.135804	-0.146441	-0.0941236	0.000763336	0.0218187	10	1	0.00359884	0.00847967	10.1007	0.342391	0.707221	19.3334	1.23967	-0.313264	0.75408	0.972305
81806	331535	331535_81806	Serpina7	serine (or cysteine) peptidase inhibitor, clade A (alpha-1 antiproteinase, antitrypsin), member 7	Serpina7	serpin family A member 7	-0.0871395	0.030679	0.0045063	-0.147269	-0.0270096	0.135804	-0.105976	-0.0661479	0.00190331	0.0641468	7	1	0	0.00308646	5.59465	0.470092	0.801547	0	1	1.69488	0.0900991	0.621878
501706	67139	67139_501706	Mis12	MIS12 kinetochore complex component	Mis12	MIS12 kinetochore complex component	0.116779	0.0411221	0.00451401	0.0361812	0.197377	0.135804	0.0966482	0.148617	9.24593e-05	0.0474122	7	1	0.0026684	0.00642613	6.75715	0.343891	0.708472	22.9935	1.29859	-0.123236	0.901921	0.991961
25401	216285	216285_25401	Alx1	ALX homeobox 1	Alx1	ALX homeobox 1	0.134305	0.0473043	0.00452301	0.0415905	0.22702	0.135804	0.100569	0.149198	0.00261188	0.158403	7	1	0	0.0077345	5.29127	0.507034	0.822943	0	1	-1.2297	0.218809	0.809107
498328	18764	18764_498328	Pkd2	polycystin 2, transient receptor potential cation channel	Pkd2	polycystin 2, transient receptor potential cation channel	0.0687322	0.0242155	0.00453465	0.0212707	0.116194	0.135843	0.0533258	0.0868322	4.14261e-05	0.0827003	11	1	0.00108831	0.00245111	12.3912	0.259727	0.630108	17.749	1.21579	-2.2624	0.0236727	0.411949
309105	330671	330671_309105	B4galnt4	beta-1,4-N-acetyl-galactosaminyl transferase 4	B4galnt4	beta-1,4-N-acetyl-galactosaminyl transferase 4	0.0805053	0.0284124	0.00460473	0.0248181	0.136193	0.137187	0.0597147	0.0951594	0.00121265	0.0364616	11	1	0.000751602	0.00357795	8.9204	0.539674	0.840681	8.43918	1.09217	-0.788202	0.430579	0.902043
310363	106052	106052_310363	Fbxo4	F-box protein 4	Fbxo4	F-box protein 4	0.105818	0.0373497	0.00460879	0.0326143	0.179023	0.137187	0.0873274	0.119379	0.00159267	0.0248645	11	1	4.27303e-06	0.0061671	12.4654	0.255115	0.625092	0.0259975	1.00026	-0.751444	0.452386	0.90701
314323	217721	217721_314323	Flvcr2	feline leukemia virus subgroup C cellular receptor 2	Flvcr2	FLVCR choline and putative heme transporter 2	-0.177398	0.0626216	0.00461339	-0.300134	-0.054662	0.137187	-0.214863	-0.12894	0.000392434	0.0292272	8	1	0.00724495	0.0141355	8.97261	0.254628	0.624716	25.2091	1.33706	-1.03486	0.300732	0.850495
24413	14815	14815_24413	Nr3c1	nuclear receptor subfamily 3, group C, member 1	Nr3c1	nuclear receptor subfamily 3, group C, member 1	-0.058211	0.0205525	0.00462133	-0.0984932	-0.0179289	0.137187	-0.0680978	-0.0476584	0.000470584	0.042454	11	1	0.000539727	0.00165449	10.4702	0.400254	0.755275	11.8475	1.1344	-0.446987	0.654884	0.958001
81527	18187	18187_81527	Nrp2	neuropilin 2	Nrp2	neuropilin 2	0.0951682	0.0336428	0.00467255	0.0292295	0.161107	0.137899	0.0815826	0.103823	0.00243528	0.0278647	11	1	0	0.00448407	6.69609	0.753791	0.942966	0	1	-1.14265	0.253182	0.826723
316290	70155	70155_316290	Ogfrl1	opioid growth factor receptor-like 1	Ogfrl1	opioid growth factor receptor-like 1	-0.0752606	0.0266101	0.00468004	-0.127416	-0.0231057	0.137899	-0.100316	-0.0634997	2.60422e-05	0.0249375	11	1	0.00174102	0.0031862	11.111	0.348934	0.71369	23.2796	1.30343	0.507274	0.611962	0.950523
303008	13650	13650_303008	Rhbdf1	rhomboid 5 homolog 1	Rhbdf1	rhomboid 5 homolog 1	0.124546	0.0440371	0.00468081	0.0382353	0.210857	0.137899	0.105566	0.147093	0.0014804	0.0245473	11	1	0	0.00854012	8.796	0.551567	0.84638	0	1	-1.92537	0.0541826	0.53602
317213	382236	382236_317213	Brwd3	bromodomain and WD repeat domain containing 3	Brwd3	bromodomain and WD repeat domain containing 3	-0.0725083	0.0256479	0.00469772	-0.122777	-0.0222393	0.137899	-0.0884271	-0.0505725	0.000908086	0.0436673	10	1	0.000732034	0.00263275	6.84981	0.652752	0.899405	11.1637	1.12567	-0.445981	0.655611	0.958001
500790	70312	70312_500790	Cactin	cactin, spliceosome C complex subunit	Cactin	cactin, spliceosome C complex subunit	0.0688149	0.0243416	0.00469789	0.0211063	0.116523	0.137899	0.056124	0.0803281	0.00193394	0.0351355	11	1	0	0.0026748	4.62244	0.914932	0.990672	0	1	-0.560745	0.574972	0.943969
360800	67902	67902_360800	Sumf2	sulfatase modifying factor 2	Sumf2	sulfatase modifying factor 2	-0.0885074	0.0313196	0.00471418	-0.149893	-0.0271221	0.138069	-0.101125	-0.0637588	0.00105288	0.037021	11	1	0.00165128	0.00444692	9.70877	0.466405	0.799411	15.5589	1.18426	1.29279	0.196083	0.787603
310801	66500	66500_310801	Slc30a7	solute carrier family 30 (zinc transporter), member 7	Slc30a7	solute carrier family 30 member 7	-0.0778522	0.0275724	0.00474948	-0.131893	-0.0238112	0.138532	-0.0887321	-0.0696352	0.00319346	0.0155023	11	1	0	0.00330295	5.50138	0.855274	0.977763	0	1	-1.41499	0.15707	0.732787
304332	433956	433956_304332	Dnaaf5	dynein, axonemal assembly factor 5	Dnaaf5	dynein, axonemal, assembly factor 5	0.0724274	0.0256522	0.00475112	0.0221501	0.122705	0.138532	0.0605343	0.0843591	0.00179527	0.0227912	11	1	0	0.00282026	9.66791	0.470095	0.801547	0	1	-1.189	0.234441	0.815561
116691	19157	19157_116691	Cyth1	cytohesin 1	Cyth1	cytohesin 1	0.0639783	0.0226684	0.00476717	0.0195491	0.108408	0.13866	0.0453555	0.0752568	0.00309239	0.0692717	11	1	0	0.00214856	5.56648	0.850277	0.976889	0	1	-1.15887	0.246508	0.822095
362170	11800	11800_362170	Api5	apoptosis inhibitor 5	Api5	apoptosis inhibitor 5	-0.0493017	0.0174722	0.00477664	-0.0835465	-0.0150568	0.13866	-0.0544388	-0.0368431	0.00139211	0.0663204	11	1	0.000157637	0.00120937	8.14278	0.614893	0.882415	4.46192	1.0467	1.8993	0.0575253	0.544582
297755	19989	19989_297755	Rpl7	ribosomal protein L7	Rpl7	ribosomal protein L7	0.0758598	0.0268989	0.00479964	0.0231389	0.128581	0.138824	0.0602597	0.085191	0.00309968	0.0452247	8	1	0	0.00298331	3.15639	0.870168	0.98063	0	1	-0.142353	0.886802	0.990882
304786	13714	13714_304786	Elk4	ELK4, member of ETS oncogene family	Elk4	ETS transcription factor ELK4	-0.0684018	0.0242634	0.00481538	-0.115957	-0.0208464	0.138824	-0.0795597	-0.0556479	0.00240255	0.0419167	11	1	0	0.00239071	7.9975	0.629081	0.88943	0	1	0.859177	0.390243	0.888327
29542	23980	23980_29542	Pebp1	phosphatidylethanolamine binding protein 1	Pebp1	phosphatidylethanolamine binding protein 1	0.0435075	0.0154346	0.00482008	0.0132561	0.0737588	0.138824	0.0362829	0.0523868	0.00140064	0.0279346	11	1	0	0.00108685	7.06546	0.719251	0.929398	0	1	-0.327981	0.742926	0.971983
362029	77559	77559_362029	Agl	amylo-1,6-glucosidase, 4-alpha-glucanotransferase	Agl	amylo-alpha-1, 6-glucosidase, 4-alpha-glucanotransferase	-0.0577935	0.0205049	0.00482461	-0.0979824	-0.0176046	0.138824	-0.0700857	-0.0481931	0.0011362	0.036908	11	1	0	0.00171177	5.77342	0.833926	0.971018	0	1	0.596651	0.55074	0.935313
501560	110651	110651_501560	Rps6ka3	ribosomal protein S6 kinase polypeptide 3	Rps6ka3	ribosomal protein S6 kinase A3	-0.129502	0.0459707	0.00484659	-0.219603	-0.0394012	0.139151	-0.144955	-0.0946758	0.0027205	0.0196769	11	1	0.014216	0.00992732	28.9061	0.0012904	0.027486	71.0162	3.45021	0.0226433	0.981935	0.998153
297604	17000	17000_297604	Ltbr	lymphotoxin B receptor	Ltbr	lymphotoxin beta receptor	0.107445	0.038156	0.00486359	0.0326603	0.182229	0.13916	0.0890688	0.134414	7.34521e-05	0.0251116	11	1	0.00382033	0.00683024	12.5355	0.250816	0.621574	24.4101	1.32293	-0.616326	0.53768	0.929989
317578	74131	74131_317578	Sash3	SAM and SH3 domain containing 3	Sash3	SAM and SH3 domain containing 3	0.10976	0.0389903	0.00487699	0.03334	0.186179	0.13916	0.0897504	0.135357	0.0032633	0.028023	11	1	4.98875e-06	0.00591292	10.5514	0.393516	0.749285	0.0258522	1.00026	-1.24416	0.213441	0.805199
360568	67493	67493_360568	Mettl16	methyltransferase 16, N6-methyladenosine	Mettl16	methyltransferase 16, RNA N6-adenosine	0.0598124	0.0212495	0.00488126	0.0181642	0.101461	0.13916	0.0529753	0.0650707	0.00290606	0.0198587	10	1	0	0.00193367	4.18752	0.898643	0.986644	0	1	-0.42327	0.672098	0.959878
315463	69773	69773_315463	Timm29	translocase of inner mitochondrial membrane 29	Timm29	translocase of inner mitochondrial membrane 29	0.0777046	0.0276118	0.00489023	0.0235864	0.131823	0.13916	0.0645065	0.0936073	0.00108352	0.0586271	7	1	0.000360545	0.0029324	6.39533	0.380391	0.738439	6.60576	1.07073	-0.640792	0.521658	0.925206
366214	18088	18088_366214	Nkx2-2	NK2 homeobox 2	Nkx2-2	NK2 homeobox 2	0.150189	0.0533808	0.00489991	0.0455646	0.254813	0.13916	0.115368	0.174332	0.0014147	0.0268513	10	1	0.00827179	0.0128342	12.1209	0.206578	0.568949	30.0799	1.4302	0.433456	0.664684	0.95816
499214	68185	68185_499214	Coa4	cytochrome c oxidase assembly factor 4	Coa4	cytochrome c oxidase assembly factor 4 homolog	0.125136	0.0445434	0.00496467	0.0378331	0.21244	0.140468	0.110362	0.168138	3.15491e-05	0.0256169	9	1	0.00463554	0.00813513	8.74953	0.363864	0.725351	27.2806	1.37515	0.326761	0.743848	0.971983
313346	230393	230393_313346	Focad	focadhesin	Focad	focadhesin	-0.0720022	0.0256314	0.00496738	-0.122239	-0.0217656	0.140468	-0.0812605	-0.0504177	0.00295268	0.0271138	10	1	0.0016736	0.0029873	11.5418	0.240391	0.609738	26.0138	1.3516	-0.856866	0.391519	0.888621
114901	234214	234214_114901	Sorbs2	sorbin and SH3 domain containing 2	Sorbs2	sorbin and SH3 domain containing 2	-0.0788218	0.0280776	0.00499604	-0.133853	-0.0237908	0.140496	-0.0943136	-0.0653146	0.0003134	0.0206375	11	1	0.00386122	0.00379932	18.7289	0.0438445	0.256023	46.1946	1.85855	0.0921776	0.926557	0.992833
365389	70552	70552_365389	Lrrc56	leucine rich repeat containing 56	Lrrc56	leucine rich repeat containing 56	0.102264	0.0364295	0.00499797	0.0308631	0.173664	0.140496	0.0924548	0.109869	0.00303437	0.0487372	11	1	0	0.00476562	4.88097	0.898986	0.986644	0	1	-0.196087	0.844542	0.984561
302661	237222	237222_302661	Ofd1	OFD1, centriole and centriolar satellite protein	Ofd1	Ofd1 centriole and centriolar satellite protein	-0.10485	0.0373569	0.00500504	-0.178068	-0.0316317	0.140496	-0.126836	-0.0750742	0.000336624	0.0443564	11	1	0.00234632	0.00595767	9.43856	0.491048	0.812285	15.7675	1.18719	0.971099	0.331499	0.860755
362044	229841	229841_362044	Cenpe	centromere protein E	Cenpe	centromere protein E	-0.106984	0.0381302	0.00501987	-0.181718	-0.0322502	0.140496	-0.120057	-0.0894688	0.00306476	0.0263225	10	1	9.47894e-07	0.00546256	5.88234	0.751635	0.94244	0.00572752	1.00006	1.05014	0.293656	0.847341
192260	52858	52858_192260	Cdipt	CDP-diacylglycerol--inositol 3-phosphatidyltransferase	Cdipt	CDP-diacylglycerol--inositol 3-phosphatidyltransferase	-0.044544	0.0158767	0.00502193	-0.0756617	-0.0134263	0.140496	-0.0526459	-0.0397617	0.00150485	0.0209279	11	1	0	0.00113114	7.19181	0.707221	0.923698	0	1	1.25001	0.211295	0.803596
84401	67959	67959_84401	Puf60	poly-U binding splicing factor 60	Puf60	poly-U binding splicing factor 60	0.0458685	0.016371	0.00508173	0.0137818	0.0779551	0.141808	0.0328472	0.0543198	0.00345172	0.0488407	11	1	7.7142e-05	0.00114454	9.62464	0.474018	0.804272	2.517	1.02582	0.381999	0.702462	0.967305
315435	55991	55991_315435	Panx1	pannexin 1	Panx1	Pannexin 1	-0.0621634	0.0221913	0.00509042	-0.105658	-0.0186693	0.141808	-0.078763	-0.0465082	0.00437816	0.0411739	11	1	0	0.00186119	11.2811	0.336044	0.702106	0	1	-0.281456	0.778361	0.97751
29726	56517	56517_29726	Slc22a21	solute carrier family 22 (organic cation transporter), member 21	Slc22a5	solute carrier family 22 member 5	0.114893	0.0410332	0.00511026	0.0344693	0.195316	0.142059	0.0880509	0.13712	0.00138069	0.0931388	8	1	0	0.00651794	7.97391	0.3349	0.701057	0	1	-0.431413	0.666168	0.95816
56064	20320	20320_56064	Nptn	neuroplastin	Nptn	neuroplastin	-0.0436313	0.0155906	0.00513308	-0.0741883	-0.0130742	0.142059	-0.0525793	-0.0316219	0.00113965	0.0379639	11	1	0.000386148	0.00110031	8.64785	0.565817	0.855092	14.6448	1.17157	-0.221471	0.824725	0.982147
360543	17884	17884_360543	Myh4	myosin, heavy polypeptide 4, skeletal muscle	Myh4	myosin heavy chain 4	0.0968394	0.0346125	0.00514495	0.0290001	0.164679	0.142059	0.0846645	0.141907	0.00540711	0.036016	8	1	0	0.00415952	6.56734	0.475272	0.805067	0	1	2.22996	0.0257501	0.419237
295342	11853	11853_295342	Rhoc	ras homolog family member C	Rhoc	ras homolog family member C	0.0879981	0.0314558	0.00514973	0.0263459	0.14965	0.142059	0.0715876	0.106951	0.000953764	0.0788318	8	1	2.35565e-08	0.00372684	10.1269	0.181493	0.531319	0.000274964	1	0.108819	0.913346	0.992833
29562	19139	19139_29562	Prps1	phosphoribosyl pyrophosphate synthetase 1	Prps1	phosphoribosyl pyrophosphate synthetase 1	-0.0502272	0.0179609	0.00516646	-0.08543	-0.0150244	0.142059	-0.0666112	-0.0448279	0.000654537	0.0202048	11	1	3.72321e-06	0.00143335	9.9652	0.443552	0.784345	0.10165	1.00102	-1.81204	0.0699793	0.578575
294235	15937	15937_294235	Ier3	immediate early response 3	Ier3	immediate early response 3	0.0686662	0.0245592	0.0051748	0.020531	0.116801	0.142059	0.0518894	0.0807423	0.00186993	0.101657	8	1	1.17969e-08	0.00222333	10.1982	0.177617	0.525269	0.000218896	1	1.45251	0.146359	0.717467
25440	16204	16204_25440	Fabp6	fatty acid binding protein 6	Fabp6	fatty acid binding protein 6	-0.148437	0.0530955	0.0051795	-0.252502	-0.0443713	0.142059	-0.172193	-0.0719477	0.00175131	0.518556	7	1	1.69609e-06	0.00898752	9.12197	0.166834	0.511399	0.00637666	1.00006	0.16662	0.867669	0.988122
83498	15384	15384_83498	Hnrnpab	heterogeneous nuclear ribonucleoprotein A/B	Hnrnpab	heterogeneous nuclear ribonucleoprotein A/B	0.0597419	0.0213744	0.00518954	0.0178489	0.101635	0.142059	0.0488816	0.0744393	0.00142802	0.0280428	11	1	1.72961e-07	0.00203322	9.71023	0.466273	0.799411	0.00333357	1.00003	-0.680668	0.496082	0.917419
116685	16906	16906_116685	Lmnb1	lamin B1	Lmnb1	lamin B1	0.0770346	0.0275658	0.00519688	0.0230066	0.131063	0.142059	0.0677369	0.0899023	0.00462538	0.028958	11	1	0	0.00287621	1.4249	0.999151	1	0	1	0.0449727	0.964129	0.997627
246298	67442	67442_246298	Retsat	retinol saturase (all trans retinol 13,14 reductase)	Retsat	retinol saturase	-0.0938067	0.0335938	0.00523224	-0.159649	-0.0279639	0.142437	-0.110653	-0.0653047	0.00406302	0.029917	11	1	0.00222276	0.0047027	16.9367	0.0757759	0.345108	18.9399	1.23365	-2.33502	0.0195424	0.394487
94189	53334	53334_94189	Gosr1	golgi SNAP receptor complex member 1	Gosr1	golgi SNAP receptor complex member 1	-0.0514044	0.0184159	0.00524952	-0.0874989	-0.01531	0.142437	-0.0561809	-0.0491117	0.00306717	0.0187795	11	1	0	0.00127699	2.51591	0.990642	1	0	1	-0.371417	0.710327	0.968287
57029	13524	13524_57029	Adam18	a disintegrin and metallopeptidase domain 18	Adam18	ADAM metallopeptidase domain 18	0.136433	0.0488788	0.0052503	0.0406328	0.232234	0.142437	0.126346	0.144579	0.00323438	0.0236319	11	1	8.1687e-07	0.00857709	9.38483	0.496012	0.815867	0.00269007	1.00003	-0.529389	0.596535	0.948275
103689992	76846	76846_103689992	Rps9	ribosomal protein S9	Rps9	ribosomal protein S9	0.0649161	0.0232637	0.00526348	0.0193202	0.110512	0.142437	0.0469248	0.0731588	0.00228852	0.0670131	11	1	0	0.00236172	6.8405	0.740412	0.937708	0	1	-1.16678	0.243299	0.819211
64154	56494	56494_64154	Gosr2	golgi SNAP receptor complex member 2	Gosr2	golgi SNAP receptor complex member 2	0.0553781	0.0198462	0.00526497	0.0164802	0.094276	0.142437	0.0448745	0.0725161	3.21213e-05	0.0341957	11	1	0.00086988	0.00173729	11.6179	0.311442	0.679825	21.0844	1.26718	-0.413446	0.67928	0.96185
299008	76826	76826_299008	Nubpl	nucleotide binding protein-like	Nubpl	NUBP iron-sulfur cluster assembly factor like	-0.136563	0.0489574	0.00528021	-0.232518	-0.0406081	0.142555	-0.155079	-0.1064	0.00240427	0.0202561	11	1	0.0148956	0.0113459	27.1389	0.00247574	0.043603	62.1597	2.64269	0.800593	0.423367	0.90103
24547	17196	17196_24547	Mbp	myelin basic protein	Mbp	myelin basic protein	0.114735	0.0411429	0.00529217	0.0340962	0.195373	0.142584	0.087337	0.132261	0.00356059	0.050879	8	1	5.86582e-07	0.00667535	5.23051	0.631856	0.890781	0.00417783	1.00004	-0.556518	0.577857	0.944769
290626	76478	76478_290626	Haus8	4HAUS augmin-like complex, subunit 8	Haus8	HAUS augmin-like complex, subunit 8	0.100582	0.0361035	0.00533737	0.0298204	0.171343	0.143508	0.087775	0.110813	0.002764	0.0460191	11	1	0	0.00516121	3.63618	0.962271	0.997045	0	1	-0.352532	0.72444	0.970269
293408	56422	56422_293408	Hbs1l	Hbs1-like (S. cerevisiae)	Hbs1l	HBS1-like translational GTPase	-0.0471938	0.0169533	0.00537354	-0.0804217	-0.0139658	0.144185	-0.0524207	-0.0348583	0.00263656	0.0684203	11	1	0	0.00110734	6.7197	0.751615	0.94244	0	1	0.212845	0.831448	0.982341
171361	13627	13627_171361	Eef1a1	eukaryotic translation elongation factor 1 alpha 1	Eef1a1	eukaryotic translation elongation factor 1 alpha 1	0.0487132	0.0175089	0.00539936	0.0143963	0.0830301	0.144582	0.0434666	0.0535251	0.00433487	0.0215676	8	1	0	0.00130415	2.5055	0.926682	0.992895	0	1	-0.507452	0.611837	0.950523
308976	77035	77035_308976	Kdm8	lysine (K)-specific demethylase 8	Kdm8	lysine demethylase 8	0.0783905	0.0281869	0.00541749	0.0231453	0.133636	0.144772	0.0644168	0.0966967	0.00107909	0.0625776	11	1	0	0.00313526	7.74533	0.653697	0.899922	0	1	-0.222813	0.823681	0.982147
362976	72026	72026_362976	Trmu	tRNA 5-methylaminomethyl-2-thiouridylate methyltransferase	Trmu	tRNA mitochondrial 2-thiouridylase	0.0792787	0.0285155	0.00543265	0.0233893	0.135168	0.144848	0.0699801	0.0908436	0.00328025	0.0164044	11	1	2.5316e-06	0.00359853	7.36861	0.690247	0.915284	0.0273652	1.00027	0.533592	0.593624	0.947075
317418	69499	69499_317418	Tsr2	TSR2 20S rRNA accumulation	Tsr2	TSR2, ribosome maturation factor	-0.101336	0.0364611	0.0054478	-0.172799	-0.0298735	0.144848	-0.122131	-0.0814466	0.00243593	0.0420197	7	1	0	0.00526094	4.41916	0.620146	0.884066	0	1	0.0519508	0.958568	0.996561
313535	140546	140546_313535	Eri3	exoribonuclease 3	Eri3	ERI1 exoribonuclease family member 3	0.0452764	0.0162946	0.00545906	0.0133396	0.0772132	0.144848	0.0353389	0.0512971	0.00277414	0.0388993	10	1	0	0.00117011	6.57464	0.681309	0.910888	0	1	-0.459868	0.645611	0.958001
308565	259277	259277_308565	Klk8	kallikrein related-peptidase 8	Klk8	kallikrein related-peptidase 8	-0.111005	0.0399596	0.00547059	-0.189325	-0.0326857	0.144848	-0.125056	-0.0867231	0.0039347	0.0392849	11	1	0	0.00614764	8.11173	0.617924	0.883148	0	1	0.4973	0.618978	0.951061
360960	15371	15371_360960	Hmx1	H6 homeobox 1	Hmx1	H6 family homeobox 1	0.133127	0.0479334	0.00548062	0.0391795	0.227075	0.144848	0.0912472	0.143602	0.00363559	0.153396	7	1	1.0625e-07	0.00759868	5.05734	0.53648	0.839311	0.000518644	1.00001	-0.925275	0.354823	0.871649
302864	236792	236792_302864	Mmgt1	membrane magnesium transporter 1	Mmgt1	membrane magnesium transporter 1	-0.053788	0.0193731	0.00549604	-0.0917586	-0.0158174	0.144848	-0.060112	-0.0440135	0.00247621	0.042945	11	1	0	0.00160615	6.87774	0.736934	0.935949	0	1	0.864374	0.387382	0.888298
313743	242785	242785_313743	Klhl21	kelch-like 21	Klhl21	kelch-like family member 21	0.0933784	0.0336337	0.00549761	0.0274575	0.159299	0.144848	0.0764297	0.126252	1.16282e-05	0.0317272	11	1	0.00545678	0.0050587	20.834	0.0222816	0.176739	51.2146	2.0498	-1.79308	0.0729595	0.585749
305031	71678	71678_305031	Brox	BRO1 domain and CAAX motif containing	Brox	BRO1 domain and CAAX motif containing	0.0496118	0.0178807	0.00552684	0.0145664	0.0846573	0.145326	0.0391829	0.0595174	0.00131034	0.0353151	11	1	0	0.00151267	11.0265	0.355455	0.718644	0	1	-0.288546	0.772929	0.977457
303735	672511	672511_303735	Rnf213	ring finger protein 213	Rnf213	ring finger protein 213	0.117167	0.0422468	0.00554738	0.0343651	0.199969	0.145574	0.092376	0.145841	6.96045e-05	0.0273889	10	1	0.00629071	0.0078411	14.0337	0.121131	0.438845	38.242	1.61922	0.171867	0.863542	0.987373
314617	216156	216156_314617	Wdr18	WD repeat domain 18	Wdr18	WD repeat domain 18	0.0710867	0.025663	0.00560553	0.0207881	0.121385	0.146807	0.0507082	0.0867425	0.00138221	0.0582276	11	1	0.000306734	0.00299111	8.08983	0.620062	0.884066	4.17893	1.04361	-0.585015	0.558538	0.937877
286904	106648	106648_286904	Cyp4f15	cytochrome P450, family 4, subfamily f, polypeptide 15	Cyp4f4	cytochrome P450, family 4, subfamily f, polypeptide 4	-0.120024	0.0433592	0.0056377	-0.205007	-0.0350419	0.147134	-0.143614	-0.103638	0.00207963	0.0426633	8	1	1.5053e-06	0.0072473	6.27751	0.507745	0.823095	0.00937938	1.00009	0.610174	0.541747	0.93101
64846	114644	114644_64846	Slc13a3	solute carrier family 13 (sodium-dependent dicarboxylate transporter), member 3	Slc13a3	solute carrier family 13 member 3	0.152249	0.0550035	0.00564046	0.0444438	0.260054	0.147134	0.13154	0.198823	0.000883939	0.0209283	11	1	0	0.0137461	6.71192	0.752333	0.942643	0	1	0.865194	0.386932	0.888298
288257	60364	60364_288257	Donson	downstream neighbor of SON	Donson	DNA replication fork stabilization factor DONSON	-0.0562583	0.0203304	0.00565395	-0.0961051	-0.0164115	0.147155	-0.0665231	-0.0416637	0.00297613	0.0536711	11	1	6.2328e-07	0.00181118	9.16491	0.516528	0.828023	0.0132075	1.00013	0.0911511	0.927372	0.992956
24523	16623	16623_24523	Klk1b1	kallikrein 1-related peptidase b1	Klk1	kallikrein 1	0.12264	0.0443446	0.00568157	0.0357262	0.209554	0.147155	0.106237	0.131518	0.00531096	0.0389515	7	1	0	0.00680367	0.665619	0.995203	1	0	1	-0.257127	0.79708	0.979175
361532	64383	64383_361532	Sirt2	sirtuin 2	Sirt2	sirtuin 2	0.0532425	0.0192572	0.00569569	0.015499	0.0909859	0.147155	0.0406604	0.0617241	0.0026001	0.0418794	11	1	0	0.00163064	11.1001	0.34977	0.71407	0	1	1.07313	0.283212	0.842445
50545	29861	29861_50545	Dpf1	double PHD fingers 1	Dpf1	double PHD fingers 1	0.0729292	0.0263792	0.00569836	0.021227	0.124631	0.147155	0.0625812	0.0870102	0.00125993	0.0291604	11	1	1.40296e-07	0.00288597	13.0233	0.22237	0.587683	0.0017305	1.00002	-1.66343	0.0962265	0.638962
295333	329727	329727_295333	Dennd2c	DENN domain containing 2C	Dennd2c	DENN domain containing 2C	0.094215	0.0340799	0.00570051	0.0274195	0.16101	0.147155	0.0760895	0.11042	0.00210011	0.0595605	11	1	3.35097e-06	0.00457086	13.7368	0.185337	0.536704	0.0235422	1.00024	0.978089	0.32803	0.860444
362252	19018	19018_362252	Scand1	SCAN domain-containing 1	Scand1	SCAN domain-containing 1	0.0771959	0.0279284	0.00570853	0.0224573	0.131934	0.147155	0.0537573	0.0930682	0.00196543	0.074586	11	1	5.28432e-06	0.00333216	7.33678	0.693314	0.916878	0.0588296	1.00059	0.453937	0.649874	0.958001
688600	69852	69852_688600	Tcf23	transcription factor 23	Tcf23	transcription factor 23	0.110168	0.0398784	0.00573425	0.032008	0.188329	0.147528	0.0692936	0.125573	0.00330921	0.0621886	7	1	0.00235614	0.00522916	4.64356	0.590271	0.869473	23.6752	1.31019	-0.673948	0.500344	0.919824
360611	56358	56358_360611	Copz2	coatomer protein complex, subunit zeta 2	Copz2	COPI coat complex subunit zeta 2	0.0993468	0.0359905	0.00577371	0.0288068	0.169887	0.148252	0.0894955	0.112504	0.00294031	0.039253	11	1	0	0.00508296	2.97591	0.981985	1	0	1	0.270197	0.787009	0.977618
24223	12010	12010_24223	B2m	beta-2 microglobulin	B2m	beta-2 microglobulin	0.110085	0.0399205	0.00582259	0.0318424	0.188328	0.148915	0.0833632	0.131102	0.000905902	0.0199741	11	1	0.00685568	0.00755448	17.3246	0.0674824	0.323698	41.23	1.70155	-0.333934	0.73843	0.971983
361028	218975	218975_361028	Mapk1ip1l	mitogen-activated protein kinase 1 interacting protein 1-like	Mapk1ip1l	mitogen-activated protein kinase 1 interacting protein 1-like	-0.120824	0.0438203	0.0058289	-0.20671	-0.0349375	0.148915	-0.134772	-0.108707	0.00578521	0.0261305	7	1	0	0.00672918	2.4208	0.877224	0.983545	0	1	-0.785297	0.43228	0.902301
286990	268741	268741_286990	Tox4	TOX high mobility group box family member 4	Tox4	TOX high mobility group box family member 4	-0.0447796	0.0162464	0.00584643	-0.0766219	-0.0129372	0.148915	-0.0564166	-0.0316177	0.000995224	0.0592901	11	1	0.000245647	0.00108516	8.50877	0.579268	0.863604	8.36111	1.09124	0.112676	0.910288	0.992799
290851	70160	70160_290851	Vps36	vacuolar protein sorting 36	Vps36	vacuolar protein sorting 36 homolog	-0.0645256	0.0234107	0.00584689	-0.11041	-0.0186415	0.148915	-0.077667	-0.0476238	0.00168595	0.0697122	11	1	4.95195e-05	0.00222	10.5105	0.396898	0.752124	0.768477	1.00774	-0.484532	0.628008	0.954183
498024	70382	70382_498024	Kctd2	potassium channel tetramerisation domain containing 2	Kctd2	potassium channel tetramerization domain containing 2	0.0582261	0.0211304	0.00585918	0.0168113	0.0996409	0.148915	0.0470673	0.0688328	0.00163199	0.0247615	10	1	0.00116443	0.00202343	11.1511	0.265496	0.635836	26.7004	1.36426	0.759634	0.447474	0.905491
29501	20498	20498_29501	Slc12a4	solute carrier family 12, member 4	Slc12a4	solute carrier family 12 member 4	0.107625	0.0390639	0.00586763	0.0310607	0.184188	0.148915	0.080296	0.128387	0.00081731	0.0251447	11	1	0.00511146	0.00684989	14.6523	0.145261	0.479851	32.6534	1.48486	-0.822604	0.410733	0.898077
65044	94192	94192_65044	C1galt1	core 1 synthase, glycoprotein-N-acetylgalactosamine 3-beta-galactosyltransferase, 1	C1galt1	core 1 synthase, glycoprotein-N-acetylgalactosamine 3-beta-galactosyltransferase, 1	-0.0804054	0.029192	0.00588066	-0.137621	-0.0231901	0.148958	-0.0925672	-0.0625102	0.00305611	0.0527373	11	1	0	0.00367049	6.15875	0.801754	0.958787	0	1	-0.0445249	0.964486	0.99769
363266	15463	15463_363266	Agfg1	ArfGAP with FG repeats 1	Agfg1	ArfGAP with FG repeats 1	-0.0483522	0.0175696	0.00592258	-0.0827881	-0.0139164	0.14973	-0.0551128	-0.0380658	0.00423293	0.0392308	11	1	0	0.00133133	6.26468	0.792558	0.956238	0	1	-0.271524	0.785988	0.977618
362335	70699	70699_362335	Nup205	nucleoporin 205	Nup205	nucleoporin 205	-0.0510309	0.0185699	0.00599527	-0.0874273	-0.0146345	0.151277	-0.0639561	-0.0471345	0.00190159	0.0209904	11	1	0	0.00145304	4.43174	0.925776	0.992841	0	1	-0.817444	0.413675	0.899571
64037	30805	30805_64037	Slc22a4	solute carrier family 22 (organic cation transporter), member 4	Slc22a4	solute carrier family 22 member 4	0.168508	0.0613516	0.00602163	0.0482614	0.288755	0.15165	0.132375	0.188906	0.00373689	0.0418325	11	1	0	0.0161413	6.5556	0.766627	0.947859	0	1	-1.3331	0.1825	0.76852
494338	217069	217069_494338	Trim25	tripartite motif-containing 25	Trim25	tripartite motif-containing 25	0.0847265	0.0308654	0.00605046	0.0242315	0.145222	0.151938	0.0618235	0.0979234	0.00193375	0.109171	11	1	3.93711e-06	0.00372485	13.9536	0.17512	0.522454	0.0334472	1.00033	-2.34557	0.0189981	0.390711
315131	105785	105785_315131	Kdelr3	KDEL (Lys-Asp-Glu-Leu) endoplasmic reticulum protein retention receptor 3	Kdelr3	KDEL endoplasmic reticulum protein retention receptor 3	0.107134	0.0390329	0.00605622	0.0306313	0.183637	0.151938	0.095931	0.133772	0.00150426	0.0206368	11	1	0	0.0068056	9.59698	0.476534	0.805955	0	1	-1.0383	0.29913	0.84923
307403	12978	12978_307403	Csf1r	colony stimulating factor 1 receptor	Csf1r	colony stimulating factor 1 receptor	0.0946761	0.0345446	0.00613096	0.02697	0.162382	0.153471	0.0811075	0.116016	0.000256785	0.0179945	11	1	0.00315445	0.00555966	12.1383	0.27591	0.646578	24.7737	1.32932	2.28268	0.022449	0.408219
362409	58911	58911_362409	Sumf1	sulfatase modifying factor 1	Sumf1	sulfatase modifying factor 1	-0.0726764	0.0265226	0.00614072	-0.12466	-0.0206931	0.153471	-0.0881478	-0.060669	0.0019137	0.0207039	11	1	0.000908912	0.00310269	12.8824	0.230321	0.597006	11.8347	1.13423	-2.17729	0.0294593	0.435601
652955	59044	59044_652955	Rnf130	ring finger protein 130	Rnf130	ring finger protein 130	0.0525975	0.0192087	0.00617736	0.0149492	0.0902459	0.153743	0.041571	0.0612262	0.00446929	0.0399904	11	1	0.000198007	0.00158203	12.2861	0.266365	0.636144	4.75952	1.04997	0.751882	0.452122	0.90701
619577	56736	56736_619577	Rnf14	ring finger protein 14	Rnf14	ring finger protein 14	-0.0401089	0.0146495	0.00618317	-0.0688214	-0.0113965	0.153743	-0.0509565	-0.033542	0.000639799	0.038312	11	1	9.3727e-05	0.000928015	9.76853	0.461031	0.796053	3.86631	1.04022	0.44808	0.654095	0.958001
361645	67711	67711_361645	Nsmce1	NSE1 homolog, SMC5-SMC6 complex component	Nsmce1	NSE1 homolog, SMC5-SMC6 complex component	0.0784864	0.0286686	0.00618675	0.022297	0.134676	0.153743	0.0604962	0.0938568	0.00055189	0.0319658	11	1	0.00135847	0.00365988	14.1668	0.165519	0.509687	15.3071	1.18074	-0.83025	0.406397	0.896945
192226	67088	67088_192226	Cand2	cullin associated and neddylation dissociated 2 (putative)	Cand2	cullin-associated and neddylation-dissociated 2 (putative)	0.085517	0.0312533	0.00621426	0.0242617	0.146772	0.153793	0.0546784	0.0919325	0.00344784	0.0833659	11	1	0.00127592	0.00398467	11.8509	0.295157	0.663062	12.0845	1.13746	-1.93113	0.0534668	0.534709
313770	74761	74761_313770	Mxra8	matrix-remodelling associated 8	Mxra8	matrix remodeling associated 8	0.132634	0.0484773	0.00621921	0.0376199	0.227648	0.153793	0.100165	0.154831	0.000267038	0.0325159	11	1	0.00503071	0.0102219	22.0294	0.0149556	0.137991	20.4903	1.25771	2.81157	0.0049301	0.254161
287929	72083	72083_287929	Mzt2	mitotic spindle organizing protein 2	Mzt2b	mitotic spindle organizing protein 2B	-0.0739463	0.0270297	0.00622393	-0.126923	-0.0209691	0.153793	-0.0859044	-0.0472334	0.00192267	0.0255992	8	1	0.00181548	0.00270819	12.8332	0.0762778	0.346072	42.4195	1.7367	1.0126	0.311253	0.855005
362783	68519	68519_362783	Eml1	echinoderm microtubule associated protein like 1	Eml1	EMAP like 1	0.0696861	0.0254969	0.00627364	0.0197132	0.119659	0.15473	0.0596332	0.0870654	0.00149841	0.029512	11	1	0	0.00258993	10.0213	0.438629	0.78227	0	1	1.83048	0.0671786	0.573679
24230	12257	12257_24230	Tspo	translocator protein	Tspo	translocator protein	0.100945	0.0369434	0.00628722	0.0285369	0.173352	0.154774	0.0813548	0.132606	6.78424e-05	0.0307093	11	1	0.00354851	0.00636	11.2114	0.34129	0.706733	24.2642	1.32038	-0.549075	0.582954	0.945368
64012	19360	19360_64012	Rad50	RAD50 double strand break repair protein	Rad50	RAD50 double strand break repair protein	-0.0695009	0.0254593	0.00633559	-0.1194	-0.0196017	0.155523	-0.0778363	-0.0457623	0.00193083	0.0734441	11	1	0.0010253	0.00266544	8.28516	0.601005	0.874741	14.9101	1.17523	0.901529	0.367307	0.877454
24620	19695	19695_24620	Reg3g	regenerating islet-derived 3 gamma	Reg3g	regenerating family member 3 gamma	0.104979	0.0384596	0.00634136	0.0295994	0.180358	0.155523	0.0839679	0.116484	0.00477985	0.0757978	7	1	1.75481e-06	0.00485396	4.20976	0.648314	0.898123	0.0139995	1.00014	-1.41729	0.156399	0.732147
288525	236082	236082_288525	Dhrsx	dehydrogenase/reductase X linked	Dhrsx	dehydrogenase/reductase X-linked	0.0979965	0.0359193	0.00636739	0.0275959	0.168397	0.15587	0.0679112	0.128323	0.001625	0.087815	8	1	0.000874521	0.00482112	5.45507	0.604609	0.877382	8.0348	1.08737	-0.185	0.853229	0.986652
654482	234912	234912_654482	Cfap300	cilia and flagella associated protein 300	Cfap300	cilia and flagella associated protein 300	-0.153016	0.0561071	0.00638723	-0.262984	-0.043048	0.156065	-0.214577	-0.133803	0.000995389	0.0394743	7	1	0.00101164	0.0115073	7.50334	0.276792	0.646916	4.26581	1.04456	-2.12479	0.0336037	0.450833
25507	18553	18553_25507	Pcsk6	proprotein convertase subtilisin/kexin type 6	Pcsk6	proprotein convertase subtilisin/kexin type 6	0.0925673	0.0339735	0.00643611	0.0259805	0.159154	0.156867	0.0792437	0.121601	7.06191e-05	0.0300942	11	1	0.0032816	0.00533364	12.0683	0.280512	0.650197	26.9314	1.36858	0.508643	0.611002	0.950523
311396	241633	241633_311396	Atp8b4	ATPase, class I, type 8B, member 4	Atp8b4	ATPase phospholipid transporting 8B4 (putative)	-0.103228	0.0378917	0.00644397	-0.177494	-0.0289617	0.156867	-0.125586	-0.0788997	0.00157541	0.0579905	9	1	0.000294648	0.00569973	7.2721	0.50758	0.823029	2.14437	1.02191	-0.0599675	0.952181	0.995906
24323	13614	13614_24323	Edn1	endothelin 1	Edn1	endothelin 1	-0.103246	0.037907	0.0064561	-0.177542	-0.0289498	0.156871	-0.119625	-0.0685434	0.00231241	0.108534	11	1	0	0.00612759	7.37286	0.689838	0.915019	0	1	1.04854	0.294389	0.848007
363252	227298	227298_363252	Retreg2	reticulophagy regulator family member 2	Retreg2	reticulophagy regulator family member 2	0.0579682	0.0212977	0.00649252	0.0162256	0.0997108	0.157307	0.0473968	0.0760776	0.0019807	0.0472689	7	1	0	0.00158327	3.54489	0.737987	0.936383	0	1	0.358745	0.719786	0.970269
298689	140499	140499_298689	Ube2j2	ubiquitin-conjugating enzyme E2J 2	Ube2j2	ubiquitin-conjugating enzyme E2, J2	0.0722278	0.0265394	0.00649802	0.0202115	0.124244	0.157307	0.0638399	0.0914064	0.00224783	0.0378052	9	1	0	0.00282215	3.93692	0.86277	0.97922	0	1	0.627023	0.530644	0.927849
306022	319448	319448_306022	Fndc3a	fibronectin type III domain containing 3A	Fndc3a	fibronectin type III domain containing 3a	-0.056878	0.0209081	0.00652066	-0.0978571	-0.0158989	0.157565	-0.0724477	-0.0443192	0.00265575	0.0544572	10	1	5.88086e-05	0.00157612	9.51643	0.39103	0.747656	1.18726	1.01202	-0.954935	0.339611	0.863349
54246	13107	13107_54246	Cyp2f2	cytochrome P450, family 2, subfamily f, polypeptide 2	Cyp2f4	cytochrome P450, family 2, subfamily f, polypeptide 4	0.117335	0.043159	0.00655442	0.0327451	0.201925	0.158089	0.0994393	0.147074	0.000168356	0.0569721	11	1	0.00290578	0.00746163	12.7198	0.239761	0.608931	14.7532	1.17306	1.18439	0.236257	0.816791
498130	243362	243362_498130	Stard13	StAR related lipid transfer domain containing 13	Stard13	StAR-related lipid transfer domain containing 13	-0.0749728	0.027586	0.00657196	-0.12904	-0.0209053	0.158221	-0.0881491	-0.0560512	0.00204957	0.0556156	11	1	9.89222e-05	0.00339105	11.1591	0.345258	0.709782	1.14487	1.01158	1.52467	0.12734	0.692902
498749	56196	56196_498749	Tdp2	tyrosyl-DNA phosphodiesterase 2	Tdp2	tyrosyl-DNA phosphodiesterase 2	-0.0550171	0.0202579	0.00661082	-0.0947217	-0.0153124	0.158813	-0.069414	-0.04728	0.00102592	0.0855093	11	1	4.47552e-06	0.00165136	12.9925	0.22409	0.589615	0.0915707	1.00092	0.81224	0.416654	0.899993
303501	58996	58996_303501	Arhgap23	Rho GTPase activating protein 23	Arhgap23	Rho GTPase activating protein 23	0.0835667	0.0307758	0.00662072	0.0232473	0.143886	0.158813	0.0688901	0.111724	0.00118757	0.0466489	7	1	0	0.00346157	5.20363	0.517974	0.828831	0	1	0.824137	0.409861	0.897929
312616	70047	70047_312616	Trnt1	tRNA nucleotidyl transferase, CCA-adding, 1	Trnt1	tRNA nucleotidyl transferase 1	-0.0639221	0.0235496	0.00664049	-0.110078	-0.0177656	0.158814	-0.0802563	-0.0535024	0.00124556	0.0551758	7	1	0	0.00213377	6.27625	0.392967	0.748758	0	1	0.533509	0.593682	0.947075
79237	15242	15242_79237	Hhex	hematopoietically expressed homeobox	Hhex	hematopoietically expressed homeobox	0.12797	0.0471736	0.00667285	0.0355114	0.220429	0.158814	0.102132	0.155341	0.00182905	0.0323813	11	1	0.00132135	0.00961669	9.67605	0.469359	0.801457	5.26495	1.05558	-0.430728	0.666666	0.95816
363799	268880	268880_363799	Xxylt1	xyloside xylosyltransferase 1	Xxylt1	xyloside xylosyltransferase 1	0.0722552	0.0266422	0.00668677	0.0200374	0.124473	0.158814	0.0638425	0.0892065	0.00163632	0.0251718	10	1	0	0.00311446	5.46674	0.791873	0.956238	0	1	0.34697	0.728614	0.97054
361416	72155	72155_361416	Cenpn	centromere protein N	Cenpn	centromere protein N	-0.0850399	0.0313635	0.00669945	-0.146511	-0.0235685	0.158814	-0.0996945	-0.0684979	0.00255726	0.04973	11	1	8.70135e-08	0.00420976	7.00597	0.724882	0.932143	0.000766616	1.00001	0.356732	0.721292	0.970269
63839	14200	14200_63839	Fhl2	four and a half LIM domains 2	Fhl2	four and a half LIM domains 2	-0.0641268	0.0236509	0.0067003	-0.110482	-0.0177718	0.158814	-0.0780445	-0.0527304	0.00189971	0.0353644	11	1	0	0.00251496	8.00677	0.628176	0.889041	0	1	0.607746	0.543356	0.93162
363040	20443	20443_363040	St3gal4	ST3 beta-galactoside alpha-2,3-sialyltransferase 4	St3gal4	ST3 beta-galactoside alpha-2,3-sialyltransferase 4	0.0752425	0.0277534	0.00670578	0.0208469	0.129638	0.158814	0.068145	0.0844645	0.00376851	0.025564	11	1	0	0.0033235	4.58998	0.916834	0.990672	0	1	-1.56281	0.118097	0.684934
683077	18744	18744_683077	Pja1	praja ring finger ubiquitin ligase 1	Pja1	praja ring finger ubiquitin ligase 1	0.0508397	0.018754	0.0067106	0.0140826	0.0875968	0.158814	0.0365654	0.0576538	0.00146208	0.0701239	11	1	0.000215206	0.0014622	9.42606	0.492202	0.813541	5.386	1.05693	-1.43558	0.151121	0.723933
293148	277939	277939_293148	C2cd3	C2 calcium-dependent domain containing 3	C2cd3	C2 domain containing 3 centriole elongation regulator	-0.0628519	0.0231882	0.00671787	-0.1083	-0.0174039	0.158814	-0.0765224	-0.0491207	0.00249101	0.0393655	10	1	8.70189e-05	0.00236433	9.93382	0.35587	0.718932	1.58019	1.01606	-0.207352	0.835735	0.983897
305454	231125	231125_305454	Zfyve28	zinc finger, FYVE domain containing 28	Zfyve28	zinc finger FYVE-type containing 28	-0.0936783	0.0345685	0.00672969	-0.161431	-0.0259253	0.158814	-0.111099	-0.0771867	0.00208561	0.0505595	8	1	1.57952e-06	0.00476927	8.06654	0.326763	0.693021	0.0159301	1.00016	0.390653	0.696054	0.966724
295703	12258	12258_295703	Serping1	serine (or cysteine) peptidase inhibitor, clade G, member 1	Serping1	serpin family G member 1	0.193089	0.071307	0.00677196	0.0533299	0.332848	0.159524	0.14438	0.235908	0.000520364	0.0263673	11	1	0.0252612	0.0241207	18.9126	0.0413865	0.24776	48.7159	1.94992	0.10949	0.912814	0.992833
24594	16623	16623_24594	Klk1b1	kallikrein 1-related peptidase b1	Klk1b3	kallikrein 1-related peptidase B3	0.11589	0.0428525	0.00684315	0.0319002	0.199879	0.160825	0.103713	0.158249	0.000515553	0.0684998	7	1	0.00109789	0.00611719	7.48503	0.278308	0.647691	8.05579	1.08762	1.50505	0.13231	0.701017
252853	67727	67727_252853	Stx17	syntaxin 17	Stx17	syntaxin 17	-0.0561959	0.0207828	0.00685172	-0.0969294	-0.0154624	0.160825	-0.0619616	-0.0484966	0.0040163	0.0433977	11	1	0	0.00151669	3.43797	0.969163	0.999503	0	1	-0.129212	0.89719	0.990882
66026	63873	63873_66026	Trpv4	transient receptor potential cation channel, subfamily V, member 4	Trpv4	transient receptor potential cation channel, subfamily V, member 4	0.0982376	0.0363551	0.0068889	0.0269829	0.169492	0.161335	0.090649	0.108742	0.00302311	0.076217	8	1	0	0.00461047	4.94744	0.666377	0.90473	0	1	-0.757328	0.448853	0.905687
58976	22782	22782_58976	Slc30a1	solute carrier family 30 (zinc transporter), member 1	Slc30a1	solute carrier family 30 member 1	-0.0556807	0.0206093	0.00689801	-0.0960741	-0.0152872	0.161335	-0.0643693	-0.0479495	0.00476954	0.027804	11	1	0	0.00174835	4.37204	0.929007	0.993602	0	1	-1.3401	0.180212	0.767356
313553	194237	194237_313553	Rimkla	ribosomal modification protein rimK-like family member A	Rimkla	ribosomal modification protein rimK-like family member A	-0.112667	0.0417241	0.00692812	-0.194444	-0.030889	0.1617	-0.132673	-0.0824866	0.00212757	0.022483	10	1	0.00922501	0.00803675	19.7626	0.0194351	0.162445	56.5183	2.29982	-2.80999	0.00495426	0.254161
24794	16625	16625_24794	Serpina3c	serine (or cysteine) peptidase inhibitor, clade A, member 3C	Serpina3c	serine (or cysteine) proteinase inhibitor, clade A, member 3C	0.145023	0.0537207	0.00694296	0.0397321	0.250313	0.1617	0.102096	0.184698	0.000132191	0.053334	7	1	0.00463342	0.00977067	9.71558	0.137152	0.465699	24.7227	1.32842	1.6379	0.101443	0.650554
362095	70239	70239_362095	Gtf3c5	general transcription factor IIIC, polypeptide 5	Gtf3c5	general transcription factor IIIC subunit 5	-0.0626017	0.0231944	0.00695477	-0.108062	-0.0171415	0.1617	-0.0730508	-0.0488672	0.00332667	0.0576381	11	1	1.03917e-06	0.00236688	9.21007	0.51229	0.825641	0.0169223	1.00017	0.903098	0.366474	0.877144
304913	329278	329278_304913	Tnn	tenascin N	Tnn	tenascin N	-0.108298	0.040134	0.00696712	-0.186959	-0.0296369	0.1617	-0.130307	-0.0770574	0.000571344	0.0795242	11	1	0.00137417	0.00617703	10.4989	0.397869	0.752895	7.56934	1.08189	-0.285141	0.775536	0.977474
685826	104582	104582_685826	Rprml	reprimo-like	Rprml	reprimo-like	0.0943879	0.0349841	0.00697524	0.0258203	0.162955	0.1617	0.076278	0.121962	0.00112841	0.0463363	11	1	0	0.0053298	7.86473	0.642048	0.895424	0	1	0.407099	0.683935	0.963049
299608	216157	216157_299608	Tmem259	transmembrane protein 259	Tmem259	transmembrane protein 259	0.0683505	0.0253404	0.00699046	0.0186843	0.118017	0.161703	0.0545583	0.0905201	0.00050082	0.0244807	11	1	0.000825013	0.00288311	9.23333	0.510112	0.824215	11.7485	1.13313	1.86025	0.0628501	0.565696
296583	67991	67991_296583	Nacc2	nucleus accumbens associated 2, BEN and BTB (POZ) domain containing	Nacc2	NACC family member 2	0.0771672	0.0286139	0.00700004	0.021085	0.133249	0.161703	0.0620436	0.0848564	0.00506679	0.0415307	11	1	0	0.00361208	4.0394	0.945552	0.995764	0	1	-0.856925	0.391486	0.888621
89841	68671	68671_89841	Pcyt2	phosphate cytidylyltransferase 2, ethanolamine	Pcyt2	phosphate cytidylyltransferase 2, ethanolamine	0.0666474	0.0247215	0.00701935	0.0181941	0.115101	0.161865	0.048864	0.0778751	0.00190755	0.0389546	11	1	0.00139416	0.00290159	12.0229	0.283528	0.652127	21.0138	1.26604	-0.966143	0.333973	0.861083
305310	75991	75991_305310	Slain2	SLAIN motif family, member 2	Slain2	SLAIN motif family, member 2	-0.0502971	0.0186625	0.00703693	-0.0868749	-0.0137193	0.161934	-0.0574632	-0.044741	0.0026615	0.019508	11	1	0	0.00140163	6.41595	0.779191	0.953531	0	1	-0.63075	0.528204	0.926401
308624	380629	380629_308624	Heca	hdc homolog, cell cycle regulator	Heca	hdc homolog, cell cycle regulator	-0.0633882	0.023524	0.00704703	-0.109494	-0.0172819	0.161934	-0.0729691	-0.049022	0.00251499	0.0515919	11	1	0.00121677	0.00236425	9.94135	0.445654	0.785522	21.278	1.27029	0.909339	0.363171	0.875467
690899	74048	74048_690899	Vsir	V-set immunoregulatory receptor	Vsir	V-set immunoregulatory receptor	0.0927132	0.0344471	0.00711391	0.0251981	0.160228	0.163034	0.0648906	0.114946	0.000513706	0.0474028	11	1	0.00235746	0.00548153	11.1345	0.347137	0.711938	18.4018	1.22552	-0.395314	0.692611	0.96626
299818	66225	66225_299818	Llph	LLP homolog, long-term synaptic facilitation (Aplysia)	Llph	LLP homolog, long-term synaptic facilitation factor	-0.0651966	0.0242259	0.00711975	-0.112678	-0.0177146	0.163034	-0.0774054	-0.0472426	0.00333496	0.0752176	11	1	0	0.00260562	6.0385	0.812018	0.961724	0	1	0.758307	0.448267	0.905491
499655	54124	54124_499655	Cks1b	CDC28 protein kinase 1b	Cks1b	CDC28 protein kinase regulatory subunit 1B	0.123371	0.0458561	0.00713655	0.0334951	0.213248	0.163134	0.0982389	0.138037	0.0029198	0.0606657	9	1	2.26532e-08	0.0082756	6.6192	0.578219	0.862961	0.000111732	1	-0.984196	0.325019	0.860136
500225	70020	70020_500225	Ino80b	INO80 complex subunit B	Ino80b	INO80 complex subunit B	0.0863265	0.0321052	0.00716966	0.0234014	0.149252	0.163605	0.0662333	0.105976	0.000636022	0.0341077	11	1	0.00345276	0.0046304	14.7711	0.140631	0.472101	33.0577	1.49382	-0.370829	0.710765	0.968287
79129	13057	13057_79129	Cyba	cytochrome b-245, alpha polypeptide	Cyba	cytochrome b-245 alpha chain	0.125018	0.0465149	0.00719462	0.0338505	0.216186	0.16389	0.0844009	0.141683	0.00658028	0.036245	11	1	0.00483421	0.00935656	11.7903	0.299339	0.666404	21.6075	1.27563	0.234409	0.814668	0.980799
312634	97287	97287_312634	Mtmr14	myotubularin related protein 14	Mtmr14	myotubularin related protein 14	0.0757028	0.0281823	0.00722726	0.0204666	0.130939	0.164348	0.0619104	0.0920467	0.00121068	0.0315956	11	1	0.00299016	0.00352962	14.1686	0.165438	0.509643	38.5831	1.62822	0.969447	0.332322	0.860755
304401	109267	109267_304401	Ssc4d	scavenger receptor cysteine rich family, 4 domains	Ssc4d	scavenger receptor cysteine rich family member with 4 domains	0.0966027	0.0359841	0.00726177	0.0260752	0.16713	0.164847	0.0761624	0.120071	0.00332912	0.0444679	10	1	0.000103187	0.00501894	10.7254	0.295003	0.663062	0.733839	1.00739	0.917545	0.358857	0.87372
365603	23828	23828_365603	Bves	blood vessel epicardial substance	Bves	blood vessel epicardial substance	-0.0838235	0.0312595	0.00732852	-0.145091	-0.022556	0.165822	-0.0998584	-0.0632944	0.00288581	0.0817148	10	1	0	0.00361422	7.1565	0.62083	0.884367	0	1	-0.861578	0.38892	0.888298
29539	11669	11669_29539	Aldh2	aldehyde dehydrogenase 2, mitochondrial	Aldh2	aldehyde dehydrogenase 2 family member	0.0808402	0.0301504	0.00733518	0.0217465	0.139934	0.165822	0.0688041	0.100188	0.003884	0.044911	8	1	0	0.00344388	2.54834	0.923413	0.992553	0	1	0.223105	0.823454	0.982147
25645	11556	11556_25645	Adrb3	adrenergic receptor, beta 3	Adrb3	adrenoceptor beta 3	0.116727	0.043541	0.00734365	0.0313879	0.202066	0.165822	0.0785922	0.133292	0.00246578	0.160432	8	1	7.88448e-06	0.00660214	8.7647	0.269994	0.639919	0.0425448	1.00043	-0.875879	0.381096	0.886036
313678	110593	110593_313678	Prdm2	PR domain containing 2, with ZNF domain	Prdm2	PR/SET domain 2	-0.0646423	0.0241174	0.00735528	-0.111912	-0.017373	0.165822	-0.0741626	-0.0542638	0.00409772	0.0432273	11	1	0	0.00238478	4.85907	0.900391	0.986644	0	1	1.06809	0.285481	0.845174
297342	232089	232089_297342	Elmod3	ELMO/CED-12 domain containing 3	Elmod3	ELMO domain containing 3	0.070865	0.026466	0.00741541	0.0189927	0.122737	0.166891	0.0586437	0.0848508	0.00218314	0.0448874	11	1	0	0.00289224	8.64934	0.565674	0.855092	0	1	-1.17353	0.240584	0.817862
315394	69149	69149_315394	Kbtbd3	kelch repeat and BTB (POZ) domain containing 3	Kbtbd3	kelch repeat and BTB domain containing 3	-0.0623772	0.0233032	0.00743371	-0.108051	-0.0167037	0.167017	-0.0710458	-0.0512978	0.00263354	0.0510959	11	1	3.34376e-06	0.00220185	12.6743	0.242456	0.612286	0.0520976	1.00052	1.98021	0.0476794	0.513631
683514	69312	69312_683514	Ppp1r42	protein phosphatase 1, regulatory subunit 42	Ppp1r42	protein phosphatase 1, regulatory subunit 42	0.105458	0.0394088	0.00745048	0.0282185	0.182698	0.167107	0.0942838	0.121485	0.00546999	0.0252561	11	1	4.10435e-07	0.00589804	11.5941	0.31314	0.68183	0.00210418	1.00002	2.39038	0.0168308	0.378424
297444	243538	243538_297444	Cfap100	cilia and flagella associated protein 100	Cfap100	cilia and flagella associated protein 100	0.123473	0.0461522	0.00746525	0.0330164	0.21393	0.167153	0.114256	0.130936	0.00511848	0.0517808	8	1	0	0.00703625	1.98062	0.960905	0.99703	0	1	-0.315795	0.752158	0.971983
114247	20557	20557_114247	Slfn3	schlafen 3	Slfn4	schlafen family member 4	0.117752	0.0440351	0.00749409	0.031445	0.20406	0.167513	0.10818	0.130231	0.00575902	0.0335801	8	1	2.22134e-06	0.00654455	6.74214	0.456213	0.79379	0.0123241	1.00012	-0.0836359	0.933346	0.993756
116551	228026	228026_116551	Pdk1	pyruvate dehydrogenase kinase, isoenzyme 1	Pdk1	pyruvate dehydrogenase kinase 1	-0.0603251	0.0225958	0.0075908	-0.104612	-0.0160381	0.169386	-0.0805678	-0.0529443	0.00134454	0.0288239	11	1	0	0.00216303	7.21006	0.705476	0.922764	0	1	0.262278	0.793107	0.979031
307171	54519	54519_307171	Apbb1ip	amyloid beta precursor protein binding family B member 1 interacting protein	Apbb1ip	amyloid beta precursor protein binding family B member 1 interacting protein	0.1007	0.0377295	0.0076074	0.0267521	0.174649	0.169468	0.0859417	0.110763	0.00700772	0.0268981	11	1	0	0.00587592	6.38278	0.782144	0.953585	0	1	1.8889	0.0589048	0.549317
301516	269209	269209_301516	Stk36	serine/threonine kinase 36	Stk36	serine/threonine kinase 36	-0.0752358	0.0282001	0.00763203	-0.130507	-0.0199647	0.169686	-0.0906461	-0.0636054	0.00412929	0.0387778	11	1	0	0.00311088	7.21273	0.705221	0.922764	0	1	-0.0880967	0.9298	0.993334
291359	17084	17084_291359	Ly86	lymphocyte antigen 86	Ly86	lymphocyte antigen 86	0.126818	0.0475428	0.00764305	0.0336356	0.22	0.169686	0.108608	0.154372	0.000114356	0.0491967	11	1	0.00639116	0.010604	17.3933	0.0661015	0.319346	26.6405	1.36315	-1.74978	0.0801567	0.603117
117524	12449	12449_117524	Ccnf	cyclin F	Ccnf	cyclin F	0.0856717	0.0321292	0.00766518	0.0226996	0.148644	0.16989	0.0689821	0.0994456	0.00237798	0.0530264	11	1	2.86489e-06	0.00452749	17.7244	0.0597938	0.301984	0.0243318	1.00024	-2.13748	0.0325586	0.44666
297930	107568	107568_297930	Wwp1	WW domain containing E3 ubiquitin protein ligase 1	Wwp1	WW domain containing E3 ubiquitin protein ligase 1	-0.0600561	0.0225498	0.00773864	-0.104253	-0.0158593	0.171229	-0.0718526	-0.0450365	0.00222885	0.0825464	11	1	4.15129e-06	0.00200468	11.2207	0.340581	0.70637	0.0675481	1.00068	0.541696	0.588028	0.946197
114850	22421	22421_114850	Wnt7a	wingless-type MMTV integration site family, member 7A	Wnt7a	Wnt family member 7A	0.082252	0.0309269	0.00782419	0.0216364	0.142868	0.17283	0.0634024	0.0968513	0.000645644	0.0257508	11	1	0.00202517	0.00442068	12.0262	0.283309	0.652058	19.6234	1.24414	0.564464	0.572438	0.942831
363045	22619	22619_363045	Siae	sialic acid acetylesterase	Siae	sialic acid acetylesterase	-0.0808488	0.0304206	0.00786751	-0.140472	-0.0212256	0.173495	-0.0992998	-0.0631593	0.000470109	0.0412424	11	1	0.00354999	0.0041195	14.2844	0.16041	0.502505	39.7967	1.66104	1.09733	0.272499	0.835533
29410	18014	18014_29410	Neurog1	neurogenin 1	Neurog1	neurogenin 1	0.121525	0.045751	0.00790195	0.0318549	0.211196	0.1737	0.0708374	0.141262	0.00378314	0.233654	7	1	6.4663e-05	0.00700596	3.64976	0.72395	0.931634	0.364069	1.00365	-0.291534	0.770643	0.977041
680424	668173	668173_680424	Pex10	peroxisomal biogenesis factor 10	Pex10	peroxisomal biogenesis factor 10	0.0699375	0.0263302	0.00790326	0.0183314	0.121544	0.1737	0.0624937	0.0848102	0.00223425	0.0267061	11	1	0	0.00303956	6.63104	0.759757	0.944785	0	1	-0.774335	0.438733	0.904118
24811	21354	21354_24811	Tap1	transporter 1, ATP-binding cassette, sub-family B (MDR/TAP)	Tap1	transporter 1, ATP binding cassette subfamily B member	0.166248	0.0626182	0.00793216	0.0435184	0.288977	0.173824	0.134437	0.201449	0.00253765	0.0297725	11	1	0.0156198	0.0167508	17.3187	0.067602	0.323843	45.5284	1.83582	0.0112395	0.991032	0.999565
691337	232533	232533_691337	Stk38l	serine/threonine kinase 38 like	Stk38l	serine/threonine kinase 38 like	-0.0480804	0.0181109	0.00793613	-0.0835771	-0.0125837	0.173824	-0.0576456	-0.0406153	0.00188557	0.0323995	11	1	1.09341e-06	0.00134418	12.9009	0.229264	0.595469	0.0282485	1.00028	0.12551	0.90012	0.9918
25331	11720	11720_25331	Mat1a	methionine adenosyltransferase 1A	Mat1a	methionine adenosyltransferase 1A	0.174842	0.0658772	0.00795294	0.0457252	0.303959	0.173824	0.131242	0.210346	0.00405375	0.0332146	10	1	0.015046	0.0181151	14.0578	0.120282	0.437909	40.8367	1.69024	0.899402	0.368438	0.877454
117179	16433	16433_117179	Cuzd1	CUB and zona pellucida-like domains 1	Cuzd1	CUB and zona pellucida-like domains 1	-0.0962172	0.036258	0.00796193	-0.167282	-0.0251528	0.173824	-0.136955	-0.075826	0.00512989	0.0765732	11	1	7.31265e-08	0.00446044	13.7191	0.186193	0.537547	0.000382821	1	-0.308716	0.757537	0.973573
59316	104080	104080_59316	Nxph4	neurexophilin 4	Nxph4	neurexophilin 4	0.119014	0.044867	0.00798779	0.0310759	0.206951	0.174099	0.0895376	0.138677	0.00229152	0.36643	11	1	2.46467e-06	0.00694138	15.1574	0.126427	0.446672	0.00840261	1.00008	0.71332	0.475648	0.912702
360627	14230	14230_360627	Fkbp10	FK506 binding protein 10	Fkbp10	FKBP prolyl isomerase 10	0.109863	0.0414412	0.00802427	0.0286393	0.191086	0.174604	0.0838668	0.121838	0.00400636	0.0625105	11	1	1.69837e-06	0.00726666	8.61707	0.568789	0.856327	0.00855726	1.00009	-0.653877	0.513191	0.923294
309014	381925	381925_309014	Plpp4	phospholipid phosphatase 4	Plpp4	phospholipid phosphatase 4	0.0777199	0.0293258	0.00804387	0.0202424	0.135197	0.174741	0.0607663	0.0949609	0.00300983	0.0220332	11	1	0.00149755	0.00378029	14.6275	0.146244	0.481582	16.2536	1.19408	2.0627	0.039141	0.484499
288444	15505	15505_288444	Hsph1	heat shock 105kDa/110kDa protein 1	Hsph1	heat shock protein family H (Hsp110) member 1	-0.0551236	0.0208053	0.00806109	-0.0959012	-0.014346	0.174826	-0.0668886	-0.042291	0.0010436	0.0529335	11	1	0.000403969	0.00188718	9.10831	0.521857	0.831687	8.44129	1.0922	0.760652	0.446865	0.905491
498489	70646	70646_498489	Naa30	N(alpha)-acetyltransferase 30, NatC catalytic subunit	Naa30	N(alpha)-acetyltransferase 30, NatC catalytic subunit	-0.0554766	0.0209479	0.00808936	-0.0965337	-0.0144195	0.175044	-0.0651932	-0.0387851	0.00696474	0.095921	11	1	3.28011e-06	0.0017782	9.4889	0.486416	0.809041	0.0630093	1.00063	-0.478144	0.632548	0.954862
301004	69232	69232_301004	Qrich1	glutamine-rich 1	Qrich1	glutamine-rich 1	-0.0424486	0.0160306	0.00809784	-0.0738681	-0.0110291	0.175044	-0.0484879	-0.00359491	0.00275266	0.925494	11	1	0	0.00092864	18.4441	0.0479191	0.268695	0	1	2.42368	0.015364	0.369213
360917	231464	231464_360917	Cnot6l	CCR4-NOT transcription complex, subunit 6-like	Cnot6l	CCR4-NOT transcription complex, subunit 6-like	-0.0661793	0.0250185	0.00816404	-0.115215	-0.0171438	0.175305	-0.0814979	-0.0499735	0.00175679	0.0585053	11	1	0.000511991	0.00258175	9.61811	0.474612	0.804468	7.31856	1.07896	0.897765	0.369311	0.877454
404280	68041	68041_404280	Mid1ip1	Mid1 interacting protein 1 (gastrulation specific G12-like (zebrafish))	Mid1ip1	MID1 interacting protein 1	0.064636	0.0244351	0.00816411	0.016744	0.112528	0.175305	0.0509476	0.0745546	0.00306676	0.0473138	11	1	0	0.00268134	10.2221	0.421226	0.769872	0	1	-1.05291	0.292382	0.847341
315697	102462	102462_315697	Imp3	IMP3, U3 small nucleolar ribonucleoprotein	Imp3	IMP U3 small nucleolar ribonucleoprotein 3	0.056021	0.0211806	0.00817095	0.0145078	0.0975342	0.175305	0.0431909	0.0612082	0.00438171	0.0502076	9	1	0	0.00171898	7.08901	0.52706	0.834306	0	1	-0.65258	0.514027	0.923473
292464	23924	23924_292464	Katna1	katanin p60 (ATPase-containing) subunit A1	Katna1	katanin catalytic subunit A1	-0.0801566	0.0303066	0.00817249	-0.139556	-0.0207568	0.175305	-0.103359	-0.0704084	0.000652036	0.0416899	11	1	0.000591524	0.00410951	12.6289	0.245166	0.615434	5.77041	1.06124	-0.915575	0.35989	0.874286
361522	232989	232989_361522	Hnrnpul1	heterogeneous nuclear ribonucleoprotein U-like 1	Hnrnpul1	heterogeneous nuclear ribonucleoprotein U-like 1	0.0451041	0.0170588	0.00819222	0.0116696	0.0785387	0.175305	0.0382756	0.0538104	0.00381833	0.0310307	11	1	0	0.00124795	7.93255	0.635425	0.89218	0	1	1.77558	0.0758025	0.592379
499508	218441	218441_499508	Zfyve16	zinc finger, FYVE domain containing 16	Zfyve16	zinc finger FYVE-type containing 16	-0.0591659	0.0223784	0.00819607	-0.103027	-0.015305	0.175305	-0.0714655	-0.0522274	0.005286	0.0398517	8	1	0	0.00191313	4.93552	0.667832	0.905215	0	1	-0.509245	0.61058	0.95046
366169	76246	76246_366169	Rtf1	RTF1, Paf1/RNA polymerase II complex component	Rtf1	Rtf1, Paf1/RNA polymerase II complex component, homolog (S. cerevisiae)	-0.0637241	0.0241052	0.00820343	-0.11097	-0.0164787	0.175305	-0.0785232	-0.0488559	0.000511956	0.0336439	11	1	0.00150754	0.00268106	11.9291	0.289833	0.657827	24.3277	1.32149	0.514512	0.606894	0.949924
687575	108121	108121_687575	U2af1	U2 small nuclear ribonucleoprotein auxiliary factor (U2AF) 1	U2af1	U2 small nuclear RNA auxiliary factor 1	0.0568435	0.0215124	0.0082331	0.0146799	0.0990071	0.175486	0.0445238	0.0717902	0.00300098	0.0506889	11	1	0	0.00210521	9.04886	0.527473	0.834657	0	1	0.982296	0.325954	0.860136
29735	20503	20503_29735	Slc16a7	solute carrier family 16 (monocarboxylic acid transporters), member 7	Slc16a7	solute carrier family 16 member 7	-0.104433	0.0395371	0.00825683	-0.181924	-0.0269413	0.175486	-0.124792	-0.0741802	0.00177999	0.0295983	11	1	0.00851895	0.00738084	20.8049	0.0224956	0.177703	53.8502	2.16686	-0.119217	0.905103	0.992208
306672	210106	210106_306672	Tent4a	terminal nucleotidyltransferase 4A	Tent4a	terminal nucleotidyltransferase 4A	-0.0597234	0.0226127	0.00826259	-0.104043	-0.0154034	0.175486	-0.0812123	-0.0458548	0.00207745	0.0847386	7	1	0	0.00179662	3.55869	0.736146	0.935675	0	1	-0.570782	0.568147	0.94109
310756	17454	17454_310756	Mov10	Mov10 RISC complex RNA helicase	Mov10	Mov10 RNA helicase	0.0866823	0.0328373	0.00829673	0.0223223	0.151042	0.175486	0.0782771	0.0980432	0.00557463	0.0349217	11	1	0	0.00444114	3.66896	0.961048	0.99703	0	1	0.667863	0.504221	0.919824
293155	75430	75430_293155	Anapc15	anaphase promoting complex C subunit 15	Anapc15	anaphase promoting complex subunit 15	0.0647367	0.0245262	0.00830314	0.0166662	0.112807	0.175486	0.0546898	0.0747665	0.00354257	0.036739	11	1	1.69256e-06	0.00261391	10.0666	0.434671	0.780635	0.0245984	1.00025	0.282257	0.777746	0.977474
499941	52840	52840_499941	Dbndd2	dysbindin domain containing 2	Dbndd2	dysbindin domain containing 2	0.0740971	0.0280766	0.00831257	0.0190679	0.129126	0.175486	0.0596988	0.0940539	4.36702e-05	0.0428288	11	1	0.00260655	0.0035418	14.3502	0.157611	0.498818	32.3343	1.47785	-1.5936	0.111026	0.671943
499721	229927	229927_499721	Clca3b	chloride channel accessory 3B	Clca4l	chloride channel calcium activated 4-like	0.108052	0.0409433	0.00831319	0.0278051	0.1883	0.175486	0.0821808	0.12118	0.00469438	0.168719	7	1	2.34033e-06	0.00575151	12.0554	0.0607452	0.305127	0.0145793	1.00015	1.2543	0.209732	0.802066
308865	73683	73683_308865	Atg16l2	autophagy related 16 like 2	Atg16l2	autophagy related 16-like 2	0.0724506	0.0274584	0.00832598	0.0186331	0.126268	0.175486	0.0567289	0.0879207	0.00211015	0.0487604	11	1	0	0.0031311	7.89129	0.639455	0.894031	0	1	0.350637	0.725861	0.97054
116636	13685	13685_116636	Eif4ebp1	eukaryotic translation initiation factor 4E binding protein 1	Eif4ebp1	eukaryotic translation initiation factor 4E binding protein 1	0.103274	0.0391442	0.00833227	0.0265529	0.179995	0.175486	0.0715209	0.128123	0.00219741	0.121007	11	1	0	0.00629195	5.61147	0.846782	0.975837	0	1	-0.368462	0.712528	0.968287
24398	14660	14660_24398	Gls	glutaminase	Gls	glutaminase	-0.0758298	0.0287698	0.00839527	-0.132217	-0.0194421	0.176269	-0.0898087	-0.0536673	0.00204193	0.0280296	11	1	0.0028439	0.00365851	15.4776	0.115594	0.429434	35.1605	1.54227	1.1452	0.252128	0.826723
361042	74551	74551_361042	Pck2	phosphoenolpyruvate carboxykinase 2 (mitochondrial)	Pck2	phosphoenolpyruvate carboxykinase 2 (mitochondrial)	0.0822945	0.031223	0.00839631	0.0210986	0.14349	0.176269	0.073256	0.0962224	0.00316079	0.0225927	11	1	0	0.00438281	5.92725	0.821338	0.965142	0	1	1.09837	0.272042	0.835533
362242	20648	20648_362242	Snta1	syntrophin, acidic 1	Snta1	syntrophin, alpha 1	0.0604162	0.0229451	0.00846161	0.0154446	0.105388	0.177061	0.05039	0.0702231	0.00454245	0.0443688	11	1	0	0.0023875	4.62555	0.914749	0.990672	0	1	-0.220083	0.825806	0.982147
680531	72080	72080_680531	Sapcd2	suppressor APC domain containing 2	Sapcd2	suppressor APC domain containing 2	0.133481	0.050698	0.0084667	0.0341149	0.232847	0.177061	0.0918876	0.150849	0.00420749	0.143678	11	1	3.33686e-06	0.00922284	9.31888	0.502132	0.819997	0.00984751	1.0001	-1.03337	0.301433	0.851292
64455	19416	19416_64455	Rasd1	RAS, dexamethasone-induced 1	Rasd1	ras related dexamethasone induced 1	0.101192	0.0384389	0.00847455	0.0258536	0.176531	0.177061	0.0712951	0.119601	0.00168805	0.0312691	11	1	0.00580948	0.00668452	18.2909	0.050251	0.27507	39.2568	1.64627	-0.654517	0.512779	0.92294
687208	194309	194309_687208	Vps37d	vacuolar protein sorting 37D	Vps37d	VPS37D subunit of ESCRT-I	0.0555129	0.021092	0.00848981	0.0141734	0.0968525	0.177098	0.0468107	0.0718288	0.00141227	0.0325419	11	1	1.9719e-06	0.00202669	10.7645	0.376161	0.735122	0.0394218	1.00039	0.366592	0.713923	0.968606
688318	217366	217366_688318	Lrrc45	leucine rich repeat containing 45	Lrrc45	leucine rich repeat containing 45	0.0731656	0.0278051	0.00850416	0.0186685	0.127663	0.177116	0.0536029	0.0854662	0.00377063	0.0480443	11	1	0.000944211	0.00341347	12.6158	0.24595	0.616568	11.1437	1.12541	0.472087	0.636865	0.955684
299112	18974	18974_299112	Pole2	polymerase (DNA directed), epsilon 2 (p59 subunit)	Pole2	DNA polymerase epsilon 2, accessory subunit	0.13508	0.0513573	0.00853355	0.0344213	0.235738	0.177446	0.0817296	0.155446	0.00533211	0.0862636	11	1	0.00500829	0.00940457	10.0517	0.435969	0.780663	20.5849	1.25921	0.251457	0.801461	0.980143
309147	67689	67689_309147	Aldh3b1	aldehyde dehydrogenase 3 family, member B1	Aldh3b1	aldehyde dehydrogenase 3 family, member B1	-0.0847088	0.0322542	0.00863227	-0.147926	-0.0214916	0.179018	-0.0944309	-0.0635181	0.00399929	0.0925656	11	1	0	0.00420128	8.7886	0.552277	0.846906	0	1	0.691474	0.489268	0.914938
81785	20833	20833_81785	Ssrp1	structure specific recognition protein 1	Ssrp1	structure specific recognition protein 1	0.0415952	0.0158392	0.00863728	0.0105509	0.0726396	0.179018	0.0343932	0.0480106	0.00371258	0.0522622	11	1	0	0.00104158	6.38681	0.781786	0.953585	0	1	-0.436226	0.662673	0.95816
292770	20733	20733_292770	Spint2	serine protease inhibitor, Kunitz type 2	Spint2	serine peptidase inhibitor, Kunitz type, 2	0.0719745	0.0274128	0.00865007	0.0182465	0.125703	0.179018	0.0538035	0.077877	0.00529439	0.0666583	11	1	8.31909e-08	0.00306773	7.6345	0.664489	0.904279	0.000943969	1.00001	-1.78509	0.0742461	0.590206
361057	18130	18130_361057	Ints6	integrator complex subunit 6	Ints6	integrator complex subunit 6	-0.083796	0.0319348	0.00869119	-0.146387	-0.0212049	0.179586	-0.103976	-0.0657414	0.00150231	0.0597595	11	1	5.89617e-07	0.00454143	13.7678	0.183847	0.535224	0.00510153	1.00005	1.73762	0.0822777	0.606503
171053	269614	269614_171053	Pank4	pantothenate kinase 4	Pank4	pantothenate kinase 4	0.0532908	0.0203259	0.00874621	0.0134528	0.0931289	0.180406	0.0362858	0.0615716	0.00371848	0.0914375	11	1	0.000110381	0.00171179	9.35887	0.498417	0.816683	2.32368	1.02379	0.961246	0.336428	0.863234
307248	19201	19201_307248	Pstpip2	proline-serine-threonine phosphatase-interacting protein 2	Pstpip2	proline-serine-threonine phosphatase-interacting protein 2	0.133507	0.0509535	0.00878868	0.0336396	0.233374	0.180406	0.119542	0.155318	0.00341934	0.0528853	7	1	0	0.0101676	5.08991	0.532334	0.837016	0	1	0.460375	0.645247	0.957979
360900	215243	215243_360900	Traf3ip3	TRAF3 interacting protein 3	Traf3ip3	TRAF3 interacting protein 3	0.105783	0.0403731	0.00878951	0.0266531	0.184913	0.180406	0.0959677	0.126153	0.00384849	0.0383796	11	1	0	0.00653794	5.4806	0.856853	0.977763	0	1	0.88795	0.374568	0.88114
680036	320183	320183_680036	Msrb3	methionine sulfoxide reductase B3	Msrb3	methionine sulfoxide reductase B3	-0.0961967	0.0367179	0.00879592	-0.168163	-0.0242309	0.180406	-0.119269	-0.0797549	0.00017109	0.0557213	10	1	0.00345775	0.00615089	13.9728	0.123295	0.442382	26.1492	1.35408	2.65519	0.00792647	0.303681
314224	238257	238257_314224	Tmem30b	transmembrane protein 30B	Tmem30b	transmembrane protein 30B	0.124157	0.0473992	0.00880865	0.0312564	0.217058	0.180406	0.120113	0.143004	0.0086938	0.0387911	8	1	0	0.00723405	1.71822	0.973781	0.99999	0	1	0.809966	0.41796	0.899993
60336	59046	59046_60336	Arpp19	cAMP-regulated phosphoprotein 19	Arpp19	cAMP-regulated phosphoprotein 19	-0.105154	0.0401473	0.00881338	-0.183842	-0.026467	0.180406	-0.129579	-0.0826403	0.000364635	0.034798	11	1	0.0109075	0.00776521	32.8006	0.000294216	0.0099495	67.5814	3.08465	0.982988	0.325613	0.860136
309186	108101	108101_309186	Fermt3	fermitin family member 3	Fermt3	FERM domain containing kindlin 3	0.180674	0.0689993	0.00883202	0.0454377	0.31591	0.180506	0.149856	0.214602	0.00305731	0.0314638	11	1	0.0225344	0.022153	21.0773	0.0205609	0.167854	47.4742	1.90383	1.90096	0.0573073	0.544419
58815	30926	30926_58815	Glrx3	glutaredoxin 3	Glrx3	glutaredoxin 3	-0.05281	0.0201771	0.00886216	-0.0923564	-0.0132637	0.180841	-0.0624919	-0.0455951	0.00326125	0.0335778	11	1	0	0.0017491	4.44786	0.924891	0.992841	0	1	-0.501027	0.616352	0.951061
314251	20741	20741_314251	Sptb	spectrin beta, erythrocytic	Sptb	spectrin, beta, erythrocytic	0.067132	0.0256545	0.00887668	0.01685	0.117414	0.180855	0.0537881	0.0747507	0.006429	0.0578385	11	1	3.35885e-06	0.00262027	10.0993	0.431829	0.778514	0.0429813	1.00043	-2.22746	0.0259166	0.419493
308850	72184	72184_308850	Klhl35	kelch-like 35	Klhl35	kelch-like family member 35	0.104606	0.0399905	0.00890259	0.0262261	0.182986	0.181102	0.0786419	0.13499	0.00282524	0.0931923	10	1	0.000653426	0.00607465	8.77526	0.458273	0.794771	3.70701	1.0385	1.26559	0.20566	0.795465
500956	319278	319278_500956	Shfl	shiftless antiviral inhibitor of ribosomal frameshifting	Shfl	shiftless antiviral inhibitor of ribosomal frameshifting	0.0839197	0.0320951	0.00893004	0.0210145	0.146825	0.181379	0.0658898	0.0984816	0.00568811	0.0520905	7	1	0	0.00387929	3.81919	0.701129	0.921155	0	1	0.346539	0.728938	0.97054
81679	16480	16480_81679	Jup	junction plakoglobin	Jup	junction plakoglobin	0.11988	0.0458741	0.00896877	0.0299685	0.209792	0.181885	0.0917555	0.139819	0.00320469	0.0440921	11	1	0.00751991	0.00949117	13.9916	0.173376	0.520794	35.326	1.54622	-1.07667	0.281627	0.841044
316214	21425	21425_316214	Tfeb	transcription factor EB	Tfeb	transcription factor EB	0.0745206	0.0285329	0.00900821	0.0185971	0.130444	0.182402	0.0588199	0.099284	0.0020798	0.0699326	11	1	8.94265e-05	0.00346267	8.78816	0.552319	0.846906	0.94349	1.00952	1.07356	0.283021	0.842069
85419	17101	17101_85419	Lyst	lysosomal trafficking regulator	Lyst	lysosomal trafficking regulator	-0.0512147	0.0196185	0.00904032	-0.0896663	-0.0127631	0.18277	-0.0605938	-0.0411525	0.0044915	0.0566942	11	1	0	0.0016027	9.07088	0.52539	0.833272	0	1	0.321444	0.747874	0.971983
117021	170762	170762_117021	Nup155	nucleoporin 155	Nup155	nucleoporin 155	-0.0498262	0.0191	0.0090885	-0.0872615	-0.012391	0.183462	-0.0610295	-0.0349543	0.00489994	0.100102	11	1	0	0.00146824	8.27973	0.601533	0.875218	0	1	-0.371909	0.709961	0.968287
246268	23961	23961_246268	Oas1b	2'-5' oligoadenylate synthetase 1B	Oas1b	2-5 oligoadenylate synthetase 1B	0.114613	0.043952	0.00911551	0.0284689	0.200758	0.183511	0.0520953	0.133989	0.00303003	0.562752	8	1	0	0.0060881	5.19075	0.636698	0.892915	0	1	-1.06787	0.285581	0.845174
500442	68922	68922_500442	Dnai1	dynein axonemal intermediate chain 1	Dnai1	dynein, axonemal, intermediate chain 1	0.0992341	0.0380624	0.00913005	0.0246333	0.173835	0.183511	0.0725341	0.119628	0.000912331	0.132673	11	1	0.00110439	0.00579162	10.6577	0.384799	0.742055	6.58266	1.07047	-0.574737	0.565469	0.940966
64373	11852	11852_64373	Rhob	ras homolog family member B	Rhob	ras homolog family member B	0.0846313	0.0324626	0.00913288	0.0210058	0.148257	0.183511	0.0597467	0.105589	0.00182235	0.163793	8	1	0	0.0039519	5.95036	0.545557	0.842243	0	1	-1.27094	0.203751	0.795128
25428	13122	13122_25428	Cyp7a1	cytochrome P450, family 7, subfamily a, polypeptide 1	Cyp7a1	cytochrome P450 family 7 subfamily A member 1	0.131205	0.050339	0.00914931	0.0325422	0.229868	0.18356	0.0879669	0.164495	0.0068932	0.15667	7	1	0	0.00840167	2.3136	0.888718	0.985338	0	1	0.315102	0.752684	0.97216
316732	74355	74355_316732	Smchd1	SMC hinge domain containing 1	Smchd1	structural maintenance of chromosomes flexible hinge domain containing 1	-0.0618144	0.0237345	0.00920325	-0.108333	-0.0152956	0.18436	-0.0787542	-0.0486537	0.00352646	0.0513404	10	1	0	0.00218776	6.3467	0.70478	0.922712	0	1	-0.568792	0.569498	0.941849
117018	16511	16511_117018	Kcnh2	potassium voltage-gated channel, subfamily H (eag-related), member 2	Kcnh2	potassium voltage-gated channel subfamily H member 2	0.0968587	0.037204	0.00922911	0.0239402	0.169777	0.184596	0.0712249	0.120619	0.000389223	0.0322578	11	1	0.00525865	0.00629267	14.4063	0.15525	0.49566	37.348	1.59612	-0.565781	0.571542	0.942641
305338	11787	11787_305338	Apbb2	amyloid beta precursor protein binding family B member 2	Apbb2	amyloid beta precursor protein binding family B member 2	-0.0513041	0.0197284	0.00930807	-0.089971	-0.0126373	0.185713	-0.0597361	-0.0442426	0.00301325	0.0564942	10	1	0	0.00142668	9.33671	0.406791	0.760206	0	1	1.60521	0.108448	0.667287
683722	75296	75296_683722	Cep43	centrosomal protein 43	Cep43	centrosomal protein 43	-0.0759418	0.0292125	0.00933242	-0.133197	-0.0186863	0.185713	-0.101579	-0.0596684	0.00154829	0.0852281	7	1	0.000441554	0.00306779	6.74001	0.345562	0.710009	7.05917	1.07595	1.31803	0.187494	0.777946
378947	69550	69550_378947	Bst2	bone marrow stromal cell antigen 2	Bst2	bone marrow stromal cell antigen 2	0.153677	0.0591169	0.00933468	0.0378102	0.269544	0.185713	0.124026	0.18185	0.00045439	0.0260712	11	1	0.0128745	0.0164759	15.1239	0.127609	0.449629	34.8104	1.53399	1.38254	0.166807	0.74715
679155	207259	207259_679155	Zbtb7c	zinc finger and BTB domain containing 7C	Zbtb7c	zinc finger and BTB domain containing 7C	0.110128	0.0423686	0.00934154	0.0270875	0.193169	0.185713	0.0866387	0.13088	0.00123946	0.0394525	11	1	0.00287386	0.00824014	10.8771	0.367172	0.727295	14.7219	1.17263	-0.392081	0.694999	0.966724
291877	68219	68219_291877	Nudt21	nudix hydrolase 21	Nudt21	nudix hydrolase 21	-0.0445244	0.0171338	0.00935983	-0.0781061	-0.0109427	0.185795	-0.0551061	-0.0369881	0.00337088	0.0568467	11	1	0	0.00121552	7.87319	0.641222	0.895074	0	1	0.140221	0.888485	0.990882
29186	12512	12512_29186	Cd63	CD63 antigen	Cd63	Cd63 molecule	0.0852187	0.0328104	0.00939574	0.0209115	0.149526	0.185807	0.0617807	0.0983643	0.00512266	0.0378025	9	1	0.00305107	0.00465696	11.502	0.174847	0.522454	32.3355	1.47788	-0.411194	0.680931	0.962457
298591	230868	230868_298591	Igsf21	immunoglobulin superfamily, member 21	Igsf21	immunoglobin superfamily, member 21	0.068805	0.0264935	0.00940288	0.0168786	0.120731	0.185807	0.0552638	0.0833355	0.0054377	0.0479836	11	1	0	0.00286953	5.97355	0.81748	0.963868	0	1	-0.200123	0.841384	0.984561
290326	52033	52033_290326	Pbk	PDZ binding kinase	Pbk	PDZ binding kinase	0.102077	0.0393085	0.00940888	0.0250342	0.179121	0.185807	0.042073	0.109605	0.00668558	0.561345	10	1	7.07055e-07	0.00499175	7.66933	0.567782	0.855793	0.00321704	1.00003	-2.14944	0.0315998	0.442498
291961	277978	277978_291961	Exoc3l	exocyst complex component 3-like	Exoc3l1	exocyst complex component 3-like 1	0.153842	0.0592808	0.00945525	0.0376537	0.27003	0.185807	0.107689	0.192984	0.00333573	0.0264916	8	1	0.0076574	0.0141414	10.9296	0.141721	0.473964	28.5581	1.39974	2.1308	0.0331058	0.447815
295297	27049	27049_295297	Etv3	ets variant 3	Etv3	ETS variant transcription factor 3	-0.078977	0.0304391	0.00947046	-0.138637	-0.0193174	0.185807	-0.0893596	-0.0524626	0.00418129	0.0952802	10	1	0.000519129	0.00396586	8.3528	0.49902	0.816822	5.50857	1.0583	0.522637	0.601227	0.948958
362513	230126	230126_362513	Shb	src homology 2 domain-containing transforming protein B	Shb	SH2 domain containing adaptor protein B	0.101289	0.0390444	0.00948126	0.0247632	0.177814	0.185807	0.0816559	0.125681	0.0022337	0.0546041	10	1	0	0.00663797	7.311	0.604775	0.877389	0	1	-0.479508	0.631577	0.954746
296306	66366	66366_296306	Ergic3	ERGIC and golgi 3	Ergic3	ERGIC and golgi 3	0.0460509	0.0177663	0.00954104	0.0112295	0.0808722	0.185807	0.0351744	0.0510146	0.00620367	0.0579068	11	1	0	0.00141317	6.4441	0.776675	0.952585	0	1	0.205749	0.836987	0.983897
691093	110012	110012_691093	Tpgs1	tubulin polyglutamylase complex subunit 1	Tpgs1	tubulin polyglutamylase complex subunit 1	0.0888109	0.0342659	0.00954713	0.0216509	0.155971	0.185807	0.059704	0.110842	0.00169771	0.093195	8	1	0.000831547	0.00451518	5.53805	0.594599	0.871361	8.70627	1.09537	-0.323358	0.746424	0.971983
64681	78388	78388_64681	Mvp	major vault protein	Mvp	major vault protein	0.0796436	0.0307365	0.00956487	0.0194012	0.139886	0.185807	0.0614273	0.099944	0.00233782	0.0514758	11	1	0	0.00414484	10.804	0.372993	0.733239	0	1	0.8875	0.37481	0.88114
63849	17394	17394_63849	Mmp8	matrix metallopeptidase 8	Mmp8	matrix metallopeptidase 8	-0.14421	0.0556572	0.00956852	-0.253297	-0.0351242	0.185807	-0.189214	-0.0813626	0.000145993	0.47116	7	1	0.00433175	0.0104984	10.3348	0.111241	0.422459	20.8854	1.26399	1.38897	0.164842	0.745085
29705	14394	14394_29705	Gabra1	gamma-aminobutyric acid type A receptor subunit alpha 1	Gabra1	gamma-aminobutyric acid type A receptor subunit alpha 1	-0.0720531	0.0278087	0.00956904	-0.126557	-0.017549	0.185807	-0.0902861	-0.0578902	0.000260721	0.0404385	11	1	0.00405024	0.00357806	20.4174	0.0255434	0.190321	52.5806	2.10884	1.47585	0.139984	0.71138
54319	22350	22350_54319	Ezr	ezrin	Ezr	ezrin	0.0801029	0.0309243	0.00958941	0.0194925	0.140713	0.185807	0.0574931	0.0945897	0.00082461	0.0348621	11	1	0.00242939	0.00436362	14.5266	0.150298	0.488495	24.0453	1.31657	2.5505	0.0107567	0.329087
360661	217325	217325_360661	Llgl2	LLGL2 scribble cell polarity complex component	Llgl2	LLGL scribble cell polarity complex component 2	0.104226	0.0402393	0.0095931	0.0253587	0.183094	0.185807	0.0918762	0.143829	0.00638803	0.0287891	11	1	2.19329e-06	0.00626975	12.2912	0.266043	0.636144	0.00992219	1.0001	1.62895	0.103324	0.654295
116676	19378	19378_116676	Aldh1a2	aldehyde dehydrogenase family 1, subfamily A2	Aldh1a2	aldehyde dehydrogenase 1 family, member A2	0.111606	0.0430894	0.00959457	0.0271525	0.19606	0.185807	0.0922919	0.137341	0.00562899	0.054107	11	1	5.29103e-05	0.00788363	12.9877	0.224358	0.58994	0.244275	1.00245	1.56761	0.116973	0.684262
362169	69113	69113_362169	Alkbh3	alkB homolog 3, alpha-ketoglutarate-dependent dioxygenase	Alkbh3	alkB homolog 3, alpha-ketoglutarate-dependent dioxygenase	0.0711073	0.0274607	0.00961383	0.0172853	0.124929	0.185807	0.0501806	0.0956717	0.000176645	0.05703	11	1	0.00276355	0.00345854	13.9392	0.175785	0.523427	36.1154	1.56532	-0.329924	0.741458	0.971983
362504	53598	53598_362504	Dctn3	dynactin 3	Dctn3	dynactin subunit 3	-0.0728573	0.028137	0.00961491	-0.128005	-0.0177098	0.185807	-0.0855855	-0.0532338	0.00459373	0.0566448	7	1	0.00307093	0.0030971	14.9403	0.0207265	0.16881	59.3774	2.46168	-0.0540683	0.956881	0.995906
287722	217203	217203_287722	Tmem106a	transmembrane protein 106A	Tmem106a	transmembrane protein 106A	0.157452	0.0608071	0.00961524	0.0382722	0.276631	0.185807	0.114282	0.179025	0.00171506	0.0482475	11	1	0.0134258	0.0161281	19.4055	0.0354046	0.228112	39.2223	1.64534	-0.345883	0.729431	0.97054
306526	67920	67920_306526	Mak16	MAK16 homolog	Mak16	MAK16 homolog	-0.0617136	0.0238335	0.00961534	-0.108426	-0.0150008	0.185807	-0.0716428	-0.0525647	0.00417079	0.0467658	11	1	6.18713e-07	0.00245747	7.50152	0.6774	0.909751	0.00946589	1.00009	1.90039	0.0573815	0.544419
80897	80898	80898_80897	Erap1	endoplasmic reticulum aminopeptidase 1	Erap1	endoplasmic reticulum aminopeptidase 1	0.0885378	0.0342385	0.00971217	0.0214315	0.155644	0.187402	0.0731772	0.108572	0.00452929	0.0447917	11	1	0	0.00480188	6.01282	0.814185	0.962425	0	1	0.131145	0.89566	0.990882
171039	19894	19894_171039	Rph3a	rabphilin 3A	Rph3a	rabphilin 3A	-0.0826672	0.0320134	0.00981527	-0.145412	-0.0199221	0.188902	-0.0980932	-0.0714888	0.00376069	0.0370563	11	1	0	0.0040456	9.35612	0.498672	0.816683	0	1	0.876816	0.380586	0.88556
314360	14420	14420_314360	Galc	galactosylceramidase	Galc	galactosylceramidase	0.0721824	0.0279544	0.00981867	0.0173928	0.126972	0.188902	0.0575231	0.0877975	0.000867312	0.052332	10	1	0.00155048	0.00335002	9.7272	0.373018	0.733239	20.487	1.25766	-0.221174	0.824957	0.982147
445541	58887	58887_445541	Repin1	replication initiator 1	Repin1	replication initiator 1	0.0719907	0.027913	0.00990543	0.0172823	0.126699	0.190179	0.0586525	0.0859133	0.00365755	0.0512078	11	1	0	0.00320353	7.19477	0.706939	0.923603	0	1	-0.00648606	0.994825	1
291211	14593	14593_291211	Ggps1	geranylgeranyl diphosphate synthase 1	Ggps1	geranylgeranyl diphosphate synthase 1	-0.0551345	0.0213798	0.00991408	-0.0970381	-0.0132308	0.190179	-0.0604287	-0.0356598	0.00577935	0.139041	11	1	0	0.0017873	7.4047	0.686766	0.913992	0	1	1.3774	0.168388	0.749716
25511	18618	18618_25511	Pemt	phosphatidylethanolamine N-methyltransferase	Pemt	phosphatidylethanolamine N-methyltransferase	0.0835985	0.0324335	0.0099507	0.0200301	0.147167	0.190565	0.0704234	0.091745	0.0061493	0.059501	11	1	2.01548e-06	0.00401717	8.20334	0.608983	0.879619	0.0156696	1.00016	0.332679	0.739377	0.971983
25387	109689	109689_25387	Arrb1	arrestin, beta 1	Arrb1	arrestin, beta 1	-0.0489054	0.0189795	0.00997366	-0.0861046	-0.0117061	0.190565	-0.0533042	-0.0390106	0.00616902	0.0741082	11	1	1.58533e-06	0.00135378	9.50138	0.485271	0.809041	0.0356174	1.00036	2.66924	0.0076022	0.301366
367302	57814	57814_367302	Kcne4	potassium voltage-gated channel, Isk-related subfamily, gene 4	Kcne4	potassium voltage-gated channel subfamily E regulatory subunit 4	0.139578	0.0541875	0.01	0.0333722	0.245783	0.190565	0.0960182	0.169437	0.00166027	0.107821	10	1	0.00176225	0.0125487	8.4137	0.493051	0.814264	5.87367	1.0624	-1.45735	0.145019	0.715943
81766	19899	19899_81766	Rpl18	ribosomal protein L18	Rpl18	ribosomal protein L18	0.0923007	0.0358344	0.0100022	0.0220665	0.162535	0.190565	0.0670665	0.107908	0.0017292	0.0327148	11	1	0.00692684	0.00607904	21.7791	0.0162704	0.145425	53.1593	2.13489	-1.21313	0.225079	0.8129
362799	217944	217944_362799	Rapgef5	Rap guanine nucleotide exchange factor (GEF) 5	Rapgef5	Rap guanine nucleotide exchange factor 5	-0.0539458	0.020945	0.0100068	-0.0949973	-0.0128944	0.190565	-0.065818	-0.0345897	0.0039426	0.0758247	11	1	0.000902686	0.00186267	11.5297	0.317766	0.685644	19.8118	1.24707	-1.29028	0.196952	0.787603
364018	17970	17970_364018	Ncf2	neutrophil cytosolic factor 2	Ncf2	neutrophil cytosolic factor 2	0.193238	0.0750577	0.0100375	0.0461282	0.340349	0.190873	0.135793	0.233202	0.00307376	0.030383	10	1	0.0239612	0.0249928	16.4709	0.057676	0.295727	49.7495	1.99003	1.40629	0.159637	0.736496
292886	233204	233204_292886	Tbc1d17	TBC1 domain family, member 17	Tbc1d17	TBC1 domain family, member 17	0.0742526	0.0288536	0.0100696	0.0177006	0.130805	0.191206	0.0593347	0.0990351	2.87735e-05	0.0432171	11	1	0.00311037	0.00391022	14.3504	0.157602	0.498818	35.372	1.54732	-1.14095	0.253891	0.826723
246239	65221	65221_246239	Slc15a3	solute carrier family 15, member 3	Slc15a3	solute carrier family 15 member 3	0.150799	0.0586251	0.0101037	0.0358959	0.265702	0.191576	0.109249	0.181511	0.00197937	0.036843	11	1	0.0103582	0.0156903	16.5769	0.0842652	0.364058	28.71	1.40272	-1.47786	0.139446	0.711378
317343	26896	26896_317343	Med14	mediator complex subunit 14	Med14	mediator complex subunit 14	-0.0449895	0.0175076	0.0101782	-0.0793038	-0.0106753	0.192353	-0.0514728	-0.035127	0.00421717	0.0758225	11	1	4.60673e-06	0.00118632	9.08277	0.524267	0.83223	0.123105	1.00123	-0.415982	0.677423	0.960916
361213	268656	268656_361213	Sptlc1	serine palmitoyltransferase, long chain base subunit 1	Sptlc1	serine palmitoyltransferase, long chain base subunit 1	0.0544446	0.0211941	0.0102033	0.012905	0.0959842	0.192353	0.0439564	0.070538	0.000404577	0.0408546	11	1	0.000796501	0.00194829	15.4111	0.117776	0.433352	16.5838	1.19881	1.53668	0.124371	0.689827
84394	13193	13193_84394	Dcx	doublecortin	Dcx	doublecortin	0.0875885	0.0341028	0.0102179	0.0207482	0.154429	0.192353	0.0758862	0.118376	0.00156994	0.0481872	11	1	0.000324099	0.00458039	9.77731	0.460243	0.795528	2.35438	1.02411	0.517093	0.605091	0.949924
297076	231931	231931_297076	Gimap6	GTPase, IMAP family member 6	Gimap6	GTPase, IMAP family member 6	0.111915	0.0435816	0.0102303	0.0264968	0.197334	0.192353	0.0893924	0.136694	0.00267541	0.116614	10	1	0.0010367	0.00771309	11.7344	0.228698	0.594678	5.0942	1.05368	-0.31296	0.754311	0.972327
100363266	109169	109169_100363266	Igip	IgA inducing protein	Igip	IgA-inducing protein	-0.0654154	0.0254752	0.0102343	-0.115346	-0.015485	0.192353	-0.0775352	-0.0507133	0.000928125	0.0632171	10	1	0.00118955	0.00272181	11.3672	0.251378	0.621574	19.0072	1.23468	1.41005	0.158524	0.73499
29543	21858	21858_29543	Timp2	tissue inhibitor of metalloproteinase 2	Timp2	TIMP metallopeptidase inhibitor 2	0.0705857	0.0274906	0.0102397	0.0167051	0.124466	0.192353	0.057716	0.0927478	0.00169969	0.0440184	11	1	0.000235275	0.00325052	6.79031	0.745082	0.939976	2.74532	1.02823	0.448009	0.654147	0.958001
304204	102209	102209_304204	Snapc2	small nuclear RNA activating complex, polypeptide 2	Snapc2	small nuclear RNA activating complex, polypeptide 2	0.0779987	0.0303945	0.0102817	0.0184265	0.137571	0.192353	0.0626839	0.0922954	0.00123807	0.0484104	11	1	0.00278254	0.00441145	14.5872	0.147852	0.484057	27.9938	1.38877	-2.63754	0.00835097	0.311033
289440	384214	384214_289440	Ephx4	epoxide hydrolase 4	Ephx4	epoxide hydrolase 4	-0.0610157	0.0237773	0.0102841	-0.107618	-0.0144129	0.192353	-0.0766882	-0.0417413	0.00104221	0.0664432	11	1	0.00106193	0.00255372	10.751	0.377247	0.735896	17.4743	1.21174	0.806443	0.419988	0.899993
316330	78321	78321_316330	Ankrd23	ankyrin repeat domain 23	Ankrd23	ankyrin repeat domain 23	0.106216	0.0413918	0.0102844	0.0250898	0.187343	0.192353	0.0928258	0.119365	0.00540688	0.0500835	11	1	2.20868e-07	0.00659913	9.03572	0.528717	0.835517	0.00103361	1.00001	-1.70227	0.0887045	0.619346
246272	76025	76025_246272	Cant1	calcium activated nucleotidase 1	Cant1	calcium activated nucleotidase 1	0.0678189	0.026434	0.0103	0.0160092	0.119629	0.192353	0.0608021	0.0836173	0.00319969	0.0336357	11	1	0	0.00310034	3.99643	0.947508	0.995764	0	1	0.326252	0.744234	0.971983
361242	105352	105352_361242	Dusp22	dual specificity phosphatase 22	Dusp22	dual specificity phosphatase 22	0.0513	0.0199996	0.0103159	0.0121016	0.0904985	0.192353	0.0421968	0.0580073	0.00550541	0.0479302	11	1	0	0.00179243	5.53355	0.852813	0.977763	0	1	0.141503	0.887472	0.990882
64196	224903	224903_64196	Safb	scaffold attachment factor B	Safb	scaffold attachment factor B	0.0608087	0.0237093	0.0103247	0.0143393	0.107278	0.192353	0.0474318	0.073014	0.00399997	0.0507397	11	1	0.000836494	0.0023163	10.7522	0.377145	0.735896	13.9084	1.16155	0.89842	0.368962	0.877454
293733	16319	16319_293733	Incenp	inner centromere protein	Incenp	inner centromere protein	-0.0740276	0.0288719	0.0103472	-0.130615	-0.0174398	0.192353	-0.0873714	-0.047299	0.0054626	0.1393	11	1	0	0.00344553	6.07494	0.808928	0.96064	0	1	0.911257	0.36216	0.875352
64507	14264	14264_64507	Fmod	fibromodulin	Fmod	fibromodulin	-0.127135	0.0495886	0.0103533	-0.224327	-0.0299434	0.192353	-0.148697	-0.0870664	0.00356775	0.11661	11	1	0.000143466	0.0106154	10.381	0.407726	0.761071	0.507654	1.0051	1.92699	0.0539804	0.535567
361594	68048	68048_361594	Aen	apoptosis enhancing nuclease	Aen	apoptosis enhancing nuclease	0.0896475	0.034978	0.0103781	0.0210919	0.158203	0.192353	0.0836598	0.101249	0.00750587	0.0308615	11	1	0	0.00471454	5.36917	0.865193	0.979229	0	1	1.09488	0.273568	0.835533
289217	66052	66052_289217	Sdhc	succinate dehydrogenase complex, subunit C, integral membrane protein	Sdhc	succinate dehydrogenase complex subunit C	0.0816446	0.0318559	0.0103792	0.0192081	0.144081	0.192353	0.0487728	0.0991485	0.00399645	0.0653422	8	1	0.00266647	0.0039809	8.98488	0.253743	0.62346	35.5138	1.55072	0.328757	0.742339	0.971983
25694	15117	15117_25694	Has2	hyaluronan synthase 2	Has2	hyaluronan synthase 2	0.110509	0.0431449	0.0104265	0.0259469	0.195072	0.192798	0.0913485	0.129447	0.00592324	0.0390183	10	1	0	0.00735974	8.48191	0.486403	0.809041	0	1	-0.0923165	0.926447	0.992833
81768	19934	19934_81768	Rpl22	ribosomal protein L22	Rpl22	ribosomal protein L22	0.0626893	0.024479	0.0104388	0.0147114	0.110667	0.192798	0.0487999	0.0693225	0.0064312	0.0597737	11	1	0	0.00289428	5.12235	0.882856	0.984302	0	1	-0.7932	0.427662	0.901132
690163	67041	67041_690163	Oxct1	3-oxoacid CoA transferase 1	Oxct1	3-oxoacid CoA transferase 1	0.0461601	0.0180317	0.0104692	0.0108185	0.0815017	0.192798	0.0400596	0.0513359	0.00521164	0.0349796	11	1	0	0.00148616	6.46646	0.77467	0.951371	0	1	-1.263	0.206589	0.796781
362037	211556	211556_362037	Ap1ar	adaptor-related protein complex 1 associated regulatory protein	Ap1ar	adaptor-related protein complex 1 associated regulatory protein	-0.0567923	0.0221852	0.0104696	-0.100274	-0.0133101	0.192798	-0.0675093	-0.0390226	0.00565191	0.0866137	11	1	0.000289294	0.00215932	10.0207	0.438682	0.78227	5.25668	1.05548	-1.68116	0.0927309	0.630027
287835	14635	14635_287835	Galk1	galactokinase 1	Galk1	galactokinase 1	0.0707521	0.0276413	0.0104777	0.0165762	0.124928	0.192798	0.0549942	0.0839093	0.00297491	0.0928426	11	1	0	0.00317761	8.80307	0.55089	0.846142	0	1	-1.25305	0.210186	0.802357
312907	240726	240726_312907	Slco5a1	solute carrier organic anion transporter family, member 5A1	Slco5a1	solute carrier organic anion transporter family, member 5A1	0.12285	0.0480032	0.0104914	0.0287651	0.216934	0.192798	0.097318	0.158108	0.000484021	0.0757842	11	1	0.00384632	0.00941188	13.4965	0.19722	0.555068	15.8425	1.18825	-2.24329	0.0248779	0.4151
298700	53356	53356_298700	Eif3g	eukaryotic translation initiation factor 3, subunit G	Eif3g	eukaryotic translation initiation factor 3, subunit G	0.0360988	0.0141146	0.0105411	0.00843474	0.0637628	0.19344	0.0287102	0.045368	0.0029743	0.0475143	11	1	0	0.000920167	9.09076	0.523512	0.83223	0	1	1.14893	0.250586	0.826592
293677	58859	58859_293677	Efemp2	epidermal growth factor-containing fibulin-like extracellular matrix protein 2	Efemp2	EGF containing fibulin extracellular matrix protein 2	0.0739275	0.0289131	0.0105615	0.0172588	0.130596	0.193543	0.0601766	0.0807711	0.00699564	0.0566375	11	1	0	0.00351869	4.88187	0.898928	0.986644	0	1	-0.748391	0.454224	0.90701
293049	19771	19771_293049	Rlbp1	retinaldehyde binding protein 1	Rlbp1	retinaldehyde binding protein 1	0.130178	0.0509625	0.0106375	0.0302933	0.230063	0.194665	0.107852	0.167075	2.0896e-05	0.0858221	11	1	0.0095717	0.0120779	17.1185	0.0717836	0.334766	35.8882	1.55978	-2.52962	0.0114185	0.33741
102550189	666704	666704_102550189	Samd1	sterile alpha motif domain containing 1	Samd1	sterile alpha motif domain containing 1	0.0746562	0.0292569	0.0107185	0.0173137	0.131999	0.195874	0.0545549	0.0923393	0.00133414	0.0472991	10	1	0.00233345	0.00371818	12.1552	0.2047	0.566757	28.881	1.40609	-0.662734	0.507501	0.921071
100362940	101113	101113_100362940	Snx21	sorting nexin family member 21	Snx21	sorting nexin family member 21	0.0675515	0.0264824	0.0107473	0.015647	0.119456	0.19611	0.0533272	0.0790899	0.00263016	0.05326	10	1	0.00197643	0.00301562	12.1531	0.204815	0.566958	30.1712	1.43207	-1.78431	0.0743729	0.590206
25235	14600	14600_25235	Ghr	growth hormone receptor	Ghr	growth hormone receptor	-0.0976435	0.0382862	0.0107613	-0.172683	-0.0226039	0.19611	-0.116633	-0.0799812	0.000569631	0.0508814	11	1	0.00365718	0.00670544	15.0748	0.12936	0.45358	23.4753	1.30677	0.881338	0.378135	0.883889
296972	14187	14187_296972	Akr1b8	aldo-keto reductase family 1, member B8	Akr1b10	aldo-keto reductase family 1 member B10	-0.10212	0.0400572	0.0107921	-0.180631	-0.0236095	0.196382	-0.11348	-0.0683075	0.00821049	0.179798	8	1	0	0.00600802	2.19996	0.947949	0.995764	0	1	1.16698	0.243218	0.819211
314320	217716	217716_314320	Mlh3	mutL homolog 3	Mlh3	mutL homolog 3	-0.0555369	0.0217885	0.0108062	-0.0982417	-0.0128322	0.196382	-0.0636913	-0.0420785	0.00688502	0.0922713	11	1	1.93214e-06	0.00183749	11.7936	0.299105	0.666404	0.0333471	1.00033	-1.009	0.312974	0.855258
29625	12919	12919_29625	Crhbp	corticotropin releasing hormone binding protein	Crhbp	corticotropin releasing hormone binding protein	-0.103667	0.0406817	0.0108262	-0.183402	-0.0239328	0.196474	-0.119061	-0.0860367	0.00201917	0.0580151	11	1	0.00456123	0.00771274	15.3087	0.121205	0.438845	25.8537	1.34868	2.109	0.0349446	0.459427
289608	67980	67980_289608	Gnpda2	glucosamine-6-phosphate deaminase 2	Gnpda2	glucosamine-6-phosphate deaminase 2	-0.0610225	0.0239665	0.0108917	-0.107996	-0.0140489	0.19739	-0.0693386	-0.0460077	0.00811407	0.0867131	11	1	0	0.00223549	6.80524	0.743695	0.939355	0	1	-0.0491956	0.960763	0.996979
315760	214424	214424_315760	Parp16	poly (ADP-ribose) polymerase family, member 16	Parp16	poly (ADP-ribose) polymerase family, member 16	0.0801918	0.0315366	0.0109964	0.0183811	0.142002	0.198922	0.0599686	0.107168	0.000803181	0.0654297	11	1	0.00106427	0.00443387	8.30923	0.59866	0.873726	9.72792	1.10776	0.0498757	0.960221	0.99684
293117	73845	73845_293117	Ankrd42	ankyrin repeat domain 42	Ankrd42	ankyrin repeat domain 42	-0.096572	0.0379833	0.0110066	-0.171018	-0.0221262	0.198922	-0.114255	-0.0796492	0.00142573	0.0561502	11	1	0.00618399	0.00661106	17.1263	0.0716149	0.334517	43.5828	1.77251	1.51876	0.128822	0.695122
246136	73744	73744_246136	Man2c1	mannosidase, alpha, class 2C, member 1	Man2c1	mannosidase, alpha, class 2C, member 1	0.0782696	0.0308153	0.0110865	0.0178727	0.138666	0.200091	0.0630736	0.0995591	0.0018731	0.0467261	11	1	0.000403669	0.00435389	11.052	0.35348	0.71707	3.81657	1.03968	0.925632	0.354637	0.871649
114105	20310	20310_114105	Cxcl2	C-X-C motif chemokine ligand 2	Cxcl2	C-X-C motif chemokine ligand 2	0.148361	0.0584464	0.0111355	0.0338085	0.262914	0.200699	0.110815	0.184485	0.00831196	0.114633	7	1	9.50009e-07	0.0113858	4.20159	0.649416	0.898554	0.00306639	1.00003	-0.430198	0.667052	0.95816
114244	15166	15166_114244	Hcn2	hyperpolarization-activated, cyclic nucleotide-gated K+ 2	Hcn2	hyperpolarization activated cyclic nucleotide gated potassium and sodium channel 2	0.116345	0.0458501	0.0111646	0.0264803	0.20621	0.200715	0.0779887	0.137259	0.00265677	0.0339909	11	1	0.0130208	0.00973292	33.3973	0.000233509	0.00845013	67.4907	3.07604	-0.591185	0.554396	0.936928
691221	676527	676527_691221	Faxdc2	fatty acid hydroxylase domain containing 2	Faxdc2	fatty acid hydroxylase domain containing 2	0.0760003	0.0299549	0.0111757	0.0172898	0.134711	0.200715	0.0550446	0.0879158	0.00564537	0.106484	7	1	3.09686e-06	0.00329083	6.67656	0.351797	0.715648	0.0466937	1.00047	-0.896967	0.369736	0.877454
315949	74125	74125_315949	Armc8	armadillo repeat containing 8	Armc8	armadillo repeat containing 8	-0.046125	0.0181819	0.011185	-0.0817608	-0.0104892	0.200715	-0.0602274	-0.0393194	0.0040597	0.0561857	11	1	0	0.00125208	3.72906	0.958743	0.996962	0	1	-0.8957	0.370413	0.877839
303905	80285	80285_303905	Parp9	poly (ADP-ribose) polymerase family, member 9	Parp9	poly (ADP-ribose) polymerase family, member 9	0.109645	0.0432275	0.0111976	0.024921	0.19437	0.200715	0.0712793	0.123532	0.00629555	0.133713	11	1	3.2088e-06	0.00835862	9.84569	0.454134	0.79252	0.0151235	1.00015	-2.25721	0.0239952	0.413169
306549	74653	74653_306549	Pomk	protein-O-mannose kinase	Pomk	protein-O-mannose kinase	-0.0561492	0.0221473	0.0112363	-0.099557	-0.0127413	0.201134	-0.0655056	-0.045355	0.00458458	0.0548229	11	1	0	0.00222953	6.88522	0.736234	0.935697	0	1	0.492475	0.622384	0.952192
83717	27047	27047_83717	Omd	osteomodulin	Omd	osteomodulin	0.132296	0.0522381	0.0113235	0.0299111	0.234681	0.201953	0.114395	0.17575	0.000570636	0.0648488	11	1	0.00319983	0.0117138	9.55097	0.48073	0.807305	10.6822	1.1196	0.465368	0.641668	0.956953
25499	230598	230598_25499	Nrdc	nardilysin convertase	Nrdc	nardilysin convertase	-0.0409399	0.0161704	0.0113485	-0.0726334	-0.00924652	0.201953	-0.0484622	-0.028824	0.00310779	0.0801871	11	1	0.000253852	0.00115159	8.43845	0.586091	0.867108	8.79473	1.09643	0.17447	0.861496	0.987373
313548	195522	195522_313548	Zfp691	zinc finger protein 691	Zfp691	zinc finger protein 691	0.115621	0.0456799	0.0113699	0.0260903	0.205152	0.201953	0.0869189	0.128735	0.00646474	0.130237	8	1	0	0.00767406	5.28627	0.625073	0.886754	0	1	-0.317761	0.750666	0.971983
361930	71492	71492_361930	Bbs7	Bardet-Biedl syndrome 7	Bbs7	Bardet-Biedl syndrome 7	-0.0863022	0.0340992	0.0113766	-0.153135	-0.019469	0.201953	-0.101812	-0.0702436	0.00164665	0.0430959	11	1	0.00563102	0.00529433	21.802	0.0161457	0.144795	49.2432	1.97018	-0.370505	0.711007	0.968287
315047	114128	114128_315047	Laptm4b	lysosomal-associated protein transmembrane 4B	Laptm4b	lysosomal protein transmembrane 4 beta	0.0684619	0.0270536	0.0113867	0.0154378	0.121486	0.201953	0.0528564	0.0847144	0.0013474	0.0467552	11	1	0.00103737	0.00335214	11.8497	0.29524	0.663062	12.9845	1.14922	-0.150824	0.880115	0.990882
299864	55960	55960_299864	Ebag9	estrogen receptor-binding fragment-associated gene 9	Ebag9	estrogen receptor binding site associated antigen 9	-0.0520671	0.0205778	0.0113978	-0.0923988	-0.0117354	0.201953	-0.0622485	-0.0395225	0.00489451	0.0808868	11	1	0	0.00180989	6.93578	0.731493	0.933529	0	1	0.382107	0.702382	0.967305
499337	76088	76088_499337	Dock8	dedicator of cytokinesis 8	Dock8	dedicator of cytokinesis 8	0.106444	0.0420716	0.0114038	0.0239855	0.188903	0.201953	0.0831146	0.131955	0.000493408	0.106529	11	1	0.00294191	0.00742055	10.1711	0.425615	0.773261	15.6465	1.18549	-1.19834	0.230785	0.815561
311550	228788	228788_311550	Ccm2l	cerebral cavernous malformation 2-like	Ccm2l	CCM2 like scaffold protein	-0.129318	0.0511159	0.0114095	-0.229503	-0.0291327	0.201953	-0.147771	-0.109798	0.00549886	0.0455563	10	1	0	0.0120635	5.67892	0.771573	0.949612	0	1	0.776293	0.437576	0.903919
83722	20620	20620_83722	Plk2	polo like kinase 2	Plk2	polo-like kinase 2	-0.0495571	0.0195912	0.0114205	-0.0879552	-0.0111591	0.201953	-0.0623934	-0.0383167	0.00253302	0.0599394	11	1	0.00021936	0.0016811	7.73178	0.655018	0.900064	5.11326	1.05389	0.137744	0.890443	0.990882
60627	105504	105504_60627	Exoc5	exocyst complex component 5	Exoc5	exocyst complex component 5	-0.0546414	0.0216094	0.011452	-0.096995	-0.0122878	0.202081	-0.0676855	-0.0353399	0.00517072	0.0899512	11	1	0.000734978	0.00187361	9.86944	0.452021	0.791324	14.9613	1.17593	-0.260931	0.794146	0.979031
315880	67016	67016_315880	Tbc1d2b	TBC1 domain family, member 2B	Tbc1d2b	TBC1 domain family, member 2B	0.0641951	0.0253897	0.0114586	0.0144322	0.113958	0.202081	0.0432471	0.0781209	0.00117782	0.0795949	10	1	0.00104487	0.00276139	8.94148	0.442693	0.784096	16.5544	1.19839	-0.750089	0.453201	0.90701
24691	22072	22072_24691	Prss2	serine protease 2	Prss1	serine protease 1	-0.097844	0.0387083	0.0114805	-0.173711	-0.021977	0.202195	-0.11451	-0.0835801	0.00624394	0.0460777	7	1	0	0.00503024	3.07628	0.799213	0.95794	0	1	-0.891505	0.372658	0.878644
79431	20893	20893_79431	Bhlhe40	basic helix-loop-helix family, member e40	Bhlhe40	basic helix-loop-helix family, member e40	-0.0965138	0.0381894	0.0114962	-0.171364	-0.021664	0.2022	-0.137284	-0.0789541	5.34381e-06	0.0521128	11	1	0.00561208	0.00657923	18.5925	0.0457541	0.261017	38.6474	1.62992	1.58226	0.11359	0.675113
362084	227624	227624_362084	Rabl6	RAB, member RAS oncogene family-like 6	Rabl6	RAB, member RAS oncogene family-like 6	0.0580996	0.0229999	0.0115342	0.0130207	0.103179	0.202597	0.044826	0.0697234	0.00552065	0.0658011	11	1	0	0.00224389	6.65437	0.757622	0.944518	0	1	1.03984	0.298414	0.84923
287278	52626	52626_287278	Cdkn2aipnl	CDKN2A interacting protein N-terminal like	Cdkn2aipnl	CDKN2A interacting protein N-terminal like	0.0721847	0.0285969	0.0115958	0.0161358	0.128234	0.203407	0.0560547	0.0820127	0.0066937	0.0690521	8	1	0	0.00327312	4.0016	0.779593	0.953585	0	1	0.411557	0.680664	0.962395
301674	225055	225055_301674	Fbxo11	F-box protein 11	Fbxo11	F-box protein 11	-0.068165	0.027016	0.0116315	-0.121115	-0.0152145	0.203759	-0.0841782	-0.0504128	0.00132915	0.0401822	11	1	0.00287636	0.0032202	14.6112	0.146892	0.482445	40.4387	1.67894	-0.263562	0.792117	0.979031
307401	225600	225600_307401	Pde6a	phosphodiesterase 6A, cGMP-specific, rod, alpha	Pde6a	phosphodiesterase 6A	-0.116078	0.0460141	0.0116469	-0.206264	-0.0258922	0.203759	-0.147618	-0.0856175	0.000814302	0.111206	10	1	0.00719346	0.0079528	16.2271	0.0622882	0.30946	50.2595	2.01043	1.1775	0.238994	0.816911
499558	211147	211147_499558	Marchf11	membrane associated ring-CH-type finger 11	Marchf11	membrane associated ring-CH-type finger 11	-0.126705	0.05026	0.0117023	-0.225213	-0.0281974	0.204456	-0.162626	-0.10187	0.00413093	0.0514634	7	1	4.31231e-06	0.00972731	6.87652	0.332417	0.698758	0.0236022	1.00024	-2.23357	0.0255113	0.418418
60575	16541	16541_60575	Napsa	napsin A aspartic peptidase	Napsa	napsin A aspartic peptidase	0.141768	0.0562868	0.0117798	0.031448	0.252088	0.205146	0.0990658	0.184769	0.00449494	0.0397356	11	1	0.00839457	0.0131612	11.7091	0.305	0.673058	28.7005	1.40253	2.41011	0.0159476	0.375663
316008	66658	66658_316008	Ccdc51	coiled-coil domain containing 51	Ccdc51	coiled-coil domain containing 51	-0.0727566	0.0288901	0.0117893	-0.12938	-0.016133	0.205146	-0.0849178	-0.0501642	0.00825509	0.0549071	11	1	0.00183053	0.00379917	13.011	0.223059	0.588749	20.5051	1.25794	-1.68169	0.0926289	0.630027
245974	66398	66398_245974	Commd5	COMM domain containing 5	Commd5	COMM domain containing 5	-0.0612378	0.0243193	0.0117999	-0.108903	-0.0135728	0.205146	-0.0639852	-0.0564385	0.00905664	0.0556882	7	1	0	0.00194051	1.74912	0.941266	0.995764	0	1	1.04346	0.296737	0.849121
298575	68943	68943_298575	Pink1	PTEN induced putative kinase 1	Pink1	PTEN induced kinase 1	0.0606031	0.0240685	0.0118044	0.0134296	0.107777	0.205146	0.049021	0.0712211	0.00488871	0.0749425	10	1	0	0.00224519	4.72846	0.857307	0.977763	0	1	-0.263176	0.792415	0.979031
65241	71787	71787_65241	Trnau1ap	tRNA selenocysteine 1 associated protein 1	Trnau1ap	tRNA selenocysteine 1 associated protein 1	0.0607997	0.0241522	0.0118239	0.0134623	0.108137	0.205214	0.0438255	0.0691732	0.00545813	0.0866924	11	1	0	0.00270281	8.96727	0.535213	0.838495	0	1	-1.02884	0.303556	0.851389
299027	26905	26905_299027	Eif2s3x	eukaryotic translation initiation factor 2, subunit 3, structural gene X-linked	Eif2s3	eukaryotic translation initiation factor 2 subunit gamma	0.0676989	0.0269161	0.0118972	0.0149442	0.120454	0.206213	0.0606929	0.0811524	0.00740991	0.0510181	8	1	8.90535e-07	0.00271347	4.51497	0.718914	0.929256	0.0142201	1.00014	1.05443	0.291686	0.847341
680445	105559	105559_680445	Mbnl2	muscleblind like splicing factor 2	Mbnl2	muscleblind-like splicing regulator 2	-0.0501803	0.019981	0.0120254	-0.0893423	-0.0110182	0.207943	-0.0586027	-0.0448375	0.00557788	0.0301245	11	1	0	0.00180142	5.08989	0.885093	0.984586	0	1	0.204295	0.838123	0.983897
363041	56872	56872_363041	Pate4	prostate and testis expressed 4	Pate4	prostate and testis expressed 4	-0.0880494	0.0350613	0.0120287	-0.156768	-0.0193306	0.207943	-0.0949949	-0.0742477	0.00803956	0.053617	7	1	0	0.00407513	4.06061	0.668474	0.905426	0	1	1.2366	0.216237	0.80836
361153	212326	212326_361153	Fam149a	family with sequence similarity 149, member A	Fam149a	family with sequence similarity 149, member A	-0.180055	0.0717298	0.0120669	-0.320643	-0.039467	0.208329	-0.229499	-0.137805	0.000516251	0.0773916	7	1	0.0194691	0.0204978	13.882	0.0309819	0.21239	57.149	2.33367	1.5766	0.114888	0.677806
246237	109135	109135_246237	Plekha5	pleckstrin homology domain containing, family A member 5	Plekha5	pleckstrin homology domain containing A5	0.0633314	0.0252348	0.0120838	0.0138722	0.112791	0.208345	0.0401591	0.0782126	0.00200811	0.140084	11	1	0.000394259	0.0025269	6.65733	0.75735	0.944518	5.42988	1.05742	-0.288967	0.772607	0.977457
25457	241070	241070_25457	Cmklr2	chemerin chemokine-like receptor 2	Cmklr2	chemerin chemokine-like receptor 2	0.163936	0.0653334	0.0120996	0.0358852	0.291987	0.208345	0.142338	0.200033	0.00730492	0.0421379	7	1	1.98984e-06	0.0148886	6.18978	0.40227	0.756512	0.0057123	1.00006	1.59027	0.111774	0.672753
286905	70101	70101_286905	Cyp4f16	cytochrome P450, family 4, subfamily f, polypeptide 16	Cyp4f5	cytochrome P450, family 4, subfamily f, polypeptide 5	0.133362	0.0531803	0.0121508	0.0291305	0.237593	0.208953	0.088812	0.174744	0.000219593	0.131728	7	1	0.00342088	0.010625	8.03434	0.235598	0.603412	17.2213	1.20804	-1.52126	0.128196	0.694631
161475	67151	67151_161475	Psmd9	proteasome (prosome, macropain) 26S subunit, non-ATPase, 9	Psmd9	proteasome 26S subunit, non-ATPase 9	0.085355	0.0340488	0.0121816	0.0186205	0.152089	0.209208	0.064113	0.10038	0.00515444	0.0956766	8	1	0	0.00461664	5.65967	0.580001	0.863933	0	1	-1.13153	0.257833	0.827395
294103	23972	23972_294103	Papss2	3'-phosphoadenosine 5'-phosphosulfate synthase 2	Papss2	3'-phosphoadenosine 5'-phosphosulfate synthase 2	0.0821976	0.032813	0.0122439	0.0178854	0.14651	0.209791	0.0649513	0.0968602	0.00714786	0.0607065	11	1	2.94691e-06	0.00459559	8.90087	0.541537	0.84069	0.0237678	1.00024	0.169164	0.865668	0.987861
25244	12039	12039_25244	Bckdha	branched chain ketoacid dehydrogenase E1, alpha polypeptide	Bckdha	branched chain keto acid dehydrogenase E1 subunit alpha	0.103831	0.0414505	0.0122475	0.0225892	0.185072	0.209791	0.079454	0.135193	0.00602174	0.0881344	8	1	2.44813e-05	0.00631019	3.94857	0.785682	0.954675	0.162793	1.00163	-0.164333	0.869469	0.988193
360916	231503	231503_360916	Tmem150c	transmembrane protein 150C	Tmem150c	transmembrane protein 150C	-0.0638714	0.025514	0.0123011	-0.113878	-0.0138649	0.210161	-0.0720466	-0.0472159	0.00758653	0.084949	11	1	0	0.00300609	5.03847	0.888593	0.985338	0	1	0.947042	0.343618	0.864929
300837	235497	235497_300837	Leo1	Leo1, Paf1/RNA polymerase II complex component	Leo1	LEO1 homolog, Paf1/RNA polymerase II complex component	-0.0763553	0.0305008	0.0123012	-0.136136	-0.0165748	0.210161	-0.0882871	-0.0456795	0.00485244	0.0470066	11	1	0.00416086	0.00432904	20.4951	0.0249027	0.187356	43.4831	1.76938	-2.26928	0.0232516	0.408729
299138	20474	20474_299138	Six4	sine oculis-related homeobox 4	Six4	SIX homeobox 4	-0.121213	0.0484287	0.0123176	-0.216131	-0.0262943	0.210168	-0.151717	-0.0882183	0.00179538	0.0525834	11	1	0.00636893	0.009853	11.4088	0.326569	0.692902	27.7272	1.38365	-2.22959	0.0257745	0.419237
313409	72685	72685_313409	Dnajc6	DnaJ heat shock protein family (Hsp40) member C6	Dnajc6	DnaJ heat shock protein family (Hsp40) member C6	-0.0580848	0.0232219	0.012374	-0.103599	-0.0125707	0.210538	-0.0710611	-0.0457654	0.00156761	0.053293	11	1	0.00204655	0.00244576	15.6714	0.109432	0.418618	37.524	1.60062	1.4293	0.152917	0.72723
309858	140740	140740_309858	Sec63	SEC63 homolog, protein translocation regulator	Sec63	SEC63 homolog, protein translocation regulator	-0.0518851	0.0207438	0.0123762	-0.0925423	-0.011228	0.210538	-0.0675109	-0.0433338	0.00359405	0.0536217	11	1	0	0.00178543	5.06546	0.886763	0.984948	0	1	0.0014902	0.998811	1
191576	106529	106529_191576	Tecr	trans-2,3-enoyl-CoA reductase	Tecr	trans-2,3-enoyl-CoA reductase	0.0693912	0.027753	0.0124083	0.0149963	0.123786	0.210538	0.0456057	0.0863255	0.00338728	0.200517	7	1	0	0.00298527	4.83606	0.565006	0.855092	0	1	-1.1494	0.250392	0.826513
311547	14239	14239_311547	Foxs1	forkhead box S1	Foxs1	forkhead box S1	0.103217	0.0412839	0.0124129	0.0223024	0.184132	0.210538	0.0854418	0.124346	0.00687822	0.0758306	8	1	0	0.00651396	4.79776	0.684627	0.912442	0	1	0.712655	0.476059	0.912812
362678	67513	67513_362678	Faap20	Fanconi anemia core complex associated protein 20	Faap20	FA core complex associated protein 20	0.0862317	0.0344938	0.0124221	0.0186251	0.153838	0.210538	0.0609997	0.0958102	0.00858578	0.118188	11	1	0	0.00490429	6.02445	0.813205	0.961864	0	1	-0.661995	0.507975	0.921071
309326	240614	240614_309326	Ranbp6	RAN binding protein 6	Ranbp6	RAN binding protein 6	-0.0574977	0.0230034	0.0124356	-0.102583	-0.012412	0.210538	-0.0646744	-0.0412841	0.00579893	0.102579	11	1	0	0.00226368	6.96587	0.728663	0.933364	0	1	0.852681	0.393836	0.890339
307206	246317	246317_307206	Neto1	neuropilin (NRP) and tolloid (TLL)-like 1	Neto1	neuropilin and tolloid like 1	-0.147493	0.0590359	0.0124771	-0.263201	-0.0317845	0.210837	-0.170278	-0.0832587	0.00295864	0.0358405	11	1	0.0260168	0.0163776	33.3966	0.000233572	0.00845013	80.0303	5.00758	-1.06064	0.288855	0.845461
309986	69085	69085_309986	Zcchc9	zinc finger, CCHC domain containing 9	Zcchc9	zinc finger CCHC-type containing 9	-0.0664315	0.0265948	0.0124927	-0.118556	-0.0143066	0.210837	-0.077417	-0.0507167	0.00764337	0.09657	11	1	0	0.00304546	5.40471	0.862557	0.97922	0	1	-0.310356	0.756291	0.972969
499474	14628	14628_499474	Ostm1	osteopetrosis associated transmembrane protein 1	Ostm1	osteoclastogenesis associated transmembrane protein 1	-0.0439123	0.0175814	0.0125014	-0.0783712	-0.00945351	0.210837	-0.055536	-0.0324936	0.00264216	0.0784899	11	1	0.000234383	0.00142301	9.73531	0.464014	0.798051	6.84528	1.07348	-0.981351	0.32642	0.860136
290669	234366	234366_290669	Gatad2a	GATA zinc finger domain containing 2A	Gatad2a	GATA zinc finger domain containing 2A	0.0787839	0.0315505	0.0125222	0.0169461	0.140622	0.210917	0.0721831	0.0897377	0.00855564	0.0287065	11	1	0	0.00436959	2.60473	0.98926	1	0	1	-0.121818	0.903043	0.992025
310811	114301	114301_310811	Palmd	palmdelphin	Palmd	palmdelphin	-0.0945842	0.0378889	0.0125478	-0.168845	-0.0203232	0.211076	-0.107519	-0.0738525	0.00574255	0.0705403	11	1	0	0.00608661	8.89616	0.541986	0.840824	0	1	1.26981	0.204152	0.795128
362636	170707	170707_362636	Usp48	ubiquitin specific peptidase 48	Usp48	ubiquitin specific peptidase 48	0.0393998	0.0157906	0.0125905	0.00845084	0.0703487	0.211524	0.032933	0.0499402	0.00213186	0.0649506	11	1	0	0.00101412	10.8853	0.366521	0.726892	0	1	-0.257288	0.796956	0.979175
54282	18599	18599_54282	Padi1	peptidyl arginine deiminase, type I	Padi1	peptidyl arginine deiminase 1	0.106356	0.0426402	0.0126219	0.0227825	0.189929	0.211781	0.0838156	0.113422	0.00909472	0.179801	7	1	0	0.00581134	1.84287	0.933567	0.994668	0	1	-0.741892	0.458153	0.907659
117054	23833	23833_117054	Cd52	CD52 antigen	Cd52	CD52 molecule	-0.0941332	0.0377837	0.012725	-0.168188	-0.0200786	0.213238	-0.112805	-0.0785957	0.00807586	0.123428	11	1	7.39717e-07	0.00490339	9.56378	0.47956	0.806896	0.00349696	1.00003	0.546343	0.58483	0.945368
296849	236900	236900_296849	Pdk3	pyruvate dehydrogenase kinase, isoenzyme 3	Pdk3	pyruvate dehydrogenase kinase 3	-0.0650218	0.0261322	0.0128397	-0.11624	-0.0138036	0.214885	-0.0747059	-0.0500489	0.0045748	0.046545	11	1	0.00327642	0.00322668	18.3842	0.0488181	0.270498	46.3243	1.86304	-0.555058	0.578855	0.94477
286954	71773	71773_286954	Ugt2b1	UDP glucuronosyltransferase 2 family, polypeptide B1	Ugt2b1	UDP glucuronosyltransferase 2 family, polypeptide B1	0.140027	0.0563129	0.0128975	0.0296557	0.250398	0.215577	0.100266	0.175383	0.0018358	0.131038	7	1	0.00939866	0.0106621	14.2691	0.0267703	0.195902	58.5342	2.41163	-0.614144	0.53912	0.930297
362837	75406	75406_362837	Ndufs7	NADH:ubiquinone oxidoreductase core subunit S7	Ndufs7	NADH:ubiquinone oxidoreductase core subunit S7	0.0654631	0.0263365	0.0129318	0.0138445	0.117082	0.215876	0.049761	0.0781695	0.00242422	0.0517818	11	1	0.00276962	0.00324771	16.781	0.0793534	0.354148	38.0775	1.61492	-2.51885	0.0117737	0.340709
366698	72113	72113_366698	Adck1	aarF domain containing kinase 1	Adck1	aarF domain containing kinase 1	0.0617222	0.0248406	0.0129649	0.0130355	0.110409	0.216154	0.0476076	0.076269	0.00490616	0.0639904	11	1	1.10807e-07	0.00264339	12.2778	0.266895	0.636468	0.00155747	1.00002	1.59002	0.11183	0.672773
300177	266632	266632_300177	Irak4	interleukin-1 receptor-associated kinase 4	Irak4	interleukin-1 receptor-associated kinase 4	-0.0895069	0.0360473	0.0130267	-0.160158	-0.0188554	0.216908	-0.101629	-0.0556767	0.00882441	0.213449	10	1	3.16309e-06	0.00507978	6.74824	0.663313	0.903961	0.0217175	1.00022	-0.113938	0.909287	0.992799
311026	109241	109241_311026	Mbd5	methyl-CpG binding domain protein 5	Mbd5	methyl-CpG binding domain protein 5	-0.104956	0.0422771	0.0130437	-0.187818	-0.0220945	0.216915	-0.123072	-0.0664434	0.00440861	0.042424	10	1	0.0124647	0.00822144	37.2658	2.35938e-05	0.00157946	77.7706	4.49854	-0.0565584	0.954897	0.995906
287745	72469	72469_287745	Plcd3	phospholipase C, delta 3	Plcd3	phospholipase C, delta 3	0.0818417	0.0329801	0.0130814	0.0172019	0.146482	0.217168	0.065046	0.0978294	0.00322038	0.0518964	11	1	0.00318755	0.00497805	13.9799	0.173912	0.520985	27.9317	1.38757	0.610437	0.541573	0.93101
171400	68801	68801_171400	Elovl5	ELOVL fatty acid elongase 5	Elovl5	ELOVL fatty acid elongase 5	0.0600338	0.0241949	0.013092	0.0126126	0.107455	0.217168	0.0448855	0.0690522	0.00635913	0.0803258	11	1	1.02895e-06	0.00260364	9.2853	0.505259	0.821398	0.0154743	1.00015	-1.37319	0.169692	0.75246
25547	20451	20451_25547	St8sia3	ST8 alpha-N-acetyl-neuraminide alpha-2,8-sialyltransferase 3	St8sia3	ST8 alpha-N-acetyl-neuraminide alpha-2,8-sialyltransferase 3	-0.0702021	0.0283014	0.0131191	-0.125672	-0.0147325	0.217343	-0.0856718	-0.0536072	0.00068255	0.0479311	11	1	0.00186136	0.00357296	13.5464	0.194702	0.550817	22.1202	1.28403	0.732169	0.464066	0.909485
24577	17869	17869_24577	Myc	myelocytomatosis oncogene	Myc	MYC proto-oncogene, bHLH transcription factor	0.112777	0.045488	0.0131649	0.0236226	0.201932	0.217473	0.0787672	0.14709	0.00278705	0.0815606	11	1	0.00253833	0.00895266	9.69324	0.467806	0.800376	11.1831	1.12591	1.56822	0.116829	0.683727
297738	70358	70358_297738	Steap1	six transmembrane epithelial antigen of the prostate 1	Steap1	STEAP family member 1	0.123622	0.0498655	0.0131712	0.0258872	0.221356	0.217473	0.0937296	0.145205	0.00515098	0.218862	7	1	0	0.00875535	3.17328	0.786805	0.955187	0	1	-0.641547	0.521167	0.925204
310775	321000	321000_310775	Lrif1	ligand dependent nuclear receptor interacting factor 1	Lrif1	ligand dependent nuclear receptor interacting factor 1	-0.0686602	0.0277019	0.0131924	-0.122955	-0.0143654	0.217473	-0.0779789	-0.0563786	0.00938276	0.0490479	11	1	0	0.00277624	9.35589	0.498694	0.816683	0	1	-0.95833	0.337896	0.863349
316640	66615	66615_316640	Atg4b	autophagy related 4B, cysteine peptidase	Atg4b	autophagy related 4B, cysteine peptidase	0.0422252	0.017039	0.0132064	0.00882943	0.0756209	0.217473	0.0352673	0.0491401	0.00785122	0.0593131	11	1	0	0.00125341	4.04961	0.945081	0.995764	0	1	-0.355296	0.722368	0.970269
361501	67441	67441_361501	Isoc2b	isochorismatase domain containing 2b	Isoc2b	isochorismatase domain containing 2b	0.0801539	0.0323454	0.0132098	0.0167581	0.14355	0.217473	0.0573883	0.0903119	0.00715239	0.112165	11	1	0	0.00459957	8.0038	0.628466	0.889164	0	1	-1.48885	0.136527	0.707215
301062	208194	208194_301062	Exog	exo/endonuclease G	Exog	exo/endonuclease G	0.0669028	0.0270128	0.0132601	0.0139587	0.119847	0.217865	0.0538935	0.0802278	0.00520706	0.0555507	11	1	0	0.00343952	8.17143	0.612096	0.881109	0	1	0.804709	0.420988	0.900302
115769	21873	21873_115769	Tjp2	tight junction protein 2	Tjp2	tight junction protein 2	0.0690103	0.0278658	0.0132669	0.0143944	0.123626	0.217865	0.0600026	0.0788354	0.00688754	0.046403	11	1	7.82145e-06	0.00356539	6.25054	0.793793	0.956557	0.0896445	1.0009	0.935433	0.349565	0.868678
276720	211480	211480_276720	Kcnj14	potassium inwardly-rectifying channel, subfamily J, member 14	Kcnj14	potassium inwardly-rectifying channel, subfamily J, member 14	0.0938564	0.0379291	0.0133414	0.0195168	0.168196	0.218641	0.0631895	0.104546	0.00477241	0.112575	11	1	0.00195524	0.00638572	10.8576	0.368716	0.728751	12.459	1.14232	-1.76846	0.0769843	0.595816
361517	22323	22323_361517	Vasp	vasodilator-stimulated phosphoprotein	Vasp	vasodilator-stimulated phosphoprotein	0.0841953	0.0340308	0.0133576	0.0174961	0.150895	0.218641	0.0703244	0.105475	0.00315762	0.0472666	11	1	0	0.00532964	9.40818	0.493853	0.81438	0	1	0.821384	0.411427	0.898077
294429	19386	19386_294429	Ranbp2	RAN binding protein 2	Ranbp2	RAN binding protein 2	-0.049676	0.0200808	0.0133682	-0.0890336	-0.0103184	0.218641	-0.0620394	-0.0413463	0.00658818	0.0601715	11	1	0	0.00150795	9.40792	0.493877	0.81438	0	1	-0.182807	0.854949	0.986652
24504	16322	16322_24504	Inha	inhibin alpha	Inha	inhibin subunit alpha	-0.0932513	0.0377006	0.0133808	-0.167143	-0.0193595	0.218641	-0.138485	-0.0825308	0.00443789	0.0322637	11	1	0.000133873	0.00550766	8.95448	0.536429	0.839311	0.722685	1.00728	-1.15779	0.246952	0.822191
64625	12122	12122_64625	Bid	BH3 interacting domain death agonist	Bid	BH3 interacting domain death agonist	0.0967854	0.0391397	0.0134051	0.0200731	0.173498	0.218767	0.0681327	0.12159	0.00608092	0.115303	11	1	0.000168145	0.00660133	6.50971	0.770778	0.94952	0.952696	1.00962	-0.0720413	0.942569	0.994561
304929	14067	14067_304929	F5	coagulation factor V	F5	coagulation factor V	-0.185291	0.0749662	0.0134487	-0.332222	-0.0383599	0.219036	-0.268363	-0.15865	6.268e-05	0.0459764	8	1	0.0171027	0.0224239	11.6318	0.113335	0.425123	42.1333	1.72811	-1.04431	0.296341	0.849109
25239	11815	11815_25239	Apod	apolipoprotein D	Apod	apolipoprotein D	0.194648	0.0787571	0.013455	0.0402866	0.349009	0.219036	0.133393	0.220638	0.00841358	0.0445803	11	1	0.0410577	0.0290928	41.5718	8.9348e-06	0.000737318	69.4913	3.27775	-1.16257	0.245004	0.819998
314423	58208	58208_314423	Bcl11b	B cell leukemia/lymphoma 11B	Bcl11b	BCL11 transcription factor B	0.13492	0.0546069	0.0134831	0.0278923	0.241947	0.219222	0.100874	0.152315	0.00735695	0.04374	11	1	0.0126708	0.0136262	16.3874	0.0890664	0.375648	43.4093	1.76708	-1.49254	0.135557	0.705246
308571	272381	272381_308571	Lrrc4b	leucine rich repeat containing 4B	Lrrc4b	leucine rich repeat containing 4B	0.0650105	0.0263234	0.0135232	0.0134176	0.116603	0.219601	0.0507231	0.0830912	0.00217951	0.0517185	11	1	0.000719778	0.00275526	19.3569	0.0359565	0.229691	9.45127	1.10438	-1.84751	0.0646738	0.567924
290833	69742	69742_290833	Tm2d2	TM2 domain containing 2	Tm2d2	TM2 domain containing 2	-0.0456993	0.0185116	0.013561	-0.0819814	-0.00941725	0.219944	-0.0540658	-0.0351648	0.0037954	0.0485657	11	1	0.000511275	0.00153086	12.9007	0.229274	0.595469	13.7427	1.15932	-1.84928	0.064418	0.567924
305434	76071	76071_305434	Jakmip1	janus kinase and microtubule interacting protein 1	Jakmip1	janus kinase and microtubule interacting protein 1	0.0469446	0.0190229	0.0135949	0.00966039	0.0842288	0.22022	0.0350566	0.0544789	0.00767589	0.105262	11	1	0	0.00140294	9.2769	0.506042	0.822263	0	1	-2.39238	0.0167397	0.378424
24197	76768	76768_24197	Alpi	alkaline phosphatase, intestinal	Alpi	alkaline phosphatase, intestinal	0.0964068	0.039099	0.0136742	0.0197742	0.173039	0.220773	0.0562504	0.124379	0.000786206	0.356156	7	1	0.00118144	0.00533843	7.1489	0.307296	0.675063	10.3965	1.11603	-1.29908	0.193918	0.78458
301173	224860	224860_301173	Plcl2	phospholipase C-like 2	Plcl2	phospholipase C-like 2	-0.0646828	0.0262373	0.0136898	-0.116107	-0.0132587	0.220773	-0.078378	-0.0512695	0.00183085	0.0467942	11	1	0.00200398	0.00321296	13.1751	0.214047	0.578001	27.3382	1.37624	0.0759566	0.939454	0.994561
690516	75788	75788_690516	Smurf1	SMAD specific E3 ubiquitin protein ligase 1	Smurf1	SMAD specific E3 ubiquitin protein ligase 1	-0.0660271	0.0267913	0.0137204	-0.118537	-0.0135172	0.220773	-0.0867252	-0.0433732	0.00127612	0.109873	11	1	0.000967192	0.00286997	15.117	0.127856	0.449758	12.5396	1.14337	-0.292187	0.770144	0.977041
301085	17281	17281_301085	Fyco1	FYVE and coiled-coil domain containing 1	Fyco1	FYVE and coiled-coil domain autophagy adaptor 1	0.0622958	0.0252784	0.0137248	0.012751	0.111841	0.220773	0.0470858	0.0719763	0.00968427	0.0716324	11	1	0.000530877	0.00284184	10.9707	0.359802	0.721639	7.47093	1.08074	-0.560291	0.575281	0.943975
100359714	70998	70998_100359714	Phf6	PHD finger protein 6	Phf6	PHD finger protein 6	-0.0497256	0.0201791	0.0137316	-0.089276	-0.0101752	0.220773	-0.0582038	-0.0374403	0.0104949	0.0987561	10	1	0	0.00159047	3.37011	0.947799	0.995764	0	1	0.0253805	0.979751	0.997804
362004	14547	14547_362004	Gdap2	ganglioside-induced differentiation-associated-protein 2	Gdap2	ganglioside-induced differentiation-associated-protein 2	-0.056319	0.0228566	0.0137389	-0.101117	-0.0115209	0.220773	-0.0674022	-0.0394255	0.00643921	0.107422	8	1	0.000119762	0.00212142	6.33569	0.501144	0.818929	2.81235	1.02894	0.558044	0.576814	0.944371
311622	58231	58231_311622	Stk4	serine/threonine kinase 4	Stk4	serine/threonine kinase 4	-0.0614096	0.0249246	0.0137468	-0.110261	-0.0125583	0.220773	-0.0723155	-0.0494652	0.00677498	0.0593222	11	1	0	0.00254238	7.04052	0.721614	0.930369	0	1	0.5297	0.59632	0.94821
298655	100198	100198_298655	H6pd	hexose-6-phosphate dehydrogenase (glucose 1-dehydrogenase)	H6pd	hexose-6-phosphate dehydrogenase (glucose 1-dehydrogenase)	0.0731038	0.0296905	0.013809	0.0149115	0.131296	0.2215	0.0496112	0.0903706	0.0055216	0.123626	11	1	2.30232e-09	0.00341345	9.46183	0.488905	0.810579	2.17699e-05	1	-0.133569	0.893743	0.990882
78974	20473	20473_78974	Six3	sine oculis-related homeobox 3	Six3	SIX homeobox 3	0.103766	0.042158	0.0138411	0.0211379	0.186394	0.221523	0.0980248	0.110058	0.0103343	0.108337	7	1	0	0.00573681	2.73139	0.841725	0.973836	0	1	0.0411338	0.967189	0.99769
309170	17826	17826_309170	Fam89b	family with sequence similarity 89, member B	Fam89b	family with sequence similarity 89, member B	0.0555059	0.0225516	0.0138441	0.0113055	0.0997062	0.221523	0.0477957	0.0697044	0.00405255	0.0496038	11	1	0	0.0023597	5.98983	0.816117	0.963364	0	1	0.162154	0.871185	0.988193
681989	104799	104799_681989	Vipas39	VPS33B interacting protein, apical-basolateral polarity regulator, spe-39 homolog	Vipas39	VPS33B interacting protein, apical-basolateral polarity regulator, spe-39 homolog	0.0391504	0.0159102	0.0138659	0.00796708	0.0703337	0.221585	0.0275499	0.0464013	0.00813737	0.110504	11	1	0	0.00103731	9.08252	0.52429	0.83223	0	1	-1.67174	0.0945749	0.632798
300955	17973	17973_300955	Nck1	non-catalytic region of tyrosine kinase adaptor protein 1	Nck1	NCK adaptor protein 1	-0.0598975	0.0243459	0.0138834	-0.107615	-0.0121803	0.221585	-0.0672692	-0.0432731	0.00993551	0.0968198	11	1	4.81558e-06	0.00264312	7.67636	0.660416	0.90263	0.071718	1.00072	0.613112	0.539803	0.930297
64043	14537	14537_64043	Gcnt1	glucosaminyl (N-acetyl) transferase 1, core 2	Gcnt1	glucosaminyl (N-acetyl) transferase 1	0.101329	0.0411927	0.0138987	0.0205925	0.182065	0.221585	0.0799904	0.114784	0.00598539	0.0868587	11	1	1.28789e-07	0.00716693	15.9722	0.10043	0.39992	0.000645942	1.00001	-0.0261363	0.979149	0.997804
311598	71878	71878_311598	Fam83d	family with sequence similarity 83, member D	Fam83d	family with sequence similarity 83, member D	0.108224	0.0440103	0.0139299	0.0219657	0.194483	0.221619	0.0782995	0.122208	0.00692514	0.134222	11	1	0	0.00781986	3.78842	0.956387	0.996328	0	1	-1.12826	0.259209	0.828521
84475	12766	12766_84475	Cxcr3	C-X-C motif chemokine receptor 3	Cxcr3	C-X-C motif chemokine receptor 3	0.114939	0.0467436	0.0139356	0.023323	0.206554	0.221619	0.068431	0.128791	0.00769963	0.370095	7	1	0	0.00738851	4.90037	0.556653	0.849185	0	1	-1.50307	0.13282	0.701017
29555	22355	22355_29555	Vipr2	vasoactive intestinal peptide receptor 2	Vipr2	vasoactive intestinal peptide receptor 2	0.122456	0.0498176	0.0139678	0.0248155	0.220097	0.221619	0.110063	0.156505	0.0106096	0.0624071	11	1	0	0.00885082	3.62192	0.962796	0.997209	0	1	0.377645	0.705694	0.967742
25022	14183	14183_25022	Fgfr2	fibroblast growth factor receptor 2	Fgfr2	fibroblast growth factor receptor 2	0.0672538	0.0273603	0.0139684	0.0136285	0.120879	0.221619	0.057231	0.0905344	0.00297557	0.051915	11	1	0	0.00308182	6.7417	0.749585	0.941955	0	1	0.679014	0.497129	0.91799
310743	99543	99543_310743	Olfml3	olfactomedin-like 3	Olfml3	olfactomedin-like 3	0.0809687	0.0329551	0.0140128	0.0163778	0.14556	0.222055	0.069616	0.101183	0.00337042	0.0485951	11	1	2.64838e-06	0.00500197	14.1963	0.164226	0.50809	0.0217562	1.00022	2.20957	0.0271348	0.422669
316842	210029	210029_316842	Metrnl	meteorin, glial cell differentiation regulator-like	Metrnl	meteorin-like, glial cell differentiation regulator	0.120454	0.0490517	0.0140627	0.0243146	0.216594	0.222335	0.0919756	0.153989	0.000894517	0.0618182	11	1	0.0102066	0.0105217	16.0284	0.0988225	0.397136	44.9517	1.81659	-0.625384	0.531719	0.928494
29440	23985	23985_29440	Slc26a4	solute carrier family 26, member 4	Slc26a4	solute carrier family 26 member 4	0.0875281	0.035644	0.0140643	0.0176671	0.157389	0.222335	0.0696184	0.109616	0.00515522	0.0811216	11	1	7.44336e-06	0.00509093	10.0379	0.437173	0.781491	0.049556	1.0005	-0.0508985	0.959406	0.996561
171501	73469	73469_171501	Rnf38	ring finger protein 38	Rnf38	ring finger protein 38	-0.0508103	0.0207068	0.0141358	-0.0913949	-0.0102257	0.22296	-0.0718513	-0.0439545	0.00219943	0.0835781	11	1	0.000116034	0.00155056	5.41355	0.861898	0.97922	2.1984	1.02248	-0.864999	0.38704	0.888298
367171	17758	17758_367171	Map4	microtubule-associated protein 4	Map4	microtubule-associated protein 4	0.0550855	0.0224517	0.014147	0.0110809	0.0990901	0.22296	0.0457565	0.0672326	0.00504776	0.0555571	11	1	0	0.00228362	5.86209	0.826714	0.968478	0	1	0.141358	0.887587	0.990882
65038	16332	16332_65038	Inppl1	inositol polyphosphate phosphatase-like 1	Inppl1	inositol polyphosphate phosphatase-like 1	0.0562781	0.0229397	0.0141548	0.0113172	0.101239	0.22296	0.0496636	0.0685999	0.00572107	0.0450363	11	1	0	0.00235757	3.59566	0.96375	0.997504	0	1	-0.0568975	0.954627	0.995906
78976	114229	114229_78976	Kiss1r	KISS1 receptor	Kiss1r	KISS1 receptor	0.110446	0.0450408	0.0142008	0.0221681	0.198725	0.223416	0.0858807	0.13205	0.00637059	0.15577	8	1	1.12485e-07	0.00751906	5.08393	0.649721	0.898602	0.000578982	1.00001	0.221989	0.824323	0.982147
100360982	19698	19698_100360982	Relb	avian reticuloendotheliosis viral (v-rel) oncogene related B	Relb	RELB proto-oncogene, NF-kB subunit	0.0851327	0.0347449	0.0142768	0.017034	0.153231	0.224342	0.0668218	0.101268	0.00438788	0.0675728	10	1	0.000680056	0.0054787	10.2841	0.327981	0.693995	5.59664	1.05928	-0.697189	0.485684	0.914299
295264	56772	56772_295264	Mllt11	myeloid/lymphoid or mixed-lineage leukemia; translocated to, 11	Mllt11	MLLT11, transcription factor 7 cofactor	-0.0555139	0.0226717	0.0143411	-0.0999495	-0.0110783	0.225083	-0.0693271	-0.0390446	0.00116815	0.054774	11	1	0.00156057	0.00236154	12.0772	0.279921	0.65006	28.9816	1.40809	0.201569	0.840253	0.984284
361363	234582	234582_361363	Ccdc102a	coiled-coil domain containing 102A	Ccdc102a	coiled-coil domain containing 102A	0.0931932	0.0380704	0.0143683	0.0185767	0.16781	0.225137	0.0767779	0.105537	0.00921235	0.0708616	11	1	2.84915e-06	0.00562222	8.53991	0.576251	0.861979	0.0154977	1.00016	-0.572197	0.567189	0.940983
307102	320816	320816_307102	Ankrd16	ankyrin repeat domain 16	Ankrd16	ankyrin repeat domain 16	0.106619	0.0435634	0.014387	0.0212366	0.192002	0.225137	0.0769939	0.125011	0.00569852	0.138999	8	1	0	0.0070534	5.80412	0.562798	0.853598	0	1	0.0311765	0.975129	0.99769
361736	225929	225929_361736	Patl1	protein associated with topoisomerase II homolog 1 (yeast)	Patl1	PAT1 homolog 1, processing body mRNA decay factor	-0.0550317	0.0224966	0.014436	-0.0991242	-0.0109392	0.225137	-0.0625617	-0.0473839	0.0101722	0.0487369	11	1	0	0.00214267	5.14158	0.881522	0.984302	0	1	-0.727556	0.466885	0.910755
683007	338366	338366_683007	Mia3	MIA SH3 domain ER export factor 3	Mia3	MIA SH3 domain ER export factor 3	-0.0482635	0.0197299	0.0144365	-0.0869334	-0.00959366	0.225137	-0.0603511	-0.0410229	0.00541756	0.0540984	10	1	1.51927e-06	0.00161623	8.34042	0.500238	0.817896	0.0373174	1.00037	1.38638	0.165631	0.74568
301010	171429	171429_301010	Slc26a6	solute carrier family 26, member 6	Slc26a6	solute carrier family 26 member 6	0.0845271	0.0345579	0.014447	0.0167948	0.152259	0.225137	0.0616429	0.106573	0.000351434	0.0630812	11	1	0.00286485	0.0053974	20.488	0.0249606	0.187516	22.6208	1.29234	0.185259	0.853026	0.986652
245956	235281	235281_245956	Scn3b	sodium channel, voltage-gated, type III, beta	Scn3b	sodium voltage-gated channel beta subunit 3	-0.0575917	0.0235458	0.0144475	-0.103741	-0.0114427	0.225137	-0.0732328	-0.0449812	0.00388983	0.0827286	11	1	0	0.0024108	7.87639	0.640909	0.895048	0	1	-0.116018	0.907638	0.992799
309911	76563	76563_309911	Qrsl1	glutaminyl-tRNA synthase (glutamine-hydrolyzing)-like 1	Qrsl1	glutaminyl-tRNA amidotransferase subunit QRSL1	0.0526432	0.0215417	0.0145345	0.0104221	0.0948642	0.225954	0.0388583	0.0579895	0.0107503	0.0913256	11	1	1.77264e-06	0.0017723	9.29337	0.504507	0.821398	0.0315165	1.00032	-1.06643	0.286229	0.845174
315091	74281	74281_315091	Spatc1	spermatogenesis and centriole associated 1	Spatc1	spermatogenesis and centriole associated 1	-0.0745944	0.030529	0.0145498	-0.13443	-0.0147587	0.225954	-0.095949	-0.0515849	0.00647884	0.143833	7	1	0	0.00307117	6.65871	0.353565	0.717132	0	1	-1.78177	0.0747873	0.590206
291129	22360	22360_291129	Nrsn1	neurensin 1	Nrsn1	neurensin 1	-0.0715246	0.0292823	0.0145823	-0.128917	-0.0141324	0.225954	-0.0847327	-0.0451325	0.00966047	0.0378971	10	1	0.00333511	0.0037461	15.6701	0.0740978	0.340539	42.9186	1.75188	-0.840507	0.400624	0.893908
361640	26939	26939_361640	Polr3e	polymerase (RNA) III (DNA directed) polypeptide E	Polr3e	RNA polymerase III subunit E	0.0447528	0.0183225	0.0145858	0.00884132	0.0806643	0.225954	0.0288162	0.052908	0.00860172	0.158531	11	1	0	0.0013876	5.82572	0.829686	0.969466	0	1	-0.399305	0.689669	0.964433
362495	68493	68493_362495	Ndufaf4	NADH:ubiquinone oxidoreductase complex assembly factor 4	Ndufaf4	NADH:ubiquinone oxidoreductase complex assembly factor 4	-0.0619237	0.0253563	0.0146005	-0.111621	-0.0122262	0.225954	-0.072969	-0.0391397	0.00642191	0.116071	11	1	0.000921378	0.00278182	10.2968	0.414855	0.765132	13.2399	1.1526	1.14945	0.250371	0.826513
292907	20174	20174_292907	Ruvbl2	RuvB-like AAA ATPase 2	Ruvbl2	RuvB-like AAA ATPase 2	0.0710881	0.0291104	0.0146054	0.0140328	0.128143	0.225954	0.0527926	0.080565	0.00691756	0.0485504	11	1	0.00495216	0.00401566	23.9314	0.0077847	0.0926306	56.9899	2.32503	0.232888	0.815848	0.981069
79250	11429	11429_79250	Aco2	aconitase 2, mitochondrial	Aco2	aconitase 2	0.0360953	0.0147832	0.0146204	0.0071208	0.0650698	0.225954	0.0324932	0.0388084	0.015557	0.0331653	11	1	0	0.000969918	1.85219	0.997353	1	0	1	0.887421	0.374852	0.88114
362841	70427	70427_362841	Mier2	MIER family member 2	Mier2	MIER family member 2	0.0708453	0.0290213	0.0146407	0.0139646	0.127726	0.226001	0.0570678	0.0906516	0.00420253	0.0750405	11	1	0.000141925	0.00352639	7.00598	0.72488	0.932143	1.46374	1.01485	1.11633	0.264283	0.831667
500118	231946	231946_500118	Fam221a	family with sequence similarity 221, member A	Fam221a	family with sequence similarity 221, member A	-0.169763	0.0695744	0.0146864	-0.306126	-0.0333997	0.226233	-0.223313	-0.145386	4.16336e-05	0.0498392	11	1	0.026765	0.0224841	22.1781	0.0142225	0.134934	54.9496	2.21974	0.114575	0.908782	0.992799
25471	16509	16509_25471	Kcne1	potassium voltage-gated channel, Isk-related subfamily, member 1	Kcne1	potassium voltage-gated channel subfamily E regulatory subunit 1	-0.0902776	0.0370001	0.0146902	-0.162797	-0.0177587	0.226233	-0.0994801	-0.0651136	0.0130128	0.157551	7	1	0	0.00452959	2.1229	0.908055	0.987327	0	1	0.227165	0.820296	0.981664
498682	238692	238692_498682	Zfp874a	zinc finger protein 874a	Zfp874b	zinc finger protein 874b	-0.0799966	0.0328007	0.0147333	-0.144285	-0.0157084	0.226247	-0.0936063	-0.0607099	0.00660402	0.0990186	7	1	0	0.00423362	3.74306	0.711401	0.9254	0	1	0.578719	0.562779	0.939472
155173	20318	20318_155173	Sdf4	stromal cell derived factor 4	Sdf4	stromal cell derived factor 4	0.0456326	0.0187166	0.0147657	0.00894862	0.0823165	0.226247	0.0389202	0.05075	0.0103107	0.051723	11	1	0	0.00152805	3.44696	0.968869	0.999503	0	1	-0.182786	0.854966	0.986652
367944	22773	22773_367944	Zic3	zinc finger protein of the cerebellum 3	Zic3	Zic family member 3	0.136108	0.0558268	0.014767	0.0266897	0.245527	0.226247	0.104034	0.168551	0.00830044	0.100523	8	1	1.32928e-06	0.0118683	5.65476	0.580589	0.864039	0.00418088	1.00004	-0.591676	0.554067	0.936928
309255	233315	233315_309255	Mtmr10	myotubularin related protein 10	Mtmr10	myotubularin related protein 10	0.0744163	0.0305249	0.0147734	0.0145886	0.134244	0.226247	0.0650517	0.0896245	0.00516445	0.043283	11	1	2.8626e-06	0.0042545	9.98963	0.441404	0.78361	0.0273437	1.00027	1.66226	0.0964608	0.639546
315882	22774	22774_315882	Zic4	zinc finger protein of the cerebellum 4	Zic4	Zic family member 4	0.10257	0.0420753	0.0147784	0.0201036	0.185036	0.226247	0.0899562	0.124827	0.00427658	0.0471154	11	1	2.22291e-06	0.00718358	10.227	0.420811	0.769542	0.0104695	1.0001	1.36162	0.173317	0.756516
500985	12402	12402_500985	Cbl	Casitas B-lineage lymphoma	Cbl	Cbl proto-oncogene	-0.0588335	0.0241392	0.0147989	-0.106145	-0.0115216	0.226247	-0.0692707	-0.0482391	0.00489667	0.0801219	10	1	0	0.00232015	7.18677	0.617681	0.883148	0	1	1.25353	0.210012	0.802357
296618	71820	71820_296618	Dync2i2	dynein 2 intermediate chain 2	Dync2i2	dynein 2 intermediate chain 2	-0.0773503	0.0317407	0.0148118	-0.139561	-0.0151398	0.226247	-0.109016	-0.0584846	0.00472779	0.130382	7	1	8.53846e-07	0.0034643	3.89359	0.691074	0.91601	0.010516	1.00011	0.361273	0.717895	0.970112
24699	19264	19264_24699	Ptprc	protein tyrosine phosphatase receptor type C	Ptprc	protein tyrosine phosphatase, receptor type, C	0.104093	0.0427437	0.0148802	0.0203168	0.187869	0.226814	0.0793001	0.136699	0.00434484	0.0910953	11	1	0	0.00721278	5.8117	0.830827	0.969877	0	1	-0.438856	0.660766	0.958001
25478	17158	17158_25478	Man2a1	mannosidase 2, alpha 1	Man2a1	mannosidase, alpha, class 2A, member 1	-0.0562934	0.0231198	0.0148979	-0.101607	-0.0109793	0.226814	-0.065559	-0.0485826	0.0130735	0.0398399	11	1	0	0.00210471	5.26912	0.87249	0.981645	0	1	0.248848	0.803478	0.980143
338458	380698	380698_338458	Obscn	obscurin, cytoskeletal calmodulin and titin-interacting RhoGEF	Obscn	obscurin, cytoskeletal calmodulin and titin-interacting RhoGEF	0.121625	0.0499532	0.0149008	0.0237186	0.219531	0.226814	0.0953759	0.142271	0.00699619	0.0676429	10	1	3.07868e-07	0.0101952	11.2532	0.25875	0.629314	0.00115007	1.00001	-1.55231	0.120588	0.686205
85424	13709	13709_85424	Elf1	E74 like ETS transcription factor 1	Elf1	E74 like ETS transcription factor 1	0.0769288	0.0316267	0.014999	0.0149417	0.138916	0.22801	0.0693136	0.089576	0.00690463	0.0431635	11	1	0	0.00430143	5.14012	0.881623	0.984302	0	1	0.0870581	0.930625	0.993334
689613	194126	194126_689613	Mtmr11	myotubularin related protein 11	Mtmr11	myotubularin related protein 11	0.10425	0.0428654	0.0150141	0.0202356	0.188265	0.22801	0.0883732	0.130505	0.000402827	0.0525887	11	1	0.00606151	0.00869922	14.4447	0.153655	0.493903	31.0839	1.45104	0.819827	0.412315	0.899106
304201	213027	213027_304201	Evi5l	ecotropic viral integration site 5 like	Evi5l	ecotropic viral integration site 5-like	0.0484277	0.0199234	0.0150698	0.00937861	0.0874769	0.228591	0.0377894	0.0544046	0.00851059	0.0776299	10	1	0	0.00176905	5.26321	0.810787	0.961353	0	1	-0.387208	0.698602	0.96709
287379	20425	20425_287379	Shmt1	serine hydroxymethyltransferase 1 (soluble)	Shmt1	serine hydroxymethyltransferase 1	0.0888182	0.0366551	0.0153896	0.0169755	0.160661	0.232924	0.062	0.112844	0.00185625	0.114986	11	1	0.00120992	0.00564882	9.65878	0.470922	0.801547	8.08713	1.08799	0.247776	0.804308	0.980143
29448	19349	19349_29448	Rab7	RAB7, member RAS oncogene family	Rab7a	RAB7A, member RAS oncogene family	0.0510778	0.0210807	0.0153942	0.00976047	0.0923952	0.232924	0.03932	0.0591996	0.00911736	0.0987623	8	1	0	0.00175281	3.21672	0.864256	0.97922	0	1	-0.452749	0.65073	0.958001
317296	53332	53332_317296	Mtmr1	myotubularin related protein 1	Mtmr1	myotubularin related protein 1	-0.0639082	0.0263819	0.0154173	-0.115616	-0.0122006	0.232924	-0.0749183	-0.0392501	0.00378493	0.18188	11	1	0.000304268	0.00260994	7.81217	0.647178	0.898102	3.68626	1.03827	1.86303	0.0624578	0.564012
81925	74596	74596_81925	Cds1	CDP-diacylglycerol synthase 1	Cds1	CDP-diacylglycerol synthase 1	-0.0489154	0.0201962	0.015435	-0.0884993	-0.00933155	0.232924	-0.0586731	-0.041548	0.00433804	0.0531323	10	1	1.68835e-06	0.00184294	10.1079	0.341824	0.706959	0.0408539	1.00041	2.49115	0.0127332	0.352279
689174	241311	241311_689174	Zbtb34	zinc finger and BTB domain containing 34	Zbtb34	zinc finger and BTB domain containing 34	-0.0815831	0.0336871	0.0154442	-0.147609	-0.0155576	0.232924	-0.0997202	-0.057403	0.0027383	0.0561086	10	1	0.00246112	0.00489302	11.0543	0.272004	0.641255	22.576	1.29159	-0.480608	0.630795	0.954556
288516	27979	27979_288516	Eif3b	eukaryotic translation initiation factor 3, subunit B	Eif3b	eukaryotic translation initiation factor 3, subunit B	0.0430424	0.0177909	0.0155484	0.00817286	0.0779119	0.234225	0.0348862	0.0542426	0.00407558	0.0712715	11	1	0	0.00142231	6.91755	0.733206	0.934579	0	1	-0.373815	0.708542	0.968222
103689987	15247	15247_103689987	Mfsd14a	major facilitator superfamily domain containing 14A	Mfsd14a	major facilitator superfamily domain containing 14A	-0.0488431	0.0201966	0.0155898	-0.0884277	-0.00925844	0.234407	-0.057943	-0.0314825	0.00356337	0.0778151	10	1	0.00112112	0.00180563	12.0546	0.210247	0.572785	29.0309	1.40906	0.307745	0.758276	0.973814
296126	320632	320632_296126	Snrnp200	small nuclear ribonucleoprotein 200 (U5)	Snrnp200	small nuclear ribonucleoprotein U5 subunit 200	-0.0396818	0.0164112	0.0156074	-0.0718472	-0.00751643	0.234407	-0.0476606	-0.0326868	0.00674348	0.0642092	11	1	0	0.00120862	6.91347	0.733588	0.934869	0	1	-0.676625	0.498644	0.919067
689616	494504	494504_689616	Apcdd1	adenomatosis polyposis coli down-regulated 1	Apcdd1	APC down-regulated 1	0.082803	0.0342471	0.015614	0.01568	0.149926	0.234407	0.0647994	0.0934458	0.00916699	0.0739866	10	1	0	0.00546003	5.89008	0.750867	0.942278	0	1	0.597809	0.549967	0.935285
297508	59027	59027_297508	Nampt	nicotinamide phosphoribosyltransferase	Nampt	nicotinamide phosphoribosyltransferase	-0.0470006	0.0194456	0.0156479	-0.0851133	-0.00888787	0.234647	-0.0561079	-0.0359537	0.00556377	0.0942182	11	1	3.37549e-06	0.00158149	9.47046	0.488111	0.809987	0.076376	1.00076	-0.44262	0.65804	0.958001
362302	74610	74610_362302	Abcb8	ATP-binding cassette, sub-family B member 8	Abcb8	ATP binding cassette subfamily B member 8	0.0620441	0.0256783	0.015683	0.0117156	0.112373	0.234793	0.0469211	0.0757446	0.00388035	0.105961	10	1	0.000224409	0.00292374	9.37567	0.403344	0.757518	3.34056	1.03456	-1.60516	0.10846	0.667287
362087	98766	98766_362087	Ubac1	ubiquitin associated domain containing 1	Ubac1	UBA domain containing 1	0.044549	0.0184419	0.0157073	0.00840363	0.0806944	0.234793	0.0326837	0.0541005	0.00455588	0.0980371	11	1	0	0.00159877	9.56752	0.479219	0.806747	0	1	-0.49017	0.624014	0.953165
117277	13854	13854_117277	Epn1	epsin 1	Epn1	Epsin 1	0.067643	0.0280067	0.0157249	0.0127508	0.122535	0.234793	0.0560608	0.0865632	0.000475029	0.0640901	11	1	0.00273974	0.00323803	13.414	0.201437	0.561276	38.8318	1.63484	0.711719	0.476639	0.912988
306492	18983	18983_306492	Cnot7	CCR4-NOT transcription complex, subunit 7	Cnot7	CCR4-NOT transcription complex, subunit 7	-0.0388437	0.0160834	0.0157292	-0.0703666	-0.00732077	0.234793	-0.0537024	-0.0312239	0.00617604	0.0991251	11	1	2.28861e-08	0.000946378	15.472	0.115776	0.429563	0.000698288	1.00001	-1.41419	0.157306	0.73296
299284	192119	192119_299284	Dicer1	dicer 1, ribonuclease type III	Dicer1	dicer 1 ribonuclease III	-0.0464974	0.0192639	0.0157913	-0.084254	-0.0087408	0.235355	-0.0628243	-0.0347191	0.00413928	0.107381	10	1	0	0.0014642	5.43784	0.794594	0.956563	0	1	-0.233107	0.815678	0.980982
81022	78808	78808_81022	Stxbp5	syntaxin binding protein 5 (tomosyn)	Stxbp5	syntaxin binding protein 5	-0.040729	0.0168759	0.0158028	-0.0738052	-0.00765281	0.235355	-0.0515441	-0.0260619	0.00287512	0.127032	11	1	0.000327331	0.00125975	10.1455	0.427826	0.775098	10.4701	1.11695	1.11712	0.263941	0.831667
500870	105837	105837_500870	Mtbp	Mdm2, transformed 3T3 cell double minute p53 binding protein	Mtbp	MDM2 binding protein	-0.125866	0.0521724	0.0158434	-0.228122	-0.02361	0.235694	-0.142112	-0.0885362	0.0122126	0.143425	7	1	0	0.00966221	3.74517	0.711116	0.925375	0	1	1.57232	0.115876	0.68149
29679	13012	13012_29679	Cst8	cystatin 8 (cystatin-related epididymal spermatogenic)	Cst8	cystatin 8	-0.10251	0.0425112	0.0158935	-0.18583	-0.0191891	0.23604	-0.160663	-0.0836817	0.0103741	0.078534	7	1	4.48206e-06	0.00634318	9.73024	0.136481	0.465142	0.0306319	1.00031	-1.91133	0.0559623	0.541169
100364240	100503185	100503185_100364240	Btbd8	BTB domain containing 8	Btbd8	BTB domain containing 8	-0.0989188	0.0410257	0.0159027	-0.179328	-0.0185099	0.23604	-0.13805	-0.0788078	3.62139e-06	0.0704397	10	1	0.00729847	0.00741574	17.294	0.0443059	0.257457	47.4263	1.90209	1.89686	0.0578462	0.546308
81660	67092	67092_81660	Gatm	glycine amidinotransferase (L-arginine:glycine amidinotransferase)	Gatm	glycine amidinotransferase	0.0946766	0.0392885	0.0159621	0.0176727	0.171681	0.236568	0.0570855	0.117004	0.00391647	0.106635	11	1	0.00363086	0.00657797	11.8449	0.295573	0.663283	23.018	1.299	1.48795	0.136764	0.707759
29585	14620	14620_29585	Gjb3	gap junction protein, beta 3	Gjb3	gap junction protein, beta 3	0.127158	0.0527735	0.0159744	0.0237236	0.230592	0.236568	0.074353	0.15812	0.0127633	0.206477	7	1	0.0018522	0.00942429	6.89788	0.330394	0.696377	8.95517	1.09836	0.689344	0.490607	0.914938
298247	320713	320713_298247	Mysm1	myb-like, SWIRM and MPN domains 1	Mysm1	myb-like, SWIRM and MPN domains 1	-0.0706621	0.0293358	0.0160081	-0.128159	-0.0131649	0.23659	-0.0810423	-0.0534123	0.00853192	0.0891116	10	1	0	0.00384331	7.57611	0.577362	0.862526	0	1	2.0448	0.040875	0.493115
66021	13058	13058_66021	Cybb	cytochrome b-245, beta polypeptide	Cybb	cytochrome b-245 beta chain	0.155107	0.0643958	0.0160119	0.0288931	0.28132	0.23659	0.101286	0.188237	0.00938006	0.0502321	11	1	0.0155383	0.018253	22.4834	0.0128228	0.126788	37.9223	1.61089	1.96236	0.0497206	0.520862
292483	74732	74732_292483	Stx11	syntaxin 11	Stx11	syntaxin 11	0.131204	0.0545157	0.0160968	0.0243548	0.238052	0.237577	0.100536	0.175362	0.000102245	0.103928	7	1	0.00753629	0.0109305	12.6966	0.0481145	0.269445	42.2613	1.73194	0.718665	0.472348	0.91226
25026	11535	11535_25026	Adm	adrenomedullin	Adm	adrenomedullin	0.103508	0.0430207	0.0161279	0.0191891	0.187827	0.237769	0.0812599	0.14554	0.00891791	0.172379	8	1	0	0.00667406	12.1529	0.0956407	0.391057	0	1	-0.0881379	0.929767	0.993334
246294	71648	71648_246294	Optn	optineurin	Optn	optineurin	-0.0578629	0.0240626	0.0161866	-0.105025	-0.010701	0.238367	-0.0682056	-0.042932	0.00660971	0.104129	11	1	0	0.00247335	5.96067	0.818557	0.963946	0	1	0.798671	0.424481	0.90103
171525	27015	27015_171525	Polk	polymerase (DNA directed), kappa	Polk	DNA polymerase kappa	-0.0638522	0.0265689	0.016249	-0.115926	-0.0117783	0.238474	-0.0680746	-0.0552934	0.0134473	0.0675429	11	1	4.40731e-06	0.00297852	3.1253	0.97832	1	0.0537786	1.00054	0.411094	0.681004	0.962457
292792	69804	69804_292792	Tmem147	transmembrane protein 147	Tmem147	transmembrane protein 147	0.051682	0.021509	0.0162696	0.00952519	0.0938388	0.238474	0.0333212	0.0617718	0.00331343	0.121679	11	1	0.000595271	0.00215924	9.81524	0.45685	0.793793	11.7334	1.13293	-0.946261	0.344016	0.864929
140448	110893	110893_140448	Slc8a3	solute carrier family 8 (sodium/calcium exchanger), member 3	Slc8a3	solute carrier family 8 member A3	0.0567308	0.0236131	0.016283	0.0104499	0.103012	0.238474	0.044179	0.0676789	0.00995683	0.0715175	11	1	7.05928e-07	0.00224358	9.50613	0.484835	0.809041	0.0106505	1.00011	1.65981	0.0969534	0.640033
502348	170460	170460_502348	Stard5	StAR related lipid transfer domain containing 5	Stard5	StAR-related lipid transfer domain containing 5	0.0950149	0.0395536	0.0162977	0.0174912	0.172539	0.238474	0.0797078	0.13005	0.00197731	0.0511524	11	1	0.000489977	0.0069545	13.2431	0.210393	0.572851	2.78838	1.02868	1.80007	0.0718497	0.582657
499617	170767	170767_499617	Rfxap	regulatory factor X-associated protein	Rfxap	regulatory factor X-associated protein	-0.0526436	0.021917	0.0163075	-0.0956001	-0.00968719	0.238474	-0.0638329	-0.0447989	0.00541493	0.0567652	11	1	0	0.00223367	4.04605	0.945245	0.995764	0	1	0.146049	0.883883	0.990882
312257	209773	209773_312257	Dennd2a	DENN domain containing 2A	Dennd2a	DENN domain containing 2A	0.105176	0.043788	0.0163083	0.0193534	0.190999	0.238474	0.0831689	0.128544	0.00491855	0.145054	7	1	0.00079458	0.00735328	7.73962	0.257807	0.628052	5.76558	1.06118	-1.134	0.256794	0.827251
24472	15511	15511_24472	Hspa1b	heat shock protein 1B	Hspa1a	heat shock protein family A (Hsp70) member 1A	-0.264404	0.110101	0.0163297	-0.480198	-0.0486095	0.238474	-0.312362	-0.16019	0.00222519	0.0458219	8	1	0.0615411	0.0492898	19.1222	0.00781294	0.0928565	73.3273	3.74915	-0.975564	0.32928	0.860755
312159	27999	27999_312159	Fam3c	FAM3 metabolism regulating signaling molecule C	Fam3c	FAM3 metabolism regulating signaling molecule C	-0.0542077	0.0225813	0.01637	-0.0984662	-0.00994922	0.238474	-0.0708879	-0.0429067	0.00128983	0.0691126	11	1	0.000522487	0.00239362	12.6982	0.24104	0.610912	9.30978	1.10265	1.3045	0.192062	0.783318
362258	109275	109275_362258	Actr5	ARP5 actin-related protein 5	Actr5	actin related protein 5	0.0690584	0.0287759	0.0164008	0.0126587	0.125458	0.238474	0.0502922	0.0937935	8.5741e-05	0.0722037	11	1	0.00269837	0.00366091	12.0645	0.280766	0.650197	32.4453	1.48028	0.268949	0.787969	0.97777
288065	381045	381045_288065	Mix23	mitochondrial matrix import factor 23	Mix23	mitochondrial matrix import factor 23	-0.0889044	0.037065	0.0164576	-0.16155	-0.0162583	0.238474	-0.111354	-0.075393	0.0100288	0.0736758	7	1	0	0.00504409	2.97645	0.811797	0.961724	0	1	-0.793026	0.427763	0.901158
365468	226154	226154_365468	Lzts2	leucine zipper, putative tumor suppressor 2	Lzts2	leucine zipper tumor suppressor 2	0.0728973	0.0303934	0.0164644	0.0133273	0.132467	0.238474	0.0524757	0.0898152	0.00272697	0.0522654	11	1	0.00450112	0.00436082	20.2833	0.0266846	0.19549	46.9731	1.88584	-1.39664	0.162523	0.741468
360617	103742	103742_360617	Mien1	migration and invasion enhancer 1	Mien1	migration and invasion enhancer 1	-0.0534262	0.0222769	0.0164724	-0.0970881	-0.00976427	0.238474	-0.0683297	-0.0401991	0.00525709	0.0806034	7	1	0.000183815	0.0018865	5.6881	0.45902	0.794771	5.1618	1.05443	-0.852933	0.393696	0.890227
65136	20116	20116_65136	Rps8	ribosomal protein S8	Rps8	ribosomal protein S8	0.0448318	0.0186938	0.016475	0.00819265	0.081471	0.238474	0.0378369	0.0505616	0.0119245	0.0540769	8	1	0	0.00146542	2.74	0.907968	0.987327	0	1	1.05618	0.290887	0.847152
25318	14272	14272_25318	Fnta	farnesyltransferase, CAAX box, alpha	Fnta	farnesyltransferase, CAAX box, alpha	0.055256	0.0230418	0.0164813	0.010095	0.100417	0.238474	0.0382367	0.0647557	0.00564982	0.0585742	11	1	0.0016321	0.00252949	13.723	0.186007	0.537458	28.4956	1.39852	0.725746	0.467995	0.910755
360496	67563	67563_360496	Ciao3	cytosolic iron-sulfur assembly component 3	Ciao3	cytosolic iron-sulfur assembly component 3	0.0534359	0.0222835	0.0164849	0.00976097	0.0971108	0.238474	0.0414186	0.0640853	0.00643098	0.122451	7	1	5.66046e-08	0.00178884	5.38107	0.495946	0.815867	0.00146779	1.00001	-1.97587	0.0481698	0.515527
363278	77040	77040_363278	Atg16l1	autophagy related 16 like 1	Atg16l1	autophagy related 16-like 1	-0.0425039	0.0177256	0.0164901	-0.0772454	-0.00776237	0.238474	-0.0479645	-0.0324301	0.0124017	0.0911034	11	1	2.22371e-06	0.00137062	6.90071	0.734784	0.93515	0.0619461	1.00062	-0.414241	0.678698	0.961684
366205	71436	71436_366205	Flrt3	fibronectin leucine rich transmembrane protein 3	Flrt3	fibronectin leucine rich transmembrane protein 3	-0.0637949	0.0266078	0.0165029	-0.115945	-0.0116445	0.238474	-0.0830149	-0.0516008	0.00406604	0.0748286	11	1	0	0.00315363	7.53317	0.674332	0.907758	0	1	-1.09262	0.274561	0.835533
171028	192113	192113_171028	Atp12a	ATPase, H+/K+ transporting, nongastric, alpha polypeptide	Atp12a	ATPase H+/K+ transporting non-gastric alpha2 subunit	-0.129705	0.0541379	0.0165826	-0.235814	-0.023597	0.239363	-0.179499	-0.0799297	0.00284077	0.183025	7	1	0.0023523	0.00970087	10.1056	0.120273	0.437909	10.7376	1.12029	-2.1661	0.0303038	0.435601
79252	11504	11504_79252	Adamts1	ADAM metallopeptidase with thrombospondin type 1 motif 1	Adamts1	ADAM metallopeptidase with thrombospondin type 1 motif, 1	-0.194006	0.0809988	0.0166126	-0.352761	-0.0352513	0.239531	-0.218453	-0.118725	0.00211314	0.0442691	11	1	0.0545425	0.0321064	40.2605	1.52451e-05	0.00110865	79.0522	4.77376	-0.461719	0.644283	0.957817
293688	73166	73166_293688	Tm7sf2	transmembrane 7 superfamily member 2	Tm7sf2	transmembrane 7 superfamily member 2	0.0689537	0.0288063	0.0166794	0.0124944	0.125413	0.24023	0.0553102	0.0745821	0.0130272	0.0850892	11	1	0	0.00356015	2.86117	0.984505	1	0	1	-0.640496	0.52185	0.925296
25426	13078	13078_25426	Cyp1b1	cytochrome P450, family 1, subfamily b, polypeptide 1	Cyp1b1	cytochrome P450, family 1, subfamily b, polypeptide 1	0.167611	0.0700426	0.0167119	0.0303299	0.304892	0.240435	0.121932	0.202403	0.000430658	0.0483813	10	1	0.0256917	0.0227483	19.1399	0.0240292	0.183948	55.2338	2.23383	1.74467	0.0810418	0.603723
100362547	11766	11766_100362547	Ap1g2	adaptor protein complex AP-1, gamma 2 subunit	Ap1g2	adaptor related protein complex 1 subunit gamma 2	0.0615593	0.0257513	0.016824	0.0110877	0.112031	0.241782	0.0476599	0.0731458	0.00879057	0.0938245	10	1	9.43278e-06	0.00271892	8.99408	0.437821	0.782011	0.134468	1.00135	-1.77571	0.0757809	0.592379
295704	56791	56791_295704	Ube2l6	ubiquitin-conjugating enzyme E2L 6	Ube2l6	ubiquitin-conjugating enzyme E2L 6	0.120288	0.0503285	0.0168461	0.0216455	0.21893	0.241836	0.0940115	0.150714	0.000569954	0.0536937	11	1	0.0105011	0.0116829	15.8341	0.104481	0.408039	40.6454	1.68479	-0.221859	0.824424	0.982147
292866	16624	16624_292866	Klk1b8	kallikrein 1-related peptidase b8	Klk1c8	kallikrein 1-related peptidase C8	-0.114096	0.0477471	0.0168674	-0.207678	-0.0205132	0.241847	-0.130987	-0.0693553	0.00346397	0.200862	7	1	0.00241813	0.00777651	7.0403	0.317136	0.685644	15.1493	1.17854	1.78223	0.074712	0.590206
684035	108657	108657_684035	Rnpepl1	arginyl aminopeptidase (aminopeptidase B)-like 1	Rnpepl1	arginyl aminopeptidase like 1	0.0862414	0.0360959	0.0168838	0.0154947	0.156988	0.241847	0.0702399	0.115784	0.000164609	0.0597026	11	1	0.00436121	0.00598021	13.6425	0.189933	0.544173	32.1437	1.4737	0.845628	0.39776	0.892466
54410	209558	209558_54410	Enpp3	ectonucleotide pyrophosphatase/phosphodiesterase 3	Enpp3	ectonucleotide pyrophosphatase/phosphodiesterase 3	-0.0913971	0.0382732	0.0169394	-0.166411	-0.0163831	0.241932	-0.120269	-0.076504	0.00259952	0.146773	11	1	7.05893e-07	0.00558288	14.9455	0.134061	0.460717	0.00382568	1.00004	-0.138061	0.890192	0.990882
296851	330260	330260_296851	Pon2	paraoxonase 2	Pon2	paraoxonase 2	0.0661721	0.0277109	0.0169428	0.0118598	0.120484	0.241932	0.0535706	0.0803871	0.00577703	0.0640985	11	1	5.34494e-06	0.00337309	11.5362	0.317298	0.685644	0.0608594	1.00061	-1.10525	0.269052	0.833586
79210	14314	14314_79210	Fstl1	follistatin-like 1	Fstl1	follistatin-like 1	0.0780944	0.0327154	0.0169826	0.0139734	0.142215	0.241932	0.0652463	0.0922071	0.00688407	0.0532599	11	1	0	0.00500031	6.68862	0.754477	0.943258	0	1	1.17218	0.241123	0.817862
100910753	99480	99480_100910753	Dnttip2	deoxynucleotidyltransferase, terminal, interacting protein 2	Dnttip2	deoxynucleotidyltransferase, terminal, interacting protein 2	-0.0546734	0.0229045	0.0169859	-0.0995654	-0.00978136	0.241932	-0.0612976	-0.0374725	0.00882095	0.142253	10	1	0	0.00210555	4.97672	0.836333	0.972227	0	1	1.26899	0.204446	0.795128
300475	30806	30806_300475	Adamts8	ADAM metallopeptidase with thrombospondin type 1 motif 8	Adamts8	ADAM metallopeptidase with thrombospondin type 1 motif, 8	0.0849868	0.0356047	0.0169885	0.0152029	0.154771	0.241932	0.0692387	0.106163	0.00204699	0.062801	10	1	0.00185321	0.00565133	11.3928	0.249742	0.620501	14.729	1.17273	0.133754	0.893597	0.990882
304822	18772	18772_304822	Pkp1	plakophilin 1	Pkp1	plakophilin 1	0.126446	0.0529875	0.0170174	0.0225922	0.2303	0.241932	0.0826425	0.162263	0.00429088	0.170561	11	1	0.00189607	0.0105865	8.44429	0.585523	0.866988	5.73091	1.06079	-1.1143	0.26515	0.831794
298081	69934	69934_298081	Trmt10b	tRNA methyltransferase 10B	Trmt10b	tRNA methyltransferase 10B	0.0538547	0.0225683	0.0170188	0.00962171	0.0980878	0.241932	0.0370168	0.0602012	0.00891286	0.123857	11	1	0	0.00234518	6.71095	0.752422	0.942665	0	1	-0.752606	0.451687	0.90701
305984	108912	108912_305984	Cdca2	cell division cycle associated 2	Cdca2	cell division cycle associated 2	0.103485	0.0433882	0.0170745	0.0184459	0.188524	0.242179	0.086954	0.11725	0.011376	0.127518	8	1	0	0.00624945	3.04992	0.880346	0.98418	0	1	-1.13456	0.256559	0.827121
691455	75600	75600_691455	Calml4	calmodulin-like 4	Calml4	calmodulin-like 4	0.0937792	0.0393195	0.0170764	0.0167145	0.170844	0.242179	0.0810353	0.11557	0.0089634	0.102982	10	1	0	0.00556527	7.99542	0.534607	0.838362	0	1	-1.1999	0.230177	0.815561
691259	70163	70163_691259	Lypd8	LY6/PLAUR domain containing 8	Lypd8	Ly6/Plaur domain containing 8	-0.0947245	0.039726	0.0171049	-0.172586	-0.0168629	0.242179	-0.134826	-0.0708934	0.0077167	0.152484	7	1	0.000105444	0.00516164	4.49816	0.609585	0.879908	0.772719	1.00779	0.0300255	0.976047	0.99769
362217	12616	12616_362217	Cenpb	centromere protein B	Cenpb	centromere protein B	0.0787866	0.0330474	0.0171233	0.0140149	0.143558	0.242179	0.0504649	0.0963549	0.00378205	0.0590255	10	1	0.00497906	0.00495795	16.8246	0.0515341	0.279528	49.0504	1.96273	0.695754	0.486583	0.914461
367100	17130	17130_367100	Smad6	SMAD family member 6	Smad6	SMAD family member 6	0.109406	0.045897	0.0171378	0.0194499	0.199363	0.242179	0.0887423	0.163557	0.0106072	0.058458	11	1	1.62529e-07	0.00767655	12.7049	0.240644	0.61026	0.000575056	1.00001	1.22031	0.222348	0.810547
54309	53420	53420_54309	Syt5	synaptotagmin V	Syt5	synaptotagmin 5	0.0546009	0.0229074	0.0171469	0.00970311	0.0994986	0.242179	0.0478032	0.0621463	0.00854165	0.0453045	11	1	0	0.00237742	4.17537	0.939089	0.995764	0	1	0.220143	0.82576	0.982147
497985	15415	15415_497985	Hoxb7	homeobox B7	Hoxb7	homeo box B7	0.0900236	0.0377768	0.0171702	0.0159825	0.164065	0.242248	0.065405	0.105972	0.0085387	0.155098	7	1	0	0.00471357	4.58033	0.598648	0.873726	0	1	0.821655	0.411273	0.898077
295365	229715	229715_295365	Amigo1	adhesion molecule with Ig like domain 1	Amigo1	adhesion molecule with Ig like domain 1	0.0421836	0.0177092	0.0172182	0.0074742	0.076893	0.242465	0.0270607	0.0495528	0.00748138	0.163861	10	1	0	0.00131301	6.56182	0.682635	0.911593	0	1	-0.16011	0.872794	0.988466
362980	328580	328580_362980	Tubgcp6	tubulin, gamma complex component 6	Tubgcp6	tubulin gamma complex component 6	-0.0586482	0.0246222	0.0172225	-0.106907	-0.0103895	0.242465	-0.0778161	-0.0414556	0.000864973	0.0649657	11	1	0.00146866	0.0027839	11.0598	0.352875	0.716814	22.6971	1.29361	-0.557259	0.577351	0.944769
171092	27041	27041_171092	G3bp1	G3BP stress granule assembly factor 1	G3bp1	G3BP stress granule assembly factor 1	-0.0380416	0.0159869	0.0173335	-0.0693753	-0.00670796	0.243765	-0.0435066	-0.0305045	0.0085104	0.0746296	11	1	0	0.001026	9.22773	0.510637	0.824725	0	1	1.50615	0.132029	0.701017
24594	18050	18050_24594	Klk1b3	kallikrein 1-related peptidase b3	Klk1b3	kallikrein 1-related peptidase B3	0.0997496	0.0419306	0.0173633	0.0175672	0.181932	0.243923	0.080885	0.142342	0.0029302	0.138442	7	1	0.000302379	0.00585826	6.96873	0.323749	0.691278	2.16923	1.02217	1.52551	0.127132	0.692626
362002	67845	67845_362002	Rnf115	ring finger protein 115	Rnf115	ring finger protein 115	-0.0622167	0.0261611	0.0173967	-0.113492	-0.0109419	0.244059	-0.0750721	-0.0525478	0.00935321	0.0623821	8	1	0	0.00270464	4.1348	0.764126	0.947378	0	1	-0.411131	0.680976	0.962457
259229	14208	14208_259229	Ppm1g	protein phosphatase 1G (formerly 2C), magnesium-dependent, gamma isoform	Ppm1g	protein phosphatase, Mg2+/Mn2+ dependent, 1G	0.0391029	0.0164445	0.0174129	0.00687227	0.0713334	0.244059	0.0288976	0.0485742	0.00732522	0.117488	11	1	0	0.00111886	8.66335	0.564323	0.854922	0	1	0.0941349	0.925002	0.992833
293570	109359	109359_293570	Abraxas2	BRISC complex subunit	Abraxas2	abraxas 2, BRISC complex subunit	-0.0406349	0.0170952	0.0174554	-0.074141	-0.00712887	0.244059	-0.0446235	-0.0368739	0.0133888	0.0549331	7	1	0	0.00109617	1.32336	0.970354	0.99965	0	1	0.752236	0.451909	0.90701
287212	74315	74315_287212	Rnf145	ring finger protein 145	Rnf145	ring finger protein 145	-0.0369316	0.015538	0.0174611	-0.0673857	-0.00647762	0.244059	-0.0439205	-0.0293065	0.00660355	0.100594	11	1	0	0.00098022	5.97332	0.817499	0.963868	0	1	0.603664	0.546067	0.932646
315714	16949	16949_315714	Loxl1	lysyl oxidase-like 1	Loxl1	lysyl oxidase-like 1	0.121038	0.0509258	0.017466	0.0212251	0.22085	0.244059	0.0706944	0.15509	0.00454867	0.0747672	11	1	0.00770161	0.0111028	13.3175	0.20646	0.568949	31.8614	1.4676	2.18847	0.0286351	0.434084
79128	13132	13132_79128	Dab2	disabled 2, mitogen-responsive phosphoprotein	Dab2	DAB adaptor protein 2	0.0807015	0.0339766	0.0175391	0.0141085	0.147294	0.24482	0.0619334	0.0965644	0.00924683	0.0811423	11	1	0	0.00513673	8.34397	0.595277	0.871578	0	1	-0.45267	0.650786	0.958001
56765	84094	84094_56765	Plvap	plasmalemma vesicle associated protein	Plvap	plasmalemma vesicle associated protein	0.111488	0.0469951	0.0176759	0.0193796	0.203597	0.246467	0.067991	0.160045	0.000348141	0.17424	11	1	0.00354475	0.0089813	9.84411	0.454275	0.79252	15.2588	1.18006	-0.712691	0.476037	0.912812
309031	67143	67143_309031	Ikzf5	IKAROS family zinc finger 5	Ikzf5	IKAROS family zinc finger 5	-0.0527259	0.0222345	0.017723	-0.0963048	-0.00914707	0.246684	-0.0643936	-0.0429033	0.0103258	0.0895698	11	1	0	0.00199278	5.0698	0.886467	0.984872	0	1	0.470978	0.637657	0.955684
291206	75398	75398_291206	Mrpl32	mitochondrial ribosomal protein L32	Mrpl32	mitochondrial ribosomal protein L32	-0.0572725	0.0241565	0.0177453	-0.104618	-0.00992653	0.246684	-0.072016	-0.0472639	0.00558449	0.068233	9	1	0	0.00244897	7.71809	0.461481	0.7962	0	1	-0.0866151	0.930977	0.993334
361614	319604	319604_361614	Fam168a	family with sequence similarity 168, member A	Fam168a	family with sequence similarity 168, member A	0.0440663	0.0185868	0.0177479	0.00763681	0.0804958	0.246684	0.0390202	0.0496863	0.0105556	0.0524768	11	1	0	0.00133668	4.48739	0.922694	0.992037	0	1	0.802593	0.42221	0.90103
295217	20615	20615_295217	Snapin	SNAP-associated protein	Snapin	SNAP-associated protein	0.0421318	0.0177761	0.0177812	0.00729137	0.0769723	0.246878	0.0341283	0.0470451	0.0125864	0.0869665	11	1	0	0.00131273	4.44229	0.925197	0.992841	0	1	-1.3693	0.170905	0.753196
361549	243914	243914_361549	Lgi4	leucine-rich repeat LGI family, member 4	Lgi4	leucine-rich repeat LGI family, member 4	0.0691794	0.0291925	0.0177995	0.0119631	0.126396	0.246878	0.0583169	0.0850145	0.00632028	0.0568699	11	1	0	0.00397702	6.72875	0.75078	0.942278	0	1	-0.355406	0.722285	0.970269
294981	24063	24063_294981	Spry1	sprouty RTK signaling antagonist 1	Spry1	sprouty RTK signaling antagonist 1	0.0697661	0.0294519	0.0178452	0.0120414	0.127491	0.247176	0.0435474	0.0830401	0.00740503	0.181896	11	1	0.000271016	0.00357623	8.8267	0.548626	0.844152	2.69805	1.02773	-0.417296	0.676462	0.960885
299625	16907	16907_299625	Lmnb2	lamin B2	Lmnb2	lamin B2	0.0581573	0.0245541	0.0178586	0.0100321	0.106282	0.247176	0.0489894	0.0672974	0.0103037	0.0629842	11	1	0	0.0026773	3.34601	0.97207	0.99965	0	1	0.37813	0.705334	0.967742
304021	12837	12837_304021	Col8a1	collagen, type VIII, alpha 1	Col8a1	collagen type VIII alpha 1 chain	-0.0923902	0.0390228	0.017904	-0.168873	-0.015907	0.247543	-0.108003	-0.063501	0.00641863	0.206918	11	1	0	0.00567979	7.487	0.678807	0.910089	0	1	1.55444	0.120079	0.685682
24375	71665	71665_24375	Fuca1	fucosidase, alpha-L- 1, tissue	Fuca1	alpha-L-fucosidase 1	0.0519873	0.0219782	0.0180104	0.00891085	0.0950637	0.248384	0.0451109	0.0611335	0.0100177	0.0637905	11	1	0	0.00205179	5.47309	0.857422	0.977763	0	1	-0.111067	0.911563	0.99281
295160	76915	76915_295160	Mnd1	meiotic nuclear divisions 1	Mnd1	meiotic nuclear divisions 1	0.453526	0.191745	0.0180176	0.0777128	0.829338	0.248384	0.335608	0.578707	0.00480382	0.065238	8	1	0.164092	0.148216	21.9046	0.00263839	0.0456707	83.1877	5.94801	3.13947	0.00169254	0.17083
25485	338367	338367_25485	Myo1d	myosin ID	Myo1d	myosin ID	0.11611	0.0490916	0.0180216	0.0198924	0.212328	0.248384	0.0791215	0.1302	0.00843076	0.0629003	11	1	0.00897308	0.0108332	18.8903	0.0416787	0.248507	36.7553	1.58116	-1.86675	0.0619367	0.561256
316575	14897	14897_316575	Trip12	thyroid hormone receptor interactor 12	Trip12	thyroid hormone receptor interactor 12	-0.0315875	0.0133665	0.0181184	-0.0577854	-0.0053897	0.249394	-0.0350416	-0.0223674	0.0109751	0.138353	11	1	0	0.00069119	3.89603	0.951915	0.99594	0	1	1.12003	0.2627	0.831177
682445	66264	66264_682445	Ccdc28b	coiled coil domain containing 28B	Ccdc28b	coiled coil domain containing 28B	0.0726853	0.0307612	0.0181329	0.0123946	0.132976	0.249394	0.0613767	0.0906977	0.00604212	0.0668629	11	1	0	0.00417423	7.87669	0.640881	0.895048	0	1	-1.84436	0.0651314	0.568834
83584	12368	12368_83584	Casp6	caspase 6	Casp6	caspase 6	0.09098	0.0385209	0.0181848	0.0154803	0.16648	0.249627	0.0692455	0.108247	0.00660758	0.106524	11	1	0.00233004	0.00585802	13.2366	0.210742	0.573019	14.9594	1.17591	-1.50503	0.132318	0.701017
361089	76273	76273_361089	Ndfip2	Nedd4 family interacting protein 2	Ndfip2	Nedd4 family interacting protein 2	-0.0649192	0.0274875	0.0181879	-0.118794	-0.0110447	0.249627	-0.0815584	-0.0403483	0.00192435	0.0604429	11	1	0.00439659	0.0035612	24.6587	0.00603147	0.0781233	58.4971	2.40947	0.111181	0.911473	0.99281
287989	13845	13845_287989	Ephb3	Eph receptor B3	Ephb3	Eph receptor B3	-0.0741803	0.031416	0.0182146	-0.135754	-0.0126061	0.249731	-0.0986153	-0.0591482	0.00343743	0.0724228	11	1	0.000570906	0.00450092	8.03977	0.624952	0.886754	5.19816	1.05483	-0.104964	0.916404	0.992833
246310	228998	228998_246310	Arfgap1	ADP-ribosylation factor GTPase activating protein 1	Arfgap1	ADP-ribosylation factor GTPase activating protein 1	0.0408858	0.0173183	0.0182336	0.00694252	0.0748291	0.249731	0.0327632	0.0456826	0.0101137	0.0836806	11	1	0	0.00126641	4.33902	0.93076	0.993856	0	1	-0.928812	0.352986	0.869935
80338	229055	229055_80338	Zbtb10	zinc finger and BTB domain containing 10	Zbtb10	zinc finger and BTB domain containing 10	-0.0723863	0.0306873	0.0183323	-0.132532	-0.0122403	0.250822	-0.092744	-0.0472792	0.00257563	0.0910599	11	1	0.00171394	0.00369107	11.067	0.352323	0.716274	17.8855	1.21781	-0.473989	0.635508	0.955117
290381	219189	219189_290381	Vwa8	von Willebrand factor A domain containing 8	Vwa8	von Willebrand factor A domain containing 8	-0.0691503	0.0293242	0.0183673	-0.126625	-0.0116759	0.250961	-0.0887107	-0.0488276	0.00377082	0.105248	10	1	0.000583683	0.00384457	7.65584	0.569166	0.856327	6.74244	1.0723	-0.325113	0.745096	0.971983
315409	234915	234915_315409	Cep126	centrosomal protein 126	Cep126	centrosomal protein 126	-0.0707415	0.0300033	0.018384	-0.129547	-0.0119361	0.250961	-0.0854524	-0.0442933	0.00897671	0.088259	10	1	0.00228135	0.00377946	11.4549	0.245814	0.616344	27.4957	1.37923	0.104711	0.916605	0.992833
298487	242653	242653_298487	Cldn19	claudin 19	Cldn19	claudin 19	-0.130541	0.0553731	0.0183998	-0.23907	-0.0220113	0.250961	-0.171432	-0.0827277	0.00263519	0.0882845	8	1	0.00468367	0.0108839	7.52433	0.376397	0.735251	20.2188	1.25343	-1.70725	0.0877749	0.618936
298765	12193	12193_298765	Zfp36l2	zinc finger protein 36, C3H type-like 2	Zfp36l2	zinc finger protein 36, C3H type-like 2	0.0945766	0.0401509	0.0184965	0.0158822	0.173271	0.252017	0.0802803	0.105188	0.0111622	0.0560752	11	1	0	0.0063637	7.75208	0.653039	0.899677	0	1	0.0546546	0.956414	0.995906
316415	213056	213056_316415	Hycc2	hyccin PI4KA lipid kinase complex subunit 2	Hycc2	hyccin PI4KA lipid kinase complex subunit 2	-0.0608402	0.0258345	0.0185226	-0.111475	-0.0102056	0.25211	-0.0678466	-0.0388479	0.0101986	0.197105	7	1	0	0.00224112	4.92808	0.553071	0.847029	0	1	1.75013	0.0800957	0.603117
680419	20163	20163_680419	Rsu1	Ras suppressor protein 1	Rsu1	Ras suppressor protein 1	-0.0516196	0.0219427	0.0186489	-0.0946265	-0.00861275	0.253111	-0.0577423	-0.0461031	0.00879784	0.0707402	10	1	9.38486e-07	0.00188385	10.1664	0.337184	0.702922	0.0175675	1.00018	1.84828	0.0645624	0.567924
296730	214301	214301_296730	Crygn	crystallin, gamma N	Crygn	crystallin, gamma N	0.12506	0.0531623	0.0186522	0.0208633	0.229256	0.253111	0.103417	0.138127	0.0115086	0.0738674	10	1	0	0.0103495	3.90211	0.917737	0.990747	0	1	-0.47907	0.631889	0.954746
58971	56188	56188_58971	Fxyd1	FXYD domain-containing ion transport regulator 1	Fxyd1	FXYD domain-containing ion transport regulator 1	0.104498	0.0444222	0.018654	0.0174317	0.191564	0.253111	0.0777708	0.139623	4.04933e-05	0.0794484	8	1	0.006133	0.00800729	12.0564	0.0987205	0.397091	42.2055	1.73027	-0.351553	0.725174	0.970269
25229	12669	12669_25229	Chrm1	cholinergic receptor, muscarinic 1, CNS	Chrm1	cholinergic receptor, muscarinic 1	-0.059218	0.0251826	0.0186958	-0.108575	-0.00986095	0.253305	-0.0744792	-0.0407126	0.00749656	0.164502	11	1	0	0.00247743	4.30038	0.93278	0.994476	0	1	0.496996	0.619192	0.951061
311071	24136	24136_311071	Zeb2	zinc finger E-box binding homeobox 2	Zeb2	zinc finger E-box binding homeobox 2	-0.0500424	0.0212827	0.0187069	-0.0917556	-0.00832912	0.253305	-0.0611643	-0.0339203	0.0120411	0.175587	11	1	4.28236e-06	0.00163962	7.7087	0.657266	0.901411	0.0742419	1.00074	-0.0667243	0.946801	0.995454
304376	243300	243300_304376	Nyap1	neuronal tyrosine-phosphorylated phosphoinositide 3-kinase adaptor 1	Nyap1	neuronal tyrosine-phosphorylated phosphoinositide-3-kinase adaptor 1	0.0568576	0.0241852	0.0187269	0.00945543	0.10426	0.253315	0.0402452	0.0717629	0.00419656	0.112974	11	1	1.36097e-06	0.00271976	12.0261	0.283315	0.652058	0.0208027	1.00021	0.898152	0.369105	0.877454
302937	72615	72615_302937	Anks3	ankyrin repeat and sterile alpha motif domain containing 3	Anks3	ankyrin repeat and sterile alpha motif domain containing 3	0.0626615	0.0266589	0.0187487	0.010411	0.114912	0.253349	0.0482787	0.0843004	0.00184798	0.0811687	11	1	0.000608984	0.0031753	8.50926	0.57922	0.863604	7.75072	1.08402	0.474825	0.634912	0.955117
362685	53951	53951_362685	Gpatch11	G patch domain containing 11	Gpatch11	G patch domain containing 11	-0.0517157	0.0220152	0.0188193	-0.0948647	-0.00856671	0.254042	-0.0644499	-0.0403615	0.00570019	0.0979547	11	1	0	0.00204417	6.89363	0.735448	0.935449	0	1	0.126827	0.899077	0.991327
64086	214897	214897_64086	Csnk1g1	casein kinase 1, gamma 1	Csnk1g1	casein kinase 1, gamma 1	-0.0448762	0.0191164	0.0188986	-0.0823437	-0.00740877	0.254466	-0.0538122	-0.0312081	0.00533151	0.105679	11	1	0.000257195	0.00151702	11.2087	0.341488	0.706842	6.26373	1.06682	-1.19789	0.230959	0.815561
680971	72108	72108_680971	Ddhd2	DDHD domain containing 2	Ddhd2	DDHD domain containing 2	-0.0434636	0.0185157	0.0189055	-0.0797537	-0.00717344	0.254466	-0.0557298	-0.0328797	0.00563813	0.101713	10	1	6.95791e-05	0.00141436	8.02529	0.531599	0.836746	1.94462	1.01983	0.904037	0.365976	0.876828
307816	272538	272538_307816	Tango6	transport and golgi organization 6	Tango6	transport and golgi organization 6 homolog	-0.0814641	0.0347051	0.018909	-0.149485	-0.0134433	0.254466	-0.107263	-0.0645819	0.000102172	0.0658017	10	1	0.0048949	0.00552716	14.9491	0.0923431	0.382225	42.082	1.72658	0.433184	0.664881	0.95816
494203	170733	170733_494203	Klra17	killer cell lectin-like receptor, subfamily A, member 17	Ly49s7	Ly49 stimulatory receptor 7	0.0811466	0.0345846	0.0189596	0.0133621	0.148931	0.25448	0.0644771	0.0893338	0.0175214	0.126988	7	1	0	0.00395088	1.07005	0.982817	1	0	1	-0.668771	0.503642	0.919824
288309	67768	67768_288309	N6amt1	N-6 adenine-specific DNA methyltransferase 1 (putative)	N6amt1	N-6 adenine-specific DNA methyltransferase 1	0.0729793	0.0311053	0.0189659	0.012014	0.133945	0.25448	0.0526018	0.0953386	0.000365142	0.0671025	11	1	0.0031661	0.00418253	14.2802	0.160591	0.502652	33.963	1.5143	0.849117	0.395816	0.891911
291773	72504	72504_291773	Taf4b	TATA-box binding protein associated factor 4b	Taf4b	TATA-box binding protein associated factor 4b	-0.0742166	0.0316333	0.0189682	-0.136217	-0.0122165	0.25448	-0.0865806	-0.0641126	0.00820299	0.0667817	10	1	0	0.00433502	5.19627	0.816874	0.963608	0	1	0.923341	0.35583	0.871866
315879	108153	108153_315879	Adamts7	ADAM metallopeptidase with thrombospondin type 1 motif 7	Adamts7	ADAM metallopeptidase with thrombospondin type 1 motif, 7	0.0995188	0.0424494	0.0190573	0.0163194	0.182718	0.255414	0.0834694	0.139773	0.00267693	0.122223	8	1	0.000462705	0.00662663	6.20756	0.515734	0.827396	2.89586	1.02982	1.26258	0.20674	0.797131
310533	76089	76089_310533	Rapgef2	Rap guanine nucleotide exchange factor (GEF) 2	Rapgef2	Rap guanine nucleotide exchange factor 2	-0.0352663	0.0150487	0.0191047	-0.0647611	-0.00577143	0.255627	-0.0464272	-0.0262222	0.00581286	0.114268	11	1	0	0.000941818	5.27917	0.871766	0.981335	0	1	-0.278368	0.78073	0.97751
362219	74182	74182_362219	Gpcpd1	glycerophosphocholine phosphodiesterase 1	Gpcpd1	glycerophosphocholine phosphodiesterase 1	-0.103303	0.0440838	0.0191121	-0.189706	-0.0169005	0.255627	-0.12736	-0.0695561	0.00386124	0.0596127	11	1	0.00790387	0.00894557	16.0238	0.0989529	0.397272	39.9306	1.66474	1.20015	0.230081	0.815561
315133	67040	67040_315133	Ddx17	DEAD box helicase 17	Ddx17	DEAD-box helicase 17	0.0466185	0.0199	0.0191481	0.00761518	0.0856219	0.255847	0.0397684	0.0558526	0.0114646	0.0642524	11	1	0	0.00157052	4.80619	0.903743	0.986644	0	1	1.70241	0.088679	0.619346
64391	13144	13144_64391	Dapk3	death-associated protein kinase 3	Dapk3	death-associated protein kinase 3	0.0671858	0.028693	0.0192043	0.0109486	0.123423	0.256337	0.0533022	0.0840707	0.00550443	0.0794682	11	1	0	0.00371922	8.97782	0.53421	0.838296	0	1	0.765836	0.443774	0.905345
360720	67657	67657_360720	Rabl3	RAB, member RAS oncogene family-like 3	Rabl3	RAB, member of RAS oncogene family-like 3	0.074674	0.0319014	0.0192436	0.0121485	0.137199	0.256441	0.0577589	0.0888368	0.00959342	0.0864959	10	1	0	0.00460921	7.17203	0.619214	0.884011	0	1	-0.22936	0.818589	0.981236
192675	140475	140475_192675	Bsnd	barttin CLCNK type accessory beta subunit	Bsnd	barttin CLCNK type accessory subunit beta	-0.12073	0.0515801	0.0192511	-0.221825	-0.0196349	0.256441	-0.149768	-0.0986997	0.0140737	0.145462	7	1	0	0.00841821	3.61454	0.728674	0.933364	0	1	-1.1345	0.256583	0.827121
307098	56349	56349_307098	Net1	neuroepithelial cell transforming gene 1	Net1	neuroepithelial cell transforming 1	0.0753541	0.0322268	0.0193745	0.0121908	0.138517	0.257726	0.0625303	0.0913297	0.00643815	0.0657485	11	1	0	0.00469382	8.1073	0.618357	0.883334	0	1	0.631861	0.527478	0.926262
100912924	68140	68140_100912924	Tigd2	tigger transposable element derived 2	Tigd2	tigger transposable element derived 2	0.0695686	0.0297662	0.0194304	0.0112279	0.127909	0.257726	0.0549441	0.0844936	0.00662917	0.0797171	11	1	0	0.00386813	9.97078	0.443061	0.784336	0	1	-0.924911	0.355012	0.871649
300687	215051	215051_300687	Bud13	BUD13 homolog	Bud13	BUD13 homolog	0.0692452	0.0296312	0.0194441	0.0111692	0.127321	0.257726	0.0494185	0.0852185	0.00345309	0.0646308	11	1	0.00197232	0.0040032	13.1344	0.216256	0.580384	21.0703	1.26695	-0.11277	0.910213	0.992799
294333	108707	108707_294333	Slx9	SLX9 ribosome biogenesis factor	Slx9	SLX9 ribosome biogenesis factor	0.0841806	0.036028	0.0194636	0.013567	0.154794	0.257726	0.069919	0.106422	0.0151284	0.0641648	7	1	0	0.00484716	2.21902	0.898494	0.986644	0	1	0.492563	0.622321	0.952192
304573	18973	18973_304573	Pole	polymerase (DNA directed), epsilon	Pole	DNA polymerase epsilon, catalytic subunit	-0.0959709	0.0410756	0.0194681	-0.176478	-0.0154642	0.257726	-0.111801	-0.0626631	0.00874517	0.240752	8	1	8.58824e-07	0.00603768	7.77137	0.353185	0.716814	0.00523497	1.00005	1.20218	0.229294	0.815561
171101	225642	225642_171101	Grp	gastrin releasing peptide	Grp	gastrin releasing peptide	0.133531	0.0571539	0.0194738	0.0215111	0.24555	0.257726	0.110797	0.163841	0.00605741	0.0806738	11	1	0	0.0148989	5.00952	0.890541	0.985338	0	1	-0.648799	0.516469	0.923808
291409	329002	329002_291409	Zfp236	zinc finger protein 236	Zfp236	zinc finger protein 236	-0.0810072	0.0346769	0.0194882	-0.148973	-0.0130418	0.257726	-0.113109	-0.0679332	0.00118836	0.0976529	7	1	0.00119843	0.00471867	6.23334	0.397565	0.752843	14.1836	1.16528	-0.351947	0.724878	0.970269
291171	19720	19720_291171	Trim27	tripartite motif-containing 27	Trim27	tripartite motif-containing 27	0.0519141	0.0222283	0.0195174	0.00834749	0.0954807	0.257726	0.0406922	0.0694598	0.00029845	0.0783981	11	1	0.00181208	0.00223187	15.4268	0.117259	0.432178	36.5017	1.57485	-0.720155	0.471429	0.912065
83574	20183	20183_83574	Rxrg	retinoid X receptor gamma	Rxrg	retinoid X receptor gamma	0.111664	0.0478143	0.0195244	0.0179495	0.205378	0.257726	0.0959466	0.124002	0.0103246	0.0718652	11	1	2.68005e-06	0.00910382	9.79107	0.459011	0.794771	0.00978178	1.0001	-2.31712	0.0204974	0.395697
313057	230779	230779_313057	Serinc2	serine incorporator 2	Serinc2	serine incorporator 2	-0.206271	0.0883451	0.0195524	-0.379424	-0.0331175	0.257836	-0.24223	-0.154778	0.00337718	0.142501	11	1	0.0152466	0.0333195	14.2594	0.161485	0.504248	18.6916	1.22988	2.24826	0.0245594	0.414728
681288	21331	21331_681288	T2	brachyury 2	T2	brachyury 2	0.101294	0.0434122	0.0196316	0.016208	0.18638	0.258018	0.0855316	0.110478	0.0127873	0.0713938	8	1	1.0719e-06	0.00631649	10.2193	0.176481	0.524131	0.00576363	1.00006	-0.681958	0.495265	0.917146
361859	71713	71713_361859	Cdc40	cell division cycle 40	Cdc40	cell division cycle 40	-0.046889	0.0200989	0.0196524	-0.0862821	-0.00749596	0.258018	-0.0568906	-0.034354	0.00485965	0.0604929	11	1	0.000864533	0.00184072	12.3428	0.262772	0.633559	19.9865	1.24979	-0.969623	0.332234	0.860755
252827	66971	66971_252827	Cdk5rap1	CDK5 regulatory subunit associated protein 1	Cdk5rap1	CDK5 regulatory subunit associated protein 1	0.0768128	0.0329274	0.0196592	0.0122762	0.141349	0.258018	0.0518583	0.0943913	0.00445423	0.0861352	10	1	0.00225996	0.00455096	12.0821	0.208722	0.571503	21.7438	1.27785	-1.25241	0.210422	0.802357
293173	67420	67420_293173	Far1	fatty acyl CoA reductase 1	Far1	fatty acyl CoA reductase 1	-0.0585556	0.0251039	0.0196731	-0.107758	-0.00935274	0.258018	-0.0650519	-0.0381406	0.0096626	0.162641	11	1	8.32615e-05	0.00259749	12.8454	0.232446	0.60026	1.13768	1.01151	0.613197	0.539746	0.930297
362113	329384	329384_362113	Ptrh1	peptidyl-tRNA hydrolase 1 homolog	Ptrh1	peptidyl-tRNA hydrolase 1 homolog	-0.0998678	0.0428191	0.019684	-0.183792	-0.0159438	0.258018	-0.112602	-0.0827084	0.0159701	0.0750322	7	1	0	0.00647232	4.02511	0.673278	0.907362	0	1	0.442716	0.657971	0.958001
304554	56747	56747_304554	Sez6l	seizure related 6 homolog like	Sez6l	seizure related 6 homolog like	-0.0797749	0.0342091	0.0197019	-0.146824	-0.0127262	0.258018	-0.0987583	-0.0583742	0.00295576	0.0679676	11	1	0.00253627	0.00507791	10.5415	0.394339	0.74989	20.704	1.2611	-0.0254832	0.97967	0.997804
292305	106489	106489_292305	Sft2d1	SFT2 domain containing 1	Sft2d1	SFT2 domain containing 1	0.0457458	0.0196171	0.0197038	0.00729708	0.0841945	0.258018	0.0387173	0.0552711	0.00818934	0.0569176	11	1	0	0.00178737	7.76898	0.651391	0.898954	0	1	-0.510121	0.609967	0.95046
500102	76156	76156_500102	Fam131b	family with sequence similarity 131, member B	Fam131b	family with sequence similarity 131, member B	-0.0529322	0.0227027	0.019725	-0.0974287	-0.00843574	0.258038	-0.0643383	-0.0326067	0.00725492	0.162996	11	1	0.000555456	0.00222383	7.55975	0.671753	0.906519	9.79834	1.10863	-0.146297	0.883687	0.990882
687118	67379	67379_687118	Dedd2	death effector domain-containing DNA binding protein 2	Dedd2	death effector domain containing 2	-0.0832388	0.0357084	0.0197498	-0.153226	-0.0132515	0.258105	-0.103447	-0.0639411	0.00972738	0.0806808	7	1	0.00152317	0.00496112	8.51885	0.2025	0.563105	17.0934	1.20618	-1.8319	0.0669669	0.573679
100910460	381522	381522_100910460	Ccdc180	coiled-coil domain containing 180	Ccdc180	coiled-coil domain containing 180	0.13036	0.0559355	0.0197775	0.0207285	0.239991	0.258209	0.10694	0.15456	0.00779474	0.0923565	9	1	5.66628e-06	0.0128495	8.34716	0.400314	0.755275	0.018995	1.00019	-0.841259	0.400203	0.893908
305103	677296	677296_305103	Fcrl6	Fc receptor-like 6	Fcrl6	Fc receptor-like 6	0.103364	0.0443967	0.019902	0.016348	0.19038	0.259199	0.0933376	0.180952	0.0162327	0.109411	8	1	4.21203e-07	0.0059932	6.87997	0.441483	0.783626	0.00175066	1.00002	0.958899	0.337609	0.863349
114560	76108	76108_114560	Rap2a	RAS related protein 2a	Rap2a	RAP2A, member of RAS oncogene family	-0.0489332	0.0210184	0.019906	-0.0901285	-0.00773793	0.259199	-0.0605452	-0.0399334	0.00642831	0.0755411	11	1	0	0.00178865	5.72579	0.837751	0.972568	0	1	0.332303	0.73966	0.971983
300666	71764	71764_300666	C2cd2l	C2 calcium-dependent domain containing 2-like	C2cd2l	C2CD2-like	-0.0597288	0.025662	0.0199375	-0.110025	-0.00943227	0.259199	-0.0726657	-0.0390991	0.00661517	0.117486	11	1	0.00111632	0.00297928	10.2899	0.415437	0.765475	15.6762	1.18591	-1.29919	0.193878	0.78458
304798	17248	17248_304798	Mdm4	transformed mouse 3T3 cell double minute 4	Mdm4	MDM4 regulator of p53	0.0442853	0.0190296	0.0199557	0.00698798	0.0815827	0.259199	0.0387205	0.0488464	0.0116187	0.0577841	11	1	0	0.00132296	8.91505	0.540184	0.840681	0	1	0.481727	0.63	0.9542
252854	233836	233836_252854	Slc5a11	solute carrier family 5 (sodium/glucose cotransporter), member 11	Slc5a11	solute carrier family 5 member 11	0.186763	0.0802716	0.0199848	0.0294331	0.344092	0.259199	0.14033	0.233545	0.0017283	0.075779	11	1	0.0283158	0.0296116	19.0907	0.0391252	0.240111	43.6689	1.77522	-1.06377	0.287433	0.845461
363464	18700	18700_363464	Piga	phosphatidylinositol glycan anchor biosynthesis, class A	Piga	phosphatidylinositol glycan anchor biosynthesis, class A	-0.075562	0.0324776	0.0199871	-0.139217	-0.0119071	0.259199	-0.080835	-0.0688188	0.017286	0.0356812	11	1	3.99611e-06	0.00416972	5.5909	0.848384	0.975938	0.0318812	1.00032	-0.928042	0.353386	0.870266
289562	56412	56412_289562	Noa1	nitric oxide associated 1	Noa1	nitric oxide associated 1	0.0436902	0.0187793	0.0199916	0.0068834	0.0804969	0.259199	0.0341749	0.0543858	0.00478899	0.0887834	11	1	0	0.00160371	10.0927	0.432396	0.77899	0	1	-1.58845	0.112185	0.673277
306860	14538	14538_306860	Gcnt2	glucosaminyl (N-acetyl) transferase 2 (I blood group)	Gcnt2	glucosaminyl (N-acetyl) transferase 2	-0.110361	0.0474482	0.0200221	-0.203358	-0.0173646	0.259338	-0.154587	-0.0881022	9.53507e-05	0.0837318	8	1	0.00609335	0.00902413	9.56048	0.214878	0.578905	36.0704	1.56422	-0.0286189	0.977169	0.99769
687713	68778	68778_687713	Gucd1	guanylyl cyclase domain containing 1	Gucd1	guanylyl cyclase domain containing 1	0.0669834	0.028808	0.0200632	0.0105207	0.123446	0.259615	0.0533948	0.0834889	0.000815251	0.0835047	10	1	0.00204646	0.0036874	13.7067	0.133148	0.459503	25.5689	1.34353	0.0731686	0.941672	0.994561
295985	76894	76894_295985	Mettl15	methyltransferase like 15	Mettl15	methyltransferase 15, mitochondrial 12S rRNA N4-cytidine	-0.0606306	0.0260941	0.0201502	-0.111774	-0.00948714	0.260315	-0.0740072	-0.0452958	0.00748128	0.108587	10	1	8.54131e-05	0.0027599	9.27033	0.412704	0.763548	1.19208	1.01206	0.385334	0.69999	0.96709
305177	67870	67870_305177	Enoph1	enolase-phosphatase 1	Enoph1	enolase-phosphatase 1	0.0639077	0.027506	0.020157	0.009997	0.117818	0.260315	0.0375032	0.0712202	0.0120786	0.243423	8	1	0	0.00283746	4.72954	0.692929	0.916616	0	1	-1.63821	0.101378	0.650458
293098	72759	72759_293098	Tmem135	transmembrane protein 135	Tmem135	transmembrane protein 135	-0.0473028	0.0203681	0.0202115	-0.0872235	-0.00738208	0.260763	-0.0586366	-0.0419241	0.0104166	0.0493895	11	1	3.21481e-06	0.00169339	9.61903	0.474528	0.804468	0.0655365	1.00066	-1.50985	0.131082	0.699323
100034253	237107	237107_100034253	Gnl3l	guanine nucleotide binding protein nucleolar 3 like	Gnl3l	G protein nucleolar 3 like	0.0479302	0.0206454	0.020255	0.00746593	0.0883944	0.260882	0.0367427	0.0551095	0.0109632	0.0969435	10	1	0	0.00198562	6.7238	0.66585	0.90473	0	1	-0.826697	0.408409	0.897929
292872	16623	16623_292872	Klk1b1	kallikrein 1-related peptidase b1	Klk1c3	kallikrein 1-related peptidase C3	0.0704024	0.0303292	0.0202721	0.0109582	0.129847	0.260882	0.0567777	0.0950524	0.015578	0.0791228	7	1	0	0.00300173	3.39987	0.75724	0.944518	0	1	0.379175	0.704558	0.967742
303903	547253	547253_303903	Parp14	poly (ADP-ribose) polymerase family, member 14	Parp14	poly (ADP-ribose) polymerase family, member 14	0.109886	0.0473423	0.020282	0.0170965	0.202675	0.260882	0.0788987	0.127064	0.0109581	0.0610243	11	1	0.00615994	0.00985334	13.2873	0.20805	0.570377	27.3407	1.37629	-0.416212	0.677255	0.960885
366697	20773	20773_366697	Sptlc2	serine palmitoyltransferase, long chain base subunit 2	Sptlc2	serine palmitoyltransferase, long chain base subunit 2	0.0474618	0.0204511	0.0203003	0.00737848	0.0875452	0.260882	0.0360865	0.0554355	0.0137958	0.102233	11	1	0	0.00180243	3.44359	0.968979	0.999503	0	1	-0.792662	0.427975	0.901158
289924	66413	66413_289924	Psmd6	proteasome (prosome, macropain) 26S subunit, non-ATPase, 6	Psmd6	proteasome 26S subunit, non-ATPase 6	-0.0377655	0.0162775	0.0203354	-0.0696688	-0.00586214	0.261077	-0.0485615	-0.0333331	0.00872959	0.0659036	11	1	0	0.00108861	7.53674	0.673986	0.90757	0	1	-1.07677	0.281582	0.841044
360834	20479	20479_360834	Vps4b	vacuolar protein sorting 4B	Vps4b	vacuolar protein sorting 4 homolog B	-0.047243	0.020387	0.0204871	-0.0872009	-0.00728513	0.262653	-0.0528748	-0.0398796	0.0108892	0.0697969	11	1	0	0.00191256	4.01433	0.946698	0.995764	0	1	0.527231	0.598033	0.948275
56266	64385	64385_56266	Cyp4f14	cytochrome P450, family 4, subfamily f, polypeptide 14	Cyp4f1	cytochrome P450, family 4, subfamily f, polypeptide 1	-0.0841565	0.0363213	0.0205035	-0.155345	-0.0129682	0.262653	-0.108728	-0.0618665	0.00501225	0.125446	8	1	9.19205e-08	0.00530441	7.07277	0.421343	0.769978	0.000840819	1.00001	-0.462307	0.643861	0.957586
24261	11443	11443_24261	Chrnb1	cholinergic receptor nicotinic beta 1 subunit	Chrnb1	cholinergic receptor nicotinic beta 1 subunit	0.068966	0.0297726	0.020535	0.0106128	0.127319	0.262653	0.0615659	0.0930304	0.00496531	0.0615028	11	1	0	0.00334556	6.20249	0.797974	0.957573	0	1	0.484058	0.628344	0.954183
305332	77569	77569_305332	Limch1	LIM and calponin homology domains 1	Limch1	LIM and calponin homology domains 1	0.0444886	0.01921	0.0205632	0.00683771	0.0821395	0.262653	0.0410619	0.0559196	0.00823667	0.0503601	11	1	0	0.0015726	5.48253	0.856707	0.977763	0	1	1.08121	0.279603	0.839914
113976	50790	50790_113976	Acsl4	acyl-CoA synthetase long-chain family member 4	Acsl4	acyl-CoA synthetase long-chain family member 4	-0.0608182	0.0262634	0.0205746	-0.112294	-0.00934288	0.262653	-0.0757994	-0.0440906	0.00471013	0.0879553	11	1	0.00250775	0.00311919	13.6167	0.191202	0.546095	35.9778	1.56196	-0.497079	0.619133	0.951061
362918	211401	211401_362918	Mtss1	MTSS I-BAR domain containing 1	Mtss1	MTSS I-BAR domain containing 1	0.0848592	0.0366509	0.0205944	0.0130248	0.156694	0.262653	0.0591352	0.106306	0.00173764	0.0570469	11	1	0.00533251	0.00597414	15.7008	0.108523	0.417285	40.0073	1.66687	0.466376	0.640946	0.956502
64057	73940	73940_64057	Hapln2	hyaluronan and proteoglycan link protein 2	Hapln2	hyaluronan and proteoglycan link protein 2	0.124798	0.0539023	0.0205982	0.0191517	0.230445	0.262653	0.0862318	0.147697	0.00818318	0.154342	11	1	4.53929e-06	0.0127578	12.2756	0.267032	0.636468	0.0136313	1.00014	-2.00654	0.0447991	0.508587
314329	238330	238330_314329	Irf2bpl	interferon regulatory factor 2 binding protein-like	Irf2bpl	interferon regulatory factor 2 binding protein-like	0.0683818	0.0295602	0.0207059	0.0104448	0.126319	0.263768	0.0552296	0.0812505	0.00753357	0.0751099	11	1	0	0.00379061	6.53701	0.768311	0.948277	0	1	0.0700576	0.944148	0.994712
24241	12310	12310_24241	Calca	calcitonin/calcitonin-related polypeptide, alpha	Calca	calcitonin-related polypeptide alpha	-0.137061	0.0592622	0.0207341	-0.253213	-0.0209093	0.263873	-0.186259	-0.116772	0.0120362	0.058157	8	1	3.72811e-06	0.0121997	7.79412	0.351098	0.714867	0.0112332	1.00011	-1.92818	0.0538331	0.534995
64169	69352	69352_64169	Necab1	N-terminal EF-hand calcium binding protein 1	Necab1	N-terminal EF-hand calcium binding protein 1	-0.0683804	0.0295758	0.0207755	-0.126348	-0.0104129	0.264142	-0.0924623	-0.0538354	0.00110154	0.136792	11	1	0.000976672	0.00375073	16.5626	0.0846212	0.364995	10.1647	1.11315	-0.482506	0.629446	0.954183
287670	22123	22123_287670	Psmd3	proteasome (prosome, macropain) 26S subunit, non-ATPase, 3	Psmd3	proteasome 26S subunit, non-ATPase 3	0.0381295	0.0165051	0.0208792	0.00578007	0.0704789	0.265033	0.0264741	0.0476023	0.00765033	0.116418	11	1	0.000317303	0.00116888	10.1115	0.430767	0.777477	10.6309	1.11896	1.82933	0.0673495	0.57406
498606	75620	75620_498606	Kxd1	KxDL motif containing 1	Kxd1	KxDL motif containing 1	0.0403147	0.017453	0.0208934	0.00610751	0.0745218	0.265033	0.0339492	0.0448388	0.0148235	0.0641959	11	1	0	0.00139284	5.25919	0.873205	0.981692	0	1	-0.0511239	0.959227	0.996561
294679	68558	68558_294679	Ankra2	ankyrin repeat family A member 2	Ankra2	ankyrin repeat family A member 2	0.0682031	0.0295293	0.0209061	0.0103267	0.126079	0.265033	0.0589208	0.0775695	0.0152129	0.0827774	7	1	0	0.00317949	1.58502	0.953648	0.996029	0	1	0.64332	0.520016	0.925018
302981	79043	79043_302981	Spsb3	splA/ryanodine receptor domain and SOCS box containing 3	Spsb3	splA/ryanodine receptor domain and SOCS box containing 3	0.0451036	0.0195352	0.0209524	0.00681536	0.0833918	0.265065	0.0392825	0.051894	0.0123267	0.0494045	11	1	0	0.00174269	5.09634	0.88465	0.984581	0	1	0.925965	0.354464	0.871649
295234	83409	83409_295234	Lamtor2	late endosomal/lysosomal adaptor, MAPK and MTOR activator 2	Lamtor2	late endosomal/lysosomal adaptor, MAPK and MTOR activator 2	0.039779	0.0172301	0.0209608	0.0060086	0.0735495	0.265065	0.0274763	0.0455153	0.0129097	0.131137	11	1	0	0.00125671	9.63815	0.472792	0.803198	0	1	-0.983874	0.325178	0.860136
289378	68972	68972_289378	Tatdn3	TatD DNase domain containing 3	Tatdn3	TatD DNase domain containing 3	0.0679315	0.0294293	0.0209828	0.0102511	0.125612	0.265065	0.0537525	0.0897372	0.00392856	0.0841037	11	1	0.000290289	0.00393073	7.69381	0.658717	0.901926	2.99978	1.03093	0.0557371	0.955551	0.995906
287406	66358	66358_287406	Adprm	ADP-ribose/CDP-alcohol diphosphatase, manganese dependent	Adprm	ADP-ribose/CDP-alcohol diphosphatase, manganese-dependent	-0.0692762	0.0300134	0.0209895	-0.128101	-0.010451	0.265065	-0.0786319	-0.0588616	0.0116599	0.0620831	11	1	0	0.00425588	4.83309	0.902045	0.986644	0	1	0.189734	0.849517	0.986652
81774	27207	27207_81774	Rps11	ribosomal protein S11	Rps11	ribosomal protein S11	0.0462594	0.0200519	0.0210554	0.0069585	0.0855604	0.265643	0.039994	0.056604	0.00810148	0.0618677	9	1	0	0.00175134	5.42484	0.711353	0.9254	0	1	0.567495	0.570378	0.941849
291983	19171	19171_291983	Psmb10	proteasome (prosome, macropain) subunit, beta type 10	Psmb10	proteasome 20S subunit beta 10	0.0786175	0.0340999	0.0211381	0.011783	0.145452	0.266271	0.0606004	0.0975947	0.000436626	0.0629917	11	1	0.0049111	0.00536255	19.1708	0.0381465	0.237326	41.7185	1.71581	-0.490716	0.623627	0.953018
360463	17527	17527_360463	Mpv17	MpV17 mitochondrial inner membrane protein	Mpv17	mitochondrial inner membrane protein MPV17	-0.0674494	0.0292575	0.0211458	-0.124793	-0.0101057	0.266271	-0.0796988	-0.0461443	0.0103916	0.120001	7	1	0.000665675	0.00340035	6.56153	0.363304	0.724713	11.0762	1.12456	0.547261	0.584199	0.945368
360618	66612	66612_360618	Ormdl3	ORM1-like 3 (S. cerevisiae)	Ormdl3	ORMDL sphingolipid biosynthesis regulator 3	0.0605298	0.0262744	0.0212363	0.00903296	0.112027	0.266972	0.0453443	0.0797621	0.00424571	0.102303	10	1	0.000273124	0.0028763	7.2766	0.608346	0.879619	3.85398	1.04008	-0.170203	0.86485	0.987676
305234	52331	52331_305234	Stbd1	starch binding domain 1	Stbd1	starch binding domain 1	0.129517	0.0562333	0.021267	0.0193019	0.239732	0.266972	0.111125	0.145391	0.0150567	0.0924515	8	1	0	0.0110519	2.46544	0.929677	0.993714	0	1	0.074587	0.940543	0.994561
298732	230587	230587_298732	Glis1	GLIS family zinc finger 1	Glis1	GLIS family zinc finger 1	-0.12645	0.0549056	0.0212763	-0.234063	-0.0188371	0.266972	-0.156921	-0.0942972	0.00918315	0.16611	7	1	0.0050787	0.0102473	10.0134	0.124088	0.443519	26.5388	1.36126	-0.704025	0.481417	0.912989
361527	18807	18807_361527	Pld3	phospholipase D family member 3	Pld3	phospholipase D family, member 3	-0.0578674	0.0251304	0.0212965	-0.107122	-0.00861275	0.266972	-0.0675794	-0.0362262	0.00943098	0.098422	11	1	0.00186457	0.00272013	13.499	0.197092	0.554825	29.9268	1.42708	0.524758	0.599751	0.948573
24237	12274	12274_24237	C6	complement component 6	C6	complement C6	0.103977	0.0451569	0.0213033	0.0154709	0.192483	0.266972	0.0979882	0.124089	0.0228116	0.124394	7	1	0	0.00652428	2.01375	0.91843	0.990912	0	1	1.1767	0.239314	0.816911
310614	229542	229542_310614	Gatad2b	GATA zinc finger domain containing 2B	Gatad2b	GATA zinc finger domain containing 2B	0.0542172	0.0235516	0.0213318	0.00805689	0.100377	0.267075	0.041151	0.0659798	0.0126521	0.0867612	11	1	0	0.00224737	10.173	0.42545	0.773179	0	1	0.347775	0.728009	0.97054
29653	14732	14732_29653	Gpam	glycerol-3-phosphate acyltransferase, mitochondrial	Gpam	glycerol-3-phosphate acyltransferase, mitochondrial	0.0609714	0.0265103	0.0214528	0.00901229	0.112931	0.268166	0.0477934	0.0776764	0.00670752	0.0952747	11	1	0	0.00317888	7.62088	0.665814	0.90473	0	1	0.126856	0.899054	0.991327
362506	24047	24047_362506	Ccl19	C-C motif chemokine ligand 19	Ccl19	C-C motif chemokine ligand 19	0.0881464	0.0383279	0.0214598	0.013025	0.163268	0.268166	0.0563613	0.0983296	0.0130387	0.32464	9	1	2.92264e-06	0.00512267	10.1987	0.251354	0.621574	0.0151074	1.00015	-0.713722	0.475399	0.912702
309684	16414	16414_309684	Itgb2	integrin beta 2	Itgb2	integrin subunit beta 2	0.114043	0.0496053	0.0215044	0.0168185	0.211267	0.268244	0.0926034	0.136806	0.00551204	0.0621188	11	1	0.00669471	0.0113968	13.9722	0.174261	0.521553	25.7548	1.34689	0.915482	0.359939	0.874286
304470	243272	243272_304470	Sbno1	strawberry notch 1	Sbno1	strawberry notch homolog 1	-0.0525522	0.0228591	0.0215069	-0.0973551	-0.00774924	0.268244	-0.0629488	-0.0320511	0.00932302	0.120654	11	1	0.00115076	0.00217235	10.8755	0.367296	0.727295	21.7563	1.27806	0.838646	0.401668	0.894198
298441	50927	50927_298441	Nasp	nuclear autoantigenic sperm protein (histone-binding)	Nasp	nuclear autoantigenic sperm protein	0.0510057	0.0221959	0.0215626	0.00750268	0.0945088	0.268683	0.0407365	0.066203	0.00756748	0.107872	11	1	0	0.00199328	6.37423	0.782903	0.953725	0	1	0.31826	0.750288	0.971983
296130	215456	215456_296130	Gpat2	glycerol-3-phosphate acyltransferase 2, mitochondrial	Gpat2	glycerol-3-phosphate acyltransferase 2, mitochondrial	-0.0826063	0.0359559	0.021594	-0.153079	-0.012134	0.268819	-0.105677	-0.0581682	0.00435302	0.220565	10	1	0	0.00516096	9.54075	0.388925	0.746025	0	1	1.5371	0.124269	0.689827
304323	68017	68017_304323	Mrm2	mitochondrial rRNA methyltransferase 2	Mrm2	mitochondrial rRNA methyltransferase 2	0.0546715	0.0238131	0.0216839	0.00799872	0.101344	0.269682	0.0472292	0.0705717	0.00725118	0.0555952	11	1	0	0.00243921	7.69085	0.659005	0.901926	0	1	1.93274	0.0532684	0.534214
29358	18166	18166_29358	Npy1r	neuropeptide Y receptor Y1	Npy1r	neuropeptide Y receptor Y1	-0.0857408	0.0373808	0.021807	-0.159006	-0.0124758	0.270956	-0.101241	-0.0668757	0.00534865	0.0890108	11	1	0.0050294	0.00660934	15.1059	0.128249	0.450675	34.1945	1.51963	2.16645	0.0302765	0.435601
64521	70747	70747_64521	Tspan2	tetraspanin 2	Tspan2	tetraspanin 2	0.0976091	0.0425821	0.0218908	0.0141498	0.181069	0.271037	0.0636489	0.120795	0.00753648	0.115666	11	1	0.00273893	0.00848868	10.5606	0.392762	0.748758	13.8211	1.16038	1.84791	0.0646159	0.567924
304962	226641	226641_304962	Atf6	activating transcription factor 6	Atf6	activating transcription factor 6	-0.0540963	0.0236075	0.0219352	-0.100366	-0.00782645	0.271037	-0.0732392	-0.0421181	0.00261183	0.0914503	11	1	0.000637618	0.00230445	9.67053	0.469858	0.801547	10.4435	1.11661	-1.08727	0.276918	0.836359
81613	26367	26367_81613	Ceacam2	CEA cell adhesion molecule 2	Ceacam1	CEA cell adhesion molecule 1	0.112021	0.0488861	0.0219357	0.0162065	0.207836	0.271037	0.0637623	0.13866	0.00907179	0.146319	8	1	0.0044566	0.00829254	6.4818	0.484747	0.809041	26.472	1.36003	-0.476075	0.634021	0.95508
25241	11830	11830_25241	Aqp5	aquaporin 5	Aqp5	aquaporin 5	0.0709987	0.0309869	0.0219493	0.0102654	0.131732	0.271037	0.0383055	0.0874674	0.00525413	0.798341	8	1	0	0.00325493	18.9728	0.008273	0.0964032	0	1	1.23639	0.216315	0.80836
300033	66656	66656_300033	Eef1d	eukaryotic translation elongation factor 1 delta	Eef1d	eukaryotic translation elongation factor 1 delta	0.0609144	0.0265966	0.0220035	0.00878601	0.113043	0.271037	0.0393783	0.0692058	0.0107915	0.077122	11	1	0.00245971	0.00325472	14.558	0.149025	0.485563	33.4966	1.50368	-1.36503	0.172242	0.755183
306548	320191	320191_306548	Hook3	hook microtubule tethering protein 3	Hook3	hook microtubule-tethering protein 3	-0.044365	0.0193728	0.0220173	-0.082335	-0.00639506	0.271037	-0.0502367	-0.0373157	0.0132894	0.0976477	11	1	0	0.0013605	8.90019	0.541602	0.84069	0	1	0.902439	0.366824	0.877419
498753	319191	319191_498753	H2ac13	H2A clustered histone 13	Hist1h2af	histone cluster 1 H2A family member F	0.0927875	0.0405215	0.0220309	0.0133668	0.172208	0.271037	0.0745153	0.100628	0.0178399	0.0821355	8	1	0	0.00593124	2.73164	0.908669	0.987465	0	1	-0.0224341	0.982102	0.998153
114106	63857	63857_114106	Bco1	beta-carotene oxygenase 1	Bco1	beta-carotene oxygenase 1	0.0815274	0.0356049	0.0220339	0.0117432	0.151312	0.271037	0.07256	0.113936	0.0168541	0.0874808	10	1	0	0.00447877	7.45669	0.589683	0.869269	0	1	1.30944	0.190384	0.781123
100910434	214685	214685_100910434	Chadl	chondroadherin-like	Chadl	chondroadherin-like	0.0954567	0.0416907	0.0220423	0.0137444	0.177169	0.271037	0.0708602	0.110542	0.0163871	0.113556	10	1	0	0.00700514	4.36066	0.886113	0.984812	0	1	-0.549004	0.583003	0.945368
27150	16512	16512_27150	Kcnh3	potassium voltage-gated channel, subfamily H (eag-related), member 3	Kcnh3	potassium voltage-gated channel subfamily H member 3	0.0545421	0.0238235	0.0220547	0.0078489	0.101235	0.271037	0.0471437	0.0595083	0.0165663	0.0595976	11	1	0	0.00240678	3.37738	0.971099	0.99965	0	1	0.592686	0.553391	0.936668
314988	387609	387609_314988	Zhx2	zinc fingers and homeoboxes 2	Zhx2	zinc fingers and homeoboxes 2	0.0841666	0.0367634	0.0220555	0.0121116	0.156222	0.271037	0.060359	0.109693	0.00303689	0.107042	10	1	0.00135775	0.00596816	9.77267	0.3692	0.728751	10.0291	1.11147	-0.415479	0.677791	0.961161
361176	67031	67031_361176	Upf3a	UPF3 regulator of nonsense transcripts homolog A (yeast)	Upf3a	UPF3A, regulator of nonsense mediated mRNA decay	0.0501445	0.0219067	0.0220792	0.00720814	0.0930808	0.271037	0.0432724	0.056255	0.0117244	0.057888	11	1	1.40566e-06	0.00226228	6.5774	0.764647	0.947422	0.0263158	1.00026	-1.42184	0.155072	0.729441
266735	237175	237175_266735	Adgrg2	adhesion G protein-coupled receptor G2	Adgrg2	adhesion G protein-coupled receptor G2	0.203727	0.0890265	0.0221149	0.0292385	0.378216	0.271037	0.135659	0.242668	0.0103792	0.0638527	11	1	0.0487479	0.0364159	26.5646	0.00305068	0.0504766	66.2497	2.96294	1.39161	0.164039	0.744762
310667	76893	76893_310667	Cers2	ceramide synthase 2	Cers2	ceramide synthase 2	0.0801726	0.0350348	0.0221159	0.0115057	0.148839	0.271037	0.0577181	0.098895	0.00159534	0.0687473	11	1	0.00511356	0.00558266	16.6029	0.0836253	0.362846	41.7393	1.71642	2.0212	0.0432588	0.501174
316237	66591	66591_316237	Mad2l1bp	MAD2L1 binding protein	Mad2l1bp	MAD2L1 binding protein	-0.0480374	0.0209962	0.022143	-0.0891893	-0.00688554	0.271037	-0.056823	-0.0405168	0.0092424	0.0793187	11	1	2.04266e-06	0.00187057	6.16446	0.801262	0.958672	0.0399652	1.0004	0.362777	0.716772	0.970112
498366	68303	68303_498366	Fam114a1	family with sequence similarity 114, member A1	Fam114a1	family with sequence similarity 114, member A1	0.0671447	0.0293479	0.022144	0.0096239	0.124665	0.271037	0.0554714	0.0849964	0.00832737	0.0937422	10	1	0	0.00349407	5.09963	0.825538	0.967997	0	1	-0.256334	0.797693	0.979487
361064	71843	71843_361064	R3hcc1	R3H domain and coiled-coil containing 1	R3hcc1	R3H domain and coiled-coil containing 1	0.0484375	0.021182	0.0222117	0.00692152	0.0899535	0.271422	0.0395941	0.0581422	0.00908675	0.0867543	10	1	1.80402e-06	0.00204166	9.0947	0.428579	0.775854	0.0397152	1.0004	-1.42504	0.154144	0.729324
689997	210998	210998_689997	Fam91a1	family with sequence similarity 91, member A1	Fam91a1	family with sequence similarity 91, member A1	-0.0468848	0.0205038	0.0222169	-0.0870716	-0.0066981	0.271422	-0.0587576	-0.0385947	0.00948288	0.0846438	11	1	0	0.00183739	4.01035	0.946879	0.995764	0	1	-0.560098	0.575412	0.943975
54263	140493	140493_54263	Kcnn3	potassium intermediate/small conductance calcium-activated channel, subfamily N, member 3	Kcnn3	potassium calcium-activated channel subfamily N member 3	0.0938368	0.041046	0.022246	0.0133882	0.174285	0.271526	0.0547529	0.116503	0.00312334	0.103907	11	1	0.00576527	0.00718323	17.6966	0.0603032	0.303389	36.42	1.57282	0.741181	0.458584	0.907964
366508	18707	18707_366508	Pik3cd	phosphatidylinositol-4,5-bisphosphate 3-kinase catalytic subunit delta	Pik3cd	phosphatidylinositol-4,5-bisphosphate 3-kinase, catalytic subunit delta	0.0716029	0.0313327	0.0222984	0.010192	0.133014	0.271912	0.0588619	0.0819113	0.0162393	0.0888131	11	1	0	0.00428019	3.1493	0.977689	1	0	1	-0.798565	0.424543	0.90103
307180	69672	69672_307180	Txndc15	thioredoxin domain containing 15	Txndc15	thioredoxin domain containing 15	0.041153	0.0180211	0.0223952	0.00583223	0.0764737	0.272839	0.0302383	0.0506573	0.00462257	0.0840617	11	1	0.000951089	0.00150098	12.6344	0.244837	0.615377	27.7617	1.38431	-1.26809	0.204766	0.795128
171402	170439	170439_171402	Elovl6	ELOVL fatty acid elongase 6	Elovl6	ELOVL fatty acid elongase 6	-0.0612354	0.0268213	0.0224253	-0.113804	-0.00866657	0.272873	-0.0762118	-0.0479925	0.00178472	0.0991961	11	1	0.00140705	0.00331727	13.3445	0.205044	0.567179	18.1072	1.22111	2.50518	0.0122388	0.344503
296366	71856	71856_296366	Wfdc3	WAP four-disulfide core domain 3	Wfdc3	WAP four-disulfide core domain 3	-0.121131	0.0530685	0.0224578	-0.225143	-0.0171183	0.272873	-0.12729	-0.112589	0.0200657	0.11238	8	1	0	0.00968952	1.17917	0.991399	1	0	1	0.0713293	0.943136	0.994651
64367	19035	19035_64367	Ppib	peptidylprolyl isomerase B	Ppib	peptidylprolyl isomerase B	0.0394091	0.0172658	0.0224604	0.00556869	0.0732495	0.272873	0.0317373	0.0435743	0.0143603	0.0786958	11	1	0	0.00133764	5.98536	0.816492	0.963587	0	1	-1.14517	0.252137	0.826723
684304	27393	27393_684304	Mrpl39	mitochondrial ribosomal protein L39	Mrpl39	mitochondrial ribosomal protein L39	-0.0472581	0.0207187	0.0225523	-0.0878661	-0.00665011	0.273736	-0.0557357	-0.0415071	0.00973546	0.0629804	10	1	0	0.00194042	5.74934	0.76472	0.947422	0	1	0.754221	0.450717	0.90701
64039	72194	72194_64039	Fbxl20	F-box and leucine-rich repeat protein 20	Fbxl20	F-box and leucine-rich repeat protein 20	0.044851	0.019669	0.0225906	0.00630046	0.0834015	0.273947	0.0323827	0.0581266	0.00955046	0.146046	11	1	0	0.00156655	5.73668	0.836879	0.972345	0	1	0.314031	0.753498	0.972265
363858	66682	66682_363858	Trappc5	trafficking protein particle complex 5	Trappc5	trafficking protein particle complex subunit 5	0.0654047	0.0286898	0.0226242	0.00917377	0.121636	0.274102	0.0516	0.0720993	0.0160735	0.114293	8	1	0	0.00321425	2.01107	0.959225	0.99703	0	1	-1.13178	0.257727	0.827395
315272	105722	105722_315272	Ano6	anoctamin 6	Ano6	anoctamin 6	0.0739173	0.0324358	0.0226742	0.0103443	0.13749	0.274212	0.0641712	0.0865751	0.0138023	0.0586104	11	1	0	0.0047971	5.48461	0.856549	0.977763	0	1	0.586489	0.557547	0.937877
89805	11601	11601_89805	Angpt2	angiopoietin 2	Angpt2	angiopoietin 2	0.0955682	0.0419414	0.0226901	0.0133646	0.177772	0.274212	0.0669526	0.120891	0.0056146	0.130536	11	1	0.000407849	0.00766953	9.31532	0.502463	0.820104	2.04982	1.02093	-0.791901	0.428418	0.901158
29553	16527	16527_29553	Kcnk3	potassium channel, subfamily K, member 3	Kcnk3	potassium two pore domain channel subfamily K member 3	0.0768495	0.0337279	0.022696	0.010744	0.142955	0.274212	0.0645962	0.0975604	0.0127569	0.0805493	11	1	0	0.00461577	4.49661	0.922177	0.992037	0	1	-0.130934	0.895828	0.990882
246264	233060	233060_246264	Zfp382	zinc finger protein 382	Zfp382	zinc finger protein 382	-0.0989631	0.0434444	0.022731	-0.184113	-0.0138137	0.274382	-0.122415	-0.0638904	0.0090774	0.094998	8	1	0.00461112	0.00742867	11.2791	0.1269	0.447716	32.6067	1.48383	1.39779	0.162176	0.741175
498356	330096	330096_498356	Shisa3	shisa family member 3	Shisa3	shisa family member 3	0.192441	0.0845089	0.0227762	0.0268065	0.358075	0.274549	0.170766	0.220087	0.0132794	0.0528481	8	1	1.12982e-06	0.0267181	6.35041	0.49948	0.817232	0.00171289	1.00002	1.54891	0.121403	0.687494
361698	69745	69745_361698	Pold4	polymerase (DNA-directed), delta 4	Pold4	DNA polymerase delta 4, accessory subunit	0.0584246	0.0256587	0.0227866	0.00813455	0.108715	0.274549	0.046922	0.0744255	0.00779778	0.0890524	9	1	0	0.00270788	7.64175	0.469223	0.801338	0	1	0.704216	0.481298	0.912989
305571	53625	53625_305571	B3gnt2	UDP-GlcNAc:betaGal beta-1,3-N-acetylglucosaminyltransferase 2	B3gnt2	UDP-GlcNAc:betaGal beta-1,3-N-acetylglucosaminyltransferase 2	-0.0649418	0.0285255	0.022809	-0.120851	-0.00903273	0.274566	-0.0874244	-0.0452313	0.00279093	0.116684	11	1	0.000634041	0.00329037	7.92423	0.636238	0.892648	6.95141	1.07471	-0.0512284	0.959144	0.996561
360983	272350	272350_360983	Lgalsl2	galectin like 2	Lgalsl	galectin-like	-0.0864864	0.0380059	0.0228696	-0.160977	-0.0119962	0.274612	-0.108419	-0.061017	0.00197088	0.142934	7	1	0.00191076	0.0055829	7.02596	0.318453	0.686359	19.0065	1.23467	1.78083	0.0749409	0.590206
114214	13347	13347_114214	Dffa	DNA fragmentation factor, alpha subunit	Dffa	DNA fragmentation factor subunit alpha	-0.0507598	0.0223094	0.0228901	-0.0944855	-0.00703416	0.274612	-0.0615236	-0.0408858	0.00869947	0.0804994	11	1	0	0.00212885	6.04878	0.811148	0.961657	0	1	0.0430035	0.965699	0.99769
310540	68659	68659_310540	Gask1b	golgi associated kinase 1B	Gask1b	golgi associated kinase 1B	-0.19791	0.0869865	0.0228948	-0.368401	-0.02742	0.274612	-0.259096	-0.122384	0.00283826	0.0861533	7	1	0.0205749	0.0288693	9.73056	0.136467	0.465142	42.0556	1.72579	0.0722303	0.942419	0.994561
170897	20698	20698_170897	Sphk1	sphingosine kinase 1	Sphk1	sphingosine kinase 1	0.157382	0.0691913	0.0229308	0.0217691	0.292994	0.274612	0.132499	0.19225	0.0033673	0.106076	11	1	0.0179326	0.0217979	14.1468	0.166401	0.511399	38.077	1.61491	-1.3479	0.177689	0.763913
314621	20869	20869_314621	Stk11	serine/threonine kinase 11	Stk11	serine/threonine kinase 11	0.0565711	0.0248761	0.0229593	0.00781475	0.105327	0.274612	0.0434205	0.0763633	0.00585143	0.112592	11	1	1.0879e-06	0.00242082	8.11552	0.617554	0.883148	0.0147149	1.00015	-0.250145	0.802475	0.980143
690693	234733	234733_690693	Ddx19b	DEAD box helicase 19b	Ddx19b	DEAD-box helicase 19B	-0.0531342	0.0233689	0.0229832	-0.0989365	-0.00733199	0.274612	-0.0650319	-0.0443162	0.0133416	0.0892564	11	1	0	0.00217112	5.92252	0.821731	0.965501	0	1	0.325977	0.744442	0.971983
316034	78893	78893_316034	Cnot10	CCR4-NOT transcription complex, subunit 10	Cnot10	CCR4-NOT transcription complex, subunit 10	0.0531947	0.0233962	0.0229873	0.00733895	0.0990504	0.274612	0.0316343	0.0635565	0.0119657	0.0649812	11	1	0.00236206	0.00254046	18.1094	0.0531457	0.283581	42.5703	1.74126	0.825928	0.408845	0.897929
497942	66102	66102_497942	Cxcl16	C-X-C motif chemokine ligand 16	Cxcl16	C-X-C motif chemokine ligand 16	0.147948	0.0650731	0.0229917	0.0204075	0.275489	0.274612	0.111566	0.174198	0.0101555	0.0683475	11	1	0.0202995	0.0197733	21.2798	0.019225	0.1617	47.0645	1.88909	1.31613	0.188131	0.779679
363229	227059	227059_363229	Slc39a10	solute carrier family 39 (zinc transporter), member 10	Slc39a10	solute carrier family 39 member 10	-0.0779126	0.0342712	0.0230012	-0.145083	-0.0107423	0.274612	-0.092868	-0.0552989	0.00644535	0.0650002	11	1	0.00903471	0.00567519	34.2478	0.000167669	0.00658679	74.6863	3.95043	-0.0551043	0.956055	0.995906
25512	18675	18675_25512	Phex	phosphate regulating endopeptidase homolog, X-linked	Phex	phosphate regulating endopeptidase X-linked	-0.0774559	0.0340772	0.0230289	-0.144246	-0.0106658	0.274693	-0.0868358	-0.0715823	0.0150415	0.07654	11	1	0	0.004323	3.92307	0.950751	0.995911	0	1	-0.806505	0.419952	0.899993
192243	224139	224139_192243	Golgb1	golgin B1	Golgb1	golgin B1	-0.0415468	0.0182891	0.0231064	-0.0773927	-0.00570082	0.275367	-0.0522225	-0.0322167	0.0023868	0.0807065	11	1	0.000478853	0.00151276	12.2364	0.269548	0.639902	13.1387	1.15126	0.460355	0.645262	0.957979
303476	66610	66610_303476	Abi3	ABI family member 3	Abi3	ABI family, member 3	0.0928148	0.0408875	0.0232074	0.0126767	0.172953	0.275777	0.0758372	0.122251	0.00112361	0.093457	11	1	0.00399148	0.00774037	13.047	0.221055	0.586129	22.4024	1.2887	-0.569865	0.568769	0.94163
84026	56445	56445_84026	Dnaja2	DnaJ heat shock protein family (Hsp40) member A2	Dnaja2	DnaJ heat shock protein family (Hsp40) member A2	0.0410843	0.0181008	0.0232225	0.00560745	0.0765611	0.275777	0.0323516	0.046732	0.0150495	0.106931	8	1	0	0.00127443	3.8688	0.794759	0.956563	0	1	-1.01477	0.310216	0.855005
293508	18749	18749_293508	Prkacb	protein kinase, cAMP dependent, catalytic, beta	Prkacb	protein kinase cAMP-activated catalytic subunit beta	-0.0572496	0.0252233	0.023225	-0.106686	-0.00781287	0.275777	-0.0768543	-0.0349069	0.000647633	0.0784718	11	1	0.00210633	0.00267857	13.9971	0.173123	0.520401	35.4798	1.5499	0.0556392	0.955629	0.995906
501158	66722	66722_501158	Spag16	sperm associated antigen 16	Spag16	sperm associated antigen 16	-0.0657095	0.0289584	0.0232623	-0.122467	-0.00895206	0.275777	-0.0785763	-0.0402805	0.00842864	0.171942	10	1	0.000894591	0.00325458	7.27088	0.608939	0.879619	10.6912	1.11971	0.31907	0.749673	0.971983
65023	70357	70357_65023	Kcnip1	Kv channel-interacting protein 1	Kcnip1	potassium voltage-gated channel interacting protein 1	0.0831566	0.0366517	0.0232783	0.0113207	0.154993	0.275777	0.0751499	0.0924892	0.0166468	0.0630703	11	1	0	0.00572678	4.64331	0.913698	0.990386	0	1	0.298197	0.765553	0.975919
266708	14938	14938_266708	Gzma	granzyme A	Gzma	granzyme A	0.098038	0.0432132	0.0232862	0.0133417	0.182734	0.275777	0.0761366	0.1296	0.0230078	0.138361	7	1	0	0.00624035	1.88255	0.930177	0.993752	0	1	0.671087	0.502165	0.919824
313035	68598	68598_313035	Dnajc8	DnaJ heat shock protein family (Hsp40) member C8	Dnajc8	DnaJ heat shock protein family (Hsp40) member C8	0.0469502	0.0206966	0.0232991	0.00638554	0.0875148	0.275777	0.0346215	0.054101	0.0121959	0.0818817	11	1	0.00148012	0.00203527	13.1582	0.214962	0.578905	32.2973	1.47705	-0.662331	0.507759	0.921071
293614	101489	101489_293614	Ric8a	RIC8 guanine nucleotide exchange factor A	Ric8a	RIC8 guanine nucleotide exchange factor A	0.0440565	0.0194224	0.0233089	0.00598927	0.0821238	0.275777	0.0337596	0.0492394	0.0131664	0.109227	11	1	0	0.00155302	4.83446	0.901958	0.986644	0	1	-1.25478	0.209557	0.801868
60660	72930	72930_60660	Ppp2r2b	protein phosphatase 2, regulatory subunit B, beta	Ppp2r2b	protein phosphatase 2, regulatory subunit B, beta	-0.0435506	0.0192023	0.0233302	-0.0811864	-0.00591468	0.27578	-0.0563455	-0.0334703	0.000320929	0.0703597	11	1	0.00134661	0.00171166	15.1207	0.127723	0.449629	35.142	1.54183	-0.543772	0.586598	0.945548
114004	68458	68458_114004	Ppp1r14a	protein phosphatase 1, regulatory inhibitor subunit 14A	Ppp1r14a	protein phosphatase 1, regulatory (inhibitor) subunit 14A	0.182427	0.0804593	0.0233709	0.0247294	0.340124	0.276012	0.142119	0.214565	0.00480989	0.110056	11	1	0.0233905	0.0289252	16.4685	0.0869844	0.371524	36.4949	1.57468	-2.26988	0.0232151	0.408729
497761	12481	12481_497761	Cd2	CD2 antigen	Cd2	Cd2 molecule	-0.119034	0.0525096	0.023396	-0.221951	-0.0161174	0.27606	-0.141151	-0.0920106	0.0152422	0.145712	7	1	0	0.00930966	4.69557	0.583408	0.865169	0	1	1.58657	0.112611	0.67337
362514	272027	272027_362514	Tstd2	thiosulfate sulfurtransferase (rhodanese)-like domain containing 2	Tstd2	thiosulfate sulfurtransferase like domain containing 2	-0.0445114	0.0196618	0.0235834	-0.0830478	-0.00597493	0.278021	-0.055147	-0.031319	0.0135604	0.152212	11	1	0	0.00152929	8.87529	0.543979	0.841332	0	1	-0.0679851	0.945798	0.995183
84429	223604	223604_84429	Kcnk9	potassium channel, subfamily K, member 9	Kcnk9	potassium two pore domain channel subfamily K member 9	-0.0692405	0.0305972	0.0236376	-0.12921	-0.00927109	0.278411	-0.081464	-0.0504842	0.0145	0.128359	11	1	9.41421e-07	0.00402094	9.36177	0.498149	0.816414	0.0087592	1.00009	-1.59774	0.110101	0.671943
304655	212168	212168_304655	Zswim4	zinc finger SWIM-type containing 4	Zswim4	zinc finger, SWIM-type containing 4	-0.0655183	0.0289663	0.023705	-0.122291	-0.0087453	0.278954	-0.0846429	-0.0454663	0.00130367	0.094581	11	1	0.00176164	0.00383842	12.2191	0.270664	0.640734	19.5248	1.24262	0.651218	0.514906	0.923473
282817	66824	66824_282817	Pycard	PYD and CARD domain containing	Pycard	PYD and CARD domain containing	0.0833275	0.0368516	0.0237489	0.0110998	0.155555	0.279207	0.0713667	0.10159	0.0110994	0.064044	11	1	0	0.00613592	7.47751	0.679725	0.910089	0	1	0.138857	0.889563	0.990882
117042	19988	19988_117042	Rpl6	ribosomal protein L6	Rpl6	ribosomal protein L6	0.0509465	0.0225343	0.0237691	0.00678006	0.0951129	0.279207	0.040914	0.0685086	0.00900152	0.0923105	9	1	0	0.00182317	7.02184	0.534278	0.838296	0	1	-0.525646	0.599134	0.948424
311800	227615	227615_311800	Tmem203	transmembrane protein 203	Tmem203	transmembrane protein 203	0.0651406	0.0288173	0.0237924	0.00865962	0.121622	0.279231	0.0507232	0.0787174	0.00425241	0.0713271	11	1	0.00239086	0.00395467	14.8274	0.138482	0.467702	26.6699	1.3637	-1.3504	0.176889	0.763139
362442	232400	232400_362442	A2ml1	alpha-2-macroglobulin like 1	A2ml1	alpha-2-macroglobulin-like 1	-0.193065	0.0854389	0.0238406	-0.360522	-0.0256081	0.279506	-0.238588	-0.148032	5.03559e-07	0.0940272	10	1	0.0264951	0.0300887	18.1224	0.0337795	0.222166	52.6658	2.11264	0.513067	0.607904	0.949924
293674	66556	66556_293674	Drap1	DR1 associated protein 1	Drap1	Dr1 associated protein 1	0.0499506	0.0221079	0.0238584	0.00661993	0.0932813	0.279506	0.0401251	0.0560018	0.0118707	0.0895331	11	1	1.47737e-06	0.0021831	11.5326	0.317557	0.685644	0.0266931	1.00027	-1.81174	0.0700264	0.5786
305865	75288	75288_305865	Slc35f4	solute carrier family 35, member F4	Slc35f4	solute carrier family 35, member F4	0.0833468	0.0369155	0.0239598	0.0109938	0.1557	0.280443	0.0643235	0.104795	0.00649467	0.101686	10	1	0	0.0061633	7.60234	0.574663	0.860921	0	1	-0.728547	0.466279	0.910755
497934	71923	71923_497934	Borcs6	BLOC-1 related complex subunit 6	Borcs6	BLOC-1 related complex subunit 6	0.0810379	0.035903	0.0239996	0.0106693	0.151406	0.280659	0.0611298	0.111675	0.00179855	0.147588	8	1	0.00104534	0.00515059	6.71402	0.459251	0.794859	10.0144	1.11129	-1.22628	0.220093	0.80945
360881	68440	68440_360881	Dusp23	dual specificity phosphatase 23	Dusp23	dual specificity phosphatase 23	0.102987	0.0456379	0.0240329	0.013538	0.192435	0.280749	0.0806072	0.137769	0.000369118	0.11379	10	1	0.00825678	0.00911923	16.908	0.0501762	0.27489	44.346	1.79682	-1.55872	0.119063	0.684934
29373	12156	12156_29373	Bmp2	bone morphogenetic protein 2	Bmp2	bone morphogenetic protein 2	-0.0861165	0.038168	0.024055	-0.160924	-0.0113086	0.280749	-0.115318	-0.0676799	0.0060027	0.110651	11	1	6.10881e-06	0.00568614	11.2194	0.340686	0.70637	0.0351261	1.00035	0.801097	0.423075	0.90103
288683	100764	100764_288683	Rita1	RBPJ interacting and tubulin associated 1	Rita1	RBPJ interacting and tubulin associated 1	0.0592977	0.0262846	0.0240715	0.00778081	0.110815	0.280749	0.0484879	0.0791914	0.00386385	0.109718	11	1	0.000161586	0.00311641	9.42024	0.492739	0.813963	2.07206	1.02116	0.0159075	0.987308	0.999147
314787	216274	216274_314787	Cep290	centrosomal protein 290	Cep290	centrosomal protein 290	-0.0706638	0.0313311	0.0241089	-0.132072	-0.00925601	0.280798	-0.0826264	-0.0521023	0.0134401	0.126307	11	1	0	0.00425354	8.39397	0.590413	0.869473	0	1	0.997846	0.318354	0.85796
114216	20197	20197_114216	S100a3	S100 calcium binding protein A3	S100a3	S100 calcium binding protein A3	0.185039	0.0820578	0.0241343	0.0242088	0.345869	0.280798	0.135509	0.211494	0.0125806	0.0988069	8	1	0.0301131	0.0272918	20.0382	0.00548779	0.0740795	63.6459	2.75072	-1.92865	0.0537738	0.534995
303398	21385	21385_303398	Tbx2	T-box 2	Tbx2	T-box transcription factor 2	0.103244	0.0457865	0.02414	0.0135038	0.192983	0.280798	0.0822687	0.114641	0.013303	0.12049	8	1	0	0.00737708	5.37595	0.614186	0.881699	0	1	-1.10998	0.267007	0.833343
171378	19057	19057_171378	Ppp3cc	protein phosphatase 3, catalytic subunit, gamma isoform	Ppp3cc	protein phosphatase 3 catalytic subunit gamma	0.0577308	0.0256221	0.0242488	0.00751239	0.107949	0.281379	0.0506776	0.0708498	0.0115759	0.0598951	11	1	0	0.00276038	5.67425	0.841849	0.973893	0	1	0.953241	0.340468	0.863349
306840	68346	68346_306840	Sirt5	sirtuin 5	Sirt5	sirtuin 5	-0.0481096	0.0213525	0.0242519	-0.0899597	-0.00625951	0.281379	-0.0610767	-0.0380161	0.00234017	0.106061	11	1	0.000729077	0.00197104	9.27573	0.506151	0.822338	14.8808	1.17482	0.288316	0.773105	0.977457
314325	70373	70373_314325	Gpatch2l	G patch domain containing 2 like	Gpatch2l	G patch domain containing 2-like	-0.0527546	0.0234208	0.0242924	-0.0986585	-0.00685077	0.281379	-0.0684289	-0.0384526	0.000393021	0.204196	11	1	0.00100391	0.00209899	9.86195	0.452687	0.791765	18.3102	1.22414	1.21842	0.223063	0.810784
29143	14824	14824_29143	Grn	granulin	Grn	granulin precursor	0.0577108	0.0256226	0.0243008	0.00749142	0.10793	0.281379	0.0417386	0.06952	0.00737726	0.0859175	11	1	0.0018273	0.00305678	13.1041	0.217911	0.582204	26.0425	1.35213	-1.77211	0.0763762	0.594032
317268	11878	11878_317268	Arx	aristaless related homeobox	Arx	aristaless related homeobox	0.0876501	0.0389234	0.0243311	0.0113616	0.163939	0.281379	0.0590272	0.101037	0.0156878	0.153626	11	1	0	0.00663937	7.88252	0.640311	0.894782	0	1	-0.126427	0.899394	0.991593
298227	66902	66902_298227	Mtap	methylthioadenosine phosphorylase	Mtap	methylthioadenosine phosphorylase	-0.0663711	0.0294749	0.0243362	-0.124141	-0.00860125	0.281379	-0.0845871	-0.0440804	0.00275367	0.138795	10	1	0.000997665	0.0037929	9.0577	0.431965	0.778653	11.5012	1.12996	1.92828	0.0538208	0.534995
120097389	68505	68505_120097389	Vps51	VPS51 GARP complex subunit	Vps51	VPS51 subunit of GARP complex	0.0511886	0.0227358	0.024357	0.00662719	0.09575	0.281379	0.0406094	0.0606597	0.0101426	0.0988462	10	1	0	0.00239808	5.8555	0.754289	0.943135	0	1	-2.12242	0.0338023	0.451563
305309	231290	231290_305309	Slc10a4	solute carrier family 10 (sodium/bile acid cotransporter family), member 4	Slc10a4	solute carrier family 10, member 4	0.0930449	0.0413279	0.0243614	0.0120436	0.174046	0.281379	0.0817723	0.129593	0.00806816	0.0641201	7	1	5.36764e-06	0.00605773	5.36827	0.497519	0.816228	0.0409038	1.00041	1.9848	0.0471662	0.513583
282635	56758	56758_282635	Mbnl1	muscleblind like splicing regulator 1	Mbnl1	muscleblind-like splicing regulator 1	-0.05541	0.0246294	0.0244651	-0.103683	-0.00713716	0.282232	-0.0643995	-0.0351367	0.0161352	0.100258	10	1	0.00138948	0.00239128	13.5288	0.1401	0.471474	25.8514	1.34864	1.4277	0.153379	0.728368
362490	72519	72519_362490	Pip4p2	phosphatidylinositol-4,5-bisphosphate 4-phosphatase 2	Pip4p2	phosphatidylinositol-4,5-bisphosphate 4-phosphatase 2	-0.0654266	0.0290845	0.0244783	-0.122431	-0.00842209	0.282232	-0.0843326	-0.0552428	0.00842126	0.0967372	7	1	0	0.00312921	2.84135	0.82848	0.969217	0	1	0.655351	0.512242	0.922516
297439	22297	22297_297439	Vmn1r45	vomeronasal 1 receptor 45	Vom1r100	vomeronasal 1 receptor 100	0.0952744	0.0423759	0.0245559	0.0122193	0.17833	0.282878	0.0762675	0.11934	0.0238789	0.0912829	7	1	0	0.00605823	1.87931	0.930456	0.993752	0	1	0.18383	0.854146	0.986652
299800	67226	67226_299800	Tmem19	transmembrane protein 19	Tmem19	transmembrane protein 19	-0.0631527	0.0280975	0.0245999	-0.118223	-0.00808266	0.283092	-0.0777402	-0.0389066	0.0102726	0.230531	7	1	0	0.0029047	4.00407	0.676125	0.909191	0	1	1.18611	0.235579	0.816521
301009	80987	80987_301009	Nckipsd	NCK interacting protein with SH3 domain	Nckipsd	NCK interacting protein with SH3 domain	-0.0517427	0.0230239	0.0246176	-0.0968686	-0.00661674	0.283092	-0.0629813	-0.0399543	0.00819642	0.102857	11	1	1.48056e-06	0.0024359	10.6435	0.385956	0.743303	0.0248627	1.00025	0.347645	0.728107	0.97054
140720	118452	118452_140720	Baalc	brain and acute leukemia, cytoplasmic	Baalc	BAALC binder of MAP3K1 and KLF4	-0.049723	0.0221303	0.0246511	-0.0930977	-0.00634838	0.283228	-0.0600992	-0.0434308	0.0131008	0.0694244	11	1	0	0.00208393	3.11633	0.978552	1	0	1	0.180437	0.85681	0.986677
361041	268747	268747_361041	Carmil3	capping protein regulator and myosin 1 linker 3	Carmil3	capping protein regulator and myosin 1 linker 3	0.0724748	0.0322668	0.0246968	0.0092331	0.135717	0.283248	0.0587138	0.0926527	0.0099531	0.078026	11	1	0	0.00468381	8.45838	0.584156	0.86558	0	1	1.19085	0.233711	0.815561
64520	116870	116870_64520	Mta1	metastasis associated 1	Mta1	metastasis associated 1	0.0492731	0.0219374	0.0246994	0.00627648	0.0922697	0.283248	0.0354891	0.0649713	0.00618315	0.131725	11	1	0	0.00205794	6.29179	0.790182	0.955589	0	1	-0.20816	0.835104	0.983897
361784	66136	66136_361784	Polr1h	RNA polymerase I subunit H	Polr1h	RNA polymerase I subunit H	-0.0745815	0.0332095	0.0247175	-0.139671	-0.0094921	0.283248	-0.0841347	-0.0603518	0.023487	0.0980255	7	1	0	0.00420438	1.72312	0.943322	0.995764	0	1	-0.687655	0.49167	0.915392
314619	216161	216161_314619	Sbno2	strawberry notch 2	Sbno2	strawberry notch homolog 2	0.0938384	0.0417929	0.0247478	0.0119257	0.175751	0.283277	0.076406	0.131653	9.4887e-05	0.0789273	11	1	0.00621612	0.00802908	13.6766	0.188263	0.541472	34.766	1.53294	0.237343	0.81239	0.980799
360659	69674	69674_360659	Mif4gd	MIF4G domain containing	Mif4gd	MIF4G domain containing	0.0609387	0.0271433	0.0247633	0.00773886	0.114139	0.283277	0.0480312	0.0751901	0.00392829	0.0966497	11	1	0.00279322	0.00328787	14.7155	0.142782	0.475743	39.3148	1.64785	0.187689	0.85112	0.986652
24523	18050	18050_24523	Klk1b3	kallikrein 1-related peptidase b3	Klk1	kallikrein 1	0.104228	0.0464324	0.0247864	0.0132217	0.195233	0.283295	0.0944999	0.109622	0.0235296	0.0748404	7	1	0	0.00750488	0.269857	0.99963	1	0	1	-0.100985	0.919562	0.992833
79463	56322	56322_79463	Timm22	translocase of inner mitochondrial membrane 22	Timm22	translocase of inner mitochondrial membrane 22	0.0594319	0.0264812	0.0248127	0.00752971	0.111334	0.28331	0.0492218	0.0660233	0.0159051	0.0783192	11	1	0	0.00327595	4.24708	0.935513	0.994978	0	1	-0.198055	0.843002	0.984561
140734	68097	68097_140734	Dynll2	dynein light chain LC8-type 2	Dynll2	dynein light chain LC8-type 2	0.0454823	0.0202682	0.0248309	0.00575736	0.0852071	0.28331	0.0303329	0.0582732	0.00392429	0.139167	11	1	0.000539511	0.00191538	9.42516	0.492285	0.813541	11.9848	1.13617	0.490757	0.623598	0.953018
500964	382066	382066_500964	Prdm10	PR domain containing 10	Prdm10	PR/SET domain 10	-0.050099	0.0223471	0.0249704	-0.0938985	-0.00629957	0.284654	-0.0661229	-0.0322062	0.00487672	0.160597	10	1	0.000474296	0.00197142	6.30392	0.709158	0.924293	9.39572	1.1037	-0.325002	0.745179	0.971983
687696	76630	76630_687696	Stambpl1	STAM binding protein like 1	Stambpl1	STAM binding protein-like 1	-0.0505982	0.0225783	0.0250258	-0.0948509	-0.00634543	0.285037	-0.0575516	-0.0427898	0.0150136	0.0889943	11	1	0	0.00216822	3.14318	0.977851	1	0	1	0.231359	0.817036	0.981236
498685	66129	66129_498685	Prxl2c	peroxiredoxin like 2C	Prxl2c	peroxiredoxin like 2C	0.115188	0.0514178	0.0250756	0.014411	0.215965	0.285209	0.0777867	0.146386	0.00304511	0.128692	7	1	0.00299935	0.0100299	7.44669	0.281503	0.650709	16.2564	1.19412	-1.00134	0.316665	0.857074
299346	66174	66174_299346	Nudt14	nudix hydrolase 14	Nudt14	nudix hydrolase 14	0.0657472	0.0293501	0.0250843	0.00822208	0.123272	0.285209	0.0499132	0.0884839	0.00443573	0.148273	11	1	0	0.00383127	7.34929	0.69211	0.916364	0	1	-0.484264	0.628198	0.954183
298845	100952	100952_298845	Emilin1	elastin microfibril interfacer 1	Emilin1	elastin microfibril interfacer 1	0.0802374	0.0358402	0.025172	0.00999184	0.150483	0.285741	0.0631855	0.108555	0.00603528	0.106101	11	1	0	0.00527976	7.80244	0.648127	0.898123	0	1	0.495977	0.61991	0.951061
246216	28000	28000_246216	Prpf19	pre-mRNA processing factor 19	Prpf19	pre-mRNA processing factor 19	-0.0571111	0.0255107	0.0251746	-0.107111	-0.00711108	0.285741	-0.0658905	-0.0324113	0.0159069	0.272609	7	1	6.22184e-08	0.00227007	5.76621	0.449882	0.789475	0.00124546	1.00001	1.81955	0.0688278	0.576266
140661	56040	56040_140661	Rplp1	ribosomal protein lateral stalk subunit P1	Rplp1	ribosomal protein lateral stalk subunit P1	0.0726418	0.0324555	0.0252083	0.00903017	0.136253	0.285875	0.0553053	0.0922915	0.00779259	0.113695	7	1	0	0.00407036	5.88165	0.436578	0.781066	0	1	-0.251656	0.801307	0.980143
304917	11905	11905_304917	Serpinc1	serine (or cysteine) peptidase inhibitor, clade C (antithrombin), member 1	Serpinc1	serpin family C member 1	0.0756992	0.0338364	0.0252722	0.00938119	0.142017	0.28631	0.0558351	0.100341	0.0118045	0.165024	7	1	1.36377e-06	0.00376667	9.21621	0.161779	0.504564	0.014644	1.00015	-1.75391	0.0794459	0.601665
361425	18117	18117_361425	Emc8	ER membrane protein complex subunit 8	Emc8	ER membrane protein complex subunit 8	0.0648238	0.0289788	0.0252902	0.00802644	0.121621	0.28631	0.042874	0.0758298	0.00943323	0.0905546	11	1	0.00250615	0.00388171	13.4893	0.197587	0.555505	28.2606	1.39393	-0.665868	0.505495	0.920611
29149	268980	268980_29149	Strn	striatin, calmodulin binding protein	Strn	striatin	-0.0413252	0.0184826	0.0253582	-0.0775504	-0.00510005	0.286831	-0.0518901	-0.0237786	0.0138205	0.204779	11	1	0.000376173	0.00130871	11.6777	0.307208	0.675063	10.0258	1.11143	-1.59776	0.110095	0.671943
83568	381204	381204_83568	Naaladl1	N-acetylated alpha-linked acidic dipeptidase-like 1	Naaladl1	N-acetylated alpha-linked acidic dipeptidase-like 1	0.134058	0.0600361	0.0255523	0.016389	0.251726	0.288778	0.108563	0.184789	0.000102124	0.131062	11	1	0.00915145	0.0132811	22.1327	0.0144429	0.136335	30.0151	1.42888	1.04986	0.293782	0.847341
308449	233020	233020_308449	Hipk4	homeodomain interacting protein kinase 4	Hipk4	homeodomain interacting protein kinase 4	-0.122209	0.0547406	0.0255814	-0.229498	-0.0149192	0.288859	-0.151315	-0.0697395	0.0119103	0.269781	9	1	0.00101403	0.0104107	7.87127	0.446145	0.786061	3.34542	1.03461	0.321882	0.747542	0.971983
295398	15247	15247_295398	Mfsd14a	major facilitator superfamily domain containing 14A	Hiat1-ps1	hippocampus abundant gene transcript 1, pseudogene 1	-0.0600912	0.0269246	0.025626	-0.112862	-0.00731997	0.289073	-0.0744711	-0.0357114	0.00458442	0.0858648	7	1	0.00206245	0.00276569	10.3066	0.112321	0.424189	44.8901	1.81456	-0.235558	0.813776	0.980799
291978	66369	66369_291978	Dus2	dihydrouridine synthase 2	Dus2	dihydrouridine synthase 2	0.0622966	0.0279163	0.0256445	0.00758176	0.117011	0.289073	0.0481464	0.0802131	0.00255522	0.0762893	11	1	0.00157192	0.00362698	10.8883	0.366285	0.726892	18.632	1.22898	0.929152	0.35281	0.869664
293922	14266	14266_293922	Aff2	AF4/FMR2 family, member 2	Aff2	ALF transcription elongation factor 2	0.0487258	0.021841	0.025686	0.00591812	0.0915334	0.289202	0.0414414	0.0534345	0.0157329	0.0667324	10	1	4.94484e-06	0.00198796	5.87906	0.751959	0.94244	0.0989421	1.00099	-0.467508	0.640137	0.956282
361943	18526	18526_361943	Pcdh10	protocadherin 10	Pcdh10	protocadherin 10	-0.118902	0.053302	0.0257	-0.223372	-0.0144316	0.289202	-0.173959	-0.0759207	7.78576e-05	0.129638	7	1	0.0089076	0.0113215	11.0982	0.0853894	0.366621	46.2445	1.86028	0.442384	0.658212	0.958001
306562	320165	320165_306562	Tacc1	transforming, acidic coiled-coil containing protein 1	Tacc1	transforming, acidic coiled-coil containing protein 1	-0.0413817	0.0185606	0.0257774	-0.0777598	-0.00500365	0.289825	-0.0523144	-0.0307845	0.0108619	0.108526	11	1	0	0.0014501	9.79413	0.458737	0.794771	0	1	-0.832295	0.405243	0.895497
299805	72068	72068_299805	Cnot2	CCR4-NOT transcription complex, subunit 2	Cnot2	CCR4-NOT transcription complex, subunit 2	-0.0415548	0.0186531	0.0258957	-0.0781142	-0.00499544	0.290906	-0.0510429	-0.0310626	0.0150745	0.107144	10	1	2.00703e-05	0.0014551	9.42665	0.398858	0.753777	0.551058	1.00554	0.401695	0.687909	0.964187
288740	66383	66383_288740	Iscu	iron-sulfur cluster assembly enzyme	Iscu	iron-sulfur cluster assembly enzyme	-0.0581341	0.0261149	0.0260083	-0.109318	-0.0069498	0.291799	-0.0755053	-0.0496047	0.00065177	0.0679663	11	1	0.00244111	0.00326923	14.3711	0.156727	0.498146	33.2432	1.49798	-0.102582	0.918295	0.992833
303010	67579	67579_303010	Cpeb4	cytoplasmic polyadenylation element binding protein 4	Cpeb4	cytoplasmic polyadenylation element binding protein 4	-0.0608007	0.0273191	0.0260427	-0.114345	-0.00725624	0.291799	-0.0771571	-0.0486042	0.00132317	0.0868284	10	1	0.00318453	0.00327817	17.7136	0.0386454	0.23879	49.2622	1.97092	1.76503	0.0775585	0.597403
316432	70375	70375_316432	Ica1l	islet cell autoantigen 1-like	Ica1l	islet cell autoantigen 1-like	-0.0882762	0.0396656	0.026047	-0.166019	-0.010533	0.291799	-0.108268	-0.0622984	0.00871305	0.0859845	10	1	0.00879069	0.00698433	23.2332	0.00569339	0.0757858	63.958	2.77454	-2.1063	0.0351786	0.461258
24614	18407	18407_24614	Orm3	orosomucoid 3	Orm1	orosomucoid 1	0.0874844	0.0393144	0.0260642	0.0104297	0.164539	0.291799	0.0779005	0.0968325	0.020016	0.0958054	7	1	8.14165e-06	0.00501189	7.96338	0.240798	0.610534	0.0575989	1.00058	-1.19259	0.233031	0.815561
293504	67375	67375_293504	Qprt	quinolinate phosphoribosyltransferase	Qprt	quinolinate phosphoribosyltransferase	0.136965	0.0615604	0.0260887	0.0163089	0.257621	0.291824	0.0879986	0.183455	0.00169477	0.132334	11	1	0.0117674	0.0169404	11.9231	0.290235	0.657984	30.7478	1.444	-0.587155	0.5571	0.937877
24773	20387	20387_24773	Sftpa1	surfactant associated protein A1	Sftpa1	surfactant protein A1	-0.0890968	0.0400574	0.026133	-0.167608	-0.0105858	0.292071	-0.109086	-0.0555632	0.0130544	0.267886	7	1	0	0.00540513	2.15241	0.905162	0.986792	0	1	0.212512	0.831707	0.982341
362835	70335	70335_362835	Reep6	receptor accessory protein 6	Reep6	receptor accessory protein 6	-0.100225	0.045073	0.0261739	-0.188567	-0.0118838	0.292279	-0.116582	-0.0588764	0.014084	0.271361	8	1	0	0.00789071	3.55693	0.829159	0.969418	0	1	0.470674	0.637873	0.955684
170922	16202	16202_170922	Ilk	integrin linked kinase	Ilk	integrin-linked kinase	0.0406331	0.0182768	0.026202	0.00481119	0.0764549	0.292344	0.02742	0.0484928	0.0118187	0.152502	11	1	0.000100666	0.00149588	8.23101	0.606283	0.878286	2.68492	1.02759	0.066697	0.946823	0.995454
305918	21821	21821_305918	Ift88	intraflagellar transport 88	Ift88	intraflagellar transport 88	-0.0503625	0.022665	0.0262805	-0.0947851	-0.00593997	0.292971	-0.0607506	-0.0397474	0.00973915	0.106021	11	1	0	0.00234029	9.24339	0.509172	0.823894	0	1	0.543683	0.58666	0.945548
29282	65019	65019_29282	Rpl23	ribosomal protein L23	Rpl23	ribosomal protein L23	0.0651156	0.0293107	0.026313	0.00766759	0.122564	0.293084	0.0470619	0.0792465	0.00318096	0.0701385	11	1	0.0054879	0.00415211	25.5107	0.00445715	0.063985	60.1103	2.50691	1.95889	0.0501262	0.522197
300721	58233	58233_300721	Dnaja4	DnaJ heat shock protein family (Hsp40) member A4	Dnaja4	DnaJ heat shock protein family (Hsp40) member A4	-0.0641376	0.0288824	0.026375	-0.120746	-0.00752909	0.293417	-0.0886311	-0.0459615	0.000790257	0.0963846	11	1	0.00251411	0.003933	11.9864	0.285967	0.654478	28.1296	1.39139	-0.339916	0.73392	0.971301
298699	235036	235036_298699	Ppan	peter pan homolog	Ppan	peter pan homolog	0.0506016	0.0227888	0.0263876	0.00593636	0.0952668	0.293417	0.0378897	0.0683983	0.000673801	0.148519	11	1	0.00102028	0.00230376	13.2055	0.212407	0.575587	18.4815	1.22672	-1.96252	0.0497019	0.520862
363686	23829	23829_363686	C1ql1	complement component 1, q subcomponent-like 1	C1ql1	complement C1q like 1	0.135298	0.0609578	0.0264501	0.0158231	0.254773	0.293863	0.108754	0.172162	0.00244885	0.0841036	11	1	0.0218086	0.0179649	23.2256	0.00994363	0.10918	56.1274	2.27933	-0.549941	0.58236	0.945368
288240	110948	110948_288240	Hlcs	holocarboxylase synthetase (biotin- [propriony-Coenzyme A-carboxylase (ATP-hydrolysing)] ligase)	Hlcs	holocarboxylase synthetase	-0.0642558	0.0289573	0.0264875	-0.121011	-0.00750065	0.294029	-0.0746918	-0.0545348	0.0126997	0.0746957	10	1	0	0.00384696	3.78624	0.92491	0.992841	0	1	1.0506	0.293442	0.847341
246302	66881	66881_246302	Pcyox1	prenylcysteine oxidase 1	Pcyox1	prenylcysteine oxidase 1	-0.0927875	0.0418361	0.0265628	-0.174785	-0.0107903	0.294616	-0.110438	-0.052243	0.00779196	0.0573761	10	1	0.0105958	0.00773944	24.3135	0.00383225	0.0580782	73.8241	3.82031	-1.53836	0.123961	0.689827
498517	219094	219094_498517	Khnyn	KH and NYN domain containing	Khnyn	KH and NYN domain containing	0.061674	0.0278154	0.0266054	0.00715677	0.116191	0.294819	0.0494128	0.081332	0.00749091	0.0987093	10	1	0	0.0031443	5.57662	0.781429	0.953585	0	1	0.909686	0.362988	0.875352
84426	22417	22417_84426	Wnt4	wingless-type MMTV integration site family, member 4	Wnt4	Wnt family member 4	-0.125606	0.0566569	0.026626	-0.236651	-0.0145604	0.294819	-0.147097	-0.0741875	0.011067	0.0604107	11	1	0.0180209	0.0153957	22.8536	0.0113	0.117864	54.902	2.21739	0.788541	0.43038	0.902043
24802	20941	20941_24802	Svs4	seminal vesicle secretory protein 4	Svs4	seminal vesicle secretory protein 4	0.0782545	0.035313	0.0266898	0.00904227	0.147467	0.295129	0.0646677	0.0889771	0.0182444	0.116339	7	1	0	0.00419018	3.34941	0.763886	0.947368	0	1	-1.40097	0.161223	0.739827
29185	12493	12493_29185	Cd37	CD37 antigen	Cd37	CD37 molecule	0.0918397	0.041446	0.026699	0.0106071	0.173072	0.295129	0.0670019	0.117527	0.00351978	0.126333	11	1	0.00131447	0.00766851	14.0723	0.169717	0.514525	6.89281	1.07403	-1.63088	0.102917	0.65341
29743	13358	13358_29743	Slc25a1	solute carrier family 25 (mitochondrial carrier, citrate transporter), member 1	Slc25a1	solute carrier family 25 member 1	0.0506966	0.0228837	0.0267321	0.0058455	0.0955478	0.295245	0.0419307	0.0622128	0.0117842	0.085799	11	1	0	0.00239256	8.09638	0.619423	0.884011	0	1	0.203581	0.838681	0.983897
25441	14127	14127_25441	Fcer1g	Fc receptor, IgE, high affinity I, gamma polypeptide	Fcer1g	Fc epsilon receptor Ig	0.142422	0.0643163	0.0268009	0.0163647	0.26848	0.29551	0.107263	0.171505	0.000853353	0.0631795	11	1	0.0292075	0.0200626	27.2419	0.00238436	0.0422948	69.4532	3.27367	1.13838	0.254961	0.826723
117038	17751	17751_117038	Mt3	metallothionein 3	Mt3	metallothionein 3	0.0813439	0.036734	0.0268011	0.00934656	0.153341	0.29551	0.0582939	0.0956427	0.00884076	0.0778991	11	1	0.0079157	0.0061498	23.1973	0.0100414	0.109429	61.0003	2.56413	-0.517194	0.605021	0.949924
315134	74158	74158_315134	Josd1	Josephin domain containing 1	Josd1	Josephin domain containing 1	-0.0311108	0.0140515	0.0268246	-0.0586511	-0.00357042	0.295521	-0.039534	-0.0248538	0.0130304	0.112919	11	1	0	0.000798231	6.21947	0.796499	0.957039	0	1	0.00614392	0.995098	1
64565	231382	231382_64565	Tmprss11d	transmembrane protease, serine 11d	Tmprss11d	transmembrane serine protease 11D	0.12708	0.057419	0.0268832	0.0145411	0.23962	0.295588	0.0680095	0.191429	0.00180785	0.223228	7	1	0.00392597	0.0109193	4.86306	0.561494	0.852522	17.3063	1.20928	0.17139	0.863917	0.987495
100361818	18018	18018_100361818	Nfatc1	nuclear factor of activated T cells, cytoplasmic, calcineurin dependent 1	Nfatc1	nuclear factor of activated T-cells 1	0.125512	0.0567107	0.0268836	0.0143614	0.236663	0.295588	0.09705	0.156817	0.00206656	0.0869096	11	1	0.011965	0.0150245	14.86	0.13725	0.465699	35.8255	1.55825	-0.308739	0.75752	0.973573
361920	229096	229096_361920	Ythdf3	YTH N6-methyladenosine RNA binding protein 3	Ythdf3	YTH N6-methyladenosine RNA binding protein F3	-0.0483682	0.0218589	0.0269151	-0.0912109	-0.00552557	0.295588	-0.05965	-0.0259823	0.0149158	0.201697	11	1	0.0009032	0.00192932	11.9973	0.285237	0.653842	18.431	1.22596	-1.04615	0.295493	0.848687
60577	57738	57738_60577	Slc15a2	solute carrier family 15 (H+/peptide transporter), member 2	Slc15a2	solute carrier family 15 member 2	0.0545354	0.0246482	0.0269289	0.00622573	0.102845	0.295588	0.046083	0.0703122	0.0114301	0.0731706	11	1	0	0.00244124	4.2518	0.935274	0.994978	0	1	0.299382	0.764648	0.975919
116839	116838	116838_116839	Rims2	regulating synaptic membrane exocytosis 2	Rims2	regulating synaptic membrane exocytosis 2	-0.083418	0.0377058	0.0269433	-0.15732	-0.00951599	0.295588	-0.0981982	-0.0510119	0.00929028	0.0633456	11	1	0.00858961	0.00656065	24.3814	0.00665001	0.0833755	66.3657	2.97315	-0.451074	0.651936	0.958001
94193	228355	228355_94193	Madd	MAP-kinase activating death domain	Madd	MAP-kinase activating death domain	-0.0461166	0.0208507	0.0269837	-0.0869832	-0.00524999	0.295607	-0.0514397	-0.0375146	0.0217231	0.0954698	11	1	0	0.00190525	3.13358	0.978103	1	0	1	0.969675	0.332208	0.860755
362740	217588	217588_362740	Mbip	MAP3K12 binding inhibitory protein 1	Mbip	MAP3K12 binding inhibitory protein 1	-0.0762836	0.0344915	0.0269901	-0.143886	-0.0086814	0.295607	-0.0927182	-0.0619184	0.00994831	0.077451	11	1	2.59806e-06	0.00492592	8.94774	0.53707	0.839516	0.0186762	1.00019	-0.031718	0.974697	0.99769
300783	57874	57874_300783	Hacd3	3-hydroxyacyl-CoA dehydratase 3	Hacd3	3-hydroxyacyl-CoA dehydratase 3	-0.0349299	0.0157967	0.027021	-0.065891	-0.00396893	0.295699	-0.039271	-0.0268288	0.0162457	0.120611	11	1	0	0.00105776	7.36628	0.690472	0.91549	0	1	2.01978	0.0434059	0.501346
361442	244668	244668_361442	Sipa1l2	signal-induced proliferation-associated 1 like 2	Sipa1l2	signal-induced proliferation-associated 1 like 2	-0.07218	0.0326515	0.0270624	-0.136176	-0.00818418	0.295905	-0.083829	-0.0485928	0.0124821	0.0988111	11	1	0.00304929	0.00480208	12.1078	0.277908	0.647413	27.3957	1.37733	0.628191	0.529879	0.927452
360871	68481	68481_360871	Mpzl1	myelin protein zero-like 1	Mpzl1	myelin protein zero-like 1	0.0547765	0.0248068	0.027236	0.00615592	0.103397	0.297434	0.038832	0.0704641	0.00300532	0.155301	11	1	0.000580496	0.00259251	12.495	0.253292	0.62345	8.52577	1.0932	-1.59552	0.110596	0.671943
361384	81489	81489_361384	Dnajb1	DnaJ heat shock protein family (Hsp40) member B1	Dnajb1	DnaJ heat shock protein family (Hsp40) member B1	-0.129203	0.0585238	0.0272647	-0.243908	-0.0144988	0.297434	-0.146378	-0.080324	0.0161489	0.0743263	11	1	0.0305854	0.0167296	55.3458	2.72147e-08	7.93519e-06	83.8647	6.19759	0.0971665	0.922594	0.992833
24769	20287	20287_24769	Sct	secretin	Sct	secretin	0.105845	0.0479451	0.0272703	0.0118742	0.199815	0.297434	0.0616857	0.139986	0.0176731	0.277025	7	1	0	0.00794239	4.41346	0.62091	0.884386	0	1	-1.06234	0.288083	0.845461
25722	110880	110880_25722	Scn4a	sodium channel, voltage-gated, type IV, alpha	Scn4a	sodium voltage-gated channel alpha subunit 4	0.2276	0.103115	0.0272972	0.025498	0.429701	0.29748	0.152378	0.318084	0.00727259	0.108293	7	1	0.0372704	0.0386943	15.1402	0.0191938	0.161541	70.8439	3.42981	1.53546	0.124671	0.689827
24484	16009	16009_24484	Igfbp3	insulin-like growth factor binding protein 3	Igfbp3	insulin-like growth factor binding protein 3	0.136327	0.0617977	0.0273827	0.0152056	0.257448	0.298165	0.107708	0.165591	0.00427383	0.0959282	11	1	0.0173488	0.0176171	17.7099	0.0600597	0.302744	45.2542	1.82662	-0.943405	0.345474	0.866226
366518	230979	230979_366518	Tnfrsf14	tumor necrosis factor receptor superfamily, member 14 (herpesvirus entry mediator)	Tnfrsf14	TNF receptor superfamily member 14	0.138514	0.0628042	0.0274202	0.0154197	0.261608	0.298325	0.0983132	0.21024	0.00779843	0.0609929	11	1	0.0103816	0.0149379	14.5171	0.150683	0.489037	30.8326	1.44577	2.83906	0.0045247	0.244568
365881	213121	213121_365881	Ankrd35	ankyrin repeat domain 35	Ankrd35	ankyrin repeat domain 35	0.0762637	0.0345995	0.0275114	0.0084499	0.144078	0.29907	0.065703	0.0993044	0.0103556	0.109117	10	1	0	0.00484207	6.44883	0.694292	0.917218	0	1	0.782242	0.434072	0.902985
83711	16326	16326_83711	Inhbe	inhibin beta-E	Inhbe	inhibin subunit beta E	0.0944859	0.0428827	0.0275695	0.0104374	0.178534	0.299111	0.0795806	0.107739	0.0161324	0.0873371	7	1	0	0.00619176	5.40373	0.493168	0.814302	0	1	-0.606215	0.544372	0.932468
689249	67610	67610_689249	Rspry1	ring finger and SPRY domain containing 1	Rspry1	ring finger and SPRY domain containing 1	-0.0507767	0.0230459	0.0275746	-0.0959459	-0.00560757	0.299111	-0.0617923	-0.0426735	0.0112954	0.0837715	11	1	2.20849e-09	0.00232764	8.15054	0.614135	0.881699	3.63469e-05	1	0.940727	0.346845	0.867255
300980	235584	235584_300980	Dusp7	dual specificity phosphatase 7	Dusp7	dual specificity phosphatase 7	-0.0621534	0.0282111	0.0275836	-0.117446	-0.00686075	0.299111	-0.0790192	-0.0465613	0.00365286	0.105262	11	1	0.00178188	0.00361972	14.0924	0.168819	0.513788	20.967	1.26529	3.07585	0.00209906	0.186197
311405	69470	69470_311405	Tmem127	transmembrane protein 127	Tmem127	transmembrane protein 127	0.0554888	0.0251925	0.0276233	0.00611247	0.104865	0.299294	0.0338289	0.0672453	0.0106284	0.119553	11	1	0.00196254	0.00290945	12.603	0.246723	0.617308	29.4099	1.41663	-0.429905	0.667265	0.95816
301128	193796	193796_301128	Kdm4b	lysine (K)-specific demethylase 4B	Kdm4b	lysine demethylase 4B	0.0755097	0.0342879	0.0276494	0.00830664	0.142713	0.29933	0.0563904	0.103074	0.000324437	0.097219	11	1	0.00406274	0.0053843	12.7315	0.239072	0.608076	33.3901	1.50128	0.0640357	0.948942	0.995906
361317	225432	225432_361317	Rbm27	RNA binding motif protein 27	Rbm27	RNA binding motif protein 27	-0.0357905	0.016257	0.027698	-0.0676537	-0.00392726	0.299609	-0.0414018	-0.0300713	0.0183427	0.103941	11	1	5.43183e-06	0.000986117	6.66518	0.75663	0.94451	0.16449	1.00165	-0.914246	0.360588	0.874652
290946	69577	69577_290946	Fastkd3	FAST kinase domains 3	Fastkd3	FAST kinase domains 3	-0.0569129	0.0258653	0.0277818	-0.107608	-0.00621776	0.299663	-0.0730194	-0.0385222	0.00617169	0.141933	11	1	0.000936188	0.00297933	10.987	0.358529	0.72107	12.854	1.1475	0.139505	0.889051	0.990882
54314	22018	22018_54314	Tpo	thyroid peroxidase	Tpo	thyroid peroxidase	-0.0969188	0.0440534	0.0278047	-0.183262	-0.0105758	0.299663	-0.102456	-0.0874489	0.020216	0.139538	8	1	1.71458e-08	0.00613687	7.97559	0.334752	0.700858	7.5619e-05	1	1.85746	0.0632451	0.566005
25346	19886	19886_25346	Ros1	Ros1 proto-oncogene	Ros1	ROS proto-oncogene 1 , receptor tyrosine kinase	-0.100651	0.0457592	0.027837	-0.190337	-0.0109644	0.299663	-0.110537	-0.0863963	0.0190497	0.136519	10	1	0	0.00756244	4.24652	0.894451	0.986392	0	1	0.0258013	0.979416	0.997804
81664	14678	14678_81664	Gnai2	G protein subunit alpha i2	Gnai2	G protein subunit alpha i2	0.0609919	0.027729	0.0278375	0.00664403	0.11534	0.299663	0.0422257	0.0747943	0.00404198	0.0716287	11	1	0.00335633	0.00337987	17.3715	0.0665375	0.320263	47.5518	1.90664	1.10102	0.270887	0.835533
64680	12922	12922_64680	Crhr2	corticotropin releasing hormone receptor 2	Crhr2	corticotropin releasing hormone receptor 2	0.0947036	0.0430572	0.0278435	0.0103131	0.179094	0.299663	0.0769344	0.147421	0.0140336	0.0777995	11	1	0	0.00700245	11.8213	0.297197	0.664766	0	1	2.063	0.0391124	0.484499
298676	76866	76866_298676	Morn1	MORN repeat containing 1	Morn1	MORN repeat containing 1	0.124224	0.0564856	0.0278622	0.0135146	0.234934	0.299663	0.109138	0.161372	0.00258195	0.0728712	11	1	0.010439	0.013769	13.897	0.177744	0.525503	36.4868	1.57448	-2.36602	0.0179807	0.380085
500727	71963	71963_500727	Cdca4	cell division cycle associated 4	Cdca4	cell division cycle associated 4	0.0655436	0.0298032	0.0278629	0.00713034	0.123957	0.299663	0.0502384	0.0786021	0.0122382	0.116002	11	1	1.57665e-07	0.00377086	9.78964	0.459139	0.794771	0.00153389	1.00002	-1.36203	0.173189	0.756215
313865	240174	240174_313865	Thada	thyroid adenoma associated	Thada	THADA, armadillo repeat containing	0.0560543	0.0255034	0.0279552	0.00606854	0.10604	0.300248	0.0473471	0.0686445	0.00824996	0.0871598	11	1	0	0.00271384	7.58649	0.669156	0.905715	0	1	-1.13819	0.25504	0.826723
24361	14088	14088_24361	Fancc	Fanconi anemia, complementation group C	Fancc	FA complementation group C	0.0660258	0.0300417	0.027963	0.00714515	0.124907	0.300248	0.0513787	0.078087	0.0173481	0.126574	11	1	0	0.00359433	5.23042	0.875263	0.982827	0	1	-1.63477	0.102098	0.65199
140568	98388	98388_140568	Chst10	carbohydrate sulfotransferase 10	Chst10	carbohydrate sulfotransferase 10	0.0532409	0.0242312	0.0280057	0.00574866	0.100733	0.300336	0.042258	0.0671043	0.0019081	0.0788445	11	1	0.00261222	0.00281197	16.4396	0.0877216	0.372581	41.6467	1.7137	0.714659	0.47482	0.912702
140934	230233	230233_140934	Elp1	elongator complex protein 1	Elp1	elongator acetyltransferase complex subunit 1	-0.0577885	0.0263028	0.028017	-0.109341	-0.00623598	0.300336	-0.0730653	-0.0408858	0.0086995	0.170388	7	1	6.95257e-07	0.00253858	6.22492	0.398472	0.753473	0.0133886	1.00013	0.488031	0.625528	0.953702
501005	235415	235415_501005	Cplx3	complexin 3	Cplx3	complexin 3	0.152297	0.0693434	0.0280728	0.016386	0.288207	0.300689	0.107627	0.17752	0.0166186	0.181617	8	1	0	0.0186268	3.16275	0.86955	0.980354	0	1	-1.02831	0.303805	0.851389
684173	22033	22033_684173	Traf5	TNF receptor-associated factor 5	Traf5	TNF receptor-associated factor 5	0.0586507	0.0267102	0.0281048	0.00629975	0.111002	0.300757	0.0518585	0.0694451	0.0149158	0.0741441	10	1	2.35782e-06	0.00299075	6.77937	0.660078	0.90262	0.0317399	1.00032	0.878451	0.379699	0.885263
316455	241075	241075_316455	Plekhm3	pleckstrin homology domain containing, family M, member 3	Plekhm3	pleckstrin homology domain containing M3	-0.0526165	0.0239652	0.0281251	-0.0995875	-0.00564556	0.300757	-0.066021	-0.0361245	0.00973268	0.180961	10	1	0	0.00229026	6.69881	0.668445	0.905426	0	1	1.07207	0.283689	0.843671
117051	76688	76688_117051	Arfrp1	ADP-ribosylation factor related protein 1	Arfrp1	ADP-ribosylation factor related protein 1	0.044525	0.0202886	0.0281934	0.00476012	0.0842899	0.301243	0.0362793	0.0533922	0.0114744	0.0925505	11	1	0	0.00190888	6.38223	0.782194	0.953585	0	1	0.479709	0.631434	0.954746
498902	97487	97487_498902	Cmtm4	CKLF-like MARVEL transmembrane domain containing 4	Cmtm4	CKLF-like MARVEL transmembrane domain containing 4	-0.049423	0.0225331	0.0282819	-0.093587	-0.00525898	0.301724	-0.0600196	-0.0298142	0.0173906	0.231086	10	1	0	0.00200444	5.24523	0.812429	0.961724	0	1	-0.212722	0.831544	0.982341
360630	27419	27419_360630	Naglu	alpha-N-acetylglucosaminidase (Sanfilippo disease IIIB)	Naglu	N-acetyl-alpha-glucosaminidase	0.0926583	0.0422457	0.0282844	0.00985822	0.175458	0.301724	0.0732464	0.112065	0.00538201	0.08262	10	1	0.00618824	0.00825403	14.5324	0.104607	0.408254	35.3998	1.54798	-0.567209	0.570572	0.94205
100911831	319535	319535_100911831	Zfp182	zinc finger protein 182	Zfp182	zinc finger protein 182	-0.14129	0.0644575	0.0283808	-0.267624	-0.0149553	0.302038	-0.169405	-0.0953921	0.00815232	0.107556	7	1	0.0150177	0.0166512	12.8036	0.0462629	0.262891	52.728	2.11542	1.59424	0.110882	0.671943
313563	73172	73172_313563	Exo5	exonuclease 5	Exo5	exonuclease 5	0.0642355	0.0293048	0.0283808	0.00679923	0.121672	0.302038	0.050398	0.0800459	0.00859574	0.107931	11	1	0	0.00390818	8.0942	0.619636	0.884011	0	1	-0.133532	0.893773	0.990882
365022	68718	68718_365022	Rnf166	ring finger protein 166	Rnf166	ring finger protein 166	0.0951867	0.0434289	0.0283954	0.0100675	0.180306	0.302038	0.0765137	0.124853	8.95712e-05	0.0860812	11	1	0.00937132	0.00893907	18.9658	0.0406998	0.245309	49.5514	1.98222	0.60562	0.544767	0.932646
498112	208146	208146_498112	Yeats2	YEATS domain containing 2	Yeats2	YEATS domain containing 2	-0.040381	0.0184275	0.0284265	-0.0764982	-0.00426386	0.302038	-0.0512862	-0.0316348	0.0132526	0.135649	11	1	0	0.00132856	9.76375	0.461459	0.7962	0	1	-0.00243537	0.998057	1
311183	55935	55935_311183	Fnbp4	formin binding protein 4	Fnbp4	formin binding protein 4	0.05581	0.0254687	0.028429	0.00589221	0.105728	0.302038	0.0369836	0.0682487	0.0109206	0.193642	11	1	2.32746e-06	0.00274521	9.81658	0.45673	0.793793	0.0309487	1.00031	-1.11677	0.264095	0.831667
299811	432508	432508_299811	Cpsf6	cleavage and polyadenylation specific factor 6	Cpsf6	cleavage and polyadenylation specific factor 6	-0.0402497	0.0183767	0.0285052	-0.0762674	-0.00423212	0.302487	-0.0516853	-0.0348553	0.0152229	0.0846489	11	1	0	0.00129834	6.77505	0.746497	0.940551	0	1	-0.403544	0.686548	0.964187
367832	22764	22764_367832	Zfx	zinc finger protein X-linked	Zfx	zinc finger protein X-linked	-0.0613317	0.0280041	0.0285174	-0.116219	-0.00644459	0.302487	-0.072508	-0.0496082	0.0116792	0.0866206	11	1	7.52257e-06	0.00355747	10.8497	0.369349	0.728865	0.0850155	1.00085	1.26563	0.205647	0.795465
498206	21934	21934_498206	Tnfrsf11a	tumor necrosis factor receptor superfamily, member 11a, NFKB activator	Tnfrsf11a	TNF receptor superfamily member 11A	0.0845374	0.038621	0.0286042	0.0088417	0.160233	0.302944	0.0789093	0.0898775	0.0224448	0.117495	11	1	0	0.00552415	4.51397	0.921197	0.991988	0	1	0.218765	0.826833	0.982154
498662	72148	72148_498662	Tdrp	testis development related protein	Tdrp	testis development related protein	-0.0918452	0.0419602	0.0286066	-0.174086	-0.00960474	0.302944	-0.116565	-0.0684339	0.00384071	0.0894645	11	1	0.010823	0.008214	31.6591	0.000456306	0.0137321	65.1368	2.86835	2.05696	0.0396906	0.489915
292868	16623	16623_292868	Klk1b1	kallikrein 1-related peptidase b1	Klk1c9	kallikrein 1-related peptidase C9	0.0703502	0.032157	0.0286909	0.00732357	0.133377	0.303591	0.0547613	0.082596	0.0186174	0.113287	7	1	1.02605e-07	0.00337404	15.4281	0.0171757	0.150042	0.00116029	1.00001	-2.62495	0.00866606	0.313829
140670	71770	71770_140670	Ap2b1	adaptor-related protein complex 2, beta 1 subunit	Ap2b1	adaptor related protein complex 2 subunit beta 1	-0.0436807	0.0199693	0.0287141	-0.0828199	-0.00454155	0.303592	-0.0501169	-0.0299496	0.0122678	0.161002	11	1	0.00057022	0.001697	11.3194	0.333184	0.699576	13.2405	1.15261	2.37878	0.0173699	0.378901
308490	66942	66942_308490	Ddx18	DEAD box helicase 18	Ddx18	DEAD-box helicase 18	-0.0554563	0.0253611	0.0287667	-0.105163	-0.00574948	0.303756	-0.0646415	-0.0478529	0.0179544	0.0834852	11	1	2.27144e-06	0.00277522	6.23219	0.795393	0.956882	0.0308269	1.00031	-0.579645	0.562154	0.939142
300674	213827	213827_300674	Arcn1	archain 1	Arcn1	archain 1	-0.0328319	0.0150155	0.0287759	-0.0622617	-0.00340218	0.303756	-0.0391248	-0.0238856	0.0114136	0.163306	11	1	0	0.000909084	5.93389	0.820787	0.96484	0	1	1.25861	0.208171	0.799592
25470	16493	16493_25470	Kcna5	potassium voltage-gated channel, shaker-related subfamily, member 5	Kcna5	potassium voltage-gated channel subfamily A member 5	0.165873	0.0759453	0.0289538	0.0170232	0.314723	0.305388	0.0896704	0.175865	0.0243928	0.209355	10	1	0.0192206	0.0237728	14.5946	0.102691	0.404958	40.6425	1.68471	NA	NA	NA
362914	76773	76773_362914	Ntaq1	N-terminal glutamine amidase 1	Ntaq1	N-terminal glutamine amidase 1	-0.0801137	0.0366959	0.0290226	-0.152036	-0.0081911	0.305436	-0.0967712	-0.0630948	0.0185197	0.112096	7	1	0	0.00516849	4.17024	0.653651	0.899922	0	1	-0.205136	0.837466	0.983897
292898	68845	68845_292898	Pih1d1	PIH1 domain containing 1	Pih1d1	PIH1 domain containing 1	0.0625678	0.0286608	0.0290326	0.00639363	0.118742	0.305436	0.037934	0.0767236	0.00736662	0.13744	11	1	0.0028285	0.00385232	13.3965	0.202338	0.562831	32.5963	1.4836	-0.0573794	0.954243	0.995906
295394	69740	69740_295394	Dph5	diphthamide biosynthesis 5	Dph5	diphthamide biosynthesis 5	-0.0724087	0.0331741	0.0290589	-0.137429	-0.00738861	0.305436	-0.0870569	-0.0598828	0.00459325	0.0858108	11	1	0.00405931	0.00519707	17.9254	0.0562355	0.291341	34.9305	1.53682	-0.383664	0.701227	0.967182
24915	30794	30794_24915	Pdlim4	PDZ and LIM domain 4	Pdlim4	PDZ and LIM domain 4	0.101692	0.0465967	0.0290816	0.0103638	0.19302	0.305436	0.0721592	0.126838	0.00692254	0.097608	11	1	0.0117407	0.00988268	24.0661	0.00742698	0.090161	58.6835	2.42034	-1.45401	0.145945	0.716879
29618	12226	12226_29618	Btg1	BTG anti-proliferation factor 1	Btg1	BTG anti-proliferation factor 1	0.0541587	0.0248171	0.0290863	0.00551809	0.102799	0.305436	0.0354052	0.0659056	0.0187459	0.157695	11	1	0.000412815	0.00266521	12.6943	0.24127	0.611189	5.99578	1.06378	0.619767	0.535412	0.929863
293960	22682	22682_293960	Zfand5	zinc finger, AN1-type domain 5	Zfand5	zinc finger AN1-type containing 5	-0.0461879	0.0211662	0.029098	-0.0876728	-0.00470295	0.305436	-0.0554813	-0.0277643	0.0120151	0.240294	11	1	0	0.00177922	8.28611	0.600912	0.874703	0	1	0.717211	0.473244	0.912702
192129	75909	75909_192129	Vmp1	vacuole membrane protein 1	Vmp1	vacuole membrane protein 1	-0.0374089	0.017149	0.0291538	-0.0710204	-0.00379742	0.305777	-0.0435422	-0.0263169	0.0140623	0.17049	11	1	0	0.00118697	4.93486	0.895487	0.986644	0	1	1.04465	0.296183	0.849109
361358	65115	65115_361358	Bean1	brain expressed, associated with Nedd4, 1	Bean1	brain expressed, associated with NEDD4, 1	-0.0823107	0.0377449	0.0292048	-0.156289	-0.00833207	0.305895	-0.0997068	-0.0582094	0.0135894	0.156225	10	1	0	0.00613987	5.74069	0.765564	0.94761	0	1	-0.364415	0.715548	0.969306
315705	102614	102614_315705	Rpp25	ribonuclease P/MRP 25 subunit	Rpp25	ribonuclease P and MRP subunit p25	0.11824	0.0542233	0.0292116	0.0119646	0.224516	0.305895	0.0909395	0.143108	0.00149133	0.0717741	11	1	0.0140257	0.0134819	20.208	0.0273452	0.198889	48.1687	1.92933	1.89106	0.0586163	0.548677
360636	68066	68066_360636	Slc25a39	solute carrier family 25, member 39	Slc25a39	solute carrier family 25, member 39	0.0475097	0.0217935	0.0292579	0.00479523	0.0902242	0.306135	0.041512	0.0531138	0.0208311	0.0834757	11	1	0	0.00200833	4.7003	0.910278	0.988395	0	1	-1.59553	0.110593	0.671943
500046	214642	214642_500046	Cped1	cadherin-like and PC-esterase domain containing 1	Cped1	cadherin-like and PC-esterase domain containing 1	0.0908135	0.0416673	0.0292951	0.00914715	0.17248	0.30628	0.0629719	0.121655	0.00807566	0.154987	10	1	0.00121008	0.00751383	8.3693	0.4974	0.816228	6.83628	1.07338	0.374262	0.708209	0.968222
289521	81702	81702_289521	Ankrd17	ankyrin repeat domain 17	Ankrd17	ankyrin repeat domain 17	-0.0393254	0.01805	0.029354	-0.0747027	-0.00394816	0.306386	-0.0473443	-0.0264923	0.0211377	0.189913	11	1	0	0.00130678	3.94965	0.94959	0.995764	0	1	0.486668	0.626494	0.954183
24180	11607	11607_24180	Agtr1a	angiotensin II receptor, type 1a	Agtr1a	angiotensin II receptor, type 1a	0.116714	0.0535754	0.0293696	0.0117076	0.221719	0.306386	0.0582856	0.13923	0.0242663	0.38502	8	1	0	0.00939268	3.68075	0.815726	0.963243	0	1	-0.587476	0.556884	0.937877
314713	70683	70683_314713	Utp20	UTP20 small subunit processome component	Utp20	UTP20 small subunit processome component	-0.0413631	0.0189877	0.0293754	-0.0785783	-0.00414783	0.306386	-0.05047	-0.0359084	0.0222396	0.0714762	11	1	0	0.00135938	2.86137	0.984501	1	0	1	-0.317931	0.750537	0.971983
171126	55946	55946_171126	Ap3m1	adaptor-related protein complex 3, mu 1 subunit	Ap3m1	adaptor related protein complex 3 subunit mu 1	0.0415201	0.0190657	0.0294252	0.00415209	0.0788882	0.306663	0.0326755	0.0483516	0.0178552	0.0978635	11	1	0	0.00160981	8.27596	0.601901	0.875559	0	1	-0.136178	0.891681	0.990882
301622	21915	21915_301622	Dtymk	deoxythymidylate kinase	Dtymk	deoxythymidylate kinase	-0.0602839	0.0276866	0.0294535	-0.114549	-0.00601905	0.306714	-0.0776171	-0.0418648	0.00944932	0.141353	11	1	0.000243857	0.00359133	9.01784	0.530411	0.835879	2.85818	1.02942	-0.900083	0.368076	0.877454
686234	211253	211253_686234	Mtrf1	mitochondrial translational release factor 1	Mtrf1	mitochondrial translation release factor 1	0.0714851	0.03284	0.0294979	0.00711982	0.13585	0.306933	0.0541524	0.085853	0.0134743	0.120609	8	1	0	0.00440796	4.03786	0.775406	0.951651	0	1	0.283082	0.777114	0.977474
171082	67942	67942_171082	Atp5mc2	ATP synthase membrane subunit c locus 2	Atp5mc2	ATP synthase membrane subunit c locus 2	0.0393525	0.0180845	0.029553	0.00390746	0.0747976	0.30725	0.0255019	0.0530827	0.00573604	0.289562	7	1	0	0.00112059	5.051	0.537289	0.839667	0	1	-0.772008	0.440109	0.904438
311987	242860	242860_311987	Rsbn1l	round spermatid basic protein 1-like	Rsbn1l	round spermatid basic protein 1-like	0.0485613	0.0223225	0.0295969	0.00481003	0.0923125	0.30725	0.0361978	0.0623217	0.0155882	0.124811	9	1	0	0.00184034	4.86228	0.772189	0.950039	0	1	0.946188	0.344053	0.864929
287564	270893	270893_287564	Tmem132e	transmembrane protein 132E	Tmem132e	transmembrane protein 132E	0.119077	0.0547375	0.0295987	0.0117935	0.226361	0.30725	0.0734214	0.143991	0.00682732	0.078439	10	1	0.00977867	0.0128134	13.5087	0.140907	0.472365	36.4653	1.57394	0.253484	0.799895	0.979611
29538	20297	20297_29538	Ccl20	C-C motif chemokine ligand 20	Ccl20	C-C motif chemokine ligand 20	-0.0950355	0.0436992	0.0296476	-0.180684	-0.00938672	0.307435	-0.132422	-0.062192	0.0104702	0.281599	7	1	0	0.00662777	4.69838	0.583039	0.864901	0	1	-1.14658	0.251553	0.826723
54133	54132	54132_54133	Pdlim1	PDZ and LIM domain 1 (elfin)	Pdlim1	PDZ and LIM domain 1	0.0753801	0.0346646	0.0296634	0.00743876	0.143321	0.307435	0.0598822	0.0989667	0.00863628	0.107362	11	1	0	0.00547698	6.71446	0.752099	0.94244	0	1	1.04012	0.298283	0.84923
64832	12889	12889_64832	Cplx1	complexin 1	Cplx1	complexin 1	0.0543219	0.0249897	0.0297222	0.00534301	0.103301	0.307601	0.0327865	0.0631603	0.0151667	0.299919	11	1	0	0.00272177	7.01218	0.724295	0.931791	0	1	-0.786414	0.431625	0.902094
25695	12609	12609_25695	Cebpd	CCAAT/enhancer binding protein delta	Cebpd	CCAAT/enhancer binding protein delta	0.120636	0.0555021	0.0297402	0.0118536	0.229418	0.307601	0.10319	0.136886	0.0149188	0.0694893	11	1	5.79326e-06	0.0112643	11.5756	0.314464	0.683335	0.0139191	1.00014	-0.0150245	0.988013	0.999147
682507	73178	73178_682507	Wasl	WASP like actin nucleation promoting factor	Wasl	WASP like actin nucleation promoting factor	-0.0478044	0.0219952	0.0297497	-0.0909142	-0.00469472	0.307601	-0.0616874	-0.0373291	0.00406048	0.125565	11	1	0.00117626	0.0021533	13.2983	0.20747	0.570216	23.2176	1.30238	1.92302	0.0544772	0.536633
299310	104130	104130_299310	Ndufb11	NADH:ubiquinone oxidoreductase subunit B11	Ndufb11	NADH:ubiquinone oxidoreductase subunit B11	0.0448511	0.0206402	0.029781	0.00439693	0.0853052	0.307682	0.0343155	0.0550778	0.00203176	0.132587	11	1	0.00126009	0.00191814	14.4302	0.154258	0.494627	28.7744	1.40399	-1.55911	0.118969	0.684934
24264	12709	12709_24264	Ckb	creatine kinase, brain	Ckb	creatine kinase B	0.0483104	0.0222411	0.0298464	0.00471864	0.0919022	0.308116	0.0350425	0.0643208	0.00172787	0.128768	10	1	0.00168101	0.00219995	12.6736	0.177942	0.52584	36.4947	1.57467	-1.38781	0.165194	0.745326
85490	12831	12831_85490	Col5a1	collagen, type V, alpha 1	Col5a1	collagen type V alpha 1 chain	-0.0827481	0.0381107	0.029912	-0.157444	-0.00805241	0.30855	-0.101603	-0.0593147	0.0117219	0.152397	11	1	0	0.00627293	5.79689	0.832029	0.9701	0	1	0.243952	0.807268	0.980143
140595	14608	14608_140595	Gpr83	G protein-coupled receptor 83	Gpr83	G protein-coupled receptor 83	-0.0820986	0.0378224	0.0299589	-0.156229	-0.00796802	0.308791	-0.103054	-0.0681956	0.00893479	0.079023	11	1	0.00408211	0.00656376	12.3335	0.263356	0.63408	27.2451	1.37448	-2.13735	0.0325693	0.44666
287034	21935	21935_287034	Tnfrsf17	tumor necrosis factor receptor superfamily, member 17	Tnfrsf17	TNF receptor superfamily member 17	0.10458	0.0481917	0.030001	0.0101257	0.199034	0.308982	0.0877707	0.126988	0.0108107	0.0810786	10	1	0	0.00879494	8.77977	0.457847	0.794771	0	1	0.196746	0.844026	0.984561
192363	70729	70729_192363	Nos1ap	nitric oxide synthase 1 (neuronal) adaptor protein	Nos1ap	nitric oxide synthase 1 adaptor protein	0.0619608	0.0285588	0.0300383	0.00598654	0.117935	0.309123	0.0422895	0.0852824	0.00389367	0.145778	11	1	0.000822977	0.00360109	9.5496	0.480855	0.807305	9.1528	1.10075	-0.00984553	0.992145	0.999965
360739	19385	19385_360739	Ranbp1	RAN binding protein 1	Ranbp1	RAN binding protein 1	0.0658982	0.0303839	0.0300941	0.00634678	0.12545	0.309194	0.0461906	0.0749238	0.0224843	0.152607	10	1	0	0.00369498	6.45472	0.693686	0.916878	0	1	-0.250919	0.801877	0.980143
291802	382019	382019_291802	Zfp882	zinc finger protein 882	Zfp136	zinc finger protein 136	0.132273	0.0609885	0.030097	0.0127373	0.251808	0.309194	0.10194	0.147455	0.0235613	0.119876	7	1	0	0.0149622	2.31506	0.888564	0.985338	0	1	0.172199	0.863281	0.987373
246253	11450	11450_246253	Adipoq	adiponectin, C1Q and collagen domain containing	Adipoq	adiponectin, C1Q and collagen domain containing	-0.120403	0.0555305	0.030141	-0.229241	-0.0115652	0.309194	-0.15961	-0.0749283	0.019115	0.208506	7	1	0.00096131	0.010325	5.55697	0.474598	0.804468	4.06566	1.04238	-0.704625	0.481044	0.912989
85239	56690	56690_85239	Mlycd	malonyl-CoA decarboxylase	Mlycd	malonyl-CoA decarboxylase	0.0536917	0.0247685	0.0301788	0.00514621	0.102237	0.309194	0.0442019	0.0645099	0.0127857	0.0870017	11	1	1.29634e-06	0.00281753	8.35975	0.593742	0.871026	0.0188103	1.00019	-1.75771	0.0787962	0.59984
293016	17761	17761_293016	Map7	microtubule-associated protein 7	Map7	microtubule-associated protein 7	0.0502201	0.023169	0.0301921	0.0048098	0.0956304	0.309194	0.0349097	0.0660524	0.00416419	0.0914115	11	1	0.000770729	0.00213004	8.99302	0.532766	0.837141	13.5063	1.15615	1.73471	0.0827915	0.607354
100362785	330963	330963_100362785	Ankdd1a	ankyrin repeat and death domain containing 1A	Ankdd1a	ankyrin repeat and death domain containing 1A	0.0930054	0.042911	0.0302041	0.00890145	0.177109	0.309194	0.0640834	0.125819	0.00120759	0.259591	8	1	0.00228801	0.0066186	5.97144	0.543089	0.840933	15.7544	1.187	-0.884607	0.376368	0.882322
116689	15170	15170_116689	Ptpn6	protein tyrosine phosphatase, non-receptor type 6	Ptpn6	protein tyrosine phosphatase, non-receptor type 6	0.0722518	0.0333369	0.0302101	0.00691278	0.137591	0.309194	0.0572703	0.0920918	0.00636455	0.087463	11	1	0.000841556	0.00513215	11.6004	0.312687	0.681296	6.84729	1.07351	0.99856	0.318008	0.85796
363138	56032	56032_363138	Nprl2	NPR2 like, GATOR1 complex subunit	Nprl2	NPR2-like, GATOR1 complex subunit	-0.044909	0.0207372	0.03034	-0.0855532	-0.0042648	0.310126	-0.0539993	-0.0328943	0.0118848	0.16051	11	1	0	0.00178994	5.50613	0.854912	0.977763	0	1	1.13131	0.257923	0.827395
444986	237310	237310_444986	Il22ra2	interleukin 22 receptor, alpha 2	Il22ra2	interleukin 22 receptor subunit alpha 2	0.132516	0.0611938	0.0303484	0.0125783	0.252453	0.310126	0.0735933	0.191966	0.000506142	0.182552	7	1	0.00711987	0.0133441	6.17753	0.403599	0.757678	29.4355	1.41714	-0.234718	0.814428	0.980799
286900	109815	109815_286900	Selenos	selenoprotein S	Selenos	selenoprotein S	0.0521676	0.024099	0.0304093	0.00493437	0.0994009	0.310506	0.0347727	0.0627869	0.0118033	0.283231	7	1	1.12602e-06	0.00207606	6.36174	0.383911	0.741553	0.0252186	1.00025	-2.19811	0.0279413	0.430303
294673	15212	15212_294673	Hexb	hexosaminidase B	Hexb	hexosaminidase subunit beta	0.0496651	0.0229649	0.0305678	0.00465474	0.0946755	0.311882	0.0373635	0.0585914	0.0165286	0.12871	11	1	0	0.00227776	7.944	0.634307	0.891852	0	1	-0.846282	0.397396	0.892466
367113	214345	214345_367113	Lrrc1	leucine rich repeat containing 1	Lrrc1	leucine rich repeat containing 1	0.0782909	0.0362102	0.0306087	0.00732022	0.149262	0.312056	0.058304	0.0937262	0.0138349	0.154462	11	1	0.000132266	0.00572064	9.29789	0.504085	0.821348	0.882355	1.0089	-0.167985	0.866595	0.988047
288656	65105	65105_288656	Arl6ip4	ADP-ribosylation factor-like 6 interacting protein 4	Arl6ip4	ADP-ribosylation factor like GTPase 6 interacting protein 4	0.041189	0.0190591	0.0306866	0.00383373	0.0785442	0.312608	0.0278097	0.0494028	0.0130568	0.16841	11	1	4.66244e-06	0.00157718	9.74598	0.463055	0.797704	0.112115	1.00112	0.0993395	0.920869	0.992833
83472	22235	22235_83472	Ugdh	UDP-glucose dehydrogenase	Ugdh	UDP-glucose 6-dehydrogenase	-0.044116	0.020423	0.0307635	-0.0841443	-0.00408774	0.313148	-0.0531335	-0.0349135	0.0119651	0.114276	11	1	0	0.00190497	8.10994	0.618099	0.883258	0	1	1.28867	0.197512	0.78778
24661	18948	18948_24661	Pnmt	phenylethanolamine-N-methyltransferase	Pnmt	phenylethanolamine-N-methyltransferase	0.115594	0.0535339	0.0308301	0.0106691	0.220518	0.313523	0.0397338	0.126725	0.0216895	0.712377	7	1	2.42029e-06	0.0094569	9.42689	0.150955	0.489661	0.00908479	1.00009	-2.73168	0.00630132	0.277448
360613	67480	67480_360613	Cwc25	CWC25 spliceosome-associated protein	Cwc25	CWC25 spliceosome-associated protein homolog	-0.119082	0.0551554	0.0308481	-0.227184	-0.0109794	0.313523	-0.160701	-0.090334	0.0164843	0.129147	8	1	2.56085e-06	0.011225	8.59567	0.283003	0.651987	0.00953503	1.0001	-0.33884	0.73473	0.971301
690139	666794	666794_690139	Rbm24	RNA binding motif protein 24	Rbm24	RNA binding motif protein 24	-0.0570049	0.0264106	0.0308958	-0.108769	-0.00524113	0.313764	-0.0656884	-0.0471724	0.0154155	0.0993794	11	1	0	0.00296819	4.34286	0.930557	0.993752	0	1	0.251292	0.801588	0.980143
296925	30956	30956_296925	Aass	aminoadipate-semialdehyde synthase	Aass	aminoadipate-semialdehyde synthase	-0.10055	0.0465975	0.0309406	-0.191879	-0.00922029	0.313977	-0.114233	-0.0796572	0.0154443	0.130278	8	1	5.83803e-06	0.00804393	7.19312	0.409053	0.761484	0.0311571	1.00031	2.42712	0.0152191	0.368917
290705	18004	18004_290705	Nek1	NIMA (never in mitosis gene a)-related expressed kinase 1	Nek1	NIMA-related kinase 1	-0.0721214	0.0334335	0.030993	-0.13765	-0.00659302	0.31409	-0.0843344	-0.0553522	0.0146445	0.107011	10	1	0	0.00443094	8.99446	0.437786	0.782011	0	1	-0.844517	0.398381	0.893241
363823	208158	208158_363823	Map6d1	MAP6 domain containing 1	Map6d1	MAP6 domain containing 1	0.104543	0.0484792	0.0310489	0.00952526	0.19956	0.31409	0.0567422	0.128045	0.0113667	0.112954	10	1	0.00934873	0.0100104	14.6944	0.0996795	0.398384	45.4746	1.83401	0.580807	0.561371	0.938691
362600	100206	100206_362600	Adprs	ADP-ribosylserine hydrolase	Adprs	ADP-ribosylserine hydrolase	0.0584043	0.0270884	0.0310786	0.00531205	0.111497	0.31409	0.0501412	0.0748857	0.0193646	0.0929517	7	1	0	0.00256661	3.73383	0.712644	0.926169	0	1	0.995069	0.319703	0.85796
306490	54384	54384_306490	Mtmr7	myotubularin related protein 7	Mtmr7	myotubularin related protein 7	-0.0513734	0.0238312	0.0311051	-0.0980817	-0.00466522	0.31409	-0.0733764	-0.0377739	0.00016212	0.100013	11	1	0.00195734	0.00257769	13.6109	0.191491	0.546552	33.5404	1.50467	0.860108	0.38973	0.888298
309288	225998	225998_309288	Rorb	RAR-related orphan receptor beta	Rorb	RAR-related orphan receptor B	-0.0860124	0.0399019	0.0311151	-0.164219	-0.00780613	0.31409	-0.11794	-0.0670221	0.001819	0.12439	11	1	0.00318609	0.00672405	12.8398	0.232764	0.600363	19.3138	1.23937	0.585053	0.558512	0.937877
685059	27361	27361_685059	Msrb1	methionine sulfoxide reductase B1	Msrb1	methionine sulfoxide reductase B1	0.0529417	0.0245674	0.0311651	0.00479049	0.101093	0.31409	0.0320677	0.062087	0.0184001	0.220655	11	1	0	0.00265266	8.25883	0.603571	0.876821	0	1	-0.758612	0.448085	0.905491
361615	320100	320100_361615	Relt	RELT tumor necrosis factor receptor	Relt	RELT, TNF receptor	0.10555	0.0489836	0.031177	0.00954405	0.201556	0.31409	0.0760355	0.123579	0.0116848	0.105786	11	1	0.00844995	0.0111004	15.492	0.115126	0.428761	33.8821	1.51245	-1.94601	0.0516534	0.527658
363058	54725	54725_363058	Cadm1	cell adhesion molecule 1	Cadm1	cell adhesion molecule 1	0.0607663	0.0282006	0.0311783	0.00549419	0.116038	0.31409	0.039636	0.077902	0.00592491	0.117765	11	1	0.00196643	0.00344239	12.0007	0.285012	0.653586	24.2196	1.3196	-0.627966	0.530026	0.92751
84490	14156	14156_84490	Fen1	flap structure specific endonuclease 1	Fen1	flap structure-specific endonuclease 1	-0.0568202	0.026371	0.0311896	-0.108506	-0.00513394	0.31409	-0.0736564	-0.044299	0.0095025	0.128579	11	1	9.5716e-07	0.00295114	13.2703	0.208948	0.57151	0.0119362	1.00012	-0.0394875	0.968502	0.99769
300189	71919	71919_300189	Rpap3	RNA polymerase II associated protein 3	Rpap3	RNA polymerase II associated protein 3	-0.0564837	0.0262178	0.0312087	-0.10787	-0.00509774	0.31409	-0.0677523	-0.039232	0.0128002	0.164297	11	1	0	0.0030436	6.99547	0.725873	0.932554	0	1	1.47908	0.139118	0.709982
310864	110173	110173_310864	Manba	mannosidase, beta A, lysosomal	Manba	mannosidase beta	-0.0599796	0.0278415	0.0312151	-0.114548	-0.00541115	0.31409	-0.0721293	-0.0535221	0.013819	0.0676016	11	1	2.13997e-06	0.00331328	11.4117	0.326357	0.69286	0.024008	1.00024	-2.00717	0.0447313	0.508587
29480	19736	19736_29480	Rgs4	regulator of G-protein signaling 4	Rgs4	regulator of G-protein signaling 4	-0.0787649	0.036572	0.0312642	-0.150445	-0.00708509	0.314195	-0.0927501	-0.0585478	0.0122743	0.0933144	11	1	0.00833537	0.00638259	25.0201	0.00530755	0.0723834	61.1316	2.57279	0.726362	0.467617	0.910755
296257	13011	13011_296257	Cst7	cystatin F (leukocystatin)	Cst7	cystatin F	-0.0863808	0.0401104	0.0312734	-0.164996	-0.00776587	0.314195	-0.0910559	-0.0798927	0.0237147	0.108409	7	1	0	0.00553856	3.53598	0.739176	0.937166	0	1	0.917787	0.358731	0.87372
361604	83671	83671_361604	Sytl2	synaptotagmin-like 2	Sytl2	synaptotagmin-like 2	-0.0755864	0.0351192	0.0313755	-0.144419	-0.00675392	0.314979	-0.0922092	-0.0514424	0.00129309	0.0803538	11	1	0.00682595	0.00580018	20.5923	0.024123	0.184344	55.5549	2.24997	-1.16407	0.244397	0.819508
113901	81600	81600_113901	Chia1	chitinase, acidic 1	Chia	chitinase, acidic	-0.218998	0.101814	0.0314788	-0.418549	-0.0194467	0.315775	-0.278977	-0.172149	0.008205	0.108018	8	1	0.0471783	0.0411861	24.7491	0.000840547	0.0209275	74.2893	3.88943	-1.06361	0.287506	0.845461
100911970	73490	73490_100911970	Mipol1	mirror-image polydactyly 1	Mipol1	mirror-image polydactyly 1	-0.0728228	0.0338834	0.0316171	-0.139233	-0.00641258	0.31677	-0.0924149	-0.0519024	0.0115928	0.155524	10	1	0	0.00502832	7.24634	0.611488	0.880621	0	1	1.13211	0.257587	0.827395
499561	68073	68073_499561	Atpsckmt	ATP synthase C subunit lysine N-methyltransferase	Atpsckmt	ATP synthase c subunit lysine N-methyltransferase	-0.112618	0.0524024	0.0316263	-0.215325	-0.00991133	0.31677	-0.158451	-0.0762986	0.00011354	0.22274	7	1	0.00730439	0.01045	9.72859	0.136557	0.465142	41.3181	1.7041	2.63452	0.00842557	0.311086
26962	26961	26961_26962	Rpl8	ribosomal protein L8	Rpl8	ribosomal protein L8	0.0702446	0.0326952	0.0316767	0.00616313	0.134326	0.317033	0.0415128	0.0925726	0.00298907	0.163665	7	1	0.00206088	0.00411877	7.15927	0.306369	0.674245	28.2236	1.39322	-0.0854799	0.93188	0.993588
24282	18775	18775_24282	Prl3d1	prolactin family 3, subfamily d, member 1	Prl3d4	prolactin family 3, subfamily D, member 4	0.0758914	0.0353382	0.0317478	0.00662971	0.145153	0.317502	0.0689891	0.0845199	0.0272946	0.102702	7	1	0	0.00414588	1.78074	0.93872	0.995764	0	1	-1.03189	0.302124	0.851389
24660	18858	18858_24660	Pmp22	peripheral myelin protein 22	Pmp22	peripheral myelin protein 22	0.085065	0.0396328	0.0318466	0.00738623	0.162744	0.31807	0.065189	0.105102	0.00627167	0.0990991	11	1	0.00882003	0.00740641	23.602	0.00872999	0.100303	55.3223	2.23825	-2.08477	0.0370899	0.472709
362501	106021	106021_362501	Topors	topoisomerase I binding, arginine/serine-rich	Topors	TOP1 binding arginine/serine rich protein, E3 ubiquitin ligase	-0.040687	0.0189636	0.0319104	-0.077855	-0.00351903	0.31807	-0.0481471	-0.0297838	0.0212904	0.157974	11	1	5.46907e-07	0.00146554	10.5758	0.391509	0.748194	0.0128374	1.00013	1.00924	0.312859	0.855258
282582	22419	22419_282582	Wnt5b	wingless-type MMTV integration site family, member 5B	Wnt5b	Wnt family member 5B	0.0844511	0.0393652	0.0319267	0.00729684	0.161605	0.31807	0.0707856	0.100932	0.0190023	0.127645	11	1	1.69029e-06	0.00543006	11.5315	0.317631	0.685644	0.00772051	1.00008	-1.12731	0.259613	0.8293
498029	338371	338371_498029	Endov	endonuclease V	Endov	endonuclease V	0.111407	0.0519323	0.0319345	0.00962128	0.213192	0.31807	0.0951623	0.137303	0.00890661	0.0815503	10	1	0.0167757	0.0126114	26.1595	0.00192376	0.036582	64.5635	2.82195	3.79063	0.000150268	0.0532021
303369	16882	16882_303369	Lig3	ligase III, DNA, ATP-dependent	Lig3	DNA ligase 3	0.0547836	0.0255525	0.0320357	0.00470169	0.104866	0.31807	0.0427391	0.0697793	0.00868218	0.121744	10	1	0	0.00287795	9.33773	0.406701	0.760206	0	1	-0.447436	0.65456	0.958001
303155	67726	67726_303155	Fam114a2	family with sequence similarity 114, member A2	Fam114a2	family with sequence similarity 114, member A2	0.0432408	0.0201688	0.0320371	0.00371073	0.0827708	0.31807	0.0327623	0.0503953	0.019075	0.129512	10	1	0	0.00188237	5.65934	0.773469	0.950478	0	1	-1.1899	0.234086	0.815561
65208	65254	65254_65208	Dpysl5	dihydropyrimidinase-like 5	Dpysl5	dihydropyrimidinase-like 5	0.0852423	0.0397621	0.0320481	0.00731012	0.163175	0.31807	0.0727937	0.101972	0.0203744	0.118598	7	1	0	0.00560047	1.94151	0.924999	0.992841	0	1	-0.346835	0.728715	0.97054
303311	237847	237847_303311	Rtn4rl1	reticulon 4 receptor-like 1	Rtn4rl1	reticulon 4 receptor-like 1	-0.077672	0.0362323	0.032055	-0.148686	-0.00665803	0.31807	-0.0943089	-0.0483185	0.00678072	0.162698	8	1	0.00268986	0.00519734	8.29591	0.307225	0.675063	26.9659	1.36922	1.91843	0.0550562	0.537095
288479	18861	18861_288479	Pms2	PMS1 homolog2, mismatch repair system component	Pms2	PMS1 homolog 2, mismatch repair system component	-0.0449349	0.0209615	0.0320578	-0.0860187	-0.00385117	0.31807	-0.0531561	-0.0302698	0.0189109	0.177656	11	1	0	0.00193532	6.54402	0.767676	0.948277	0	1	-0.0811492	0.935323	0.993956
24714	19692	19692_24714	Reg1	regenerating islet-derived 1	Reg1a	regenerating family member 1 alpha	0.114762	0.0535356	0.0320595	0.00983467	0.21969	0.31807	0.0749293	0.156693	0.00566326	0.148331	7	1	0.00239253	0.00994896	5.45202	0.487274	0.809369	11.543	1.13049	0.385819	0.699631	0.96709
25351	20526	20526_25351	Slc2a2	solute carrier family 2 (facilitated glucose transporter), member 2	Slc2a2	solute carrier family 2 member 2	0.0843948	0.0393722	0.0320718	0.0072268	0.161563	0.31807	0.0559082	0.0934202	0.0211243	0.377495	7	1	0	0.00482856	2.16639	0.903777	0.986644	0	1	-0.945811	0.344245	0.865006
361014	59007	59007_361014	Ngly1	N-glycanase 1	Ngly1	N-glycanase 1	-0.0645772	0.0301309	0.0320955	-0.123633	-0.00552167	0.31807	-0.0862641	-0.0532512	0.000223384	0.087118	11	1	0.00387141	0.00428765	17.3314	0.0673447	0.323319	40.4088	1.6781	-0.27764	0.781288	0.97751
307100	70405	70405_307100	Calml3	calmodulin-like 3	Calml3	calmodulin-like 3	-0.143294	0.0668837	0.0321591	-0.274383	-0.0122039	0.318172	-0.186678	-0.119222	0.000550683	0.108	7	1	0.00952655	0.0155223	8.5235	0.202202	0.562692	35.3049	1.54571	-1.41296	0.157667	0.733337
81529	18573	18573_81529	Pde1a	phosphodiesterase 1A, calmodulin-dependent	Pde1a	phosphodiesterase 1A	-0.064447	0.0300828	0.0321676	-0.123408	-0.00548584	0.318172	-0.0758333	-0.0392813	0.00789485	0.194769	11	1	0.00106437	0.00365	11.5342	0.317442	0.685644	10.7676	1.12067	1.47302	0.140744	0.711764
140666	53901	53901_140666	Rcan2	regulator of calcineurin 2	Rcan2	regulator of calcineurin 2	-0.0546466	0.0255098	0.0321785	-0.104645	-0.00464844	0.318172	-0.0654155	-0.0383299	0.0163816	0.175205	11	1	0	0.00274174	6.13519	0.80378	0.959183	0	1	1.27238	0.203238	0.795128
297406	12468	12468_297406	Cct7	chaperonin containing TCP1 subunit 7	Cct7	chaperonin containing TCP1 subunit 7	0.0326215	0.0152355	0.0322615	0.00276054	0.0624825	0.318752	0.0252231	0.0370948	0.0190483	0.109525	11	1	2.89566e-08	0.00107545	8.25908	0.603546	0.876821	0.00111463	1.00001	-1.17258	0.240966	0.817862
[truncated: 11,793 more rows]
