# Supplementary material for: A Meta-Analysis of the Converging Effects of Different Classes of Antipsychotics on the Frontal Cortex Transcriptome in Laboratory Rodents and Non-Human Primates
Source: bioRxiv. 2026 Jun 29:2026.06.24.734301. Preprint. [Version 1] doi: 10.64898/2026.06.24.734301 (PMC13345317; doi:10.64898/2026.06.24.734301)
Supplement: Supplement 7 [file media-7.xlsx]

## Sheet: ColumnDefinitions
Column Name	Definition
Gene Annotation Columns:
Rat_EntrezGene.ID	Rat Entrez Gene ID (from Gemma output)
Mouse_EntrezGene.ID	Mouse Entrez Gene ID (from Gemma output)
MouseVsRat_EntrezGene.ID	Mouse and Rat Entrez IDs, concatenated
Mouse_Symbol	Mouse Gene Symbol (from Jackson Labs gene ortholog database)
Mouse_Name	Mouse Name of Gene (from Jackson Labs gene ortholog database)
Rat_Symbol	Rat Gene Symbol (from Jackson Labs gene ortholog database)
Rat_Name	Rat Name of Gene (from Jackson Labs gene ortholog database)
Meta-Analysis Output Columns - one for each variable
Variables: AP=Antipsychotic treatment vs. control (intercept), APType=Antipsychotic Type (Second generation vs. First generation)
Log2FC_estimate	Estimated Log2 Fold Change from the meta-analysis
SE	Standard Error for the Estimated Log2 Fold Change from the meta-analysis
pval	Nominal P-value from the meta-analysis
CI_lb	Lower Bound for the 95% Confidence Interval for the Estimated Log2 Fold Change from the meta-analysis
CI_ub	Upper Bound for the 95% Confidence Interval for the Estimated Log2 Fold Change from the meta-analysis output
FDR	False discovery rate (q-value or adjusted p-value) for the meta-analysis
Meta-Analysis Output Columns - general to model
Number_Of_Comparisons	Number of differential expression results (statistical contrasts) that contibuted to the meta-analysis estimate
Number_of_Coefficients	Number of coefficients in the meta-analysis model (including the intercept)
tau2_ResidualHeterogeneity	Estimated amount of (residual) heterogeneity
SE_tau2_ResidualHeterogeneity	Standard error of the estimated amount of (residual) heterogeneity
QE_CochransQ_Teststat	Test statistic of the test for (residual) heterogeneity (for an intercept only model: Cochran's Q test, for a model with moderating variables: QE test)
QEp_CochransQ_pval	P-value for the test for (residual) heterogeneity
I2_PercentVar_TrueHeterogeneity	Percent of the unaccounted variability (which is composed of residual heterogeneity plus sampling variability) that can be attributed to residual heterogeneity
H2_Ratio_EffectHetero_overSamplVar	The ratio of the unaccounted variability in the observed effect sizes or outcomes to the amount of sampling variability
QM_ModeratorOmnibusTest	Test statistic of the omnibus test of moderators
QMp_Pval_ModeratorOmnibusTest	P-value for the omnibus test of moderators

## Sheet: ExploratoryMetaRegressionResult
MouseVsRat_EntrezGene.ID	Rat_EntrezGene.ID	Mouse_EntrezGene.ID	Mouse_Symbol	Mouse_Name	Rat_Symbol	Rat_Name	Log2FC_AP_vs_Ctrl	Log2FC_APType_2ndGenvs1stGen	SE_AP	SE_APType	pval_AP	pval_APType	CI_lb_AP	CI_lb_APType	CI_ub_AP	CI_ub_APType	AP_FDR	APType_FDR	Number_Of_Comparisons	Number_of_Coefficients	tau2_ResidualHeterogeneity	SE_tau2_ResidualHeterogeneity	QE_CochransQ_Teststat	QEp_CochransQ_pval	I2_PercentVar_TrueHeterogeneity	H2_Ratio_EffectHetero_overSamplVar	QM_ModeratorOmnibusTest	QMp_Pval_ModeratorOmnibusTest
14767_65276	65276	14767	Nmur1	neuromedin U receptor 1	Nmur1	neuromedin U receptor 1	-0.00067898	-0.388745	0.0411721	0.0823443	0.986842	2.35e-06	-0.0813749	-0.550137	0.0800169	-0.227353	0.999029	0.0286714	7	2	0	0.0076405	1.15437	0.949179	0	1	22.2876	2.35e-06
101883_499126	499126	101883	Igflr1	IGF-like family receptor 1	Igflr1	IGF-like family receptor 1	0.025606	0.263469	0.0387293	0.0774586	0.508515	0.000670369	-0.0503021	0.111653	0.101514	0.415285	0.922985	1	8	2	7.79e-07	0.00895512	3.88077	0.692808	0.00355355	1.00004	11.5697	0.000670369
12391_29161	29161	12391	Cav3	caveolin 3	Cav3	caveolin 3	0.00155985	-0.194901	0.0314834	0.0629668	0.960485	0.00196612	-0.0601464	-0.318314	0.0632661	-0.0714886	0.996255	1	8	2	0.00162457	0.0044422	4.80093	0.569587	16.5332	1.19808	9.5809	0.00196612
108995_361697	361697	108995	Tbc1d10c	TBC1 domain family, member 10c	Tbc1d10c	TBC1 domain family, member 10C	0.159586	0.270083	0.0439651	0.0879302	0.000283611	0.00212941	0.0734157	0.0977432	0.245756	0.442423	0.0575176	1	8	2	0	0.00799342	3.14925	0.789895	0	1	9.4345	0.00212941
67495_499690	499690	67495	Tmem167b	transmembrane protein 167B	Tmem167b	transmembrane protein 167B	-0.0106478	0.168636	0.0276313	0.0552625	0.699976	0.00227671	-0.0648041	0.0603233	0.0435085	0.276948	0.96131	1	8	2	0	0.00324835	4.6855	0.584735	0	1	9.31189	0.00227671
18600_29511	29511	18600	Padi2	peptidyl arginine deiminase, type II	Padi2	peptidyl arginine deiminase 2	0.150949	-0.254043	0.0416299	0.0832598	0.000287879	0.0022792	0.0693557	-0.41723	0.232542	-0.0908571	0.0575176	1	8	2	0	0.00820726	4.77988	0.572339	0	1	9.30989	0.0022792
67842_290235	290235	67842	Nop9	NOP9 nucleolar protein	Nop9	NOP9 nucleolar protein	-0.0107703	0.246611	0.0405813	0.0811626	0.790701	0.00237775	-0.0903082	0.0875351	0.0687676	0.405687	0.974613	1	8	2	0.00350478	0.00753427	6.78459	0.341229	26.0551	1.35236	9.23236	0.00237775
16783_25328	25328	16783	Lamp1	lysosomal-associated membrane protein 1	Lamp1	lysosomal-associated membrane protein 1	-0.0117277	0.124786	0.0209454	0.0418908	0.575537	0.00289354	-0.0527799	0.0426811	0.0293246	0.20689	0.94192	1	8	2	0	0.00259173	3.27595	0.773499	0	1	8.87341	0.00289354
210004_367384	367384	210004	B3gntl1	UDP-GlcNAc:betaGal beta-1,3-N-acetylglucosaminyltransferase-like 1	B3gntl1	UDP-GlcNAc:betaGal beta-1,3-N-acetylglucosaminyltransferase-like 1	-0.134088	0.275333	0.0462988	0.0925976	0.00377779	0.00294485	-0.224832	0.0938452	-0.043344	0.456821	0.19729	1	7	2	0	0.0106007	2.05404	0.841619	0	1	8.84133	0.00294485
74129_245961	245961	74129	Dmgdh	dimethylglycine dehydrogenase precursor	Dmgdh	dimethylglycine dehydrogenase	0.0050453	0.359882	0.0609188	0.121838	0.933995	0.00313904	-0.114353	0.121085	0.124444	0.598679	0.991766	1	8	2	0	0.0197783	1.65598	0.948469	0	1	8.72484	0.00313904
20878_261730	261730	20878	Aurka	aurora kinase A	Aurka	aurora kinase A	-0.079406	0.228042	0.0397956	0.0795912	0.0460051	0.00416784	-0.157404	0.0720465	-0.00140807	0.384038	0.523233	1	8	2	0	0.00704396	4.50473	0.608708	0	1	8.20921	0.00416784
56418_64351	64351	56418	Ykt6	YKT6 v-SNARE homolog (S. cerevisiae)	Ykt6	YKT6 v-SNARE homolog	0.0175822	0.165498	0.0293363	0.0586726	0.548952	0.00479174	-0.0399159	0.0505023	0.0750803	0.280495	0.9359	1	8	2	0.000765589	0.00382649	5.21766	0.516215	10.8388	1.12156	7.95641	0.00479174
74392_361828	361828	74392	Specc1l	sperm antigen with calponin homology and coiled-coil domains 1-like	Specc1l	sperm antigen with calponin homology and coiled-coil domains 1-like	-0.0269311	0.153524	0.0272854	0.0545708	0.323636	0.00490356	-0.0804095	0.0465674	0.0265473	0.260481	0.855294	1	8	2	1.17e-06	0.00327154	3.29137	0.771487	0.0176334	1.00018	7.91467	0.00490356
75276_499818	499818	75276	Ppp1r1c	protein phosphatase 1, regulatory inhibitor subunit 1C	Ppp1r1c	protein phosphatase 1, regulatory (inhibitor) subunit 1C	0.105222	0.208104	0.0370264	0.0740528	0.00448582	0.00495098	0.0326516	0.0629628	0.177792	0.353244	0.214453	1	7	2	0	0.00572035	3.08231	0.687298	0	1	7.89726	0.00495098
69664_497995	497995	69664	Krtap1-5	keratin associated protein 1-5	Krtap1-5	keratin associated protein 1-5	-0.0614082	0.204919	0.0369093	0.0738185	0.0961599	0.00550344	-0.133749	0.0602376	0.0109326	0.349601	0.643965	1	7	2	0.00146068	0.00564543	5.92852	0.313237	12.9281	1.14848	7.7061	0.00550344
229003_296474	296474	229003	Helz2	helicase with zinc finger 2, transcriptional coactivator	Helz2	helicase with zinc finger 2	0.0669661	-0.210608	0.0388213	0.0776426	0.0845305	0.00667724	-0.00912227	-0.362785	0.143055	-0.058431	0.618493	1	8	2	0	0.00902037	5.00584	0.543065	0	1	7.3578	0.00667724
68572_303673	303673	68572	Mrpl58	mitochondrial ribosomal protein L58	Mrpl58	mitochondrial ribosomal protein L58	0.039224	0.136546	0.025269	0.050538	0.1206	0.00689529	-0.0103023	0.0374939	0.0887503	0.235599	0.686441	1	8	2	0	0.00283242	2.87791	0.824007	0	1	7.30004	0.00689529
81907_300967	300967	81907	Tmem108	transmembrane protein 108	Tmem108	transmembrane protein 108	-0.0256235	-0.206177	0.038176	0.076352	0.502097	0.00692668	-0.100447	-0.355824	0.0492001	-0.0565299	0.920966	1	7	2	0.00285843	0.00640661	6.82951	0.233632	27.6952	1.38303	7.29188	0.00692668
66471_361999	361999	66471	Anp32e	acidic nuclear phosphoprotein 32 family member E	Anp32e	acidic nuclear phosphoprotein 32 family member E	0.0286048	0.130544	0.0242245	0.048449	0.237674	0.00705023	-0.0188744	0.0355857	0.0760839	0.225502	0.80577	1	8	2	0	0.00262071	2.08499	0.911718	0	1	7.26013	0.00705023
22772_361096	361096	22772	Zic2	zinc finger protein of the cerebellum 2	Zic2	Zic family member 2	0.14919	-0.190639	0.0356162	0.0712323	2.8e-05	0.00744395	0.0793839	-0.330252	0.218997	-0.0510264	0.018143	1	8	2	0.000887022	0.00556789	15.2201	0.0186119	7.29399	1.07868	7.16259	0.00744395
80708_311187	311187	80708	Pacsin3	protein kinase C and casein kinase substrate in neurons 3	Pacsin3	protein kinase C and casein kinase substrate in neurons 3	0.017031	0.199882	0.0373597	0.0747193	0.648487	0.00747065	-0.0561926	0.0534346	0.0902545	0.346329	0.95345	1	8	2	5.97e-05	0.0059357	5.48222	0.483609	0.538478	1.00541	7.15617	0.00747065
328580_362980	362980	328580	Tubgcp6	tubulin, gamma complex component 6	Tubgcp6	tubulin gamma complex component 6	-0.0524948	-0.135258	0.0256211	0.0512422	0.0404732	0.00830067	-0.102711	-0.235691	-0.0022783	-0.0348255	0.504314	1	8	2	0	0.0030971	3.36013	0.762476	0	1	6.96743	0.00830067
16617_24594	24594	16617	Klk1b24	kallikrein 1-related peptidase b24	Klk1b3	kallikrein 1-related peptidase B3	0.0534888	0.199229	0.0377645	0.075529	0.156665	0.00834496	-0.0205283	0.0511951	0.127506	0.347263	0.722812	1	7	2	3.27e-06	0.0057898	5.45294	0.363134	0.0235807	1.00024	6.95791	0.00834496
16173_29197	29197	16173	Il18	interleukin 18	Il18	interleukin 18	0.00398902	0.20482	0.0389444	0.0778888	0.918416	0.00854746	-0.0723406	0.0521605	0.0803186	0.357479	0.991766	1	8	2	0	0.00713829	2.50651	0.867738	0	1	6.91502	0.00854746
74732_292483	292483	74732	Stx11	syntaxin 11	Stx11	syntaxin 11	0.123413	0.183523	0.0350666	0.0701331	0.000432515	0.00887635	0.0546843	0.0460646	0.192143	0.320981	0.0704422	1	7	2	2.27e-06	0.00715935	5.84644	0.321449	0.0160039	1.00016	6.84754	0.00887635
671535_102548778	102548778	671535	Parp10	poly (ADP-ribose) polymerase family, member 10	Parp10	poly (ADP-ribose) polymerase family, member 10	0.0614316	0.202295	0.0387735	0.077547	0.11311	0.0090892	-0.0145631	0.0503061	0.137426	0.354285	0.677408	1	7	2	5.54e-06	0.00756335	6.66549	0.24673	0.0413191	1.00041	6.80522	0.0090892
17159_361378	361378	17159	Man2b1	mannosidase 2, alpha B1	Man2b1	mannosidase, alpha, class 2B, member 1	0.00941621	0.150409	0.0289795	0.0579589	0.745236	0.00945658	-0.0473825	0.0368113	0.0662149	0.264006	0.969546	1	8	2	0.000231723	0.00369723	4.94365	0.55106	3.33883	1.03454	6.7345	0.00945658
75284_363001	363001	75284	Bcdin3d	BCDIN3 domain containing	Bcdin3d	BCDIN3 domain containing RNA methyltransferase	-0.000346752	0.162281	0.0312894	0.0625788	0.991158	0.00950781	-0.0616728	0.0396292	0.0609793	0.284934	0.999797	1	8	2	0	0.00444248	4.52821	0.605579	0	1	6.72486	0.00950781
80720_361131	361131	80720	Pbx4	pre B cell leukemia homeobox 4	Pbx4	PBX homeobox 4	-0.0294305	-0.213763	0.0416426	0.0832852	0.479727	0.0102688	-0.111049	-0.376999	0.0521874	-0.0505273	0.918022	1	8	2	0	0.00920643	4.12397	0.659904	0	1	6.58765	0.0102688
232400_362442	362442	232400	A2ml1	alpha-2-macroglobulin like 1	A2ml1	alpha-2-macroglobulin-like 1	-0.0964093	-0.229512	0.0449421	0.0898841	0.0319375	0.010667	-0.184494	-0.405682	-0.00832453	-0.0533425	0.463872	1	7	2	0	0.0299145	3.86695	0.568727	0	1	6.51997	0.010667
58994_94338	94338	58994	Smpd3	sphingomyelin phosphodiesterase 3, neutral	Smpd3	sphingomyelin phosphodiesterase 3	-0.0424281	-0.15264	0.0301946	0.0603892	0.159975	0.0114842	-0.101608	-0.271001	0.0167523	-0.0342797	0.723846	1	8	2	0	0.00465881	1.64876	0.949008	0	1	6.38881	0.0114842
11811_301226	301226	11811	Apobec2	apolipoprotein B mRNA editing enzyme, catalytic polypeptide 2	Apobec2	apolipoprotein B mRNA editing enzyme catalytic subunit 2	0.00669952	0.176251	0.0348788	0.0697575	0.847679	0.0115163	-0.0616616	0.0395291	0.0750606	0.312974	0.985183	1	7	2	0	0.00883976	0.401927	0.995276	0	1	6.38385	0.0115163
68080_360810	360810	68080	Gpn3	GPN-loop GTPase 3	Gpn3	GPN-loop GTPase 3	-0.00322741	0.18133	0.0359607	0.0719214	0.928487	0.011695	-0.0737091	0.0403661	0.0672543	0.322293	0.991766	1	8	2	0	0.00576253	4.59488	0.596718	0	1	6.35653	0.011695
18975_85472	85472	18975	Polg	polymerase (DNA directed), gamma	Polg	DNA polymerase gamma, catalytic subunit	-0.0466344	-0.161123	0.0322393	0.0644785	0.148035	0.0124593	-0.109822	-0.287498	0.0165534	-0.0347473	0.711182	1	8	2	0	0.00447461	4.04619	0.670425	0	1	6.24431	0.0124593
101055670_500692	500692	101055670	Heatr4	HEAT repeat containing 4	Heatr4	HEAT repeat containing 4	0.0659784	0.22601	0.0453338	0.0906675	0.14556	0.0126764	-0.0228741	0.0483049	0.154831	0.403715	0.709026	1	7	2	0	0.0087556	2.13737	0.82983	0	1	6.21372	0.0126764
233912_361653	361653	233912	Armc5	armadillo repeat containing 5	Armc5	armadillo repeat containing 5	-0.0689705	0.155254	0.0312025	0.0624049	0.0270761	0.0128516	-0.130126	0.032943	-0.00781481	0.277566	0.431768	1	8	2	2.88e-06	0.00446308	6.16166	0.405327	0.0321372	1.00032	6.18942	0.0128516
93672_170819	170819	93672	Il24	interleukin 24	Il24	interleukin 24	-0.011555	-0.212388	0.0427228	0.0854455	0.786803	0.0129312	-0.09529	-0.379859	0.0721801	-0.0449183	0.974222	1	7	2	0	0.0248908	1.99045	0.850465	0	1	6.1785	0.0129312
14598_116568	116568	14598	Ggt1	gamma-glutamyltransferase 1	Ggt1	gamma-glutamyltransferase 1	0.051359	-0.218885	0.0441593	0.0883186	0.244813	0.0131987	-0.0351916	-0.391987	0.13791	-0.0457842	0.810844	1	8	2	0	0.00988048	2.60113	0.856982	0	1	6.14228	0.0131987
233876_361650	361650	233876	Hirip3	HIRA interacting protein 3	Hirip3	HIRA interacting protein 3	0.00439832	0.142299	0.028734	0.057468	0.878343	0.0132812	-0.0519192	0.0296634	0.0607159	0.254934	0.991304	1	8	2	0	0.00447408	0.760887	0.993082	0	1	6.13126	0.0132812
606496_50686	50686	606496	Gsk3a	glycogen synthase kinase 3 alpha	Gsk3a	glycogen synthase kinase 3 alpha	0.0844266	-0.167069	0.0338761	0.0677521	0.0126948	0.0136677	0.0180307	-0.29986	0.150822	-0.034277	0.333477	1	8	2	0	0.00488358	4.35113	0.629273	0	1	6.08057	0.0136677
67220_310674	310674	67220	Plekho1	pleckstrin homology domain containing, family O member 1	Plekho1	pleckstrin homology domain containing O1	-0.0373856	0.139435	0.0283217	0.0566435	0.186824	0.0138306	-0.0928952	0.0284163	0.0181239	0.250455	0.756649	1	8	2	0.000230667	0.00363122	7.06028	0.315308	3.29989	1.03412	6.05964	0.0138306
69146_315084	315084	69146	Gsdmd	gasdermin D	Gsdmd	gasdermin D	0.00793916	0.243881	0.049704	0.0994079	0.873095	0.014154	-0.0894788	0.0490446	0.105357	0.438716	0.990126	1	8	2	9.01e-07	0.0128095	4.6016	0.595826	0.00298063	1.00003	6.01883	0.014154
235431_300768	300768	235431	Coro2b	coronin, actin binding protein, 2B	Coro2b	coronin 2B	0.003384	-0.132565	0.0270663	0.0541325	0.900503	0.0143294	-0.0496649	-0.238663	0.0564329	-0.0264673	0.991766	1	7	2	8.16e-08	0.00308184	6.0563	0.300779	0.00128723	1.00001	5.99711	0.0143294
72701_313253	313253	72701	Zfp618	zinc finger protein 618	Zfp618	zinc finger protein 618	-0.000394633	0.202249	0.0413337	0.0826674	0.992382	0.0144235	-0.0814072	0.0402238	0.0806179	0.364274	0.999797	1	7	2	0	0.00966546	2.62502	0.757559	0	1	5.98555	0.0144235
94213_361848	361848	94213	Ddx50	DExD box helicase 50	Ddx50	DExD-box helicase 50	0.0097545	-0.145439	0.0297255	0.059451	0.742797	0.0144307	-0.0485065	-0.261961	0.0680154	-0.0289167	0.968848	1	8	2	0	0.00395565	3.45612	0.749799	0	1	5.98468	0.0144307
12642_309527	309527	12642	Ch25h	cholesterol 25-hydroxylase	Ch25h	cholesterol 25-hydroxylase	0.0254634	0.201854	0.0416003	0.0832006	0.540474	0.0152614	-0.0560717	0.0387842	0.106999	0.364925	0.932014	1	8	2	0	0.0138182	2.24904	0.895429	0	1	5.88604	0.0152614
208104_304479	304479	208104	Mlxip	MLX interacting protein	Mlxip	MLX interacting protein	-0.0721104	-0.191764	0.0395776	0.0791552	0.0684548	0.0154084	-0.149681	-0.346906	0.00546025	-0.0366229	0.578268	1	7	2	0	0.00773709	2.64141	0.755064	0	1	5.86916	0.0154084
66867_315689	315689	66867	Hmg20a	high mobility group 20A	Hmg20a	high mobility group 20A	-0.0228674	0.110835	0.0229218	0.0458435	0.31846	0.0156194	-0.0677932	0.0209838	0.0220585	0.200687	0.852478	1	8	2	0	0.00231334	0.833915	0.991133	0	1	5.84523	0.0156194
57349_246358	246358	57349	Ppbp	pro-platelet basic protein	Ppbp	pro-platelet basic protein	0.197356	-0.193953	0.0401244	0.0802488	8.72e-07	0.0156534	0.118713	-0.351238	0.275998	-0.0366684	0.00266184	1	7	2	0	0.0315465	4.18974	0.522434	0	1	5.84139	0.0156534
94219_294014	294014	94219	Cnnm2	cyclin M2	Cnnm2	cyclin and CBS domain divalent metal cation transport mediator 2	0.00225237	0.130356	0.0269866	0.0539732	0.933484	0.0157264	-0.0506404	0.0245707	0.0551451	0.236142	0.991766	1	8	2	0	0.00335858	1.14884	0.979336	0	1	5.83321	0.0157264
233890_102553763	102553763	233890	Zfp768	zinc finger protein 768	Znf768	zinc finger protein 768	0.0230288	0.195833	0.0408237	0.0816475	0.572684	0.0164613	-0.0569843	0.0358072	0.103042	0.355859	0.941819	1	7	2	3.42e-07	0.00787926	5.12308	0.401045	0.00253753	1.00003	5.75291	0.0164613
74427_306261	306261	74427	Eaf1	ELL associated factor 1	Eaf1	ELL associated factor 1	0.0432492	-0.176786	0.0368899	0.0737799	0.241043	0.0165691	-0.0290538	-0.321392	0.115552	-0.0321805	0.807885	1	8	2	0	0.00589044	2.72553	0.842423	0	1	5.74145	0.0165691
214897_64086	64086	214897	Csnk1g1	casein kinase 1, gamma 1	Csnk1g1	casein kinase 1, gamma 1	-0.0632389	0.133232	0.0280153	0.0560307	0.0239895	0.0174145	-0.118148	0.0234137	-0.00832987	0.24305	0.416186	1	8	2	0	0.00353481	4.5111	0.607859	0	1	5.65411	0.0174145
13074_25146	25146	13074	Cyp17a1	cytochrome P450, family 17, subfamily a, polypeptide 1	Cyp17a1	cytochrome P450, family 17, subfamily a, polypeptide 1	0.0772978	0.231596	0.048699	0.0973981	0.112455	0.0174147	-0.0181506	0.0406997	0.172746	0.422493	0.676078	1	7	2	0	0.0128158	2.37456	0.795257	0	1	5.65409	0.0174147
77264_316524	316524	77264	Zfp142	zinc finger protein 142	Zfp142	zinc finger protein 142	-0.0309784	-0.150496	0.0316734	0.0633469	0.328047	0.017514	-0.0930572	-0.274653	0.0311004	-0.0263379	0.857132	1	8	2	2.16e-06	0.00501026	7.09228	0.312397	0.0235693	1.00024	5.64412	0.017514
110695_291450	291450	110695	Aldh7a1	aldehyde dehydrogenase family 7, member A1	Aldh7a1	aldehyde dehydrogenase 7 family, member A1	0.0113329	0.142639	0.0300281	0.0600561	0.705868	0.0175443	-0.047521	0.0249313	0.0701868	0.260347	0.961708	1	8	2	6.04e-07	0.00374536	3.36667	0.761615	0.00795139	1.00008	5.64109	0.0175443
50776_303612	303612	50776	Polg2	polymerase (DNA directed), gamma 2, accessory subunit	Polg2	DNA polymerase gamma 2, accessory subunit	0.0884855	0.178402	0.037574	0.075148	0.0185244	0.0175963	0.0148418	0.0311144	0.162129	0.325689	0.38759	1	8	2	6.13e-07	0.00914505	5.66893	0.461278	0.0033234	1.00003	5.6359	0.0175963
56207_360853	360853	56207	Uchl5	ubiquitin carboxyl-terminal esterase L5	Uchl5	ubiquitin C-terminal hydrolase L5	-0.0034933	0.172212	0.0362844	0.0725689	0.923302	0.0176404	-0.0746095	0.0299795	0.0676229	0.314444	0.991766	1	7	2	0.000222567	0.00539606	4.33135	0.502761	2.21447	1.02265	5.63151	0.0176404
71989_315550	315550	71989	Rpusd4	RNA pseudouridylate synthase domain containing 4	Rpusd4	RNA pseudouridine synthase D4	-0.0416718	0.203822	0.0430518	0.0861035	0.333071	0.0179242	-0.126052	0.0350627	0.042708	0.372582	0.85878	1	8	2	0	0.00789133	2.3554	0.884286	0	1	5.60354	0.0179242
54153_288589	288589	54153	Rasa4	RAS p21 protein activator 4	Rasa4	RAS p21 protein activator 4	0.0857593	0.239396	0.0505902	0.10118	0.0900419	0.0179798	-0.0133956	0.0410863	0.184914	0.437706	0.630681	1	7	2	0	0.0131035	2.25293	0.813154	0	1	5.59812	0.0179798
30944_78972	78972	30944	Zfp354c	zinc finger protein 354C	Zfp354c	zinc finger protein 354C	0.0954973	-0.217234	0.0459322	0.0918643	0.0376087	0.0180433	0.00547191	-0.397285	0.185523	-0.0371835	0.492579	1	8	2	0.000810511	0.0090013	7.96284	0.240838	4.47611	1.04686	5.59194	0.0180433
232237_362402	362402	232237	Fgd5	FYVE, RhoGEF and PH domain containing 5	Fgd5	FYVE, RhoGEF and PH domain containing 5	0.060478	-0.182461	0.038784	0.077568	0.118912	0.0186595	-0.0155372	-0.334491	0.136493	-0.03043	0.686392	1	8	2	1.01e-06	0.00663113	7.69451	0.261349	0.00827636	1.00008	5.53315	0.0186595
66627_288657	288657	66627	Ogfod2	2-oxoglutarate and iron-dependent oxygenase domain containing 2	Ogfod2	2-oxoglutarate and iron-dependent oxygenase domain containing 2	-0.0663223	0.211484	0.0450462	0.0900925	0.140935	0.0189042	-0.154611	0.0349063	0.0219666	0.388062	0.703369	1	8	2	0.00327073	0.0077448	8.11897	0.229516	21.6729	1.2767	5.51035	0.0189042
229228_207120	207120	229228	Nudt6	nudix hydrolase 6	Nudt6	nudix hydrolase 6	0.00762489	0.200267	0.0428435	0.0856869	0.858746	0.0194292	-0.0763468	0.0323236	0.0915965	0.36821	0.987581	1	8	2	0.000915953	0.00931209	5.50628	0.480698	4.99363	1.05256	5.46247	0.0194292
216964_287550	287550	216964	Trp53i13	transformation related protein 53 inducible protein 13	Tp53i13	tumor protein p53 inducible protein 13	0.00511423	0.172131	0.0368283	0.0736567	0.889555	0.0194426	-0.067068	0.0277664	0.0772965	0.316495	0.991528	1	8	2	0	0.00702134	2.67463	0.848435	0	1	5.46126	0.0194426
11875_259167	259167	11875	Art5	ADP-ribosyltransferase 5	Art5	ADP-ribosyltransferase 5	-0.038367	0.187764	0.0402065	0.080413	0.339958	0.0195434	-0.11717	0.0301578	0.0404363	0.345371	0.862606	1	7	2	0	0.00735269	0.422739	0.99468	0	1	5.45222	0.0195434
16912_24967	24967	16912	Psmb9	proteasome (prosome, macropain) subunit, beta type 9 (large multifunctional peptidase 2)	Psmb9	proteasome 20S subunit beta 9	-0.00245794	0.320727	0.0688208	0.137642	0.97151	0.0197976	-0.137344	0.0509546	0.132428	0.5905	0.997331	1	8	2	0.0117879	0.0209107	8.74652	0.188343	31.6202	1.46242	5.42965	0.0197976
96979_311865	311865	96979	Ptges2	prostaglandin E synthase 2	Ptges2	prostaglandin E synthase 2	0.010297	-0.0984969	0.0211672	0.0423343	0.626639	0.0199842	-0.0311898	-0.181471	0.0517839	-0.0155231	0.948958	1	8	2	0.000364406	0.00201349	7.56191	0.271986	9.64637	1.10676	5.41327	0.0199842
14071_24946	24946	14071	F9	coagulation factor IX	F9	coagulation factor IX	-0.00400222	0.15005	0.0323213	0.0646427	0.901453	0.0202748	-0.0673509	0.0233528	0.0593464	0.276747	0.991766	1	7	2	0	0.00426654	2.7577	0.737281	0	1	5.38808	0.0202748
241919_499587	499587	241919	Slc7a14	solute carrier family 7 (cationic amino acid transporter, y+ system), member 14	Slc7a14	solute carrier family 7, member 14	0.0279186	-0.162124	0.0351578	0.0703155	0.42714	0.0211297	-0.0409893	-0.299939	0.0968265	-0.0243077	0.901905	1	8	2	0	0.00542549	7.57297	0.271087	0	1	5.31606	0.0211297
58518_290975	290975	58518	Cts6	cathepsin 6	Ctsr	cathepsin R	0.0747725	0.199928	0.0433941	0.0867882	0.0848701	0.0212434	-0.0102784	0.0298262	0.159823	0.37003	0.618493	1	7	2	0	0.0124491	2.18428	0.823104	0	1	5.30672	0.0212434
26465_102555183	102555183	26465	Zfp146	zinc finger protein 146	Zfp146	zinc finger protein 146	0.0464771	0.127807	0.0277446	0.0554892	0.0938994	0.0212631	-0.00790128	0.0190503	0.100856	0.236564	0.639299	1	7	2	2.49e-06	0.00342008	6.96991	0.222888	0.0362971	1.00036	5.30509	0.0212631
194126_689613	689613	194126	Mtmr11	myotubularin related protein 11	Mtmr11	myotubularin related protein 11	0.0783605	0.201764	0.0439395	0.0878789	0.0745256	0.0216798	-0.00775931	0.0295245	0.16448	0.374004	0.596373	1	8	2	0.00285434	0.00888362	7.04021	0.317144	17.8665	1.21753	5.2713	0.0216798
116847_84400	84400	116847	Prelp	proline arginine-rich end leucine-rich repeat	Prelp	proline and arginine rich end leucine rich repeat protein	-0.0257425	0.197523	0.0432226	0.0864452	0.551456	0.0223157	-0.110457	0.0280936	0.0589722	0.366953	0.937072	1	8	2	4.81e-06	0.00737631	7.77732	0.254876	0.0324892	1.00032	5.221	0.0223157
20389_50683	50683	20389	Sftpc	surfactant associated protein C	Sftpc	surfactant protein C	0.0121871	-0.169181	0.0371134	0.0742267	0.742629	0.0226527	-0.0605538	-0.314662	0.0849279	-0.0236989	0.968848	1	8	2	0	0.014278	5.3196	0.503523	0	1	5.19494	0.0226527
214642_500046	500046	214642	Cped1	cadherin-like and PC-esterase domain containing 1	Cped1	cadherin-like and PC-esterase domain containing 1	0.0982972	-0.200209	0.0440911	0.0881823	0.0257867	0.0231831	0.0118801	-0.373043	0.184714	-0.0273753	0.425595	1	7	2	0	0.00929728	3.01212	0.698117	0	1	5.15473	0.0231831
70248_362836	362836	70248	Dazap1	DAZ associated protein 1	Dazap1	DAZ associated protein 1	-0.0617721	0.114263	0.0251746	0.0503491	0.0141375	0.0232428	-0.111113	0.0155809	-0.0124309	0.212946	0.347139	1	8	2	5.5e-06	0.00286739	6.10403	0.411638	0.0914996	1.00092	5.15027	0.0232428
74055_114633	114633	74055	Plce1	phospholipase C, epsilon 1	Plce1	phospholipase C, epsilon 1	0.0272297	0.208327	0.0459292	0.0918584	0.553273	0.0233347	-0.0627898	0.0282874	0.117249	0.388366	0.937218	1	8	2	0	0.010596	3.12948	0.79243	0	1	5.14342	0.0233347
13631_25435	25435	13631	Eef2k	eukaryotic elongation factor-2 kinase	Eef2k	eukaryotic elongation factor-2 kinase	-0.0146516	0.199345	0.0439885	0.0879769	0.739075	0.0234587	-0.100867	0.0269137	0.0715642	0.371777	0.968249	1	8	2	6.98e-07	0.00855827	8.79313	0.185551	0.00379805	1.00004	5.13422	0.0234587
74895_360867	360867	74895	Ccdc181	coiled-coil domain containing 181	Ccdc181	coiled-coil domain containing 181	0.0115974	-0.0810864	0.0179853	0.0359706	0.51904	0.0241808	-0.0236531	-0.151587	0.0468479	-0.0105854	0.926931	1	8	2	0	0.00202987	3.91375	0.688348	0	1	5.08162	0.0241808
13363_84380	84380	13363	Dhh	desert hedgehog	Dhh	desert hedgehog signaling molecule	0.0426454	-0.180547	0.0401841	0.0803682	0.288576	0.0246723	-0.0361139	-0.338065	0.121405	-0.023028	0.835064	1	8	2	6.63e-05	0.00974702	2.98698	0.81048	0.255374	1.00256	5.04674	0.0246723
70361_116666	116666	70361	Lman1	lectin, mannose-binding, 1	Lman1	lectin, mannose-binding, 1	-0.0534898	0.128239	0.0286085	0.057217	0.0615232	0.0250088	-0.109561	0.0160953	0.00258185	0.240382	0.555936	1	8	2	5.21e-06	0.00410094	7.89285	0.246059	0.0589962	1.00059	5.02328	0.0250088
57435_363331	363331	57435	Plin4	perilipin 4	Plin4	perilipin 4	-0.0123089	-0.17216	0.038478	0.076956	0.749047	0.0252787	-0.0877244	-0.322991	0.0631065	-0.0213286	0.97041	1	7	2	0.000179853	0.00800777	4.88363	0.430247	1.23592	1.01251	5.00469	0.0252787
109978_312806	312806	109978	Art4	ADP-ribosyltransferase 4	Art4	ADP-ribosyltransferase 4	-0.0006241	-0.141523	0.0317004	0.0634007	0.984293	0.0256022	-0.0627557	-0.265786	0.0615075	-0.0172596	0.998444	1	7	2	7.77e-06	0.00425368	6.59328	0.252688	0.0810171	1.00081	4.98269	0.0256022
65963_171411	171411	65963	Tmem176b	transmembrane protein 176B	Tmem176b	transmembrane protein 176B	0.0531024	0.133606	0.0299622	0.0599244	0.0763428	0.0257754	-0.00562246	0.0161565	0.111827	0.251056	0.603187	1	8	2	0.000364121	0.00402477	6.64058	0.355368	4.75987	1.04998	4.97102	0.0257754
140493_54263	54263	140493	Kcnn3	potassium intermediate/small conductance calcium-activated channel, subfamily N, member 3	Kcnn3	potassium calcium-activated channel subfamily N member 3	0.13691	0.144961	0.0325791	0.0651583	2.64e-05	0.0260975	0.0730557	0.0172535	0.200764	0.272669	0.018143	1	8	2	4.68e-07	0.00592109	6.69477	0.349999	0.00323575	1.00003	4.94954	0.0260975
67484_315500	315500	67484	Eepd1	endonuclease/exonuclease/phosphatase family domain containing 1	Eepd1	endonuclease/exonuclease/phosphatase family domain containing 1	0.112309	0.214987	0.0486761	0.0973522	0.0210391	0.0272203	0.016906	0.0241804	0.207713	0.405794	0.397241	1	8	2	0.0031854	0.0109445	7.13422	0.308613	15.6893	1.18609	4.87678	0.0272203
12504_24932	24932	12504	Cd4	CD4 antigen	Cd4	Cd4 molecule	0.00457877	-0.204988	0.0468785	0.0937571	0.922192	0.0287885	-0.0873015	-0.388748	0.096459	-0.0212272	0.991766	1	8	2	0	0.0133052	5.13838	0.526192	0	1	4.78021	0.0287885
16402_315346	315346	16402	Itga5	integrin alpha 5 (fibronectin receptor alpha)	Itga5	integrin subunit alpha 5	0.00138725	-0.20353	0.0465591	0.0931183	0.97623	0.0288363	-0.089867	-0.386039	0.0926415	-0.0210217	0.997776	1	8	2	7.36e-07	0.0114122	5.49016	0.482647	0.00312218	1.00003	4.77736	0.0288363
13615_24324	24324	13615	Edn2	endothelin 2	Edn2	endothelin 2	-0.0816433	-0.252358	0.0578209	0.115642	0.157949	0.0290923	-0.19497	-0.479011	0.0316836	-0.0257037	0.723846	1	7	2	0.000199561	0.0211382	4.90254	0.42789	0.437538	1.00439	4.76214	0.0290923
19119_25345	25345	19119	Prm2	protamine 2	Prm2	protamine 2	0.0237396	-0.179043	0.0410525	0.082105	0.563079	0.0292087	-0.0567218	-0.339966	0.104201	-0.01812	0.939549	1	7	2	0	0.0115211	3.44811	0.631253	0	1	4.75527	0.0292087
66821_301514	301514	66821	Bcs1l	BCS1 homolog, ubiquinol-cytochrome c reductase complex chaperone	Bcs1l	BCS1 homolog, ubiquinol-cytochrome c reductase complex chaperone	-0.0372243	0.114928	0.0263671	0.0527343	0.158018	0.029304	-0.088903	0.0115704	0.0144543	0.218285	0.723846	1	8	2	0	0.00327888	1.33203	0.969862	0	1	4.74967	0.029304
66904_24624	24624	66904	Pccb	propionyl Coenzyme A carboxylase, beta polypeptide	Pccb	propionyl-CoA carboxylase subunit beta	0.0564848	0.110924	0.025463	0.050926	0.0265339	0.0293961	0.00657821	0.0111105	0.106391	0.210737	0.429286	1	8	2	0	0.00316314	1.46003	0.962105	0	1	4.74427	0.0293961
332937_313596	313596	332937	Tfap2e	transcription factor AP-2, epsilon	Tfap2e	transcription factor AP-2 epsilon	-0.051381	-0.202014	0.0464148	0.0928295	0.268296	0.0295419	-0.142352	-0.383956	0.0395903	-0.0200712	0.822186	1	7	2	0.00141366	0.0100975	4.60896	0.465439	6.7242	1.07209	4.73576	0.0295419
66653_306542	306542	66653	Brf2	BRF2, RNA polymerase III transcription initiation factor 50kDa subunit	Brf2	BRF2, RNA polymerase III transcription initiation factor subunit	-0.064364	0.258505	0.0595736	0.119147	0.279959	0.0300351	-0.181126	0.0249808	0.0523982	0.492029	0.828764	1	8	2	0.0185566	0.0155355	20.07	0.00269105	71.548	3.51469	4.70728	0.0300351
68180_500536	500536	68180	Hyi	hydroxypyruvate isomerase (putative)	Hyi	hydroxypyruvate isomerase	0.0914831	0.271993	0.062865	0.12573	0.145605	0.0305172	-0.03173	0.0255669	0.214696	0.518419	0.709026	1	7	2	0.00338732	0.0209396	5.70127	0.33638	9.54635	1.10554	4.67992	0.0305172
360213_310641	310641	360213	Trim46	tripartite motif-containing 46	Trim46	tripartite motif-containing 46	0.00969165	-0.124288	0.0288381	0.0576762	0.736817	0.0311674	-0.04683	-0.237331	0.0662133	-0.0112448	0.968209	1	8	2	0	0.00420513	3.86377	0.695106	0	1	4.64372	0.0311674
229584_310658	310658	229584	Pogz	pogo transposable element with ZNF domain	Pogz	pogo transposable element derived with ZNF domain	-0.0136691	0.1255	0.0291541	0.0583081	0.639172	0.0313695	-0.07081	0.0112179	0.0434718	0.239782	0.950596	1	8	2	0	0.00404313	2.16685	0.903731	0	1	4.63263	0.0313695
71544_500943	500943	71544	Arhgap42	Rho GTPase activating protein 42	Arhgap42	Rho GTPase activating protein 42	0.0872144	0.166939	0.0388482	0.0776963	0.0247677	0.0316657	0.0110734	0.0146568	0.163355	0.319221	0.420191	1	7	2	0.000142656	0.00660175	5.7735	0.328886	1.27245	1.01289	4.61651	0.0316657
20166_297383	297383	20166	Rtkn	rhotekin	Rtkn	rhotekin	0.0572468	-0.136577	0.0317989	0.0635978	0.0718172	0.0317527	-0.00507792	-0.261226	0.119571	-0.0119275	0.589805	1	8	2	0	0.00437196	2.13818	0.906562	0	1	4.6118	0.0317527
209200_498089	498089	209200	Dtx3l	deltex 3-like, E3 ubiquitin ligase	Dtx3l	deltex E3 ubiquitin ligase 3L	0.00781941	0.22002	0.0512504	0.102501	0.878735	0.0318316	-0.0926295	0.019122	0.108268	0.420918	0.991304	1	8	2	0	0.0140358	2.73697	0.841061	0	1	4.60754	0.0318316
74156_170570	170570	74156	Acot12	acyl-CoA thioesterase 12	Acot12	acyl-CoA thioesterase 12	0.0357603	-0.17787	0.041501	0.083002	0.388867	0.0321166	-0.0455801	-0.34055	0.117101	-0.0151887	0.887687	1	7	2	0	0.00997402	1.32826	0.931997	0	1	4.59226	0.0321166
20621_29140	29140	20621	Snn	stannin	Snn	stannin	0.0119564	0.114002	0.0266047	0.0532095	0.653136	0.032152	-0.0401879	0.0097135	0.0641007	0.218291	0.95412	1	8	2	1.89e-06	0.00279423	6.67519	0.351932	0.0329155	1.00033	4.59038	0.032152
12616_362217	362217	12616	Cenpb	centromere protein B	Cenpb	centromere protein B	0.12172	-0.158824	0.0371072	0.0742144	0.00103721	0.0323495	0.0489915	-0.304281	0.194449	-0.0133661	0.115178	1	7	2	0.00166854	0.0058633	5.06805	0.407632	17.4277	1.21106	4.57988	0.0323495
69804_292792	292792	69804	Tmem147	transmembrane protein 147	Tmem147	transmembrane protein 147	0.0595258	0.104052	0.024359	0.0487181	0.0145381	0.0326955	0.011783	0.0085665	0.107269	0.199538	0.355165	1	8	2	0	0.00282884	4.22911	0.645703	0	1	4.56165	0.0326955
14151_361338	361338	14151	Fech	ferrochelatase	Fech	ferrochelatase	0.0351848	0.0997227	0.0233761	0.0467523	0.132283	0.0329245	-0.0106316	0.00808996	0.0810012	0.191356	0.697277	1	8	2	0	0.0023785	2.9547	0.81451	0	1	4.5497	0.0329245
67865_54290	54290	67865	Rgs10	regulator of G-protein signalling 10	Rgs10	regulator of G-protein signaling 10	0.00336028	0.124238	0.0292102	0.0584203	0.908415	0.0334516	-0.0538906	0.00973616	0.0606111	0.23874	0.991766	1	8	2	3.97e-07	0.00388062	4.4332	0.618266	0.00529968	1.00005	4.52252	0.0334516
20186_60351	60351	20186	Nr1h4	nuclear receptor subfamily 1, group H, member 4	Nr1h4	nuclear receptor subfamily 1, group H, member 4	0.0271698	-0.186224	0.0437885	0.087577	0.534944	0.03347	-0.0586541	-0.357871	0.112994	-0.0145759	0.928437	1	7	2	2.07e-07	0.0156561	6.50918	0.259775	0.000598462	1.00001	4.52157	0.03347
12740_304407	304407	12740	Cldn4	claudin 4	Cldn4	claudin 4	-0.0302696	0.157716	0.0371669	0.0743338	0.415402	0.0338611	-0.103115	0.0120241	0.0425762	0.303407	0.896258	1	7	2	0.00206388	0.00557131	3.71601	0.590984	19.3555	1.24001	4.5017	0.0338611
12091_316033	316033	12091	Glb1	galactosidase, beta 1	Glb1	galactosidase, beta 1	0.0038479	-0.156581	0.0369327	0.0738654	0.917021	0.0340212	-0.0685389	-0.301355	0.0762347	-0.0118079	0.991766	1	8	2	0	0.0061835	5.87411	0.43744	0	1	4.49364	0.0340212
207818_300236	300236	207818	Smagp	small cell adhesion glycoprotein	Smagp	small cell adhesion glycoprotein	0.0164127	-0.19036	0.0449209	0.0898418	0.714836	0.0341042	-0.0716307	-0.366447	0.104456	-0.0142734	0.963235	1	8	2	0	0.0135052	4.2652	0.640837	0	1	4.48947	0.0341042
224613_360488	360488	224613	Flywch1	FLYWCH-type zinc finger 1	Flywch1	FLYWCH-type zinc finger 1	0.0182352	0.134621	0.031776	0.0635519	0.566058	0.0341514	-0.0440445	0.0100612	0.0805149	0.25918	0.940212	1	7	2	0.000559467	0.00500676	3.78853	0.580246	6.49899	1.06951	4.48711	0.0341514
12449_117524	117524	12449	Ccnf	cyclin F	Ccnf	cyclin F	0.0983729	-0.173008	0.0408566	0.0817132	0.0160507	0.0342375	0.0182955	-0.333163	0.17845	-0.0128534	0.364113	1	8	2	2.72e-06	0.00796744	12.2973	0.0556565	0.0166873	1.00017	4.4828	0.0342375
81701_406166	406166	81701	Egfl8	EGF-like domain 8	Egfl8	EGF-like-domain, multiple 8	0.0168177	0.14867	0.0351596	0.0703193	0.63242	0.0344967	-0.052094	0.010847	0.0857293	0.286494	0.949855	1	8	2	0	0.00543487	2.76654	0.837526	0	1	4.46991	0.0344967
20508_60422	60422	20508	Slc18a3	solute carrier family 18 (vesicular monoamine), member 3	Slc18a3	solute carrier family 18 member A3	0.188976	-0.149573	0.0353821	0.0707641	9.24e-08	0.0345426	0.119628	-0.288268	0.258323	-0.0108776	0.000376347	1	8	2	0	0.00562493	2.8885	0.822705	0	1	4.46764	0.0345426
13047_116639	116639	13047	Cux1	cut-like homeobox 1	Cux1	cut-like homeobox 1	0.00156058	0.164732	0.0389849	0.0779698	0.968069	0.0346206	-0.0748484	0.0119141	0.0779696	0.31755	0.996722	1	8	2	0.000397873	0.00661334	3.91716	0.687886	2.90615	1.02993	4.46379	0.0346206
109820_24864	24864	109820	Pgc	progastricsin (pepsinogen C)	Pgc	progastricsin	0.118415	0.203239	0.0481135	0.0962271	0.0138488	0.0346802	0.0241143	0.014637	0.212716	0.39184	0.347139	1	7	2	0.00232243	0.0111059	4.76304	0.445478	10.302	1.11485	4.46085	0.0346802
50723_499415	499415	50723	Icosl	icos ligand	Icoslg	inducible T-cell co-stimulator ligand	-0.0723725	0.245376	0.0580965	0.116193	0.212864	0.0347036	-0.18624	0.0176422	0.0414946	0.473111	0.785066	1	7	2	0.00211438	0.0159497	4.77488	0.443968	7.26734	1.07837	4.4597	0.0347036
216445_362893	362893	216445	Arhgap9	Rho GTPase activating protein 9	Arhgap9	Rho GTPase activating protein 9	0.0469701	0.236889	0.0561666	0.112333	0.403007	0.0349617	-0.0631145	0.0167195	0.157055	0.457058	0.891426	1	8	2	0	0.0154761	1.75786	0.940567	0	1	4.44705	0.0349617
69601_192126	192126	69601	Dab2ip	disabled 2 interacting protein	Dab2ip	DAB2 interacting protein	-0.0451436	-0.197211	0.0467656	0.0935312	0.334386	0.0349872	-0.136802	-0.380529	0.0465153	-0.0138933	0.860263	1	8	2	0.00561077	0.00950063	10.0303	0.123384	34.1689	1.51904	4.4458	0.0349872
104027_60324	60324	104027	Synpo	synaptopodin	Synpo	synaptopodin	-0.0155772	-0.154248	0.0366392	0.0732785	0.670727	0.0352951	-0.0873888	-0.297871	0.0562344	-0.0106248	0.95956	1	8	2	0	0.00548989	2.29075	0.891112	0	1	4.43084	0.0352951
67379_687118	687118	67379	Dedd2	death effector domain-containing DNA binding protein 2	Dedd2	death effector domain containing 2	-0.0900606	0.135987	0.0323172	0.0646344	0.00532365	0.0353833	-0.153401	0.0093061	-0.02672	0.262668	0.232899	1	7	2	2.14e-06	0.00461313	4.09097	0.536394	0.0274549	1.00027	4.42658	0.0353833
76441_316201	316201	76441	Daam2	dishevelled associated activator of morphogenesis 2	Daam2	dishevelled associated activator of morphogenesis 2	0.0648114	-0.223511	0.0531719	0.106344	0.222881	0.0355725	-0.0394036	-0.431941	0.169026	-0.0150813	0.794464	1	7	2	0.00616414	0.0130102	7.50532	0.185689	29.6044	1.42054	4.41748	0.0355725
66094_362829	362829	66094	Lsm7	LSM7 homolog, U6 small nuclear RNA and mRNA degradation associated	Lsm7	LSM7 homolog, U6 small nuclear RNA and mRNA degradation associated	0.0345573	0.125987	0.0300564	0.0601128	0.250248	0.0360961	-0.0243522	0.00816806	0.0934668	0.243806	0.813454	1	8	2	0	0.00403451	3.58599	0.732497	0	1	4.39256	0.0360961
211914_362719	362719	211914	Asap2	ArfGAP with SH3 domain, ankyrin repeat and PH domain 2	Asap2	ArfGAP with SH3 domain, ankyrin repeat and PH domain 2	-0.140432	-0.247562	0.0591383	0.118277	0.0175664	0.036342	-0.256341	-0.47938	-0.0245228	-0.0157446	0.378728	1	7	2	0.0171165	0.0152648	17.0725	0.00436439	71.6705	3.52988	4.38099	0.036342
14862_24423	24423	14862	Gstm1	glutathione S-transferase, mu 1	Gstm1	glutathione S-transferase mu 1	-0.0127292	0.171939	0.041104	0.0822081	0.756803	0.0364826	-0.0932916	0.010814	0.0678333	0.333064	0.970936	1	8	2	0	0.00655722	1.15922	0.978851	0	1	4.3744	0.0364826
20893_79431	79431	20893	Bhlhe40	basic helix-loop-helix family, member e40	Bhlhe40	basic helix-loop-helix family, member e40	-0.0696232	0.18508	0.0443044	0.0886089	0.116073	0.0367322	-0.156458	0.0114097	0.0172119	0.35875	0.679858	1	8	2	0.00103396	0.00851167	8.30201	0.216802	6.23921	1.06654	4.36279	0.0367322
14199_25177	25177	14199	Fhl1	four and a half LIM domains 1	Fhl1	four and a half LIM domains 1	-0.0229906	-0.0947389	0.022706	0.0454121	0.311284	0.0369601	-0.0674936	-0.183745	0.0215124	-0.00573285	0.847979	1	8	2	0	0.00259467	5.33093	0.502122	0	1	4.35225	0.0369601
217335_287836	287836	217335	Fbf1	Fas binding factor 1	Fbf1	Fas binding factor 1	0.0144803	0.13869	0.0332668	0.0665336	0.66336	0.0371138	-0.0507214	0.00828653	0.0796821	0.269094	0.95723	1	7	2	0	0.00507827	3.12421	0.680843	0	1	4.34518	0.0371138
20515_81826	81826	20515	Slc20a1	solute carrier family 20, member 1	Slc20a1	solute carrier family 20 member 1	0.0195552	0.105301	0.0253056	0.0506112	0.439664	0.0374723	-0.0300429	0.00610458	0.0691532	0.204497	0.906133	1	8	2	0	0.00267712	1.56836	0.954825	0	1	4.32882	0.0374723
227612_311795	311795	227612	Tor4a	torsin family 4, member A	Tor4a	torsin family 4, member A	0.0328633	0.199086	0.0478761	0.0957522	0.492446	0.0376004	-0.0609721	0.0114157	0.126699	0.386757	0.918818	1	8	2	0	0.0168234	1.44367	0.963148	0	1	4.32301	0.0376004
12215_25246	25246	12215	Bsg	basigin	Bsg	basigin (Ok blood group)	0.0244905	0.0920788	0.0221806	0.0443611	0.269532	0.0379252	-0.0189826	0.00513251	0.0679636	0.179025	0.823494	1	8	2	5.62e-07	0.00200032	8.55214	0.200376	0.0130453	1.00013	4.30837	0.0379252
75469_171403	171403	75469	Spata19	spermatogenesis associated 19	Spata19	spermatogenesis associated 19	0.0765025	-0.180709	0.0435405	0.087081	0.0789104	0.0379698	-0.00883525	-0.351384	0.16184	-0.0100332	0.610582	1	7	2	0	0.0109862	2.93215	0.710446	0	1	4.30637	0.0379698
18572_309458	309458	18572	Pdcd11	programmed cell death 11	Pdcd11	programmed cell death 11	0.0192882	-0.127298	0.0306872	0.0613744	0.529648	0.0380685	-0.0408576	-0.247589	0.079434	-0.00700602	0.928437	1	8	2	0	0.00420625	3.02779	0.805351	0	1	4.30196	0.0380685
244867_367085	367085	244867	Arhgap20	Rho GTPase activating protein 20	Arhgap20	Rho GTPase activating protein 20	0.0072777	-0.136386	0.0329237	0.0658474	0.825056	0.0383365	-0.0572516	-0.265444	0.071807	-0.00732717	0.981852	1	8	2	0	0.00467984	2.8773	0.824082	0	1	4.29003	0.0383365
58865_290315	290315	58865	Tdh	L-threonine dehydrogenase	Tdh	L-threonine dehydrogenase	-0.0503962	0.229206	0.055332	0.110664	0.362403	0.0383411	-0.158845	0.0123087	0.0580526	0.446104	0.87261	1	7	2	0.00653317	0.0129918	8.89441	0.113351	30.491	1.43866	4.28983	0.0383411
50765_288562	288562	50765	Tfr2	transferrin receptor 2	Tfr2	transferrin receptor 2	0.0326836	0.152611	0.03686	0.07372	0.375244	0.0384386	-0.0395608	0.00812267	0.104928	0.2971	0.879095	1	8	2	4.16e-06	0.0060693	11.4964	0.0741935	0.0328099	1.00033	4.28551	0.0384386
13983_25149	25149	13983	Esr2	estrogen receptor 2 (beta)	Esr2	estrogen receptor 2	-0.130252	-0.22903	0.0553723	0.110745	0.0186576	0.0386312	-0.23878	-0.446086	-0.0217247	-0.0119748	0.38759	1	7	2	0	0.0334088	0.90975	0.969512	0	1	4.27701	0.0386312
19074_58826	58826	19074	Prg2	proteoglycan 2, bone marrow	Prg2	proteoglycan 2, pro eosinophil major basic protein	0.0503668	-0.232548	0.0563049	0.11261	0.371035	0.0389158	-0.0599887	-0.453259	0.160722	-0.0118367	0.876977	1	7	2	0	0.0204259	1.13894	0.950599	0	1	4.26454	0.0389158
58238_499205	499205	58238	Fam181b	family with sequence similarity 181, member B	Fam181b	family with sequence similarity 181, member B	0.0139771	0.183204	0.0444094	0.0888188	0.752965	0.0391442	-0.0730638	0.00912204	0.101018	0.357285	0.970936	1	8	2	0	0.00915771	2.80667	0.832691	0	1	4.2546	0.0391442
217012_303373	303373	217012	Unc45b	unc-45 myosin chaperone B	Unc45b	unc-45 myosin chaperone B	-0.0523986	-0.179059	0.043431	0.0868619	0.227633	0.0392628	-0.137522	-0.349305	0.0327246	-0.00881286	0.799175	1	7	2	0	0.011336	2.27984	0.809223	0	1	4.24946	0.0392628
226409_304761	304761	226409	Zranb3	zinc finger, RAN-binding domain containing 3	Zranb3	zinc finger RANBP2-type containing 3	0.0428468	0.16824	0.0409883	0.0819767	0.295866	0.0401413	-0.0374889	0.00756872	0.123182	0.328911	0.837738	1	7	2	0	0.00765265	4.046	0.542813	0	1	4.2119	0.0401413
71602_25484	25484	71602	Myo1e	myosin IE	Myo1e	myosin IE	0.0566107	-0.166453	0.0405915	0.0811831	0.163123	0.0403311	-0.0229472	-0.325569	0.136169	-0.00733717	0.728841	1	8	2	0	0.00748459	2.09098	0.911144	0	1	4.2039	0.0403311
246782_303190	303190	246782	Atpaf2	ATP synthase mitochondrial F1 complex assembly factor 2	Atpaf2	ATP synthase mitochondrial F1 complex assembly factor 2	-0.0362613	0.114921	0.0280812	0.0561624	0.196599	0.0407348	-0.0912995	0.00484432	0.0187768	0.224997	0.770098	1	8	2	0	0.00364916	2.61343	0.855563	0	1	4.18701	0.0407348
66313_303614	303614	66313	Smurf2	SMAD specific E3 ubiquitin protein ligase 2	Smurf2	SMAD specific E3 ubiquitin protein ligase 2	-0.00852051	-0.130455	0.0318931	0.0637862	0.789347	0.0408353	-0.0710298	-0.255474	0.0539888	-0.00543681	0.974222	1	8	2	0	0.00527176	1.24825	0.974435	0	1	4.18284	0.0408353
15245_291936	291936	15245	Hhip	Hedgehog-interacting protein	Hhip	Hedgehog-interacting protein	0.0496357	-0.307709	0.0752472	0.150494	0.509488	0.0408893	-0.0978462	-0.602672	0.197118	-0.0127448	0.923079	1	8	2	5.53e-07	0.0264862	2.63133	0.85349	0.00104344	1.00001	4.18059	0.0408893
16351_298439	298439	16351	Ipp	IAP promoted placental gene	Ipp	intracisternal A particle-promoted polypeptide	-0.057891	0.142045	0.0347426	0.0694852	0.095657	0.0409288	-0.125985	0.00585665	0.0102032	0.278234	0.642712	1	8	2	2.17e-06	0.00540471	4.73505	0.578216	0.0192176	1.00019	4.17896	0.0409288
212670_366174	366174	212670	Catsper2	cation channel, sperm associated 2	Catsper2	cation channel, sperm associated 2	0.0142608	0.219025	0.0535774	0.107155	0.790108	0.0409528	-0.090749	0.00900565	0.119271	0.429045	0.974415	1	8	2	0	0.0175662	4.49312	0.610257	0	1	4.17797	0.0409528
79263_309591	309591	79263	Trim39	tripartite motif-containing 39	Trim39	tripartite motif-containing 39	0.0088071	-0.144081	0.0352483	0.0704967	0.802697	0.0409727	-0.0602784	-0.282252	0.0778926	-0.00591058	0.979866	1	8	2	4.16e-06	0.00619267	3.05211	0.802279	0.0339386	1.00034	4.17714	0.0409727
18205_81737	81737	18205	Ntf3	neurotrophin 3	Ntf3	neurotrophin 3	0.0126845	0.209373	0.0512493	0.102499	0.804517	0.0410829	-0.0877622	0.00847953	0.113131	0.410266	0.979866	1	8	2	3.38e-06	0.0186285	5.73085	0.454005	0.00819367	1.00008	4.17259	0.0410829
217666_314196	314196	217666	L2hgdh	L-2-hydroxyglutarate dehydrogenase	L2hgdh	L-2-hydroxyglutarate dehydrogenase	-0.0924928	0.244499	0.059884	0.119768	0.12246	0.0412076	-0.209863	0.00975761	0.0248778	0.47924	0.686441	1	8	2	0.0112417	0.0161206	9.92022	0.128052	41.1814	1.70014	4.16746	0.0412076
20264_29571	29571	20264	Scn10a	sodium channel, voltage-gated, type X, alpha	Scn10a	sodium voltage-gated channel alpha subunit 10	0.0548995	-0.180383	0.0441968	0.0883936	0.214177	0.0412828	-0.0317246	-0.353631	0.141524	-0.00713463	0.78682	1	7	2	0	0.0209811	4.25763	0.51295	0	1	4.16437	0.0412828
231642_304578	304578	231642	Alkbh2	alkB homolog 2, alpha-ketoglutarate-dependent dioxygenase	Alkbh2	alkB homolog 2, alpha-ketoglutarate-dependent dioxygenase	0.0905734	0.165483	0.0405535	0.081107	0.0255207	0.0413204	0.0110899	0.00651583	0.170057	0.32445	0.42413	1	8	2	2.4e-06	0.00828868	3.77259	0.707419	0.0139644	1.00014	4.16282	0.0413204
211623_361105	361105	211623	Plac9	placenta specific 9	Plac9	placenta associated 9	-0.188473	0.225045	0.0551826	0.110365	0.00063679	0.0414401	-0.296629	0.00873378	-0.0803169	0.441357	0.0854769	1	8	2	2.08e-07	0.0183513	7.95958	0.241079	0.000533927	1.00001	4.15793	0.0414401
18770_24651	24651	18770	Pklr	pyruvate kinase liver and red blood cell	Pklr	pyruvate kinase L/R	-0.0173858	-0.166387	0.040832	0.0816641	0.670262	0.0416037	-0.0974152	-0.326446	0.0626435	-0.00632882	0.95956	1	7	2	2.67e-06	0.0111332	5.72913	0.333475	0.010489	1.0001	4.15125	0.0416037
71520_363616	363616	71520	Grap	GRB2-related adaptor protein	Grap	GRB2-related adaptor protein	-0.0968813	-0.216026	0.0530287	0.106057	0.0677058	0.0416619	-0.200816	-0.423895	0.00705304	-0.00815773	0.575983	1	8	2	0.00315011	0.0122928	5.77721	0.448604	13.7206	1.15903	4.14889	0.0416619
16904_29252	29252	16904	Gzmm	granzyme M (lymphocyte met-ase 1)	Gzmm	granzyme M	-0.0309733	0.213926	0.0526809	0.105362	0.556571	0.0423168	-0.134226	0.00742038	0.0722794	0.420431	0.938512	1	8	2	0.0054958	0.01209	8.52825	0.201898	24.128	1.31801	4.12249	0.0423168
211286_306128	306128	211286	Cln5	ceroid-lipofuscinosis, neuronal 5	Cln5	CLN5, intracellular trafficking protein	-0.015954	0.160667	0.0396845	0.079369	0.687668	0.0429387	-0.0937342	0.00510675	0.0618261	0.316227	0.961213	1	8	2	0	0.00671432	3.06074	0.801185	0	1	4.09781	0.0429387
71706_288454	288454	71706	Slc46a3	solute carrier family 46, member 3	Slc46a3	solute carrier family 46, member 3	-0.0355673	0.206051	0.0509325	0.101865	0.484975	0.0430949	-0.135393	0.00639968	0.0642585	0.405703	0.918818	1	8	2	0.0106629	0.0115228	13.9782	0.0298801	56.3444	2.29066	4.09168	0.0430949
74090_315741	315741	74090	Paqr5	progestin and adipoQ receptor family member V	Paqr5	progestin and adipoQ receptor family member 5	0.0401263	-0.169067	0.0417966	0.0835931	0.337036	0.043125	-0.0417935	-0.332906	0.122046	-0.00522736	0.861121	1	8	2	0	0.0105271	3.96713	0.681124	0	1	4.0905	0.043125
22370_29169	29169	22370	Vtn	vitronectin	Vtn	vitronectin	0.0349556	0.144887	0.0358674	0.0717347	0.329769	0.0434081	-0.0353432	0.00428957	0.105254	0.285485	0.857948	1	8	2	0	0.0060383	2.87649	0.824182	0	1	4.07944	0.0434081
17083_315461	315461	17083	Tmed1	transmembrane p24 trafficking protein 1	Tmed1	transmembrane p24 trafficking protein 1	-0.00841908	0.161517	0.0400275	0.0800549	0.833408	0.0436355	-0.0868715	0.00461205	0.0700333	0.318422	0.982956	1	8	2	0.00394644	0.00716196	8.03992	0.235193	31.0939	1.45125	4.07061	0.0436355
217517_362734	362734	217517	Stxbp6	syntaxin binding protein 6 (amisyn)	Stxbp6	syntaxin binding protein 6	-0.0217756	0.137532	0.0341136	0.0682272	0.523261	0.0438213	-0.0886371	0.0038093	0.0450858	0.271255	0.928437	1	7	2	0	0.00536073	3.25744	0.660364	0	1	4.06344	0.0438213
68969_301068	301068	68969	Eif1b	eukaryotic translation initiation factor 1B	Eif1b	eukaryotic translation initiation factor 1B	-8.94e-05	0.0884494	0.0219998	0.0439997	0.996759	0.0444068	-0.0432082	0.00221169	0.0430295	0.174687	1	1	8	2	2.11e-06	0.00213971	5.11552	0.529085	0.0513968	1.00051	4.04102	0.0444068
66717_289716	289716	66717	Ccdc96	coiled-coil domain containing 96	Ccdc96	coiled-coil domain containing 96	-0.110703	0.173494	0.0431551	0.0863101	0.0103105	0.0444176	-0.195285	0.00432971	-0.0261207	0.342659	0.309055	1	7	2	0	0.00805511	3.61307	0.606352	0	1	4.04062	0.0444176
170736_362973	362973	170736	Parvb	parvin, beta	Parvb	parvin, beta	0.0440616	-0.147566	0.0367131	0.0734262	0.230077	0.0444615	-0.0278947	-0.291478	0.116018	-0.00365295	0.799175	1	8	2	0.00195512	0.00612053	7.63078	0.26642	18.1663	1.22199	4.03895	0.0444615
65972_290644	290644	65972	Ifi30	interferon gamma inducible protein 30	Ifi30	IFI30, lysosomal thiol reductase	-0.0226411	0.126165	0.0314086	0.0628172	0.470997	0.0445958	-0.0842009	0.00304557	0.0389186	0.249285	0.916721	1	8	2	3.29e-06	0.00432823	9.82617	0.132166	0.0373316	1.00037	4.03386	0.0445958
16617_24841	24841	16617	Klk1b24	kallikrein 1-related peptidase b24	Klk1c2	kallikrein 1-related peptidase C2	0.0239447	0.152792	0.0380462	0.0760924	0.529114	0.044645	-0.0506245	0.00365399	0.0985139	0.301931	0.928437	1	7	2	0	0.00583904	4.40886	0.492169	0	1	4.032	0.044645
74753_298072	298072	74753	Trmo	tRNA methyltransferase O	Trmo	tRNA methyltransferase O	0.0536555	0.0913041	0.0227515	0.0455029	0.0183572	0.0447971	0.00906347	0.00212003	0.0982475	0.180488	0.38661	1	8	2	2.16e-06	0.00343947	5.13404	0.526741	0.0205612	1.00021	4.02626	0.0447971
21981_314465	314465	21981	Ppp1r13b	protein phosphatase 1, regulatory subunit 13B	Ppp1r13b	protein phosphatase 1, regulatory subunit 13B	0.00833436	-0.093822	0.0234494	0.0468988	0.722276	0.0454444	-0.0376257	-0.185742	0.0542944	-0.00190193	0.965463	1	8	2	0.000911251	0.00243883	5.79932	0.446042	20.3037	1.25476	4.00207	0.0454444
214547_685088	685088	214547	She	src homology 2 domain-containing transforming protein E	She	Src homology 2 domain containing E	0.00565619	-0.18421	0.046046	0.092092	0.902236	0.0454696	-0.0845923	-0.364707	0.0959046	-0.00371319	0.991766	1	7	2	0	0.0109344	1.71509	0.886994	0	1	4.00114	0.0454696
69544_303907	303907	69544	Wdr5b	WD repeat domain 5B	Wdr5b	WD repeat domain 5B	0.0213526	0.191979	0.0480386	0.0960772	0.656689	0.0456981	-0.0728013	0.00367083	0.115507	0.380286	0.95502	1	8	2	0	0.0107475	4.05105	0.669768	0	1	3.99269	0.0456981
17245_314859	314859	17245	Mdm1	MDM1 nuclear protein	Mdm1	Mdm1 nuclear protein	0.046198	0.133625	0.033445	0.06689	0.167182	0.0457516	-0.0193529	0.00252266	0.111749	0.264727	0.73219	1	8	2	0	0.00500282	5.44243	0.488442	0	1	3.99072	0.0457516
11997_116463	116463	11997	Akr1b7	aldo-keto reductase family 1, member B7	Akr1b7	aldo-keto reductase family 1, member B7	0.0198892	-0.163648	0.0410039	0.0820078	0.627636	0.0459861	-0.0604769	-0.32438	0.100255	-0.00291593	0.948958	1	7	2	0.00325556	0.00687984	5.00043	0.415827	26.7493	1.36517	3.9821	0.0459861
114886_170520	170520	114886	Cygb	cytoglobin	Cygb	cytoglobin	0.0520178	0.148489	0.0372069	0.0744138	0.162092	0.0459938	-0.0209064	0.00264066	0.124942	0.294337	0.727947	1	8	2	0.00269012	0.00617129	6.70968	0.348533	24.1691	1.31872	3.98182	0.0459938
19823_300948	300948	19823	Rnf7	ring finger protein 7	Rnf7	ring finger protein 7	0.0489732	0.118625	0.0297703	0.0595405	0.0999625	0.046333	-0.0093755	0.00192809	0.107322	0.235323	0.652624	1	8	2	0.0011401	0.00395231	6.24594	0.396211	15.579	1.18454	3.96945	0.046333
231858_304299	304299	231858	Radil	Ras association and DIL domains	Radil	Rap associating with DIL domain	-0.071464	-0.125433	0.0314836	0.0629673	0.0232149	0.0463679	-0.133171	-0.248846	-0.00975727	-0.00201905	0.411567	1	8	2	0	0.00558166	2.28857	0.891339	0	1	3.96818	0.0463679
100504663_305831	305831	100504663	Atg14	autophagy related 14	Atg14	autophagy related 14	-0.0999651	0.148066	0.0372377	0.0744753	0.00726347	0.0467985	-0.17295	0.00209685	-0.0269807	0.294035	0.266314	1	8	2	0.00268743	0.00637276	7.18154	0.304384	23.6107	1.30908	3.95262	0.0467985
268534_298936	298936	268534	Sntg2	syntrophin, gamma 2	Sntg2	syntrophin, gamma 2	0.0353965	0.222306	0.0559655	0.111931	0.527079	0.047022	-0.0742938	0.00292565	0.145087	0.441687	0.928437	1	8	2	0.00892469	0.0141613	9.82518	0.13221	36.6507	1.57855	3.9446	0.047022
212980_304785	304785	212980	Slc45a3	solute carrier family 45, member 3	Slc45a3	solute carrier family 45, member 3	0.1033	-0.153714	0.038716	0.077432	0.0076272	0.0471279	0.0274178	-0.305478	0.179182	-0.00195012	0.26679	1	8	2	0	0.0117731	3.64755	0.724246	0	1	3.94082	0.0471279
17194_24548	24548	17194	Mbl1	mannose-binding lectin (protein A) 1	Mbl1	mannose binding lectin 1	0.0689617	-0.197811	0.0499105	0.099821	0.167061	0.047518	-0.028861	-0.393456	0.166784	-0.00216506	0.73219	1	7	2	0	0.016796	2.87426	0.719363	0	1	3.92695	0.047518
24000_171070	171070	24000	Ptpn21	protein tyrosine phosphatase, non-receptor type 21	Ptpn21	protein tyrosine phosphatase, non-receptor type 21	-0.051102	0.165834	0.0418493	0.0836987	0.22205	0.0475548	-0.133125	0.00178795	0.0309212	0.329881	0.793654	1	8	2	4.73e-08	0.00947817	6.44347	0.375386	0.000251768	1	3.92565	0.0475548
81904_140728	140728	81904	Cacng7	calcium channel, voltage-dependent, gamma subunit 7	Cacng7	calcium voltage-gated channel auxiliary subunit gamma 7	-0.0515223	0.138244	0.0349517	0.0699033	0.140455	0.0479694	-0.120026	0.00123558	0.0169817	0.275252	0.703369	1	8	2	0	0.00446858	6.72896	0.346642	0	1	3.91106	0.0479694
19743_65207	65207	19743	Rhag	Rhesus blood group-associated A glycoprotein	Rhag	Rh-associated glycoprotein	-0.134178	-0.208278	0.0526824	0.105365	0.0108676	0.0480723	-0.237434	-0.414789	-0.0309226	-0.00176641	0.314728	1	7	2	0	0.0117372	2.06338	0.840308	0	1	3.90746	0.0480723
58180_287940	287940	58180	Hic2	hypermethylated in cancer 2	Hic2	HIC ZBTB transcriptional repressor 2	-0.00640274	0.133	0.0336423	0.0672847	0.84906	0.0480776	-0.0723405	0.00112488	0.059535	0.264876	0.9853	1	8	2	5.55e-06	0.00488724	3.51719	0.741681	0.0478451	1.00048	3.90727	0.0480776
380732_59105	59105	380732	Milr1	mast cell immunoglobulin like receptor 1	Milr1	mast cell immunoglobulin-like receptor 1	0.0422044	-0.112496	0.0284609	0.0569219	0.138104	0.0481183	-0.013578	-0.224061	0.0979869	-0.000931132	0.703369	1	7	2	0	0.00351242	1.70863	0.88781	0	1	3.90585	0.0481183
66356_499255	499255	66356	Knop1	lysine rich nucleolar protein 1	Knop1	lysine-rich nucleolar protein 1	0.0222982	-0.174067	0.0440595	0.088119	0.612791	0.0482273	-0.0640568	-0.346777	0.108653	-0.00135668	0.948031	1	7	2	6.24e-07	0.0100936	6.46211	0.263813	0.002967	1.00003	3.90205	0.0482273
73246_305251	305251	73246	Rassf6	Ras association (RalGDS/AF-6) domain family member 6	Rassf6	Ras association domain family member 6	0.0669234	0.190671	0.048378	0.096756	0.16656	0.0487653	-0.0278958	0.00103278	0.161743	0.380309	0.73219	1	8	2	8.36e-07	0.0105921	5.24605	0.512665	0.00325799	1.00003	3.88341	0.0487653
12722_362052	362052	12722	Clca3a1	chloride channel accessory 3A1	Clca5	chloride channel accessory 5	0.0284431	-0.194978	0.0495273	0.0990547	0.56577	0.0490241	-0.0686287	-0.389121	0.125515	-0.000833881	0.94017	1	7	2	0	0.0216406	0.762118	0.979386	0	1	3.87453	0.0490241
22113_293637	293637	22113	Phlda2	pleckstrin homology like domain, family A, member 2	Phlda2	pleckstrin homology-like domain, family A, member 2	0.0222127	0.179939	0.045735	0.09147	0.627192	0.0491616	-0.0674262	0.000660729	0.111852	0.359216	0.948958	1	7	2	0	0.00882135	3.07536	0.688368	0	1	3.86983	0.0491616
19400_362161	362161	19400	Rapsn	receptor-associated protein of the synapse	Rapsn	receptor-associated protein of the synapse	-0.0118391	-0.157371	0.0400203	0.0800407	0.767362	0.0492825	-0.0902775	-0.314248	0.0665993	-0.000494289	0.97121	1	8	2	0	0.00710529	3.02311	0.805941	0	1	3.8657	0.0492825
225207_307579	307579	225207	Zfp521	zinc finger protein 521	Zfp521	zinc finger protein 521	0.0102189	0.231687	0.0590422	0.118084	0.862591	0.0497576	-0.105502	0.000245377	0.125939	0.463128	0.988048	1	8	2	0.00492246	0.0146079	7.75692	0.256458	18.675	1.22963	3.84961	0.0497576
20963_25155	25155	20963	Syk	spleen tyrosine kinase	Syk	spleen associated tyrosine kinase	-0.0082564	-0.173687	0.0442876	0.0885751	0.85211	0.0498901	-0.0950584	-0.347292	0.0785456	-8.33e-05	0.985992	1	8	2	0	0.01177	5.46917	0.485191	0	1	3.84515	0.0498901
233977_293645	293645	233977	Ppfia1	protein tyrosine phosphatase, receptor type, f polypeptide (PTPRF), interacting protein (liprin), alpha 1	Ppfia1	PTPRF interacting protein alpha 1	0.0751466	-0.143584	0.036798	0.073596	0.0411377	0.0510603	0.00302389	-0.287829	0.147269	0.000661713	0.507612	1	8	2	0	0.00555536	4.23481	0.644934	0	1	3.80629	0.0510603
103677_287522	287522	103677	Smg6	SMG6 nonsense mediated mRNA decay factor	Smg6	SMG6 nonsense mediated mRNA decay factor	0.032747	0.142681	0.0366167	0.0732333	0.371151	0.0513778	-0.0390203	-0.000853426	0.104514	0.286216	0.876977	1	8	2	0.00237847	0.00605184	6.72755	0.34678	21.2153	1.26928	3.79591	0.0513778
80981_303559	303559	80981	Arl4d	ADP-ribosylation factor-like 4D	Arl4d	ADP-ribosylation factor like GTPase 4D	-0.20525	0.413209	0.10605	0.212099	0.0529389	0.0513925	-0.413104	-0.00249776	0.00260297	0.828916	0.537834	1	8	2	0.045487	0.0486823	16.9776	0.00936583	61.3239	2.58558	3.79543	0.0513925
171469_252939	252939	171469	Gpr37l1	G protein-coupled receptor 37-like 1	Gpr37l1	G protein-coupled receptor 37-like 1	0.0330717	0.158621	0.040723	0.0814461	0.416727	0.0514676	-0.046744	-0.00101025	0.112887	0.318253	0.896258	1	8	2	0.00634808	0.00738045	12.5902	0.0500247	51.7931	2.07439	3.79299	0.0514676
244672_362804	362804	244672	Cwf19l2	CWF19 like cell cycle control factor 2	Cwf19l2	CWF19 like cell cycle control factor 2	-0.0467695	0.172518	0.0442998	0.0885995	0.291083	0.0515154	-0.133595	-0.00113429	0.0400565	0.34617	0.836365	1	8	2	0	0.0120436	2.94389	0.815855	0	1	3.79144	0.0515154
17906_363925	363925	17906	Myl2	myosin, light polypeptide 2, regulatory, cardiac, slow	Myl2	myosin light chain 2	0.0326413	-0.173783	0.0446782	0.0893563	0.465031	0.0517947	-0.0549263	-0.348919	0.120209	0.00135174	0.915615	1	8	2	0	0.0104143	2.93965	0.816382	0	1	3.78239	0.0517947
214469_690188	690188	214469	Fam168b	family with sequence similarity 168, member B	Fam168b	family with sequence similarity 168, member B	-0.0184117	0.10574	0.0271904	0.0543808	0.498317	0.0518433	-0.0717039	-0.00084461	0.0348805	0.212324	0.920562	1	8	2	4.92e-06	0.00296059	6.59804	0.359624	0.0656353	1.00066	3.78082	0.0518433
70575_307801	307801	70575	Gfod2	glucose-fructose oxidoreductase domain containing 2	Gfod2	Gfo/Idh/MocA-like oxidoreductase domain containing 2	-0.063567	0.10673	0.0274829	0.0549658	0.0207245	0.052167	-0.117433	-0.00100099	-0.00970152	0.214461	0.397241	1	8	2	0	0.00379402	2.99974	0.80888	0	1	3.7704	0.052167
18207_29541	29541	18207	Nthl1	nth (endonuclease III)-like 1 (E.coli)	Nthl1	nth-like DNA glycosylase 1	-0.0525279	-0.188506	0.0485482	0.0970964	0.279265	0.0522061	-0.147681	-0.378812	0.0426249	0.00179958	0.828764	1	8	2	0	0.0114377	2.41824	0.877504	0	1	3.76915	0.0522061
68349_295923	295923	68349	Ndufs3	NADH:ubiquinone oxidoreductase core subunit S3	Ndufs3	NADH:ubiquinone oxidoreductase core subunit S3	0.00985828	0.100416	0.0258801	0.0517602	0.703262	0.0523768	-0.0408658	-0.00103211	0.0605824	0.201864	0.961551	1	8	2	5.16e-06	0.00290501	4.44673	0.616455	0.093967	1.00094	3.76369	0.0523768
80876_114709	114709	80876	Ifitm2	interferon induced transmembrane protein 2	Ifitm2	interferon induced transmembrane protein 2	0.0169364	0.13874	0.0357752	0.0715504	0.63592	0.0524947	-0.0531818	-0.00149606	0.0870545	0.278977	0.950432	1	8	2	0	0.00573532	2.29438	0.890733	0	1	3.75993	0.0524947
72039_294972	294972	72039	Mccc1	methylcrotonoyl-Coenzyme A carboxylase 1 (alpha)	Mccc1	methylcrotonyl-CoA carboxylase subunit 1	0.0165105	0.114689	0.0296003	0.0592007	0.576994	0.0527093	-0.0415051	-0.001342	0.0745261	0.23072	0.941991	1	8	2	0	0.00369676	2.3397	0.885959	0	1	3.75311	0.0527093
217431_313981	313981	217431	Nol10	nucleolar protein 10	Nol10	nucleolar protein 10	0.0283216	-0.126965	0.0327841	0.0655683	0.387654	0.0528209	-0.0359342	-0.255477	0.0925773	0.00154623	0.886574	1	8	2	0	0.005284	4.96733	0.54801	0	1	3.74958	0.0528209
67207_364624	364624	67207	Lsm1	LSM1 homolog, mRNA degradation associated	Lsm1	LSM1 homolog, mRNA degradation associated	-0.0335434	-0.132586	0.0342441	0.0684882	0.327314	0.0528798	-0.100661	-0.266821	0.0335738	0.00164802	0.856324	1	8	2	0	0.00550359	3.60358	0.730142	0	1	3.74771	0.0528798
76561_310815	310815	76561	Snx7	sorting nexin 7	Snx7	sorting nexin 7	0.0241646	0.147448	0.0381368	0.0762735	0.526322	0.0532183	-0.050582	-0.00204555	0.0989113	0.296941	0.928437	1	8	2	3.11e-06	0.0084	7.33073	0.291342	0.0178938	1.00018	3.73705	0.0532183
228852_680616	680616	228852	Ppp1r16b	protein phosphatase 1, regulatory subunit 16B	Ppp1r16b	protein phosphatase 1, regulatory subunit 16B	0.0180705	-0.124229	0.0322202	0.0644404	0.574903	0.0538782	-0.0450798	-0.25053	0.0812209	0.0020717	0.941829	1	7	2	0	0.00422691	2.8944	0.716263	0	1	3.71647	0.0538782
12279_117512	117512	12279	C9	complement component 9	C9	complement C9	-0.0544487	-0.210368	0.0545888	0.109178	0.318554	0.0539988	-0.161441	-0.424352	0.0525434	0.00361575	0.852478	1	7	2	5.73e-06	0.0214765	5.03974	0.41105	0.0120978	1.00012	3.71274	0.0539988
74196_298782	298782	74196	Ttc27	tetratricopeptide repeat domain 27	Ttc27	tetratricopeptide repeat domain 27	-0.023388	0.169054	0.0439735	0.0879471	0.594819	0.054577	-0.109575	-0.0033187	0.0627985	0.341427	0.945512	1	8	2	9.54e-07	0.00761856	6.74308	0.345262	0.00584166	1.00006	3.69496	0.054577
70661_684112	684112	70661	Sik3	SIK family kinase 3	Sik3	SIK family kinase 3	0.0213013	-0.0977843	0.0254655	0.0509311	0.402886	0.0548663	-0.0286102	-0.197607	0.0712129	0.00203878	0.891426	1	8	2	6.11e-06	0.00291998	3.98897	0.67817	0.109996	1.0011	3.68615	0.0548663
216858_363634	363634	216858	Kctd11	potassium channel tetramerisation domain containing 11	Kctd11	potassium channel tetramerization domain containing 11	-0.0189257	0.170023	0.0442884	0.0885769	0.669139	0.0549213	-0.10573	-0.00358432	0.067878	0.343631	0.958743	1	8	2	3.27e-06	0.00928324	7.92753	0.243461	0.0145873	1.00015	3.68447	0.0549213
68327_360494	360494	68327	Tsr3	TSR3 20S rRNA accumulation	Tsr3	TSR3 ribosome maturation factor	0.00574027	0.114459	0.0298182	0.0596364	0.847343	0.0549486	-0.0527023	-0.00242611	0.0641829	0.231344	0.985183	1	8	2	1.71e-06	0.00424299	4.69124	0.583978	0.0201587	1.0002	3.68364	0.0549486
68732_306941	306941	68732	Carmil1	capping protein regulator and myosin 1 linker 1	Carmil1	capping protein regulator and myosin 1 linker 1	0.104643	-0.131101	0.0341958	0.0683917	0.00221263	0.0552484	0.0376201	-0.265146	0.171665	0.00294404	0.160211	1	8	2	3e-06	0.00516603	4.3338	0.631602	0.028809	1.00029	3.67457	0.0552484
67013_298282	298282	67013	Oma1	OMA1 zinc metallopeptidase	Oma1	OMA1 zinc metallopeptidase	0.00653415	0.147206	0.0383995	0.0767989	0.864882	0.0552665	-0.0687274	-0.00331684	0.0817957	0.29773	0.988263	1	8	2	0.000400183	0.00672563	6.27263	0.393353	3.15798	1.03261	3.67403	0.0552665
11810_25383	25383	11810	Apobec1	apolipoprotein B mRNA editing enzyme, catalytic polypeptide 1	Apobec1	apolipoprotein B mRNA editing enzyme catalytic subunit 1	-0.0010388	0.19118	0.0499163	0.0998327	0.983397	0.0554922	-0.098873	-0.00448861	0.0967954	0.386848	0.998354	1	8	2	0.0010915	0.0148322	5.11082	0.52968	3.57453	1.03707	3.66723	0.0554922
17896_688228	688228	17896	Myl4	myosin, light polypeptide 4	Myl4	myosin, light chain 4	-0.0678868	-0.232609	0.0608406	0.121681	0.264502	0.0559237	-0.187132	-0.4711	0.0513585	0.00588133	0.818161	1	8	2	0.00161769	0.0169275	6.39536	0.380389	4.82681	1.05072	3.65433	0.0559237
19662_25703	25703	19662	Rbp4	retinol binding protein 4, plasma	Rbp4	retinol binding protein 4	-0.0256147	0.159777	0.0417928	0.0835856	0.539944	0.0559356	-0.107527	-0.00404777	0.0562977	0.323602	0.931557	1	8	2	0.00496944	0.00775022	11.002	0.0883135	36.7741	1.58163	3.65398	0.0559356
11568_305494	305494	11568	Aebp1	AE binding protein 1	Aebp1	AE binding protein 1	0.0927439	0.288684	0.075603	0.151206	0.219927	0.056235	-0.0554352	-0.00767433	0.240923	0.585042	0.792048	1	8	2	0.0170845	0.0257071	9.08712	0.168737	38.3168	1.62119	3.64508	0.056235
224860_301173	301173	224860	Plcl2	phospholipase C-like 2	Plcl2	phospholipase C-like 2	-0.0397382	-0.123512	0.0323758	0.0647516	0.219671	0.0564596	-0.103194	-0.250423	0.0237172	0.00339899	0.791761	1	8	2	0.00100002	0.00449754	5.89224	0.435369	12.1835	1.13874	3.63845	0.0564596
210146_292708	292708	210146	Irgq	immunity-related GTPase family, Q	Irgq	immunity-related GTPase Q	-0.0234898	-0.0947926	0.0248699	0.0497399	0.344911	0.0566803	-0.072234	-0.192281	0.0252543	0.00269569	0.864426	1	8	2	0	0.00280591	1.41083	0.965196	0	1	3.63195	0.0566803
107173_689984	689984	107173	Gpr137	G protein-coupled receptor 137	Gpr137	G protein-coupled receptor 137	0.0515082	-0.137759	0.0361477	0.0722954	0.154175	0.0567141	-0.0193399	-0.279456	0.122356	0.00393694	0.720508	1	8	2	0	0.00627214	2.95676	0.814254	0	1	3.63096	0.0567141
269999_309000	309000	269999	Orai3	ORAI calcium release-activated calcium modulator 3	Orai3	ORAI calcium release-activated calcium modulator 3	0.0132125	0.160893	0.0422737	0.0845475	0.754626	0.0570422	-0.0696425	-0.00481724	0.0960675	0.326603	0.970936	1	8	2	0	0.00769093	0.733028	0.99375	0	1	3.62136	0.0570422
54201_304293	304293	54201	Zfp316	zinc finger protein 316	Zfp316	zinc finger protein 316	0.0736617	0.133774	0.0351873	0.0703745	0.0363119	0.0573167	0.00469586	-0.00415745	0.142627	0.271706	0.484176	1	8	2	3.8e-06	0.00587305	4.54189	0.603758	0.0286988	1.00029	3.61337	0.0573167
66394_292894	292894	66394	Nosip	nitric oxide synthase interacting protein	Nosip	nitric oxide synthase interacting protein	0.0585112	0.118921	0.0313216	0.0626433	0.0617515	0.0576448	-0.0028781	-0.00385722	0.1199	0.2417	0.555969	1	8	2	0	0.00464537	0.906379	0.988914	0	1	3.60388	0.0576448
100087_685656	685656	100087	Kti12	KTI12 homolog, chromatin associated	Kti12	KTI12 chromatin associated	0.00870709	0.126786	0.033437	0.0668739	0.794553	0.0579743	-0.0568282	-0.00428472	0.0742423	0.257856	0.975766	1	8	2	0	0.00512091	4.41694	0.620444	0	1	3.59441	0.0579743
245269_310376	310376	245269	Nim1k	NIM1 serine/threonine protein kinase	Nim1k	NIM1 serine/threonine protein kinase	0.0288101	0.137419	0.036265	0.0725299	0.426944	0.0581387	-0.042268	-0.00473718	0.0998881	0.279575	0.9017	1	7	2	0.000301156	0.00571813	5.50202	0.357725	2.97273	1.03064	3.5897	0.0581387
109785_363109	363109	109785	Pgm3	phosphoglucomutase 3	Pgm3	phosphoglucomutase 3	-0.0738237	-0.132297	0.0349677	0.0699355	0.0347555	0.0585304	-0.142359	-0.269368	-0.00528823	0.00477377	0.476177	1	7	2	0	0.00512896	3.96683	0.554202	0	1	3.57855	0.0585304
72102_297412	297412	72102	Dusp11	dual specificity phosphatase 11 (RNA/RNP complex 1-interacting)	Dusp11	dual specificity phosphatase 11	-0.105892	0.211907	0.0560313	0.112063	0.058774	0.0586282	-0.215712	-0.00773156	0.00392691	0.431546	0.551506	1	8	2	0.00884532	0.0142949	9.6379	0.140753	35.9396	1.56103	3.57577	0.0586282
14726_54320	54320	14726	Pdpn	podoplanin	Pdpn	podoplanin	0.0370647	0.137938	0.0364962	0.0729924	0.309831	0.0587896	-0.0344665	-0.00512409	0.108596	0.281001	0.847414	1	8	2	0	0.00601042	3.97064	0.68065	0	1	3.57121	0.0587896
67139_501706	501706	67139	Mis12	MIS12 kinetochore complex component	Mis12	MIS12 kinetochore complex component	0.126631	-0.131933	0.0349583	0.0699166	0.000291943	0.05916	0.0581141	-0.268967	0.195148	0.0051012	0.0575176	1	7	2	0	0.00548277	3.19637	0.66974	0	1	3.56078	0.05916
433485_362235	362235	433485	Syndig1	synapse differentiation inducing 1	Syndig1	synapse differentiation inducing 1	-0.0430041	0.115471	0.0306055	0.0612109	0.159988	0.059234	-0.10299	-0.00449972	0.0169815	0.235443	0.723846	1	8	2	0	0.00423843	5.32886	0.502378	0	1	3.5587	0.059234
15531_29633	29633	15531	Ndst1	N-deacetylase/N-sulfotransferase (heparan glucosaminyl) 1	Ndst1	N-deacetylase and N-sulfotransferase 1	0.0157539	-0.141922	0.037625	0.07525	0.675429	0.0592951	-0.0579898	-0.289409	0.0894976	0.00556587	0.959863	1	8	2	0	0.00636211	4.50573	0.608575	0	1	3.55699	0.0592951
11698_25376	25376	11698	Ambn	ameloblastin	Ambn	ameloblastin	0.0437041	-0.140597	0.0372861	0.0745721	0.241145	0.0593786	-0.0293752	-0.286755	0.116783	0.00556192	0.807885	1	7	2	0.00110177	0.00574523	3.64376	0.601755	9.16749	1.10093	3.55466	0.0593786
71983_291661	291661	71983	Tmco6	transmembrane and coiled-coil domains 6	Tmco6	transmembrane and coiled-coil domains 6	0.040906	0.205642	0.0546987	0.109397	0.454555	0.0601393	-0.0663014	-0.00877294	0.148113	0.420057	0.912444	1	8	2	0.00936776	0.0133302	9.43451	0.150576	41.5296	1.71027	3.53354	0.0601393
17960_116631	116631	17960	Nat1	N-acetyl transferase 1	Nat1	N-acetyltransferase 1	0.0191722	0.162621	0.0433047	0.0866094	0.657962	0.06043	-0.0657034	-0.00712976	0.104048	0.332373	0.955081	1	8	2	0.000304822	0.0112009	3.53517	0.739285	1.12995	1.01143	3.52554	0.06043
73914_314870	314870	73914	Irak3	interleukin-1 receptor-associated kinase 3	Irak3	interleukin-1 receptor-associated kinase 3	0.0104059	0.281046	0.074923	0.149846	0.889538	0.0607152	-0.136441	-0.012647	0.157252	0.574739	0.991528	1	8	2	0.00951134	0.024398	6.7293	0.346608	18.9703	1.23411	3.51774	0.0607152
217692_246212	246212	217692	Sipa1l1	signal-induced proliferation-associated 1 like 1	Sipa1l1	signal-induced proliferation-associated 1 like 1	0.021553	-0.123836	0.0330623	0.0661247	0.514473	0.0611015	-0.043248	-0.253438	0.086354	0.0057663	0.925765	1	8	2	0.000451533	0.00463265	3.77048	0.707704	4.46543	1.04674	3.50723	0.0611015
114128_315047	315047	114128	Laptm4b	lysosomal-associated protein transmembrane 4B	Laptm4b	lysosomal protein transmembrane 4 beta	0.0547645	0.122312	0.0327048	0.0654095	0.0940302	0.0614912	-0.00933566	-0.00588799	0.118865	0.250513	0.63952	1	8	2	0.00040813	0.00453408	6.42084	0.377733	4.59168	1.04813	3.4967	0.0614912
51797_313560	313560	51797	Ctps1	cytidine 5'-triphosphate synthase 1	Ctps1	CTP synthase 1	0.023344	-0.105196	0.0281422	0.0562845	0.406822	0.061621	-0.0318138	-0.215512	0.0785017	0.00511911	0.892961	1	8	2	0	0.00337797	3.88378	0.6924	0	1	3.49321	0.061621
94061_289491	289491	94061	Mrpl1	mitochondrial ribosomal protein L1	Mrpl1	mitochondrial ribosomal protein L1	-0.00320595	0.16814	0.0450287	0.0900575	0.94324	0.0618977	-0.0914606	-0.00836961	0.0850487	0.344649	0.99338	1	8	2	0	0.00793271	3.83217	0.699376	0	1	3.48579	0.0618977
234796_498957	498957	234796	Klhl36	kelch-like 36	Klhl36	kelch-like family member 36	0.0995225	0.18898	0.0507459	0.101492	0.0498568	0.0626005	6.22e-05	-0.00994068	0.198983	0.3879	0.530321	1	8	2	0.00193663	0.0136077	4.35282	0.629046	6.89919	1.0741	3.46711	0.0626005
381110_313840	313840	381110	Rmdn2	regulator of microtubule dynamics 2	Rmdn2	regulator of microtubule dynamics 2	-0.147962	0.205928	0.0554047	0.110809	0.00757236	0.0631123	-0.256553	-0.0112543	-0.0393707	0.423111	0.26679	1	8	2	0.00459877	0.0154571	5.82316	0.443288	16.5864	1.19885	3.45365	0.0631123
72621_302422	302422	72621	Pdzd11	PDZ domain containing 11	Pdzd11	PDZ domain containing 11	-0.0133833	0.147462	0.0397684	0.0795367	0.736471	0.0637373	-0.0913278	-0.008427	0.0645613	0.303351	0.968209	1	8	2	0.00503189	0.00681308	10.0835	0.12118	43.7667	1.77831	3.43736	0.0637373
17299_679091	679091	17299	Mettl1	methyltransferase 1, tRNA methylguanosine	Mettl1	methyltransferase 1, tRNA methylguanosine	-0.00738068	-0.124651	0.0336478	0.0672956	0.826376	0.0639839	-0.0733291	-0.256548	0.0585678	0.00724587	0.981852	1	7	2	0	0.00506457	1.80931	0.874852	0	1	3.43098	0.0639839
59024_679693	679693	59024	Med12	mediator complex subunit 12	Med12	mediator complex subunit 12	-0.0318621	0.129884	0.0350753	0.0701505	0.36367	0.0640973	-0.100608	-0.00760863	0.0368841	0.267376	0.873518	1	8	2	0	0.00547183	1.68984	0.945903	0	1	3.42806	0.0640973
12587_81510	81510	12587	Mia	MIA SH3 domain containing	Mia	MIA SH3 domain containing	0.0851443	0.238312	0.0643661	0.128732	0.185898	0.0641378	-0.041011	-0.0139987	0.2113	0.490622	0.756255	1	8	2	3.8e-06	0.0218442	8.65424	0.193978	0.0078089	1.00008	3.42702	0.0641378
58182_192648	192648	58182	Prokr1	prokineticin receptor 1	Prokr1	prokineticin receptor 1	-0.0467379	-0.160404	0.0433382	0.0866764	0.280835	0.0642263	-0.131679	-0.330286	0.0382034	0.00947877	0.829602	1	7	2	0	0.00887777	3.55513	0.615063	0	1	3.42474	0.0642263
233199_292879	292879	233199	Mybpc2	myosin binding protein C, fast-type	Mybpc2	myosin binding protein C2	0.0436032	-0.142825	0.0385933	0.0771866	0.258555	0.0642577	-0.0320383	-0.294108	0.119245	0.00845785	0.814341	1	8	2	0.000396879	0.00671943	7.13608	0.308446	2.25687	1.02309	3.42393	0.0642577
18597_29554	29554	18597	Pdha1	pyruvate dehydrogenase E1 alpha 1	Pdha1	pyruvate dehydrogenase E1 subunit alpha 1	0.0272993	0.0887704	0.0239958	0.0479916	0.255258	0.0643558	-0.0197316	-0.0052914	0.0743302	0.182832	0.813543	1	8	2	0.000926104	0.0024527	6.4241	0.377395	20.5081	1.25799	3.42142	0.0643558
75586_497995	497995	75586	Krtap9-3	keratin associated protein 9-3	Krtap1-5	keratin associated protein 1-5	0.00454204	0.160386	0.0433745	0.086749	0.9166	0.064479	-0.0804704	-0.00963877	0.0895545	0.330411	0.991766	1	7	2	0	0.0132834	3.41631	0.636088	0	1	3.41826	0.064479
100273_298369	298369	100273	Osbpl9	oxysterol binding protein-like 9	Osbpl9	oxysterol binding protein-like 9	-0.0130389	0.105314	0.0285139	0.0570279	0.647468	0.0647889	-0.0689252	-0.00645851	0.0428474	0.217087	0.952872	1	8	2	0	0.00361259	2.26249	0.894044	0	1	3.41035	0.0647889
381148_689207	689207	381148	Prob1	proline rich basic protein 1	Prob1	proline-rich basic protein 1	-0.0444138	0.175159	0.0474384	0.0948767	0.349149	0.0648663	-0.137391	-0.0107956	0.0485637	0.361114	0.867116	1	7	2	0.00209436	0.00977558	6.71444	0.242759	13.0245	1.14975	3.40837	0.0648663
22217_360763	360763	22217	Usp12	ubiquitin specific peptidase 12	Usp12	ubiquitin specific peptidase 12	-0.0492768	0.110732	0.0300021	0.0600043	0.100498	0.0649797	-0.10808	-0.00687444	0.0095263	0.228338	0.652624	1	8	2	0	0.00358291	0.896062	0.989247	0	1	3.40549	0.0649797
29813_685474	685474	29813	Zfp385a	zinc finger protein 385A	Zfp385a	zinc finger protein 385A	0.0707499	-0.135303	0.0366923	0.0733846	0.0538308	0.0652188	-0.00116565	-0.279134	0.142666	0.00852791	0.540743	1	8	2	0.00101732	0.00544331	7.85836	0.248665	8.97273	1.09857	3.39943	0.0652188
72107_299933	299933	72107	Dscc1	DNA replication and sister chromatid cohesion 1	Dscc1	DNA replication and sister chromatid cohesion 1	0.0427409	0.199221	0.0540297	0.108059	0.428908	0.0652382	-0.0631555	-0.0125718	0.148637	0.411014	0.902319	1	7	2	0.00443663	0.0132946	5.10845	0.402788	19.8352	1.24743	3.39894	0.0652382
70454_289150	289150	70454	Cenpl	centromere protein L	Cenpl	centromere protein L	0.0470462	0.13749	0.0373366	0.0746733	0.20765	0.06559	-0.0261323	-0.00886737	0.120225	0.283847	0.780924	1	8	2	1.9e-06	0.00630607	6.75404	0.344193	0.0149422	1.00015	3.39007	0.06559
11827_25386	25386	11827	Aqp2	aquaporin 2	Aqp2	aquaporin 2	-0.017126	-0.132828	0.0361245	0.072249	0.635441	0.0659915	-0.0879287	-0.274434	0.0536767	0.00877701	0.950432	1	7	2	5.45e-05	0.0064611	7.47196	0.187839	0.385094	1.00387	3.38001	0.0659915
24013_81760	81760	24013	Grk1	G protein-coupled receptor kinase 1	Grk1	G protein-coupled receptor kinase 1	0.0549295	-0.136475	0.0371329	0.0742659	0.139069	0.0661132	-0.0178497	-0.282033	0.127709	0.00908337	0.703369	1	7	2	6.96e-07	0.00807048	8.45285	0.132981	0.00368643	1.00004	3.37698	0.0661132
100210_362614	362614	100210	Gpn2	GPN-loop GTPase 2	Gpn2	GPN-loop GTPase 2	0.0319562	0.137575	0.0374349	0.0748697	0.3933	0.0661322	-0.0414148	-0.00916688	0.105327	0.284317	0.887748	1	8	2	0	0.00643377	3.95306	0.683029	0	1	3.3765	0.0661322
20680_290317	290317	20680	Sox7	SRY (sex determining region Y)-box 7	Sox7	SRY-box transcription factor 7	0.0409469	-0.193681	0.0527067	0.105413	0.437228	0.0661589	-0.0623563	-0.400287	0.14425	0.0129256	0.905905	1	8	2	0	0.0130377	3.38638	0.75902	0	1	3.37584	0.0661589
54524_60565	60565	54524	Syt6	synaptotagmin VI	Syt6	synaptotagmin 6	0.0560479	0.278218	0.0757349	0.15147	0.459268	0.0662408	-0.0923898	-0.018657	0.204486	0.575094	0.914435	1	8	2	0.0130691	0.0260633	11.7239	0.068419	27.9335	1.38761	3.3738	0.0662408
69538_362393	362393	69538	Antxr1	anthrax toxin receptor 1	Antxr1	ANTXR cell adhesion molecule 1	0.0516676	-0.153318	0.041746	0.083492	0.21584	0.0663105	-0.0301531	-0.316959	0.133488	0.0103234	0.788659	1	8	2	0	0.00715151	4.37331	0.626294	0	1	3.37207	0.0663105
71567_499437	499437	71567	Mcm9	minichromosome maintenance 9 homologous recombination repair factor	Mcm9	minichromosome maintenance 9 homologous recombination repair factor	-0.00881332	0.162234	0.0441911	0.0883822	0.841921	0.066418	-0.0954263	-0.0109922	0.0777996	0.33546	0.983962	1	7	2	0	0.010033	2.89135	0.716732	0	1	3.3694	0.066418
237222_302661	302661	237222	Ofd1	OFD1, centriole and centriolar satellite protein	Ofd1	Ofd1 centriole and centriolar satellite protein	-0.104682	0.165956	0.0452142	0.0904283	0.0205994	0.0664726	-0.1933	-0.0112801	-0.0160638	0.343192	0.397241	1	8	2	0	0.0106029	4.5689	0.600167	0	1	3.36804	0.0664726
100900_360826	360826	100900	Hscb	HscB iron-sulfur cluster co-chaperone	Hscb	HscB mitochondrial iron-sulfur cluster co-chaperone	-0.00952658	0.15102	0.0411828	0.0823655	0.817063	0.0667226	-0.0902433	-0.0104131	0.0711901	0.312454	0.981852	1	8	2	0.00326707	0.00764194	9.54528	0.145154	23.6164	1.30918	3.36186	0.0667226
238123_314030	314030	238123	Cog5	component of oligomeric golgi complex 5	Cog5	component of oligomeric golgi complex 5	-0.0362551	0.15441	0.0421982	0.0843963	0.390251	0.067312	-0.118962	-0.0110035	0.0464518	0.319824	0.887748	1	7	2	0.00189697	0.00732741	5.92235	0.313848	15.0379	1.177	3.34738	0.067312
110265_29447	29447	110265	Msra	methionine sulfoxide reductase A	Msra	methionine sulfoxide reductase A	-0.0144362	0.125398	0.0343822	0.0687645	0.674579	0.0682138	-0.0818241	-0.00937754	0.0529518	0.260174	0.959863	1	8	2	5.16e-07	0.00484351	6.40113	0.379786	0.00539745	1.00005	3.32549	0.0682138
54445_361689	361689	54445	Unc93b1	unc-93 homolog B1, TLR signaling regulator	Unc93b1	unc-93 homolog B1, TLR signaling regulator	0.0496798	0.196633	0.0539727	0.107945	0.357331	0.0685164	-0.0561047	-0.0149362	0.155464	0.408202	0.869497	1	8	2	0.00768061	0.0124856	8.30331	0.216714	35.0195	1.53892	3.31821	0.0685164
231532_305156	305156	231532	Arhgap24	Rho GTPase activating protein 24	Arhgap24	Rho GTPase activating protein 24	0.0514812	0.17694	0.0486165	0.0972331	0.289635	0.0687972	-0.0438055	-0.0136335	0.146768	0.367513	0.835846	1	8	2	0	0.0101932	1.60206	0.952429	0	1	3.31149	0.0687972
19266_313278	313278	19266	Ptprd	protein tyrosine phosphatase receptor type D	Ptprd	protein tyrosine phosphatase, receptor type, D	0.110855	-0.134404	0.0369421	0.0738843	0.00269304	0.0688931	0.0384493	-0.279215	0.18326	0.0104061	0.172829	1	7	2	3.18e-07	0.00491007	5.25621	0.385419	0.00364186	1.00004	3.3092	0.0688931
171382_171384	171384	171382	Trpm8	transient receptor potential cation channel, subfamily M, member 8	Trpm8	transient receptor potential cation channel, subfamily M, member 8	-0.0784357	0.159543	0.0438771	0.0877542	0.0738368	0.0690537	-0.164433	-0.012452	0.00756181	0.331538	0.595007	1	7	2	0.00513513	0.00854605	7.37066	0.194501	38.1464	1.61672	3.30537	0.0690537
18570_308061	308061	18570	Pdcd6	programmed cell death 6	Pdcd6	programmed cell death 6	-0.00799682	0.089277	0.0245576	0.0491151	0.7447	0.0691087	-0.0561288	-0.00698688	0.0401351	0.185541	0.969364	1	8	2	0.0001084	0.00270623	6.8947	0.330695	2.07368	1.02118	3.30407	0.0691087
71685_313878	313878	71685	Galnt14	polypeptide N-acetylgalactosaminyltransferase 14	Galnt14	polypeptide N-acetylgalactosaminyltransferase 14	0.0383114	0.119154	0.0327788	0.0655575	0.242489	0.0691329	-0.0259338	-0.00933628	0.102557	0.247644	0.807926	1	8	2	0	0.00504204	2.34913	0.884956	0	1	3.30349	0.0691329
66681_289632	289632	66681	Pgm2	phosphoglucomutase 2	Pgm2	phosphoglucomutase 2	0.060077	0.113248	0.0312137	0.0624273	0.0542665	0.0696668	-0.00110061	-0.00910772	0.121255	0.235603	0.540952	1	8	2	0.000812593	0.00439967	5.79615	0.446408	9.77099	1.10829	3.29085	0.0696668
56175_288227	288227	56175	Bace2	beta-site APP-cleaving enzyme 2	Bace2	beta-secretase 2	0.0357027	0.293811	0.0810232	0.162046	0.659468	0.0698117	-0.1231	-0.0237938	0.194505	0.611416	0.955392	1	8	2	0.026952	0.0296103	13.4393	0.0365672	54.7211	2.20854	3.28744	0.0698117
67755_297685	297685	67755	Ddx47	DEAD box helicase 47	Ddx47	DEAD-box helicase 47	0.0396409	0.0764079	0.0210909	0.0421819	0.060173	0.0700804	-0.00169656	-0.0062671	0.0809784	0.159083	0.554309	1	8	2	0	0.00212726	3.17213	0.786954	0	1	3.28114	0.0700804
320129_25372	25372	320129	Grk3	G protein-coupled receptor kinase 3	Grk3	G protein-coupled receptor kinase 3	-0.0715436	0.126037	0.0348104	0.0696207	0.0398558	0.0702431	-0.139771	-0.0104169	-0.00331659	0.262491	0.502933	1	8	2	0	0.00461272	1.36396	0.968014	0	1	3.27733	0.0702431
23836_363948	363948	23836	Cdh20	cadherin 20	Cdh20	cadherin 20	0.080034	0.0807227	0.0223656	0.0447313	0.000345655	0.0711352	0.0361982	-0.00694903	0.12387	0.168394	0.062632	1	8	2	1.94e-06	0.00252778	4.85607	0.562402	0.0350151	1.00035	3.25663	0.0711352
84095_114554	114554	84095	Pi4k2a	phosphatidylinositol 4-kinase type 2 alpha	Pi4k2a	phosphatidylinositol 4-kinase type 2 alpha	-0.0452342	0.110637	0.030697	0.061394	0.140597	0.0715339	-0.105399	-0.00969357	0.0149308	0.230967	0.703369	1	8	2	0	0.00411486	3.36446	0.761906	0	1	3.24747	0.0715339
240690_266680	266680	240690	St18	suppression of tumorigenicity 18	St18	ST18 C2H2C-type zinc finger transcription factor	0.171281	-0.220288	0.0611297	0.122259	0.00507993	0.071575	0.0514686	-0.459912	0.291093	0.0193356	0.227294	1	8	2	0	0.0218982	3.49135	0.74512	0	1	3.24653	0.071575
15504_680216	680216	15504	Dnajb3	DnaJ heat shock protein family (Hsp40) member B3	Dnajb3	DnaJ heat shock protein family (Hsp40) member B3	0.0728029	0.21017	0.0583305	0.116661	0.211991	0.0716178	-0.0415229	-0.0184819	0.187129	0.438821	0.783752	1	8	2	0.00697971	0.0149349	6.99468	0.321339	24.9644	1.3327	3.24555	0.0716178
17254_50567	50567	17254	Slc3a2	solute carrier family 3 (activators of dibasic and neutral amino acid transport), member 2	Slc3a2	solute carrier family 3 member 2	0.050475	0.0937372	0.0260199	0.0520398	0.0523962	0.0716618	-0.000523002	-0.00825889	0.101473	0.195733	0.537433	1	8	2	0	0.00295191	0.768924	0.992881	0	1	3.24454	0.0716618
53883_83465	83465	53883	Celsr2	cadherin, EGF LAG seven-pass G-type receptor 2	Celsr2	cadherin, EGF LAG seven-pass G-type receptor 2	0.0867588	-0.138069	0.0383399	0.0766797	0.0236426	0.0717667	0.0116141	-0.288359	0.161904	0.0122204	0.413746	1	8	2	0	0.00848706	2.52479	0.865683	0	1	3.24214	0.0717667
75608_100359642	100359642	75608	Chmp4b	charged multivesicular body protein 4B	Chmp4b	charged multivesicular body protein 4B	-0.0487076	0.15165	0.0421174	0.0842349	0.247488	0.0718089	-0.131256	-0.0134469	0.033841	0.316748	0.813158	1	7	2	0.000647225	0.00667272	3.3517	0.645937	5.02664	1.05293	3.24118	0.0718089
211550_310877	310877	211550	Tifa	TRAF-interacting protein with forkhead-associated domain	Tifa	TRAF-interacting protein with forkhead-associated domain	0.0207688	0.144045	0.0400136	0.0800272	0.60373	0.0718688	-0.0576564	-0.0128056	0.099194	0.300895	0.948031	1	8	2	0	0.0072009	3.38926	0.758639	0	1	3.23981	0.0718688
12972_362061	362061	12972	Cryz	crystallin, zeta	Cryz	crystallin zeta	0.0425117	0.158284	0.043992	0.087984	0.333869	0.0720173	-0.043711	-0.0141615	0.128734	0.330729	0.859294	1	8	2	2.79e-06	0.00902282	7.30778	0.29332	0.0163979	1.00016	3.23643	0.0720173
67795_361751	361751	67795	Rnls	renalase, FAD-dependent amine oxidase	Rnls	renalase, FAD-dependent amine oxidase	0.0734227	0.175786	0.0488628	0.0977256	0.132934	0.0720554	-0.0223466	-0.015753	0.169192	0.367324	0.698106	1	8	2	0.000920458	0.0126671	4.63541	0.591349	3.24505	1.03354	3.23557	0.0720554
69639_295050	295050	69639	Exosc8	exosome component 8	Exosc8	exosome component 8	0.0891655	0.107496	0.0299252	0.0598503	0.00288612	0.0724826	0.0305132	-0.00980881	0.147818	0.2248	0.18079	1	8	2	3.82e-07	0.00407319	6.49671	0.369904	0.00491607	1.00005	3.22589	0.0724826
30937_494021	494021	30937	Lmcd1	LIM and cysteine-rich domains 1	Lmcd1	LIM and cysteine-rich domains 1	-0.0172118	0.161737	0.0450452	0.0900903	0.702386	0.0726102	-0.105499	-0.0148371	0.071075	0.33831	0.96131	1	8	2	0.00275648	0.00947761	8.68797	0.191902	15.9956	1.19041	3.223	0.0726102
26367_81613	81613	26367	Ceacam2	CEA cell adhesion molecule 2	Ceacam1	CEA cell adhesion molecule 1	0.125441	0.129894	0.0361812	0.0723625	0.000526291	0.0726461	0.0545266	-0.0119338	0.196355	0.271722	0.0765315	1	8	2	0	0.00608163	3.25961	0.775628	0	1	3.2222	0.0726461
11859_116648	116648	11859	Phox2a	paired-like homeobox 2a	Phox2a	paired-like homeobox 2a	-0.00371739	-0.122398	0.0341001	0.0682003	0.913192	0.0727041	-0.0705524	-0.256068	0.0631177	0.0112721	0.991766	1	7	2	6.05e-07	0.00480696	6.52204	0.258681	0.00560436	1.00006	3.22089	0.0727041
11370_25363	25363	11370	Acadvl	acyl-Coenzyme A dehydrogenase, very long chain	Acadvl	acyl-CoA dehydrogenase, very long chain	0.0616515	0.0829368	0.023108	0.0462161	0.00763116	0.0727263	0.0163606	-0.00764503	0.106942	0.173519	0.26679	1	8	2	0	0.00231664	4.92303	0.553722	0	1	3.22039	0.0727263
242642_313521	313521	242642	Hpdl	4-hydroxyphenylpyruvate dioxygenase-like	Hpdl	4-hydroxyphenylpyruvate dioxygenase-like	-0.0719631	0.316227	0.0881523	0.176305	0.4143	0.0728711	-0.244738	-0.0293241	0.100812	0.661777	0.895551	1	8	2	0.0344826	0.0351614	15.7059	0.0154229	60.7552	2.54811	3.21714	0.0728711
100061_680478	680478	100061	Lrrc19	leucine rich repeat containing 19	Lrrc19	leucine rich repeat containing 19	-0.0255598	0.131912	0.0368089	0.0736179	0.487437	0.0731582	-0.097704	-0.0123767	0.0465844	0.2762	0.918818	1	7	2	6e-06	0.00660184	6.46661	0.263425	0.0371499	1.00037	3.2107	0.0731582
66060_100363310	100363310	66060	Cystm1	cysteine-rich transmembrane module containing 1	Cystm1	cysteine-rich transmembrane module containing 1	-0.00146614	0.127275	0.0355186	0.0710373	0.967074	0.0731866	-0.0710814	-0.0119555	0.0681491	0.266506	0.996722	1	7	2	0	0.00536291	2.55331	0.768447	0	1	3.21006	0.0731866
26412_293694	293694	26412	Map4k2	mitogen-activated protein kinase kinase kinase kinase 2	Map4k2	mitogen activated protein kinase kinase kinase kinase 2	-0.00575902	-0.132969	0.0371166	0.0742331	0.876695	0.0732564	-0.0785061	-0.278463	0.0669881	0.0125257	0.991304	1	8	2	0	0.00538144	4.30168	0.635922	0	1	3.2085	0.0732564
16170_116996	116996	16170	Il16	interleukin 16	Il16	interleukin 16	-0.052329	0.124649	0.0348085	0.0696171	0.132752	0.0733737	-0.120552	-0.0117977	0.0158945	0.261096	0.697505	1	8	2	2.32e-06	0.00527307	4.32818	0.632358	0.0178655	1.00018	3.20589	0.0733737
170826_291567	291567	170826	Ppargc1b	peroxisome proliferative activated receptor, gamma, coactivator 1 beta	Ppargc1b	PPARG coactivator 1 beta	-0.0271295	-0.141037	0.0393964	0.0787928	0.491056	0.0734589	-0.104345	-0.295468	0.050086	0.0133944	0.918818	1	8	2	1.72e-06	0.00595047	5.17768	0.521234	0.0143176	1.00014	3.20399	0.0734589
22758_266716	266716	22758	Zscan12	zinc finger and SCAN domain containing 12	Zscan12	zinc finger and SCAN domain containing 12	-0.0489852	0.131414	0.0367522	0.0735044	0.182581	0.0738028	-0.121018	-0.0126523	0.0230478	0.275479	0.754218	1	7	2	3.86e-06	0.00571299	3.90747	0.562813	0.0346996	1.00035	3.19635	0.0738028
70544_292228	292228	70544	Tmem242	transmembrane protein 242	Tmem242	transmembrane protein 242	0.0453878	0.104718	0.0292895	0.058579	0.121232	0.0738337	-0.0120186	-0.0100944	0.102794	0.219531	0.686441	1	8	2	1.13e-08	0.00378166	3.56309	0.735558	0.00015019	1	3.19567	0.0738337
12954_24273	24273	12954	Cryaa	crystallin, alpha A	Cryaa	crystallin, alpha A	-0.0886691	-0.179036	0.0501168	0.100234	0.0768523	0.0740683	-0.186896	-0.375491	0.00955801	0.0174179	0.603698	1	7	2	0	0.0230435	3.70697	0.592327	0	1	3.19048	0.0740683
233410_293038	293038	233410	Zfp592	zinc finger protein 592	Zfp592	zinc finger protein 592	-0.0071357	-0.141041	0.0395063	0.0790125	0.856664	0.0742538	-0.0845666	-0.295903	0.0702952	0.0138207	0.987107	1	8	2	0	0.00766024	1.46367	0.961871	0	1	3.18639	0.0742538
23801_287424	287424	23801	Aloxe3	arachidonate lipoxygenase 3	Aloxe3	arachidonate lipoxygenase 3	-0.0399312	0.177857	0.0498731	0.0997462	0.42333	0.0745712	-0.137681	-0.0176422	0.0578182	0.373356	0.898988	1	8	2	7.81e-07	0.012457	3.36034	0.762449	0.00306631	1.00003	3.17942	0.0745712
16613_24594	24594	16613	Klk1b11	kallikrein 1-related peptidase b11	Klk1b3	kallikrein 1-related peptidase B3	0.0704129	0.173071	0.0485738	0.0971477	0.147168	0.0748268	-0.02479	-0.017335	0.165616	0.363477	0.709659	1	7	2	5.04e-06	0.0210043	5.12239	0.401127	0.0110292	1.00011	3.17383	0.0748268
11564_315150	315150	11564	Adsl	adenylosuccinate lyase	Adsl	adenylosuccinate lyase	-0.0290721	0.0870585	0.0244385	0.0488771	0.234204	0.0748842	-0.0769707	-0.00873879	0.0188266	0.182856	0.80202	1	8	2	5.89e-06	0.00291619	8.37436	0.211939	0.104449	1.00105	3.17258	0.0748842
20498_29501	29501	20498	Slc12a4	solute carrier family 12, member 4	Slc12a4	solute carrier family 12 member 4	0.135418	0.132977	0.0373572	0.0747145	0.000289009	0.0751085	0.0621996	-0.0134608	0.208637	0.279415	0.0575176	1	8	2	7.69e-07	0.00615724	4.93195	0.55257	0.00575741	1.00006	3.16769	0.0751085
93843_29660	29660	93843	Pnck	pregnancy upregulated non-ubiquitously expressed CaM kinase	Pnck	pregnancy up-regulated nonubiquitous CaM kinase	0.0521302	0.126052	0.0354124	0.0708248	0.140997	0.0751128	-0.0172768	-0.0127618	0.121537	0.264866	0.703369	1	8	2	0	0.00574395	5.05107	0.53728	0	1	3.1676	0.0751128
56513_307799	307799	56513	Pard6a	par-6 family cell polarity regulator alpha	Pard6a	par-6 family cell polarity regulator alpha	0.0276662	-0.0917531	0.0257924	0.0515848	0.283428	0.0752911	-0.0228859	-0.192857	0.0782184	0.00935114	0.830987	1	8	2	0.00114745	0.00296677	7.20846	0.301999	21.2216	1.26938	3.16373	0.0752911
19698_100360982	100360982	19698	Relb	avian reticuloendotheliosis viral (v-rel) oncogene related B	Relb	RELB proto-oncogene, NF-kB subunit	0.123441	-0.148007	0.0416122	0.0832243	0.00301235	0.0753363	0.0418831	-0.311124	0.205	0.0151096	0.182293	1	7	2	2.74e-06	0.00782536	4.50799	0.478815	0.0210092	1.00021	3.16275	0.0753363
78038_361884	361884	78038	Mccc2	methylcrotonoyl-Coenzyme A carboxylase 2 (beta)	Mccc2	methylcrotonyl-CoA carboxylase subunit 2	0.00355215	0.124491	0.0350341	0.0700683	0.91924	0.0756162	-0.0651135	-0.0128404	0.0722178	0.261822	0.991766	1	8	2	0.000274638	0.00677984	4.36827	0.626971	2.05948	1.02103	3.15669	0.0756162
117599_500837	500837	117599	Helb	helicase (DNA) B	Helb	DNA helicase B	0.0714486	-0.140233	0.0394708	0.0789417	0.0702708	0.0756648	-0.00591283	-0.294956	0.14881	0.0144898	0.58604	1	7	2	0	0.00741177	1.5279	0.909827	0	1	3.15564	0.0756648
17869_24577	24577	17869	Myc	myelocytomatosis oncogene	Myc	MYC proto-oncogene, bHLH transcription factor	0.131141	0.174685	0.049175	0.09835	0.00765733	0.0757078	0.0347595	-0.0180778	0.227522	0.367447	0.26679	1	8	2	7.31e-06	0.0136905	4.00668	0.675772	0.0260788	1.00026	3.15472	0.0757078
22393_83725	83725	22393	Wfs1	wolframin ER transmembrane glycoprotein	Wfs1	wolframin ER transmembrane glycoprotein	-0.0972563	0.170962	0.0481571	0.0963142	0.0434286	0.07589	-0.191643	-0.01781	-0.00287018	0.359735	0.513037	1	8	2	0.004656	0.0105727	6.20187	0.400961	24.0695	1.31699	3.1508	0.07589
12640_116700	116700	12640	Cga	glycoprotein hormones, alpha subunit	Cga	glycoprotein hormones, alpha polypeptide	0.0225915	-0.189974	0.0535665	0.107133	0.67321	0.0761873	-0.0823969	-0.399951	0.12758	0.0200032	0.959863	1	7	2	0.0023787	0.0237056	6.26103	0.281642	4.83346	1.05079	3.14442	0.0761873
101985_307643	307643	101985	Usb1	U6 snRNA biogenesis 1	Usb1	U6 snRNA biogenesis phosphodiesterase 1	0.0856721	0.190196	0.0536961	0.107392	0.1106	0.0765535	-0.0195702	-0.0202886	0.190915	0.400681	0.673697	1	8	2	0.0105698	0.0127352	13.3712	0.0375051	49.0056	1.961	3.13659	0.0765535
238831_294711	294711	238831	Ppwd1	peptidylprolyl isomerase domain and WD repeat containing 1	Ppwd1	peptidylprolyl isomerase domain and WD repeat containing 1	-0.0272165	0.144904	0.0409132	0.0818264	0.505906	0.0765816	-0.107405	-0.0154726	0.0529719	0.305281	0.92261	1	8	2	0.00168897	0.00742762	4.5025	0.609005	10.439	1.11656	3.13599	0.0765816
75764_293489	293489	75764	Slx1b	SLX1 structure-specific endonuclease subunit homolog B (S. cerevisiae)	Slx1b	SLX1 homolog B, structure-specific endonuclease subunit	-0.0313939	0.128293	0.0362343	0.0724685	0.386262	0.0766732	-0.102412	-0.0137429	0.0396239	0.270328	0.885436	1	8	2	0.00133808	0.00576353	6.6323	0.356194	12.2399	1.13947	3.13405	0.0766732
380711_303298	303298	380711	Rap1gap2	RAP1 GTPase activating protein 2	Rap1gap2	RAP1 GTPase activating protein 2	-0.0247987	0.0771925	0.0218182	0.0436365	0.255704	0.0768954	-0.0675616	-0.00833338	0.0179643	0.162718	0.813604	1	8	2	0	0.00237938	4.43247	0.618363	0	1	3.12933	0.0768954
12807_310288	310288	12807	Hps3	HPS3, biogenesis of lysosomal organelles complex 2 subunit 1	Hps3	HPS3, biogenesis of lysosomal organelles complex 2 subunit 1	-0.00503783	0.0931066	0.0263223	0.0526445	0.84822	0.0769623	-0.0566285	-0.0100748	0.0465529	0.196288	0.985239	1	8	2	0	0.00314497	3.42218	0.754293	0	1	3.12791	0.0769623
56188_58971	58971	56188	Fxyd1	FXYD domain-containing ion transport regulator 1	Fxyd1	FXYD domain-containing ion transport regulator 1	0.0936791	0.151085	0.0427182	0.0854363	0.0283104	0.0769947	0.00995307	-0.0163669	0.177405	0.318537	0.438847	1	8	2	0.0048706	0.00828816	8.05836	0.233859	34.0042	1.51525	3.12722	0.0769947
66075_296966	296966	66075	Chchd3	coiled-coil-helix-coiled-coil-helix domain containing 3	Chchd3	coiled-coil-helix-coiled-coil-helix domain containing 3	-0.0113949	0.105342	0.0298349	0.0596698	0.702513	0.0774953	-0.0698702	-0.0116091	0.0470805	0.222292	0.96131	1	8	2	0	0.00359251	1.36783	0.967786	0	1	3.11666	0.0774953
75677_306454	306454	75677	Cldn22	claudin 22	Cldn22	claudin 22	-0.0312912	-0.166132	0.0471508	0.0943016	0.50692	0.0781177	-0.123705	-0.35096	0.0611227	0.0186953	0.922985	1	8	2	0	0.0125184	4.12622	0.6596	0	1	3.10363	0.0781177
14123_691899	691899	14123	Fbrs	fibrosin	Fbrs	fibrosin	0.0856126	-0.175873	0.0499294	0.0998589	0.0864055	0.0782013	-0.0122473	-0.371593	0.183472	0.0198464	0.620305	1	7	2	0.00497546	0.0108557	5.76005	0.330271	28.3364	1.39541	3.10189	0.0782013
320736_361112	361112	320736	Vstm4	V-set and transmembrane domain containing 4	Vstm4	V-set and transmembrane domain containing 4	0.0366544	0.199242	0.0565683	0.113137	0.517006	0.0782258	-0.0742174	-0.0225016	0.147526	0.420985	0.926305	1	8	2	0.00299885	0.0147213	7.06486	0.314891	10.8843	1.12214	3.10138	0.0782258
14768_114515	114515	14768	Lancl1	LanC (bacterial lantibiotic synthetase component C)-like 1	Lancl1	LanC like glutathione S-transferase 1	-0.01715	0.100245	0.0284745	0.056949	0.54698	0.0783646	-0.072959	-0.0113732	0.0386591	0.211863	0.935155	1	8	2	0	0.00320447	2.13941	0.906441	0	1	3.0985	0.0783646
20867_192277	192277	20867	Stip1	stress-induced phosphoprotein 1	Stip1	stress-induced phosphoprotein 1	0.0443959	0.0684494	0.0194641	0.0389282	0.0225538	0.0786884	0.00624693	-0.00784858	0.0825449	0.144747	0.408771	1	8	2	0	0.00176058	4.37119	0.626579	0	1	3.09179	0.0786884
59050_171456	171456	59050	Nsa2	NSA2 ribosome biogenesis homolog	Nsa2	NSA2 ribosome biogenesis factor	0.0416477	0.107449	0.0305573	0.0611145	0.172901	0.0787218	-0.0182434	-0.0123337	0.101539	0.227231	0.741013	1	7	2	0.000946007	0.00428126	4.75682	0.446273	12.649	1.14481	3.0911	0.0787218
21817_56083	56083	21817	Tgm2	transglutaminase 2, C polypeptide	Tgm2	transglutaminase 2	-0.0256603	-0.19167	0.0546306	0.109261	0.638566	0.0793905	-0.132734	-0.405818	0.0814138	0.0224784	0.950461	1	8	2	0	0.0148537	2.19804	0.900613	0	1	3.07733	0.0793905
27399_50560	50560	27399	Ip6k1	inositol hexaphosphate kinase 1	Ip6k1	inositol hexakisphosphate kinase 1	0.0253667	0.0816328	0.0232776	0.0465553	0.275826	0.079523	-0.0202566	-0.00961381	0.07099	0.172879	0.827194	1	7	2	0	0.00232511	0.427799	0.994529	0	1	3.07462	0.079523
56274_65189	65189	56274	Stk3	serine/threonine kinase 3	Stk3	serine/threonine kinase 3	-0.0548146	0.207417	0.059221	0.118442	0.354658	0.0799092	-0.170886	-0.0247249	0.0612565	0.439559	0.869226	1	8	2	0.0113087	0.0157574	9.69063	0.138299	42.5649	1.74109	3.06675	0.0799092
242202_171115	171115	242202	Pde5a	phosphodiesterase 5A, cGMP-specific	Pde5a	phosphodiesterase 5A	-0.0378843	-0.156044	0.0446025	0.0892051	0.395673	0.0802432	-0.125304	-0.330883	0.0495351	0.0187944	0.889825	1	8	2	0	0.0107505	2.75087	0.839402	0	1	3.05997	0.0802432
240023_361478	361478	240023	Pnldc1	poly(A)-specific ribonuclease (PARN)-like domain containing 1	Pnldc1	PARN like ribonuclease domain containing exonuclease 1	0.00937005	-0.107981	0.0308805	0.0617611	0.761563	0.0803992	-0.0511547	-0.229031	0.0698948	0.013068	0.97121	1	7	2	0.00147238	0.00409016	4.83885	0.435862	19.7498	1.2461	3.05681	0.0803992
217219_100361389	100361389	217219	Fam171a2	family with sequence similarity 171, member A2	Fam171a2	family with sequence similarity 171, member A2	-0.0283337	-0.123239	0.0353027	0.0706054	0.422211	0.0809045	-0.0975257	-0.261623	0.0408583	0.015145	0.898653	1	7	2	0	0.00649756	4.17605	0.524357	0	1	3.04664	0.0809045
68519_362783	362783	68519	Eml1	echinoderm microtubule associated protein like 1	Eml1	EMAP like 1	0.124681	-0.170251	0.0487938	0.0975875	0.0106104	0.0810541	0.0290475	-0.361519	0.220315	0.0210166	0.313057	1	8	2	0.00152032	0.00931692	5.27824	0.508653	8.3063	1.09059	3.04364	0.0810541
23996_117262	117262	23996	Psmc4	proteasome (prosome, macropain) 26S subunit, ATPase, 4	Psmc4	proteasome 26S subunit, ATPase 4	0.057076	-0.119762	0.0343798	0.0687596	0.096882	0.0815519	-0.0103072	-0.254529	0.124459	0.0150042	0.645246	1	8	2	0	0.00545408	1.87405	0.93091	0	1	3.0337	0.0815519
17776_313819	313819	17776	Mast2	microtubule associated serine/threonine kinase 2	Mast2	microtubule associated serine/threonine kinase 2	-0.0122135	-0.124275	0.0356973	0.0713945	0.732244	0.0817405	-0.0821789	-0.264205	0.0577518	0.015656	0.967589	1	8	2	0.000176633	0.00540432	4.27206	0.639913	1.34344	1.01362	3.02995	0.0817405
259300_361512	361512	259300	Ehd2	EH-domain containing 2	Ehd2	EH-domain containing 2	0.0398022	-0.182448	0.052457	0.104914	0.447997	0.0820307	-0.0630117	-0.388076	0.142616	0.0231798	0.909899	1	8	2	0.00538216	0.0124053	16.6429	0.0106892	23.7504	1.31148	3.0242	0.0820307
13009_117505	117505	13009	Csrp3	cysteine and glycine-rich protein 3	Csrp3	cysteine and glycine rich protein 3	-0.0171057	-0.23123	0.0665012	0.133002	0.797006	0.0821162	-0.147446	-0.49191	0.113234	0.0294503	0.97706	1	7	2	0.00468414	0.0183484	9.12287	0.104263	12.7949	1.14672	3.02251	0.0821162
212508_100910751	100910751	212508	Mtg1	mitochondrial ribosome-associated GTPase 1	Mtg1	mitochondrial ribosome-associated GTPase 1	0.0330567	0.155099	0.0446384	0.0892768	0.45897	0.0823369	-0.0544329	-0.0198801	0.120546	0.330078	0.914435	1	7	2	0.00847358	0.0088122	12.8552	0.0247739	62.0997	2.6385	3.01816	0.0823369
654795_361044	361044	654795	Sdr39u1	short chain dehydrogenase/reductase family 39U, member 1	Sdr39u1	short chain dehydrogenase/reductase family 39U, member 1	0.0983388	0.147636	0.0425275	0.085055	0.020758	0.0826041	0.0149864	-0.0190686	0.181691	0.314341	0.397241	1	8	2	0	0.00701582	4.46355	0.614206	0	1	3.01291	0.0826041
74770_301073	301073	74770	Hhatl	hedgehog acyltransferase-like	Hhatl	hedgehog acyltransferase-like	-0.00112621	0.123499	0.0356206	0.0712413	0.974778	0.0830006	-0.0709414	-0.0161311	0.068689	0.26313	0.997776	1	8	2	0	0.00597806	4.81857	0.567285	0	1	3.00514	0.0830006
24110_312688	312688	24110	Usp18	ubiquitin specific peptidase 18	Usp18	ubiquitin specific peptidase 18	0.0879833	-0.180626	0.0521164	0.104233	0.0913713	0.0831121	-0.0141629	-0.384918	0.19013	0.0236667	0.631827	1	8	2	0	0.0147612	4.08921	0.664605	0	1	3.00297	0.0831121
230737_362593	362593	230737	Gnl2	guanine nucleotide binding protein nucleolar 2	Gnl2	G protein nucleolar 2	-0.0201613	-0.116758	0.0337048	0.0674097	0.549725	0.0832613	-0.0862216	-0.248879	0.045899	0.0153623	0.936364	1	8	2	2.71e-08	0.00427932	4.57058	0.599944	0.000279652	1	3.00006	0.0832613
104010_29182	29182	104010	Cdh22	cadherin 22	Cdh22	cadherin 22	-0.0166118	-0.267016	0.0770817	0.154163	0.829371	0.0832681	-0.167689	-0.56917	0.134466	0.035139	0.981852	1	8	2	0.0252279	0.0253392	16.4219	0.01166	59.6242	2.47673	2.99993	0.0832681
19015_25682	25682	19015	Ppard	peroxisome proliferator activator receptor delta	Ppard	peroxisome proliferator-activated receptor delta	-0.030326	-0.126298	0.0365238	0.0730477	0.406365	0.0838138	-0.101911	-0.269468	0.0412594	0.0168733	0.892606	1	8	2	1.08e-06	0.00738678	5.88959	0.435671	0.00675183	1.00007	2.98935	0.0838138
20564_83467	83467	20564	Slit3	slit guidance ligand 3	Slit3	slit guidance ligand 3	-0.00169812	-0.161757	0.0467849	0.0935697	0.971046	0.0838571	-0.0933948	-0.34515	0.0899985	0.0216363	0.997331	1	8	2	0.00318045	0.00975609	6.48422	0.371184	17.9088	1.21816	2.98851	0.0838571
110616_60331	60331	110616	Atxn3	ataxin 3	Atxn3	ataxin 3	0.0188024	0.133776	0.0386955	0.0773911	0.627033	0.0838867	-0.0570394	-0.0179081	0.0946443	0.285459	0.948958	1	8	2	0	0.00662567	2.03244	0.916691	0	1	2.98794	0.0838867
224045_192234	192234	224045	Eif2b5	eukaryotic translation initiation factor 2B, subunit 5 epsilon	Eif2b5	eukaryotic translation initiation factor 2B subunit epsilon	-0.0646628	0.119436	0.0345732	0.0691465	0.0614402	0.0841166	-0.132425	-0.016089	0.00309948	0.25496	0.555936	1	8	2	0.003382	0.00517955	9.17026	0.164227	37.431	1.59824	2.98351	0.0841166
219189_290381	290381	219189	Vwa8	von Willebrand factor A domain containing 8	Vwa8	von Willebrand factor A domain containing 8	-0.075386	0.126977	0.0367614	0.0735228	0.0402978	0.0841593	-0.147437	-0.0171247	-0.00333499	0.271079	0.504314	1	7	2	0	0.00590264	3.10473	0.683843	0	1	2.98269	0.0841593
223254_306183	306183	223254	Farp1	FERM, ARH/RhoGEF and pleckstrin domain protein 1	Farp1	FERM, ARH/RhoGEF and pleckstrin domain protein 1	-0.000714417	0.180765	0.0523401	0.10468	0.98911	0.0841981	-0.103299	-0.0244045	0.10187	0.385935	0.999494	1	8	2	0.0115482	0.0121077	13.5745	0.0347682	57.0921	2.33057	2.98194	0.0841981
80915_64014	64014	80915	Dusp12	dual specificity phosphatase 12	Dusp12	dual specificity phosphatase 12	-0.00590792	0.0933299	0.0270305	0.0540609	0.826989	0.0842784	-0.0588867	-0.0126276	0.0470708	0.199287	0.981852	1	8	2	0	0.00355681	3.03778	0.804091	0	1	2.9804	0.0842784
110862_29682	29682	110862	Kcnq3	potassium voltage-gated channel, subfamily Q, member 3	Kcnq3	potassium voltage-gated channel subfamily Q member 3	-0.0310072	-0.138256	0.0400825	0.080165	0.439176	0.0845923	-0.109567	-0.295376	0.047553	0.0188647	0.906133	1	8	2	1.2e-08	0.00694182	7.35452	0.289301	8.99e-05	1	2.97438	0.0845923
108058_24246	24246	108058	Camk2d	calcium/calmodulin-dependent protein kinase II, delta	Camk2d	calcium/calmodulin-dependent protein kinase II delta	0.0155293	0.136166	0.0394836	0.0789672	0.694089	0.0846462	-0.061857	-0.0186064	0.0929157	0.290939	0.961298	1	8	2	1.74e-06	0.00722776	9.37349	0.153637	0.0110682	1.00011	2.97335	0.0846462
16706_108348076	108348076	16706	Ksr1	kinase suppressor of ras 1	Ksr1	kinase suppressor of ras 1	0.0764393	0.153715	0.044618	0.0892361	0.0866772	0.0849677	-0.0110105	-0.0211848	0.163889	0.328614	0.620305	1	8	2	0.00100836	0.00833135	4.4843	0.611435	6.25749	1.06675	2.96722	0.0849677
18798_25031	25031	18798	Plcb4	phospholipase C, beta 4	Plcb4	phospholipase C, beta 4	-0.0659421	0.161289	0.046826	0.0936519	0.15906	0.085031	-0.157719	-0.0222659	0.0258351	0.344843	0.723846	1	8	2	0.0042293	0.00897913	7.0213	0.318882	26.3811	1.35835	2.96602	0.085031
234384_290645	290645	234384	Mpv17l2	MPV17 mitochondrial membrane protein-like 2	Mpv17l2	MPV17 mitochondrial inner membrane protein like 2	0.0740777	0.102207	0.0297068	0.0594135	0.0126444	0.0853836	0.0158535	-0.0142411	0.132302	0.218656	0.332919	1	8	2	0.000851912	0.0040201	5.97576	0.425911	11.5699	1.13084	2.95932	0.0853836
16363_290749	290749	16363	Irf2	interferon regulatory factor 2	Irf2	interferon regulatory factor 2	0.0294994	-0.150394	0.0437297	0.0874594	0.49994	0.0855076	-0.0562093	-0.321811	0.115208	0.0210232	0.920793	1	8	2	0	0.00866986	4.01285	0.674938	0	1	2.95698	0.0855076
100503890_688786	688786	100503890	Pet100	PET100 homolog	Pet100	PET100 cytochrome c oxidase chaperone	-0.0156797	0.123451	0.0359132	0.0718264	0.662402	0.085661	-0.0860683	-0.017326	0.0547089	0.264228	0.956411	1	8	2	0	0.00559768	3.15833	0.788728	0	1	2.95408	0.085661
74665_287371	287371	74665	Drc3	dynein regulatory complex subunit 3	Drc3	dynein regulatory complex subunit 3	-0.0105436	0.168072	0.0489968	0.0979936	0.82962	0.0863219	-0.106576	-0.0239925	0.0854884	0.360136	0.981852	1	8	2	0.00703778	0.0107649	11.56	0.0725348	38.2225	1.61871	2.94166	0.0863219
104111_64508	64508	104111	Adcy3	adenylate cyclase 3	Adcy3	adenylate cyclase 3	-0.0393758	-0.093602	0.0273419	0.0546838	0.149832	0.086953	-0.0929649	-0.20078	0.0142134	0.0135763	0.713586	1	8	2	0	0.00341697	3.78896	0.705211	0	1	2.9299	0.086953
13034_25424	25424	13034	Ctse	cathepsin E	Ctse	cathepsin E	0.140236	0.136967	0.0400149	0.0800299	0.000457309	0.0869981	0.0618082	-0.0198886	0.218664	0.293823	0.0719535	1	7	2	0	0.00687598	0.827685	0.975234	0	1	2.92906	0.0869981
21912_363447	363447	21912	Tspan7	tetraspanin 7	Tspan7	tetraspanin 7	0.00313002	-0.0717385	0.020969	0.041938	0.881341	0.0871576	-0.0379684	-0.153935	0.0442285	0.0104584	0.991528	1	8	2	0	0.00189537	3.57096	0.734506	0	1	2.9261	0.0871576
57265_64512	64512	57265	Fzd2	frizzled class receptor 2	Fzd2	frizzled class receptor 2	0.114474	0.156326	0.0457079	0.0914158	0.0122632	0.0872557	0.0248886	-0.0228456	0.20406	0.335498	0.329946	1	8	2	0	0.00933873	1.58495	0.953653	0	1	2.92429	0.0872557
12702_89829	89829	12702	Socs3	suppressor of cytokine signaling 3	Socs3	suppressor of cytokine signaling 3	-0.101921	-0.161979	0.0473903	0.0947806	0.0315024	0.0874528	-0.194804	-0.347746	-0.00903753	0.0237875	0.461393	1	8	2	0	0.0184727	2.25631	0.894681	0	1	2.92065	0.0874528
66261_691066	691066	66261	Tm4sf20	transmembrane 4 L six family member 20	Tm4sf20	transmembrane 4 L six family member 20	0.0816629	-0.140263	0.0410459	0.0820918	0.0466403	0.0875239	0.00121445	-0.301159	0.162111	0.0206344	0.523655	1	7	2	8.86e-08	0.00805063	6.50195	0.260392	0.000464731	1	2.91933	0.0875239
98685_304851	304851	98685	Trmt1l	tRNA methyltransferase 1 like	Trmt1l	tRNA methyltransferase 1-like	0.0377604	0.104701	0.0306509	0.0613017	0.217966	0.0876421	-0.0223141	-0.0154477	0.097835	0.224851	0.790516	1	8	2	0.00052713	0.00446407	6.2273	0.398216	6.04109	1.0643	2.91716	0.0876421
652925_499990	499990	652925	Tmem243	transmembrane protein 243, mitochondrial	Tmem243	transmembrane protein 243	-0.0418575	-0.130597	0.0382577	0.0765154	0.273914	0.0878571	-0.116841	-0.280565	0.0331262	0.0193701	0.826519	1	8	2	0.000209905	0.00745088	6.01965	0.420992	1.2939	1.01311	2.91321	0.0878571
12006_29134	29134	12006	Axin2	axin 2	Axin2	axin 2	0.0408125	-0.13502	0.0395946	0.0791892	0.302653	0.0881882	-0.0367914	-0.290228	0.118416	0.0201878	0.843693	1	8	2	0.00211943	0.00723513	5.55477	0.474861	15.5786	1.18453	2.90714	0.0881882
16493_25470	25470	16493	Kcna5	potassium voltage-gated channel, shaker-related subfamily, member 5	Kcna5	potassium voltage-gated channel subfamily A member 5	0.15682	0.262905	0.077145	0.15429	0.0420728	0.0883875	0.00561888	-0.039498	0.308022	0.565308	0.507612	1	7	2	0.00987655	0.0312348	4.25178	0.513764	17.3077	1.2093	2.9035	0.0883875
69606_315763	315763	69606	Mtfmt	mitochondrial methionyl-tRNA formyltransferase	Mtfmt	mitochondrial methionyl-tRNA formyltransferase	-0.0194009	0.0910044	0.0267363	0.0534726	0.46806	0.088776	-0.071803	-0.0137999	0.0330013	0.195809	0.916684	1	8	2	0.000506748	0.00329451	7.63754	0.265879	8.18571	1.08916	2.89643	0.088776
12269_24235	24235	12269	C4bp	complement component 4 binding protein	C4bpa	complement component 4 binding protein, alpha	0.0102492	0.152342	0.0447748	0.0895495	0.818942	0.0889045	-0.0775077	-0.0231717	0.0980061	0.327856	0.981852	1	7	2	1.11e-06	0.0143798	4.94173	0.423033	0.00352835	1.00004	2.8941	0.0889045
208606_360807	360807	208606	Rsrc2	arginine/serine-rich coiled-coil 2	Rsrc2	arginine and serine rich coiled-coil 2	0.0109952	0.0895287	0.0263264	0.0526528	0.676204	0.0890631	-0.0406036	-0.0136688	0.0625939	0.192726	0.959863	1	8	2	0.000358245	0.0030938	6.79087	0.340621	6.18028	1.06587	2.89123	0.0890631
320557_310013	310013	320557	Fam169a	family with sequence similarity 169, member A	Fam169a	family with sequence similarity 169, member A	-0.0307031	0.160335	0.0471733	0.0943467	0.515139	0.0892392	-0.123161	-0.024581	0.061755	0.345251	0.925765	1	7	2	0	0.00791836	2.62314	0.757846	0	1	2.88804	0.0892392
227618_311803	311803	227618	Lrrc26	leucine rich repeat containing 26	Lrrc26	leucine rich repeat containing 26	0.0808115	-0.149435	0.0439742	0.0879485	0.0661065	0.0892958	-0.00537642	-0.321811	0.166999	0.0229404	0.571185	1	8	2	0.00335929	0.00854074	5.86248	0.43877	19.2732	1.23875	2.88702	0.0892958
26459_79111	79111	26459	Slc27a5	solute carrier family 27 (fatty acid transporter), member 5	Slc27a5	solute carrier family 27 member 5	-0.0450111	0.148786	0.043834	0.087668	0.30449	0.0896673	-0.130924	-0.0230399	0.040902	0.320612	0.845111	1	7	2	3.94e-06	0.0128818	3.82088	0.575483	0.0160897	1.00016	2.88034	0.0896673
13869_59323	59323	13869	Erbb4	erb-b2 receptor tyrosine kinase 4	Erbb4	erb-b2 receptor tyrosine kinase 4	0.140445	0.139224	0.0410193	0.0820385	0.000617342	0.0896861	0.0600487	-0.0215686	0.220841	0.300016	0.0847285	1	8	2	0.00145665	0.00717975	3.81619	0.701535	9.6651	1.10699	2.88	0.0896861
272381_308571	308571	272381	Lrrc4b	leucine rich repeat containing 4B	Lrrc4b	leucine rich repeat containing 4B	0.0692524	-0.119689	0.0352824	0.0705649	0.0496693	0.0898558	0.0001001	-0.257994	0.138405	0.0186154	0.529878	1	8	2	2.34e-06	0.00420747	13.8511	0.0313439	0.0176463	1.00018	2.87695	0.0898558
22414_116466	116466	22414	Wnt2b	wingless-type MMTV integration site family, member 2B	Wnt2b	Wnt family member 2B	-0.0305968	-0.14795	0.0436241	0.0872482	0.48307	0.0899363	-0.116098	-0.318953	0.0549049	0.0230536	0.918818	1	8	2	0	0.0119021	5.41039	0.492353	0	1	2.87551	0.0899363
12041_29603	29603	12041	Bckdk	branched chain ketoacid dehydrogenase kinase	Bckdk	branched chain ketoacid dehydrogenase kinase	-0.0151329	0.143761	0.0424233	0.0848466	0.721307	0.0901973	-0.0982811	-0.0225358	0.0680152	0.310057	0.965071	1	8	2	0.00681222	0.00783862	12.1408	0.058901	51.359	2.05588	2.87085	0.0901973
56454_361755	361755	56454	Aldh18a1	aldehyde dehydrogenase 18 family, member A1	Aldh18a1	aldehyde dehydrogenase 18 family, member A1	-0.00322561	-0.0967675	0.0285606	0.0571213	0.910079	0.0902517	-0.0592034	-0.208723	0.0527522	0.0151881	0.991766	1	8	2	5.09e-06	0.00365764	8.34551	0.213867	0.0667056	1.00067	2.86988	0.0902517
23850_680415	680415	23850	Pappa2	pappalysin 2	Pappa2	pappalysin 2	-0.100131	-0.197844	0.058407	0.116814	0.0864612	0.090329	-0.214607	-0.426795	0.0143445	0.0311074	0.620305	1	7	2	0	0.0154617	0.925608	0.96834	0	1	2.8685	0.090329
77035_308976	308976	77035	Kdm8	lysine (K)-specific demethylase 8	Kdm8	lysine demethylase 8	0.0629097	-0.102208	0.0302059	0.0604117	0.0372788	0.0906742	0.00370727	-0.220613	0.122112	0.0161971	0.49075	1	8	2	0	0.00511111	2.96199	0.813603	0	1	2.86236	0.0906742
20523_85263	85263	20523	Slc25a14	solute carrier family 25 (mitochondrial carrier, brain), member 14	Slc25a14	solute carrier family 25 member 14	-0.0326581	0.0666914	0.0197142	0.0394284	0.0976056	0.0907498	-0.0712972	-0.0105869	0.00598109	0.14397	0.645453	1	8	2	0	0.00201799	1.74572	0.941537	0	1	2.86102	0.0907498
14933_79223	79223	14933	Gk	glycerol kinase	Gk	glycerol kinase	0.0121011	0.139668	0.0412869	0.0825738	0.769448	0.0907535	-0.0688198	-0.0221733	0.0930219	0.30151	0.97121	1	8	2	0	0.00756441	3.42675	0.753688	0	1	2.86096	0.0907535
12774_117029	117029	12774	Ccr5	C-C motif chemokine receptor 5	Ccr5	C-C motif chemokine receptor 5	-0.0305361	0.198361	0.0587128	0.117426	0.603	0.0911719	-0.145611	-0.031789	0.084539	0.428511	0.948031	1	8	2	0	0.0155867	4.31802	0.633724	0	1	2.85356	0.0911719
15278_289307	289307	15278	Tfb2m	transcription factor B2, mitochondrial	Tfb2m	transcription factor B2, mitochondrial	-0.0466093	0.0873194	0.0258635	0.0517269	0.071525	0.0913952	-0.0973008	-0.0140636	0.00408215	0.188702	0.589805	1	8	2	6.87e-06	0.00310831	6.11626	0.410293	0.106996	1.00107	2.84963	0.0913952
20690_117037	117037	20690	Spam1	sperm adhesion molecule 1	Spam1	sperm adhesion molecule 1	-0.0207405	-0.131205	0.0388818	0.0777637	0.59374	0.0915596	-0.0969475	-0.283619	0.0554665	0.021209	0.945512	1	7	2	2.58e-07	0.0112836	5.74115	0.332227	0.00100105	1.00001	2.84674	0.0915596
66090_293491	293491	66090	Ypel3	yippee like 3	Ypel3	yippee-like 3	-0.00388711	0.0819518	0.0243035	0.0486071	0.872928	0.0917947	-0.0515212	-0.0133163	0.043747	0.17722	0.990126	1	8	2	0	0.00268024	1.01158	0.98517	0	1	2.84261	0.0917947
234069_361182	361182	234069	Pcid2	PCI domain containing 2	Pcid2	PCI domain containing 2	0.0134832	-0.0954363	0.02831	0.05662	0.633883	0.0918809	-0.0420034	-0.206409	0.0689697	0.0155368	0.950432	1	8	2	0	0.00348124	1.32447	0.970291	0	1	2.84111	0.0918809
59029_311078	311078	59029	Psmd14	proteasome (prosome, macropain) 26S subunit, non-ATPase, 14	Psmd14	proteasome 26S subunit, non-ATPase 14	-0.0210523	-0.0473297	0.0140467	0.0280935	0.133942	0.0920419	-0.0485834	-0.102392	0.00647874	0.00773246	0.70057	1	8	2	0.000162772	0.00182354	5.78096	0.448169	4.20643	1.04391	2.83829	0.0920419
70967_360695	360695	70967	Eva1c	eva-1 homolog C	Eva1c	eva-1 homolog C	0.0185265	0.157089	0.0466379	0.0932759	0.691189	0.0921552	-0.0728822	-0.025728	0.109935	0.339907	0.961213	1	7	2	0	0.0243616	1.94287	0.856992	0	1	2.83632	0.0921552
66278_501923	501923	66278	Smim20	small integral membrane protein 20	Smim20	small integral membrane protein 20	0.00671072	0.153691	0.0456438	0.0912877	0.883113	0.0922607	-0.0827495	-0.0252294	0.096171	0.332612	0.991528	1	8	2	0.00905488	0.00949731	14.843	0.0215138	57.8721	2.37372	2.83448	0.0922607
17973_300955	300955	17973	Nck1	non-catalytic region of tyrosine kinase adaptor protein 1	Nck1	NCK adaptor protein 1	-0.0872666	0.110767	0.0329202	0.0658404	0.00802891	0.0924988	-0.151789	-0.0182775	-0.0227442	0.239812	0.27092	1	8	2	8.43e-06	0.00489322	3.43565	0.75251	0.0871973	1.00087	2.83034	0.0924988
16616_24594	24594	16616	Klk1b21	kallikrein 1-related peptidase b21	Klk1b3	kallikrein 1-related peptidase B3	0.071999	0.1664	0.0494707	0.0989414	0.145563	0.0926065	-0.0249619	-0.0275214	0.16896	0.360322	0.709026	1	7	2	2.9e-06	0.0276741	4.99641	0.416319	0.00497656	1.00005	2.82847	0.0926065
19660_24710	24710	19660	Rbp2	retinol binding protein 2, cellular	Rbp2	retinol binding protein 2	-0.0628639	0.121565	0.0361493	0.0722985	0.082033	0.0926796	-0.133715	-0.0201376	0.00798732	0.263267	0.613239	1	7	2	0	0.00559124	1.95687	0.855079	0	1	2.8272	0.0926796
12361_29647	29647	12361	Cask	calcium/calmodulin dependent serine protein kinase	Cask	calcium/calmodulin dependent serine protein kinase	-0.0755915	0.152148	0.0452944	0.0905888	0.0951386	0.0930452	-0.164367	-0.0254025	0.0131839	0.329699	0.641699	1	8	2	0.00322441	0.00832323	6.49953	0.369615	21.1042	1.26749	2.82088	0.0930452
66694_291103	291103	66694	Uqcrfs1	ubiquinol-cytochrome c reductase, Rieske iron-sulfur polypeptide 1	Uqcrfs1	ubiquinol-cytochrome c reductase, Rieske iron-sulfur polypeptide 1	-0.00340608	0.0752991	0.0224255	0.044851	0.879278	0.093177	-0.0473592	-0.0126073	0.0405471	0.163205	0.991304	1	8	2	3.15e-06	0.00212252	6.33908	0.386297	0.0791505	1.00079	2.81861	0.093177
26927_367152	367152	26927	Foxl2	forkhead box L2	Foxl2	forkhead box L2	0.0504968	-0.16164	0.0481416	0.0962833	0.294214	0.093191	-0.0438591	-0.350352	0.144853	0.0270714	0.836365	1	7	2	0.0020007	0.010105	3.70758	0.592236	11.1942	1.12605	2.81837	0.093191
14840_312793	312793	14840	Gsg1	germ cell associated 1	Gsg1	germ cell associated 1	0.0425703	-0.148215	0.0441837	0.0883675	0.335304	0.0934912	-0.0440282	-0.321412	0.129169	0.0249816	0.860545	1	7	2	0	0.0137361	2.83648	0.725179	0	1	2.81321	0.0934912
71723_684903	684903	71723	Dhx34	DExH-box helicase 34	Dhx34	DExH-box helicase 34	0.010208	0.134718	0.040177	0.080354	0.799437	0.0936291	-0.0685375	-0.0227729	0.0889535	0.292209	0.97847	1	8	2	0.00204496	0.00693325	5.99892	0.423312	15.6559	1.18562	2.81084	0.0936291
84094_56765	56765	84094	Plvap	plasmalemma vesicle associated protein	Plvap	plasmalemma vesicle associated protein	0.102465	-0.144282	0.043039	0.086078	0.017277	0.0937043	0.0181106	-0.312991	0.18682	0.0244281	0.376183	1	8	2	4.34e-06	0.0128361	5.61279	0.467931	0.0148407	1.00015	2.80956	0.0937043
234776_315037	315037	234776	Atmin	ATM interactor	Atmin	ATM interactor	0.0130636	-0.143571	0.0428573	0.0857147	0.760506	0.0939366	-0.0709352	-0.311569	0.0970625	0.0244267	0.97121	1	8	2	0.0038425	0.00782152	9.66146	0.139652	27.4442	1.37825	2.80558	0.0939366
216350_171048	171048	216350	Tspan8	tetraspanin 8	Tspan8	tetraspanin 8	0.0749844	0.318617	0.0951337	0.190267	0.430579	0.0940178	-0.111474	-0.0543004	0.261443	0.691534	0.903158	1	8	2	0.0380886	0.0396646	14.0484	0.0291004	57.136	2.33296	2.8042	0.0940178
55984_60341	60341	55984	Camkk1	calcium/calmodulin-dependent protein kinase kinase 1, alpha	Camkk1	calcium/calmodulin-dependent protein kinase kinase 1	-0.0502451	-0.108883	0.0325119	0.0650237	0.12224	0.0940312	-0.113967	-0.236327	0.013477	0.0185615	0.686441	1	8	2	0.00261334	0.00470221	10.0565	0.122293	31.7843	1.46594	2.80397	0.0940312
15500_64441	64441	15500	Hsf2	heat shock factor 2	Hsf2	heat shock transcription factor 2	0.0541362	0.0918998	0.0274507	0.0549014	0.0485955	0.094149	0.0003338	-0.015705	0.107939	0.199505	0.525133	1	8	2	1.39e-06	0.00337373	2.0767	0.912511	0.0192127	1.00019	2.80196	0.094149
230075_297990	297990	230075	Ndufb6	NADH:ubiquinone oxidoreductase subunit B6	Ndufb6	NADH:ubiquinone oxidoreductase subunit B6	-0.0175889	0.109939	0.0328411	0.0656821	0.59225	0.0941688	-0.0819562	-0.0187955	0.0467783	0.238674	0.945512	1	8	2	0	0.00470637	4.02636	0.67311	0	1	2.80163	0.0941688
320024_294930	294930	320024	Nceh1	neutral cholesterol ester hydrolase 1	Nceh1	neutral cholesterol ester hydrolase 1	-0.00922724	0.080365	0.0240128	0.0480256	0.700783	0.0942531	-0.0562915	-0.0137635	0.037837	0.174494	0.96131	1	7	2	0	0.00238172	2.7242	0.742415	0	1	2.80019	0.0942531
76737_362978	362978	76737	Creld2	cysteine-rich with EGF-like domains 2	Creld2	cysteine-rich with EGF-like domains 2	-0.0430354	-0.153694	0.0459387	0.0918775	0.348862	0.094363	-0.133074	-0.333771	0.0470029	0.0263822	0.867116	1	8	2	0.00516097	0.0098208	9.23624	0.160721	30.0462	1.42952	2.79832	0.094363
338367_25485	25485	338367	Myo1d	myosin ID	Myo1d	myosin ID	0.186687	-0.211367	0.0632352	0.12647	0.00315451	0.0946677	0.0627485	-0.459244	0.310626	0.0365108	0.184365	1	8	2	0.00709914	0.0166553	11.5029	0.0740234	23.0325	1.29925	2.79316	0.0946677
19935_64360	64360	19935	Mrpl23	mitochondrial ribosomal protein L23	Mrpl23	mitochondrial ribosomal protein L23	-0.00993393	0.0742899	0.0222366	0.0444731	0.655064	0.0948312	-0.0535168	-0.0128758	0.0336489	0.161456	0.955004	1	8	2	2.27e-06	0.00223026	5.39109	0.494717	0.053022	1.00053	2.79039	0.0948312
171209_286920	286920	171209	Asic3	acid-sensing ion channel 3	Asic3	acid sensing ion channel subunit 3	0.0347224	0.0970009	0.0290408	0.0580815	0.231836	0.0949029	-0.0221965	-0.0168367	0.0916412	0.210839	0.799175	1	8	2	0	0.00447396	5.73743	0.453237	0	1	2.78918	0.0949029
68801_171400	171400	68801	Elovl5	ELOVL fatty acid elongase 5	Elovl5	ELOVL fatty acid elongase 5	0.0474152	0.0979124	0.0293159	0.0586317	0.105794	0.094928	-0.0100428	-0.0170036	0.104873	0.212828	0.665184	1	8	2	7.33e-06	0.0040097	3.04765	0.802842	0.0900445	1.0009	2.78875	0.094928
234371_364535	364535	234371	Tmem161a	transmembrane protein 161A	Tmem161a	transmembrane protein 161A	0.0348078	-0.115347	0.0345627	0.0691254	0.313891	0.0951832	-0.0329339	-0.250831	0.102549	0.020136	0.850717	1	8	2	0	0.00567499	2.80067	0.833417	0	1	2.78445	0.0951832
19200_300732	300732	19200	Pstpip1	proline-serine-threonine phosphatase-interacting protein 1	Pstpip1	proline-serine-threonine phosphatase-interacting protein 1	0.163251	-0.171593	0.0514746	0.102949	0.00151662	0.0955586	0.0623625	-0.37337	0.264139	0.0301833	0.130089	1	8	2	0	0.0123215	3.6528	0.723542	0	1	2.77815	0.0955586
269224_301617	301617	269224	Pask	PAS domain containing serine/threonine kinase	Pask	PAS domain containing serine/threonine kinase	-0.0756581	0.134774	0.0404355	0.080871	0.0613339	0.0956071	-0.15491	-0.02373	0.00359403	0.293279	0.555936	1	8	2	0.00285295	0.00722824	8.46705	0.205843	20.5966	1.25939	2.77734	0.0956071
50796_114498	114498	50796	Dmrt1	doublesex and mab-3 related transcription factor 1	Dmrt1	doublesex and mab-3 related transcription factor 1	0.0563352	0.127466	0.0382457	0.0764915	0.140756	0.0956314	-0.018625	-0.0224542	0.131295	0.277387	0.703369	1	7	2	0.000263489	0.00591493	3.84004	0.572669	1.88574	1.01922	2.77693	0.0956314
81003_81002	81002	81003	Trim23	tripartite motif-containing 23	Trim23	tripartite motif-containing 23	0.0470136	0.127145	0.0381954	0.0763908	0.218371	0.0960314	-0.027848	-0.0225779	0.121875	0.276868	0.790706	1	8	2	0.000512312	0.00628902	4.74694	0.576656	3.92728	1.04088	2.77025	0.0960314
326622_361271	361271	326622	Upf2	UPF2 regulator of nonsense transcripts homolog (yeast)	Upf2	UPF2, regulator of nonsense mediated mRNA decay	-0.0196948	0.0921386	0.0276913	0.0553825	0.476942	0.0961772	-0.0739687	-0.0164092	0.034579	0.200686	0.91749	1	7	2	0	0.00319615	4.31144	0.5055	0	1	2.76782	0.0961772
22024_360445	360445	22024	Crisp2	cysteine-rich secretory protein 2	Crisp2	cysteine-rich secretory protein 2	0.0166573	-0.127798	0.0384258	0.0768516	0.664656	0.0963278	-0.0586559	-0.278425	0.0919706	0.0228281	0.957968	1	7	2	0	0.00892508	3.84063	0.572582	0	1	2.76531	0.0963278
18530_64865	64865	18530	Pcdh8	protocadherin 8	Pcdh8	protocadherin 8	-0.0315452	0.124681	0.0375951	0.0751902	0.401426	0.0972764	-0.10523	-0.0226894	0.0421398	0.272051	0.890696	1	8	2	0	0.00672167	3.7664	0.708253	0	1	2.74964	0.0972764
209011_303745	303745	209011	Sirt7	sirtuin 7	Sirt7	sirtuin 7	-0.010934	0.103635	0.0312562	0.0625123	0.726475	0.0973518	-0.0721949	-0.0188871	0.050327	0.226157	0.966029	1	8	2	0	0.00420638	4.31616	0.633974	0	1	2.7484	0.0973518
13644_290212	290212	13644	Efs	embryonal Fyn-associated substrate	Efs	embryonal Fyn-associated substrate	0.0294128	-0.130028	0.039233	0.078466	0.453439	0.0974949	-0.0474825	-0.283818	0.106308	0.0237628	0.911762	1	8	2	8.3e-07	0.00704309	6.59157	0.360274	0.00594999	1.00006	2.74605	0.0974949
381921_64666	64666	381921	Taok2	TAO kinase 2	Taok2	TAO kinase 2	0.0465572	-0.118046	0.0356461	0.0712922	0.19152	0.0977613	-0.0233079	-0.257776	0.116422	0.0216842	0.762523	1	8	2	6.72e-07	0.0051104	3.8321	0.699386	0.00581587	1.00006	2.74169	0.0977613
72199_171124	171124	72199	Mms19	MMS19 cytosolic iron-sulfur assembly component	Mms19	MMS19 homolog, cytosolic iron-sulfur assembly component	0.0148883	0.116483	0.0351948	0.0703895	0.672277	0.0979582	-0.0540922	-0.021478	0.0838688	0.254444	0.959863	1	8	2	0	0.00583759	4.21702	0.647334	0	1	2.73847	0.0979582
27784_289603	289603	27784	Commd8	COMM domain containing 8	Commd8	COMM domain containing 8	-0.00263744	0.108811	0.0328793	0.0657585	0.936066	0.0979854	-0.0670796	-0.0200737	0.0618047	0.237695	0.991766	1	8	2	0.00281262	0.00491114	8.61056	0.196694	32.8905	1.4901	2.73803	0.0979854
73132_361836	361836	73132	Slc25a16	solute carrier family 25 (mitochondrial carrier, Graves disease autoantigen), member 16	Slc25a16	solute carrier family 25 member 16	-0.138248	-0.130665	0.0395712	0.0791423	0.000476473	0.0987373	-0.215806	-0.285781	-0.0606896	0.0244516	0.0727514	1	8	2	0	0.00742041	4.12028	0.660404	0	1	2.72582	0.0987373
381629_298841	298841	381629	Atraid	all-trans retinoic acid induced differentiation factor	Atraid	all-trans retinoic acid-induced differentiation factor	0.0239275	0.0892579	0.0270442	0.0540883	0.376288	0.0988969	-0.0290781	-0.0167533	0.0769331	0.195269	0.879326	1	8	2	0	0.00333713	3.31718	0.768112	0	1	2.72324	0.0988969
227120_84587	84587	227120	Plcl1	phospholipase C-like 1	Plcl1	phospholipase C-like 1	-0.0187267	-0.137608	0.0416963	0.0833926	0.653345	0.0989183	-0.10045	-0.301054	0.0629966	0.0258387	0.95412	1	8	2	0.00526976	0.00768331	9.71085	0.137369	40.0714	1.66865	2.7229	0.0989183
69351_360508	360508	69351	Smim23	small integral membrane protein 23	Smim23	small integral membrane protein 23	-0.0696422	0.157485	0.0477271	0.0954543	0.144517	0.0989751	-0.163186	-0.0296024	0.0239013	0.344571	0.709001	1	7	2	2.73e-07	0.0109984	8.05376	0.153297	0.00111997	1.00001	2.72198	0.0989751
13511_307562	307562	13511	Dsg2	desmoglein 2	Dsg2	desmoglein 2	0.147565	0.131814	0.0400001	0.0800001	0.000225035	0.0994199	0.0691662	-0.0249833	0.225964	0.288611	0.054085	1	7	2	0	0.0129649	3.52398	0.619763	0	1	2.71483	0.0994199
233335_308709	308709	233335	Synm	synemin, intermediate filament protein	Synm	synemin	-0.0363056	-0.131675	0.0400426	0.0800853	0.36458	0.100139	-0.114788	-0.288639	0.0421765	0.0252895	0.873732	1	8	2	0	0.00676442	1.50646	0.959064	0	1	2.70334	0.100139
70163_691259	691259	70163	Lypd8	LY6/PLAUR domain containing 8	Lypd8	Ly6/Plaur domain containing 8	-0.0966727	0.129224	0.0393286	0.0786572	0.0139684	0.100409	-0.173755	-0.0249414	-0.01959	0.283389	0.347139	1	7	2	0	0.00889212	1.79913	0.876182	0	1	2.69903	0.100409
74268_311299	311299	74268	Aven	apoptosis, caspase activation inhibitor	Aven	apoptosis and caspase activation inhibitor	-0.00774085	-0.124662	0.0379595	0.075919	0.838413	0.100581	-0.0821401	-0.273461	0.0666584	0.0241364	0.983838	1	8	2	0	0.00815458	3.20524	0.782681	0	1	2.6963	0.100581
235534_315939	315939	235534	Pxylp1	2-phosphoxylose phosphatase 1	Pxylp1	2-phosphoxylose phosphatase 1	-0.063132	0.148067	0.0450874	0.0901748	0.161449	0.100591	-0.151502	-0.0286727	0.0252377	0.324806	0.726106	1	8	2	3.31e-06	0.00929037	5.44216	0.488475	0.0181343	1.00018	2.69615	0.100591
67444_64538	64538	67444	Ilkap	integrin-linked kinase-associated serine/threonine phosphatase 2C	Ilkap	ILK associated serine/threonine phosphatase	0.0367776	0.106073	0.0323155	0.064631	0.255087	0.100755	-0.0265596	-0.0206017	0.100115	0.232747	0.813543	1	8	2	0.00293711	0.00462457	9.44174	0.150216	36.6362	1.57819	2.69356	0.100755
102294_266761	266761	102294	Cyp4v3	cytochrome P450, family 4, subfamily v, polypeptide 3	Cyp4v3	cytochrome P450, family 4, subfamily v, polypeptide 3	-0.0136532	0.19791	0.0603054	0.120611	0.820889	0.100818	-0.13185	-0.0384823	0.104543	0.434303	0.981852	1	8	2	0	0.0161847	3.60987	0.729299	0	1	2.69256	0.100818
75581_364147	364147	75581	Yipf7	Yip1 domain family, member 7	Yipf7	Yip1 domain family, member 7	-0.0564671	0.145968	0.0445131	0.0890263	0.204602	0.101086	-0.143711	-0.0285198	0.030777	0.320457	0.780475	1	7	2	0.00193431	0.00856883	5.11285	0.402263	11.2871	1.12723	2.68833	0.101086
57914_171499	171499	57914	Crlf2	cytokine receptor-like factor 2	Crlf2	cytokine receptor-like factor 2	0.0175095	-0.101368	0.0309162	0.0618323	0.571154	0.101129	-0.0430851	-0.222557	0.078104	0.0198208	0.941604	1	8	2	5.55e-06	0.00490193	8.75466	0.187853	0.0564242	1.00056	2.68765	0.101129
80883_295382	295382	80883	Ntng1	netrin G1	Ntng1	netrin G1	0.0332157	0.20694	0.0631164	0.126233	0.598708	0.10114	-0.0904903	-0.0404717	0.156922	0.454352	0.94682	1	8	2	0.0107377	0.0178107	8.72729	0.189506	34.8986	1.53606	2.68748	0.10114
71474_300146	300146	71474	Ppp6r2	protein phosphatase 6, regulatory subunit 2	Ppp6r2	protein phosphatase 6, regulatory subunit 2	0.0735556	-0.104392	0.0318415	0.0636829	0.0208851	0.101161	0.0111474	-0.229209	0.135964	0.020424	0.397241	1	8	2	1.17e-06	0.00381695	9.14161	0.165769	0.0115065	1.00012	2.68714	0.101161
117109_117241	117241	117109	Pop5	processing of precursor 5, ribonuclease P/MRP family (S. cerevisiae)	Pop5	POP5 homolog, ribonuclease P/MRP subunit	-0.110941	-0.112539	0.0343334	0.0686669	0.00123242	0.101232	-0.178233	-0.247124	-0.0436482	0.0220457	0.11761	1	8	2	0	0.00510222	3.71129	0.715679	0	1	2.68603	0.101232
80749_365222	365222	80749	Lrfn1	leucine rich repeat and fibronectin type III domain containing 1	Lrfn1	leucine rich repeat and fibronectin type III domain containing 1	0.0214869	-0.148883	0.0454327	0.0908655	0.636256	0.101318	-0.0675596	-0.326976	0.110533	0.0292104	0.950432	1	8	2	0.0029587	0.00840102	10.2869	0.113078	18.9279	1.23347	2.68467	0.101318
70772_494520	494520	70772	Ggnbp1	gametogenetin binding protein 1	Ggnbp1	gametogenetin binding protein 1	0.034645	-0.200387	0.0611911	0.122382	0.571273	0.101549	-0.0852873	-0.440252	0.154577	0.0394773	0.941604	1	8	2	0.012451	0.0166453	11.7601	0.0675398	48.8428	1.95476	2.68105	0.101549
237625_289733	289733	237625	Pla2g3	phospholipase A2, group III	Pla2g3	phospholipase A2, group III	-0.0147707	-0.253786	0.0774993	0.154999	0.848846	0.101559	-0.166666	-0.557577	0.137125	0.0500058	0.985239	1	8	2	0.023391	0.0267864	13.1919	0.0400882	54.6636	2.20573	2.68089	0.101559
26403_309168	309168	26403	Map3k11	mitogen-activated protein kinase kinase kinase 11	Map3k11	mitogen-activated protein kinase kinase kinase 11	0.0873309	-0.10386	0.031727	0.063454	0.00591285	0.101678	0.0251472	-0.228227	0.149515	0.0205077	0.242034	1	8	2	0	0.00435794	4.14934	0.656475	0	1	2.67903	0.101678
11305_79248	79248	11305	Abca2	ATP-binding cassette, sub-family A member 2	Abca2	ATP binding cassette subfamily A member 2	0.0789351	-0.127107	0.038865	0.0777299	0.0422541	0.102	0.00276115	-0.279454	0.155109	0.0252412	0.507612	1	8	2	0	0.00568529	4.1523	0.656075	0	1	2.67399	0.102
74577_301525	301525	74577	Glb1l	galactosidase, beta 1-like	Glb1l	galactosidase, beta 1-like	0.0674101	0.146388	0.0447642	0.0895285	0.132095	0.102028	-0.0203262	-0.0290846	0.155146	0.321861	0.697277	1	8	2	3.66e-06	0.0106966	5.92264	0.431911	0.0166902	1.00017	2.67355	0.102028
236930_317252	317252	236930	Ercc6l	excision repair cross-complementing rodent repair deficiency complementation group 6 like	Ercc6l	ERCC excision repair 6 like, spindle assembly checkpoint helicase	0.0429824	0.157651	0.0482206	0.0964412	0.372731	0.102115	-0.0515282	-0.0313701	0.137493	0.346672	0.877584	1	7	2	0	0.0124796	1.82476	0.872823	0	1	2.6722	0.102115
108083_89812	89812	108083	Pip4k2b	phosphatidylinositol-5-phosphate 4-kinase, type II, beta	Pip4k2b	phosphatidylinositol-5-phosphate 4-kinase type 2 beta	-0.0351081	0.0884524	0.0270949	0.0541898	0.195064	0.102623	-0.0882132	-0.0177577	0.017997	0.194663	0.768287	1	8	2	8.86e-07	0.00305192	5.32068	0.503389	0.0142849	1.00014	2.6643	0.102623
66968_501283	501283	66968	Plin5	perilipin 5	Plin5	perilipin 5	-0.0647468	-0.175402	0.0537493	0.107499	0.228356	0.102749	-0.170094	-0.386096	0.0406	0.0352911	0.799175	1	8	2	0.003338	0.0125364	6.02649	0.420229	11.4659	1.12951	2.66235	0.102749
13857_24336	24336	13857	Epor	erythropoietin receptor	Epor	erythropoietin receptor	-0.0224903	-0.146092	0.0448209	0.0896418	0.615821	0.103158	-0.110338	-0.321787	0.065357	0.0296023	0.94808	1	8	2	0	0.0112985	5.44376	0.48828	0	1	2.65604	0.103158
26436_308394	308394	26436	Psg16	pregnancy specific beta-1-glycoprotein 16	Psg16	pregnancy specific glycoprotein 16	0.0899195	-0.158481	0.0486394	0.0972787	0.0645014	0.103284	-0.0054119	-0.349143	0.185251	0.0321822	0.56285	1	8	2	1.14e-06	0.0189203	8.731	0.189281	0.00271092	1.00003	2.65409	0.103284
243867_292686	292686	243867	Fbxo46	F-box protein 46	Fbxo46	F-box protein 46	-0.00827377	0.164196	0.0504305	0.100861	0.869682	0.103536	-0.107116	-0.0334875	0.0905682	0.36188	0.989576	1	8	2	0.00344637	0.0109788	7.39335	0.285996	17.3663	1.21016	2.65021	0.103536
15452_24465	24465	15452	Hprt1	hypoxanthine phosphoribosyltransferase 1	Hprt1	hypoxanthine phosphoribosyltransferase 1	-0.0310644	0.0763196	0.0234405	0.046881	0.185091	0.103537	-0.0770069	-0.0155656	0.0148782	0.168205	0.755821	1	8	2	4.65e-06	0.00255661	5.89707	0.434819	0.0998446	1.001	2.65019	0.103537
78757_310131	310131	78757	Rictor	RPTOR independent companion of MTOR, complex 2	Rictor	RPTOR independent companion of MTOR, complex 2	7.82e-05	0.129509	0.0397773	0.0795546	0.998432	0.103539	-0.0778839	-0.0264147	0.0780403	0.285434	1	1	7	2	0	0.00860538	1.76672	0.880389	0	1	2.65016	0.103539
70430_361255	361255	70430	Tbce	tubulin-specific chaperone E	Tbce	tubulin folding cofactor E	0.00204791	0.0910853	0.0279773	0.0559546	0.941648	0.103558	-0.0527866	-0.0185836	0.0568824	0.200754	0.992855	1	8	2	0	0.00356383	4.87417	0.56005	0	1	2.64988	0.103558
67657_360720	360720	67657	Rabl3	RAB, member RAS oncogene family-like 3	Rabl3	RAB, member of RAS oncogene family-like 3	0.0619661	0.130062	0.0399571	0.0799143	0.120946	0.103626	-0.0163485	-0.0265668	0.140281	0.286692	0.686441	1	7	2	0	0.00720763	1.96709	0.85368	0	1	2.64883	0.103626
26569_311839	311839	26569	Slc27a4	solute carrier family 27 (fatty acid transporter), member 4	Slc27a4	solute carrier family 27 member 4	0.0561729	-0.104696	0.0321644	0.0643287	0.0807359	0.103629	-0.00686811	-0.230778	0.119214	0.0213864	0.612072	1	8	2	0.00278414	0.00450066	9.55808	0.144538	35.6125	1.5531	2.64879	0.103629
22427_290805	290805	22427	Wrn	Werner syndrome RecQ like helicase	Wrn	WRN RecQ like helicase	-0.0125918	0.14916	0.0458425	0.0916851	0.783565	0.103764	-0.102442	-0.0305394	0.0772579	0.328859	0.973674	1	7	2	0.000309319	0.00914854	5.11797	0.401653	2.06116	1.02105	2.64672	0.103764
382639_691556	691556	382639	Zbtb42	zinc finger and BTB domain containing 42	Zbtb42	zinc finger and BTB domain containing 42	0.0762401	-0.124802	0.0383657	0.0767314	0.0469007	0.103847	0.00104477	-0.275193	0.151436	0.0255885	0.523655	1	7	2	1.29e-06	0.00721271	5.66945	0.339723	0.0101294	1.0001	2.64545	0.103847
68810_246172	246172	68810	Nexn	nexilin	Nexn	nexilin (F actin binding protein)	0.00399715	0.233238	0.0717819	0.143564	0.955593	0.104242	-0.136693	-0.0481421	0.144687	0.514617	0.995528	1	8	2	0.00400898	0.037591	7.27464	0.296194	5.00713	1.05271	2.63942	0.104242
21780_83474	83474	21780	Tfam	transcription factor A, mitochondrial	Tfam	transcription factor A, mitochondrial	0.0841244	0.101073	0.031152	0.062304	0.00692459	0.104749	0.0230676	-0.0210406	0.145181	0.223187	0.262481	1	8	2	0	0.00425847	4.00317	0.676248	0	1	2.63171	0.104749
77090_290628	290628	77090	Ocel1	occludin/ELL domain containing 1	Ocel1	occludin/ELL domain containing 1	0.024241	0.0957216	0.0295178	0.0590356	0.411514	0.104927	-0.0336129	-0.019986	0.0820948	0.211429	0.895151	1	8	2	0	0.00376289	4.63432	0.591494	0	1	2.62901	0.104927
213464_304794	304794	213464	Rbbp5	retinoblastoma binding protein 5, histone lysine methyltransferase complex subunit	Rbbp5	RB binding protein 5, histone lysine methyltransferase complex subunit	-0.0050345	0.07595	0.0234284	0.0468568	0.829854	0.10504	-0.0509534	-0.0158877	0.0408844	0.167788	0.981852	1	8	2	0	0.00237866	1.44107	0.963312	0	1	2.6273	0.10504
20732_311331	311331	20732	Spint1	serine protease inhibitor, Kunitz type 1	Spint1	serine peptidase inhibitor, Kunitz type 1	0.0233391	0.210407	0.0649084	0.129817	0.719168	0.10506	-0.103879	-0.0440287	0.150557	0.464844	0.96418	1	8	2	0.0065051	0.0193704	5.22057	0.515851	17.3498	1.20992	2.627	0.10506
12145_29363	29363	12145	Cxcr5	C-X-C motif chemokine receptor 5	Cxcr5	C-X-C motif chemokine receptor 5	0.0711399	-0.160466	0.0495247	0.0990495	0.150874	0.105219	-0.0259268	-0.354599	0.168207	0.0336673	0.715197	1	7	2	0	0.0104326	3.53667	0.617846	0	1	2.62459	0.105219
243910_308496	308496	243910	Nfkbid	nuclear factor of kappa light polypeptide gene enhancer in B cells inhibitor, delta	Nfkbid	NFKB inhibitor delta	0.0677404	-0.143129	0.0442143	0.0884287	0.1255	0.105537	-0.0189181	-0.316446	0.154399	0.030188	0.689924	1	7	2	0	0.0133616	1.39465	0.924898	0	1	2.61981	0.105537
232934_499090	499090	232934	Mypop	Myb-related transcription factor, partner of profilin	Mypop	Myb-related transcription factor, partner of profilin	0.0821166	-0.0975161	0.0301714	0.0603429	0.00649533	0.106087	0.0229817	-0.215786	0.141252	0.0207537	0.252331	1	8	2	0	0.00475512	4.85182	0.562955	0	1	2.61157	0.106087
110012_691093	691093	110012	Tpgs1	tubulin polyglutamylase complex subunit 1	Tpgs1	tubulin polyglutamylase complex subunit 1	0.0813781	0.105126	0.0325479	0.0650957	0.0124103	0.106323	0.0175854	-0.0224595	0.145171	0.232711	0.330352	1	8	2	0	0.00454135	2.93001	0.817579	0	1	2.60803	0.106323
14761_65275	65275	14761	Gpr27	G protein-coupled receptor 27	Gpr27	G protein-coupled receptor 27	0.00977155	-0.105843	0.0327717	0.0655434	0.765573	0.106343	-0.0544598	-0.234306	0.0740029	0.0226199	0.97121	1	8	2	0	0.00690508	4.15063	0.6563	0	1	2.60774	0.106343
192289_170898	170898	192289	Tmlhe	trimethyllysine hydroxylase, epsilon	Tmlhe	trimethyllysine hydroxylase, epsilon	0.0500258	0.145908	0.0452436	0.0904871	0.268856	0.106859	-0.0386499	-0.0314436	0.138702	0.323259	0.822704	1	8	2	0	0.00949084	2.86534	0.825548	0	1	2.60006	0.106859
22185_308335	308335	22185	U2af2	U2 small nuclear ribonucleoprotein auxiliary factor (U2AF) 2	U2af2	U2 small nuclear RNA auxiliary factor 2	0.0240484	0.110511	0.0342709	0.0685419	0.482858	0.106893	-0.0431214	-0.0238283	0.0912182	0.244851	0.918818	1	7	2	0.000167941	0.00453632	5.40906	0.368021	2.12982	1.02176	2.59957	0.106893
268709_361018	361018	268709	Fam107a	family with sequence similarity 107, member A	Fam107a	family with sequence similarity 107, member A	-0.0466619	-0.13484	0.0418439	0.0836878	0.264789	0.107131	-0.128674	-0.298865	0.0353506	0.0291853	0.818161	1	8	2	0.00139577	0.00753648	7.6021	0.268727	8.98012	1.09866	2.59604	0.107131
94185_316256	316256	94185	Tnfrsf21	tumor necrosis factor receptor superfamily, member 21	Tnfrsf21	TNF receptor superfamily member 21	-0.0228187	-0.142567	0.0442856	0.0885712	0.60637	0.107479	-0.109617	-0.316163	0.0639795	0.0310294	0.948031	1	8	2	0.00205431	0.00815091	8.14289	0.227821	12.6921	1.14537	2.59091	0.107479
12815_294279	294279	12815	Col11a2	collagen, type XI, alpha 2	Col11a2	collagen type XI alpha 2 chain	0.0113328	-0.175138	0.0544451	0.10889	0.835111	0.10775	-0.0953777	-0.388559	0.118043	0.0382831	0.983595	1	8	2	0.00752183	0.0136402	8.44352	0.207376	31.7005	1.46414	2.58692	0.10775
108797_308790	308790	108797	Mex3b	mex3 RNA binding family member B	Mex3b	mex-3 RNA binding family member B	-0.038123	-0.150055	0.0466663	0.0933326	0.41397	0.10789	-0.129587	-0.332984	0.0533413	0.0328733	0.895551	1	8	2	0.00107608	0.00974684	7.62502	0.266882	5.99446	1.06377	2.58485	0.10789
18194_309262	309262	18194	Nsdhl	NAD(P) dependent steroid dehydrogenase-like	Nsdhl	NAD(P) dependent steroid dehydrogenase-like	-0.0134936	0.0948123	0.0294897	0.0589793	0.647262	0.107933	-0.0712923	-0.0207851	0.0443051	0.21041	0.952872	1	8	2	0.00067449	0.00390294	6.00272	0.422885	9.40047	1.10376	2.58422	0.107933
52468_100365370	100365370	52468	Ctdsp2	CTD small phosphatase 2	Ctdsp2	CTD small phosphatase 2	0.00620423	0.0861095	0.0268124	0.0536247	0.817008	0.108322	-0.046347	-0.018993	0.0587555	0.191212	0.981852	1	7	2	0	0.0031189	3.13571	0.679072	0	1	2.57853	0.108322
170735_171107	171107	170735	Arr3	arrestin 3, retinal	Arr3	arrestin 3	-0.0323878	0.12088	0.0376636	0.0753273	0.389832	0.108554	-0.106207	-0.0267589	0.0414316	0.268519	0.887748	1	8	2	0	0.00725787	3.65547	0.723183	0	1	2.57515	0.108554
71966_287707	287707	71966	Nkiras2	NFKB inhibitor interacting Ras-like protein 2	Nkiras2	NFKB inhibitor interacting Ras-like 2	0.0784333	0.150333	0.046879	0.0937581	0.0943077	0.108844	-0.0134479	-0.0334298	0.170315	0.334095	0.639608	1	8	2	0.00825213	0.00970484	13.6501	0.0337987	51.327	2.05453	2.57092	0.108844
67717_50682	50682	67717	Lipf	lipase, gastric	Lipf	lipase F, gastric type	0.0704263	-0.121213	0.0378081	0.0756162	0.0625	0.108934	-0.00367617	-0.269418	0.144529	0.026992	0.557869	1	7	2	1.6e-06	0.0136723	5.59272	0.347886	0.00494872	1.00005	2.56962	0.108934
69562_306998	306998	69562	Cdk13	cyclin dependent kinase 13	Cdk13	cyclin-dependent kinase 13	-0.015768	-0.126664	0.0395109	0.0790217	0.689834	0.108957	-0.0932079	-0.281544	0.0616719	0.0282158	0.961213	1	8	2	0	0.00667618	0.472806	0.998154	0	1	2.56929	0.108957
19888_681377	681377	19888	Rp1	retinitis pigmentosa 1 (human)	Rp1	RP1, axonemal microtubule associated	0.0464335	0.120546	0.0376253	0.0752506	0.217165	0.10917	-0.0273108	-0.026942	0.120178	0.268035	0.790179	1	7	2	2.34e-06	0.0144259	5.91263	0.314813	0.00686409	1.00007	2.56619	0.10917
67674_293700	293700	67674	Trmt112	tRNA methyltransferase 11-2	Trmt112	tRNA methyltransferase activator subunit 11-2	0.0432229	0.0827608	0.0258341	0.0516682	0.0943086	0.109206	-0.00741101	-0.018507	0.0938568	0.184029	0.639608	1	8	2	0	0.00305281	1.90408	0.928305	0	1	2.56568	0.109206
26417_50689	50689	26417	Mapk3	mitogen-activated protein kinase 3	Mapk3	mitogen activated protein kinase 3	0.0700922	0.140293	0.043803	0.087606	0.109561	0.109285	-0.0157601	-0.0314112	0.155945	0.311998	0.672492	1	8	2	0.00403414	0.00835273	6.58272	0.361165	26.6638	1.36358	2.56452	0.109285
66495_301427	301427	66495	Ndufb3	NADH:ubiquinone oxidoreductase subunit B3	Ndufb3	NADH:ubiquinone oxidoreductase subunit B3	-0.0192594	0.0758978	0.0237027	0.0474054	0.416482	0.109369	-0.0657158	-0.017015	0.027197	0.168811	0.896258	1	8	2	4.97e-08	0.00260726	5.3718	0.497085	0.00100087	1.00001	2.56332	0.109369
21898_29260	29260	21898	Tlr4	toll-like receptor 4	Tlr4	toll-like receptor 4	0.0474564	-0.160028	0.0500514	0.100103	0.343051	0.109901	-0.0506425	-0.356226	0.145555	0.0361696	0.863815	1	8	2	5.57e-07	0.0109758	2.84354	0.828212	0.00234285	1.00002	2.55565	0.109901
16596_304666	304666	16596	Klf1	Kruppel-like transcription factor 1 (erythroid)	Klf1	KLF transcription factor 1	0.0341854	0.222646	0.0696604	0.139321	0.623607	0.110026	-0.102346	-0.0504184	0.170717	0.495709	0.948958	1	7	2	4.1e-06	0.0251583	5.10753	0.402898	0.00856433	1.00009	2.55385	0.110026
114741_305851	305851	114741	Supt16	SPT16, facilitates chromatin remodeling subunit	Supt16h	SPT16 homolog, facilitates chromatin remodeling subunit	0.0211975	0.110257	0.0344989	0.0689979	0.538925	0.110048	-0.0464192	-0.0249763	0.0888142	0.24549	0.93085	1	8	2	0.00165697	0.00490034	5.87217	0.437661	17.9132	1.21822	2.55353	0.110048
17859_25701	25701	17859	Mxi1	MAX interactor 1, dimerization protein	Mxi1	MAX interactor 1, dimerization protein	0.0403248	0.0886198	0.0277317	0.0554633	0.145916	0.110085	-0.0140282	-0.0200863	0.0946778	0.197326	0.709026	1	8	2	0	0.0033878	1.34786	0.968953	0	1	2.553	0.110085
230648_298425	298425	230648	Efcab14	EF-hand calcium binding domain 14	Efcab14	EF-hand calcium binding domain 14	0.0421855	-0.148163	0.0464317	0.0928633	0.363588	0.110602	-0.0488189	-0.330171	0.13319	0.0338461	0.873518	1	8	2	0.00647467	0.00946932	9.62696	0.141266	40.1661	1.67129	2.54559	0.110602
16803_29469	29469	16803	Lbp	lipopolysaccharide binding protein	Lbp	lipopolysaccharide binding protein	-0.0784051	-0.17147	0.05374	0.10748	0.144573	0.110631	-0.183734	-0.382127	0.0269233	0.0391874	0.709001	1	8	2	2.49e-06	0.0296765	7.98384	0.23929	0.00372484	1.00004	2.54518	0.110631
15257_365895	365895	15257	Hipk1	homeodomain interacting protein kinase 1	Hipk1	homeodomain interacting protein kinase 1	0.0102506	-0.0850782	0.026665	0.05333	0.700666	0.110642	-0.0420119	-0.189603	0.0625131	0.0194468	0.96131	1	8	2	0	0.00275475	4.47961	0.612061	0	1	2.54503	0.110642
71999_300724	300724	71999	Fbxo22	F-box protein 22	Fbxo22	F-box protein 22	-0.0587004	-0.11706	0.0367064	0.0734128	0.109779	0.110813	-0.130644	-0.260947	0.0132428	0.0268259	0.672492	1	8	2	0	0.00551025	1.58652	0.953542	0	1	2.5426	0.110813
74762_309659	309659	74762	Mdga1	MAM domain containing glycosylphosphatidylinositol anchor 1	Mdga1	MAM domain containing glycosylphosphatidylinositol anchor 1	0.0842567	-0.319413	0.100368	0.200736	0.401201	0.111562	-0.112461	-0.712848	0.280974	0.074022	0.890649	1	8	2	0.0450572	0.0438596	16.2287	0.0125775	67.5824	3.08474	2.53195	0.111562
66268_100365921	100365921	66268	Pigyl	phosphatidylinositol glycan anchor biosynthesis, class Y-like	Pigy	phosphatidylinositol glycan anchor biosynthesis, class Y	-0.0485304	0.0980313	0.0308333	0.0616665	0.115497	0.111903	-0.108962	-0.0228329	0.0119017	0.218895	0.679573	1	8	2	0	0.00437078	2.25401	0.894919	0	1	2.52715	0.111903
16564_300158	300158	16564	Kif21a	kinesin family member 21A	Kif21a	kinesin family member 21A	-0.0635519	-0.083486	0.0262659	0.0525317	0.0155391	0.112004	-0.115032	-0.186446	-0.0120718	0.0194742	0.360163	1	8	2	0	0.00312754	5.20142	0.518252	0	1	2.52572	0.112004
66282_290686	290686	66282	Tma16	translation machinery associated 16	Tma16	translation machinery associated 16 homolog	-0.00827999	0.110849	0.0348777	0.0697555	0.812346	0.112035	-0.0766391	-0.025869	0.0600791	0.247567	0.981743	1	8	2	0	0.00710235	3.69599	0.717737	0	1	2.52527	0.112035
74490_691041	691041	74490	Mamstr	MEF2 activating motif and SAP domain containing transcriptional regulator	Mamstr	MEF2 activating motif and SAP domain containing transcriptional regulator	0.0707189	0.124423	0.0391993	0.0783985	0.0712175	0.112498	-0.00611023	-0.0292349	0.147548	0.278082	0.589712	1	7	2	0.000565098	0.00779575	3.3553	0.645386	4.13874	1.04317	2.51877	0.112498
245828_287427	287427	245828	Trappc1	trafficking protein particle complex 1	Trappc1	trafficking protein particle complex subunit 1	-0.0218121	0.0606226	0.0191123	0.0382247	0.253763	0.11275	-0.0592716	-0.0142964	0.0156474	0.135542	0.813543	1	8	2	0	0.0016796	5.65539	0.462879	0	1	2.51525	0.11275
381668_304572	304572	381668	Fbrsl1	fibrosin-like 1	Fbrsl1	fibrosin-like 1	0.0137366	-0.111368	0.035121	0.070242	0.695707	0.112856	-0.0550993	-0.249039	0.0825726	0.0263043	0.96131	1	7	2	0	0.00477634	1.62946	0.897664	0	1	2.51376	0.112856
23938_29568	29568	23938	Map2k5	mitogen-activated protein kinase kinase 5	Map2k5	mitogen activated protein kinase kinase 5	0.0363195	0.0900759	0.0284174	0.0568348	0.201224	0.112995	-0.0193776	-0.0213182	0.0920166	0.20147	0.775888	1	8	2	0	0.00368521	3.43489	0.752611	0	1	2.51182	0.112995
74334_361396	361396	74334	Ranbp10	RAN binding protein 10	Ranbp10	RAN binding protein 10	-0.0122166	-0.0790714	0.0249485	0.0498971	0.624367	0.113037	-0.0611148	-0.176868	0.0366817	0.0187251	0.948958	1	8	2	0	0.00281611	3.88313	0.692489	0	1	2.51124	0.113037
20238_25049	25049	20238	Atxn1	ataxin 1	Atxn1	ataxin 1	-0.0657473	-0.142634	0.0450205	0.090041	0.144184	0.11317	-0.153986	-0.319111	0.0224912	0.0338429	0.708734	1	8	2	5.79e-07	0.00799862	5.75565	0.451112	0.00302617	1.00003	2.50938	0.11317
20528_25139	25139	20528	Slc2a4	solute carrier family 2 (facilitated glucose transporter), member 4	Slc2a4	solute carrier family 2 member 4	-0.00873358	0.143221	0.0452118	0.0904237	0.846826	0.113219	-0.0973472	-0.034006	0.07988	0.320448	0.985141	1	8	2	0	0.0118123	2.8208	0.830979	0	1	2.50871	0.113219
192113_171028	171028	192113	Atp12a	ATPase, H+/K+ transporting, nongastric, alpha polypeptide	Atp12a	ATPase H+/K+ transporting non-gastric alpha2 subunit	-0.126645	-0.148513	0.0469113	0.0938226	0.00694077	0.113441	-0.21859	-0.332402	-0.0347007	0.0353759	0.262481	1	7	2	3.03e-07	0.0136846	7.59991	0.179708	0.000963468	1.00001	2.50561	0.113441
76568_300675	300675	76568	Ift46	intraflagellar transport 46	Ift46	intraflagellar transport 46	0.0204932	0.0994041	0.0314006	0.0628012	0.51399	0.113458	-0.0410508	-0.0236839	0.0820372	0.222492	0.925145	1	8	2	3.16e-06	0.0043881	5.10099	0.530927	0.0378919	1.00038	2.50538	0.113458
29858_300089	300089	29858	Pmm1	phosphomannomutase 1	Pmm1	phosphomannomutase 1	-0.00439218	0.075566	0.0238735	0.0477471	0.854032	0.113506	-0.0511835	-0.0180166	0.0423991	0.169149	0.986344	1	8	2	3.6e-06	0.00238479	3.69079	0.718436	0.0779455	1.00078	2.50472	0.113506
66510_297337	297337	66510	Rnf181	ring finger protein 181	Rnf181	ring finger protein 181	0.033286	0.0916675	0.028967	0.057934	0.250515	0.113587	-0.0234883	-0.0218811	0.0900603	0.205216	0.813454	1	8	2	0.000363981	0.00385496	5.19633	0.518891	4.82215	1.05066	2.50359	0.113587
117591_501925	501925	117591	Slc2a9	solute carrier family 2 (facilitated glucose transporter), member 9	Slc2a9	solute carrier family 2 member 9	0.00894568	-0.140122	0.044299	0.088598	0.839965	0.113752	-0.0778787	-0.313771	0.0957701	0.0335264	0.983838	1	8	2	0	0.0401933	1.74505	0.94159	0	1	2.50131	0.113752
98752_304965	304965	98752	Fcrla	Fc receptor-like A	Fcrla	Fc receptor-like A	0.0643191	-0.14537	0.0459828	0.0919655	0.161884	0.113946	-0.0258055	-0.325619	0.154444	0.0348789	0.727523	1	7	2	0	0.0153958	2.51946	0.773561	0	1	2.49862	0.113946
54364_685332	685332	54364	Rpp30	ribonuclease P/MRP 30 subunit	Rpp30	ribonuclease P/MRP subunit p30	-0.00825869	0.106099	0.0335729	0.0671457	0.805688	0.114077	-0.0740603	-0.0255043	0.0575429	0.237702	0.980031	1	8	2	0.000186389	0.00556065	3.86971	0.694303	1.49822	1.01521	2.49681	0.114077
19213_117034	117034	19213	Ptf1a	pancreas specific transcription factor, 1a	Ptf1a	pancreas associated transcription factor 1a	0.0904262	0.228042	0.0721705	0.144341	0.210223	0.114134	-0.0510254	-0.0548612	0.231878	0.510945	0.781697	1	7	2	0.0144201	0.0227154	7.14527	0.210059	41.8958	1.72104	2.49603	0.114134
384281_360821	360821	384281	Gatc	glutamyl-tRNA amidotransferase subunit C	Gatc	glutamyl-tRNA amidotransferase subunit C	-0.0154567	0.0993365	0.0314401	0.0628801	0.622984	0.114158	-0.0770781	-0.0239062	0.0461646	0.222579	0.948712	1	8	2	0.00318495	0.004456	9.45143	0.149736	42.0928	1.7269	2.49569	0.114158
72023_362017	362017	72023	Cyb561d1	cytochrome b-561 domain containing 1	Cyb561d1	cytochrome b561 family, member D1	0.0130364	0.11309	0.0357998	0.0715996	0.715748	0.114226	-0.0571299	-0.0272426	0.0832027	0.253423	0.963328	1	8	2	0.0012064	0.00515329	5.59488	0.470064	12.0778	1.13737	2.49475	0.114226
67620_290753	290753	67620	Lrp2bp	Lrp2 binding protein	Lrp2bp	Lrp2 binding protein	-0.00863987	-0.116388	0.0368542	0.0737084	0.814648	0.114329	-0.0808728	-0.260853	0.063593	0.0280781	0.981743	1	7	2	0	0.00711237	1.63036	0.897553	0	1	2.49333	0.114329
239796_498100	498100	239796	Mb21d2	Mab-21 domain containing 2	Mb21d2	Mab-21 domain containing 2	0.0323057	-0.0976158	0.0309157	0.0618315	0.296042	0.114396	-0.0282881	-0.218803	0.0928994	0.0235717	0.837962	1	8	2	0.000615108	0.00437184	6.84882	0.335055	7.73044	1.08378	2.49242	0.114396
105847_315218	315218	105847	Lmf2	lipase maturation factor 2	Lmf2	lipase maturation factor 2	0.0747018	0.127229	0.040309	0.080618	0.0638496	0.114527	-0.00430241	-0.0307797	0.153706	0.285237	0.56285	1	8	2	0.00531929	0.00726951	11.0546	0.0867029	43.576	1.7723	2.49061	0.114527
216136_362843	362843	216136	Ilvbl	ilvB (bacterial acetolactate synthase)-like	Ilvbl	ilvB acetolactate synthase like	0.0646182	0.125966	0.039915	0.0798299	0.10547	0.114581	-0.0136137	-0.0304976	0.14285	0.28243	0.664764	1	8	2	0.00171404	0.00721084	5.28823	0.507411	12.9414	1.14865	2.48987	0.114581
231214_498386	498386	231214	Cc2d2a	coiled-coil and C2 domain containing 2A	Cc2d2a	coiled-coil and C2 domain containing 2A	-0.0159755	0.101314	0.0321061	0.0642122	0.618777	0.114612	-0.0789023	-0.0245397	0.0469513	0.227167	0.94808	1	7	2	0	0.00450971	3.15486	0.676125	0	1	2.48945	0.114612
67606_499856	499856	67606	Fibin	fin bud initiation factor homolog (zebrafish)	Fibin	fin bud initiation factor homolog	-0.0559814	0.16049	0.0508961	0.101792	0.271369	0.114879	-0.155736	-0.0390196	0.0437732	0.359999	0.824106	1	8	2	0	0.012098	1.22682	0.975539	0	1	2.48579	0.114879
71707_313706	313706	71707	Ubiad1	UbiA prenyltransferase domain containing 1	Ubiad1	UbiA prenyltransferase domain containing 1	0.00563296	0.136754	0.0433798	0.0867597	0.896684	0.114972	-0.07939	-0.0332923	0.0906559	0.306799	0.991528	1	8	2	0	0.00802983	2.75663	0.838714	0	1	2.48451	0.114972
27965_300791	300791	27965	Spg21	SPG21, maspardin	Spg21	SPG21 abhydrolase domain containing, maspardin	0.0303399	0.0978917	0.0310559	0.0621117	0.328597	0.115012	-0.0305285	-0.023845	0.0912082	0.219628	0.857948	1	8	2	0.001357	0.00461758	5.19084	0.51958	16.151	1.19262	2.48396	0.115012
64705_65135	65135	64705	Dpys	dihydropyrimidinase	Dpys	dihydropyrimidinase	-0.030416	-0.157612	0.0500213	0.100043	0.543147	0.115153	-0.128456	-0.353692	0.067624	0.038468	0.933313	1	7	2	0	0.0134629	3.61477	0.606098	0	1	2.48204	0.115153
63993_85426	85426	63993	Slc5a7	solute carrier family 5 (choline transporter), member 7	Slc5a7	solute carrier family 5 member 7	0.0142547	0.199113	0.0631998	0.1264	0.821552	0.115195	-0.109615	-0.0486257	0.138124	0.446852	0.981852	1	8	2	2.75e-08	0.020399	6.49338	0.370245	6.41e-05	1	2.48146	0.115195
19330_307039	307039	19330	Rab18	RAB18, member RAS oncogene family	Rab18	RAB18, member RAS oncogene family	-0.0186535	0.0850243	0.0270223	0.0540445	0.490004	0.115666	-0.0716162	-0.0209011	0.0343091	0.19095	0.918818	1	8	2	0.00111095	0.00327712	7.03506	0.317617	18.8706	1.2326	2.47504	0.115666
433619_432393	432393	433619	Kprp	keratinocyte expressed, proline-rich	Kprp	keratinocyte proline-rich protein	-0.0414275	-0.179503	0.0570631	0.114126	0.467842	0.115754	-0.153269	-0.403186	0.0704141	0.0441802	0.916551	1	7	2	6.89e-06	0.0152078	4.9018	0.427982	0.0229137	1.00023	2.47385	0.115754
14708_58979	58979	14708	Gng7	guanine nucleotide binding protein (G protein), gamma 7	Gng7	G protein subunit gamma 7	0.0608623	-0.118795	0.0377809	0.0755617	0.107195	0.115913	-0.0131868	-0.266894	0.134911	0.029303	0.669705	1	8	2	4.53e-08	0.00524257	9.74036	0.136021	0.000359163	1	2.4717	0.115913
23959_58813	58813	23959	Nt5e	5' nucleotidase, ecto	Nt5e	5' nucleotidase, ecto	0.00309069	0.285322	0.0907706	0.181541	0.972838	0.116028	-0.174816	-0.0704924	0.180998	0.641136	0.997332	1	8	2	0.0325856	0.034081	14.1168	0.028358	57.1115	2.33163	2.47013	0.116028
52717_100360936	100360936	52717	Anapc16	anaphase promoting complex subunit 16	Anapc16	anaphase promoting complex subunit 16	0.017577	0.152758	0.0486071	0.0972141	0.71764	0.116101	-0.0776911	-0.0377787	0.112845	0.343294	0.964101	1	7	2	0.00764496	0.0100787	9.49907	0.0907386	49.1118	1.96509	2.46914	0.116101
16416_29302	29302	16416	Itgb3	integrin beta 3	Itgb3	integrin subunit beta 3	0.0658068	0.136322	0.0433885	0.0867769	0.129346	0.116196	-0.0192331	-0.0337579	0.150847	0.306401	0.695242	1	7	2	0	0.00910617	1.28883	0.936077	0	1	2.46787	0.116196
70974_685076	685076	70974	Pgm2l1	phosphoglucomutase 2-like 1	Pgm2l1	phosphoglucomutase 2-like 1	-0.0603379	-0.133158	0.0423959	0.0847918	0.154678	0.116319	-0.143432	-0.299347	0.0227566	0.0330308	0.721026	1	8	2	0.000509639	0.00780166	5.20997	0.517178	3.71726	1.03861	2.46619	0.116319
22255_29375	29375	22255	Uncx	UNC homeobox	Uncx	UNC homeobox	0.04922	-0.134748	0.0429216	0.0858431	0.251488	0.116485	-0.0349047	-0.302997	0.133345	0.0335014	0.813454	1	7	2	0	0.0152901	1.73017	0.885077	0	1	2.46396	0.116485
66246_290028	290028	66246	Osgep	O-sialoglycoprotein endopeptidase	Osgep	O-sialoglycoprotein endopeptidase	-0.000298393	0.124083	0.0395393	0.0790785	0.993979	0.116621	-0.0777939	-0.0309076	0.0771971	0.279075	0.999797	1	8	2	0.00248401	0.00667323	6.90685	0.329548	21.0184	1.26612	2.46213	0.116621
77056_500573	500573	77056	Tmco4	transmembrane and coiled-coil domains 4	Tmco4	transmembrane and coiled-coil domains 4	-0.0688988	0.149303	0.0475902	0.0951804	0.147687	0.116735	-0.162174	-0.0372476	0.0243763	0.335853	0.710514	1	8	2	2.54e-06	0.01287	16.01	0.0137007	0.00824988	1.00008	2.46059	0.116735
328801_299647	299647	328801	Zfp414	zinc finger protein 414	Zfp414	zinc finger protein 414	0.0502955	0.0975288	0.0310913	0.0621826	0.105734	0.116781	-0.0106423	-0.0243468	0.111233	0.219404	0.665184	1	8	2	1.44e-07	0.00462832	5.33326	0.501833	0.00162126	1.00002	2.45996	0.116781
18506_83630	83630	18506	Pax4	paired box 4	Pax4	paired box 4	-0.00489484	0.169207	0.0539829	0.107966	0.927752	0.117062	-0.110699	-0.0424024	0.10091	0.380815	0.991766	1	7	2	0	0.0151352	1.91173	0.861219	0	1	2.45619	0.117062
212307_679221	679221	212307	Mapre2	microtubule-associated protein, RP/EB family, member 2	Mapre2	microtubule-associated protein, RP/EB family, member 2	0.0716306	-0.109578	0.0349786	0.0699571	0.0405754	0.117264	0.00307388	-0.246691	0.140187	0.0275354	0.504314	1	8	2	0.00359723	0.00515164	9.32274	0.156224	41.3222	1.70422	2.45348	0.117264
226143_83790	83790	226143	Cyp2c23	cytochrome P450, family 2, subfamily c, polypeptide 23	Cyp2c23	cytochrome P450, family 2, subfamily c, polypeptide 23	-0.0357753	0.148062	0.0473081	0.0946163	0.449518	0.117614	-0.128498	-0.0373827	0.0569469	0.333506	0.910472	1	8	2	0.00317432	0.00945882	5.4001	0.493613	15.0338	1.17694	2.4488	0.117614
58250_314694	314694	58250	Chst11	carbohydrate sulfotransferase 11	Chst11	carbohydrate sulfotransferase 11	0.111995	-0.153385	0.0490188	0.0980376	0.0223278	0.117688	0.0159204	-0.345535	0.20807	0.0387651	0.407066	1	7	2	0.00649237	0.0102259	9.86882	0.0790387	40.6017	1.68355	2.44783	0.117688
50753_306436	306436	50753	Fbxo8	F-box protein 8	Fbxo8	F-box protein 8	-0.0322704	0.0740666	0.0237049	0.0474098	0.173406	0.118226	-0.0787311	-0.0188548	0.0141903	0.166988	0.741077	1	8	2	0	0.00252178	1.09137	0.98191	0	1	2.44067	0.118226
224419_304131	304131	224419	Map3k7cl	Map3k7 C-terminal like	Map3k7cl	MAP3K7 C-terminal like	-0.0367666	0.139913	0.0447952	0.0895904	0.411777	0.118359	-0.124564	-0.0356807	0.0510304	0.315507	0.895151	1	8	2	0	0.00881399	5.14558	0.525282	0	1	2.4389	0.118359
243961_78957	78957	243961	Shank1	SH3 and multiple ankyrin repeat domains 1	Shank1	SH3 and multiple ankyrin repeat domains 1	-0.0478688	-0.115255	0.0369097	0.0738195	0.19466	0.11845	-0.120211	-0.259939	0.0244729	0.0294282	0.767522	1	8	2	0	0.0058187	5.07178	0.53464	0	1	2.4377	0.11845
20466_363067	363067	20466	Sin3a	transcriptional regulator, SIN3A (yeast)	Sin3a	SIN3 transcription regulator family member A	0.0285272	0.140896	0.0451234	0.0902467	0.527254	0.11847	-0.059913	-0.0359846	0.116967	0.317776	0.928437	1	8	2	0.00339938	0.00846719	6.9732	0.323333	21.9683	1.28153	2.43743	0.11847
68566_192349	192349	68566	Caly	calcyon neuron-specific vesicular protein	Caly	calcyon neuron-specific vesicular protein	0.02451	0.10493	0.033613	0.0672259	0.46589	0.118557	-0.0413702	-0.0268303	0.0903902	0.236691	0.915924	1	8	2	0.0023872	0.00491047	6.91741	0.328553	27.3906	1.37723	2.43628	0.118557
13629_29565	29565	13629	Eef2	eukaryotic translation elongation factor 2	Eef2	eukaryotic translation elongation factor 2	0.0403436	0.0982896	0.0315621	0.0631241	0.201168	0.11945	-0.0215169	-0.0254314	0.102204	0.222011	0.775888	1	8	2	0.000595878	0.00422123	7.93845	0.242647	6.99564	1.07522	2.42451	0.11945
56700_295231	295231	56700	Glmp	glycosylated lysosomal membrane protein	Glmp	glycosylated lysosomal membrane protein	-0.0218105	0.0996795	0.0320122	0.0640243	0.49567	0.119494	-0.0845531	-0.0258059	0.0409322	0.225165	0.919455	1	8	2	0.00445475	0.00456529	16.2505	0.0124707	60.2458	2.51546	2.42394	0.119494
67216_313997	313997	67216	Mboat2	membrane bound O-acyltransferase domain containing 2	Mboat2	membrane bound O-acyltransferase domain containing 2	-0.050808	0.101123	0.0325108	0.0650216	0.118099	0.119892	-0.114528	-0.0263167	0.012912	0.228563	0.683685	1	8	2	0	0.00456244	2.35155	0.884698	0	1	2.41873	0.119892
333182_654441	654441	333182	Cox6b2	cytochrome c oxidase subunit 6B2	Cox6b2	cytochrome c oxidase subunit 6B2	0.0803786	0.183266	0.0589635	0.117927	0.172822	0.12017	-0.0351878	-0.0478671	0.195945	0.414398	0.741013	1	8	2	0	0.0187747	1.24824	0.974435	0	1	2.4151	0.12017
13852_25130	25130	13852	Stx2	syntaxin 2	Stx2	syntaxin 2	0.0952482	0.141877	0.0456527	0.0913055	0.0369458	0.120215	0.00577045	-0.0370783	0.184726	0.320833	0.488412	1	8	2	4.86e-07	0.00897713	6.50473	0.369082	0.00260655	1.00003	2.41452	0.120215
52477_305035	305035	52477	Angel2	angel homolog 2	Angel2	angel homolog 2	-0.0342937	0.101398	0.0326564	0.0653129	0.293656	0.120545	-0.0982992	-0.0266132	0.0297118	0.229409	0.836365	1	8	2	0.000558486	0.00461702	4.92084	0.554005	6.1465	1.06549	2.41023	0.120545
64295_362301	362301	64295	Tmub1	transmembrane and ubiquitin-like domain containing 1	Tmub1	transmembrane and ubiquitin-like domain containing 1	-0.000379303	0.0972614	0.0313295	0.062659	0.99034	0.120606	-0.061784	-0.025548	0.0610254	0.220071	0.999733	1	8	2	0	0.00417805	3.89747	0.690549	0	1	2.40943	0.120606
69113_362169	362169	69113	Alkbh3	alkB homolog 3, alpha-ketoglutarate-dependent dioxygenase	Alkbh3	alkB homolog 3, alpha-ketoglutarate-dependent dioxygenase	0.0763266	0.0929869	0.0299993	0.0599986	0.0109504	0.121185	0.017529	-0.0246083	0.135124	0.210582	0.314728	1	8	2	0.00193845	0.0041463	6.75244	0.344349	26.0054	1.35145	2.40193	0.121185
269113_53372	53372	269113	Nup54	nucleoporin 54	Nup54	nucleoporin 54	0.0373194	0.0962883	0.0310837	0.0621673	0.229901	0.121416	-0.0236034	-0.0255575	0.0982423	0.218134	0.799175	1	8	2	0.000357966	0.00447198	5.05276	0.537064	4.0991	1.04274	2.39896	0.121416
27081_293849	293849	27081	Zfp275	zinc finger protein 275	Zfp275	zinc finger protein 275	0.00181958	0.0942197	0.0304289	0.0608578	0.952317	0.121576	-0.05782	-0.0250594	0.0614591	0.213499	0.995179	1	8	2	0.00204064	0.00419658	7.20785	0.302053	27.533	1.37994	2.3969	0.121576
57258_290280	290280	57258	Xpo4	exportin 4	Xpo4	exportin 4	0.00418261	0.164558	0.0531478	0.106296	0.937273	0.121595	-0.0999851	-0.0437777	0.10835	0.372893	0.991766	1	8	2	0.0052807	0.0121243	5.80852	0.444978	23.3206	1.30413	2.39666	0.121595
52808_302612	302612	52808	Tspyl2	TSPY-like 2	Tspyl2	TSPY-like 2	0.0146384	0.0893219	0.0288574	0.0577149	0.611968	0.121708	-0.0419211	-0.0237971	0.0711979	0.202441	0.948031	1	8	2	0	0.00390491	2.23804	0.896557	0	1	2.3952	0.121708
12576_83571	83571	12576	Cdkn1b	cyclin dependent kinase inhibitor 1B	Cdkn1b	cyclin-dependent kinase inhibitor 1B	0.0124529	0.135385	0.0437644	0.0875288	0.775993	0.121924	-0.0733237	-0.0361682	0.0982295	0.306938	0.971779	1	8	2	0	0.00839879	2.91624	0.819284	0	1	2.39243	0.121924
20520_29726	29726	20520	Slc22a5	solute carrier family 22 (organic cation transporter), member 5	Slc22a5	solute carrier family 22 member 5	0.131855	0.105802	0.0342099	0.0684198	0.00011607	0.122016	0.0648044	-0.0282981	0.198905	0.239903	0.0417	1	8	2	0	0.00518005	1.84417	0.933458	0	1	2.39126	0.122016
11544_25371	25371	11544	Adprh	ADP-ribosylarginine hydrolase	Adprh	ADP-ribosylarginine hydrolase	0.0129782	0.0829129	0.0268188	0.0536376	0.628442	0.122154	-0.0395857	-0.0222149	0.0655421	0.188041	0.948958	1	8	2	0	0.00290254	0.267513	0.999639	0	1	2.38949	0.122154
54156_317470	317470	54156	Egfl6	EGF-like-domain, multiple 6	Egfl6	EGF-like-domain, multiple 6	-0.0593588	0.1808	0.0584983	0.116997	0.310244	0.122263	-0.174013	-0.0485091	0.0552957	0.410109	0.847414	1	8	2	0	0.0150872	3.25606	0.77609	0	1	2.38809	0.122263
54123_293624	293624	54123	Irf7	interferon regulatory factor 7	Irf7	interferon regulatory factor 7	-0.127785	0.242748	0.0785474	0.157095	0.103768	0.12229	-0.281735	-0.0651519	0.0261648	0.550649	0.660579	1	8	2	0.0218962	0.0282242	10.5335	0.10391	46.1091	1.8556	2.38775	0.12229
67287_300759	300759	67287	Parp6	poly (ADP-ribose) polymerase family, member 6	Parp6	poly (ADP-ribose) polymerase family, member 6	0.0400449	-0.119507	0.0386914	0.0773827	0.300677	0.1225	-0.0357888	-0.271175	0.115879	0.0321602	0.841827	1	8	2	0.00308411	0.00594606	7.89336	0.24602	28.0974	1.39077	2.38506	0.1225
193116_303057	303057	193116	Slu7	SLU7 splicing factor homolog (S. cerevisiae)	Slu7	SLU7 homolog, splicing factor	-0.0544748	0.11291	0.0365622	0.0731244	0.136245	0.12257	-0.126135	-0.0304115	0.0171858	0.256231	0.701338	1	8	2	0.000256831	0.00539234	5.16551	0.522767	2.3723	1.0243	2.38417	0.12257
11846_29221	29221	11846	Arg1	arginase, liver	Arg1	arginase 1	0.0691444	0.205531	0.0665657	0.133131	0.298926	0.122632	-0.061322	-0.0554018	0.199611	0.466464	0.840937	1	7	2	0.0111273	0.0212837	9.32476	0.0967908	33.0013	1.49257	2.38338	0.122632
107869_24962	24962	107869	Cth	cystathionine gamma lyase	Cth	cystathionine gamma-lyase	-0.103856	0.169323	0.054862	0.109724	0.0583519	0.12279	-0.211384	-0.0457325	0.00367132	0.384378	0.551506	1	8	2	0	0.0131634	0.9783	0.986422	0	1	2.38137	0.12279
67747_300122	300122	67747	Ribc2	RIB43A domain with coiled-coils 2	Ribc2	RIB43A domain with coiled-coils 2	-0.0285984	0.113979	0.0369359	0.0738718	0.43877	0.122846	-0.100991	-0.0308066	0.0437946	0.258765	0.906133	1	7	2	0	0.0290598	2.97262	0.704207	0	1	2.38065	0.122846
69480_500689	500689	69480	Ttc9	tetratricopeptide repeat domain 9	Ttc9	tetratricopeptide repeat domain 9	-0.0232992	-0.0955954	0.0309896	0.0619792	0.452148	0.122982	-0.0840377	-0.217072	0.0374393	0.0258816	0.9113	1	8	2	0	0.00452234	0.633764	0.995811	0	1	2.37893	0.122982
70615_299639	299639	70615	Ankrd24	ankyrin repeat domain 24	Ankrd24	ankyrin repeat domain 24	-0.0307426	0.109653	0.0355552	0.0711104	0.387235	0.123072	-0.100429	-0.029721	0.0389444	0.249027	0.88628	1	8	2	4.62e-06	0.00548091	4.92677	0.553239	0.0403899	1.0004	2.37779	0.123072
53357_360426	360426	53357	Pla2g6	phospholipase A2, group VI	Pla2g6	phospholipase A2 group VI	0.0100819	0.115809	0.0375842	0.0751684	0.788509	0.123398	-0.0635818	-0.031518	0.0837455	0.263137	0.974222	1	8	2	0	0.00697189	3.4289	0.753403	0	1	2.37365	0.123398
22428_290798	290798	22428	Dctn6	dynactin 6	Dctn6	dynactin subunit 6	0.0294094	0.117072	0.0380199	0.0760397	0.439211	0.123655	-0.0451082	-0.0319635	0.103927	0.266107	0.906133	1	8	2	0	0.00667672	3.49995	0.743976	0	1	2.3704	0.123655
20448_407764	407764	20448	St6galnac4	ST6 (alpha-N-acetyl-neuraminyl-2,3-beta-galactosyl-1,3)-N-acetylgalactosaminide alpha-2,6-sialyltransferase 4	St6galnac4	ST6 N-acetylgalactosaminide alpha-2,6-sialyltransferase 4	0.029631	-0.131662	0.0427605	0.085521	0.488339	0.123674	-0.054178	-0.29928	0.11344	0.0359556	0.918818	1	7	2	0.000955557	0.0092408	4.30828	0.505937	6.12512	1.06525	2.37016	0.123674
54613_304023	304023	54613	St3gal6	ST3 beta-galactoside alpha-2,3-sialyltransferase 6	St3gal6	ST3 beta-galactoside alpha-2,3-sialyltransferase 6	0.0157769	-0.104674	0.0340007	0.0680014	0.642635	0.123732	-0.0508632	-0.237955	0.0824171	0.0286059	0.951143	1	8	2	6.15e-07	0.00517894	3.26097	0.775451	0.005678	1.00006	2.36944	0.123732
52377_494125	494125	52377	Rcn3	reticulocalbin 3, EF-hand calcium binding domain	Rcn3	reticulocalbin 3	0.0694768	0.0867014	0.0281627	0.0563254	0.0136257	0.123732	0.014279	-0.0236943	0.124675	0.197097	0.345308	1	8	2	0	0.00368751	2.49161	0.869405	0	1	2.36943	0.123732
18976_24664	24664	18976	Pomc	pro-opiomelanocortin-alpha	Pomc	proopiomelanocortin	0.000174079	-0.132212	0.0430008	0.0860015	0.99677	0.124215	-0.0841058	-0.300772	0.084454	0.0363482	1	1	7	2	3.94e-07	0.0108695	5.35245	0.374397	0.00179865	1.00002	2.36335	0.124215
56746_207113	207113	56746	Tex101	testis expressed gene 101	Tex101	testis expressed 101	0.0437638	-0.146379	0.0476397	0.0952795	0.358284	0.124461	-0.0496084	-0.333124	0.137136	0.040365	0.869721	1	7	2	0	0.0104787	2.34548	0.799564	0	1	2.36026	0.124461
66419_293666	293666	66419	Mrpl11	mitochondrial ribosomal protein L11	mrpl11	mitochondrial ribosomal protein L11	-0.0176449	0.0856984	0.0279136	0.0558273	0.527304	0.124768	-0.0723546	-0.023721	0.0370648	0.195118	0.928437	1	8	2	0	0.00344993	2.43544	0.875622	0	1	2.35642	0.124768
232227_686590	686590	232227	Iqsec1	IQ motif and Sec7 domain 1	Iqsec1	IQ motif and Sec7 domain ArfGEF 1	-0.00849183	-0.0973717	0.0317179	0.0634358	0.788907	0.124792	-0.0706577	-0.221703	0.0536741	0.0269601	0.974222	1	7	2	0	0.00523507	1.38633	0.925803	0	1	2.35612	0.124792
14600_25235	25235	14600	Ghr	growth hormone receptor	Ghr	growth hormone receptor	-0.129483	0.171598	0.0560014	0.112003	0.02077	0.1255	-0.239244	-0.0479232	-0.0197223	0.39112	0.397241	1	8	2	0.00853097	0.0142124	9.18503	0.163436	34.7025	1.53145	2.3473	0.1255
15213_155437	155437	15213	Hey1	hairy/enhancer-of-split related with YRPW motif 1	Hey1	hes-related family bHLH transcription factor with YRPW motif 1	0.0270285	0.0995617	0.0325048	0.0650095	0.405678	0.125647	-0.0366797	-0.0278546	0.0907366	0.226978	0.892597	1	7	2	0	0.0042586	4.40701	0.492421	0	1	2.34548	0.125647
106648_286904	286904	106648	Cyp4f15	cytochrome P450, family 4, subfamily f, polypeptide 15	Cyp4f4	cytochrome P450, family 4, subfamily f, polypeptide 4	-0.126728	0.133468	0.0435764	0.0871529	0.00363534	0.125665	-0.212137	-0.0373486	-0.04132	0.304284	0.195544	1	8	2	0	0.00898669	3.93225	0.685844	0	1	2.34526	0.125665
54375_58961	58961	54375	Azin1	antizyme inhibitor 1	Azin1	antizyme inhibitor 1	0.067776	-0.0680111	0.022211	0.0444221	0.00227734	0.125764	0.0242432	-0.155077	0.111309	0.0190546	0.163042	1	8	2	0	0.00269357	2.4998	0.86849	0	1	2.34402	0.125764
217835_314397	314397	217835	Rin3	Ras and Rab interactor 3	Rin3	Ras and Rab interactor 3	0.069533	-0.162322	0.0530218	0.106044	0.189721	0.125842	-0.0343878	-0.370163	0.173454	0.0455199	0.760446	1	8	2	0	0.0137525	0.979799	0.986367	0	1	2.34306	0.125842
68090_171441	171441	68090	Yif1a	Yip1 interacting factor homolog A (S. cerevisiae)	Yif1a	Yip1 interacting factor homolog A, membrane trafficking protein	0.0401438	0.0876659	0.0286436	0.0572871	0.161066	0.125945	-0.0159965	-0.0246148	0.0962842	0.199947	0.726106	1	8	2	0	0.00364765	1.83575	0.934167	0	1	2.34178	0.125945
171286_266733	266733	171286	Slc12a8	solute carrier family 12 (potassium/chloride transporters), member 8	Slc12a8	solute carrier family 12, member 8	0.113674	-0.120572	0.0393976	0.0787951	0.00391023	0.125969	0.0364565	-0.275007	0.190892	0.0338638	0.202033	1	8	2	0	0.0127285	4.85219	0.562906	0	1	2.34149	0.125969
17308_81519	81519	17308	Mgat1	mannoside acetylglucosaminyltransferase 1	Mgat1	alpha-1,3-mannosyl-glycoprotein 2-beta-N-acetylglucosaminyltransferase	-0.00673392	0.135807	0.0443778	0.0887555	0.879391	0.125986	-0.0937128	-0.0381506	0.0802449	0.309765	0.991304	1	8	2	0.00518555	0.00800679	8.75952	0.187561	37.9221	1.61088	2.34128	0.125986
171531_316620	316620	171531	Mlph	melanophilin	Mlph	melanophilin	0.0652025	-0.121606	0.039762	0.079524	0.101043	0.126223	-0.0127296	-0.27747	0.143135	0.0342585	0.655017	1	8	2	3.07e-08	0.0123426	3.62218	0.727649	9.88e-05	1	2.33836	0.126223
13667_117019	117019	13667	Eif2b4	eukaryotic translation initiation factor 2B, subunit 4 delta	Eif2b4	eukaryotic translation initiation factor 2B subunit delta	0.0562084	0.0768885	0.0251407	0.0502815	0.0253681	0.126224	0.00693347	-0.0216614	0.105483	0.175438	0.423901	1	8	2	0	0.00275656	3.78936	0.705157	0	1	2.33834	0.126224
52708_314310	314310	52708	Zfp410	zinc finger protein 410	Zfp410	zinc finger protein 410	0.019632	-0.0988392	0.0323223	0.0646447	0.543597	0.126274	-0.0437186	-0.22554	0.0829826	0.027862	0.933338	1	8	2	4.66e-07	0.00524928	7.9156	0.244352	0.00456741	1.00005	2.33773	0.126274
54354_54355	54355	54354	Rassf5	Ras association (RalGDS/AF-6) domain family member 5	Rassf5	Ras association domain family member 5	-0.0621055	-0.0923522	0.0302059	0.0604118	0.0397758	0.126336	-0.121308	-0.210757	-0.00290296	0.0260528	0.502636	1	8	2	4.35e-07	0.00415556	4.70312	0.582414	0.00544508	1.00005	2.33696	0.126336
71715_362260	362260	71715	Dhx35	DEAH-box helicase 35	Dhx35	DEAH-box helicase 35	0.0228943	0.0986579	0.0322966	0.0645932	0.4784	0.126668	-0.0404058	-0.0279425	0.0861945	0.225258	0.91749	1	8	2	0	0.00477535	3.95657	0.682554	0	1	2.33287	0.126668
109904_317598	317598	109904	Mcf2	mcf.2 transforming sequence	Mcf2	MCF.2 cell line derived transforming sequence	-0.0187032	0.145154	0.0475236	0.0950472	0.693909	0.126717	-0.111848	-0.0411351	0.0744413	0.331443	0.961298	1	7	2	0.00042673	0.0117691	6.79572	0.236281	2.13483	1.02181	2.33227	0.126717
69168_365875	365875	69168	Bola1	bolA family member 1	Bola1	bolA family member 1	0.0576347	0.17846	0.0584286	0.116857	0.323931	0.126721	-0.0568833	-0.0505763	0.172153	0.407496	0.855294	1	8	2	0.0172776	0.0154349	20.4129	0.00233752	68.9106	3.21653	2.33222	0.126721
21856_29635	29635	21856	Timm44	translocase of inner mitochondrial membrane 44	Timm44	translocase of inner mitochondrial membrane 44	-0.0547014	0.108011	0.0353637	0.0707274	0.121906	0.126724	-0.124013	-0.0306119	0.0146102	0.246634	0.686441	1	8	2	6.85e-06	0.00606885	4.05496	0.669238	0.0483714	1.00048	2.33218	0.126724
241311_689174	689174	241311	Zbtb34	zinc finger and BTB domain containing 34	Zbtb34	zinc finger and BTB domain containing 34	-0.138948	-0.129933	0.0425537	0.0851074	0.00109369	0.126837	-0.222352	-0.29674	-0.0555446	0.0368745	0.117169	1	7	2	0	0.00859128	2.8713	0.71982	0	1	2.3308	0.126837
67972_29598	29598	67972	Atp2b1	ATPase, Ca++ transporting, plasma membrane 1	Atp2b1	ATPase plasma membrane Ca2+ transporting 1	-0.0317274	0.113015	0.0370777	0.0741555	0.392165	0.127502	-0.104398	-0.0323272	0.0409437	0.258357	0.887748	1	8	2	0.00285178	0.00608148	7.36836	0.28812	26.3331	1.35746	2.32265	0.127502
73379_155696	155696	73379	Dcbld2	discoidin, CUB and LCCL domain containing 2	Dcbld2	discoidin, CUB and LCCL domain containing 2	0.00900832	0.137338	0.0450636	0.0901272	0.841557	0.127553	-0.0793147	-0.0393083	0.0973314	0.313984	0.983962	1	8	2	0	0.00995024	20.9224	0.00189446	0	1	2.32203	0.127553
21923_116640	116640	21923	Tnc	tenascin C	Tnc	tenascin C	0.0818803	0.28234	0.0926885	0.185377	0.377025	0.127744	-0.0997859	-0.0809924	0.263546	0.645672	0.880228	1	7	2	0.0221054	0.0382405	7.57058	0.181544	36.6378	1.57823	2.3197	0.127744
70925_306455	306455	70925	Cdkn2aip	CDKN2A interacting protein	Cdkn2aip	CDKN2A interacting protein	-0.05186	0.134955	0.0443204	0.0886408	0.241954	0.127886	-0.138726	-0.038778	0.0350064	0.308688	0.807926	1	7	2	0	0.0101838	2.24394	0.814465	0	1	2.31798	0.127886
109901_24331	24331	109901	Cela1	chymotrypsin-like elastase family, member 1	Cela1	chymotrypsin like elastase 1	-0.108197	-0.246034	0.0809063	0.161813	0.181121	0.128389	-0.266771	-0.563181	0.0503764	0.0711134	0.751185	1	8	2	0.00551194	0.0312991	7.68202	0.262337	9.03755	1.09935	2.31187	0.128389
233879_293498	293498	233879	Asphd1	aspartate beta-hydroxylase domain containing 1	Asphd1	aspartate beta-hydroxylase domain containing 1	-0.0699193	0.133833	0.0440254	0.0880508	0.112251	0.128522	-0.156208	-0.038743	0.0163689	0.30641	0.676066	1	7	2	0.00051041	0.00712389	4.7238	0.450509	3.94083	1.04102	2.31027	0.128522
109245_691307	691307	109245	Lrrc39	leucine rich repeat containing 39	Lrrc39	leucine rich repeat containing 39	0.128678	0.117066	0.0385119	0.0770238	0.000833979	0.128543	0.0531965	-0.0338976	0.20416	0.26803	0.103104	1	8	2	0	0.00649645	3.11801	0.793896	0	1	2.31001	0.128543
100763_362294	362294	100763	Ube3c	ubiquitin protein ligase E3C	Ube3c	ubiquitin protein ligase E3C	-0.0229749	0.0776903	0.0255613	0.0511226	0.368751	0.12859	-0.0730741	-0.0225082	0.0271244	0.177889	0.875935	1	7	2	2.98e-06	0.0028596	4.64379	0.460878	0.0639018	1.00064	2.30944	0.12859
16433_117179	117179	16433	Cuzd1	CUB and zona pellucida-like domains 1	Cuzd1	CUB and zona pellucida-like domains 1	-0.10583	0.112579	0.0370532	0.0741064	0.00428783	0.128725	-0.178453	-0.0326673	-0.0332074	0.257825	0.210782	1	8	2	5.18e-07	0.00730086	11.0554	0.086679	0.00251132	1.00003	2.30781	0.128725
67997_289402	289402	67997	Ddx59	DEAD box helicase 59	Ddx59	DEAD-box helicase 59	0.014221	-0.0772428	0.025424	0.050848	0.57592	0.128739	-0.0356091	-0.176903	0.0640511	0.0224173	0.94192	1	8	2	0	0.00286932	4.33441	0.63152	0	1	2.30765	0.128739
84544_498079	498079	84544	Cd96	CD96 antigen	Cd96	CD96 molecule	0.0231986	0.102171	0.0336351	0.0672703	0.490374	0.12881	-0.042725	-0.0296764	0.0891223	0.234018	0.918818	1	7	2	0	0.0106208	2.13238	0.830541	0	1	2.30679	0.12881
74104_140669	140669	74104	Abcb6	ATP-binding cassette, sub-family B member 6	Abcb6	ATP binding cassette subfamily B member 6	-0.0339431	-0.146891	0.0483677	0.0967354	0.482821	0.128893	-0.128742	-0.336489	0.0608558	0.042707	0.918818	1	8	2	0.00906992	0.0104516	14.2055	0.0274234	55.6359	2.25407	2.30578	0.128893
11853_295342	295342	11853	Rhoc	ras homolog family member C	Rhoc	ras homolog family member C	0.0907903	-0.0956267	0.0315099	0.0630197	0.00396001	0.129163	0.0290321	-0.219143	0.152549	0.0278897	0.202033	1	8	2	1.19e-07	0.00463094	7.82438	0.251254	0.00124059	1.00001	2.30253	0.129163
22032_303285	303285	22032	Traf4	TNF receptor associated factor 4	Traf4	Tnf receptor associated factor 4	0.0641695	-0.114957	0.0378806	0.0757612	0.0902667	0.129176	-0.0100752	-0.263446	0.138414	0.0335323	0.630878	1	8	2	0	0.00655779	1.92102	0.926817	0	1	2.30238	0.129176
16426_50693	50693	16426	Itih3	inter-alpha trypsin inhibitor, heavy chain 3	Itih3	inter-alpha trypsin inhibitor, heavy chain 3	0.00918077	0.112025	0.0369207	0.0738414	0.803623	0.12924	-0.0631825	-0.0327013	0.0815441	0.256752	0.979866	1	8	2	0	0.00728628	4.55132	0.602504	0	1	2.30161	0.12924
436090_501049	501049	436090	Gpr62	G protein-coupled receptor 62	Gpr62	G protein-coupled receptor 62	0.131131	-0.138302	0.0456038	0.0912075	0.00403476	0.129432	0.0417488	-0.317066	0.220512	0.0404612	0.202999	1	7	2	0.00112032	0.0101374	5.2281	0.388682	5.4697	1.05786	2.29931	0.129432
58202_311796	311796	58202	Nelfb	negative elongation factor complex member B	Nelfb	negative elongation factor complex member B	0.0217887	0.0705889	0.0232779	0.0465558	0.34926	0.129463	-0.0238351	-0.0206587	0.0674125	0.161837	0.867116	1	8	2	1.14e-06	0.00229566	8.95547	0.176098	0.0264004	1.00026	2.29893	0.129463
17965_50594	50594	17965	Nbl1	NBL1, DAN family BMP antagonist	Nbl1	NBL1, DAN family BMP antagonist	0.0572145	-0.100523	0.0331605	0.066321	0.0844586	0.129595	-0.00777885	-0.230509	0.122208	0.029464	0.618493	1	8	2	0	0.0048707	2.48225	0.870448	0	1	2.29735	0.129595
14783_498416	498416	14783	Grb10	growth factor receptor bound protein 10	Grb10	growth factor receptor bound protein 10	-0.0475792	0.135142	0.0445993	0.0891986	0.286056	0.129754	-0.134992	-0.0396836	0.0398338	0.309968	0.831549	1	8	2	0.0021503	0.00887589	5.46316	0.485921	13.0605	1.15023	2.29545	0.129754
100503884_688939	688939	100503884	Ccdc149	coiled-coil domain containing 149	Ccdc149	coiled-coil domain containing 149	0.02588	0.0868914	0.028676	0.057352	0.366793	0.129759	-0.0303239	-0.0255165	0.0820839	0.199299	0.875415	1	7	2	0.0011371	0.00350716	5.94558	0.31155	20.0352	1.25055	2.29539	0.129759
11784_83610	83610	11784	Apba2	amyloid beta precursor protein binding family A member 2	Apba2	amyloid beta precursor protein binding family A member 2	0.00121918	-0.141319	0.0466508	0.0933016	0.97915	0.129861	-0.0902147	-0.324187	0.092653	0.0415485	0.998024	1	8	2	0.00322096	0.00921582	8.20502	0.223465	18.0163	1.21976	2.29416	0.129861
12859_94194	94194	12859	Cox5b	cytochrome c oxidase subunit 5B	Cox5b	cytochrome c oxidase subunit 5B	0.00381115	0.0709902	0.0234547	0.0469094	0.87092	0.130192	-0.0421592	-0.0209506	0.0497815	0.162931	0.989879	1	8	2	0	0.00256631	4.27154	0.639982	0	1	2.29021	0.130192
18452_360526	360526	18452	P4ha2	procollagen-proline, 2-oxoglutarate 4-dioxygenase (proline 4-hydroxylase), alpha II polypeptide	P4ha2	prolyl 4-hydroxylase subunit alpha 2	-0.0510955	-0.175741	0.0580735	0.116147	0.378945	0.130256	-0.164917	-0.403385	0.0627264	0.0519025	0.881006	1	8	2	0.00817661	0.0154116	8.1066	0.230397	30.2487	1.43366	2.28945	0.130256
27393_684304	684304	27393	Mrpl39	mitochondrial ribosomal protein L39	Mrpl39	mitochondrial ribosomal protein L39	-0.0336641	0.0776211	0.0256657	0.0513314	0.189642	0.130494	-0.083968	-0.0229866	0.0166397	0.178229	0.760446	1	7	2	0	0.00288495	2.55776	0.767773	0	1	2.28662	0.130494
52874_499339	499339	52874	Pum3	pumilio RNA-binding family member 3	Pum3	pumilio RNA-binding family member 3	-0.0221589	-0.0937132	0.0309887	0.0619773	0.474568	0.130519	-0.0828956	-0.215187	0.0385777	0.0277601	0.916721	1	8	2	0	0.00437104	4.7469	0.57666	0	1	2.28632	0.130519
69573_100361568	100361568	69573	Hilpda	hypoxia inducible lipid droplet associated	Hilpda	hypoxia inducible lipid droplet-associated	0.0629746	0.177593	0.0587358	0.117472	0.283645	0.130585	-0.0521454	-0.0526465	0.178095	0.407833	0.830987	1	7	2	0.0109114	0.0150483	9.51704	0.0901351	46.236	1.85998	2.28554	0.130585
74015_290639	290639	74015	Fcho1	FCH domain only 1	Fcho1	FCH and mu domain containing endocytic adaptor 1	-0.0333812	-0.198544	0.0657103	0.131421	0.61145	0.130852	-0.162171	-0.456124	0.0954087	0.0590361	0.948031	1	8	2	0.0123924	0.0186088	10.4691	0.106237	39.7254	1.65907	2.28236	0.130852
19076_301323	301323	19076	Prim2	DNA primase, p58 subunit	Prim2	DNA primase subunit 2	-0.0351103	-0.197601	0.0654193	0.130839	0.591477	0.130976	-0.16333	-0.45404	0.0931092	0.0588379	0.945512	1	8	2	0.00875564	0.0199016	7.9531	0.24156	25.1648	1.33627	2.2809	0.130976
212772_311279	311279	212772	Arl14ep	ADP-ribosylation factor-like 14 effector protein	Arl14ep	ADP-ribosylation factor like GTPase 14 effector protein	-0.0417684	0.128466	0.0425419	0.0850838	0.32619	0.131075	-0.125149	-0.0382953	0.0416122	0.295227	0.855569	1	8	2	0	0.00893525	2.5089	0.867471	0	1	2.27972	0.131075
12672_25111	25111	12672	Chrm4	cholinergic receptor, muscarinic 4	Chrm4	cholinergic receptor, muscarinic 4	-0.0358678	0.170327	0.0564108	0.112822	0.524885	0.13112	-0.146431	-0.0507993	0.0746952	0.391453	0.928437	1	8	2	0.00839969	0.0136505	8.71012	0.190549	35.7102	1.55546	2.2792	0.13112
12552_84407	84407	12552	Cdh11	cadherin 11	Cdh11	cadherin 11	-0.0614295	-0.111948	0.037093	0.074186	0.097703	0.131294	-0.13413	-0.25735	0.0112715	0.033454	0.645453	1	8	2	0	0.00628072	2.95155	0.814902	0	1	2.27713	0.131294
66387_361692	361692	66387	Nudt8	nudix hydrolase 8	Nudt8	nudix hydrolase 8	-0.000160578	0.173079	0.0573587	0.114717	0.997766	0.131365	-0.112582	-0.0517633	0.11226	0.397921	1	1	7	2	0.00396494	0.0145471	7.0633	0.215975	16.5652	1.19854	2.2763	0.131365
74011_85262	85262	74011	Slc25a27	solute carrier family 25, member 27	Slc25a27	solute carrier family 25, member 27	-0.0281314	0.116577	0.038643	0.077286	0.466624	0.131456	-0.10387	-0.0349007	0.0476074	0.268055	0.915924	1	8	2	0	0.00673367	2.44631	0.874428	0	1	2.27523	0.131456
237500_314785	314785	237500	Tmtc3	transmembrane and tetratricopeptide repeat containing 3	Tmtc3	transmembrane O-mannosyltransferase targeting cadherins 3	-0.0285236	-0.123336	0.0408907	0.0817815	0.485455	0.131525	-0.108668	-0.283625	0.0516208	0.0369528	0.918818	1	8	2	0.000629344	0.00774379	7.63802	0.26584	4.13174	1.0431	2.27442	0.131525
16995_59264	59264	16995	Ltb4r1	leukotriene B4 receptor 1	Ltb4r	leukotriene B4 receptor	0.0684179	0.209758	0.0695752	0.13915	0.325427	0.131703	-0.0679469	-0.0629718	0.204783	0.482488	0.855569	1	8	2	0.00915031	0.0208954	12.1863	0.0579396	22.2191	1.28566	2.27231	0.131703
217718_299204	299204	217718	Nek9	NIMA (never in mitosis gene a)-related expressed kinase 9	Nek9	NIMA-related kinase 9	-0.00377677	0.0988815	0.0328161	0.0656322	0.908374	0.131913	-0.0680951	-0.0297552	0.0605416	0.227518	0.991766	1	8	2	0.00207125	0.00471388	6.83917	0.335977	23.9651	1.31519	2.26985	0.131913
56278_361202	361202	56278	Gkap1	G kinase anchoring protein 1	Gkap1	G kinase anchoring protein 1	-0.012084	0.112965	0.0375015	0.075003	0.74728	0.13203	-0.0855856	-0.0340377	0.0614175	0.259969	0.969983	1	8	2	0	0.00705833	2.05253	0.914805	0	1	2.26847	0.13203
12061_81509	81509	12061	Bdkrb1	bradykinin receptor, beta 1	Bdkrb1	bradykinin receptor B1	-0.16882	-0.147385	0.0489404	0.0978808	0.000561622	0.13213	-0.264741	-0.339227	-0.0728986	0.0444582	0.0807083	1	7	2	0.00248231	0.0123508	6.33161	0.275275	9.5563	1.10566	2.2673	0.13213
108153_315879	315879	108153	Adamts7	ADAM metallopeptidase with thrombospondin type 1 motif 7	Adamts7	ADAM metallopeptidase with thrombospondin type 1 motif, 7	0.0882677	-0.125798	0.0418223	0.0836446	0.0348118	0.132592	0.00629747	-0.289738	0.170238	0.0381424	0.476177	1	8	2	4.59e-06	0.00830612	3.94432	0.684212	0.0248916	1.00025	2.26189	0.132592
66279_300516	300516	66279	Tmem218	transmembrane protein 218	Tmem218	transmembrane protein 218	0.0316423	0.088775	0.0295243	0.0590485	0.283838	0.132729	-0.0262242	-0.026958	0.0895088	0.204508	0.830987	1	8	2	3.55e-07	0.00450479	7.29567	0.294367	0.00394954	1.00004	2.26029	0.132729
58179_29684	29684	58179	Klrc3	killer cell lectin-like receptor subfamily C, member 3	Klrc2	killer cell lectin like receptor C2	-0.00111922	-0.135669	0.0451397	0.0902795	0.980219	0.132898	-0.0895915	-0.312614	0.0873531	0.0412752	0.998354	1	7	2	0	0.0139185	2.90083	0.715272	0	1	2.25832	0.132898
236082_288525	288525	236082	Dhrsx	dehydrogenase/reductase X linked	Dhrsx	dehydrogenase/reductase X-linked	0.0958844	0.0995106	0.0331092	0.0662183	0.00377943	0.132899	0.0309916	-0.0302749	0.160777	0.229296	0.19729	1	8	2	0	0.00612822	3.19676	0.783777	0	1	2.2583	0.132899
232875_499083	499083	232875	Zscan18	zinc finger and SCAN domain containing 18	Zscan18	zinc finger and SCAN domain containing 18	-0.066035	0.114905	0.0382357	0.0764715	0.0841586	0.132945	-0.140976	-0.0349761	0.00890562	0.264787	0.617933	1	7	2	0.00189607	0.00638653	5.87983	0.318088	17.6535	1.21438	2.25778	0.132945
70291_100361147	100361147	70291	Mkrn2os	makorin, ring finger protein 2, opposite strand	Mkrn2os	MKRN2 opposite strand	-0.0515702	-0.135244	0.0450284	0.0900569	0.252093	0.133159	-0.139824	-0.311752	0.0366839	0.0412644	0.813454	1	7	2	0	0.0161965	1.58025	0.903627	0	1	2.25528	0.133159
74143_171116	171116	74143	Opa1	OPA1, mitochondrial dynamin like GTPase	Opa1	OPA1, mitochondrial dynamin like GTPase	-0.036465	0.105366	0.0350869	0.0701738	0.298676	0.133228	-0.105234	-0.0321726	0.032304	0.242904	0.840816	1	8	2	0.00120541	0.00472865	6.37548	0.382469	13.6946	1.15868	2.25448	0.133228
18247_501454	501454	18247	Oaz2	ornithine decarboxylase antizyme 2	Oaz2	ornithine decarboxylase antizyme 2	0.0407768	0.0774027	0.0257781	0.0515562	0.113687	0.133271	-0.00974742	-0.0236457	0.091301	0.178451	0.677408	1	8	2	0	0.00272897	3.84726	0.697337	0	1	2.25398	0.133271
12483_308501	308501	12483	Cd22	CD22 antigen	Cd22	CD22 molecule	-0.0264825	-0.168826	0.056227	0.112454	0.637645	0.133281	-0.136685	-0.389231	0.0837203	0.0515801	0.950438	1	7	2	0.00340773	0.0134294	4.02331	0.546064	13.7107	1.15889	2.25386	0.133281
320127_688705	688705	320127	Dgki	diacylglycerol kinase, iota	Dgki	diacylglycerol kinase, iota	0.0138109	-0.100982	0.0336359	0.0672719	0.681365	0.133331	-0.0521143	-0.232832	0.0797362	0.0308689	0.960206	1	8	2	0	0.00507223	4.24184	0.643985	0	1	2.25329	0.133331
13830_296655	296655	13830	Stom	stomatin	Stom	stomatin	-0.0448494	0.13168	0.043873	0.087746	0.306661	0.133433	-0.130839	-0.0402985	0.0411402	0.30366	0.846667	1	7	2	0	0.00867146	3.55335	0.615331	0	1	2.2521	0.133433
93966_113882	113882	93966	Hemgn	hemogen	Hemgn	hemogen	0.00651782	-0.119757	0.0399091	0.0798183	0.870269	0.133518	-0.0717026	-0.276198	0.0847383	0.0366838	0.989695	1	7	2	0	0.00654792	1.19614	0.945247	0	1	2.25112	0.133518
18545_304195	304195	18545	Pcp2	Purkinje cell protein 2 (L7)	Pcp2	Purkinje cell protein 2	0.0857089	-0.163224	0.0543965	0.108793	0.11511	0.133533	-0.0209062	-0.376454	0.192324	0.0500066	0.6793	1	8	2	4.32e-08	0.0131205	8.33568	0.214527	0.000149246	1	2.25094	0.133533
18050_292850	292850	18050	Klk1b3	kallikrein 1-related peptidase b3	Klk10	kallikrein related-peptidase 10	0.0457295	-0.125592	0.0418582	0.0837164	0.27462	0.13356	-0.0363111	-0.289673	0.12777	0.038489	0.826519	1	7	2	1.42e-06	0.00744925	7.05935	0.216264	0.00799719	1.00008	2.25063	0.13356
24075_293345	293345	24075	Taf10	TATA-box binding protein associated factor 10	Taf10	TATA-box binding protein associated factor 10	-0.00126574	0.0972177	0.0324098	0.0648197	0.968847	0.133661	-0.0647878	-0.0298265	0.0622564	0.224262	0.996722	1	8	2	0.002618	0.00462399	8.06928	0.233071	32.416	1.47964	2.24946	0.133661
74343_310615	310615	74343	Crtc2	CREB regulated transcription coactivator 2	Crtc2	CREB regulated transcription coactivator 2	0.00828389	-0.124213	0.0414135	0.082827	0.841458	0.133701	-0.0728851	-0.286551	0.0894529	0.038125	0.983962	1	8	2	0.00383538	0.00734538	7.9227	0.243821	29.9245	1.42703	2.249	0.133701
52521_294846	294846	52521	Zfp622	zinc finger protein 622	Zfp622	zinc finger protein 622	-0.000439875	0.112218	0.0374223	0.0748446	0.990622	0.133784	-0.0737862	-0.0344749	0.0729065	0.258911	0.999733	1	8	2	0.00430226	0.00617256	9.17176	0.164146	41.0096	1.69519	2.24803	0.133784
215690_685707	685707	215690	Nav1	neuron navigator 1	Nav1	neuron navigator 1	-0.0169647	-0.0952454	0.0317722	0.0635444	0.593377	0.133905	-0.0792371	-0.21979	0.0453077	0.0292994	0.945512	1	7	2	7.24e-09	0.00427353	4.19406	0.521828	0.000100621	1	2.24664	0.133905
76282_81670	81670	76282	Gpt	glutamic pyruvic transaminase, soluble	Gpt	glutamic--pyruvic transaminase	0.0135637	0.127262	0.042507	0.085014	0.749655	0.134404	-0.0697485	-0.0393619	0.0968759	0.293887	0.970696	1	8	2	0.00227849	0.00771404	7.31958	0.292301	16.6968	1.20043	2.24089	0.134404
14825_81503	81503	14825	Cxcl1	C-X-C motif chemokine ligand 1	Cxcl1	C-X-C motif chemokine ligand 1	0.00303945	0.114326	0.0382006	0.0764012	0.936583	0.134553	-0.0718324	-0.035418	0.0779113	0.264069	0.991766	1	7	2	0	0.016292	2.52827	0.772232	0	1	2.23917	0.134553
68925_311338	311338	68925	Rpap1	RNA polymerase II associated protein 1	Rpap1	RNA polymerase II associated protein 1	0.0693535	-0.112789	0.0377162	0.0754323	0.0659407	0.134853	-0.00456883	-0.260634	0.143276	0.0350556	0.570847	1	8	2	0.00125677	0.00727782	5.758	0.450838	8.77304	1.09617	2.23573	0.134853
12696_81825	81825	12696	Cirbp	cold inducible RNA binding protein	Cirbp	cold inducible RNA binding protein	0.0611854	0.181747	0.0607894	0.121579	0.314168	0.134942	-0.0579596	-0.0565427	0.18033	0.420037	0.851228	1	8	2	0.00705126	0.0151445	7.07638	0.313842	25.8551	1.34871	2.23471	0.134942
14683_24896	24896	14683	Gnas	GNAS complex locus	Gnas	GNAS complex locus	-0.0542867	-0.111386	0.0372847	0.0745694	0.145391	0.135247	-0.127363	-0.25754	0.01879	0.0347669	0.709026	1	7	2	0	0.00678951	4.4782	0.482805	0	1	2.23122	0.135247
66801_498171	498171	66801	Prkrip1	Prkr interacting protein 1 (IL11 inducible)	Prkrip1	PRKR interacting protein 1	0.0393047	0.101094	0.0338846	0.0677692	0.246067	0.135766	-0.0271079	-0.0317309	0.105717	0.23392	0.811694	1	8	2	0	0.00516103	4.03537	0.671889	0	1	2.2253	0.135766
19692_24714	24714	19692	Reg1	regenerating islet-derived 1	Reg1a	regenerating family member 1 alpha	0.110311	-0.151111	0.0506616	0.101323	0.0294506	0.135864	0.0110157	-0.349701	0.209606	0.0474794	0.44712	1	7	2	0.00114172	0.0119362	3.07247	0.688814	4.71545	1.04949	2.22419	0.135864
68631_290277	290277	68631	Cryl1	crystallin, lambda 1	Cryl1	crystallin, lambda 1	0.0140305	0.107323	0.035985	0.0719701	0.696611	0.135906	-0.0564989	-0.0337361	0.0845599	0.248381	0.96131	1	8	2	0	0.0061946	2.99799	0.809099	0	1	2.22371	0.135906
230908_298648	298648	230908	Tardbp	TAR DNA binding protein	Tardbp	TAR DNA binding protein	0.0207622	0.110092	0.0369172	0.0738344	0.573845	0.135946	-0.0515943	-0.0346213	0.0931186	0.254804	0.941829	1	8	2	0.00381103	0.00597177	9.35632	0.154508	36.9204	1.5853	2.22326	0.135946
70225_301432	301432	70225	Ppil3	peptidylprolyl isomerase (cyclophilin)-like 3	Ppil3	peptidylprolyl isomerase like 3	0.00267794	0.140087	0.0469828	0.0939656	0.954546	0.136004	-0.0894066	-0.0440818	0.0947625	0.324256	0.995528	1	8	2	0.00863469	0.0100748	12.1676	0.0583327	50.6235	2.02526	2.22259	0.136004
12353_298657	298657	12353	Car6	carbonic anhydrase 6	Car6	carbonic anhydrase 6	-0.183683	0.162897	0.0546425	0.109285	0.000775105	0.136074	-0.29078	-0.0512978	-0.0765854	0.377092	0.0996622	1	7	2	0	0.0138842	1.79909	0.876187	0	1	2.2218	0.136074
28015_192147	192147	28015	Polr2m	polymerase (RNA) II (DNA directed) polypeptide M	Polr2m	RNA polymerase II subunit M	0.0136237	0.0716017	0.0240229	0.0480457	0.570638	0.13615	-0.0334603	-0.0225662	0.0607076	0.16577	0.941604	1	8	2	0	0.0023134	2.37888	0.881769	0	1	2.22094	0.13615
16160_64546	64546	16160	Il12b	interleukin 12b	Il12b	interleukin 12B	-0.00755254	-0.104696	0.0351292	0.0702584	0.829773	0.136184	-0.0764046	-0.2424	0.0612995	0.0330082	0.981852	1	7	2	0	0.00524187	4.0928	0.536133	0	1	2.22056	0.136184
22196_25573	25573	22196	Ube2i	ubiquitin-conjugating enzyme E2I	Ube2i	ubiquitin-conjugating enzyme E2I	0.0270524	0.0675071	0.0226699	0.0453397	0.232744	0.136509	-0.0173797	-0.0213572	0.0714845	0.156371	0.799947	1	7	2	0	0.00215314	2.44462	0.784811	0	1	2.21687	0.136509
50783_290647	290647	50783	Lsm4	LSM4 homolog, U6 small nuclear RNA and mRNA degradation associated	Lsm4	LSM4 homolog, U6 small nuclear RNA and mRNA degradation associated	0.0808904	0.0820895	0.0275688	0.0551377	0.00334489	0.136537	0.0268565	-0.0259783	0.134924	0.190157	0.189157	1	8	2	0.00183915	0.00340191	8.24786	0.220501	30.5573	1.44004	2.21656	0.136537
16453_25326	25326	16453	Jak3	Janus kinase 3	Jak3	Janus kinase 3	-0.0649112	-0.125153	0.0420347	0.0840694	0.122533	0.13657	-0.147298	-0.289926	0.0174753	0.0396199	0.686441	1	8	2	0.0030591	0.00799233	6.10078	0.411996	20.6924	1.26091	2.21619	0.13657
66092_290596	290596	66092	Ghitm	growth hormone inducible transmembrane protein	Ghitm	growth hormone inducible transmembrane protein	-0.00704512	0.0521926	0.0175363	0.0350726	0.687872	0.136717	-0.0414156	-0.0165485	0.0273254	0.120934	0.961213	1	8	2	0	0.00150398	4.03745	0.671608	0	1	2.21453	0.136717
213550_363077	363077	213550	Dis3l	DIS3 like exosome 3'-5' exoribonuclease	Dis3l	DIS3-like exosome 3'-5' exoribonuclease	-0.0417739	0.0840503	0.0282464	0.0564927	0.139163	0.136802	-0.0971357	-0.0266734	0.0135879	0.194774	0.703369	1	8	2	0	0.00356806	3.43566	0.752509	0	1	2.21357	0.136802
15228_24370	24370	15228	Foxg1	forkhead box G1	Foxg1	forkhead box G1	-0.0214788	-0.0796949	0.026807	0.053614	0.422994	0.137158	-0.0740195	-0.184776	0.031062	0.0253866	0.898913	1	8	2	0.000100413	0.00373453	8.11185	0.230023	1.23142	1.01247	2.20956	0.137158
12649_140583	140583	12649	Chek1	checkpoint kinase 1	Chek1	checkpoint kinase 1	-0.146112	0.118799	0.0399733	0.0799465	0.00025695	0.137285	-0.224458	-0.0378937	-0.0677654	0.275491	0.0550638	1	8	2	0	0.009748	4.74439	0.57699	0	1	2.20813	0.137285
228765_311532	311532	228765	Sdcbp2	syndecan binding protein (syntenin) 2	Sdcbp2	syndecan binding protein 2	0.0730553	-0.150838	0.0507938	0.101588	0.150357	0.137594	-0.0264987	-0.349946	0.172609	0.0482698	0.714926	1	8	2	0.000212874	0.0173717	4.94194	0.551281	0.56295	1.00566	2.20466	0.137594
52705_314830	314830	52705	Krr1	KRR1, small subunit (SSU) processome component, homolog (yeast)	Krr1	KRR1, small subunit processome component homolog	0.0345719	0.10229	0.0344544	0.0689087	0.315662	0.137697	-0.0329574	-0.032769	0.102101	0.237348	0.851777	1	8	2	0	0.00580432	1.30173	0.971562	0	1	2.20351	0.137697
52838_296587	296587	52838	Dnlz	DNL-type zinc finger	Dnlz	DNL-type zinc finger	0.0274277	0.115206	0.0388091	0.0776182	0.479732	0.137739	-0.0486367	-0.036923	0.103492	0.267335	0.918022	1	8	2	0.00653935	0.00663562	13.5808	0.034686	58.5781	2.41418	2.20304	0.137739
14127_25441	25441	14127	Fcer1g	Fc receptor, IgE, high affinity I, gamma polypeptide	Fcer1g	Fc epsilon receptor Ig	0.049708	0.122796	0.041366	0.0827319	0.229494	0.137739	-0.0313678	-0.0393557	0.130784	0.284947	0.799175	1	8	2	0.00244613	0.00784305	8.1284	0.228847	17.2571	1.20856	2.20304	0.137739
73158_303158	303158	73158	Larp1	La ribonucleoprotein 1, translational regulator	Larp1	La ribonucleoprotein 1, translational regulator	-0.0224214	-0.0778624	0.0262415	0.0524829	0.392869	0.137921	-0.0738537	-0.180727	0.0290109	0.0250022	0.887748	1	7	2	0	0.00293014	3.04959	0.69234	0	1	2.201	0.137921
68441_117044	117044	68441	Rraga	Ras-related GTP binding A	Rraga	Ras-related GTP binding A	-0.00981803	0.0788927	0.0265963	0.0531927	0.712016	0.138035	-0.0619459	-0.025363	0.0423098	0.183148	0.962855	1	8	2	0	0.00303811	1.52512	0.957809	0	1	2.19973	0.138035
17121_252915	252915	17121	Mxd3	Max dimerization protein 3	Mxd3	Max dimerization protein 3	-0.0663504	-0.130642	0.0440526	0.0881053	0.132026	0.138128	-0.152692	-0.303325	0.0199912	0.0420409	0.697277	1	8	2	0	0.00833936	7.55886	0.272236	0	1	2.19869	0.138128
320632_296126	296126	320632	Snrnp200	small nuclear ribonucleoprotein 200 (U5)	Snrnp200	small nuclear ribonucleoprotein U5 subunit 200	-0.0624069	0.0618538	0.0208621	0.0417241	0.00277698	0.138222	-0.103296	-0.019924	-0.021518	0.143632	0.176671	1	8	2	0	0.00195634	1.52758	0.957641	0	1	2.19765	0.138222
19262_25167	25167	19262	Ptpra	protein tyrosine phosphatase receptor type A	Ptpra	protein tyrosine phosphatase, receptor type, A	-0.0297522	0.0696313	0.0234968	0.0469935	0.205432	0.138414	-0.075805	-0.0224743	0.0163006	0.161737	0.780622	1	8	2	0	0.00221463	0.710413	0.994264	0	1	2.1955	0.138414
108099_373545	373545	108099	Prkag2	protein kinase, AMP-activated, gamma 2 non-catalytic subunit	Prkag2	protein kinase AMP-activated non-catalytic subunit gamma 2	-0.0234003	-0.108358	0.0365671	0.0731343	0.52222	0.138439	-0.0950705	-0.251698	0.04827	0.0349826	0.928437	1	8	2	0.000296098	0.00567722	3.95104	0.683302	2.5218	1.02587	2.19523	0.138439
353499_308310	308310	353499	Tmc4	transmembrane channel-like gene family 4	Tmc4	transmembrane channel-like 4	-0.0088397	-0.130176	0.0439398	0.0878797	0.84056	0.138528	-0.0949602	-0.302417	0.0772808	0.0420654	0.983894	1	8	2	0	0.02056	2.46835	0.871993	0	1	2.19423	0.138528
11475_81633	81633	11475	Acta2	actin alpha 2, smooth muscle, aorta	Acta2	actin alpha 2, smooth muscle	-0.020008	-0.215781	0.0728926	0.145785	0.783711	0.138839	-0.162875	-0.501515	0.122859	0.0699529	0.973674	1	8	2	0.0126471	0.0264475	6.94703	0.325773	26.4697	1.35998	2.19078	0.138839
13874_59325	59325	13874	Ereg	epiregulin	Ereg	epiregulin	-0.0136378	0.136413	0.0461296	0.0922593	0.767505	0.139252	-0.10405	-0.0444119	0.0767746	0.317238	0.97121	1	7	2	0.00309829	0.00897014	4.77446	0.444021	18.7598	1.23092	2.1862	0.139252
76108_114560	114560	76108	Rap2a	RAS related protein 2a	Rap2a	RAP2A, member of RAS oncogene family	-0.0194474	-0.0991907	0.0335439	0.0670878	0.562076	0.139269	-0.0851923	-0.23068	0.0462974	0.032299	0.939468	1	8	2	0	0.00465269	2.84592	0.827922	0	1	2.18602	0.139269
277973_192215	192215	277973	Slc9a5	solute carrier family 9 (sodium/hydrogen exchanger), member 5	Slc9a5	solute carrier family 9 member A5	0.0086696	-0.191178	0.0646524	0.129305	0.893327	0.139273	-0.118047	-0.44461	0.135386	0.0622551	0.991528	1	8	2	0.0199907	0.0185133	16.7873	0.0100977	67.4486	3.07207	2.18597	0.139273
20476_314221	314221	20476	Six6	sine oculis-related homeobox 6	Six6	SIX homeobox 6	0.00978708	0.146722	0.0496838	0.0993675	0.843837	0.139795	-0.0875913	-0.048035	0.107165	0.341478	0.983962	1	7	2	0	0.0146098	1.67519	0.89201	0	1	2.18022	0.139795
217480_54248	54248	217480	Dgkb	diacylglycerol kinase, beta	Dgkb	diacylglycerol kinase, beta	-0.0256286	0.0858186	0.0290949	0.0581898	0.378391	0.140265	-0.0826536	-0.0282313	0.0313963	0.199869	0.880478	1	8	2	0	0.00373687	3.69488	0.717887	0	1	2.17505	0.140265
75530_686506	686506	75530	Lyrm7	LYR motif containing 7	Lyrm7	LYR motif containing 7	0.134139	0.221412	0.0750655	0.150131	0.0739436	0.140269	-0.0129865	-0.0728398	0.281265	0.515663	0.595007	1	8	2	0.0207529	0.0252773	10.9187	0.0909217	48.5422	1.94334	2.175	0.140269
235132_363035	363035	235132	Zbtb44	zinc finger and BTB domain containing 44	Zbtb44	zinc finger and BTB domain containing 44	-0.00331956	0.120744	0.0409413	0.0818827	0.935378	0.14032	-0.0835631	-0.0397428	0.076924	0.281231	0.991766	1	8	2	0	0.00780711	5.78146	0.448111	0	1	2.17445	0.14032
63828_498034	498034	63828	Fn3k	fructosamine 3 kinase	Fn3k	fructosamine 3 kinase	0.00870796	0.1035	0.0351126	0.0702252	0.804134	0.140527	-0.0601115	-0.0341388	0.0775274	0.241139	0.979866	1	8	2	0.00299123	0.00559456	8.04615	0.234742	30.3158	1.43505	2.17218	0.140527
244891_117521	117521	244891	Scaper	S phase cyclin A-associated protein in the ER	Scaper	S-phase cyclin A-associated protein in the ER	-0.0515546	0.115442	0.039186	0.0783721	0.188296	0.14075	-0.128358	-0.0381642	0.0252487	0.269049	0.759313	1	7	2	0.00112792	0.00734938	5.91451	0.314627	8.94421	1.09823	2.16974	0.14075
243372_312309	312309	243372	Zfp775	zinc finger protein 775	Zfp775	zinc finger protein 775	0.0285747	0.118184	0.0401645	0.080329	0.476811	0.141224	-0.0501463	-0.0392579	0.107296	0.275626	0.91749	1	8	2	0	0.00733451	2.98766	0.810394	0	1	2.16458	0.141224
170460_502348	502348	170460	Stard5	StAR related lipid transfer domain containing 5	Stard5	StAR-related lipid transfer domain containing 5	0.0828891	0.140266	0.0476729	0.0953458	0.082087	0.141257	-0.0105481	-0.0466087	0.176326	0.32714	0.613267	1	8	2	0.000224194	0.0100089	9.24951	0.160025	1.06253	1.01074	2.16421	0.141257
70556_691431	691431	70556	Slc25a33	solute carrier family 25, member 33	Slc25a33	solute carrier family 25 member 33	0.0149048	0.0706441	0.0240411	0.0480822	0.535278	0.141769	-0.032215	-0.0235953	0.0620245	0.164884	0.928509	1	8	2	2.45e-06	0.00254563	2.68279	0.847476	0.0510417	1.00051	2.15865	0.141769
70948_314453	314453	70948	Wdr20rt	WD repeat domain 20, retrogene	Wdr20	WD repeat domain 20	-0.0328378	0.0946824	0.0322262	0.0644523	0.308213	0.141824	-0.0959999	-0.0316418	0.0303243	0.221007	0.847414	1	7	2	3.01e-06	0.00448798	5.01132	0.4145	0.0363088	1.00036	2.15805	0.141824
67181_287447	287447	67181	Ctdnep1	CTD nuclear envelope phosphatase 1	Ctdnep1	CTD nuclear envelope phosphatase 1	0.105376	-0.132186	0.0449957	0.0899913	0.0191854	0.141867	0.0171859	-0.308566	0.193566	0.0441938	0.389485	1	8	2	0.00475644	0.0085455	8.80954	0.184576	32.0542	1.47176	2.15759	0.141867
12780_25303	25303	12780	Abcc2	ATP-binding cassette, sub-family member 2	Abcc2	ATP binding cassette subfamily C member 2	0.0673938	0.128131	0.0436278	0.0872557	0.122409	0.141982	-0.0181152	-0.0428875	0.152903	0.299148	0.686441	1	7	2	0	0.00824308	0.615982	0.98726	0	1	2.15634	0.141982
26944_300846	300846	26944	Tinag	tubulointerstitial nephritis antigen	Tinag	tubulointerstitial nephritis antigen	-0.012618	0.126178	0.0429911	0.0859822	0.769138	0.142244	-0.096879	-0.0423445	0.071643	0.2947	0.97121	1	7	2	0.00250237	0.0084257	7.97964	0.157361	14.9146	1.17529	2.15351	0.142244
100494_360772	360772	100494	Zfand2a	zinc finger, AN1-type domain 2A	Zfand2a	zinc finger AN1-type containing 2A	-0.0202077	-0.0905225	0.0308465	0.0616931	0.512401	0.142293	-0.0806658	-0.211439	0.0402504	0.0303937	0.925145	1	8	2	0	0.00372412	5.28969	0.507231	0	1	2.15298	0.142293
68539_361732	361732	68539	Tmem109	transmembrane protein 109	Tmem109	transmembrane protein 109	-0.00292665	-0.107569	0.0366681	0.0733362	0.936385	0.142432	-0.0747948	-0.251305	0.0689415	0.0361672	0.991766	1	8	2	0	0.00600498	2.48621	0.870008	0	1	2.15148	0.142432
26936_116504	116504	26936	Mprip	myosin phosphatase Rho interacting protein	Mprip	myosin phosphatase Rho interacting protein	-0.0188424	-0.0754193	0.0257291	0.0514581	0.463962	0.142745	-0.0692704	-0.176275	0.0315857	0.0254368	0.915615	1	8	2	0	0.00290638	0.958427	0.987139	0	1	2.14811	0.142745
66932_314630	314630	66932	Rexo1	REX1, RNA exonuclease 1	Rexo1	RNA exonuclease 1 homolog	0.00013775	-0.140028	0.0477817	0.0955633	0.9977	0.142843	-0.0935126	-0.327328	0.0937881	0.047273	1	1	8	2	0.00597773	0.00915867	8.27034	0.218959	37.4484	1.59868	2.14706	0.142843
13346_64362	64362	13346	Des	desmin	Des	desmin	-0.0897635	-0.141193	0.0481935	0.0963869	0.0625233	0.142961	-0.184221	-0.330108	0.00469393	0.0477222	0.557869	1	8	2	0.00401102	0.0107338	6.88513	0.331601	20.4422	1.25695	2.14579	0.142961
22343_60442	60442	22343	Lin7c	lin-7 homolog C, crumbs cell polarity complex component	Lin7c	lin-7 homolog C, crumbs cell polarity complex component	0.00666789	0.108983	0.0372524	0.0745048	0.857944	0.143532	-0.0663455	-0.0370439	0.0796813	0.25501	0.987262	1	8	2	1.48e-06	0.00647583	4.07104	0.667063	0.0120436	1.00012	2.13967	0.143532
74105_293455	293455	74105	Gga2	golgi associated, gamma adaptin ear containing, ARF binding protein 2	Gga2	golgi associated, gamma adaptin ear containing, ARF binding protein 2	-0.0213205	0.109801	0.0376164	0.0752328	0.570859	0.144431	-0.0950472	-0.0376524	0.0524063	0.257255	0.941604	1	8	2	0	0.00554509	2.62635	0.854068	0	1	2.1301	0.144431
16476_24516	24516	16476	Jun	jun proto-oncogene	Jun	Jun proto-oncogene, AP-1 transcription factor subunit	-0.0855529	0.19158	0.0656394	0.131279	0.192446	0.144472	-0.214204	-0.0657214	0.0430981	0.448882	0.764372	1	8	2	0.0180256	0.0191925	13.2087	0.0398396	58.4354	2.4059	2.12967	0.144472
66116_59300	59300	66116	Nat8f1	N-acetyltransferase 8 (GCN5-related) family member 1	Nat8f1	N-acetyltransferase 8 (GCN5-related) family member 1	0.0810721	0.118508	0.0406148	0.0812296	0.0459206	0.144584	0.00146858	-0.0406986	0.160676	0.277715	0.523044	1	8	2	6.97e-06	0.00971578	6.74589	0.344988	0.0370716	1.00037	2.12848	0.144584
246177_289785	289785	246177	Myo1g	myosin IG	Myo1g	myosin IG	0.0178875	-0.133755	0.0458436	0.0916872	0.696399	0.144615	-0.0719643	-0.313459	0.107739	0.0459485	0.96131	1	8	2	7.88e-06	0.0105416	12.714	0.0478088	0.0299322	1.0003	2.12816	0.144615
67135_311559	311559	67135	Bpifa5	BPI fold containing family A, member 5	Bpifa5	BPI fold containing family A, member 5	-0.00934645	-0.183542	0.0629509	0.125902	0.88197	0.144889	-0.132728	-0.430305	0.114035	0.0632204	0.991528	1	7	2	0.0115692	0.0173934	8.1839	0.146387	42.6611	1.74402	2.12525	0.144889
22401_64394	64394	22401	Zmat3	zinc finger matrin type 3	Zmat3	zinc finger, matrin type 3	-0.00316489	-0.0803963	0.0275766	0.0551532	0.90863	0.144926	-0.057214	-0.188495	0.0508843	0.027702	0.991766	1	8	2	0.000547876	0.00339838	5.97654	0.425823	8.92986	1.09805	2.12486	0.144926
17210_60430	60430	17210	Mcl1	myeloid cell leukemia sequence 1	Mcl1	MCL1 apoptosis regulator, BCL2 family member	-0.0469178	0.116692	0.0400455	0.080091	0.241352	0.145118	-0.125406	-0.0402833	0.0315699	0.273668	0.807885	1	8	2	0.00236409	0.00748584	8.07683	0.232529	17.2743	1.20881	2.12283	0.145118
23879_287433	287433	23879	Fxr2	FMR1 autosomal homolog 2	Fxr2	FMR1 autosomal homolog 2	0.0799652	-0.0815668	0.0279945	0.0559891	0.00428394	0.145162	0.025097	-0.191303	0.134834	0.0281697	0.210782	1	8	2	0	0.003659	1.55392	0.955833	0	1	2.12237	0.145162
216821_303196	303196	216821	Tmem11	transmembrane protein 11	Tmem11	transmembrane protein 11	-0.00925633	0.0775994	0.0266342	0.0532685	0.728189	0.145183	-0.0614585	-0.0268049	0.0429458	0.182004	0.966531	1	8	2	0	0.00311125	1.02395	0.984688	0	1	2.12215	0.145183
22411_140584	140584	22411	Wnt11	wingless-type MMTV integration site family, member 11	Wnt11	Wnt family member 11	0.107461	0.143509	0.0492789	0.0985577	0.0292077	0.145367	0.0108763	-0.0496603	0.204046	0.336679	0.445964	1	8	2	0	0.0162693	2.48824	0.869781	0	1	2.12021	0.145367
216527_305505	305505	216527	Ccm2	cerebral cavernous malformation 2	Ccm2	CCM2 scaffold protein	0.0184056	-0.104698	0.0359634	0.0719267	0.6088	0.145496	-0.0520813	-0.245672	0.0888925	0.0362754	0.948031	1	8	2	0	0.00599332	2.81907	0.831188	0	1	2.11885	0.145496
11828_65133	65133	11828	Aqp3	aquaporin 3	Aqp3	aquaporin 3 (Gill blood group)	0.0588223	0.135621	0.0465885	0.093177	0.206736	0.145525	-0.0324895	-0.0470023	0.150134	0.318245	0.780837	1	7	2	0	0.0158417	4.5477	0.473527	0	1	2.11855	0.145525
67513_362678	362678	67513	Faap20	Fanconi anemia core complex associated protein 20	Faap20	FA core complex associated protein 20	0.0974586	0.106099	0.0364545	0.072909	0.00750799	0.145606	0.0260091	-0.0367998	0.168908	0.248998	0.26679	1	8	2	0	0.00642501	2.20046	0.90037	0	1	2.11769	0.145606
110542_29530	29530	110542	Amhr2	anti-Mullerian hormone type 2 receptor	Amhr2	anti-Mullerian hormone receptor type 2	0.0493097	0.131753	0.0453718	0.0907437	0.277129	0.146522	-0.0396175	-0.0461012	0.138237	0.309607	0.827798	1	8	2	0	0.0133742	6.92455	0.327882	0	1	2.10809	0.146522
192185_100125370	100125370	192185	Nadk	NAD kinase	Nadk	NAD kinase	0.0212831	-0.076354	0.0262953	0.0525905	0.418292	0.146541	-0.0302547	-0.17943	0.0728208	0.0267215	0.896885	1	8	2	2.5e-06	0.00298395	3.77298	0.707366	0.0424046	1.00042	2.10789	0.146541
67759_293888	293888	67759	Plgrkt	plasminogen receptor, C-terminal lysine transmembrane protein	Plgrkt	plasminogen receptor with a C-terminal lysine	-0.0135264	0.0915138	0.0315203	0.0630406	0.667827	0.146595	-0.075305	-0.0320434	0.0482522	0.215071	0.958652	1	8	2	0.00134226	0.00460309	6.77417	0.342238	15.9688	1.19003	2.10733	0.146595
16846_25608	25608	16846	Lep	leptin	Lep	leptin	0.00885841	-0.151656	0.052257	0.104514	0.86539	0.146763	-0.0935633	-0.3565	0.11128	0.0531875	0.988443	1	7	2	0	0.0122855	1.33323	0.931476	0	1	2.10558	0.146763
69215_360547	360547	69215	Sat2	spermidine/spermine N1-acetyl transferase 2	Sat2	spermidine/spermine N1-acetyltransferase family member 2	0.0354206	0.0774199	0.0266939	0.0533877	0.184536	0.147018	-0.0168984	-0.0272182	0.0877396	0.182058	0.755821	1	8	2	0	0.00294535	4.27563	0.639431	0	1	2.10292	0.147018
27993_316317	316317	27993	Imp4	IMP4, U3 small nucleolar ribonucleoprotein	Imp4	IMP U3 small nucleolar ribonucleoprotein 4	0.0223735	0.0929923	0.0320662	0.0641324	0.485347	0.147057	-0.0404751	-0.0327049	0.0852221	0.218689	0.918818	1	8	2	0	0.00486028	2.34041	0.885883	0	1	2.10251	0.147057
67877_362228	362228	67877	Naa20	N(alpha)-acetyltransferase 20, NatB catalytic subunit	Naa20	N(alpha)-acetyltransferase 20, NatB catalytic subunit	0.00100525	0.0746988	0.02578	0.0515601	0.968896	0.147401	-0.0495227	-0.0263571	0.0515332	0.175755	0.996722	1	8	2	0	0.00291666	4.43388	0.618175	0	1	2.09894	0.147401
26462_50551	50551	26462	Txnrd2	thioredoxin reductase 2	Txnrd2	thioredoxin reductase 2	-0.0616434	0.0898591	0.0310189	0.0620377	0.0468906	0.147489	-0.122439	-0.0317326	-0.000847532	0.211451	0.523655	1	8	2	1.55e-06	0.00442197	5.76802	0.449672	0.0177333	1.00018	2.09803	0.147489
70335_362835	362835	70335	Reep6	receptor accessory protein 6	Reep6	receptor accessory protein 6	-0.102051	0.13056	0.0450907	0.0901814	0.0236211	0.147686	-0.190427	-0.0461917	-0.0136748	0.307313	0.413746	1	8	2	0	0.00966364	1.46094	0.962047	0	1	2.09599	0.147686
21857_116510	116510	21857	Timp1	tissue inhibitor of metalloproteinase 1	Timp1	TIMP metallopeptidase inhibitor 1	0.106924	0.168911	0.0583379	0.116676	0.0668251	0.147702	-0.00741564	-0.059769	0.221265	0.397591	0.573625	1	8	2	3.69e-06	0.0150311	6.13587	0.408144	0.0114943	1.00011	2.09583	0.147702
13643_360546	360546	13643	Efnb3	ephrin B3	Efnb3	ephrin B3	0.117268	0.176366	0.0609144	0.121829	0.0542131	0.147713	-0.00212191	-0.0624139	0.236658	0.415146	0.540952	1	8	2	0.0104709	0.0163773	7.87179	0.247648	37.1601	1.59135	2.09571	0.147713
225288_100360334	100360334	225288	Fhod3	formin homology 2 domain containing 3	Fhod3	formin homology 2 domain containing 3	-0.0575016	-0.0810405	0.0280089	0.0560178	0.040075	0.147984	-0.112398	-0.190833	-0.00260514	0.0287525	0.504314	1	8	2	1.14e-06	0.00351328	5.23598	0.513923	0.0173968	1.00017	2.09291	0.147984
71904_313615	313615	71904	Paqr7	progestin and adipoQ receptor family member VII	Paqr7	progestin and adipoQ receptor family member 7	0.0126291	0.0822938	0.0284613	0.0569226	0.657239	0.148257	-0.043154	-0.0292724	0.0684122	0.19386	0.95502	1	7	2	0	0.00327177	2.36026	0.797377	0	1	2.09009	0.148257
18643_64303	64303	18643	Pfn1	profilin 1	Pfn1	profilin 1	0.0256249	0.0827185	0.0286353	0.0572705	0.370855	0.148641	-0.0304991	-0.0295297	0.081749	0.194967	0.876977	1	8	2	0	0.00349893	2.94271	0.816002	0	1	2.08614	0.148641
212073_299356	299356	212073	Syne3	spectrin repeat containing, nuclear envelope family member 3	Syne3	spectrin repeat containing, nuclear envelope family member 3	0.0281331	-0.111476	0.0385967	0.0771933	0.466064	0.148707	-0.047515	-0.262772	0.103781	0.0398203	0.915924	1	8	2	0	0.00632616	15.8605	0.0145227	0	1	2.08546	0.148707
16772_316758	316758	16772	Lama1	laminin, alpha 1	Lama1	laminin subunit alpha 1	0.167126	-0.138534	0.0479922	0.0959845	0.000497023	0.148937	0.073063	-0.32666	0.261189	0.0495921	0.0740383	1	8	2	0.00105615	0.00972504	6.93358	0.327034	5.62435	1.0596	2.0831	0.148937
60531_60570	60570	60531	Npvf	neuropeptide VF precursor	Npvf	neuropeptide VF precursor	-0.00811553	-0.168003	0.0582032	0.116406	0.889107	0.148952	-0.122192	-0.396155	0.105961	0.0601496	0.991528	1	7	2	0.00799812	0.0143863	5.77384	0.328851	34.731	1.53212	2.08295	0.148952
66392_192224	192224	66392	Prl2b1	prolactin family 2, subfamily b, member 1	Prl2b1	prolactin family 2, subfamily B, member 1	0.0199061	-0.121806	0.0422026	0.0844052	0.637155	0.148989	-0.0628095	-0.287237	0.102622	0.0436252	0.950438	1	7	2	8.28e-06	0.0116387	5.03763	0.411305	0.032822	1.00033	2.08257	0.148989
70727_312664	312664	70727	Rasgef1a	RasGEF domain family, member 1A	Rasgef1a	RasGEF domain family, member 1A	-0.0827413	-0.100786	0.0349273	0.0698546	0.0178384	0.149077	-0.151198	-0.237699	-0.014285	0.0361263	0.381604	1	7	2	0	0.0049023	3.25512	0.66072	0	1	2.08167	0.149077
74616_311731	311731	74616	Scrn3	secernin 3	Scrn3	secernin 3	0.0306955	0.129518	0.0448967	0.0897934	0.49417	0.149189	-0.0573004	-0.0464737	0.118691	0.30551	0.919069	1	7	2	0.000166707	0.0084606	5.6384	0.343009	1.18034	1.01194	2.08052	0.149189
26420_50658	50658	26420	Mapk9	mitogen-activated protein kinase 9	Mapk9	mitogen-activated protein kinase 9	0.000776066	0.078664	0.0272769	0.0545539	0.977302	0.149316	-0.0526857	-0.0282596	0.0542379	0.185588	0.997924	1	8	2	0.000555579	0.00301448	4.2334	0.645123	9.57071	1.10584	2.07922	0.149316
223473_362899	362899	223473	Nipal2	NIPA-like domain containing 2	Nipal2	NIPA-like domain containing 2	-0.0809878	0.16789	0.0582439	0.116488	0.164379	0.14951	-0.195144	-0.0604221	0.0331681	0.396201	0.730532	1	8	2	0.00994239	0.0146408	10.1982	0.116548	41.3722	1.70567	2.07724	0.14951
242523_313352	313352	242523	Dmrta1	doublesex and mab-3 related transcription factor like family A1	Dmrta1	DMRT-like family A1	0.0172969	-0.115266	0.0400366	0.0800731	0.665721	0.150005	-0.0611733	-0.272207	0.0957672	0.0416742	0.95822	1	7	2	0	0.00846515	2.74822	0.738734	0	1	2.0722	0.150005
15512_60460	60460	15512	Hspa2	heat shock protein 2	Hspa2	heat shock protein family A (Hsp70) member 2	0.0171631	0.136051	0.0472761	0.0945522	0.716574	0.150179	-0.0754963	-0.0492677	0.109823	0.32137	0.963895	1	8	2	0	0.00963055	5.29651	0.506384	0	1	2.07043	0.150179
66528_689926	689926	66528	Smim5	small integral membrane protein 5	Smim5	small integral membrane protein 5	-0.0122176	-0.154967	0.0538526	0.107705	0.820525	0.150205	-0.117767	-0.366066	0.0933317	0.0561312	0.981852	1	8	2	5.94e-06	0.0154826	9.20828	0.162199	0.0171043	1.00017	2.07017	0.150205
74563_360519	360519	74563	Rasgef1c	RasGEF domain family, member 1C	Rasgef1c	RasGEF domain family, member 1C	-0.0734001	0.247051	0.0858927	0.171785	0.392797	0.150395	-0.241747	-0.089642	0.0949466	0.583745	0.887748	1	8	2	0.0447554	0.0325558	35.4919	3.46e-06	82.2315	5.62793	2.06824	0.150395
56048_116641	116641	56048	Lgals8	lectin, galactose binding, soluble 8	Lgals8	galectin 8	0.0665071	0.120809	0.0420189	0.0840379	0.11347	0.150561	-0.0158485	-0.0439024	0.148863	0.28552	0.677408	1	8	2	0.00642875	0.00786801	11.1666	0.083361	48.3722	1.93694	2.06655	0.150561
16407_83577	83577	16407	Itgae	integrin alpha E, epithelial-associated	Itgae	integrin subunit alpha E	0.0586889	0.127313	0.0442861	0.0885723	0.185098	0.150608	-0.0281104	-0.0462859	0.145488	0.300911	0.755821	1	8	2	0.00442964	0.00871317	11.1484	0.0838955	28.258	1.39388	2.06608	0.150608
68792_317181	317181	68792	Srpx2	sushi-repeat-containing protein, X-linked 2	Srpx2	sushi-repeat-containing protein, X-linked 2	0.0710154	0.113765	0.0395738	0.0791475	0.0727323	0.15061	-0.00654775	-0.0413612	0.148579	0.268891	0.593074	1	8	2	0	0.00641172	0.175043	0.999895	0	1	2.06606	0.15061
52793_304050	304050	52793	Fam3b	FAM3 metabolism regulating signaling molecule B	Fam3b	FAM3 metabolism regulating signaling molecule B	0.0753247	0.151332	0.0526459	0.105292	0.152493	0.150642	-0.0278594	-0.0550358	0.178509	0.357701	0.717004	1	7	2	0.0051726	0.0137088	7.31021	0.198573	21.8921	1.28028	2.06574	0.150642
17384_117061	117061	17384	Mmp10	matrix metallopeptidase 10	Mmp10	matrix metallopeptidase 10	0.0673606	0.123924	0.0431265	0.086253	0.118304	0.150789	-0.0171658	-0.0451288	0.151887	0.292977	0.684551	1	7	2	0	0.0157558	3.24916	0.661634	0	1	2.06425	0.150789
21336_24807	24807	21336	Tacr1	tachykinin receptor 1	Tacr1	tachykinin receptor 1	0.00243041	-0.151011	0.0525534	0.105107	0.963114	0.150792	-0.100572	-0.357017	0.105433	0.0549944	0.996255	1	8	2	0.00240167	0.0158966	5.59588	0.469945	7.09459	1.07636	2.06422	0.150792
11841_79119	79119	11841	Arf2	ADP-ribosylation factor 2	Arf2	ADP-ribosylation factor 2	-0.0500268	-0.0918225	0.0319575	0.063915	0.117486	0.150822	-0.112662	-0.217094	0.0126088	0.0334487	0.682459	1	8	2	0	0.00427833	4.23345	0.645118	0	1	2.06392	0.150822
224813_501101	501101	224813	Lrrc73	leucine rich repeat containing 73	Lrrc73	leucine rich repeat containing 73	-0.0572198	-0.0894629	0.0311421	0.0622842	0.0661545	0.150898	-0.118257	-0.211538	0.00381766	0.0326119	0.571185	1	8	2	0.00143577	0.00430542	6.6244	0.356982	18.4413	1.22611	2.06315	0.150898
68970_682812	682812	68970	Dcaf12	DDB1 and CUL4 associated factor 12	Dcaf12	DDB1 and CUL4 associated factor 12	-0.0104397	0.096408	0.0335867	0.0671735	0.755931	0.151228	-0.0762685	-0.0352496	0.0553891	0.228066	0.970936	1	7	2	0.00296593	0.00486894	7.91955	0.160725	38.6801	1.63079	2.05983	0.151228
72504_291773	291773	72504	Taf4b	TATA-box binding protein associated factor 4b	Taf4b	TATA-box binding protein associated factor 4b	-0.0675098	0.129678	0.045217	0.0904341	0.135432	0.151585	-0.156134	-0.0475692	0.0211139	0.306926	0.70057	1	7	2	0	0.00908263	2.66387	0.751638	0	1	2.05622	0.151585
66379_681219	681219	66379	Cox14	cytochrome c oxidase assembly protein 14	Cox14	cytochrome c oxidase assembly factor COX14	-0.00973884	0.0613824	0.0214116	0.0428232	0.649225	0.151747	-0.0517049	-0.0225497	0.0322272	0.145314	0.953618	1	8	2	0	0.00214307	2.16998	0.903421	0	1	2.0546	0.151747
74201_304007	304007	74201	Cep97	centrosomal protein 97	Cep97	centrosomal protein 97	0.0225051	0.127946	0.0446628	0.0893256	0.614339	0.152042	-0.0650324	-0.0471288	0.110043	0.303021	0.948031	1	8	2	0.00199896	0.00920312	7.0763	0.313849	12.1158	1.13786	2.05165	0.152042
245866_362265	362265	245866	Ift52	intraflagellar transport 52	Ift52	intraflagellar transport 52	0.0474856	0.0835221	0.0291689	0.0583378	0.103535	0.15223	-0.00968438	-0.0308178	0.104656	0.197862	0.660111	1	8	2	8.21e-06	0.00397053	7.40592	0.284933	0.10367	1.00104	2.04976	0.15223
50528_156435	156435	50528	Tmprss2	transmembrane protease, serine 2	Tmprss2	transmembrane serine protease 2	0.0174667	-0.134234	0.046891	0.093782	0.709524	0.152331	-0.074438	-0.318044	0.109371	0.0495748	0.962434	1	7	2	0	0.0202858	0.998433	0.962692	0	1	2.04875	0.152331
69085_309986	309986	69085	Zcchc9	zinc finger, CCHC domain containing 9	Zcchc9	zinc finger CCHC-type containing 9	-0.0736442	0.0946999	0.0331102	0.0662205	0.0261342	0.152697	-0.138539	-0.0350899	-0.00874929	0.22449	0.427349	1	8	2	0	0.00615918	3.01069	0.807504	0	1	2.0451	0.152697
23890_554353	554353	23890	Gpr34	G protein-coupled receptor 34	Gpr34	G protein-coupled receptor 34	-0.0357202	-0.18683	0.0653347	0.130669	0.584567	0.152776	-0.163774	-0.442938	0.0923335	0.0692771	0.943341	1	7	2	0	0.0207946	3.83639	0.573205	0	1	2.04431	0.152776
13495_497915	497915	13495	Drg2	developmentally regulated GTP binding protein 2	Drg2	developmentally regulated GTP binding protein 2	0.0510911	-0.067163	0.0234882	0.0469763	0.0296161	0.152797	0.00505519	-0.159235	0.0971271	0.0249089	0.447724	1	7	2	0	0.00261399	4.37339	0.497	0	1	2.0441	0.152797
12042_83477	83477	12042	Bcl10	B cell leukemia/lymphoma 10	Bcl10	BCL10, immune signaling adaptor	0.0601078	0.0904552	0.0316464	0.0632928	0.0575178	0.15296	-0.00191805	-0.0335965	0.122134	0.214507	0.550127	1	8	2	1.87e-06	0.00469926	5.51687	0.47942	0.0210443	1.00021	2.04248	0.15296
20401_300067	300067	20401	Sh3bp1	SH3-domain binding protein 1	Sh3bp1	SH3-domain binding protein 1	0.101737	-0.252366	0.088308	0.176616	0.249294	0.153034	-0.0713438	-0.598527	0.274817	0.0937951	0.813454	1	8	2	0.0349895	0.0327781	23.624	0.000612289	75.2573	4.0416	2.04174	0.153034
99296_85268	85268	99296	Hrh3	histamine receptor H3	Hrh3	histamine receptor H3	-0.100061	-0.128921	0.0451322	0.0902644	0.0266192	0.153219	-0.188518	-0.305836	-0.0116031	0.0479945	0.429565	1	8	2	0.00592686	0.00911032	8.51016	0.203058	37.5328	1.60084	2.03991	0.153219
18132_406162	406162	18132	Notch4	notch 4	Notch4	notch receptor 4	-0.0212406	-0.19329	0.0676668	0.135334	0.753598	0.15322	-0.153865	-0.458539	0.111384	0.0719588	0.970936	1	8	2	0.0140236	0.0203799	8.82761	0.183508	40.7172	1.68683	2.0399	0.15322
75209_29643	29643	75209	Sv2c	synaptic vesicle glycoprotein 2c	Sv2c	synaptic vesicle glycoprotein 2c	-0.0852702	0.13893	0.0486485	0.0972969	0.0796394	0.153322	-0.180619	-0.0517685	0.0100791	0.329628	0.612072	1	8	2	0.00237874	0.0121135	3.73284	0.712777	8.82794	1.09683	2.03889	0.153322
229681_295344	295344	229681	St7l	suppression of tumorigenicity 7-like	St7l	suppression of tumorigenicity 7-like	-0.0328205	0.119389	0.0418096	0.0836192	0.432454	0.153359	-0.114766	-0.0445018	0.0491248	0.283279	0.903634	1	8	2	0.000378432	0.00761649	7.93711	0.242747	2.44781	1.02509	2.03852	0.153359
230784_502988	502988	230784	Sesn2	sestrin 2	Sesn2	sestrin 2	-0.014781	0.103858	0.0363728	0.0727457	0.684468	0.153383	-0.0860705	-0.0387211	0.0565085	0.246437	0.960417	1	8	2	0	0.00846464	0.763465	0.993018	0	1	2.03828	0.153383
216344_299799	299799	216344	Rab21	RAB21, member RAS oncogene family	Rab21	RAB21, member RAS oncogene family	-0.0119547	-0.0859328	0.0301013	0.0602026	0.691258	0.153467	-0.0709521	-0.203928	0.0470428	0.0320621	0.961213	1	8	2	2.84e-06	0.00434391	5.11022	0.529757	0.0348779	1.00035	2.03745	0.153467
21950_353218	353218	21950	Tnfsf9	tumor necrosis factor (ligand) superfamily, member 9	Tnfsf9	TNF superfamily member 9	0.0343364	-0.136798	0.0479208	0.0958415	0.473667	0.153482	-0.0595866	-0.324644	0.128259	0.0510477	0.916721	1	8	2	0	0.0143158	4.96258	0.548621	0	1	2.03729	0.153482
18750_24680	24680	18750	Prkca	protein kinase C, alpha	Prkca	protein kinase C, alpha	0.0688487	-0.118432	0.0414955	0.082991	0.0970782	0.153568	-0.0124809	-0.281091	0.150178	0.0442277	0.645246	1	8	2	0.000589537	0.00583707	6.347	0.385462	4.98206	1.05243	2.03645	0.153568
11877_303798	303798	11877	Arvcf	armadillo repeat gene deleted in velocardiofacial syndrome	Arvcf	ARVCF, delta catenin family member	0.011533	-0.0929307	0.0325757	0.0651515	0.723311	0.153759	-0.0523143	-0.220625	0.0753803	0.0347639	0.965463	1	8	2	0.00126019	0.00472235	6.72264	0.34726	14.4015	1.16824	2.03456	0.153759
231830_288515	288515	231830	Micall2	MICAL-like 2	Micall2	MICAL-like 2	0.100493	0.150178	0.0526573	0.105315	0.056334	0.153871	-0.00271297	-0.0562352	0.2037	0.35659	0.547	1	7	2	0	0.0151317	3.21076	0.66753	0	1	2.03345	0.153871
234309_359725	359725	234309	Cbr4	carbonyl reductase 4	Cbr4	carbonyl reductase 4	-0.0762637	0.103163	0.0361739	0.0723479	0.0350093	0.153888	-0.147163	-0.0386361	-0.00536412	0.244962	0.47726	1	8	2	0	0.00599212	3.14242	0.790771	0	1	2.03328	0.153888
209645_361275	361275	209645	Bend7	BEN domain containing 7	Bend7	BEN domain containing 7	0.0828397	-0.138364	0.048535	0.09707	0.0878586	0.154041	-0.0122871	-0.328618	0.177967	0.0518898	0.621663	1	8	2	0	0.0169806	3.64121	0.725097	0	1	2.03177	0.154041
233871_361649	361649	233871	Atxn2l	ataxin 2-like	Atxn2l	ataxin 2-like	0.0426932	-0.161393	0.0566517	0.113303	0.451084	0.154322	-0.0683421	-0.383463	0.153728	0.0606777	0.910904	1	8	2	0.0100705	0.0146684	11.3797	0.0773262	40.6942	1.68617	2.029	0.154322
17386_171052	171052	17386	Mmp13	matrix metallopeptidase 13	Mmp13	matrix metallopeptidase 13	0.0721504	-0.0557032	0.0195587	0.0391175	0.000225215	0.154447	0.033816	-0.132372	0.110485	0.0209656	0.054085	1	7	2	0	0.00240865	4.25955	0.512684	0	1	2.02777	0.154447
108114_89776	89776	108114	Slc22a7	solute carrier family 22 (organic anion transporter), member 7	Slc22a7	solute carrier family 22 member 7	-0.0832543	-0.134759	0.0473272	0.0946544	0.0785569	0.154535	-0.176014	-0.320278	0.00950531	0.0507602	0.610027	1	7	2	0	0.022527	3.51027	0.621835	0	1	2.02691	0.154535
20846_367264	367264	20846	Stat1	signal transducer and activator of transcription 1	Stat4	signal transducer and activator of transcription 4	0.0310534	0.167539	0.0588718	0.117744	0.597863	0.15476	-0.0843331	-0.0632337	0.14644	0.398312	0.94682	1	8	2	0	0.012321	4.40052	0.622644	0	1	2.02469	0.15476
59025_291796	291796	59025	Usp14	ubiquitin specific peptidase 14	Usp14	ubiquitin specific peptidase 14	-0.0465543	0.0741725	0.0260638	0.0521277	0.0740723	0.154765	-0.0976385	-0.0279958	0.00452982	0.176341	0.595259	1	8	2	0.000861196	0.00302201	6.35087	0.385054	15.3138	1.18083	2.02465	0.154765
14619_394266	394266	14619	Gjb2	gap junction protein, beta 2	Gjb2	gap junction protein, beta 2	0.0540042	0.298048	0.104738	0.209477	0.606127	0.154788	-0.151279	-0.112519	0.259288	0.708615	0.948031	1	8	2	0.0441594	0.0496832	13.2192	0.0396842	53.1365	2.13386	2.02442	0.154788
269514_313101	313101	269514	Fbxl4	F-box and leucine-rich repeat protein 4	Fbxl4	F-box and leucine-rich repeat protein 4	-0.00476223	0.180558	0.0634616	0.126923	0.940182	0.154859	-0.129145	-0.068207	0.11962	0.429323	0.99276	1	7	2	0.016489	0.0176064	12.0385	0.0342636	59.8802	2.49253	2.02372	0.154859
66211_287122	287122	66211	Rpl3l	ribosomal protein L3-like	Rpl3l	ribosomal protein L3-like	-0.0593501	0.220975	0.0776685	0.155337	0.44478	0.154866	-0.211577	-0.0834797	0.0928773	0.52543	0.907619	1	8	2	0.0198861	0.0255373	10.974	0.0891834	53.873	2.16793	2.02366	0.154866
18011_309459	309459	18011	Neurl1a	neuralized E3 ubiquitin protein ligase 1A	Neurl1	neuralized E3 ubiquitin protein ligase 1	-0.0368947	-0.106133	0.0373377	0.0746753	0.323087	0.155242	-0.110075	-0.252494	0.0362858	0.0402281	0.855294	1	7	2	0	0.00638756	3.28796	0.655685	0	1	2.01997	0.155242
235626_316013	316013	235626	Setd2	SET domain containing 2	Setd2	SET domain containing 2, histone lysine methyltransferase	-0.0126046	0.0960446	0.0338302	0.0676604	0.709459	0.15575	-0.0789105	-0.0365673	0.0537014	0.228656	0.962434	1	7	2	0	0.00495718	3.07011	0.689178	0	1	2.01501	0.15575
18822_116552	116552	18822	Plod1	procollagen-lysine, 2-oxoglutarate 5-dioxygenase 1	Plod1	procollagen-lysine, 2-oxoglutarate 5-dioxygenase 1	0.0370588	0.0921648	0.0324776	0.0649552	0.253846	0.155929	-0.0265961	-0.035145	0.100714	0.219475	0.813543	1	8	2	0	0.00479505	5.02261	0.540916	0	1	2.01327	0.155929
319618_500305	500305	319618	Dcp1b	decapping mRNA 1B	Dcp1b	decapping mRNA 1B	0.0122007	0.0977835	0.0344635	0.0689269	0.723326	0.155999	-0.0553465	-0.0373107	0.0797478	0.232878	0.965463	1	7	2	0	0.00581612	2.37938	0.79454	0	1	2.01258	0.155999
21337_25007	25007	21337	Tacr2	tachykinin receptor 2	Tacr2	tachykinin receptor 2	-0.0717265	0.193359	0.0681642	0.136328	0.29268	0.156094	-0.205326	-0.0738401	0.0618728	0.460557	0.836365	1	7	2	0.0118252	0.0195211	7.86079	0.164076	39.1472	1.64331	2.01166	0.156094
68014_691493	691493	68014	Zwilch	zwilch kinetochore protein	Zwilch	zwilch kinetochore protein	0.0296997	0.157501	0.0555303	0.111061	0.592762	0.156147	-0.0791377	-0.0601743	0.138537	0.375175	0.945512	1	7	2	0.00862145	0.0135128	8.01545	0.155386	41.0215	1.69553	2.01115	0.156147
16520_116649	116649	16520	Kcnj4	potassium inwardly-rectifying channel, subfamily J, member 4	Kcnj4	potassium inwardly-rectifying channel, subfamily J, member 4	0.0293524	0.109706	0.0386901	0.0773801	0.448059	0.156261	-0.0464787	-0.0419559	0.105184	0.261369	0.909899	1	8	2	0	0.0058633	4.95009	0.55023	0	1	2.01004	0.156261
54366_298019	298019	54366	Ctnnal1	catenin alpha like 1	Ctnnal1	catenin alpha-like 1	-0.000103817	0.0942588	0.0332629	0.0665257	0.99751	0.156519	-0.0652978	-0.0361292	0.0650902	0.224647	1	1	8	2	0	0.00501043	1.29118	0.972142	0	1	2.00754	0.156519
15163_288077	288077	15163	Hcls1	hematopoietic cell specific Lyn substrate 1	Hcls1	hematopoietic cell specific Lyn substrate 1	0.0460869	-0.163989	0.0578722	0.115744	0.425824	0.156535	-0.0673404	-0.390844	0.159514	0.0628655	0.900995	1	8	2	0.0142018	0.0148922	16.8348	0.0099101	64.5908	2.82412	2.00739	0.156535
20521_365398	365398	20521	Slc22a12	solute carrier family 22 (organic anion/cation transporter), member 12	Slc22a12	solute carrier family 22 member 12	-0.0056476	0.115774	0.0408689	0.0817378	0.890092	0.156656	-0.0857491	-0.0444289	0.0744539	0.275977	0.991528	1	7	2	0	0.0163554	1.28604	0.936362	0	1	2.00622	0.156656
217119_64134	64134	217119	Xylt2	xylosyltransferase II	Xylt2	xylosyltransferase 2	0.0455697	-0.111985	0.0395456	0.0790913	0.249185	0.156806	-0.0319383	-0.267001	0.123078	0.0430311	0.813454	1	8	2	0.00462988	0.00679585	8.68402	0.192144	39.6764	1.65773	2.00476	0.156806
69556_287173	287173	69556	Bod1	biorientation of chromosomes in cell division 1	Bod1	biorientation of chromosomes in cell division 1	-0.0150388	0.0565394	0.0199766	0.0399531	0.451558	0.157026	-0.0541921	-0.0217672	0.0241146	0.134846	0.911247	1	8	2	0.000830686	0.00217825	8.44131	0.207521	20.492	1.25773	2.00264	0.157026
50791_113970	113970	50791	Magi2	membrane associated guanylate kinase, WW and PDZ domain containing 2	Magi2	membrane associated guanylate kinase, WW and PDZ domain containing 2	0.0597708	-0.0878987	0.0310575	0.0621151	0.0542896	0.157041	-0.00110084	-0.209642	0.120642	0.0338446	0.540952	1	8	2	0.00179533	0.00414292	7.45688	0.280651	24.2338	1.31985	2.00249	0.157041
64008_65054	65054	64008	Aqp9	aquaporin 9	Aqp9	aquaporin 9	-0.0885441	0.126268	0.0446187	0.0892374	0.0472045	0.157079	-0.175995	-0.0486344	-0.00109302	0.30117	0.523655	1	8	2	8.4e-07	0.00901185	6.72679	0.346854	0.00480599	1.00005	2.00212	0.157079
11416_64018	64018	11416	Slc33a1	solute carrier family 33 (acetyl-CoA transporter), member 1	Slc33a1	solute carrier family 33 member 1	-0.061841	-0.112396	0.0397282	0.0794564	0.119565	0.157198	-0.139707	-0.268127	0.0160248	0.0433359	0.686441	1	8	2	0	0.00757389	3.5653	0.735263	0	1	2.00098	0.157198
215999_294560	294560	215999	Mcu	mitochondrial calcium uniporter	Mcu	mitochondrial calcium uniporter	0.0295859	0.118955	0.042052	0.084104	0.48171	0.157251	-0.0528345	-0.0458859	0.112006	0.283796	0.918768	1	7	2	0	0.00777667	2.22982	0.816517	0	1	2.00047	0.157251
12265_85483	85483	12265	Ciita	class II transactivator	Ciita	class II, major histocompatibility complex, transactivator	0.0225515	-0.130383	0.046131	0.092262	0.624942	0.157602	-0.0678636	-0.311213	0.112967	0.0504472	0.948958	1	8	2	6.48e-07	0.00977898	10.9897	0.0886944	0.00277369	1.00003	1.99708	0.157602
71722_308435	308435	71722	Cic	capicua transcriptional repressor	Cic	capicua transcriptional repressor	0.0347167	-0.114917	0.0406625	0.081325	0.393229	0.157638	-0.0449804	-0.274311	0.114414	0.044477	0.887748	1	8	2	0.00261978	0.00709311	7.08732	0.312847	19.9199	1.24875	1.99674	0.157638
225028_170920	170920	225028	Map4k3	mitogen-activated protein kinase kinase kinase kinase 3	Map4k3	mitogen-activated protein kinase kinase kinase kinase 3	-0.0551313	-0.0853171	0.0301904	0.0603808	0.067832	0.15766	-0.114303	-0.203661	0.00404076	0.0330271	0.575983	1	8	2	0	0.00443855	2.22989	0.897388	0	1	1.99652	0.15766
320158_684961	684961	320158	Zmat4	zinc finger, matrin type 4	Zmat4	zinc finger, matrin type 4	0.030943	0.155924	0.0551812	0.110362	0.574967	0.157704	-0.0772102	-0.0603822	0.139096	0.372231	0.941829	1	8	2	0.00938891	0.013065	9.54754	0.145045	41.8711	1.72031	1.99611	0.157704
76867_316557	316557	76867	Rhbdd1	rhomboid domain containing 1	Rhbdd1	rhomboid domain containing 1	0.0459989	0.108025	0.0382648	0.0765296	0.229317	0.158086	-0.0289988	-0.0419708	0.120997	0.25802	0.799175	1	8	2	0.00327236	0.00642245	6.38743	0.381216	27.1975	1.37358	1.99244	0.158086
56055_363195	363195	56055	Gtpbp2	GTP binding protein 2	Gtpbp2	GTP binding protein 2	-0.0369352	-0.0936559	0.033178	0.066356	0.265604	0.158122	-0.101963	-0.223711	0.0280925	0.0363994	0.81866	1	8	2	0.000424445	0.0048372	6.61329	0.358093	4.23624	1.04424	1.9921	0.158122
20471_114634	114634	20471	Six1	sine oculis-related homeobox 1	Six1	SIX homeobox 1	0.00343926	-0.108033	0.0383017	0.0766035	0.928451	0.158454	-0.0716308	-0.258173	0.0785093	0.0421069	0.991766	1	8	2	2.99e-07	0.0084215	8.86319	0.18142	0.00130247	1.00001	1.98892	0.158454
16716_315962	315962	16716	Ky	kyphoscoliosis peptidase	Ky	kyphoscoliosis peptidase	0.0891746	-0.200327	0.0710396	0.142079	0.209377	0.158549	-0.0500604	-0.478797	0.22841	0.0781429	0.781604	1	7	2	0.0113565	0.0223721	6.04555	0.301812	30.8699	1.44655	1.98801	0.158549
17912_117057	117057	17912	Myo1b	myosin IB	Myo1b	myosin Ib	-0.0156421	0.165715	0.0587769	0.117554	0.790142	0.158629	-0.130843	-0.0646859	0.0995586	0.396117	0.974415	1	8	2	0.00822507	0.0141821	9.50441	0.147134	32.5731	1.48309	1.98725	0.158629
104271_290803	290803	104271	Tex15	testis expressed gene 15 meiosis and synapsis associated	Tex15	testis expressed 15, meiosis and synapsis associated	-0.0299521	0.273734	0.0971153	0.194231	0.757764	0.158738	-0.220295	-0.10695	0.16039	0.654419	0.970936	1	8	2	0.0326229	0.0426835	11.0496	0.0868548	45.276	1.82735	1.9862	0.158738
72831_367172	367172	72831	Dhx30	DExH-box helicase 30	Dhx30	DExH-box helicase 30	-0.00400942	-0.0770091	0.0273238	0.0546476	0.883339	0.158778	-0.0575631	-0.184116	0.0495443	0.0300983	0.991528	1	8	2	0	0.00326214	3.17935	0.786023	0	1	1.98583	0.158778
16622_24594	24594	16622	Klk1b5	kallikrein 1-related peptidase b5	Klk1b3	kallikrein 1-related peptidase B3	0.0820636	0.133289	0.0473622	0.0947244	0.0831523	0.159389	-0.0107646	-0.0523671	0.174892	0.318946	0.616016	1	7	2	0	0.0159635	4.84586	0.434979	0	1	1.98001	0.159389
117167_499991	499991	117167	Steap4	STEAP family member 4	Steap4	STEAP4 metalloreductase	0.0846669	0.166783	0.0592995	0.118599	0.153354	0.159641	-0.0315581	-0.0656666	0.200892	0.399233	0.719222	1	8	2	0	0.0154844	4.63435	0.59149	0	1	1.97762	0.159641
68119_291813	291813	68119	Cmtm3	CKLF-like MARVEL transmembrane domain containing 3	Cmtm3	CKLF-like MARVEL transmembrane domain containing 3	0.132135	-0.104074	0.0370274	0.0740549	0.000358923	0.159912	0.0595629	-0.249219	0.204708	0.0410706	0.062632	1	8	2	0	0.00595227	2.22701	0.897682	0	1	1.97506	0.159912
20222_299620	299620	20222	Sf3a2	splicing factor 3a, subunit 2	Sf3a2	splicing factor 3A subunit 2	0.0303946	-0.100542	0.0357741	0.0715483	0.395534	0.159952	-0.0397214	-0.240774	0.100511	0.0396901	0.889825	1	8	2	4.73e-06	0.00539088	6.23253	0.397653	0.0451084	1.00045	1.97468	0.159952
12388_311163	311163	12388	Ctnnd1	catenin delta 1	Ctnnd1	catenin delta 1	-0.0528876	-0.14977	0.0533141	0.106628	0.321198	0.16014	-0.157381	-0.358757	0.0516062	0.0592175	0.853476	1	7	2	0.00568212	0.0120805	7.59947	0.179735	29.2854	1.41414	1.9729	0.16014
15375_25098	25098	15375	Foxa1	forkhead box A1	Foxa1	forkhead box A1	-0.00891544	-0.113554	0.040433	0.080866	0.825483	0.160253	-0.0881627	-0.272048	0.0703318	0.0449406	0.981852	1	7	2	0.00126885	0.0104166	6.41827	0.267619	5.60959	1.05943	1.97184	0.160253
16612_292850	292850	16612	Klk1	kallikrein 1	Klk10	kallikrein related-peptidase 10	0.018855	-0.123917	0.0441275	0.088255	0.669173	0.160296	-0.0676333	-0.296894	0.105343	0.0490597	0.958743	1	7	2	1.91e-07	0.00903917	5.46546	0.361749	0.00089134	1.00001	1.97143	0.160296
20444_64442	64442	20444	St3gal2	ST3 beta-galactoside alpha-2,3-sialyltransferase 2	St3gal2	ST3 beta-galactoside alpha-2,3-sialyltransferase 2	-0.0727196	-0.076972	0.0274173	0.0548347	0.00799403	0.160405	-0.126457	-0.184446	-0.0189826	0.0305019	0.27092	1	8	2	0	0.00345974	3.60722	0.729655	0	1	1.9704	0.160405
22619_363045	363045	22619	Siae	sialic acid acetylesterase	Siae	sialic acid acetylesterase	-0.0412244	0.10217	0.0364157	0.0728313	0.257613	0.160667	-0.112598	-0.0405766	0.030149	0.244917	0.814341	1	8	2	0	0.00564621	1.43928	0.963426	0	1	1.96794	0.160667
66366_296306	296306	66366	Ergic3	ERGIC and golgi 3	Ergic3	ERGIC and golgi 3	0.0393638	0.0728276	0.0259597	0.0519195	0.129433	0.160705	-0.0115163	-0.0289326	0.090244	0.174588	0.695242	1	8	2	0	0.00288327	4.15386	0.655863	0	1	1.96758	0.160705
78323_363070	363070	78323	Fam219b	family with sequence similarity 219, member B	Fam219b	family with sequence similarity 219, member B	0.0494706	-0.100501	0.0358295	0.071659	0.167364	0.160771	-0.0207539	-0.24095	0.119695	0.0399485	0.732219	1	8	2	2.29e-07	0.0068401	14.3123	0.0263355	0.00137653	1.00001	1.96696	0.160771
78926_360973	360973	78926	Gas2l1	growth arrest-specific 2 like 1	Gas2l1	growth arrest-specific 2 like 1	-0.0251041	-0.0955937	0.0340858	0.0681716	0.461428	0.16084	-0.091911	-0.229208	0.0417028	0.0380201	0.914545	1	7	2	0.000164215	0.00471214	3.47862	0.626625	1.96126	1.02	1.96631	0.16084
66117_500087	500087	66117	Fmc1	formation of mitochondrial complex V assembly factor 1	Fmc1	formation of mitochondrial complex V assembly factor 1	0.0538592	0.112564	0.0401456	0.0802913	0.179727	0.160932	-0.0248248	-0.0448042	0.132543	0.269932	0.749262	1	8	2	0.00472071	0.00733998	10.3618	0.11022	37.4617	1.59902	1.96544	0.160932
19172_58854	58854	19172	Psmb4	proteasome (prosome, macropain) subunit, beta type 4	Psmb4	proteasome 20S subunit beta 4	0.046669	0.0689934	0.0246261	0.0492523	0.058079	0.161269	-0.00159731	-0.0275393	0.0949354	0.165526	0.551506	1	8	2	0	0.00257141	4.45715	0.615062	0	1	1.96228	0.161269
18053_24596	24596	18053	Ngfr	nerve growth factor receptor (TNFR superfamily, member 16)	Ngfr	nerve growth factor receptor	-0.0840066	-0.118694	0.042371	0.084742	0.0474073	0.161317	-0.167052	-0.284786	-0.000960953	0.047397	0.523655	1	8	2	0	0.0159089	1.03684	0.984177	0	1	1.96183	0.161317
83485_499191	499191	83485	Ngrn	neugrin, neurite outgrowth associated	Ngrn	neugrin, neurite outgrowth associated	0.0135401	0.0923565	0.03297	0.0659399	0.681308	0.161329	-0.0510799	-0.0368833	0.07816	0.221596	0.960206	1	8	2	0.00456057	0.00493241	13.3699	0.0375233	54.9922	2.22184	1.96173	0.161329
73739_246768	246768	73739	Cby1	chibby family member 1, beta catenin antagonist	Cby1	chibby 1, beta catenin antagonist	0.0369127	0.0792024	0.0282781	0.0565563	0.191776	0.161388	-0.0185115	-0.0316459	0.0923368	0.190051	0.763043	1	8	2	0	0.00348747	4.73868	0.577739	0	1	1.96117	0.161388
66223_297334	297334	66223	Mrpl35	mitochondrial ribosomal protein L35	Mrpl35	mitochondrial ribosomal protein L35	-0.00050746	0.0886685	0.0316651	0.0633303	0.987214	0.161485	-0.06257	-0.0354566	0.0615551	0.212794	0.999239	1	8	2	0.000434876	0.00443977	5.9538	0.428386	5.22984	1.05518	1.96027	0.161485
12606_24252	24252	12606	Cebpa	CCAAT/enhancer binding protein alpha	Cebpa	CCAAT/enhancer binding protein alpha	-0.00385743	0.222942	0.0796253	0.159251	0.961362	0.161529	-0.15992	-0.089183	0.152205	0.535068	0.996255	1	8	2	0.0214103	0.0269135	10.6541	0.0996725	48.7991	1.95309	1.95985	0.161529
544963_100360623	100360623	544963	Iqgap2	IQ motif containing GTPase activating protein 2	Iqgap2	IQ motif containing GTPase activating protein 2	-0.0398358	-0.324119	0.115794	0.231589	0.730829	0.161649	-0.266789	-0.778025	0.187117	0.129786	0.967589	1	7	2	0.0725169	0.0584444	24.9866	0.000140165	82.3255	5.65787	1.95873	0.161649
11808_25080	25080	11808	Apoa4	apolipoprotein A-IV	Apoa4	apolipoprotein A4	-0.070813	-0.114016	0.0407582	0.0815164	0.0823179	0.161907	-0.150698	-0.273785	0.0090716	0.0457534	0.613356	1	7	2	0	0.00752649	5.33539	0.376334	0	1	1.95632	0.161907
11302_690853	690853	11302	Aatk	apoptosis-associated tyrosine kinase	Aatk	apoptosis-associated tyrosine kinase	0.0507997	-0.130875	0.0467857	0.0935714	0.27757	0.161914	-0.0408986	-0.314272	0.142498	0.0525216	0.828369	1	7	2	0.00272648	0.00707748	6.10889	0.295767	22.7985	1.29531	1.95626	0.161914
71720_362360	362360	71720	Osbpl3	oxysterol binding protein-like 3	Osbpl3	oxysterol binding protein-like 3	0.0562272	-0.185612	0.066417	0.132834	0.39723	0.162316	-0.0739476	-0.445962	0.186402	0.0747375	0.889825	1	7	2	0.00817557	0.0193819	6.74493	0.240312	26.329	1.35739	1.95252	0.162316
21333_24806	24806	21333	Tac1	tachykinin 1	Tac1	tachykinin, precursor 1	-0.00589811	0.193727	0.0694112	0.138822	0.932282	0.162863	-0.141942	-0.0783594	0.130145	0.465814	0.991766	1	8	2	0.00469281	0.0226566	7.49409	0.277557	10.7672	1.12066	1.94744	0.162863
58200_58977	58977	58200	Ppp1r1a	protein phosphatase 1, regulatory inhibitor subunit 1A	Ppp1r1a	protein phosphatase 1, regulatory (inhibitor) subunit 1A	-0.0255766	0.0881315	0.031584	0.063168	0.418058	0.162958	-0.08748	-0.0356754	0.0363269	0.211938	0.896885	1	8	2	0	0.00429189	0.934492	0.987974	0	1	1.94656	0.162958
19039_245955	245955	19039	Lgals3bp	lectin, galactoside-binding, soluble, 3 binding protein	Lgals3bp	galectin 3 binding protein	0.0632595	0.207523	0.0744199	0.14884	0.395306	0.163237	-0.0826008	-0.0841981	0.20912	0.499243	0.889825	1	8	2	0.0204328	0.0252966	11.1036	0.0852281	47.7652	1.91443	1.94398	0.163237
78600_114248	114248	78600	Pde6h	phosphodiesterase 6H, cGMP-specific, cone, gamma	Pde6h	phosphodiesterase 6H	-0.014375	-0.124302	0.0446869	0.0893738	0.747693	0.164282	-0.10196	-0.299472	0.0732097	0.0508672	0.969983	1	7	2	2.91e-06	0.009749	6.36454	0.272346	0.0131259	1.00013	1.93436	0.164282
208198_500793	500793	208198	Btbd2	BTB domain containing 2	Btbd2	BTB domain containing 2	0.0177354	-0.101844	0.0366202	0.0732403	0.628167	0.164363	-0.0540388	-0.245393	0.0895096	0.0417043	0.948958	1	7	2	0.000104555	0.00496235	4.32086	0.504204	1.12403	1.01137	1.93362	0.164363
67666_308773	308773	67666	Hapln3	hyaluronan and proteoglycan link protein 3	Hapln3	hyaluronan and proteoglycan link protein 3	0.0582947	-0.109242	0.0392983	0.0785965	0.137971	0.164558	-0.0187285	-0.263288	0.135318	0.0448048	0.703369	1	8	2	4.67e-07	0.00904876	6.00135	0.423039	0.00242689	1.00002	1.93183	0.164558
20917_362404	362404	20917	Suclg2	succinate-Coenzyme A ligase, GDP-forming, beta subunit	Suclg2	succinate-CoA ligase GDP-forming subunit beta	0.063576	0.110823	0.0398711	0.0797422	0.110815	0.1646	-0.0145699	-0.0454688	0.141722	0.267115	0.673697	1	8	2	0.00316045	0.00738319	5.73867	0.453091	23.3275	1.30425	1.93145	0.1646
66125_680891	680891	66125	Sf3b5	splicing factor 3b, subunit 5	Sf3b5	splicing factor 3b, subunit 5	0.0192233	0.1563	0.0562644	0.112529	0.732607	0.164839	-0.0910529	-0.0642523	0.129499	0.376852	0.967589	1	8	2	0.0160521	0.0139205	18.8142	0.00448917	69.3387	3.26145	1.92926	0.164839
67883_246232	246232	67883	Uxs1	UDP-glucuronate decarboxylase 1	Uxs1	UDP-glucuronate decarboxylase 1	-0.0345879	0.0962815	0.0346602	0.0693204	0.318321	0.164852	-0.102521	-0.0395839	0.0333448	0.232147	0.852478	1	8	2	0.00294753	0.0051925	7.29508	0.294418	32.4043	1.47938	1.92914	0.164852
239318_310358	310358	239318	Plcxd3	phosphatidylinositol-specific phospholipase C, X domain containing 3	Plcxd3	phosphatidylinositol-specific phospholipase C, X domain containing 3	0.0282077	-0.158918	0.05723	0.11446	0.622095	0.165011	-0.0839611	-0.383256	0.140376	0.0654195	0.948712	1	8	2	1.29e-07	0.0149291	6.26391	0.394285	0.000451381	1	1.9277	0.165011
15552_25323	25323	15552	Htr1d	5-hydroxytryptamine (serotonin) receptor 1D	Htr1d	5-hydroxytryptamine receptor 1D	0.0517979	0.348333	0.125462	0.250924	0.679712	0.165076	-0.194104	-0.143469	0.297699	0.840136	0.96002	1	8	2	0.0487481	0.072916	9.65069	0.140154	40.7544	1.68789	1.9271	0.165076
94192_65044	65044	94192	C1galt1	core 1 synthase, glycoprotein-N-acetylgalactosamine 3-beta-galactosyltransferase, 1	C1galt1	core 1 synthase, glycoprotein-N-acetylgalactosamine 3-beta-galactosyltransferase, 1	-0.11453	-0.101143	0.0364543	0.0729087	0.00167954	0.165365	-0.185979	-0.244041	-0.0430805	0.0417558	0.139561	1	8	2	0	0.00630575	1.33761	0.969543	0	1	1.92446	0.165365
20215_25539	25539	20215	Sag	S-antigen, retina and pineal gland (arrestin)	Sag	S-antigen visual arrestin	0.0266923	-0.121193	0.0437265	0.0874529	0.541571	0.165805	-0.0590099	-0.292598	0.112395	0.0502114	0.93255	1	8	2	0	0.00901292	1.36433	0.967992	0	1	1.92047	0.165805
75619_301463	301463	75619	Fastkd2	FAST kinase domains 2	Fastkd2	FAST kinase domains 2	0.0160535	-0.102793	0.0370991	0.0741982	0.665218	0.165934	-0.0566594	-0.248219	0.0887664	0.0426326	0.958212	1	8	2	0	0.00597012	3.06738	0.800343	0	1	1.9193	0.165934
69090_294512	294512	69090	Ascc1	activating signal cointegrator 1 complex subunit 1	Ascc1	activating signal cointegrator 1 complex subunit 1	0.000213647	0.0997035	0.0359945	0.071989	0.995264	0.166058	-0.0703343	-0.0413924	0.0707616	0.240799	0.999848	1	8	2	0.00109207	0.00622281	5.21903	0.516044	9.19068	1.10121	1.91818	0.166058
223770_315210	315210	223770	Brd1	bromodomain containing 1	Brd1	bromodomain containing 1	0.0335784	-0.12412	0.0448419	0.0896837	0.453967	0.166367	-0.05431	-0.299897	0.121467	0.051657	0.912191	1	8	2	0.00507674	0.00820617	11.7765	0.0671451	35.4384	1.54891	1.91538	0.166367
73945_307774	307774	73945	Otud4	OTU domain containing 4	Otud4	OTU deubiquitinase 4	-0.0358627	0.0908463	0.0328303	0.0656606	0.274672	0.166489	-0.100209	-0.037846	0.0284835	0.219539	0.826519	1	8	2	1.72e-06	0.00434867	4.4861	0.611194	0.0199572	1.0002	1.91428	0.166489
22057_170842	170842	22057	Tob1	transducer of ErbB-2.1	Tob1	transducer of ErbB-2.1	-0.0258493	-0.0972642	0.0351525	0.0703049	0.462127	0.166523	-0.0947469	-0.235059	0.0430482	0.040531	0.915204	1	8	2	0	0.00585385	3.60684	0.729705	0	1	1.91397	0.166523
67153_361056	361056	67153	Rnaseh2b	ribonuclease H2, subunit B	Rnaseh2b	ribonuclease H2, subunit B	-0.0295347	0.117404	0.0424457	0.0848914	0.486539	0.166669	-0.112727	-0.0489804	0.0536573	0.283788	0.918818	1	8	2	3.4e-06	0.0081283	5.73596	0.453409	0.0223079	1.00022	1.91265	0.166669
14067_304929	304929	14067	F5	coagulation factor V	F5	coagulation factor V	-0.178235	-0.18488	0.0668683	0.133737	0.00768811	0.166843	-0.309295	-0.446999	-0.0471759	0.0772388	0.26679	1	8	2	0.00991744	0.020543	6.36759	0.383296	26.8953	1.3679	1.91108	0.166843
18563_25104	25104	18563	Pcx	pyruvate carboxylase	Pc	pyruvate carboxylase	0.0343355	0.0881972	0.0319001	0.0638003	0.281773	0.166851	-0.0281876	-0.0368491	0.0968587	0.213243	0.830409	1	8	2	5.06e-06	0.00355721	5.53286	0.477494	0.0651721	1.00065	1.91101	0.166851
20832_29435	29435	20832	Ssr4	signal sequence receptor, delta	Ssr4	signal sequence receptor subunit 4	0.0304201	0.0756409	0.0273817	0.0547635	0.266585	0.167209	-0.0232472	-0.0316936	0.0840873	0.182975	0.820443	1	8	2	0	0.00351166	4.78719	0.571383	0	1	1.90779	0.167209
66916_361385	361385	66916	Ndufb7	NADH:ubiquinone oxidoreductase subunit B7	Ndufb7	NADH:ubiquinone oxidoreductase subunit B7	0.0782867	0.0851678	0.0308424	0.0616848	0.0111398	0.167374	0.0178367	-0.0357323	0.138737	0.206068	0.316449	1	8	2	0.00156448	0.0042384	6.98473	0.322262	20.6726	1.2606	1.90631	0.167374
69582_313667	313667	69582	Plekhm2	pleckstrin homology domain containing, family M (with RUN domain) member 2	Plekhm2	pleckstrin homology and RUN domain containing M2	0.00978222	-0.090806	0.0328918	0.0657835	0.766156	0.167471	-0.0546845	-0.219739	0.0742489	0.0381274	0.97121	1	7	2	0	0.00451626	3.46027	0.629407	0	1	1.90544	0.167471
104885_314472	314472	104885	Tmem179	transmembrane protein 179	Tmem179	transmembrane protein 179	0.0129861	0.065107	0.0235878	0.0471756	0.581947	0.167556	-0.0332451	-0.0273554	0.0592173	0.157569	0.943341	1	8	2	0	0.00238672	2.72532	0.842447	0	1	1.90468	0.167556
67463_294667	294667	67463	Poc5	POC5 centriolar protein	Poc5	POC5 centriolar protein	0.0461341	0.0978037	0.0354388	0.0708776	0.192986	0.167619	-0.0233247	-0.0411139	0.115593	0.236721	0.764372	1	8	2	0	0.00545921	1.8054	0.936698	0	1	1.90411	0.167619
70427_362841	362841	70427	Mier2	MIER family member 2	Mier2	MIER family member 2	0.0672448	-0.101382	0.0367421	0.0734842	0.0672226	0.167698	-0.00476844	-0.245408	0.139258	0.0426447	0.575427	1	8	2	0	0.0062501	4.07025	0.667171	0	1	1.90341	0.167698
17927_337868	337868	17927	Myod1	myogenic differentiation 1	Myod1	myogenic differentiation 1	0.033055	0.253961	0.0921031	0.184206	0.719677	0.167994	-0.147464	-0.107076	0.213574	0.614999	0.964336	1	8	2	0.0265937	0.0378222	11.0483	0.0868966	43.807	1.77958	1.90075	0.167994
330217_498166	498166	330217	Gal3st4	galactose-3-O-sulfotransferase 4	Gal3st4	galactose-3-O-sulfotransferase 4	0.0859939	0.0733453	0.0266059	0.0532119	0.0012287	0.168091	0.0338472	-0.0309481	0.138141	0.177639	0.11761	1	8	2	0.000795709	0.00371507	13.6358	0.0339804	10.474	1.11699	1.89989	0.168091
22421_114850	114850	22421	Wnt7a	wingless-type MMTV integration site family, member 7A	Wnt7a	Wnt family member 7A	0.103831	0.12185	0.0442145	0.0884291	0.0188569	0.168222	0.0171722	-0.051468	0.19049	0.295168	0.389083	1	8	2	0.00465235	0.00869172	7.32003	0.292262	30.0942	1.4305	1.89871	0.168222
210094_308557	308557	210094	Iglon5	IgLON family member 5	Iglon5	IgLON family member 5	-0.0101506	0.142817	0.0518471	0.103694	0.844783	0.168423	-0.111769	-0.0604201	0.0914678	0.346054	0.984287	1	7	2	0.00481437	0.0108289	6.47483	0.262716	25.9352	1.35017	1.89692	0.168423
30055_252928	252928	30055	Timm13	translocase of inner mitochondrial membrane 13	Timm13	translocase of inner mitochondrial membrane 13	-0.0087287	0.0652663	0.0236948	0.0473897	0.71259	0.168443	-0.0551697	-0.0276158	0.0377123	0.158148	0.962855	1	8	2	0	0.00245556	4.35827	0.628314	0	1	1.89675	0.168443
100129_619550	619550	100129	Gpr153	G protein-coupled receptor 153	Gpr153	G protein-coupled receptor 153	0.000706237	0.148548	0.0539548	0.10791	0.989556	0.168637	-0.105043	-0.0629509	0.106456	0.360047	0.999494	1	8	2	0.00739506	0.0119061	8.06826	0.233145	35.5506	1.55161	1.89502	0.168637
18242_64313	64313	18242	Oat	ornithine aminotransferase	Oat	ornithine aminotransferase	0.0184625	0.0854939	0.0310585	0.0621169	0.552217	0.168717	-0.042411	-0.0362531	0.0793359	0.207241	0.937218	1	8	2	0.00302086	0.00427915	10.7568	0.0961895	40.8334	1.69014	1.8943	0.168717
171180_191595	191595	171180	Syt12	synaptotagmin XII	Syt12	synaptotagmin 12	-0.0278612	-0.199926	0.0726809	0.145362	0.70147	0.169016	-0.170313	-0.48483	0.114591	0.0849774	0.96131	1	8	2	0.023995	0.0225668	18.6999	0.0047017	64.7933	2.84037	1.89165	0.169016
14079_25598	25598	14079	Fabp2	fatty acid binding protein 2, intestinal	Fabp2	fatty acid binding protein 2	0.0157593	-0.143039	0.0520201	0.10404	0.76193	0.169181	-0.0861983	-0.346954	0.117717	0.0608765	0.97121	1	7	2	0	0.0128729	11.5584	0.041367	0	1	1.89018	0.169181
26987_363275	363275	26987	Eif4e2	eukaryotic translation initiation factor 4E member 2	Eif4e2	eukaryotic translation initiation factor 4E family member 2	0.0138168	0.159732	0.0581017	0.116203	0.812034	0.169258	-0.100061	-0.0680221	0.127694	0.387487	0.981743	1	8	2	0.0148738	0.0142053	16.0386	0.0135481	63.419	2.73366	1.88951	0.169258
272347_500108	500108	272347	Zfp398	zinc finger protein 398	Zfp398	zinc finger protein 398	-0.0647182	0.117205	0.0426401	0.0852802	0.12907	0.169334	-0.148291	-0.0499417	0.0188549	0.284351	0.694572	1	8	2	2.99e-06	0.00968898	13.335	0.0380146	0.014987	1.00015	1.88883	0.169334
17932_362291	362291	17932	Myt1	myelin transcription factor 1	Myt1	myelin transcription factor 1	0.0910832	0.136925	0.0498463	0.0996926	0.0676577	0.169605	-0.0066138	-0.0584687	0.18878	0.332319	0.575983	1	8	2	0.00142063	0.0116428	5.79428	0.446625	6.67677	1.07154	1.88643	0.169605
109075_300045	300045	109075	Exosc4	exosome component 4	Exosc4	exosome component 4	-0.00150927	0.114977	0.0418601	0.0837202	0.971238	0.169644	-0.0835536	-0.0491115	0.080535	0.279066	0.997331	1	8	2	0.00455012	0.00765718	8.7467	0.188332	33.7678	1.50984	1.88609	0.169644
64138_252929	252929	64138	Ctsz	cathepsin Z	Ctsz	cathepsin Z	0.0921542	0.114475	0.0416774	0.0833548	0.0270267	0.169646	0.010468	-0.0488978	0.17384	0.277847	0.431768	1	8	2	0.00343096	0.00743733	7.58222	0.270336	26.3168	1.35716	1.88607	0.169646
105239_361212	361212	105239	Rnf44	ring finger protein 44	Rnf44	ring finger protein 44	-0.037361	-0.0702571	0.02559	0.0511799	0.144294	0.169831	-0.0875164	-0.170568	0.0127944	0.0300537	0.708905	1	7	2	3.9e-06	0.00286003	5.04098	0.4109	0.0825584	1.00083	1.88444	0.169831
52466_303333	303333	52466	Slc46a1	solute carrier family 46, member 1	Slc46a1	solute carrier family 46 member 1	-0.0468316	0.125453	0.0457239	0.0914479	0.305729	0.170111	-0.136449	-0.053782	0.0427857	0.304687	0.845163	1	8	2	0	0.0126389	0.944161	0.987641	0	1	1.88197	0.170111
170644_302935	302935	170644	Ubn1	ubinuclein 1	Ubn1	ubinuclein 1	-0.077364	-0.0825763	0.0301135	0.0602271	0.010197	0.170349	-0.136385	-0.200619	-0.0183425	0.0354666	0.309055	1	8	2	0	0.00378816	4.26587	0.640746	0	1	1.87987	0.170349
232855_308318	308318	232855	Zfp772	zinc finger protein 772	Zfp772	zinc finger protein 772	0.0714146	0.0877751	0.0320276	0.0640551	0.0257617	0.170591	0.0086417	-0.0377706	0.134187	0.213321	0.425595	1	8	2	0	0.00552543	3.62867	0.726779	0	1	1.87774	0.170591
72397_313069	313069	72397	Rbm12b1	RNA binding motif protein 12 B1	Rbm12b	RNA binding motif protein 12B	-0.105755	0.124204	0.0453416	0.0906832	0.0196796	0.170798	-0.194623	-0.053532	-0.0168869	0.301939	0.391758	1	7	2	3.88e-06	0.0121061	6.80038	0.235914	0.0173901	1.00017	1.87593	0.170798
319757_25273	25273	319757	Smo	smoothened, frizzled class receptor	Smo	smoothened, frizzled class receptor	0.0519407	0.139775	0.0510353	0.102071	0.308801	0.170876	-0.0480866	-0.0602799	0.151968	0.339829	0.847414	1	8	2	0.00213419	0.0123651	6.54952	0.36452	8.31921	1.09074	1.87524	0.170876
18035_25493	25493	18035	Nfkbia	nuclear factor of kappa light polypeptide gene enhancer in B cells inhibitor, alpha	Nfkbia	NFKB inhibitor alpha	-0.0229584	0.151957	0.0554915	0.110983	0.679073	0.170941	-0.13172	-0.0655662	0.085803	0.369479	0.95991	1	8	2	0	0.014209	4.14723	0.65676	0	1	1.87467	0.170941
12372_686019	686019	12372	Casq1	calsequestrin 1	Casq1	calsequestrin 1	-0.0577157	0.109524	0.0400197	0.0800395	0.149251	0.171196	-0.136153	-0.0473507	0.0207215	0.266398	0.712679	1	7	2	1.05e-06	0.00985144	3.51831	0.620619	0.00488653	1.00005	1.87244	0.171196
20454_83505	83505	20454	St3gal5	ST3 beta-galactoside alpha-2,3-sialyltransferase 5	St3gal5	ST3 beta-galactoside alpha-2,3-sialyltransferase 5	0.02396	0.0654647	0.0239246	0.0478492	0.316596	0.171266	-0.0229314	-0.028318	0.0708513	0.159247	0.852162	1	8	2	0	0.0024524	1.65997	0.948169	0	1	1.87182	0.171266
66202_301079	301079	66202	1110059G10Rik	RIKEN cDNA 1110059G10 gene	RGD1311745	similar to RIKEN cDNA 1110059G10	0.00352402	0.158109	0.0578365	0.115673	0.951414	0.171668	-0.109834	-0.0686057	0.116882	0.384824	0.995173	1	8	2	0.00968438	0.0143784	9.19985	0.162646	39.2984	1.6474	1.86832	0.171668
320712_363767	363767	320712	Abi3bp	ABI family member 3 binding protein	Abi3bp	ABI family member 3 binding protein	-0.0146781	0.261841	0.0958532	0.191706	0.878295	0.171987	-0.202547	-0.113896	0.173191	0.637579	0.991304	1	7	2	0	0.0457489	2.22423	0.817329	0	1	1.86554	0.171987
246691_192205	192205	246691	Prok1	prokineticin 1	Prok1	prokineticin 1	0.213264	-0.131488	0.0481574	0.0963148	9.49e-06	0.172193	0.118877	-0.320262	0.307651	0.0572855	0.00966031	1	7	2	0	0.0127749	3.60313	0.607844	0	1	1.86374	0.172193
12970_689897	689897	12970	Crygs	crystallin, gamma S	Crygs	crystallin, gamma S	-0.00283157	-0.127042	0.0465375	0.0930751	0.951483	0.172272	-0.0940435	-0.309466	0.0883803	0.055382	0.995173	1	7	2	1.2e-06	0.0144591	6.47984	0.262286	0.00370151	1.00004	1.86306	0.172272
18986_171068	171068	18986	Pou2f1	POU domain, class 2, transcription factor 1	Pou2f1	POU class 2 homeobox 1	0.0609166	0.13372	0.0490309	0.0980618	0.214085	0.172684	-0.0351823	-0.0584777	0.157015	0.325918	0.78682	1	8	2	0	0.00982871	8.68821	0.191887	0	1	1.85948	0.172684
13385_29495	29495	13385	Dlg4	discs large MAGUK scaffold protein 4	Dlg4	discs large MAGUK scaffold protein 4	0.0115171	-0.126992	0.0465857	0.0931713	0.804734	0.172883	-0.0797891	-0.309605	0.102823	0.0556201	0.979866	1	8	2	0.00241932	0.00823772	5.05178	0.537189	14.1551	1.16489	1.85776	0.172883
70118_288717	288717	70118	Srrd	SRR1 domain containing	Srrd	SRR1 domain containing	-0.00181065	0.100821	0.0369852	0.0739703	0.960954	0.172885	-0.0743003	-0.0441581	0.070679	0.2458	0.996255	1	8	2	2.69e-06	0.0059963	6.4774	0.371885	0.0235869	1.00024	1.85775	0.172885
12589_373066	373066	12589	Ift81	intraflagellar transport 81	Ift81	intraflagellar transport 81	0.00720044	0.123811	0.0454188	0.0908375	0.874036	0.172885	-0.0818187	-0.0542275	0.0962196	0.301849	0.990126	1	8	2	0.00342122	0.00888552	7.23588	0.299583	21.581	1.2752	1.85775	0.172885
19069_113929	113929	19069	Nup88	nucleoporin 88	Nup88	nucleoporin 88	-0.0181084	0.0678626	0.0248955	0.0497909	0.466995	0.172898	-0.0669026	-0.0297259	0.0306858	0.165451	0.91612	1	8	2	0	0.00283453	1.88731	0.929765	0	1	1.85763	0.172898
66169_685620	685620	66169	Tomm7	translocase of outer mitochondrial membrane 7	Tomm7	translocase of outer mitochondrial membrane 7	0.00202528	0.0679318	0.0249381	0.0498762	0.935273	0.173196	-0.0468525	-0.0298238	0.0509031	0.165687	0.991766	1	8	2	0	0.00289298	2.31257	0.888826	0	1	1.85506	0.173196
66111_300888	300888	66111	Tmed3	transmembrane p24 trafficking protein 3	Tmed3	transmembrane p24 trafficking protein 3	0.00925962	0.0881989	0.0324319	0.0648639	0.775254	0.173908	-0.0543058	-0.0389319	0.0728251	0.21533	0.971495	1	8	2	0	0.0049005	2.43555	0.87561	0	1	1.84893	0.173908
353242_309140	309140	353242	Mrpl21	mitochondrial ribosomal protein L21	Mrpl21	mitochondrial ribosomal protein L21	0.0243337	0.0921306	0.0339064	0.0678129	0.472959	0.174273	-0.0421217	-0.0407802	0.0907891	0.225041	0.916721	1	8	2	0.00112263	0.00483428	5.67811	0.460196	12.6425	1.14472	1.8458	0.174273
18023_360610	360610	18023	Nfe2l1	nuclear factor, erythroid derived 2,-like 1	Nfe2l1	NFE2 like bZIP transcription factor 1	0.00811558	0.107656	0.0396249	0.0792498	0.83772	0.174326	-0.0695478	-0.0476712	0.0857789	0.262982	0.983838	1	8	2	0.00147561	0.00595501	4.54701	0.603077	11.7978	1.13376	1.84534	0.174326
53375_288150	288150	53375	Mtx2	metaxin 2	Mtx2	metaxin 2	-0.00419641	-0.0780595	0.0287363	0.0574726	0.883896	0.174399	-0.0605185	-0.190704	0.0521257	0.0345846	0.991528	1	8	2	0	0.00387565	5.04545	0.537998	0	1	1.84472	0.174399
54351_287446	287446	54351	Elp5	elongator acetyltransferase complex subunit 5	Elp5	elongator acetyltransferase complex subunit 5	0.0174331	-0.0757676	0.0278983	0.0557965	0.53205	0.174487	-0.0372466	-0.185127	0.0721127	0.0335916	0.928437	1	8	2	0.00112864	0.00351735	9.10182	0.167933	17.4525	1.21142	1.84396	0.174487
20449_25280	25280	20449	St8sia1	ST8 alpha-N-acetyl-neuraminide alpha-2,8-sialyltransferase 1	St8sia1	ST8 alpha-N-acetyl-neuraminide alpha-2,8-sialyltransferase 1	-0.00516872	0.139713	0.051456	0.102912	0.919988	0.174593	-0.106021	-0.0619912	0.0956832	0.341416	0.991766	1	8	2	0.00266822	0.00944841	6.4493	0.374783	14.4476	1.16887	1.84306	0.174593
142687_680076	680076	142687	Asb14	ankyrin repeat and SOCS box-containing 14	Asb14	ankyrin repeat and SOCS box-containing 14	-0.0141816	0.131153	0.0483039	0.0966079	0.769071	0.174596	-0.108856	-0.0581947	0.0804924	0.320501	0.97121	1	7	2	4.21e-07	0.0121981	2.53177	0.771703	0.00172202	1.00002	1.84303	0.174596
100177_362602	362602	100177	Zmym6	zinc finger, MYM-type 6	Zmym6	zinc finger MYM-type containing 6	-0.00741672	0.0813729	0.0299872	0.0599745	0.804653	0.174847	-0.0661906	-0.0361748	0.0513572	0.198921	0.979866	1	8	2	0.00146402	0.00413203	6.97095	0.323542	19.2516	1.23841	1.84089	0.174847
170823_289437	289437	170823	Glmn	glomulin, FKBP associated protein	Glmn	glomulin, FKBP associated protein	0.0382316	-0.164177	0.0605068	0.121014	0.527481	0.174882	-0.0803596	-0.40136	0.156823	0.0730053	0.928437	1	8	2	0.0127453	0.016039	11.6408	0.0704783	47.3253	1.89844	1.84059	0.174882
14311_500292	500292	14311	Cidec	cell death-inducing DFFA-like effector c	Cidec	cell death-inducing DFFA-like effector c	-0.0735612	0.161246	0.0594331	0.118866	0.215822	0.17493	-0.190048	-0.0717278	0.0429255	0.394219	0.788659	1	7	2	0.0124107	0.0152025	11.9052	0.0361105	60.9787	2.5627	1.84017	0.17493
18111_94270	94270	18111	Nnat	neuronatin	Nnat	neuronatin	0.223426	0.261482	0.0964068	0.192814	0.0204745	0.175055	0.0344724	-0.116426	0.41238	0.63939	0.396613	1	8	2	0.0406735	0.0418433	15.3836	0.0174741	60.7309	2.54653	1.83911	0.175055
67236_299334	299334	67236	Cinp	cyclin dependent kinase 2 interacting protein	Cinp	cyclin-dependent kinase 2-interacting protein	-0.0513867	-0.116599	0.043	0.086	0.232071	0.175162	-0.135665	-0.285156	0.0328917	0.0519579	0.799422	1	8	2	0	0.00828812	3.3276	0.766748	0	1	1.8382	0.175162
347722_316611	316611	347722	Agap1	ArfGAP with GTPase domain, ankyrin repeat and PH domain 1	Agap1	ArfGAP with GTPase domain, ankyrin repeat and PH domain 1	0.0604522	-0.100031	0.0369042	0.0738083	0.101404	0.175329	-0.0118786	-0.244692	0.132783	0.0446309	0.655017	1	8	2	0	0.00608171	2.13776	0.906602	0	1	1.83678	0.175329
107373_499322	499322	107373	Fam111a	family with sequence similarity 111, member A	Fam111a	FAM111 trypsin like peptidase A	-0.176675	0.356225	0.131435	0.262869	0.178883	0.175373	-0.434282	-0.158989	0.0809325	0.87144	0.747921	1	8	2	0.0205479	0.0719324	4.80091	0.56959	13.6829	1.15852	1.83641	0.175373
68929_288557	288557	68929	Mospd3	motile sperm domain containing 3	Mospd3	motile sperm domain containing 3	0.0758092	0.0853113	0.0314803	0.0629607	0.0160338	0.17542	0.0141089	-0.0380894	0.13751	0.208712	0.364113	1	8	2	0	0.00425547	3.88006	0.692903	0	1	1.83601	0.17542
66108_362440	362440	66108	Ndufa9	NADH:ubiquinone oxidoreductase subunit A9	Ndufa9	NADH:ubiquinone oxidoreductase subunit A9	-0.000430123	0.077059	0.0284407	0.0568813	0.987934	0.175503	-0.0561728	-0.0344263	0.0553126	0.188544	0.999352	1	8	2	0	0.00335775	4.94105	0.551396	0	1	1.8353	0.175503
15212_294673	294673	15212	Hexb	hexosaminidase B	Hexb	hexosaminidase subunit beta	0.0362921	0.0881988	0.0325525	0.065105	0.264902	0.175508	-0.0275096	-0.0394046	0.100094	0.215802	0.818161	1	8	2	0	0.00438843	5.20032	0.518389	0	1	1.83526	0.175508
67868_298567	298567	67868	Cela3b	chymotrypsin-like elastase family, member 3B	Cela3b	chymotrypsin like elastase 3B	0.00149107	-0.123346	0.0455282	0.0910564	0.973874	0.175543	-0.0877425	-0.301813	0.0907247	0.0551217	0.997579	1	7	2	0.000953042	0.0115027	4.32957	0.503005	3.6802	1.03821	1.83496	0.175543
27260_314260	314260	27260	Plek2	pleckstrin 2	Plek2	pleckstrin 2	-0.0402481	-0.139474	0.0515042	0.103008	0.434537	0.175736	-0.141195	-0.341366	0.0606984	0.0624194	0.905785	1	7	2	0	0.0109253	12.6195	0.0272172	0	1	1.83332	0.175736
18674_245959	245959	18674	Slc25a3	solute carrier family 25 (mitochondrial carrier, phosphate carrier), member 3	Slc25a3	solute carrier family 25 member 3	-0.0129843	0.0585698	0.0216303	0.0432606	0.548317	0.175774	-0.055379	-0.0262195	0.0294103	0.143359	0.935882	1	8	2	0	0.00193335	2.86996	0.824982	0	1	1.833	0.175774
68653_300111	300111	68653	Samm50	SAMM50 sorting and assembly machinery component	Samm50	SAMM50 sorting and assembly machinery component	0.00478258	0.0908283	0.0335627	0.0671254	0.886688	0.17602	-0.0609991	-0.0407351	0.0705643	0.222392	0.991528	1	8	2	0.00319102	0.00482653	8.86803	0.181137	38.6914	1.63109	1.83092	0.17602
12506_245962	245962	12506	Cd48	CD48 antigen	Cd48	Cd48 molecule	-0.00672191	-0.159347	0.0588914	0.117783	0.909126	0.176091	-0.122147	-0.390197	0.108703	0.0715028	0.991766	1	8	2	0.00114425	0.0152589	7.27711	0.295979	3.81197	1.03963	1.83031	0.176091
170789_170588	170588	170789	Acot8	acyl-CoA thioesterase 8	Acot8	acyl-CoA thioesterase 8	-0.0148935	0.0851551	0.0314724	0.0629448	0.636053	0.176102	-0.0765783	-0.0382144	0.0467913	0.208525	0.950432	1	8	2	5.38e-06	0.00437853	5.16958	0.522255	0.0628912	1.00063	1.83021	0.176102
240055_303019	303019	240055	Neurl1b	neuralized E3 ubiquitin protein ligase 1B	Neurl1b	neuralized E3 ubiquitin protein ligase 1B	0.0509787	-0.110822	0.0409805	0.0819611	0.21351	0.176332	-0.0293417	-0.271463	0.131299	0.0498183	0.786496	1	7	2	0	0.00696758	2.26432	0.811492	0	1	1.82827	0.176332
27984_298609	298609	27984	Efhd2	EF hand domain containing 2	Efhd2	EF-hand domain family, member D2	0.0198819	-0.0753599	0.0278739	0.0557477	0.475673	0.176439	-0.0347499	-0.184623	0.0745136	0.0339036	0.916721	1	8	2	0	0.00346226	1.24886	0.974403	0	1	1.82737	0.176439
226791_289357	289357	226791	Lyplal1	lysophospholipase-like 1	Lyplal1	lysophospholipase-like 1	0.00645807	0.13243	0.0489884	0.0979768	0.89512	0.176488	-0.0895575	-0.0596009	0.102474	0.324461	0.991528	1	8	2	0.00247095	0.0112128	5.04399	0.538183	11.9811	1.13612	1.82695	0.176488
66438_84604	84604	66438	Hamp2	hepcidin antimicrobial peptide 2	Hamp	hepcidin antimicrobial peptide	0.0168483	-0.106136	0.0392864	0.0785727	0.668025	0.17676	-0.0601515	-0.260136	0.0938482	0.0478638	0.958652	1	7	2	0	0.0122667	2.07065	0.839285	0	1	1.82466	0.17676
210126_288010	288010	210126	Lpp	LIM domain containing preferred translocation partner in lipoma	Lpp	LIM domain containing preferred translocation partner in lipoma	-0.00280452	-0.198718	0.0735599	0.14712	0.969587	0.176784	-0.146979	-0.487067	0.14137	0.0896314	0.996722	1	8	2	0.025959	0.024125	18.2723	0.00558644	64.2561	2.79768	1.82445	0.176784
66557_296290	296290	66557	Bpifb2	BPI fold containing family B, member 2	Bpifb2	BPI fold containing family B, member 2	-0.150561	0.198564	0.0735268	0.147054	0.040589	0.176924	-0.294671	-0.0896554	-0.00645122	0.486784	0.504314	1	7	2	0.0157275	0.0224574	8.50399	0.13056	49.8845	1.99539	1.82327	0.176924
11536_29307	29307	11536	Gpr182	G protein-coupled receptor 182	Gpr182	G protein-coupled receptor 182	0.0565329	0.116666	0.0432052	0.0864104	0.190713	0.176971	-0.0281478	-0.0526952	0.141214	0.286027	0.761426	1	8	2	0	0.0138371	2.28809	0.891389	0	1	1.82288	0.176971
12399_156726	156726	12399	Runx3	runt related transcription factor 3	Runx3	RUNX family transcription factor 3	-0.0613341	-0.132627	0.0491177	0.0982355	0.211769	0.176987	-0.157603	-0.325165	0.0349349	0.0599113	0.783752	1	7	2	3.3e-08	0.0146426	5.93706	0.312391	0.000114872	1	1.82274	0.176987
12944_25419	25419	12944	Crp	C-reactive protein, pentraxin-related	Crp	C-reactive protein	0.00378785	0.236112	0.0874601	0.17492	0.965455	0.177071	-0.167631	-0.106725	0.175207	0.57895	0.996255	1	7	2	0.0227387	0.0323552	9.67259	0.0850618	49.1038	1.96478	1.82203	0.177071
243967_308587	308587	243967	Ntn5	netrin 5	Ntn5	netrin 5	-0.110668	0.129329	0.047914	0.0958281	0.020904	0.177146	-0.204578	-0.0584904	-0.0167579	0.317149	0.397241	1	7	2	0.000105669	0.0115022	5.06721	0.407733	0.51147	1.00514	1.82141	0.177146
21463_309641	309641	21463	Tcp11	t-complex protein 11	Tcp11	t-complex 11	0.00553371	0.178468	0.0661258	0.132252	0.933307	0.177188	-0.12407	-0.0807397	0.135138	0.437677	0.991766	1	7	2	0.0159387	0.0189332	13.6378	0.0180815	62.1807	2.64415	1.82105	0.177188
12683_291541	291541	12683	Cidea	cell death-inducing DNA fragmentation factor, alpha subunit-like effector A	Cidea	cell death-inducing DFFA-like effector a	0.0748231	0.145716	0.0539971	0.107994	0.165842	0.177243	-0.0310092	-0.065949	0.180655	0.35738	0.73219	1	8	2	0.00283212	0.0155818	4.65536	0.588712	9.11003	1.10023	1.82059	0.177243
26920_311886	311886	26920	Cntrl	centriolin	Cntrl	centriolin	0.00485121	0.109735	0.0406722	0.0813444	0.905057	0.177331	-0.0748648	-0.049697	0.0845673	0.269167	0.991766	1	7	2	0.000161121	0.00667341	6.11395	0.295288	1.4611	1.01483	1.81985	0.177331
227743_296648	296648	227743	Mapkap1	mitogen-activated protein kinase associated protein 1	Mapkap1	MAPK associated protein 1	-0.0152779	0.0685045	0.0253914	0.0507828	0.547377	0.177347	-0.0650442	-0.031028	0.0344884	0.168037	0.935265	1	8	2	9.86e-05	0.00283189	6.34855	0.385298	1.81223	1.01846	1.81972	0.177347
93689_304816	304816	93689	Lmod1	leiomodin 1 (smooth muscle)	Lmod1	leiomodin 1	0.0137157	0.118209	0.0438155	0.0876309	0.754255	0.177357	-0.072161	-0.0535447	0.0995924	0.289962	0.970936	1	8	2	0	0.0124671	1.24707	0.974496	0	1	1.81964	0.177357
665033_501047	501047	665033	Col6a5	collagen, type VI, alpha 5	Col6a5	collagen type VI alpha 5 chain	0.0262218	-0.104919	0.0389146	0.0778293	0.50042	0.177637	-0.0500495	-0.257462	0.102493	0.0476235	0.920966	1	7	2	3.98e-07	0.00665829	3.6599	0.599342	0.00259162	1.00003	1.81729	0.177637
217140_360612	360612	217140	Scrn2	secernin 2	Scrn2	secernin 2	-0.00479885	0.105388	0.0391251	0.0782502	0.902381	0.178044	-0.0814826	-0.04798	0.0718849	0.258755	0.991766	1	8	2	0	0.00659783	4.25893	0.641682	0	1	1.81388	0.178044
98366_684800	684800	98366	Smap1	small ArfGAP 1	Smap1	small ArfGAP 1	0.00725911	0.0803844	0.0298495	0.059699	0.807858	0.178143	-0.0512449	-0.0366235	0.0657631	0.197392	0.980789	1	7	2	0.0011478	0.00387462	6.58818	0.253113	18.5953	1.22843	1.81305	0.178143
13115_114700	114700	13115	Cyp27b1	cytochrome P450, family 27, subfamily b, polypeptide 1	Cyp27b1	cytochrome P450, family 27, subfamily b, polypeptide 1	0.0329182	-0.193629	0.0719138	0.143828	0.647135	0.178221	-0.10803	-0.475526	0.173867	0.0882685	0.952872	1	8	2	0.00977803	0.0259615	5.94489	0.429392	19.2493	1.23838	1.8124	0.178221
16798_308265	308265	16798	Lats1	large tumor suppressor	Lats1	large tumor suppressor kinase 1	0.0144721	-0.0896238	0.0332921	0.0665842	0.663779	0.178295	-0.0507792	-0.220126	0.0797234	0.0408788	0.957721	1	8	2	0	0.00436132	2.30684	0.889429	0	1	1.81178	0.178295
50721_299638	299638	50721	Sirt6	sirtuin 6	Sirt6	sirtuin 6	0.032186	0.074611	0.0277176	0.0554352	0.245555	0.17833	-0.0221394	-0.03404	0.0865115	0.183262	0.811335	1	8	2	0.000203716	0.00350605	6.24554	0.396254	3.03759	1.03133	1.81148	0.17833
230734_319113	319113	230734	Yrdc	yrdC domain containing (E.coli)	Yrdc	yrdC N(6)-threonylcarbamoyltransferase domain containing	0.0248474	0.0740217	0.0274989	0.0549979	0.366219	0.178334	-0.0290495	-0.0337721	0.0787443	0.181816	0.874904	1	8	2	1.33e-06	0.00360299	11.63	0.0707501	0.0189682	1.00019	1.81145	0.178334
11777_302290	302290	11777	Ap3s1	adaptor-related protein complex 3, sigma 1 subunit	Ap3s1	adaptor related protein complex 3 subunit sigma 1	-0.0592045	0.0606568	0.0225408	0.0450815	0.00862547	0.178467	-0.103384	-0.0277014	-0.0150254	0.149015	0.283226	1	8	2	4.43e-06	0.00263322	7.88121	0.246936	0.0837267	1.00084	1.81035	0.178467
13202_29318	29318	13202	Ddt	D-dopachrome tautomerase	Ddt	D-dopachrome tautomerase	0.0323028	0.0897733	0.0333686	0.0667373	0.333015	0.178569	-0.0330985	-0.0410294	0.0977041	0.220576	0.85878	1	8	2	0	0.00508609	2.20642	0.899769	0	1	1.80949	0.178569
76886_315789	315789	76886	Fam81a	family with sequence similarity 81, member A	Fam81a	family with sequence similarity 81, member A	-0.0156321	-0.0903182	0.0335965	0.0671931	0.641724	0.178897	-0.0814801	-0.222014	0.0502159	0.0413778	0.951075	1	8	2	0.00167848	0.00432955	6.2817	0.392385	20.9276	1.26466	1.80676	0.178897
228139_81739	81739	228139	P2rx3	purinergic receptor P2X, ligand-gated ion channel, 3	P2rx3	purinergic receptor P2X 3	-0.0679265	-0.16296	0.0606273	0.121255	0.262545	0.178965	-0.186754	-0.400614	0.0509007	0.0746946	0.817275	1	8	2	0.00592498	0.0179541	5.86185	0.438843	16.3511	1.19547	1.8062	0.178965
18389_29256	29256	18389	Oprl1	opioid receptor-like 1	Oprl1	opioid related nociceptin receptor 1	-0.0335432	0.0979031	0.0364583	0.0729167	0.357551	0.179379	-0.105	-0.045011	0.0379138	0.240817	0.869497	1	8	2	0	0.00548059	2.56222	0.86144	0	1	1.80276	0.179379
78405_25730	25730	78405	Ntf5	neurotrophin 5	Ntf4	neurotrophin 4	0.0245426	0.122976	0.0458053	0.0916105	0.592095	0.179472	-0.0652341	-0.0565771	0.114319	0.30253	0.945512	1	8	2	6.33e-07	0.0178623	6.89124	0.331023	0.00133443	1.00001	1.80199	0.179472
240186_307024	307024	240186	Zfp438	zinc finger protein 438	Zfp438	zinc finger protein 438	0.0238945	-0.186129	0.0693796	0.138759	0.730544	0.179797	-0.112087	-0.458092	0.159876	0.0858341	0.967512	1	8	2	0.0123406	0.0226198	7.27897	0.295817	31.2292	1.45411	1.7993	0.179797
69260_290744	290744	69260	Ing2	inhibitor of growth family, member 2	Ing2	inhibitor of growth family, member 2	-0.0539189	0.0989675	0.036893	0.0737861	0.14388	0.179831	-0.126228	-0.0456506	0.0183901	0.243586	0.708734	1	8	2	0	0.00615794	3.40358	0.756751	0	1	1.79902	0.179831
72133_361775	361775	72133	Trub1	TruB pseudouridine (psi) synthase family member 1	Trub1	TruB pseudouridine synthase family member 1	0.00926825	0.128086	0.0477573	0.0955146	0.846121	0.179918	-0.0843343	-0.0591192	0.102871	0.315291	0.984696	1	8	2	0.00677567	0.00991776	8.76514	0.187223	39.6619	1.65733	1.79831	0.179918
11502_290834	290834	11502	Adam9	ADAM metallopeptidase domain 9	Adam9	ADAM metallopeptidase domain 9	-0.00736916	-0.0867994	0.0323702	0.0647403	0.819916	0.180007	-0.0708135	-0.213688	0.0560752	0.0400892	0.981852	1	8	2	2.71e-06	0.00441229	5.56985	0.473055	0.029652	1.0003	1.79756	0.180007
20909_81803	81803	20909	Stx4a	syntaxin 4A (placental)	Stx4	syntaxin 4	0.00836942	-0.0870317	0.0324618	0.0649237	0.796543	0.180075	-0.0552546	-0.21428	0.0719934	0.0402164	0.976695	1	8	2	0	0.00448704	4.09794	0.663424	0	1	1.797	0.180075
11905_304917	304917	11905	Serpinc1	serine (or cysteine) peptidase inhibitor, clade C (antithrombin), member 1	Serpinc1	serpin family C member 1	0.0835335	-0.092023	0.0343322	0.0686643	0.0149703	0.180185	0.0162437	-0.226603	0.150823	0.0425566	0.360003	1	7	2	1.96e-09	0.00488674	7.42011	0.191224	1.65e-05	1	1.7961	0.180185
16619_24841	24841	16619	Klk1b27	kallikrein 1-related peptidase b27	Klk1c2	kallikrein 1-related peptidase C2	0.00542078	0.110608	0.04131	0.0826199	0.8956	0.180651	-0.0755452	-0.0513244	0.0863868	0.27254	0.991528	1	7	2	0	0.00726969	3.61576	0.605948	0	1	1.79226	0.180651
18536_81740	81740	18536	Pcm1	pericentriolar material 1	Pcm1	pericentriolar material 1	-0.00858935	0.0788363	0.0294521	0.0589043	0.770564	0.180773	-0.0663145	-0.036614	0.0491358	0.194286	0.97121	1	8	2	0.00156266	0.00368009	6.37207	0.382826	22.9336	1.29758	1.79126	0.180773
353502_287097	287097	353502	Hcfc1r1	host cell factor C1 regulator 1 (XPO1-dependent)	Hcfc1r1	host cell factor C1 regulator 1	0.0104271	0.094066	0.0351627	0.0703254	0.766819	0.181033	-0.0584905	-0.0437692	0.0793447	0.231901	0.97121	1	8	2	0.0025133	0.00565748	8.83519	0.183061	25.1273	1.3356	1.78913	0.181033
14734_25236	25236	14734	Gpc3	glypican 3	Gpc3	glypican 3	0.0229673	0.177795	0.0664932	0.132986	0.729787	0.181241	-0.107357	-0.0828531	0.153292	0.438444	0.967164	1	8	2	0	0.0240323	6.12722	0.40909	0	1	1.78742	0.181241
12293_25399	25399	12293	Cacna2d1	calcium channel, voltage-dependent, alpha2/delta subunit 1	Cacna2d1	calcium voltage-gated channel auxiliary subunit alpha2delta 1	-0.0103003	0.115273	0.0431156	0.0862311	0.811184	0.181291	-0.0948052	-0.0537369	0.0742047	0.284283	0.981743	1	8	2	0.00343063	0.00820685	8.46996	0.205654	23.2554	1.30302	1.78701	0.181291
65019_29282	29282	65019	Rpl23	ribosomal protein L23	Rpl23	ribosomal protein L23	0.0595695	0.116009	0.0434147	0.0868293	0.170031	0.181532	-0.0255217	-0.0541739	0.144661	0.286191	0.736499	1	8	2	0.0100128	0.00836156	20.3823	0.00236705	71.3592	3.49152	1.78503	0.181532
11625_25373	25373	11625	Ahsg	alpha-2-HS-glycoprotein	Ahsg	alpha-2-HS-glycoprotein	-0.0559072	-0.131095	0.0490638	0.0981276	0.254504	0.181562	-0.152071	-0.323421	0.0402561	0.0612318	0.813543	1	7	2	0	0.0176122	2.42162	0.78825	0	1	1.78479	0.181562
246293_289457	289457	246293	Klhl8	kelch-like 8	Klhl8	kelch-like family member 8	0.00390519	-0.0988318	0.037002	0.074004	0.915947	0.181715	-0.0686174	-0.243877	0.0764278	0.0462134	0.991766	1	8	2	0.0032149	0.00585525	8.21911	0.222486	31.4029	1.45779	1.78354	0.181715
11636_24183	24183	11636	Ak1	adenylate kinase 1	Ak1	adenylate kinase 1	-0.0165079	0.0954427	0.0357355	0.0714711	0.64412	0.181744	-0.0865482	-0.044638	0.0535325	0.235523	0.95156	1	8	2	0.00291513	0.00541769	7.76587	0.255763	30.2816	1.43434	1.7833	0.181744
111175_113956	113956	111175	Pecr	peroxisomal trans-2-enoyl-CoA reductase	Pecr	peroxisomal trans-2-enoyl-CoA reductase	0.0229791	0.0949612	0.0355849	0.0711699	0.518439	0.182109	-0.0467661	-0.0445291	0.0927243	0.234452	0.926922	1	8	2	0	0.00591553	1.28945	0.972236	0	1	1.78033	0.182109
68473_360920	360920	68473	Mob1b	MOB kinase activator 1B	Mob1b	MOB kinase activator 1B	-0.0838009	-0.141231	0.0529257	0.105851	0.113337	0.182124	-0.187533	-0.348696	0.0199316	0.0662334	0.677408	1	8	2	0.00411044	0.0117588	6.1742	0.403962	17.0251	1.20518	1.7802	0.182124
15199_362454	362454	15199	Hebp1	heme binding protein 1	Hebp1	heme binding protein 1	-0.0167208	0.0787042	0.0295047	0.0590094	0.570906	0.182283	-0.0745489	-0.036952	0.0411073	0.19436	0.941604	1	7	2	2.5e-06	0.00382589	4.67422	0.456917	0.0389084	1.00039	1.77891	0.182283
14128_171075	171075	14128	Fcer2a	Fc receptor, IgE, low affinity II, alpha polypeptide	Fcer2	Fc epsilon receptor II	-0.0125729	-0.118539	0.0444665	0.088933	0.777368	0.182565	-0.0997256	-0.292844	0.0745798	0.0557669	0.97182	1	8	2	0.000137392	0.0147027	3.24884	0.777029	0.363719	1.00365	1.77662	0.182565
56635_116474	116474	56635	Prl2a1	prolactin family 2, subfamily a, member 1	Prl2a1	prolactin family 2, subfamily A, member 1	0.0576398	-0.124619	0.0467596	0.0935191	0.217694	0.18268	-0.0340073	-0.307913	0.149287	0.0586753	0.790516	1	7	2	0	0.0183077	0.956166	0.966023	0	1	1.77569	0.18268
13418_100360412	100360412	13418	Dnajc1	DnaJ heat shock protein family (Hsp40) member C1	Dnajc1	DnaJ heat shock protein family (Hsp40) member C1	-0.057656	-0.120845	0.0453518	0.0907036	0.20362	0.18276	-0.146544	-0.29862	0.0312318	0.0569309	0.779551	1	7	2	0	0.0107229	3.82584	0.574754	0	1	1.77504	0.18276
70579_360845	360845	70579	Zc3h11a	zinc finger CCCH type containing 11A	Zc3h11a	zinc finger CCCH-type containing 11A	0.00537069	-0.0938285	0.0352359	0.0704718	0.878855	0.183047	-0.0636904	-0.231951	0.0744318	0.0442937	0.991304	1	8	2	0	0.00548562	5.52333	0.478642	0	1	1.77271	0.183047
66292_689432	689432	66292	Mrps21	mitochondrial ribosomal protein S21	Mrps21	mitochondrial ribosomal protein S21	-0.00615706	0.0638973	0.0240016	0.0480032	0.797544	0.183155	-0.0531993	-0.0301873	0.0408852	0.157982	0.977327	1	8	2	0	0.00270732	1.99468	0.920188	0	1	1.77184	0.183155
17766_117260	117260	17766	Nudt1	nudix hydrolase 1	Nudt1	nudix hydrolase 1	0.00936971	0.0892763	0.0335523	0.0671046	0.780048	0.183385	-0.0563916	-0.0422463	0.075131	0.220799	0.97277	1	8	2	0.00146116	0.00487324	6.51978	0.367545	14.8686	1.17465	1.76998	0.183385
15569_286973	286973	15569	Elavl2	ELAV like RNA binding protein 1	Elavl2	ELAV like RNA binding protein 2	0.00159141	-0.0937294	0.0352272	0.0704543	0.963967	0.183401	-0.0674525	-0.231817	0.0706354	0.0443585	0.996255	1	8	2	0.000537695	0.00563004	5.19583	0.518953	5.13968	1.05418	1.76985	0.183401
107939_113975	113975	107939	Pom121	nuclear pore membrane protein 121	Pom121	POM121 transmembrane nucleoporin	-0.0372	-0.0730508	0.0274651	0.0549301	0.175593	0.183556	-0.0910305	-0.180712	0.0166305	0.0346103	0.741657	1	8	2	1.84e-06	0.00371261	3.23775	0.778469	0.0263321	1.00026	1.7686	0.183556
15926_24479	24479	15926	Idh1	isocitrate dehydrogenase 1 (NADP+), soluble	Idh1	isocitrate dehydrogenase (NADP(+)) 1	0.0743185	0.0955834	0.0359367	0.0718734	0.0386366	0.183556	0.00388377	-0.0452859	0.144753	0.236453	0.497309	1	8	2	3.63e-06	0.00685586	6.35713	0.384396	0.0185796	1.00019	1.76859	0.183556
71777_312154	312154	71777	Ing3	inhibitor of growth family, member 3	Ing3	inhibitor of growth family, member 3	-0.0169888	0.0962398	0.0361982	0.0723964	0.638835	0.183734	-0.0879361	-0.0456546	0.0539584	0.238134	0.950461	1	8	2	1.18e-07	0.00586647	9.05783	0.170352	0.000955067	1.00001	1.76716	0.183734
104401_309167	309167	104401	Pcnx3	pecanex homolog 3	Pcnx3	pecanex 3	0.00497926	-0.0841042	0.0316425	0.063285	0.874961	0.183856	-0.0570389	-0.20814	0.0669974	0.0399321	0.990606	1	7	2	0	0.00500853	3.64358	0.601782	0	1	1.76618	0.183856
53330_364033	364033	53330	Vamp4	vesicle-associated membrane protein 4	Vamp4	vesicle-associated membrane protein 4	-0.0274559	0.0842345	0.0316948	0.0633895	0.386348	0.183901	-0.0895765	-0.0400067	0.0346647	0.208476	0.885436	1	8	2	0.00160731	0.00440675	6.22263	0.398718	20.2426	1.2538	1.76581	0.183901
57373_361624	361624	57373	Akip1	A kinase interacting protein 1	Akip1	A-kinase interacting protein 1	0.000517733	-0.134347	0.0505618	0.101124	0.99183	0.184	-0.0985816	-0.332545	0.0996171	0.0638521	0.999797	1	8	2	0.00739819	0.0113319	8.67654	0.192603	39.638	1.65667	1.76501	0.184
80890_361970	361970	80890	Trim2	tripartite motif-containing 2	Trim2	tripartite motif-containing 2	-0.0378842	-0.0721852	0.0271685	0.0543369	0.163191	0.184021	-0.0911334	-0.178684	0.015365	0.0343131	0.728841	1	8	2	0	0.0032749	4.28112	0.638692	0	1	1.76485	0.184021
28254_84608	84608	28254	Slco1a6	solute carrier organic anion transporter family, member 1a6	Slco1a6	solute carrier organic anion transporter family, member 1a6	0.0258548	0.0867633	0.0326708	0.0653416	0.428726	0.184231	-0.0381788	-0.0413039	0.0898884	0.214831	0.902319	1	7	2	0	0.00448252	2.15503	0.827305	0	1	1.76316	0.184231
76789_692032	692032	76789	Mzt1	mitotic spindle organizing protein 1	Mzt1	mitotic spindle organizing protein 1	0.0159944	0.0904728	0.0340683	0.0681366	0.638727	0.184239	-0.0507783	-0.0430726	0.082767	0.224018	0.950461	1	7	2	0	0.0053072	2.42408	0.787882	0	1	1.76309	0.184239
27398_301240	301240	27398	Mrpl2	mitochondrial ribosomal protein L2	Mrpl2	mitochondrial ribosomal protein L2	0.0362942	0.106611	0.0401566	0.0803131	0.366092	0.184364	-0.0424112	-0.0508003	0.115	0.264021	0.874904	1	8	2	0.0056647	0.00704471	10.7097	0.0977721	46.8723	1.88226	1.76209	0.184364
56046_683512	683512	56046	Uqcc1	ubiquinol-cytochrome c reductase complex assembly factor 1	Uqcc1	ubiquinol-cytochrome c reductase complex assembly factor 1	-0.00304467	0.070845	0.0266942	0.0533883	0.909192	0.184517	-0.0553643	-0.0337942	0.0492749	0.175484	0.991766	1	8	2	0	0.00290597	1.06475	0.983038	0	1	1.76087	0.184517
23980_29542	29542	23980	Pebp1	phosphatidylethanolamine binding protein 1	Pebp1	phosphatidylethanolamine binding protein 1	0.032019	0.0530037	0.0199781	0.0399562	0.108999	0.184659	-0.00713729	-0.0253089	0.0711753	0.131316	0.672225	1	8	2	0	0.00166804	3.73321	0.712727	0	1	1.75973	0.184659
16622_292850	292850	16622	Klk1b5	kallikrein 1-related peptidase b5	Klk10	kallikrein related-peptidase 10	0.0188882	-0.129019	0.0486849	0.0973699	0.69804	0.185158	-0.0765326	-0.31986	0.114309	0.0618226	0.96131	1	7	2	1.31e-06	0.0161809	5.88802	0.317268	0.00357503	1.00004	1.75573	0.185158
329278_304913	304913	329278	Tnn	tenascin N	Tnn	tenascin N	-0.141049	-0.10577	0.0399467	0.0798934	0.000414107	0.185541	-0.219343	-0.262358	-0.0627548	0.0508185	0.0683556	1	8	2	0	0.00707978	3.11492	0.794292	0	1	1.75267	0.185541
73998_362377	362377	73998	Herc3	hect domain and RLD 3	Herc3	HECT and RLD domain containing E3 ubiquitin protein ligase 3	0.0571574	-0.0940501	0.0355328	0.0710657	0.107708	0.185694	-0.0124857	-0.233336	0.1268	0.045236	0.669984	1	8	2	0.000315306	0.00486088	3.38961	0.758594	3.047	1.03143	1.75145	0.185694
106581_360502	360502	106581	Fam234a	family with sequence similarity 234, member A	Fam234a	family with sequence similarity 234, member A	0.121998	-0.0879702	0.0332538	0.0665075	0.000243784	0.185931	0.056822	-0.218323	0.187174	0.0423821	0.0550638	1	8	2	0.000642688	0.0048922	6.02467	0.420432	6.58905	1.07054	1.74956	0.185931
74120_287076	287076	74120	Zfp263	zinc finger protein 263	Zfp263	zinc finger protein 263	0.0467398	-0.15435	0.0583527	0.116705	0.423139	0.185983	-0.0676295	-0.383088	0.161109	0.0743889	0.898913	1	7	2	0.00918872	0.0139865	13.1219	0.0222624	41.7851	1.71777	1.74916	0.185983
51793_294239	294239	51793	Ddah2	DDAH family member 2, ADMA independent	Ddah2	DDAH family member 2, ADMA-independent	0.0258336	0.101323	0.0383098	0.0766197	0.500099	0.18603	-0.0492522	-0.0488489	0.10092	0.251495	0.920793	1	8	2	2.6e-06	0.00651244	6.43184	0.376591	0.0211436	1.00021	1.74878	0.18603
382034_307913	307913	382034	Gse1	genetic suppressor element 1, coiled-coil protein	Gse1	Gse1 coiled-coil protein	-0.0152641	-0.129549	0.0489881	0.0979763	0.755354	0.186086	-0.111279	-0.321579	0.0807509	0.0624813	0.970936	1	7	2	0.00211008	0.0112889	4.49616	0.480397	10.7256	1.12014	1.74833	0.186086
56470_59293	59293	56470	Rgs19	regulator of G-protein signaling 19	Rgs19	regulator of G-protein signaling 19	-0.0318445	-0.101917	0.038544	0.0770879	0.408699	0.18614	-0.107389	-0.253006	0.0437003	0.0491727	0.8934	1	8	2	1.22e-06	0.00776895	6.5894	0.360492	0.00769897	1.00008	1.74791	0.18614
16617_24523	24523	16617	Klk1b24	kallikrein 1-related peptidase b24	Klk1	kallikrein 1	0.0597486	0.124488	0.047121	0.094242	0.204804	0.186521	-0.0326069	-0.0602228	0.152104	0.309199	0.780475	1	7	2	0.00207031	0.00962129	3.21924	0.666226	11.2086	1.12624	1.74488	0.186521
12007_25294	25294	12007	Azgp1	alpha-2-glycoprotein 1, zinc	Azgp1	alpha-2-glycoprotein 1, zinc-binding	-0.0746276	-0.133765	0.0506359	0.101272	0.140533	0.186551	-0.173872	-0.332254	0.0246169	0.064724	0.703369	1	7	2	0	0.0158457	2.55861	0.767644	0	1	1.74465	0.186551
170829_100361830	100361830	170829	Tram2	translocating chain-associating membrane protein 2	Tram2	translocation associated membrane protein 2	0.0143821	-0.107028	0.0405157	0.0810314	0.722608	0.186559	-0.0650273	-0.265847	0.0937914	0.0517902	0.965463	1	7	2	0	0.014119	3.25584	0.660609	0	1	1.74458	0.186559
18046_25337	25337	18046	Nfyc	nuclear transcription factor-Y gamma	Nfyc	nuclear transcription factor Y subunit gamma	0.0269408	0.0694374	0.0262886	0.0525771	0.305453	0.186609	-0.0245839	-0.0336119	0.0784654	0.172487	0.845111	1	8	2	0	0.00304867	1.34907	0.968883	0	1	1.74418	0.186609
16656_313557	313557	16656	Hivep3	human immunodeficiency virus type I enhancer binding protein 3	Hivep3	HIVEP zinc finger 3	-0.031571	-0.188264	0.0712934	0.142587	0.657887	0.186718	-0.171304	-0.46773	0.108162	0.0912007	0.955081	1	8	2	0.0190847	0.0219327	14.9468	0.0206743	52.2263	2.0932	1.74332	0.186718
99543_310743	310743	99543	Olfml3	olfactomedin-like 3	Olfml3	olfactomedin-like 3	0.059623	0.0990645	0.0375362	0.0750724	0.112193	0.186973	-0.0139466	-0.0480746	0.133193	0.246204	0.676066	1	8	2	8.21e-08	0.00625962	10.5886	0.101956	0.00068141	1.00001	1.74131	0.186973
26921_301363	301363	26921	Map4k4	mitogen-activated protein kinase kinase kinase kinase 4	Map4k4	mitogen-activated protein kinase kinase kinase kinase 4	0.0568628	-0.122479	0.0464152	0.0928304	0.220541	0.187041	-0.0341092	-0.304423	0.147835	0.0594652	0.792558	1	8	2	0.000605653	0.00818243	4.39632	0.623208	3.44187	1.03565	1.74077	0.187041
55934_363032	363032	55934	Rp9	retinitis pigmentosa 9 (human)	Rp9	RP9, pre-mRNA splicing factor	0.052595	-0.0938958	0.0355884	0.0711768	0.139443	0.187105	-0.017157	-0.2334	0.122347	0.0456081	0.703369	1	7	2	0	0.00544503	2.65399	0.753146	0	1	1.74027	0.187105
15444_29177	29177	15444	Hpca	hippocalcin	Hpca	hippocalcin	-0.0444703	-0.0662945	0.0251335	0.0502671	0.0768334	0.187221	-0.0937312	-0.164816	0.00479048	0.0322272	0.603698	1	8	2	0	0.00307044	3.41438	0.755325	0	1	1.73935	0.187221
235281_245956	245956	235281	Scn3b	sodium channel, voltage-gated, type III, beta	Scn3b	sodium voltage-gated channel beta subunit 3	-0.0899425	0.0811319	0.0307632	0.0615264	0.00345894	0.187286	-0.150237	-0.0394577	-0.0296477	0.201721	0.192927	1	8	2	0	0.00467815	2.20594	0.899817	0	1	1.73884	0.187286
211949_300950	300950	211949	Spsb4	splA/ryanodine receptor domain and SOCS box containing 4	Spsb4	splA/ryanodine receptor domain and SOCS box containing 4	-0.00424962	0.111189	0.0421666	0.0843332	0.919724	0.187353	-0.0868947	-0.0541009	0.0783954	0.276479	0.991766	1	8	2	0	0.011012	1.06662	0.98296	0	1	1.73831	0.187353
52469_498000	498000	52469	Coa3	cytochrome C oxidase assembly factor 3	Coa3	cytochrome C oxidase assembly factor 3	0.0398009	0.102892	0.0390214	0.0780428	0.30774	0.187368	-0.0366797	-0.0500691	0.116281	0.255853	0.847014	1	7	2	0.00483121	0.00659871	9.46327	0.0919525	47.6585	1.91053	1.73819	0.187368
20338_314352	314352	20338	Sel1l	sel-1 suppressor of lin-12-like (C. elegans)	Sel1l	SEL1L adaptor subunit of SYVN1 ubiquitin ligase	0.00789153	-0.105946	0.0402104	0.0804209	0.84441	0.187705	-0.0709195	-0.263568	0.0867025	0.0516757	0.984205	1	8	2	0	0.0061501	3.79924	0.703824	0	1	1.73554	0.187705
226101_309499	309499	226101	Myof	myoferlin	Myof	myoferlin	0.0848527	0.223248	0.0847382	0.169476	0.316657	0.187745	-0.0812311	-0.10892	0.250937	0.555415	0.852162	1	8	2	0.0373652	0.0321407	17.7278	0.00694978	69.528	3.2817	1.73522	0.187745
55948_313017	313017	55948	Sfn	stratifin	Sfn	stratifin	-0.0986058	0.475067	0.180346	0.360693	0.584545	0.187807	-0.452078	-0.231878	0.254867	1.18201	0.943341	1	7	2	0.175709	0.143163	18.2268	0.00267514	85.6621	6.97454	1.73474	0.187807
243371_500111	500111	243371	Lrrc61	leucine rich repeat containing 61	Lrrc61	leucine rich repeat containing 61	-0.0294039	0.240965	0.0914836	0.182967	0.747898	0.187844	-0.208708	-0.117644	0.149901	0.599574	0.969983	1	8	2	0.0434067	0.0357368	28.1244	8.9e-05	74.5586	3.9306	1.73444	0.187844
228026_116551	116551	228026	Pdk1	pyruvate dehydrogenase kinase, isoenzyme 1	Pdk1	pyruvate dehydrogenase kinase 1	-0.0456116	0.0792968	0.0301182	0.0602365	0.12992	0.188031	-0.104642	-0.0387645	0.0134191	0.197358	0.696029	1	8	2	0	0.00361938	3.15447	0.789225	0	1	1.73297	0.188031
78372_287170	287170	78372	Snrnp25	small nuclear ribonucleoprotein 25 (U11/U12)	Snrnp25	small nuclear ribonucleoprotein U11/U12 subunit 25	0.014286	0.0963706	0.0366444	0.0732889	0.696644	0.18853	-0.0575358	-0.047273	0.0861078	0.240014	0.96131	1	7	2	0.00332597	0.005982	7.19214	0.206738	35.2588	1.54461	1.72907	0.18853
12262_362634	362634	12262	C1qc	complement component 1, q subcomponent, C chain	C1qc	complement C1q C chain	-0.0123991	0.135479	0.0515227	0.103045	0.809824	0.188593	-0.113382	-0.0664862	0.0885835	0.337445	0.981154	1	8	2	0.0069433	0.0119461	8.49793	0.203845	33.3495	1.50036	1.72857	0.188593
67726_303155	303155	67726	Fam114a2	family with sequence similarity 114, member A2	Fam114a2	family with sequence similarity 114, member A2	0.0411367	0.0641753	0.0244078	0.0488157	0.0919138	0.188629	-0.00670181	-0.0315016	0.0889752	0.159852	0.633593	1	7	2	0	0.00261861	3.74695	0.586393	0	1	1.72829	0.188629
77305_686295	686295	77305	Wdr82	WD repeat domain containing 82	Wdr82	WD repeat domain 82	0.00259877	0.0690788	0.0262744	0.0525489	0.921211	0.188657	-0.0488982	-0.0339151	0.0540957	0.172073	0.991766	1	8	2	0	0.00290028	3.46681	0.74838	0	1	1.72807	0.188657
19060_65179	65179	19060	Ppp5c	protein phosphatase 5, catalytic subunit	Ppp5c	protein phosphatase 5, catalytic subunit	0.0551341	0.059638	0.0226864	0.0453728	0.0150874	0.188712	0.0106696	-0.029291	0.0995986	0.148567	0.360003	1	8	2	0	0.00217032	2.90908	0.820168	0	1	1.72765	0.188712
218793_361013	361013	218793	Ube2e2	ubiquitin-conjugating enzyme E2E 2	Ube2e2	ubiquitin-conjugating enzyme E2E 2	0.0111367	0.0948898	0.0361192	0.0722384	0.757829	0.188992	-0.0596556	-0.0466947	0.081929	0.236474	0.970936	1	8	2	0.00520646	0.00581796	13.6002	0.0344351	53.8617	2.1674	1.72546	0.188992
12593_361237	361237	12593	Cdyl	chromodomain protein, Y chromosome-like	Cdyl	chromodomain Y-like	-0.00438694	-0.10682	0.0406615	0.081323	0.914083	0.189006	-0.084082	-0.26621	0.0753081	0.0525702	0.991766	1	8	2	0	0.00841697	3.58143	0.733106	0	1	1.72535	0.189006
69253_161476	161476	69253	Hspb2	heat shock protein 2	Hspb2	heat shock protein family B (small) member 2	-0.0526463	0.14295	0.0544335	0.108867	0.333461	0.18916	-0.159334	-0.0704257	0.0540415	0.356325	0.858906	1	8	2	1.21e-07	0.0145787	12.4224	0.0531831	0.00036804	1	1.72415	0.18916
74287_684322	684322	74287	Kcmf1	potassium channel modulatory factor 1	Kcmf1	potassium channel modulatory factor 1	0.0430003	-0.0731997	0.02789	0.0557801	0.123127	0.189422	-0.0116631	-0.182527	0.0976638	0.0361272	0.686441	1	8	2	0.000866875	0.00346933	7.56972	0.271351	13.8354	1.16057	1.72211	0.189422
70827_171086	171086	70827	Trak2	trafficking protein, kinesin binding 2	Trak2	trafficking kinesin protein 2	0.016567	-0.112862	0.0430197	0.0860394	0.700161	0.189604	-0.06775	-0.281496	0.100884	0.055772	0.96131	1	8	2	0.00192671	0.00746183	5.37835	0.49628	13.4908	1.15595	1.72069	0.189604
74648_500551	500551	74648	S100pbp	S100P binding protein	S100pbp	S100P binding protein	-0.0137002	0.0801883	0.0305656	0.0611312	0.653992	0.189608	-0.0736077	-0.0396267	0.0462073	0.200003	0.954452	1	8	2	1.47e-06	0.00422152	6.59615	0.359814	0.0176529	1.00018	1.72066	0.189608
56233_84582	84582	56233	Hdac7	histone deacetylase 7	Hdac7	histone deacetylase 7	0.00911822	-0.111436	0.0424908	0.0849816	0.830085	0.189759	-0.0741623	-0.277997	0.0923987	0.0551251	0.981911	1	7	2	8.83e-06	0.00864666	5.74189	0.332149	0.0589689	1.00059	1.71949	0.189759
102566_301111	301111	102566	Ano10	anoctamin 10	Ano10	anoctamin 10	0.000940422	0.0853027	0.0325442	0.0650883	0.976947	0.190004	-0.062845	-0.0422681	0.0647258	0.212874	0.997776	1	7	2	0.00332598	0.00467917	8.91269	0.112598	45.3383	1.82943	1.71759	0.190004
67471_292810	292810	67471	Gpatch1	G patch domain containing 1	Gpatch1	G patch domain containing 1	0.00975999	-0.0868717	0.0331554	0.0663107	0.768474	0.190172	-0.0552233	-0.216838	0.0747433	0.043095	0.97121	1	8	2	0	0.00503312	2.35335	0.884506	0	1	1.71628	0.190172
17999_25489	25489	17999	Nedd4	neural precursor cell expressed, developmentally down-regulated 4	Nedd4	NEDD4 E3 ubiquitin protein ligase	0.0171674	0.0741694	0.0283115	0.056623	0.544266	0.190236	-0.0383222	-0.0368096	0.0726569	0.185148	0.933345	1	8	2	0	0.00370187	2.65174	0.851114	0	1	1.71579	0.190236
231382_64565	64565	231382	Tmprss11d	transmembrane protease, serine 11d	Tmprss11d	transmembrane serine protease 11D	0.12829	0.11781	0.044983	0.0899659	0.00434496	0.190368	0.0401249	-0.0585203	0.216455	0.29414	0.212295	1	7	2	0	0.0149927	3.14829	0.677136	0	1	1.71477	0.190368
57314_679203	679203	57314	Nelfcd	negative elongation factor complex member C/D, Th1l	Nelfcd	negative elongation factor complex member C/D	0.0053532	0.0963393	0.0367953	0.0735906	0.884327	0.190492	-0.0667643	-0.0478957	0.0774707	0.240574	0.991528	1	8	2	0.00400446	0.00607295	8.88343	0.180241	38.4635	1.62505	1.71381	0.190492
18557_289019	289019	18557	Cdk18	cyclin dependent kinase 18	Cdk18	cyclin-dependent kinase 18	0.113075	-0.112229	0.042867	0.0857339	0.00834437	0.19052	0.0290571	-0.280265	0.197093	0.055806	0.278888	1	7	2	0	0.00946304	3.08155	0.687414	0	1	1.71359	0.19052
28194_304603	304603	28194	Apon	apolipoprotein N	Apon	apolipoprotein N	-0.00987404	-0.11873	0.0453546	0.0907091	0.827657	0.190567	-0.0987674	-0.296516	0.0790193	0.0590571	0.981852	1	7	2	0.00249011	0.00865082	5.16243	0.396381	14.5718	1.17057	1.71323	0.190567
11622_25690	25690	11622	Ahr	aryl-hydrocarbon receptor	Ahr	aryl hydrocarbon receptor	-0.0310874	-0.119686	0.0457332	0.0914665	0.49666	0.190696	-0.120723	-0.298957	0.0585481	0.0595851	0.920069	1	8	2	0.00154469	0.0102824	7.43582	0.282415	7.44615	1.08045	1.71223	0.190696
269855_308341	308341	269855	Ssc5d	scavenger receptor cysteine rich family, 5 domains	Ssc5d	scavenger receptor cysteine rich family member with 5 domains	0.0577097	0.172149	0.0657913	0.131583	0.380398	0.190773	-0.0712388	-0.085748	0.186658	0.430046	0.882705	1	8	2	0.0158845	0.0191334	13.3456	0.0378644	55.0428	2.22434	1.71164	0.190773
21917_25359	25359	21917	Tmpo	thymopoietin	Tmpo	thymopoietin	0.0531465	0.13074	0.0499677	0.0999355	0.287502	0.190792	-0.0447885	-0.0651303	0.151081	0.32661	0.833969	1	8	2	0.00523586	0.0103734	7.75216	0.256829	28.2731	1.39418	1.71149	0.190792
66390_494346	494346	66390	Prelid3b	PRELI domain containing 3B	Prelid3b	PRELI domain containing 3B	-0.0241018	0.0968311	0.0370157	0.0740315	0.514966	0.190883	-0.0966513	-0.0482679	0.0484477	0.24193	0.925765	1	8	2	0.00322363	0.00608535	8.03615	0.235467	30.0189	1.42896	1.71079	0.190883
140743_64626	64626	140743	Rem2	rad and gem related GTP binding protein 2	Rem2	RRAD and GEM like GTPase 2	-0.0388246	0.158161	0.0604655	0.120931	0.520811	0.190921	-0.157335	-0.0788596	0.0796856	0.395181	0.928437	1	8	2	1.9e-07	0.0312262	5.44026	0.488706	0.000280721	1	1.7105	0.190921
66260_362605	362605	66260	Tmem54	transmembrane protein 54	Tmem54	transmembrane protein 54	-0.0373676	-0.144087	0.0550858	0.110172	0.497548	0.190927	-0.145334	-0.360019	0.0705985	0.0718452	0.920562	1	7	2	0	0.0137361	6.0873	0.297817	0	1	1.71045	0.190927
215748_308113	308113	215748	Cnksr3	Cnksr family member 3	Cnksr3	Cnksr family member 3	0.00256675	-0.196207	0.075062	0.150124	0.972722	0.191224	-0.144552	-0.490445	0.149685	0.0980303	0.997331	1	8	2	0.0201909	0.0245493	12.2768	0.056072	49.2233	1.96941	1.70816	0.191224
21877_24834	24834	21877	Tk1	thymidine kinase 1	Tk1	thymidine kinase 1	0.0659853	-0.129421	0.0495303	0.0990607	0.182788	0.191389	-0.0310923	-0.323576	0.163063	0.0647346	0.754563	1	8	2	0.00519541	0.0107355	8.73866	0.188818	25.7179	1.34622	1.70689	0.191389
99375_361181	361181	99375	Cul4a	cullin 4A	Cul4a	cullin 4A	-0.0503973	-0.0906773	0.0347189	0.0694377	0.146617	0.191593	-0.118445	-0.226773	0.0176504	0.0454181	0.709659	1	7	2	0	0.00438019	2.96724	0.705036	0	1	1.70532	0.191593
67217_314214	314214	67217	L3hypdh	L-3-hydroxyproline dehydratase (trans-)	L3hypdh	trans-L-3-hydroxyproline dehydratase	0.0515688	-0.173373	0.0664029	0.132806	0.437392	0.191737	-0.0785785	-0.433667	0.181716	0.0869221	0.90601	1	8	2	0.0155101	0.0197378	10.9683	0.0893597	49.059	1.96305	1.70422	0.191737
71803_681896	681896	71803	Slc25a18	solute carrier family 25 (mitochondrial carrier), member 18	Slc25a18	solute carrier family 25 member 18	0.0759056	0.0941599	0.0360755	0.0721509	0.0353718	0.191879	0.00519893	-0.0472533	0.146612	0.235573	0.478914	1	8	2	0.000680477	0.00590584	5.95307	0.428467	6.23675	1.06652	1.70313	0.191879
18163_114028	114028	18163	Ctnnd2	catenin delta 2	Ctnnd2	catenin delta 2	-0.0299359	-0.0673951	0.0258427	0.0516855	0.246706	0.192252	-0.0805868	-0.168697	0.0207149	0.0339066	0.812534	1	8	2	1.67e-06	0.00270241	6.61661	0.357761	0.0325309	1.00033	1.70028	0.192252
232536_297727	297727	232536	Mrps35	mitochondrial ribosomal protein S35	Mrps35	mitochondrial ribosomal protein S35	0.0198835	-0.0703069	0.0269684	0.0539369	0.460948	0.192403	-0.0329737	-0.176021	0.0727406	0.0354074	0.914457	1	8	2	0.00112696	0.00352221	5.44156	0.488548	17.0914	1.20615	1.69912	0.192403
319991_171291	171291	319991	Kif6	kinesin family member 6	Kif6	kinesin family member 6	0.00532212	-0.122447	0.0469825	0.093965	0.909809	0.192538	-0.0867619	-0.306615	0.0974062	0.0617214	0.991766	1	7	2	0.00272996	0.0107745	6.94159	0.225021	13.3703	1.15434	1.69809	0.192538
171567_171566	171566	171567	Nme7	NME/NM23 family member 7	Nme7	NME/NM23 family member 7	-0.0583189	0.0817201	0.0313692	0.0627384	0.0630113	0.192728	-0.119801	-0.041245	0.00316365	0.204685	0.559981	1	8	2	0.00185333	0.00430054	6.78456	0.341231	23.5739	1.30845	1.69664	0.192728
66849_192361	192361	66849	Ppp1r2	protein phosphatase 1, regulatory inhibitor subunit 2	Ppp1r2	protein phosphatase 1, regulatory (inhibitor) subunit 2	-0.0179346	0.104994	0.0403084	0.0806168	0.656366	0.192784	-0.0969376	-0.0530117	0.0610684	0.263	0.95502	1	8	2	0.00440687	0.00715264	8.43324	0.208049	35.0781	1.54031	1.69621	0.192784
11816_25728	25728	11816	Apoe	apolipoprotein E	Apoe	apolipoprotein E	0.0155758	0.0848147	0.0325804	0.0651607	0.632598	0.193045	-0.0482805	-0.042898	0.0794322	0.212527	0.949855	1	8	2	0	0.00410622	0.752143	0.993296	0	1	1.69422	0.193045
66962_363029	363029	66962	Swsap1	SWIM type zinc finger 7 associated protein 1	Swsap1	SWIM-type zinc finger 7 associated protein 1	0.014165	0.0853397	0.0327824	0.0655649	0.665676	0.193051	-0.0500875	-0.0431651	0.0784174	0.213845	0.95822	1	8	2	0.00065244	0.00476266	4.86442	0.561317	7.14737	1.07698	1.69418	0.193051
65961_305258	305258	65961	Utp3	UTP3 small subunit processome component	Utp3	UTP3, small subunit processome component	0.000199643	0.0785259	0.0301751	0.0603501	0.994721	0.1932	-0.0589424	-0.0397582	0.0593417	0.19681	0.999797	1	8	2	0	0.00432274	2.87049	0.824918	0	1	1.69305	0.1932
11534_25368	25368	11534	Adk	adenosine kinase	Adk	adenosine kinase	0.062162	0.111098	0.0427062	0.0854123	0.145511	0.193354	-0.0215406	-0.0563074	0.145865	0.278503	0.709026	1	8	2	0.00685147	0.00820701	11.6958	0.0691103	50.0331	2.00133	1.69188	0.193354
70584_292756	292756	70584	Pak4	p21 (RAC1) activated kinase 4	Pak4	p21 (RAC1) activated kinase 4	0.000237101	0.13314	0.0511815	0.102363	0.996304	0.193371	-0.100077	-0.0674871	0.100551	0.333768	1	1	8	2	0.00787714	0.0116193	11.2445	0.0811063	39.0135	1.63971	1.69175	0.193371
228913_311764	311764	228913	Zfp217	zinc finger protein 217	Zfp217	zinc finger protein 217	-0.00472247	0.126264	0.0485481	0.0970962	0.922509	0.193462	-0.099875	-0.0640406	0.09043	0.316569	0.991766	1	7	2	0.00275474	0.0112026	5.01866	0.413607	14.0796	1.16387	1.69105	0.193462
239027_306279	306279	239027	Arhgap22	Rho GTPase activating protein 22	Arhgap22	Rho GTPase activating protein 22	0.0794162	0.208602	0.0802194	0.160439	0.32218	0.193534	-0.077811	-0.105853	0.236643	0.523056	0.854415	1	8	2	0.0194364	0.0263761	10.0401	0.122975	43.3501	1.76523	1.69051	0.193534
237310_444986	444986	237310	Il22ra2	interleukin 22 receptor, alpha 2	Il22ra2	interleukin 22 receptor subunit alpha 2	0.135672	-0.141436	0.0544086	0.108817	0.0126463	0.193684	0.0290331	-0.354714	0.242311	0.0718418	0.332919	1	7	2	0.00343236	0.0128548	3.53619	0.617918	14.4591	1.16903	1.68937	0.193684
108121_687575	687575	108121	U2af1	U2 small nuclear ribonucleoprotein auxiliary factor (U2AF) 1	U2af1	U2 small nuclear RNA auxiliary factor 1	0.0541096	0.0715101	0.0275108	0.0550217	0.049201	0.193714	0.000189311	-0.0363304	0.10803	0.179351	0.528809	1	8	2	0.000432978	0.00361592	6.61452	0.35797	6.41885	1.06859	1.68915	0.193714
67286_288585	288585	67286	Ift22	intraflagellar transport 22	Ift22	intraflagellar transport 22	-0.0150716	-0.103529	0.0398339	0.0796678	0.705163	0.19377	-0.0931446	-0.259675	0.0630014	0.0526172	0.961708	1	7	2	0.00312731	0.00685381	6.74705	0.240142	28.5997	1.40055	1.68872	0.19377
52123_306582	306582	52123	Agpat5	1-acylglycerol-3-phosphate O-acyltransferase 5	Agpat5	1-acylglycerol-3-phosphate O-acyltransferase 5	-0.0659058	0.0776937	0.0298976	0.0597953	0.0274976	0.193831	-0.124504	-0.0395029	-0.00730746	0.19489	0.435082	1	8	2	8.54e-06	0.00387143	3.95896	0.682231	0.115728	1.00116	1.68825	0.193831
74760_171452	171452	74760	Rab3il1	RAB3A interacting protein (rabin3)-like 1	Rab3il1	RAB3A interacting protein-like 1	0.00961567	0.098985	0.0381	0.0761999	0.800747	0.193938	-0.0650589	-0.0503642	0.0842902	0.248334	0.979279	1	8	2	0	0.006608	2.17295	0.903125	0	1	1.68744	0.193938
71132_686189	686189	71132	Cabyr	calcium binding tyrosine phosphorylation regulated	Cabyr	calcium binding tyrosine phosphorylation regulated	-0.0163932	-0.0824063	0.0317243	0.0634485	0.605337	0.194016	-0.0785716	-0.206763	0.0457852	0.0419505	0.948031	1	7	2	9.39e-07	0.00387209	5.20985	0.390811	0.0108371	1.00011	1.68685	0.194016
320938_296954	296954	320938	Tnpo3	transportin 3	Tnpo3	transportin 3	7.46e-05	-0.0755948	0.0291047	0.0582095	0.997956	0.194058	-0.0569697	-0.189683	0.0571188	0.0384936	1	1	8	2	0	0.00395011	1.26663	0.973466	0	1	1.68654	0.194058
72333_100360205	100360205	72333	Palld	palladin, cytoskeletal associated protein	Palld	palladin, cytoskeletal associated protein	0.0261056	0.0868718	0.0334621	0.0669243	0.435301	0.194266	-0.039479	-0.0442974	0.0916902	0.218041	0.905827	1	7	2	0	0.0086624	1.94934	0.85611	0	1	1.68496	0.194266
65971_499429	499429	65971	Tbata	thymus, brain and testes associated	Tbata	thymus, brain and testes associated	0.0819333	-0.107803	0.0415586	0.0831173	0.0486656	0.194631	0.000479831	-0.27071	0.163387	0.0551037	0.525133	1	7	2	0	0.012344	1.89499	0.863476	0	1	1.68221	0.194631
70373_314325	314325	70373	Gpatch2l	G patch domain containing 2 like	Gpatch2l	G patch domain containing 2-like	0.0141154	-0.105674	0.0407555	0.081511	0.729085	0.194826	-0.0657639	-0.265432	0.0939946	0.0540849	0.966863	1	8	2	0	0.00708169	2.78009	0.835898	0	1	1.68074	0.194826
20359_84609	84609	20359	Sema6b	sema domain, transmembrane domain (TM), and cytoplasmic domain, (semaphorin) 6B	Sema6b	semaphorin 6B	0.0607463	-0.0871983	0.0336324	0.0672648	0.0708897	0.194857	-0.00517202	-0.219035	0.126665	0.0446382	0.588695	1	8	2	0.0011876	0.00552725	6.45042	0.374667	11.6499	1.13186	1.68051	0.194857
231724_363924	363924	231724	Rad9b	RAD9 checkpoint clamp component B	Rad9b	RAD9 checkpoint clamp component B	0.0331426	0.100381	0.0387287	0.0774573	0.392128	0.194992	-0.0427642	-0.0514325	0.109049	0.252195	0.887748	1	8	2	0	0.00668282	2.84352	0.828215	0	1	1.6795	0.194992
14239_311547	311547	14239	Foxs1	forkhead box S1	Foxs1	forkhead box S1	0.0811433	0.115721	0.0446618	0.0893236	0.0692417	0.195139	-0.00639219	-0.05935	0.168679	0.290792	0.582899	1	8	2	0	0.0100477	3.11938	0.793722	0	1	1.67839	0.195139
230848_362635	362635	230848	Zbtb40	zinc finger and BTB domain containing 40	Zbtb40	zinc finger and BTB domain containing 40	-0.010742	-0.250056	0.096518	0.193036	0.911382	0.195187	-0.199914	-0.6284	0.17843	0.128287	0.991766	1	8	2	0.0366092	0.0408263	13.7301	0.032801	58.1829	2.39137	1.67802	0.195187
78830_362145	362145	78830	Slc25a12	solute carrier family 25 (mitochondrial carrier, Aralar), member 12	Slc25a12	solute carrier family 25 member 12	-0.00179729	0.0625766	0.0241691	0.0483382	0.940722	0.195473	-0.0491679	-0.0321646	0.0455733	0.157318	0.99276	1	7	2	5.36e-05	0.00255087	4.79039	0.441993	1.31835	1.01336	1.67588	0.195473
106952_361314	361314	106952	Arap3	ArfGAP with RhoGAP domain, ankyrin repeat and PH domain 3	Arap3	ArfGAP with RhoGAP domain, ankyrin repeat and PH domain 3	-0.00572018	-0.171962	0.0664408	0.132882	0.931391	0.19563	-0.135942	-0.432405	0.124501	0.0884807	0.991766	1	7	2	0.0151975	0.0185388	10.3546	0.0657893	52.9787	2.12669	1.6747	0.19563
53951_362685	362685	53951	Gpatch11	G patch domain containing 11	Gpatch11	G patch domain containing 11	-0.020913	0.0862932	0.0333459	0.0666918	0.530558	0.195696	-0.0862698	-0.0444203	0.0444438	0.217007	0.928437	1	8	2	0	0.00480904	2.00867	0.9189	0	1	1.6742	0.195696
71764_300666	300666	71764	C2cd2l	C2 calcium-dependent domain containing 2-like	C2cd2l	C2CD2-like	-0.0881203	-0.0830087	0.0320778	0.0641556	0.00601283	0.195712	-0.150992	-0.208751	-0.025249	0.0427339	0.242034	1	8	2	0	0.00434502	3.29735	0.770707	0	1	1.67409	0.195712
54607_307200	307200	54607	Socs6	suppressor of cytokine signaling 6	Socs6	suppressor of cytokine signaling 6	0.00395112	-0.0836355	0.0323221	0.0646441	0.902707	0.195741	-0.059399	-0.210336	0.0673012	0.0430647	0.991766	1	8	2	9.75e-07	0.00496731	5.20379	0.517954	0.0108735	1.00011	1.67387	0.195741
16617_292872	292872	16617	Klk1b24	kallikrein 1-related peptidase b24	Klk1c3	kallikrein 1-related peptidase C3	0.0403507	0.0958636	0.0370724	0.0741447	0.276405	0.196037	-0.0323098	-0.0494573	0.113011	0.241185	0.827422	1	7	2	0.00182641	0.00610391	4.09721	0.535506	14.9412	1.17566	1.67166	0.196037
74600_294963	294963	74600	Mrpl47	mitochondrial ribosomal protein L47	Mrpl47	mitochondrial ribosomal protein L47	-0.0470138	0.0829348	0.0320812	0.0641623	0.142794	0.196157	-0.109892	-0.042821	0.0158641	0.208691	0.707685	1	8	2	0	0.00472245	4.72177	0.579961	0	1	1.67076	0.196157
16890_25330	25330	16890	Lipe	lipase, hormone sensitive	Lipe	lipase E, hormone sensitive type	0.0480251	-0.135798	0.052544	0.105088	0.360719	0.196279	-0.0549593	-0.341767	0.15101	0.0701712	0.871929	1	8	2	0	0.0148286	3.18895	0.784786	0	1	1.66985	0.196279
329506_311368	311368	329506	Ctdspl2	CTD small phosphatase like 2	Ctdspl2	CTD small phosphatase like 2	-0.0345134	-0.130253	0.0504128	0.100826	0.493586	0.196404	-0.133321	-0.327868	0.0642938	0.0673614	0.919059	1	7	2	0	0.0119157	2.28415	0.808592	0	1	1.66892	0.196404
101240_312225	312225	101240	Wdr91	WD repeat domain 91	Wdr91	WD repeat domain 91	0.0764634	0.113696	0.044015	0.0880301	0.0823499	0.196511	-0.00980447	-0.05884	0.162731	0.286232	0.613356	1	8	2	0.000586297	0.00786747	6.07809	0.4145	3.75182	1.03898	1.66812	0.196511
381293_360849	360849	381293	Kif14	kinesin family member 14	Kif14	kinesin family member 14	0.00451512	-0.104069	0.0403259	0.0806518	0.910851	0.196928	-0.0745222	-0.262144	0.0835524	0.0540054	0.991766	1	7	2	0	0.00650542	2.91375	0.713281	0	1	1.66501	0.196928
104382_65050	65050	104382	Barhl2	BarH like homeobox 2	Barhl2	BarH-like homeobox 2	0.0230166	-0.123828	0.047989	0.095978	0.631495	0.196991	-0.07104	-0.311942	0.117073	0.0642852	0.949614	1	7	2	5.47e-09	0.0137556	2.13369	0.830355	1.77e-05	1	1.66455	0.196991
72088_308596	308596	72088	Ush1c	USH1 protein network component harmonin	Ush1c	USH1 protein network component harmonin	-0.0641788	-0.0946664	0.0366992	0.0733984	0.0803288	0.197133	-0.136108	-0.238525	0.00775022	0.0491917	0.612072	1	7	2	0	0.00688753	4.91385	0.426485	0	1	1.66349	0.197133
223666_500901	500901	223666	Arhgap39	Rho GTPase activating protein 39	Arhgap39	Rho GTPase activating protein 39	-0.0330143	-0.11701	0.0453642	0.0907284	0.46676	0.197165	-0.121926	-0.294834	0.0558979	0.0608146	0.915924	1	8	2	0.00640565	0.00883986	10.2301	0.115292	42.9886	1.75404	1.66325	0.197165
67661_116475	116475	67661	Ift172	intraflagellar transport 172	Ift172	intraflagellar transport 172	0.0370647	-0.0664376	0.0257661	0.0515322	0.15029	0.197313	-0.0134359	-0.167439	0.0875654	0.0345637	0.714926	1	8	2	4.67e-06	0.00285183	6.38282	0.381699	0.088192	1.00088	1.66215	0.197313
66614_295228	295228	66614	Gpatch4	G patch domain containing 4	Gpatch4	G patch domain containing 4	0.0383942	-0.155028	0.0601357	0.120271	0.523174	0.197405	-0.0794696	-0.390755	0.156258	0.0807001	0.928437	1	8	2	0.00924105	0.0156823	7.83552	0.250403	33.6649	1.5075	1.66147	0.197405
270669_302705	302705	270669	Mbtps2	membrane-bound transcription factor peptidase, site 2	Mbtps2	membrane-bound transcription factor peptidase, site 2	-0.0531312	-0.0794062	0.0308046	0.0616091	0.0845664	0.197443	-0.113507	-0.200158	0.00724462	0.0413454	0.618493	1	7	2	0	0.0041723	1.69612	0.889389	0	1	1.66119	0.197443
110750_362273	362273	110750	Cse1l	chromosome segregation 1 like	Cse1l	chromosome segregation 1 like	0.00544141	0.0691321	0.0268266	0.0536533	0.839263	0.197573	-0.0471378	-0.0360264	0.0580206	0.174291	0.983838	1	8	2	0	0.00322956	5.23077	0.514574	0	1	1.66023	0.197573
353258_361452	361452	353258	Ltv1	LTV1 ribosome biogenesis factor	Ltv1	LTV1 ribosome biogenesis factor	0.0402633	-0.140253	0.0544302	0.10886	0.459467	0.197615	-0.0664179	-0.353616	0.146945	0.0731093	0.914435	1	8	2	0.0138391	0.0131658	16.408	0.0117238	64.3352	2.80389	1.65992	0.197615
21423_171046	171046	21423	Tcf3	transcription factor 3	Tcf3	transcription factor 3	0.028329	0.0926193	0.0359454	0.0718908	0.430631	0.19763	-0.0421227	-0.0482841	0.0987807	0.233523	0.903158	1	8	2	1.24e-06	0.00660158	9.1368	0.166029	0.00642347	1.00006	1.6598	0.19763
75668_364190	364190	75668	Rasl10a	RAS-like, family 10, member A	Rasl10a	RAS-like, family 10, member A	0.0574503	-0.167409	0.0649754	0.129951	0.376596	0.197658	-0.0698992	-0.422108	0.1848	0.0872896	0.879565	1	8	2	0.0231617	0.018748	24.3104	0.000457855	74.6012	3.93719	1.65959	0.197658
18799_24655	24655	18799	Plcd1	phospholipase C, delta 1	Plcd1	phospholipase C, delta 1	0.0169705	0.137696	0.0534538	0.106908	0.75088	0.197749	-0.087797	-0.0718389	0.121738	0.347231	0.970936	1	8	2	0.010515	0.0126443	11.7314	0.0682371	48.6481	1.94735	1.65892	0.197749
14387_367562	367562	14387	Gaa	glucosidase, alpha, acid	Gaa	alpha glucosidase	0.0345658	0.088906	0.0345159	0.0690318	0.316612	0.197781	-0.0330842	-0.0463939	0.102216	0.224206	0.852162	1	8	2	2.27e-06	0.00516115	5.47098	0.484971	0.0233817	1.00023	1.65868	0.197781
208624_287983	287983	208624	Alg3	ALG3 alpha-1,3- mannosyltransferase	Alg3	ALG3, alpha-1,3- mannosyltransferase	-0.0290247	0.088781	0.0344707	0.0689414	0.399781	0.197824	-0.096586	-0.0463416	0.0385366	0.223904	0.889985	1	8	2	0	0.00580785	4.88873	0.558161	0	1	1.65837	0.197824
26357_312382	312382	26357	Abcg2	ATP binding cassette subfamily G member 2 (Junior blood group)	Abcg2	ATP binding cassette subfamily G member 2	-0.143727	0.15849	0.0615436	0.123087	0.0195237	0.197877	-0.264351	-0.0827563	-0.0231043	0.399736	0.391597	1	8	2	1.48e-07	0.0161611	6.29001	0.391499	0.00050312	1.00001	1.65798	0.197877
83429_287478	287478	83429	Ctns	cystinosis, nephropathic	Ctns	cystinosin, lysosomal cystine transporter	0.0201798	-0.1003	0.0389505	0.077901	0.604397	0.197909	-0.0561618	-0.252983	0.0965214	0.0523832	0.948031	1	7	2	0.000499557	0.0080664	4.43141	0.489113	3.58506	1.03718	1.65774	0.197909
75665_304537	304537	75665	Bicdl1	BICD family like cargo adaptor 1	Bicdl1	BICD family like cargo adaptor 1	-0.0413055	-0.135657	0.052699	0.105398	0.433157	0.198062	-0.144594	-0.342234	0.0619827	0.0709193	0.903984	1	8	2	0.0139079	0.012354	17.6027	0.00730555	67.4752	3.07457	1.65661	0.198062
245537_171297	171297	245537	Nlgn3	neuroligin 3	Nlgn3	neuroligin 3	0.0111025	-0.124054	0.0481925	0.096385	0.817797	0.198069	-0.0833531	-0.312966	0.105558	0.0648568	0.981852	1	8	2	0.00219396	0.00990754	5.42797	0.490205	11.4942	1.12987	1.65655	0.198069
17082_25556	25556	17082	Il1rl1	interleukin 1 receptor-like 1	Il1rl1	interleukin 1 receptor-like 1	0.00823788	-0.115506	0.0448745	0.089749	0.854346	0.198098	-0.0797145	-0.291411	0.0961903	0.0603987	0.986398	1	8	2	9.71e-07	0.00956403	4.32423	0.632889	0.00369245	1.00004	1.65634	0.198098
104175_113907	113907	104175	Sbk1	SH3-binding kinase 1	Sbk1	SH3 domain binding kinase 1	-0.0681132	-0.139398	0.0541625	0.108325	0.208547	0.198147	-0.17427	-0.351711	0.0380434	0.0729153	0.781412	1	8	2	0.00301159	0.0136958	8.05822	0.233869	10.0373	1.11157	1.65598	0.198147
18619_29237	29237	18619	Penk	preproenkephalin	Penk	proenkephalin	0.0499572	0.14758	0.057348	0.114696	0.383687	0.198196	-0.0624428	-0.0772199	0.162357	0.37238	0.8848	1	8	2	4.81e-07	0.0139857	6.59422	0.360007	0.00152507	1.00002	1.65561	0.198196
106347_303914	303914	106347	Ildr1	immunoglobulin-like domain containing receptor 1	Ildr1	immunoglobulin-like domain containing receptor 1	0.0298387	-0.121731	0.0473109	0.0946218	0.528241	0.198267	-0.062889	-0.307187	0.122566	0.0637241	0.928437	1	8	2	0.000784015	0.0150802	6.34729	0.385431	2.04992	1.02093	1.65509	0.198267
21844_304109	304109	21844	Tiam1	T cell lymphoma invasion and metastasis 1	Tiam1	TIAM Rac1 associated GEF 1	0.076621	0.192523	0.0748446	0.149689	0.305961	0.198391	-0.0700718	-0.100863	0.223314	0.485908	0.845163	1	8	2	0.0251707	0.02414	14.8692	0.0212987	63.1334	2.71249	1.65418	0.198391
67149_500557	500557	67149	Nkain1	Na+/K+ transporting ATPase interacting 1	Nkain1	Sodium/potassium transporting ATPase interacting 1	0.0414637	-0.0844581	0.0328456	0.0656911	0.206811	0.198553	-0.0229125	-0.21321	0.10584	0.0442942	0.780837	1	7	2	0	0.00514681	2.49181	0.777728	0	1	1.65299	0.198553
20020_363633	363633	20020	Polr2a	polymerase (RNA) II (DNA directed) polypeptide A	Polr2a	RNA polymerase II subunit A	0.0419553	0.0946707	0.0368198	0.0736396	0.254504	0.198585	-0.0302102	-0.0496604	0.114121	0.239002	0.813543	1	7	2	0	0.00696332	2.37027	0.795893	0	1	1.65275	0.198585
72726_316221	316221	72726	Tbcc	tubulin-specific chaperone C	Tbcc	tubulin folding cofactor C	0.0273649	-0.0717121	0.0279051	0.0558101	0.326769	0.198816	-0.027328	-0.181098	0.0820578	0.0376737	0.855625	1	8	2	0	0.0036978	1.45752	0.962266	0	1	1.65105	0.198816
54670_291555	291555	54670	Atp8b1	ATPase, class I, type 8B, member 1	Atp8b1	ATPase phospholipid transporting 8B1	0.014971	0.115639	0.0449983	0.0899966	0.73936	0.198817	-0.073224	-0.0607507	0.103166	0.292029	0.968249	1	8	2	0	0.0144914	5.24368	0.512961	0	1	1.65105	0.198817
66949_365813	365813	66949	Trim59	tripartite motif-containing 59	Trim59	tripartite motif-containing 59	0.127233	-0.248741	0.0968741	0.193748	0.189052	0.1992	-0.0626363	-0.62848	0.317103	0.130999	0.760219	1	8	2	0.0382797	0.0425513	12.9591	0.0436902	52.9437	2.12511	1.64823	0.1992
56376_64353	64353	56376	Pdlim5	PDZ and LIM domain 5	Pdlim5	PDZ and LIM domain 5	0.0459827	-0.113955	0.0444224	0.0888448	0.300611	0.19962	-0.0410835	-0.288088	0.133049	0.0601772	0.841827	1	8	2	0	0.00923546	1.96045	0.9233	0	1	1.64515	0.19962
69727_289584	289584	69727	Usp46	ubiquitin specific peptidase 46	Usp46	ubiquitin specific peptidase 46	-0.0304106	0.13352	0.0520578	0.104116	0.559106	0.199696	-0.132442	-0.0705432	0.0716209	0.337583	0.938726	1	8	2	0.0130803	0.0119025	19.1757	0.00387696	66.0858	2.94862	1.64459	0.199696
244668_361442	361442	244668	Sipa1l2	signal-induced proliferation-associated 1 like 2	Sipa1l2	signal-induced proliferation-associated 1 like 2	-0.0660759	-0.111687	0.0435789	0.0871578	0.12946	0.200043	-0.151489	-0.282513	0.0193372	0.0591396	0.695242	1	8	2	0.00327834	0.00766788	6.52394	0.367121	23.2508	1.30295	1.64206	0.200043
68550_287554	287554	68550	Tefm	transcription elongation factor, mitochondrial	Tefm	transcription elongation factor, mitochondrial	0.0105181	0.0886349	0.0345896	0.0691792	0.761065	0.200111	-0.0572763	-0.0469539	0.0783125	0.224224	0.97121	1	8	2	2.85e-07	0.0052313	8.17124	0.225825	0.0025068	1.00003	1.64156	0.200111
232035_500153	500153	232035	Ccser1	coiled-coil serine rich 1	Ccser1	coiled-coil serine-rich protein 1	0.0152853	-0.137001	0.0534677	0.106935	0.774971	0.200138	-0.0895096	-0.346591	0.12008	0.0725884	0.971495	1	7	2	0.00955775	0.0126667	9.39062	0.0944618	49.167	1.96723	1.64137	0.200138
56310_497941	497941	56310	Gps2	G protein pathway suppressor 2	Gps2	G protein pathway suppressor 2	-0.00598276	0.120578	0.0470628	0.0941256	0.898843	0.200182	-0.0982242	-0.0639049	0.0862587	0.305061	0.991766	1	8	2	0.00417343	0.0100801	6.89471	0.330695	23.209	1.30224	1.64104	0.200182
11648_64621	64621	11648	Akp3	alkaline phosphatase 3, intestine, not Mn requiring	Akp3	alkaline phosphatase 3, intestine, not Mn requiring	-0.0677648	0.339184	0.132444	0.264888	0.608897	0.200376	-0.327351	-0.179987	0.191821	0.858356	0.948031	1	7	2	0.0779165	0.076472	15.0304	0.0102334	72.7535	3.6702	1.63963	0.200376
54132_54133	54133	54132	Pdlim1	PDZ and LIM domain 1 (elfin)	Pdlim1	PDZ and LIM domain 1	0.0561018	-0.0983202	0.0384024	0.0768049	0.144045	0.200499	-0.0191656	-0.248855	0.131369	0.0522146	0.708734	1	8	2	0	0.00658273	2.48036	0.870659	0	1	1.63873	0.200499
68753_310782	310782	68753	Mybphl	myosin binding protein H-like	Mybphl	myosin binding protein H-like	0.0525149	-0.0927996	0.0362471	0.0724942	0.147393	0.200511	-0.0185281	-0.234886	0.123558	0.0492864	0.709659	1	7	2	6.38e-06	0.00521516	6.59569	0.252487	0.0498527	1.0005	1.63865	0.200511
24058_309106	309106	24058	Sigirr	single immunoglobulin and toll-interleukin 1 receptor (TIR) domain	Sigirr	single Ig and TIR domain containing	0.0299633	-0.122252	0.0477543	0.0955087	0.530366	0.200541	-0.0636335	-0.309446	0.12356	0.0649414	0.928437	1	8	2	0.00282887	0.0104223	6.1972	0.401466	13.1584	1.15152	1.63843	0.200541
12295_50688	50688	12295	Cacnb1	calcium channel, voltage-dependent, beta 1 subunit	Cacnb1	calcium voltage-gated channel auxiliary subunit beta 1	0.034158	-0.167039	0.0652594	0.130519	0.600683	0.200614	-0.0937482	-0.422851	0.162064	0.0887736	0.947978	1	8	2	0.0179026	0.0181806	16.448	0.0115408	60.5966	2.53785	1.6379	0.200614
18634_308718	308718	18634	Pex7	peroxisomal biogenesis factor 7	Pex7	peroxisomal biogenesis factor 7	-0.0388484	0.144028	0.0562876	0.112575	0.490082	0.200757	-0.14917	-0.0766147	0.0714731	0.364672	0.918818	1	8	2	0.0148871	0.0140612	16.7859	0.010103	63.8959	2.76977	1.63686	0.200757
107351_309429	309429	107351	Kank1	KN motif and ankyrin repeat domains 1	Kank1	KN motif and ankyrin repeat domains 1	0.0395111	-0.142332	0.05563	0.11126	0.47755	0.200801	-0.0695216	-0.360397	0.148544	0.0757337	0.91749	1	8	2	0.0105702	0.013554	12.1612	0.0584679	46.1349	1.85649	1.63654	0.200801
26901_687029	687029	26901	Ss18l2	SS18, nBAF chromatin remodeling complex subunit like 2	Ss18l2	SS18 like 2	-0.0239174	0.0663344	0.0259296	0.0518593	0.356322	0.200854	-0.0747386	-0.0353079	0.0269038	0.167977	0.869226	1	7	2	0	0.00297496	4.25505	0.51331	0	1	1.63616	0.200854
227333_368088	368088	227333	Dgkd	diacylglycerol kinase, delta	Dgkd	diacylglycerol kinase, delta	0.00327501	-0.0937702	0.036664	0.0733281	0.928824	0.200976	-0.0685852	-0.237491	0.0751352	0.0499502	0.991766	1	7	2	0	0.0061032	3.58408	0.610705	0	1	1.63527	0.200976
14802_29629	29629	14802	Gria4	glutamate receptor, ionotropic, AMPA4 (alpha 4)	Gria4	glutamate ionotropic receptor AMPA type subunit 4	-0.054404	0.112993	0.0441951	0.0883901	0.218324	0.201128	-0.141025	-0.0602484	0.0322167	0.286235	0.790706	1	8	2	0.00203534	0.00782038	4.74753	0.576578	13.6138	1.15759	1.63417	0.201128
101185_500054	500054	101185	Pot1a	protection of telomeres 1A	Pot1	protection of telomeres 1	-0.0327113	0.0818978	0.0320428	0.0640856	0.30732	0.201269	-0.0955141	-0.0437077	0.0300915	0.207503	0.847014	1	8	2	0	0.00555186	2.75082	0.839408	0	1	1.63314	0.201269
11767_306332	306332	11767	Ap1m1	adaptor-related protein complex AP-1, mu subunit 1	Ap1m1	adaptor related protein complex 1 subunit mu 1	0.00375124	0.071218	0.0278657	0.0557314	0.892913	0.201292	-0.0508645	-0.0380134	0.058367	0.180449	0.991528	1	8	2	0	0.00415863	3.43836	0.752152	0	1	1.63298	0.201292
112405_308913	308913	112405	Egln1	egl-9 family hypoxia-inducible factor 1	Egln1	egl-9 family hypoxia-inducible factor 1	-0.0184228	-0.106384	0.0416257	0.0832514	0.658068	0.201297	-0.100008	-0.269554	0.0631621	0.0567856	0.955122	1	7	2	0.0016109	0.00726128	3.22957	0.664641	12.4052	1.14162	1.63294	0.201297
18044_29508	29508	18044	Nfya	nuclear transcription factor-Y alpha	Nfya	nuclear transcription factor Y subunit alpha	0.039641	0.108646	0.0425116	0.0850232	0.351092	0.201307	-0.0436803	-0.0579966	0.122962	0.275288	0.868173	1	8	2	0	0.00885551	1.59898	0.952651	0	1	1.63287	0.201307
13831_100362678	100362678	13831	Epc1	enhancer of polycomb homolog 1	Epc1	enhancer of polycomb homolog 1	0.0668114	0.081028	0.0317137	0.0634274	0.035143	0.201429	0.00465375	-0.0432874	0.128969	0.205343	0.47726	1	8	2	1.5e-06	0.00467908	4.05749	0.668896	0.0159349	1.00016	1.63199	0.201429
216864_64195	64195	216864	Mgl2	macrophage galactose N-acetyl-galactosamine specific lectin 2	Clec10a	C-type lectin domain containing 10A	-0.0747513	0.232131	0.0908702	0.18174	0.410726	0.201509	-0.252854	-0.124074	0.103351	0.588335	0.895151	1	8	2	0.0154341	0.0394586	6.80148	0.339597	20.0785	1.25123	1.63141	0.201509
18003_291044	291044	18003	Nedd9	neural precursor cell expressed, developmentally down-regulated gene 9	Nedd9	neural precursor cell expressed, developmentally down-regulated 9	-0.0791312	0.0991254	0.0388057	0.0776114	0.0414335	0.201531	-0.155189	-0.0529902	-0.00307347	0.251241	0.507612	1	8	2	0	0.00677675	3.38241	0.759543	0	1	1.63124	0.201531
24060_313139	313139	24060	Slc35a1	solute carrier family 35 (CMP-sialic acid transporter), member 1	Slc35a1	solute carrier family 35 member A1	0.0013647	0.0780507	0.0305623	0.0611246	0.964384	0.201633	-0.0585363	-0.0417513	0.0612657	0.197853	0.996255	1	8	2	7.02e-08	0.00422529	5.77486	0.448878	0.000778609	1.00001	1.6305	0.201633
12858_252934	252934	12858	Cox5a	cytochrome c oxidase subunit 5A	Cox5a	cytochrome c oxidase subunit 5A	0.00219397	-0.102863	0.040285	0.0805699	0.956568	0.201712	-0.0767631	-0.260777	0.081151	0.0550514	0.995819	1	8	2	0	0.00537926	3.52731	0.740332	0	1	1.62994	0.201712
11843_79120	79120	11843	Arf4	ADP-ribosylation factor 4	Arf4	ADP-ribosylation factor 4	0.0127223	0.0530527	0.0207921	0.0415842	0.540616	0.202029	-0.0280294	-0.0284507	0.053474	0.134556	0.932057	1	8	2	0	0.00194138	4.34449	0.630165	0	1	1.62765	0.202029
67511_361207	361207	67511	Tmed9	transmembrane p24 trafficking protein 9	Tmed9	transmembrane p24 trafficking protein 9	0.0629572	0.0750717	0.029445	0.05889	0.0325063	0.202387	0.00524607	-0.0403505	0.120668	0.190494	0.467346	1	8	2	0	0.00401821	2.43992	0.87513	0	1	1.62506	0.202387
70652_361968	361968	70652	Tmem144	transmembrane protein 144	Tmem144	transmembrane protein 144	-0.0151562	0.126067	0.0494792	0.0989584	0.759366	0.202685	-0.112134	-0.0678879	0.0818213	0.320022	0.970945	1	8	2	8.08e-08	0.0107971	9.89448	0.129167	0.000374213	1	1.62292	0.202685
18710_60664	60664	18710	Pik3r3	phosphoinositide-3-kinase regulatory subunit 3	Pik3r3	phosphoinositide-3-kinase regulatory subunit 3	-0.00718385	0.0706757	0.0277417	0.0554834	0.79567	0.202728	-0.0615566	-0.0380698	0.0471889	0.179421	0.976292	1	8	2	2.99e-06	0.00356175	4.84819	0.563427	0.0418555	1.00042	1.62261	0.202728
80283_297432	297432	80283	Abtb1	ankyrin repeat and BTB domain containing 1	Abtb1	ankyrin repeat and BTB domain containing 1	0.0441517	0.076781	0.0301382	0.0602764	0.142927	0.202729	-0.0149181	-0.0413586	0.103222	0.194921	0.707685	1	8	2	0.000597491	0.00395696	4.97587	0.546911	7.52033	1.08132	1.6226	0.202729
74116_294312	294312	74116	Pi16	peptidase inhibitor 16	Pi16	peptidase inhibitor 16	0.0338837	0.130426	0.051197	0.102394	0.508079	0.202746	-0.0664605	-0.0702625	0.134228	0.331114	0.922985	1	8	2	0	0.0154627	5.03874	0.538855	0	1	1.62248	0.202746
56018_293150	293150	56018	Stard10	StAR related lipid transfer domain containing 10	Stard10	StAR-related lipid transfer domain containing 10	0.000275669	0.0918787	0.036067	0.072134	0.993902	0.202762	-0.0704144	-0.0495015	0.0709657	0.233259	0.999797	1	8	2	4.35e-06	0.00570198	5.91035	0.433307	0.0390799	1.00039	1.62237	0.202762
282619_292793	292793	282619	Sbsn	suprabasin	Sbsn	suprabasin	0.0291098	0.0963733	0.0378336	0.0756672	0.441645	0.202788	-0.0450426	-0.0519316	0.103262	0.244678	0.906133	1	8	2	0	0.00771417	2.6332	0.853272	0	1	1.62218	0.202788
15216_29199	29199	15216	Hfe	homeostatic iron regulator	Hfe	homeostatic iron regulator	0.00783219	-0.128714	0.0505389	0.101078	0.876842	0.202873	-0.0912223	-0.326823	0.106887	0.0693955	0.991304	1	8	2	0.00134635	0.0150028	10.2208	0.115658	4.13713	1.04316	1.62157	0.202873
14915_25656	25656	14915	Guca2a	guanylate cyclase activator 2a (guanylin)	Guca2a	guanylate cyclase activator 2A	-0.0916582	0.188348	0.0739581	0.147916	0.215225	0.202897	-0.236613	-0.101563	0.0532971	0.478258	0.787664	1	7	2	0.0193271	0.0240992	10.2486	0.0684906	53.0266	2.12886	1.6214	0.202897
11766_100362547	100362547	11766	Ap1g2	adaptor protein complex AP-1, gamma 2 subunit	Ap1g2	adaptor related protein complex 1 subunit gamma 2	0.043498	-0.104035	0.040857	0.081714	0.287039	0.202959	-0.0365803	-0.264192	0.123576	0.0561211	0.833218	1	7	2	3.87e-06	0.00751065	4.90447	0.42765	0.0294782	1.00029	1.62095	0.202959
28199_305895	305895	28199	Dcaf11	DDB1 and CUL4 associated factor 11	Dcaf11	DDB1 and CUL4 associated factor 11	-0.00595469	0.0647507	0.0254318	0.0508636	0.814874	0.203009	-0.0558001	-0.0349401	0.0438907	0.164442	0.981743	1	8	2	0.000606355	0.00285681	7.48554	0.278266	11.6837	1.13229	1.6206	0.203009
14107_83720	83720	14107	Fat1	FAT atypical cadherin 1	Fat1	FAT atypical cadherin 1	-0.011143	0.0803985	0.031617	0.0632339	0.724509	0.20357	-0.0731111	-0.0435377	0.0508251	0.204335	0.965696	1	8	2	0	0.00466716	2.46576	0.87228	0	1	1.61657	0.20357
215335_155205	155205	215335	Slc36a1	solute carrier family 36 (proton/amino acid symporter), member 1	Slc36a1	solute carrier family 36 member 1	0.114849	-0.229956	0.0904818	0.180964	0.204331	0.203824	-0.0624917	-0.584639	0.292191	0.124726	0.780456	1	8	2	0.0356453	0.0352947	19.0882	0.00401726	65.6793	2.91369	1.61476	0.203824
227746_296649	296649	227746	Rabepk	Rab9 effector protein with kelch motifs	Rabepk	Rab9 effector protein with kelch motifs	0.00748765	-0.117311	0.046183	0.092366	0.871204	0.204062	-0.0830294	-0.298345	0.0980047	0.0637233	0.989879	1	8	2	0.00720418	0.009433	11.2995	0.079549	44.8084	1.81187	1.61306	0.204062
13660_293692	293692	13660	Ehd1	EH-domain containing 1	Ehd1	EH-domain containing 1	0.0113418	-0.10586	0.0416829	0.0833657	0.785548	0.204146	-0.0703551	-0.269254	0.0930387	0.0575338	0.974073	1	8	2	0.00471056	0.00761837	8.23713	0.22124	35.7504	1.55643	1.61246	0.204146
232933_292680	292680	232933	Ccdc61	coiled-coil domain containing 61	Ccdc61	coiled-coil domain containing 61	0.138611	-0.0912989	0.0359606	0.0719212	0.000115958	0.204288	0.0681293	-0.232262	0.209092	0.0496641	0.0417	1	8	2	0.00352933	0.00557983	9.98447	0.125308	36.7399	1.58077	1.61145	0.204288
338521_307855	307855	338521	Fa2h	fatty acid 2-hydroxylase	Fa2h	fatty acid 2-hydroxylase	0.149636	-0.172959	0.0681336	0.136267	0.0280769	0.204347	0.0160963	-0.440038	0.283175	0.0941198	0.438007	1	8	2	0.00974053	0.0193412	7.07267	0.314179	28.5332	1.39925	1.61103	0.204347
544817_303583	303583	544817	Arhgap27	Rho GTPase activating protein 27	Arhgap27	Rho GTPase activating protein 27	0.0421647	0.172769	0.0680725	0.136145	0.535647	0.20444	-0.091255	-0.0940708	0.175584	0.439608	0.928734	1	8	2	0.0138537	0.0196408	10.0934	0.120772	42.6206	1.74279	1.61037	0.20444
66200_498559	498559	66200	Commd6	COMM domain containing 6	Commd6	COMM domain containing 6	-0.0574388	0.0725066	0.0285684	0.0571367	0.0443704	0.20444	-0.113432	-0.0394793	-0.00144588	0.184493	0.518645	1	8	2	0.000986786	0.0037116	8.18088	0.225149	14.3628	1.16772	1.61037	0.20444
11936_29639	29639	11936	Fxyd2	FXYD domain-containing ion transport regulator 2	Fxyd2	FXYD domain-containing ion transport regulator 2	0.0650032	-0.514653	0.202853	0.405707	0.748631	0.204607	-0.332582	-1.30982	0.462588	0.280518	0.97041	1	8	2	0.228971	0.183932	19.2045	0.00383191	83.6444	6.11413	1.60918	0.204607
18216_366274	366274	18216	Ntsr1	neurotensin receptor 1	Ntsr1	neurotensin receptor 1	0.114683	-0.122581	0.0483273	0.0966545	0.0176419	0.204714	0.0199633	-0.31202	0.209403	0.0668587	0.378728	1	8	2	0	0.028599	5.45746	0.486613	0	1	1.60842	0.204714
269639_313906	313906	269639	Zfp512	zinc finger protein 512	Zfp512	zinc finger protein 512	0.0366578	0.0607979	0.0239745	0.047949	0.126256	0.204808	-0.0103313	-0.0331803	0.083647	0.154776	0.691954	1	7	2	0	0.00253619	3.9365	0.558594	0	1	1.60775	0.204808
11303_313210	313210	11303	Abca1	ATP-binding cassette, sub-family A member 1	Abca1	ATP binding cassette subfamily A member 1	0.0131551	0.194622	0.0767609	0.153522	0.863927	0.2049	-0.137293	-0.106275	0.163604	0.495519	0.988149	1	8	2	0	0.0222187	3.38302	0.759463	0	1	1.6071	0.2049
319475_303165	303165	319475	Zfp672	zinc finger protein 672	Zfp672	zinc finger protein 672	-0.0300436	-0.1088	0.0429217	0.0858434	0.48395	0.205003	-0.114169	-0.27705	0.0540814	0.0594498	0.918818	1	8	2	0.00726665	0.00824299	12.9784	0.0433799	51.7883	2.07419	1.60637	0.205003
15211_300757	300757	15211	Hexa	hexosaminidase A	Hexa	hexosaminidase subunit alpha	0.0520285	0.0509216	0.0201002	0.0402003	0.00964058	0.205264	0.0126329	-0.0278696	0.0914241	0.129713	0.302724	1	8	2	0	0.00180391	1.69723	0.945335	0	1	1.60452	0.205264
72778_362998	362998	72778	Dnajc22	DnaJ heat shock protein family (Hsp40) member C22	Dnajc22	DnaJ heat shock protein family (Hsp40) member C22	-0.0325126	-0.13763	0.0543302	0.10866	0.549556	0.205296	-0.138998	-0.350601	0.0739727	0.0753406	0.936364	1	7	2	0	0.0166439	1.00524	0.962142	0	1	1.60429	0.205296
110893_140448	140448	110893	Slc8a3	solute carrier family 8 (sodium/calcium exchanger), member 3	Slc8a3	solute carrier family 8 member A3	0.105203	0.0980754	0.0387215	0.0774431	0.00658921	0.205363	0.0293106	-0.0537102	0.181096	0.249861	0.253903	1	8	2	5.37e-06	0.00714065	5.17939	0.521019	0.0366911	1.00037	1.60382	0.205363
66154_171432	171432	66154	Tmem14c	transmembrane protein 14C	Tmem14c	transmembrane protein 14C	0.0115997	0.0782579	0.0308994	0.0617988	0.707361	0.205393	-0.048962	-0.0428655	0.0721614	0.199381	0.961983	1	8	2	0.000403637	0.00412802	6.24444	0.396372	4.52336	1.04738	1.6036	0.205393
22273_301011	301011	22273	Uqcrc1	ubiquinol-cytochrome c reductase core protein 1	Uqcrc1	ubiquinol-cytochrome c reductase core protein 1	0.0129165	0.0810659	0.0320095	0.0640189	0.686565	0.205413	-0.0498209	-0.0444089	0.0756539	0.206541	0.960971	1	8	2	0.0025376	0.00436326	7.58545	0.270074	32.9829	1.49216	1.60347	0.205413
210622_311252	311252	210622	Pamr1	peptidase domain containing associated with muscle regeneration 1	Pamr1	peptidase domain containing associated with muscle regeneration 1	0.0161457	0.118581	0.0468349	0.0936697	0.730293	0.205531	-0.075649	-0.0650081	0.10794	0.302171	0.967512	1	7	2	0.00501504	0.00970643	7.03404	0.218121	32.6044	1.48378	1.60263	0.205531
52397_305127	305127	52397	Zfp644	zinc finger protein 644	Zfp644	zinc finger protein 644	0.030921	-0.0957785	0.0378334	0.0756668	0.41376	0.205587	-0.043231	-0.244083	0.105073	0.0525257	0.895551	1	8	2	2.99e-06	0.00574742	5.30542	0.505279	0.0262664	1.00026	1.60223	0.205587
22658_287662	287662	22658	Pcgf2	polycomb group ring finger 2	Pcgf2	polycomb group ring finger 2	0.0520045	0.186819	0.0738435	0.147687	0.481276	0.205884	-0.0927262	-0.102642	0.196735	0.47628	0.918703	1	8	2	0.0189542	0.0223472	12.0031	0.0618997	49.5234	1.98112	1.60013	0.205884
243813_100912286	100912286	243813	Leng9	leukocyte receptor cluster (LRC) member 9	Leng9	leukocyte receptor cluster member 9	0.0727242	0.119085	0.0470783	0.0941566	0.122407	0.20596	-0.0195476	-0.0654588	0.164996	0.303628	0.686441	1	7	2	0	0.00947658	1.88526	0.864783	0	1	1.5996	0.20596
67938_50685	50685	67938	Myl12b	myosin, light chain 12B, regulatory	Myl12b	myosin light chain 12B	-0.0177579	-0.0493761	0.0195255	0.039051	0.363101	0.206087	-0.0560272	-0.125915	0.0205114	0.0271625	0.873259	1	8	2	0	0.0016637	2.20314	0.9001	0	1	1.59871	0.206087
16410_296456	296456	16410	Itgav	integrin alpha V	Itgav	integrin subunit alpha V	-0.0489251	0.105118	0.0415709	0.0831417	0.239232	0.206113	-0.130403	-0.0578365	0.0325523	0.268073	0.806644	1	7	2	0.00272362	0.00739298	5.8527	0.320817	22.8883	1.29682	1.59852	0.206113
193838_302982	302982	193838	Eme2	essential meiotic structure-specific endonuclease subunit 2	Eme2	essential meiotic structure-specific endonuclease subunit 2	0.0567227	0.10062	0.0398036	0.0796072	0.154138	0.206247	-0.0212909	-0.0554074	0.134736	0.256647	0.720508	1	7	2	0	0.00819985	3.28957	0.655439	0	1	1.59758	0.206247
83704_171443	171443	83704	Slc12a9	solute carrier family 12 (potassium/chloride transporters), member 9	Slc12a9	solute carrier family 12, member 9	0.124587	-0.10478	0.0414593	0.0829186	0.00265531	0.206354	0.0433288	-0.267298	0.205846	0.057737	0.172005	1	8	2	1.49e-06	0.00617824	6.96312	0.324271	0.0106599	1.00011	1.59682	0.206354
19216_25637	25637	19216	Ptger1	prostaglandin E receptor 1 (subtype EP1)	Ptger1	prostaglandin E receptor 1	-0.00583692	0.123483	0.048869	0.097738	0.904927	0.206443	-0.101618	-0.06808	0.0899445	0.315046	0.991766	1	8	2	0	0.0170601	4.06032	0.668514	0	1	1.5962	0.206443
216705_360515	360515	216705	Clint1	clathrin interactor 1	Clint1	clathrin interactor 1	0.00497327	-0.0917128	0.0363016	0.0726032	0.891032	0.206515	-0.0661766	-0.234013	0.0761231	0.0505869	0.991528	1	7	2	2.07e-06	0.00511797	3.48105	0.626257	0.0181285	1.00018	1.59569	0.206515
319675_363018	363018	319675	Cep295	centrosomal protein 295	Cep295	centrosomal protein 295	-0.0412574	0.0907102	0.0359145	0.0718291	0.250652	0.206639	-0.111649	-0.0500722	0.0291338	0.231493	0.813454	1	8	2	0	0.00566835	3.0896	0.79752	0	1	1.59482	0.206639
74246_114860	114860	74246	Gale	galactose-4-epimerase, UDP	Gale	UDP-galactose-4-epimerase	0.0160861	-0.0821383	0.0325247	0.0650495	0.620896	0.206695	-0.0476612	-0.209633	0.0798334	0.0453563	0.948712	1	8	2	0.00132127	0.00510425	6.07164	0.415214	13.5735	1.15705	1.59442	0.206695
22151_498736	498736	22151	Tubb2a	tubulin, beta 2A class IIA	Tubb2a	tubulin, beta 2A class IIa	-0.0241588	-0.0672867	0.0266461	0.0532922	0.364589	0.206733	-0.0763842	-0.171737	0.0280666	0.037164	0.873732	1	8	2	0.00172949	0.00322468	8.37909	0.211624	30.6718	1.44241	1.59416	0.206733
100929_304423	304423	100929	Tyw1	tRNA-yW synthesizing protein 1 homolog (S. cerevisiae)	Tyw1	tRNA-yW synthesizing protein 1 homolog	0.0154933	0.128923	0.0510675	0.102135	0.761593	0.206848	-0.0845971	-0.0712579	0.115584	0.329104	0.97121	1	8	2	0.00471547	0.010917	6.73384	0.346164	24.4306	1.32329	1.59335	0.206848
622434_310460	310460	622434	Arhgef26	Rho guanine nucleotide exchange factor 26	Arhgef26	Rho guanine nucleotide exchange factor 26	-0.0231658	0.147049	0.058253	0.116506	0.690869	0.206893	-0.13734	-0.0812988	0.091008	0.375396	0.961213	1	7	2	0.0108457	0.0146168	9.33606	0.0963875	47.8276	1.91672	1.59304	0.206893
69852_688600	688600	69852	Tcf23	transcription factor 23	Tcf23	transcription factor 23	0.117365	-0.0777469	0.0308061	0.0616121	0.000139087	0.206993	0.0569857	-0.198504	0.177743	0.0430107	0.047193	1	7	2	0.000440904	0.00749721	2.49799	0.776798	2.63234	1.02704	1.59233	0.206993
18102_191575	191575	18102	Nme1	NME/NM23 nucleoside diphosphate kinase 1	Nme1	NME/NM23 nucleoside diphosphate kinase 1	-0.00391288	0.0644846	0.0255608	0.0511216	0.878334	0.207166	-0.0540112	-0.0357119	0.0461854	0.164681	0.991304	1	8	2	0	0.002845	0.538089	0.997344	0	1	1.59112	0.207166
66404_296410	296410	66404	Rtf2	replication termination factor 2	Rtfdc1	replication termination factor 2 domain containing 1	0.0266755	0.0566112	0.0224515	0.044903	0.234778	0.207401	-0.0173286	-0.031397	0.0706796	0.144619	0.802634	1	8	2	0	0.00229953	1.2441	0.97465	0	1	1.58948	0.207401
11490_57025	57025	11490	Adam15	ADAM metallopeptidase domain 15	Adam15	ADAM metallopeptidase domain 15	0.00397088	-0.0760672	0.0301725	0.060345	0.895296	0.207475	-0.0551662	-0.194341	0.0631079	0.0422068	0.991528	1	8	2	0.000340242	0.00407162	5.6002	0.46943	4.23146	1.04418	1.58896	0.207475
26940_300447	300447	26940	Ecsit	ECSIT signalling integrator	Ecsit	ECSIT signaling integrator	0.0128518	0.069968	0.0277554	0.0555108	0.643337	0.207511	-0.0415478	-0.0388311	0.0672513	0.178767	0.95156	1	8	2	0	0.00338253	4.09153	0.664291	0	1	1.58871	0.207511
52882_294715	294715	52882	Rgs7bp	regulator of G-protein signalling 7 binding protein	Rgs7bp	regulator of G-protein signaling 7 binding protein	-0.0373905	-0.146468	0.058112	0.116224	0.51995	0.207588	-0.151288	-0.374263	0.0765069	0.0813264	0.927863	1	8	2	0.0171108	0.0149728	18.6017	0.00489191	69.5086	3.27961	1.58817	0.207588
233040_499114	499114	233040	Fbxo27	F-box protein 27	Fbxo27	F-box protein 27	-0.0180291	0.0573713	0.0227636	0.0455271	0.428352	0.207613	-0.0626449	-0.0318603	0.0265867	0.146603	0.902319	1	8	2	3.22e-06	0.00231962	7.17478	0.304986	0.0693772	1.00069	1.58799	0.207613
216805_303185	303185	216805	Flcn	folliculin	Flcn	folliculin	0.0243224	0.0715605	0.0284055	0.056811	0.391856	0.207805	-0.0313514	-0.0397871	0.0799962	0.182908	0.887748	1	8	2	0	0.00352349	3.14994	0.789806	0	1	1.58665	0.207805
22153_29213	29213	22153	Tubb4a	tubulin, beta 4A class IVA	Tubb4a	tubulin, beta 4A class IVa	0.100649	-0.105121	0.0417283	0.0834566	0.0158645	0.20782	0.0188634	-0.268692	0.182435	0.0584514	0.361941	1	8	2	0.00229369	0.00705006	5.66786	0.461405	17.3896	1.2105	1.58655	0.20782
50907_58842	58842	50907	Preb	prolactin regulatory element binding	Preb	prolactin regulatory element binding	0.00716295	0.0692896	0.0275064	0.0550128	0.794548	0.207844	-0.0467486	-0.0385336	0.0610745	0.177113	0.975766	1	8	2	0	0.00336478	2.80817	0.83251	0	1	1.58638	0.207844
75705_300253	300253	75705	Eif4b	eukaryotic translation initiation factor 4B	Eif4b	eukaryotic translation initiation factor 4B	0.0274992	0.0831125	0.0329988	0.0659975	0.404652	0.207912	-0.0371772	-0.0462403	0.0921756	0.212465	0.892207	1	8	2	0.00190194	0.00446886	5.70541	0.456986	23.5445	1.30795	1.5859	0.207912
19401_24705	24705	19401	Rara	retinoic acid receptor, alpha	Rara	retinoic acid receptor, alpha	0.055039	-0.138749	0.0551115	0.110223	0.317948	0.208102	-0.0529776	-0.354782	0.163056	0.0772842	0.852478	1	8	2	0.0095172	0.0131676	11.9406	0.0633061	46.068	1.85419	1.58458	0.208102
68089_297518	297518	68089	Arpc4	actin related protein 2/3 complex, subunit 4	Arpc4	actin related protein 2/3 complex, subunit 4	-0.00330887	0.101738	0.0404239	0.0808479	0.934763	0.208252	-0.0825383	-0.056721	0.0759206	0.260197	0.991766	1	8	2	0	0.00507119	1.49631	0.959739	0	1	1.58354	0.208252
66049_287061	287061	66049	Rogdi	rogdi homolog	Rogdi	rogdi atypical leucine zipper	-0.0107444	0.0716692	0.0284788	0.0569575	0.705968	0.208286	-0.0665617	-0.0399655	0.045073	0.183304	0.961708	1	8	2	0.00125455	0.00340698	5.91042	0.433299	19.4053	1.24078	1.5833	0.208286
67091_680465	680465	67091	Trappc6a	trafficking protein particle complex 6A	Trappc6a	trafficking protein particle complex subunit 6A	0.133896	0.480833	0.191134	0.382267	0.483592	0.208447	-0.240719	-0.268397	0.508511	1.23006	0.918818	1	8	2	0.239633	0.162014	25.1084	0.000326027	91.2693	11.4538	1.58218	0.208447
83410_309338	309338	83410	Cstf2t	cleavage stimulation factor, 3' pre-RNA subunit 2, tau	Cstf2t	cleavage stimulation factor subunit 2, tau variant	-0.00351744	0.0684398	0.0272193	0.0544385	0.897179	0.208683	-0.0568662	-0.0382577	0.0498313	0.175137	0.991528	1	8	2	0.000620822	0.00326581	5.21786	0.51619	9.7729	1.10831	1.58054	0.208683
22193_295686	295686	22193	Ube2e3	ubiquitin-conjugating enzyme E2E 3	Ube2e3	ubiquitin-conjugating enzyme E2E 3	0.0150031	0.0753496	0.029968	0.059936	0.616627	0.208693	-0.0437331	-0.0421228	0.0737393	0.192822	0.94808	1	8	2	0	0.00413863	2.71082	0.844168	0	1	1.58047	0.208693
15442_64537	64537	15442	Hpse	heparanase	Hpse	heparanase	0.00240498	-0.13105	0.0521238	0.104248	0.963199	0.208716	-0.0997557	-0.335371	0.104566	0.0732715	0.996255	1	8	2	0	0.0113655	1.8667	0.931541	0	1	1.58031	0.208716
68147_499709	499709	68147	Gar1	GAR1 ribonucleoprotein	Gar1	GAR1 ribonucleoprotein	-0.0141367	0.0613681	0.0244131	0.0488262	0.562547	0.208801	-0.0619855	-0.0343294	0.0337121	0.157066	0.939468	1	8	2	1.67e-06	0.00284962	10.4228	0.10794	0.0291639	1.00029	1.57972	0.208801
66556_293674	293674	66556	Drap1	DR1 associated protein 1	Drap1	Dr1 associated protein 1	0.051887	0.0744378	0.0296153	0.0592306	0.0797684	0.208846	-0.00615799	-0.0416521	0.109932	0.190528	0.612072	1	8	2	6.55e-06	0.00404738	9.53837	0.145487	0.0836888	1.00084	1.57941	0.208846
26411_292763	292763	26411	Map4k1	mitogen-activated protein kinase kinase kinase kinase 1	Map4k1	mitogen activated protein kinase kinase kinase kinase 1	-0.0226862	-0.187962	0.0747871	0.149574	0.761628	0.208882	-0.169266	-0.481122	0.123894	0.105198	0.97121	1	8	2	0.0260341	0.0253519	17.781	0.00680336	63.3684	2.72988	1.57916	0.208882
24102_309275	309275	24102	Trex2	three prime repair exonuclease 2	Trex2	three prime repair exonuclease 2	0.0351786	-0.131255	0.0522345	0.104469	0.500645	0.208972	-0.0671992	-0.33601	0.137556	0.0735009	0.920966	1	7	2	0	0.0129098	4.32258	0.503967	0	1	1.57853	0.208972
52585_290234	290234	52585	Dhrs1	dehydrogenase/reductase 1	Dhrs1	dehydrogenase/reductase 1	0.0357905	0.0841172	0.0334841	0.0669682	0.285123	0.209088	-0.0298371	-0.047138	0.101418	0.215372	0.8311	1	8	2	2.37e-06	0.0048875	8.39413	0.210627	0.0267186	1.00027	1.57773	0.209088
11684_287454	287454	11684	Alox12	arachidonate 12-lipoxygenase	Alox12	arachidonate 12-lipoxygenase, 12S type	-0.0191186	0.0975514	0.0388382	0.0776764	0.622534	0.209163	-0.09524	-0.0546915	0.0570029	0.249794	0.948712	1	8	2	1.15e-09	0.0069172	8.08451	0.231977	6.12e-06	1	1.57721	0.209163
14782_116686	116686	14782	Gsr	glutathione reductase	Gsr	glutathione-disulfide reductase	0.0157277	0.103815	0.0413345	0.082669	0.703575	0.20919	-0.0652864	-0.0582129	0.0967418	0.265844	0.961551	1	8	2	0	0.00646097	2.09374	0.910878	0	1	1.57702	0.20919
14718_24401	24401	14718	Got1	glutamic-oxaloacetic transaminase 1, soluble	Got1	glutamic-oxaloacetic transaminase 1	0.014208	0.0670436	0.0266995	0.0533991	0.594625	0.20929	-0.0381221	-0.0376166	0.0665381	0.171704	0.945512	1	8	2	0	0.00283499	2.98819	0.810328	0	1	1.57633	0.20929
57295_170818	170818	57295	Icmt	isoprenylcysteine carboxyl methyltransferase	Icmt	isoprenylcysteine carboxyl methyltransferase	-0.0246364	0.0848732	0.0338183	0.0676365	0.466311	0.209536	-0.090919	-0.047692	0.0416462	0.217438	0.915924	1	8	2	0	0.00454767	1.5128	0.95864	0	1	1.57463	0.209536
66362_313243	313243	66362	Exosc3	exosome component 3	Exosc3	exosome component 3	0.0279825	0.120187	0.0478968	0.0957936	0.559069	0.209606	-0.0658935	-0.0675646	0.121859	0.307939	0.938726	1	8	2	0	0.0102567	4.78272	0.571967	0	1	1.57415	0.209606
109082_361219	361219	109082	Fbxw17	F-box and WD-40 domain protein 17	Fbxw17	F-box and WD-40 domain protein 17	0.0226208	0.0769939	0.0306858	0.0613716	0.461016	0.209642	-0.0375223	-0.0432923	0.0827639	0.19728	0.914457	1	8	2	0	0.00414265	3.73271	0.712794	0	1	1.5739	0.209642
54006_83632	83632	54006	Deaf1	DEAF1, transcription factor	Deaf1	DEAF1 transcription factor	0.0131943	0.0832933	0.0331971	0.0663942	0.691033	0.20965	-0.0518708	-0.0468369	0.0782594	0.213424	0.961213	1	8	2	0.000759444	0.00455498	7.19638	0.303067	8.56488	1.09367	1.57384	0.20965
107732_691075	691075	107732	Mrpl10	mitochondrial ribosomal protein L10	Mrpl10	mitochondrial ribosomal protein L10	0.00816478	0.0832067	0.0331704	0.0663408	0.805569	0.209758	-0.0568481	-0.046819	0.0731776	0.213232	0.980031	1	8	2	0.00319	0.00485845	8.47737	0.205173	37.4716	1.59927	1.57309	0.209758
15893_81024	81024	15893	Ica1	islet cell autoantigen 1	Ica1	islet cell autoantigen 1	-0.0383565	-0.0930869	0.0371165	0.074233	0.301413	0.209848	-0.111103	-0.238581	0.0343905	0.0524071	0.842407	1	8	2	0.0023361	0.00588713	7.10675	0.311087	22.2262	1.28578	1.57247	0.209848
212070_309082	309082	212070	Clrn3	clarin 3	Clrn3	clarin 3	0.0608631	-0.116545	0.0464826	0.0929652	0.190408	0.209973	-0.0302411	-0.298753	0.151967	0.0656636	0.761319	1	7	2	5.06e-06	0.0154923	9.27737	0.0984991	0.0145949	1.00015	1.57161	0.209973
53611_65277	65277	53611	Vti1a	vesicle transport through interaction with t-SNAREs 1A	Vti1a	vesicle transport through interaction with t-SNAREs 1A	-0.02755	0.100359	0.0400293	0.0800586	0.491298	0.209998	-0.106006	-0.0565528	0.050906	0.257271	0.918818	1	8	2	4.2e-07	0.00599879	4.03085	0.672502	0.00354029	1.00004	1.57144	0.209998
74504_305461	305461	74504	Fam53a	family with sequence similarity 53, member A	Fam53a	family with sequence similarity 53, member A	-0.0388995	-0.0855923	0.0341438	0.0682877	0.254585	0.210057	-0.10582	-0.219434	0.0280212	0.048249	0.813543	1	8	2	5.66e-06	0.00550951	6.78457	0.341231	0.0525015	1.00053	1.57103	0.210057
230810_25362	25362	230810	Slc30a2	solute carrier family 30 (zinc transporter), member 2	Slc30a2	solute carrier family 30 member 2	-0.0187571	-0.109411	0.0436461	0.0872922	0.667375	0.210063	-0.104302	-0.280501	0.0667877	0.0616782	0.958652	1	8	2	0	0.0118381	2.70679	0.844644	0	1	1.57099	0.210063
21787_360709	360709	21787	Tfg	Trk-fused gene	Tfg	trafficking from ER to golgi regulator	0.0057454	-0.0692081	0.0276204	0.0552407	0.835219	0.210262	-0.0483895	-0.177478	0.0598803	0.0390617	0.983595	1	8	2	0	0.00372671	3.31102	0.768919	0	1	1.56962	0.210262
14376_293721	293721	14376	Ganab	alpha glucosidase 2 alpha neutral subunit	Ganab	glucosidase II alpha subunit	0.0123915	0.0725998	0.0289829	0.0579657	0.668982	0.210402	-0.0444139	-0.041011	0.0691969	0.186211	0.958743	1	8	2	0.0025284	0.00377875	9.34671	0.154997	39.1049	1.64217	1.56865	0.210402
69815_683980	683980	69815	Krtcap3	keratinocyte associated protein 3	Krtcap3	keratinocyte associated protein 3	0.265531	0.496141	0.198084	0.396168	0.180084	0.210443	-0.122707	-0.280334	0.653768	1.27262	0.749993	1	8	2	0.226582	0.175256	28.0892	9.04e-05	84.6829	6.52863	1.56838	0.210443
14191_79113	79113	14191	Fgr	FGR proto-oncogene, Src family tyrosine kinase	Fgr	FGR proto-oncogene, Src family tyrosine kinase	0.0493243	-0.100407	0.040098	0.0801959	0.218662	0.210561	-0.0292663	-0.257588	0.127915	0.056774	0.790926	1	7	2	0	0.0111488	1.05766	0.957783	0	1	1.56756	0.210561
108105_116740	116740	108105	B3gnt5	UDP-GlcNAc:betaGal beta-1,3-N-acetylglucosaminyltransferase 5	B3gnt5	UDP-GlcNAc:betaGal beta-1,3-N-acetylglucosaminyltransferase 5	0.0689031	0.152008	0.0607141	0.121428	0.256426	0.210631	-0.0500944	-0.085987	0.187901	0.390003	0.814341	1	8	2	1.04e-06	0.0156617	4.84134	0.564318	0.00236298	1.00002	1.56709	0.210631
53414_359727	359727	53414	Bysl	bystin-like	Bysl	bystin-like	0.0397726	-0.118624	0.0473808	0.0947617	0.401232	0.210638	-0.0530922	-0.304353	0.132637	0.0671055	0.890649	1	8	2	0.00872722	0.00996366	12.598	0.0498821	51.8659	2.07753	1.56704	0.210638
69482_295692	295692	69482	Nup35	nucleoporin 35	Nup35	nucleoporin 35	0.0861042	-0.140053	0.0559595	0.111919	0.123881	0.210795	-0.0235745	-0.359411	0.195783	0.0793039	0.687201	1	8	2	0.0103239	0.0142751	11.309	0.0792821	42.2614	1.73194	1.56596	0.210795
18048_24841	24841	18048	Klk1b4	kallikrein 1-related pepidase b4	Klk1c2	kallikrein 1-related peptidase C2	0.0341582	0.100156	0.0400417	0.0800833	0.393623	0.211063	-0.0443221	-0.0568043	0.112638	0.257117	0.887992	1	7	2	0	0.00662821	3.49728	0.6238	0	1	1.56412	0.211063
75079_305428	305428	75079	Zbtb49	zinc finger and BTB domain containing 49	Zbtb49	zinc finger and BTB domain containing 49	-0.00300069	0.0949049	0.0379545	0.0759091	0.936985	0.21121	-0.0773902	-0.0538742	0.0713889	0.243684	0.991766	1	7	2	0	0.00594078	2.38566	0.793608	0	1	1.56311	0.21121
69656_363465	363465	69656	Pir	pirin	Pir	pirin	-0.0688411	0.164158	0.0656543	0.131309	0.29439	0.211238	-0.197521	-0.0932021	0.0598389	0.421518	0.836365	1	8	2	0.0192588	0.0193878	14.3222	0.0262373	58.3635	2.40174	1.56292	0.211238
73822_362824	362824	73822	Mfsd12	major facilitator superfamily domain containing 12	Mfsd12	major facilitator superfamily domain containing 12	0.0280146	-0.0739919	0.0295994	0.0591987	0.343914	0.211339	-0.0299991	-0.190019	0.0860283	0.0420354	0.863852	1	8	2	0.00166295	0.00408972	12.354	0.0545219	22.0678	1.28317	1.56223	0.211339
217995_361262	361262	217995	Heatr1	HEAT repeat containing 1	Heatr1	HEAT repeat containing 1	0.0661089	-0.0934742	0.037401	0.0748021	0.0771332	0.211438	-0.00719583	-0.240084	0.139414	0.0531352	0.605516	1	8	2	0	0.00635473	3.49564	0.744549	0	1	1.56155	0.211438
12832_85250	85250	12832	Col5a2	collagen, type V, alpha 2	Col5a2	collagen type V alpha 2 chain	0.00407194	0.115787	0.0463599	0.0927199	0.930009	0.211745	-0.0867919	-0.0659407	0.0949357	0.297515	0.991766	1	8	2	0.00181595	0.0100778	8.33663	0.214463	9.36864	1.10337	1.55946	0.211745
105833_362994	362994	105833	Ccdc65	coiled-coil domain containing 65	Ccdc65	coiled-coil domain containing 65	-0.0732337	0.0855005	0.0342445	0.068489	0.032472	0.211891	-0.140352	-0.0487356	-0.00611565	0.219736	0.467346	1	8	2	0	0.00524977	5.11028	0.529749	0	1	1.55846	0.211891
99571_24367	24367	99571	Fgg	fibrinogen gamma chain	Fgg	fibrinogen gamma chain	0.0622199	0.106321	0.0425859	0.0851719	0.144003	0.211918	-0.021247	-0.060613	0.145687	0.273255	0.708734	1	7	2	0	0.0121589	14.9459	0.0105959	0	1	1.55827	0.211918
17827_295241	295241	17827	Mtx1	metaxin 1	Mtx1	Metaxin 1	-0.0173227	0.0604778	0.0242247	0.0484493	0.474557	0.211932	-0.0648022	-0.0344811	0.0301568	0.155437	0.916721	1	8	2	0	0.00262383	3.48392	0.746108	0	1	1.55818	0.211932
66971_252827	252827	66971	Cdk5rap1	CDK5 regulatory subunit associated protein 1	Cdk5rap1	CDK5 regulatory subunit associated protein 1	0.142347	-0.0959911	0.0384552	0.0769104	0.000214211	0.211998	0.0669765	-0.246733	0.217718	0.0547505	0.054085	1	7	2	6.65e-07	0.00633503	4.39112	0.494582	0.00496477	1.00005	1.55773	0.211998
67857_171121	171121	67857	Ppp6c	protein phosphatase 6, catalytic subunit	Ppp6c	protein phosphatase 6, catalytic subunit	0.0336803	0.061666	0.0247091	0.0494182	0.172859	0.212089	-0.0147486	-0.0351918	0.0821092	0.158524	0.741013	1	8	2	0.000166581	0.00273248	5.44481	0.488152	3.32413	1.03438	1.55711	0.212089
67655_291414	291414	67655	Ctdp1	CTD phosphatase subunit 1	Ctdp1	CTD phosphatase subunit 1	0.0890224	0.0695963	0.0278891	0.0557783	0.00141287	0.21213	0.0343607	-0.0397272	0.143684	0.17892	0.12416	1	8	2	0	0.00371459	3.63614	0.725778	0	1	1.55683	0.21213
20296_24770	24770	20296	Ccl2	C-C motif chemokine ligand 2	Ccl2	C-C motif chemokine ligand 2	0.0893202	0.113934	0.0456617	0.0913233	0.0504497	0.212181	-0.00017503	-0.0650562	0.178815	0.292925	0.532665	1	7	2	0	0.0102364	3.32955	0.649321	0	1	1.55649	0.212181
448850_497975	497975	448850	Znhit3	zinc finger, HIT type 3	Znhit3	zinc finger, HIT-type containing 3	-0.127416	0.171932	0.0689157	0.137831	0.0644765	0.212248	-0.262489	-0.0982127	0.00765607	0.442076	0.56285	1	7	2	0.0205426	0.0210324	14.804	0.0112335	64.6709	2.83053	1.55602	0.212248
98660_24212	24212	98660	Atp1a2	ATPase, Na+/K+ transporting, alpha 2 polypeptide	Atp1a2	ATPase Na+/K+ transporting subunit alpha 2	-0.0204788	0.0582848	0.0233715	0.0467431	0.380907	0.212428	-0.0662862	-0.03333	0.0253286	0.1499	0.882804	1	8	2	0	0.00246256	5.10811	0.530024	0	1	1.5548	0.212428
12223_64022	64022	12223	Btc	betacellulin, epidermal growth factor family member	Btc	betacellulin	-0.0492486	-0.0951621	0.0381678	0.0763356	0.19694	0.212534	-0.124056	-0.244777	0.0255589	0.0544529	0.770098	1	8	2	2.75e-06	0.0120147	5.05073	0.537324	0.00933227	1.00009	1.55408	0.212534
13849_25315	25315	13849	Ephx1	epoxide hydrolase 1, microsomal	Ephx1	epoxide hydrolase 1	-0.0310673	0.108615	0.0435659	0.0871318	0.475778	0.212559	-0.116455	-0.0621601	0.0543203	0.27939	0.916721	1	8	2	0.00580422	0.00843417	9.75561	0.135328	40.4489	1.67923	1.55391	0.212559
60613_298496	298496	60613	Kcnq4	potassium voltage-gated channel, subfamily Q, member 4	Kcnq4	potassium voltage-gated channel subfamily Q member 4	-0.06281	-0.114174	0.0458068	0.0916136	0.170314	0.212669	-0.15259	-0.293734	0.0269696	0.0653849	0.736943	1	7	2	0	0.00927192	3.74442	0.586768	0	1	1.55317	0.212669
22031_362788	362788	22031	Traf3	TNF receptor-associated factor 3	Traf3	Tnf receptor-associated factor 3	-0.0379874	-0.262799	0.105439	0.210879	0.71864	0.212689	-0.244645	-0.676114	0.16867	0.150516	0.96418	1	8	2	0.0550454	0.0486501	18.695	0.00471092	70.6064	3.4021	1.55303	0.212689
224454_499014	499014	224454	Zdhhc14	zinc finger, DHHC domain containing 14	Zdhhc14	zinc finger DHHC-type palmitoyltransferase 14	0.0237289	-0.177235	0.0711175	0.142235	0.738638	0.212739	-0.115659	-0.45601	0.163117	0.101541	0.968249	1	8	2	0.0258131	0.0222791	20.9032	0.00190953	74.0977	3.86066	1.55269	0.212739
12238_291339	291339	12238	Commd3	COMM domain containing 3	Commd3	COMM domain containing 3	-0.0029013	0.0684487	0.0274675	0.054935	0.915879	0.212766	-0.0567366	-0.0392219	0.050934	0.176119	0.991766	1	8	2	0.0015523	0.00334767	8.29205	0.217478	26.312	1.35707	1.5525	0.212766
66970_361877	361877	66970	Ssbp2	single-stranded DNA binding protein 2	Ssbp2	single-stranded DNA binding protein 2	0.0338443	0.0753935	0.0302551	0.0605103	0.263298	0.212778	-0.0254547	-0.0432044	0.0931433	0.193991	0.817953	1	7	2	0	0.00425097	4.16728	0.525592	0	1	1.55242	0.212778
79196_361686	361686	79196	Osbpl5	oxysterol binding protein-like 5	Osbpl5	oxysterol binding protein-like 5	0.0124892	-0.096781	0.0388473	0.0776945	0.747836	0.212889	-0.06365	-0.249059	0.0886284	0.0554974	0.969983	1	8	2	0.00412768	0.00682258	9.54808	0.145019	34.9251	1.53669	1.55167	0.212889
215632_311785	311785	215632	Psd4	pleckstrin and Sec7 domain containing 4	Psd4	pleckstrin and Sec7 domain containing 4	0.0460747	0.111817	0.0448958	0.0897916	0.304769	0.213024	-0.0419194	-0.0641713	0.134069	0.287805	0.845111	1	8	2	4.03e-06	0.00963252	12.9516	0.0438113	0.0163704	1.00016	1.55076	0.213024
17260_499497	499497	17260	Mef2c	myocyte enhancer factor 2C	Mef2c	myocyte enhancer factor 2C	0.0259224	0.0990563	0.0397735	0.079547	0.514561	0.213038	-0.0520322	-0.056853	0.103877	0.254965	0.925765	1	7	2	0.00283214	0.00658856	5.80686	0.325468	26.6876	1.36403	1.55066	0.213038
215615_81761	81761	215615	Rnpep	arginyl aminopeptidase (aminopeptidase B)	Rnpep	arginyl aminopeptidase	0.00241666	-0.129332	0.0519375	0.103875	0.962888	0.213104	-0.0993789	-0.332923	0.104212	0.0742591	0.996255	1	8	2	0.0138486	0.0119492	20.6302	0.00213732	71.3148	3.48612	1.55021	0.213104
13358_29743	29743	13358	Slc25a1	solute carrier family 25 (mitochondrial carrier, citrate transporter), member 1	Slc25a1	solute carrier family 25 member 1	0.0535328	0.075841	0.0304745	0.0609489	0.0789782	0.213376	-0.00619601	-0.0436167	0.113262	0.195299	0.610582	1	8	2	0	0.00390036	3.72768	0.713472	0	1	1.54837	0.213376
14561_29454	29454	14561	Gdf11	growth differentiation factor 11	Gdf11	growth differentiation factor 11	0.0177519	0.0995864	0.0400351	0.0800702	0.65747	0.213596	-0.0607154	-0.0573483	0.0962193	0.256521	0.95502	1	8	2	0	0.00712163	6.02788	0.420074	0	1	1.54688	0.213596
26437_24256	24256	26437	Psg17	pregnancy specific beta-1-glycoprotein 17	Psg19	pregnancy specific glycoprotein 19	0.0593492	-0.0956292	0.0384645	0.076929	0.12284	0.213837	-0.0160398	-0.246407	0.134738	0.0551488	0.686441	1	7	2	0	0.00679303	1.26965	0.938024	0	1	1.54526	0.213837
14548_296995	296995	14548	Mrps33	mitochondrial ribosomal protein S33	Mrps33	mitochondrial ribosomal protein S33	0.00142726	0.0686201	0.0276048	0.0552096	0.958765	0.213904	-0.0526771	-0.0395886	0.0555316	0.176829	0.996255	1	8	2	0	0.0034214	4.3997	0.622753	0	1	1.54481	0.213904
54192_54193	54193	54192	Pbsn	probasin	Pbsn	probasin	0.0510537	0.0861448	0.0346589	0.0693178	0.140743	0.213959	-0.0168765	-0.0497156	0.118984	0.222005	0.703369	1	7	2	0.00153828	0.00491675	4.55104	0.473084	15.5825	1.18459	1.54443	0.213959
108645_683630	683630	108645	Mat2b	methionine adenosyltransferase 2 non-catalytic beta subunit methionine	Mat2b	methionine adenosyltransferase 2 non-catalytic beta subunit	-0.0336541	0.0754412	0.0303661	0.0607323	0.267742	0.214165	-0.0931706	-0.0435919	0.0258624	0.194474	0.821977	1	8	2	0.00107786	0.00407781	7.51	0.276243	14.7198	1.17261	1.54304	0.214165
268395_24561	24561	268395	Mpg	N-methylpurine-DNA glycosylase	Mpg	N-methylpurine-DNA glycosylase	-0.00566293	0.131852	0.0530742	0.106148	0.915028	0.214181	-0.109686	-0.0761948	0.0983605	0.339899	0.991766	1	8	2	0.00563168	0.0130334	10.0699	0.121739	23.8713	1.31357	1.54294	0.214181
104418_81821	81821	104418	Dgkz	diacylglycerol kinase zeta	Dgkz	diacylglycerol kinase zeta	-0.0471811	-0.0827145	0.0333	0.0665999	0.156526	0.214251	-0.112448	-0.213248	0.0180856	0.047819	0.72273	1	8	2	0.00124382	0.00463274	6.43166	0.37661	14.6773	1.17202	1.54247	0.214251
382010_290722	290722	382010	Cep44	centrosomal protein 44	Cep44	centrosomal protein 44	0.0535114	-0.0968216	0.0389846	0.0779692	0.169868	0.214313	-0.022897	-0.249638	0.12992	0.0559953	0.736499	1	8	2	0	0.00766843	3.3948	0.75791	0	1	1.54205	0.214313
232798_361506	361506	232798	Leng8	leukocyte receptor cluster (LRC) member 8	Leng8	leukocyte receptor cluster member 8	0.0521213	-0.153956	0.062046	0.124092	0.400885	0.214732	-0.0694866	-0.397172	0.173729	0.08926	0.890649	1	8	2	6.67e-06	0.0182308	3.86293	0.695219	0.017062	1.00017	1.53923	0.214732
12870_24268	24268	12870	Cp	ceruloplasmin	Cp	ceruloplasmin	0.104858	0.134026	0.0540185	0.108037	0.0522407	0.21477	-0.00101658	-0.0777227	0.210732	0.345774	0.537433	1	8	2	0	0.0133447	2.82871	0.830018	0	1	1.53898	0.21477
64655_683519	683519	64655	Mrps22	mitochondrial ribosomal protein S22	Mrps22	mitochondrial ribosomal protein S22	-0.0459402	0.0810791	0.0326789	0.0653577	0.159781	0.214774	-0.10999	-0.0470197	0.0181092	0.209178	0.723846	1	8	2	0.00011733	0.00462517	4.02347	0.6735	1.16954	1.01183	1.53895	0.214774
230868_298591	298591	230868	Igsf21	immunoglobulin superfamily, member 21	Igsf21	immunoglobin superfamily, member 21	0.114919	-0.106089	0.0427611	0.0855221	0.00719941	0.214796	0.0311092	-0.273709	0.198729	0.0615313	0.265783	1	8	2	0	0.00843323	2.41252	0.878126	0	1	1.53881	0.214796
93734_100362572	100362572	93734	Mpv17l	Mpv17 transgene, kidney disease mutant-like	Mpv17l	MPV17 mitochondrial inner membrane protein like	0.00348884	0.0878552	0.0354152	0.0708303	0.921525	0.214842	-0.0659236	-0.0509697	0.0729013	0.22668	0.991766	1	7	2	0.00241093	0.00567189	6.36229	0.272545	26.5573	1.36161	1.5385	0.214842
230649_313510	313510	230649	Atpaf1	ATP synthase mitochondrial F1 complex assembly factor 1	Atpaf1	ATP synthase mitochondrial F1 complex assembly factor 1	-0.0109233	0.113933	0.0459427	0.0918853	0.812067	0.214994	-0.100969	-0.0661588	0.0791226	0.294025	0.981743	1	8	2	0.00585463	0.00883685	8.89225	0.179729	38.7227	1.63193	1.53747	0.214994
76477_684050	684050	76477	Pcolce2	procollagen C-endopeptidase enhancer 2	PCOLCE2	procollagen C-endopeptidase enhancer 2	0.110863	-0.106605	0.0430023	0.0860047	0.00993554	0.215151	0.0265798	-0.275171	0.195146	0.061961	0.307247	1	8	2	0	0.00835195	2.68324	0.847423	0	1	1.53643	0.215151
17775_298875	298875	17775	Laptm4a	lysosomal-associated protein transmembrane 4A	Laptm4a	lysosomal protein transmembrane 4 alpha	0.0519946	0.0632632	0.0255194	0.0510387	0.0416041	0.215155	0.00197761	-0.0367708	0.102012	0.163297	0.507612	1	8	2	0	0.00300202	2.04431	0.915579	0	1	1.53639	0.215155
16913_24968	24968	16913	Psmb8	proteasome (prosome, macropain) subunit, beta type 8 (large multifunctional peptidase 7)	Psmb8	proteasome 20S subunit beta 8	0.0705443	0.174289	0.0703074	0.140615	0.315683	0.215168	-0.0672557	-0.101311	0.208344	0.449889	0.851777	1	8	2	0.0124607	0.0228999	8.21146	0.223017	30.7613	1.44428	1.53631	0.215168
170765_288239	288239	170765	Ripply3	ripply transcriptional repressor 3	Ripply3	ripply transcriptional repressor 3	0.0746206	-0.0863936	0.034859	0.069718	0.0323031	0.215277	0.00629816	-0.223038	0.142943	0.0502512	0.46641	1	8	2	6.57e-06	0.0074612	4.86321	0.561474	0.0330967	1.00033	1.53558	0.215277
16576_293047	293047	16576	Kif7	kinesin family member 7	Kif7	kinesin family member 7	-0.00265868	0.119077	0.0480578	0.0961156	0.955881	0.215387	-0.0968503	-0.0693066	0.0915329	0.30746	0.995574	1	7	2	1.7e-06	0.0109018	5.76264	0.330004	0.00890895	1.00009	1.53485	0.215387
68198_362344	362344	68198	Ndufb2	NADH:ubiquinone oxidoreductase subunit B2	Ndufb2	NADH:ubiquinone oxidoreductase subunit B2	0.0343513	0.0556869	0.0224764	0.0449528	0.126432	0.215425	-0.00970167	-0.032419	0.0784043	0.143793	0.692386	1	8	2	0	0.00231371	3.88824	0.691797	0	1	1.53459	0.215425
100041581_170955	170955	100041581	Zkscan16	zinc finger with KRAB and SCAN domains 16	Zfp483	zinc finger protein 483	0.0172746	0.134519	0.0543016	0.108603	0.750392	0.215481	-0.0891546	-0.0783388	0.123704	0.347378	0.970936	1	8	2	0.00219422	0.0100562	4.28174	0.638607	11.015	1.12378	1.53421	0.215481
66611_317431	317431	66611	Ribc1	RIB43A domain with coiled-coils 1	Ribc1	RIB43A domain with coiled-coils 1	-0.0496726	0.0971534	0.0392313	0.0784626	0.20546	0.215637	-0.126565	-0.0566304	0.0272193	0.250937	0.780622	1	8	2	0	0.00670046	3.57256	0.734292	0	1	1.53317	0.215637
19651_81758	81758	19651	Rbl2	RB transcriptional corepressor like 2	Rbl2	RB transcriptional corepressor like 2	0.00831359	0.0650266	0.0262616	0.0525231	0.751571	0.215695	-0.0431581	-0.0379168	0.0597853	0.16797	0.970936	1	8	2	0	0.00298521	3.22509	0.780112	0	1	1.53279	0.215695
18627_63840	63840	18627	Per2	period circadian clock 2	Per2	period circadian regulator 2	-0.129078	-0.126391	0.051052	0.102104	0.0114593	0.215767	-0.229138	-0.326511	-0.0290183	0.0737294	0.318342	1	8	2	0.00440461	0.0122638	7.29728	0.294228	19.3809	1.2404	1.5323	0.215767
16880_81680	81680	16880	Lifr	LIF receptor alpha	Lifr	LIF receptor subunit alpha	0.0558362	-0.101905	0.041162	0.0823241	0.174941	0.215773	-0.02484	-0.263257	0.136512	0.0594476	0.741657	1	8	2	0	0.0082033	22.4685	0.000995524	0	1	1.53226	0.215773
12340_691149	691149	12340	Capza1	capping actin protein of muscle Z-line subunit alpha 1	Capza1	capping actin protein of muscle Z-line subunit alpha 1	0.00538112	-0.07017	0.0283442	0.0566884	0.849427	0.215783	-0.0501724	-0.181277	0.0609347	0.0409372	0.985329	1	8	2	0	0.00392367	2.10241	0.910043	0	1	1.5322	0.215783
229534_310644	310644	229534	Pbxip1	pre B cell leukemia transcription factor interacting protein 1	Pbxip1	PBX homeobox interacting protein 1	-0.035026	0.0837865	0.0338452	0.0676903	0.300721	0.215794	-0.101361	-0.0488841	0.0313093	0.216457	0.841827	1	8	2	5.83e-07	0.00508383	3.86581	0.69483	0.00589917	1.00006	1.53213	0.215794
80837_299145	299145	80837	Rhoj	ras homolog family member J	Rhoj	ras homolog family member J	-0.0391838	-0.167584	0.0677038	0.135408	0.562756	0.215855	-0.171881	-0.432978	0.0935133	0.0978102	0.939468	1	8	2	0.0154933	0.0207262	10.6354	0.10032	44.7505	1.80997	1.53172	0.215855
99311_296285	296285	99311	Commd7	COMM domain containing 7	Commd7	COMM domain containing 7	0.0532731	0.0920682	0.0371964	0.0743928	0.152084	0.215866	-0.0196306	-0.0537391	0.126177	0.237875	0.717004	1	8	2	0.000270407	0.00580954	5.6598	0.462357	2.36187	1.02419	1.53164	0.215866
18708_25513	25513	18708	Pik3r1	phosphoinositide-3-kinase regulatory subunit 1	Pik3r1	phosphoinositide-3-kinase regulatory subunit 1	0.035341	0.141476	0.0571908	0.114382	0.536609	0.216134	-0.076751	-0.0827082	0.147433	0.36566	0.929478	1	8	2	5.25e-06	0.0104332	10.4431	0.107191	0.0193416	1.00019	1.52986	0.216134
71093_500200	500200	71093	Atoh8	atonal bHLH transcription factor 8	Atoh8	atonal bHLH transcription factor 8	0.00744621	0.127259	0.051446	0.102892	0.884917	0.216154	-0.0933861	-0.0744058	0.108278	0.328923	0.991528	1	8	2	0	0.0117062	3.73814	0.712063	0	1	1.52972	0.216154
14473_24384	24384	14473	Gc	vitamin D binding protein	Gc	GC, vitamin D binding protein	0.0518249	-0.126111	0.0509868	0.101974	0.309421	0.216197	-0.0481074	-0.325976	0.151757	0.0737534	0.847414	1	7	2	0	0.0143922	2.121	0.832161	0	1	1.52944	0.216197
66687_366896	366896	66687	Tbc1d15	TBC1 domain family, member 15	Tbc1d15	TBC1 domain family, member 15	-0.0154549	-0.0912249	0.0368823	0.0737646	0.675192	0.216198	-0.087743	-0.235801	0.0568331	0.0533512	0.959863	1	7	2	0	0.00595799	2.40689	0.790447	0	1	1.52943	0.216198
21749_297758	297758	21749	Terf1	telomeric repeat binding factor 1	Terf1	telomeric repeat binding factor 1	0.0827951	-0.131665	0.0532357	0.106471	0.119885	0.216226	-0.021545	-0.340346	0.187135	0.0770147	0.686441	1	8	2	0.00774796	0.0128042	8.24179	0.220919	34.6946	1.53127	1.52925	0.216226
208768_289315	289315	208768	Sde2	SDE2 telomere maintenance homolog (S. pombe)	Sde2	SDE2 telomere maintenance homolog	0.0319771	0.0801176	0.0323954	0.0647908	0.3236	0.216251	-0.0315167	-0.0468699	0.0954708	0.207105	0.855294	1	8	2	0.00218685	0.00465224	8.05317	0.234233	26.5103	1.36073	1.52908	0.216251
11443_24261	24261	11443	Chrnb1	cholinergic receptor nicotinic beta 1 subunit	Chrnb1	cholinergic receptor nicotinic beta 1 subunit	0.0367407	-0.108845	0.0440285	0.088057	0.404013	0.216431	-0.0495536	-0.281433	0.123035	0.0637437	0.891775	1	8	2	0	0.018435	3.53885	0.738793	0	1	1.52788	0.216431
26378_64461	64461	26378	Decr2	2-4-dienoyl-Coenzyme A reductase 2, peroxisomal	Decr2	2,4-dienoyl-CoA reductase 2	0.012813	0.100084	0.0404947	0.0809895	0.751691	0.216547	-0.0665553	-0.0586526	0.0921812	0.25882	0.970936	1	8	2	0.00312838	0.00716579	8.43494	0.207938	22.9219	1.29738	1.52711	0.216547
269209_301516	301516	269209	Stk36	serine/threonine kinase 36	Stk36	serine/threonine kinase 36	-0.0539673	-0.101634	0.041143	0.0822861	0.189621	0.216784	-0.134606	-0.262911	0.0266715	0.0596442	0.760446	1	8	2	0	0.0107282	4.42979	0.618723	0	1	1.52553	0.216784
66179_303749	303749	66179	Ogfod3	2-oxoglutarate and iron-dependent oxygenase domain containing 3	Ogfod3	2-oxoglutarate and iron-dependent oxygenase domain containing 3	0.0382292	0.190948	0.0773054	0.154611	0.620938	0.216821	-0.113287	-0.112083	0.189745	0.49398	0.948712	1	8	2	0.0312341	0.0267562	21.1211	0.00174493	75.4843	4.07902	1.52529	0.216821
17395_81687	81687	17395	Mmp9	matrix metallopeptidase 9	Mmp9	matrix metallopeptidase 9	-0.0353193	0.129576	0.0524669	0.104934	0.500838	0.216892	-0.138153	-0.0760908	0.067514	0.335243	0.920966	1	8	2	0	0.0142702	4.04195	0.670999	0	1	1.52481	0.216892
26436_24257	24257	26436	Psg16	pregnancy specific beta-1-glycoprotein 16	Cgm4	carcinoembryonic antigen gene family 4	0.0394983	-0.115701	0.0468605	0.093721	0.39929	0.217008	-0.0523466	-0.299391	0.131343	0.067989	0.889985	1	8	2	0	0.019618	1.50995	0.958831	0	1	1.52405	0.217008
67900_289745	289745	67900	Mtfp1	mitochondrial fission process 1	Mtfp1	mitochondrial fission process 1	-0.0380466	0.0724314	0.0293363	0.0586725	0.194661	0.217016	-0.0955446	-0.0425647	0.0194514	0.187427	0.767522	1	8	2	0	0.00376093	3.68483	0.719238	0	1	1.52399	0.217016
68559_296278	296278	68559	Pdrg1	p53 and DNA damage regulated 1	Pdrg1	p53 and DNA damage regulated 1	0.0384676	0.0705585	0.0285805	0.057161	0.178322	0.217061	-0.0175492	-0.0414751	0.0944844	0.182592	0.747388	1	8	2	1.07e-06	0.0037061	8.04949	0.2345	0.0155464	1.00016	1.5237	0.217061
69317_685271	685271	69317	Hmgb4	high-mobility group box 4	Hmgb4	high-mobility group box 4	-0.0580281	-0.116608	0.0472379	0.0944758	0.219289	0.217106	-0.150613	-0.301777	0.0345566	0.0685614	0.791553	1	7	2	0.000880939	0.0114631	5.6959	0.336942	3.4205	1.03542	1.5234	0.217106
225182_291787	291787	225182	Rbbp8	retinoblastoma binding protein 8, endonuclease	Rbbp8	RB binding protein 8, endonuclease	0.0449017	-0.0748468	0.0303218	0.0606435	0.138649	0.217125	-0.0145278	-0.193706	0.104331	0.0440123	0.703369	1	8	2	0	0.00423603	2.76279	0.837976	0	1	1.52327	0.217125
381199_309158	309158	381199	Tmem151a	transmembrane protein 151A	Tmem151a	transmembrane protein 151A	0.050688	-0.102104	0.0413856	0.0827711	0.22066	0.217365	-0.0304262	-0.264332	0.131802	0.0601249	0.792753	1	8	2	0.00137083	0.00630885	5.15081	0.524621	9.89162	1.10977	1.52168	0.217365
226151_499360	499360	226151	Slf2	SMC5-SMC6 complex localization factor 2	Slf2	SMC5-SMC6 complex localization factor 2	0.0856958	-0.107988	0.0437711	0.0875423	0.0502517	0.217371	-9.41e-05	-0.279567	0.171486	0.0635921	0.532665	1	8	2	0	0.007997	3.3635	0.762033	0	1	1.52164	0.217371
107242_266609	266609	107242	AI837181	expressed sequence AI837181	Bles03	basophilic leukemia expressed protein BLES03	0.0467036	0.0730067	0.0296107	0.0592214	0.114737	0.217659	-0.0113323	-0.0430651	0.104739	0.189078	0.679027	1	8	2	3.38e-07	0.00384267	4.73992	0.577576	0.00448291	1.00004	1.51974	0.217659
11845_79121	79121	11845	Arf6	ADP-ribosylation factor 6	Arf6	ADP-ribosylation factor 6	-0.0208657	0.0946781	0.0384087	0.0768175	0.586954	0.21776	-0.0961455	-0.0558814	0.054414	0.245238	0.944368	1	8	2	0.00295959	0.00624055	6.24975	0.395803	25.3636	1.33983	1.51907	0.21776
192188_282580	282580	192188	Stab2	stabilin 2	Stab2	stabilin 2	0.0676328	-0.151866	0.0616103	0.123221	0.272313	0.217772	-0.0531212	-0.393374	0.188387	0.0896417	0.825486	1	8	2	9.03e-07	0.0221486	6.00054	0.423129	0.00173261	1.00002	1.51899	0.217772
16522_25743	25743	16522	Kcnj6	potassium inwardly-rectifying channel, subfamily J, member 6	Kcnj6	potassium inwardly-rectifying channel, subfamily J, member 6	-0.0425875	-0.0883703	0.0358563	0.0717126	0.234941	0.217843	-0.112865	-0.228925	0.0276896	0.0521838	0.802968	1	8	2	0	0.00600815	1.66527	0.947771	0	1	1.51852	0.217843
108837_315858	315858	108837	Ibtk	inhibitor of Bruton agammaglobulinemia tyrosine kinase	Ibtk	inhibitor of Bruton tyrosine kinase	0.120723	0.0867533	0.0352005	0.070401	0.000604486	0.217847	0.0517317	-0.0512301	0.189715	0.224737	0.0839068	1	7	2	0	0.00571764	3.30677	0.652805	0	1	1.5185	0.217847
17341_25334	25334	17341	Bhlha15	basic helix-loop-helix family, member a15	Bhlha15	basic helix-loop-helix family, member a15	0.0614932	-0.0949958	0.0385558	0.0771116	0.110732	0.217977	-0.0140748	-0.246132	0.137061	0.0561401	0.673697	1	7	2	1.86e-07	0.0152922	7.80396	0.167376	0.000536066	1.00001	1.51764	0.217977
226564_246247	246247	226564	Fmo4	flavin containing monooxygenase 4	Fmo4	flavin containing dimethylaniline monoxygenase 4	0.00896714	-0.13036	0.0529197	0.105839	0.865444	0.21807	-0.0947536	-0.337801	0.112688	0.0770816	0.988443	1	7	2	4.8e-06	0.0133429	4.24096	0.51527	0.0192561	1.00019	1.51703	0.21807
22682_293960	293960	22682	Zfand5	zinc finger, AN1-type domain 5	Zfand5	zinc finger AN1-type containing 5	0.00486318	-0.0933536	0.0379359	0.0758719	0.897995	0.218543	-0.0694899	-0.24206	0.0792163	0.0553526	0.991766	1	8	2	0	0.00607234	3.2215	0.780577	0	1	1.51391	0.218543
52187_297960	297960	52187	Rragd	Ras-related GTP binding D	Rragd	Ras-related GTP binding D	-0.0608043	0.118562	0.0481875	0.0963749	0.207011	0.218615	-0.15525	-0.0703292	0.0336414	0.307454	0.780837	1	8	2	0.00626122	0.00984168	10.8601	0.0927974	37.0463	1.58847	1.51344	0.218615
237860_303342	303342	237860	Ssh2	slingshot protein phosphatase 2	Ssh2	slingshot protein phosphatase 2	-0.0205716	-0.0670729	0.0272642	0.0545283	0.450531	0.218676	-0.0740084	-0.173946	0.0328651	0.0398006	0.910904	1	7	2	0	0.00320487	3.47453	0.627245	0	1	1.51304	0.218676
12965_301468	301468	12965	Crygb	crystallin, gamma B	Crygb	crystallin, gamma B	-0.0519605	0.117511	0.0477699	0.0955399	0.276717	0.218708	-0.145588	-0.0697434	0.0416669	0.304766	0.827798	1	7	2	0.00489822	0.00966525	7.3762	0.194131	29.7228	1.42294	1.51283	0.218708
66977_304951	304951	66977	Nuf2	NUF2, NDC80 kinetochore complex component	Nuf2	NUF2 component of NDC80 kinetochore complex	-0.166104	0.253363	0.103022	0.206045	0.106896	0.218829	-0.368024	-0.150478	0.0358168	0.657204	0.669263	1	8	2	0.0573086	0.0474245	29.7114	4.46e-05	79.0514	4.7736	1.51204	0.218829
53417_64345	64345	53417	Hif3a	hypoxia inducible factor 3, alpha subunit	Hif3a	hypoxia inducible factor 3 subunit alpha	0.0149979	-0.0957397	0.0389325	0.077865	0.700068	0.218862	-0.0613084	-0.248352	0.0913042	0.0568729	0.96131	1	8	2	0	0.00815616	5.45536	0.486868	0	1	1.51182	0.218862
66096_360776	360776	66096	Lamtor4	late endosomal/lysosomal adaptor, MAPK and MTOR activator 4	Lamtor4	late endosomal/lysosomal adaptor, MAPK and MTOR activator 4	0.0581219	0.0700904	0.0285027	0.0570054	0.0414331	0.21887	0.00225757	-0.0416382	0.113986	0.181819	0.507612	1	8	2	0.00125016	0.00363189	7.55177	0.272814	19.113	1.23629	1.51176	0.21887
19038_291463	291463	19038	Ppic	peptidylprolyl isomerase C	Ppic	peptidylprolyl isomerase C	0.0862987	0.140896	0.0573018	0.114604	0.132057	0.218913	-0.0260107	-0.0837226	0.198608	0.365515	0.697277	1	8	2	2.71e-06	0.0160984	6.65553	0.353881	0.00759874	1.00008	1.51148	0.218913
27057_619385	619385	27057	Ncoa4	nuclear receptor coactivator 4	Ncoa4	nuclear receptor coactivator 4	-0.0374738	-0.0732367	0.0297954	0.0595908	0.208499	0.219074	-0.0958717	-0.190033	0.0209242	0.0435591	0.781412	1	8	2	0	0.00383356	1.87233	0.931058	0	1	1.51043	0.219074
12823_367236	367236	12823	Col19a1	collagen, type XIX, alpha 1	Col19a1	collagen type XIX alpha 1 chain	-0.00446984	0.0884462	0.0359836	0.0719672	0.901142	0.21908	-0.0749964	-0.052607	0.0660568	0.229499	0.991766	1	7	2	3.71e-06	0.00559888	5.09333	0.404596	0.0339212	1.00034	1.51039	0.21908
12827_306628	306628	12827	Col4a2	collagen, type IV, alpha 2	Col4a2	collagen type IV alpha 2 chain	0.039834	-0.183388	0.0746201	0.14924	0.593463	0.219142	-0.106419	-0.475894	0.186087	0.109117	0.945512	1	7	2	0.0161964	0.0245605	9.02585	0.108037	42.2895	1.73279	1.50998	0.219142
622665_500528	500528	622665	Ccdc17	coiled-coil domain containing 17	Ccdc17	coiled-coil domain containing 17	-0.00125518	-0.174843	0.0711625	0.142325	0.985927	0.219267	-0.140731	-0.453795	0.138221	0.104109	0.998657	1	8	2	0.0245003	0.02211	18.6076	0.00488031	71.007	3.44911	1.50916	0.219267
71876_306464	306464	71876	Cenpu	centromere protein U	Cenpu	centromere protein U	-0.0209411	-0.115218	0.0469026	0.0938052	0.65525	0.219345	-0.112868	-0.299073	0.0709863	0.0686364	0.955004	1	8	2	0	0.0121879	0.937495	0.987871	0	1	1.50865	0.219345
20302_25542	25542	20302	Ccl3	C-C motif chemokine ligand 3	Ccl3	C-C motif chemokine ligand 3	0.103723	-0.1523	0.0620039	0.124008	0.0943573	0.219391	-0.0178023	-0.395351	0.225249	0.0907506	0.639608	1	7	2	0	0.0191805	1.82746	0.872467	0	1	1.50835	0.219391
57274_65200	65200	57274	Slc16a8	solute carrier family 16 (monocarboxylic acid transporters), member 8	Slc16a8	solute carrier family 16 member 8	0.000557597	0.103073	0.0419657	0.0839314	0.989399	0.219423	-0.0816937	-0.0614294	0.0828089	0.267576	0.999494	1	8	2	4.75e-09	0.00939408	3.87712	0.693302	1.85e-05	1	1.50814	0.219423
71529_313672	313672	71529	Kazn	kazrin, periplakin interacting protein	Kazn	kazrin, periplakin interacting protein	7.09e-05	-0.0910536	0.0370821	0.0741642	0.998474	0.219548	-0.0726086	-0.236413	0.0727505	0.0543055	1	1	8	2	3.26e-07	0.0061386	3.0886	0.797647	0.00221183	1.00002	1.50732	0.219548
216166_314627	314627	216166	Plk5	polo like kinase 5	Plk5	polo-like kinase 5	-0.0427932	0.162005	0.0659924	0.131985	0.516689	0.219654	-0.172136	-0.0966807	0.0865494	0.42069	0.926234	1	8	2	0.0127935	0.0195599	8.66758	0.193154	37.5685	1.60176	1.50663	0.219654
74081_246304	246304	74081	Cep350	centrosomal protein 350	Cep350	centrosomal protein 350	-0.0334288	0.10711	0.0436604	0.0873208	0.443882	0.219964	-0.119002	-0.0640359	0.052144	0.278255	0.907511	1	7	2	0.000201424	0.00799201	4.70646	0.452744	1.27814	1.01295	1.5046	0.219964
13426_29564	29564	13426	Dync1i1	dynein cytoplasmic 1 intermediate chain 1	Dync1i1	dynein cytoplasmic 1 intermediate chain 1	-0.0141883	0.0803346	0.0327492	0.0654984	0.664839	0.220006	-0.0783756	-0.0480399	0.0499989	0.208709	0.958097	1	8	2	0.000681664	0.00461943	6.53806	0.365685	7.1862	1.07743	1.50433	0.220006
64933_140667	140667	64933	Ap3m2	adaptor-related protein complex 3, mu 2 subunit	Ap3m2	adaptor related protein complex 3 subunit mu 2	0.0208013	0.07606	0.0310118	0.0620236	0.502377	0.220083	-0.0399807	-0.0455041	0.0815834	0.197624	0.920986	1	7	2	0.00244583	0.00418365	7.18817	0.207018	37.101	1.58985	1.50383	0.220083
214253_360843	360843	214253	Etnk2	ethanolamine kinase 2	Etnk2	ethanolamine kinase 2	0.0202678	-0.151819	0.0619104	0.123821	0.743385	0.220153	-0.101074	-0.394504	0.14161	0.0908649	0.969098	1	8	2	0.00356225	0.0165402	11.9787	0.0624447	10.6773	1.11954	1.50338	0.220153
78885_192276	192276	78885	Coro7	coronin 7	Coro7	coronin 7	-0.00473599	0.0742343	0.0302721	0.0605441	0.87568	0.220154	-0.0640681	-0.04443	0.0545961	0.192899	0.990778	1	8	2	0	0.00433873	2.16487	0.903928	0	1	1.50337	0.220154
66052_289217	289217	66052	Sdhc	succinate dehydrogenase complex, subunit C, integral membrane protein	Sdhc	succinate dehydrogenase complex subunit C	0.0742548	0.0761478	0.0310549	0.0621098	0.0167989	0.220192	0.0133883	-0.0455852	0.135121	0.197881	0.372411	1	8	2	0.00214988	0.00416177	6.45307	0.374393	28.8725	1.40593	1.50312	0.220192
67952_266601	266601	67952	Tomm20	translocase of outer mitochondrial membrane 20	Tomm20	translocase of outer mitochondrial membrane 20	0.00721143	0.064886	0.0264667	0.0529334	0.785259	0.220273	-0.0446624	-0.0388616	0.0590852	0.168634	0.974073	1	8	2	0	0.00291341	3.80949	0.702439	0	1	1.50259	0.220273
233204_292886	292886	233204	Tbc1d17	TBC1 domain family, member 17	Tbc1d17	TBC1 domain family, member 17	0.110427	0.0658946	0.0268804	0.0537607	3.99e-05	0.220311	0.0577426	-0.0394744	0.163112	0.171264	0.0232044	1	8	2	0	0.00316197	3.1034	0.795762	0	1	1.50235	0.220311
360013_360570	360570	360013	Myo18a	myosin XVIIIA	Myo18a	myosin XVIIIa	-0.0310252	0.109393	0.044625	0.08925	0.486903	0.220313	-0.118489	-0.0655334	0.0564382	0.28432	0.918818	1	8	2	0.0034646	0.00810189	6.23542	0.397341	22.5822	1.29169	1.50233	0.220313
232223_297437	297437	232223	Txnrd3	thioredoxin reductase 3	Txnrd3	thioredoxin reductase 3	0.0297242	-0.0813752	0.033209	0.0664179	0.370752	0.2205	-0.0353641	-0.211552	0.0948126	0.0488015	0.876977	1	8	2	0	0.00569896	4.94935	0.550326	0	1	1.50112	0.2205
13639_310643	310643	13639	Efna4	ephrin A4	Efna4	ephrin A4	-0.0501085	0.115015	0.0469487	0.0938973	0.285834	0.220612	-0.142126	-0.0690202	0.0419091	0.29905	0.831425	1	8	2	0	0.00917639	2.86191	0.825968	0	1	1.50039	0.220612
67041_690163	690163	67041	Oxct1	3-oxoacid CoA transferase 1	Oxct1	3-oxoacid CoA transferase 1	0.027561	0.054096	0.022085	0.0441701	0.21205	0.220681	-0.0157249	-0.0324758	0.0708469	0.140668	0.783752	1	8	2	0	0.0020645	3.54248	0.738309	0	1	1.49994	0.220681
20306_287561	287561	20306	Ccl7	C-C motif chemokine ligand 7	Ccl7	C-C motif chemokine ligand 7	-0.0864202	-0.121873	0.0497596	0.0995192	0.0824305	0.220718	-0.183947	-0.316927	0.0111068	0.0731808	0.613383	1	7	2	0	0.0140367	3.75148	0.585721	0	1	1.4997	0.220718
71242_291676	291676	71242	Spata24	spermatogenesis associated 24	Spata24	spermatogenesis associated 24	0.0307018	0.115451	0.0471406	0.0942813	0.514865	0.220749	-0.0616921	-0.0693369	0.123096	0.300239	0.925765	1	8	2	0	0.0125352	2.17932	0.90249	0	1	1.49949	0.220749
232969_361519	361519	232969	Zfp428	zinc finger protein 428	Zfp428	zinc finger protein 428	0.011567	0.0891203	0.036402	0.0728041	0.750669	0.22091	-0.0597797	-0.0535731	0.0829137	0.231814	0.970936	1	8	2	5.99e-07	0.00507877	5.10862	0.52996	0.00559548	1.00006	1.49845	0.22091
20199_295211	295211	20199	S100a5	S100 calcium binding protein A5	S100a5	S100 calcium binding protein A5	0.116799	0.245441	0.100271	0.200541	0.244083	0.220992	-0.0797272	-0.147612	0.313326	0.638494	0.810481	1	7	2	0.0276159	0.0428014	8.47767	0.131801	44.5254	1.80263	1.49792	0.220992
68922_500442	500442	68922	Dnai1	dynein axonemal intermediate chain 1	Dnai1	dynein, axonemal, intermediate chain 1	0.0927976	0.0956133	0.0390835	0.0781669	0.0175801	0.221256	0.0161955	-0.057591	0.1694	0.248818	0.378728	1	8	2	0	0.0110007	2.08102	0.912098	0	1	1.4962	0.221256
19349_29448	29448	19349	Rab7	RAB7, member RAS oncogene family	Rab7a	RAB7A, member RAS oncogene family	0.0435946	0.0536902	0.0219507	0.0439015	0.0470312	0.221341	0.000571927	-0.0323551	0.0866173	0.139736	0.523655	1	8	2	0	0.00196357	1.72106	0.943484	0	1	1.49566	0.221341
108755_690354	690354	108755	Lyrm2	LYR motif containing 2	Lyrm2	LYR motif containing 2	-0.0206624	0.121787	0.0498188	0.0996376	0.678323	0.221595	-0.118305	-0.0734993	0.0769806	0.317073	0.959863	1	8	2	0.00702674	0.0110575	9.56671	0.144125	36.8698	1.58403	1.49401	0.221595
18805_25096	25096	18805	Pld1	phospholipase D1	Pld1	phospholipase D1	0.0626725	-0.0999112	0.0409142	0.0818284	0.125571	0.222092	-0.0175178	-0.260292	0.142863	0.0604695	0.689989	1	8	2	0	0.00750112	2.29175	0.891008	0	1	1.4908	0.222092
11806_25081	25081	11806	Apoa1	apolipoprotein A-I	Apoa1	apolipoprotein A1	-0.0480197	-0.110504	0.0452709	0.0905419	0.288819	0.222284	-0.136749	-0.287963	0.0407098	0.0669546	0.835064	1	8	2	0	0.011602	4.9914	0.544917	0	1	1.48956	0.222284
320150_366889	366889	320150	Zdhhc17	zinc finger, DHHC domain containing 17	Zdhhc17	zinc finger DHHC-type palmitoyltransferase 17	0.00858859	0.0582564	0.0238664	0.0477328	0.718951	0.222287	-0.0381887	-0.0352981	0.0553659	0.151811	0.96418	1	7	2	3.73e-06	0.00249261	4.63399	0.462159	0.0815708	1.00082	1.48955	0.222287
29809_304914	304914	29809	Rabgap1l	RAB GTPase activating protein 1-like	Rabgap1l	RAB GTPase activating protein 1-like	-0.0822038	0.141689	0.0580605	0.116121	0.156825	0.222394	-0.196	-0.0859037	0.0315926	0.369282	0.722812	1	8	2	0.0113584	0.0138367	11.9528	0.0630312	48.758	1.95152	1.48885	0.222394
11504_79252	79252	11504	Adamts1	ADAM metallopeptidase with thrombospondin type 1 motif 1	Adamts1	ADAM metallopeptidase with thrombospondin type 1 motif, 1	-0.264974	0.280448	0.114982	0.229964	0.0211954	0.222643	-0.490335	-0.170273	-0.0396138	0.731169	0.397698	1	8	2	0.0783475	0.0584058	29.6501	4.58e-05	78.1496	4.57659	1.48726	0.222643
208076_680549	680549	208076	Pknox2	Pbx/knotted 1 homeobox 2	Pknox2	PBX/knotted 1 homeobox 2	-0.0188273	0.0872191	0.0357723	0.0715447	0.598674	0.222811	-0.0889398	-0.0530058	0.0512852	0.227444	0.94682	1	7	2	0.00316095	0.00548689	7.68761	0.174313	36.4597	1.5738	1.48617	0.222811
229658_690366	690366	229658	Vangl1	VANGL planar cell polarity 1	Vangl1	VANGL planar cell polarity protein 1	0.0260432	0.205411	0.0842533	0.168507	0.757241	0.22284	-0.13909	-0.124856	0.191177	0.535678	0.970936	1	8	2	0.0265954	0.0317967	11.1736	0.0831564	53.046	2.12974	1.48599	0.22284
171212_170501	170501	171212	Galnt10	polypeptide N-acetylgalactosaminyltransferase 10	Galnt10	polypeptide N-acetylgalactosaminyltransferase 10	0.0395511	-0.122482	0.0502452	0.10049	0.431186	0.222904	-0.0589275	-0.319439	0.13803	0.0744754	0.903341	1	8	2	0.00593293	0.0108607	6.43602	0.376158	29.7696	1.42388	1.48558	0.222904
14063_116677	116677	14063	F2rl1	F2R like trypsin receptor 1	F2rl1	F2R like trypsin receptor 1	0.0347589	-0.0999809	0.0410155	0.0820309	0.39674	0.222913	-0.0456299	-0.260759	0.115148	0.0607968	0.889825	1	8	2	0	0.00807176	1.23001	0.975377	0	1	1.48552	0.222913
18004_290705	290705	18004	Nek1	NIMA (never in mitosis gene a)-related expressed kinase 1	Nek1	NIMA-related kinase 1	-0.0844464	-0.18316	0.0751674	0.150335	0.261249	0.223093	-0.231772	-0.477811	0.0628791	0.111491	0.816744	1	7	2	0.012928	0.024262	6.52201	0.258683	33.5561	1.50503	1.48437	0.223093
22092_361818	361818	22092	Rsph1	radial spoke head 1 homolog (Chlamydomonas)	Rsph1	radial spoke head component 1	-0.110223	0.173719	0.0713176	0.142635	0.122219	0.223252	-0.250003	-0.105841	0.0295568	0.453279	0.686441	1	8	2	0.0117666	0.0227247	6.79546	0.340178	29.2507	1.41344	1.48334	0.223252
106389_266787	266787	106389	Eaf2	ELL associated factor 2	Eaf2	ELL associated factor 2	-0.0137548	0.11688	0.0479915	0.0959831	0.774411	0.223333	-0.107817	-0.0712435	0.0803068	0.305003	0.971495	1	8	2	0.00127164	0.0122998	4.44608	0.616543	4.78223	1.05022	1.48283	0.223333
66156_498030	498030	66156	Anapc11	anaphase promoting complex subunit 11	Anapc11	anaphase promoting complex subunit 11	0.0911375	0.0960636	0.0394445	0.078889	0.0208592	0.223336	0.0138276	-0.058556	0.168447	0.250683	0.397241	1	8	2	0.00411524	0.00677226	8.41663	0.209141	34.8035	1.53382	1.48281	0.223336
223696_300075	300075	223696	Tomm22	translocase of outer mitochondrial membrane 22	Tomm22	translocase of outer mitochondrial membrane 22	0.0412145	0.060312	0.0247682	0.0495365	0.0961108	0.223404	-0.0073303	-0.0367777	0.0897594	0.157402	0.643965	1	8	2	0	0.00272895	3.5979	0.730902	0	1	1.48237	0.223404
215814_361454	361454	215814	Ccdc28a	coiled-coil domain containing 28A	Ccdc28a	coiled-coil domain containing 28A	0.0132854	0.0880588	0.0361901	0.0723801	0.713543	0.223751	-0.0576458	-0.0538037	0.0842166	0.229921	0.962855	1	8	2	0.000539613	0.00596765	5.76736	0.449749	4.83021	1.05075	1.48015	0.223751
66427_80773	80773	66427	Cyb5b	cytochrome b5 type B	Cyb5b	cytochrome b5 type B	0.026186	0.0691679	0.0284361	0.0568722	0.357119	0.22391	-0.0295478	-0.0422997	0.0819197	0.180635	0.869495	1	8	2	0.000610565	0.00330721	6.08103	0.414174	9.75565	1.1081	1.47914	0.22391
11757_64371	64371	11757	Prdx3	peroxiredoxin 3	Prdx3	peroxiredoxin 3	0.00362116	0.0644006	0.0264767	0.0529534	0.891214	0.223918	-0.0482722	-0.0393862	0.0555145	0.168187	0.991528	1	8	2	1.05e-07	0.00309197	4.89041	0.557943	0.00178718	1.00002	1.47908	0.223918
76257_252919	252919	76257	Slc38a3	solute carrier family 38, member 3	Slc38a3	solute carrier family 38, member 3	0.0687715	0.141927	0.058377	0.116754	0.238774	0.224135	-0.0456454	-0.0869068	0.183188	0.370761	0.806644	1	8	2	0.0128014	0.0142417	13.0586	0.0421147	54.1584	2.18143	1.4777	0.224135
19128_81750	81750	19128	Pros1	protein S (alpha)	Pros1	protein S	0.0671104	0.0839067	0.0345162	0.0690324	0.0518574	0.224187	-0.000540114	-0.0513943	0.134761	0.219208	0.53684	1	8	2	2.58e-06	0.00635993	4.14286	0.657351	0.0198583	1.0002	1.47736	0.224187
70616_290666	290666	70616	Sugp1	SURP and G patch domain containing 1	Sugp1	SURP and G patch domain containing 1	0.0223339	0.0507442	0.0208793	0.0417586	0.28477	0.224298	-0.0185888	-0.0311012	0.0632566	0.13259	0.8311	1	8	2	0	0.00194551	4.90327	0.556278	0	1	1.47666	0.224298
216011_499430	499430	216011	Lrrc20	leucine rich repeat containing 20	Lrrc20	leucine rich repeat containing 20	-0.0294008	0.0835311	0.0343749	0.0687498	0.392386	0.224366	-0.0967744	-0.0512161	0.0379728	0.218278	0.887748	1	8	2	0.00263771	0.00515699	8.94317	0.1768	28.698	1.40248	1.47623	0.224366
56406_116464	116464	56406	Ncoa6	nuclear receptor coactivator 6	Ncoa6	nuclear receptor coactivator 6	-0.0727824	-0.0783643	0.0322503	0.0645005	0.0240206	0.224388	-0.135992	-0.204783	-0.00957304	0.0480543	0.416186	1	8	2	0	0.00456773	1.7657	0.939937	0	1	1.47608	0.224388
56189_361538	361538	56189	Prodh2	proline dehydrogenase (oxidase) 2	Prodh2	proline dehydrogenase 2	0.0432527	0.101503	0.041801	0.083602	0.300795	0.224699	-0.0386757	-0.0623534	0.125181	0.26536	0.841827	1	7	2	0	0.00771724	0.658613	0.985163	0	1	1.47411	0.224699
17476_64552	64552	17476	Mpeg1	macrophage expressed gene 1	Mpeg1	macrophage expressed 1	0.0429558	-0.172245	0.0709339	0.141868	0.544797	0.224702	-0.0960721	-0.4503	0.181984	0.105811	0.933829	1	8	2	0.0114355	0.0212646	7.78252	0.254473	30.8091	1.44528	1.47409	0.224702
18584_308776	308776	18584	Pde8a	phosphodiesterase 8A	Pde8a	phosphodiesterase 8A	0.13736	-0.100747	0.0415009	0.0830019	0.000933645	0.224827	0.0560192	-0.263428	0.2187	0.0619337	0.108614	1	8	2	1.71e-06	0.00779718	4.52485	0.606027	0.0103844	1.0001	1.47329	0.224827
12568_140908	140908	12568	Cdk5	cyclin dependent kinase 5	Cdk5	cyclin-dependent kinase 5	0.0139605	0.0636285	0.0262166	0.0524331	0.594375	0.224932	-0.037423	-0.0391386	0.065344	0.166396	0.945512	1	8	2	0	0.00290174	1.11395	0.980922	0	1	1.47262	0.224932
56873_362295	362295	56873	Lmbr1	limb region 1	Lmbr1	limb development membrane protein 1	-0.0330805	0.0627249	0.0258666	0.0517332	0.200936	0.225333	-0.0837781	-0.0386703	0.0176171	0.16412	0.775888	1	8	2	0	0.00299106	4.26507	0.640854	0	1	1.47008	0.225333
14719_25721	25721	14719	Got2	glutamatic-oxaloacetic transaminase 2, mitochondrial	Got2	glutamic-oxaloacetic transaminase 2	0.0612836	0.0902129	0.0372136	0.0744272	0.0995976	0.225475	-0.0116537	-0.0556616	0.134221	0.236087	0.652624	1	8	2	0.00289183	0.00569129	8.34195	0.214106	28.579	1.40015	1.46918	0.225475
68054_191570	191570	68054	Serpina12	serine (or cysteine) peptidase inhibitor, clade A (alpha-1 antiproteinase, antitrypsin), member 12	Serpina12	serpin family A member 12	0.0169765	-0.128655	0.0530758	0.106152	0.749079	0.225514	-0.0870501	-0.336709	0.121003	0.0793981	0.97041	1	7	2	0.00176472	0.0135722	8.13545	0.148927	6.11883	1.06518	1.46893	0.225514
70428_362858	362858	70428	Polr3b	polymerase (RNA) III (DNA directed) polypeptide B	Polr3b	RNA polymerase III subunit B	-0.0257039	0.0869799	0.0358842	0.0717684	0.473806	0.225531	-0.0960356	-0.0536836	0.0446279	0.227643	0.916721	1	8	2	0	0.00613079	3.43629	0.752426	0	1	1.46883	0.225531
76073_681178	681178	76073	Pcgf5	polycomb group ring finger 5	Pcgf5	polycomb group ring finger 5	-0.0205485	-0.0757259	0.0312636	0.0625271	0.511009	0.225862	-0.081824	-0.198277	0.040727	0.0468251	0.923916	1	8	2	0	0.00480176	2.13342	0.907027	0	1	1.46673	0.225862
79456_300057	300057	79456	Recql4	RecQ protein-like 4	Recql4	RecQ like helicase 4	0.0234114	-0.131836	0.0544394	0.108879	0.667162	0.225954	-0.0832878	-0.345234	0.130111	0.081563	0.958652	1	8	2	8.47e-07	0.0175977	8.28516	0.217947	0.00191696	1.00002	1.46615	0.225954
78134_302378	302378	78134	Lpar4	lysophosphatidic acid receptor 4	Lpar4	lysophosphatidic acid receptor 4	-0.0187657	0.15478	0.0639201	0.12784	0.769079	0.226	-0.144047	-0.0957828	0.106516	0.405342	0.97121	1	8	2	0.0100145	0.0188681	7.75131	0.256895	30.0719	1.43004	1.46586	0.226
22209_298317	298317	22209	Ube2a	ubiquitin-conjugating enzyme E2A	Ube2a	ubiquitin-conjugating enzyme E2A	-0.00406195	0.0441266	0.0182243	0.0364485	0.823624	0.226027	-0.0397809	-0.0273112	0.031657	0.115564	0.981852	1	8	2	0	0.00181686	1.78511	0.938364	0	1	1.46569	0.226027
19725_301121	301121	19725	Rfx2	regulatory factor X, 2 (influences HLA class II expression)	Rfx2	regulatory factor X2	0.0105789	0.12432	0.0513958	0.102792	0.836923	0.226495	-0.090155	-0.0771478	0.111313	0.325788	0.983838	1	8	2	0	0.018305	4.07772	0.66616	0	1	1.46274	0.226495
223752_315203	315203	223752	Gramd4	GRAM domain containing 4	Gramd4	GRAM domain containing 4	0.0198743	-0.0927688	0.0383623	0.0767246	0.60441	0.226619	-0.0553144	-0.243146	0.0950631	0.0576087	0.948031	1	7	2	0.0052023	0.00640244	10.2818	0.0676321	51.8076	2.07501	1.46196	0.226619
105083_294754	294754	105083	Pelo	pelota mRNA surveillance and ribosome rescue factor	Pelo	pelota mRNA surveillance and ribosome rescue factor	0.0277445	-0.0970659	0.0401469	0.0802939	0.48952	0.226708	-0.0509421	-0.254439	0.106431	0.0603072	0.918818	1	8	2	0	0.00734868	2.63839	0.852669	0	1	1.4614	0.226708
19088_24679	24679	19088	Prkar2b	protein kinase, cAMP dependent regulatory, type II beta	Prkar2b	protein kinase cAMP-dependent type II regulatory subunit beta	0.00744424	0.0583623	0.0241467	0.0482933	0.75786	0.226856	-0.0398824	-0.0362908	0.0547708	0.153016	0.970936	1	8	2	0	0.00253868	3.39145	0.758351	0	1	1.46047	0.226856
15510_63868	63868	15510	Hspd1	heat shock protein 1 (chaperonin)	Hspd1	heat shock protein family D (Hsp60) member 1	0.00846957	0.066594	0.0275572	0.0551145	0.758581	0.226938	-0.0455416	-0.0414284	0.0624808	0.174616	0.970936	1	7	2	0.00304502	0.00334532	13.0333	0.023069	59.2249	2.45247	1.45995	0.226938
18553_25507	25507	18553	Pcsk6	proprotein convertase subtilisin/kexin type 6	Pcsk6	proprotein convertase subtilisin/kexin type 6	0.0721123	0.0888617	0.0367741	0.0735482	0.0498845	0.226966	3.64e-05	-0.0552901	0.144188	0.233014	0.530321	1	8	2	0.00234056	0.00579682	7.72705	0.25879	22.4603	1.28966	1.45977	0.226966
56417_81635	81635	56417	Adar	adenosine deaminase, RNA-specific	Adar	adenosine deaminase, RNA-specific	0.0335981	0.066331	0.0274521	0.0549042	0.220997	0.227	-0.020207	-0.0412793	0.0874033	0.173941	0.79303	1	8	2	1.08e-06	0.0033418	7.37698	0.287386	0.0168686	1.00017	1.45956	0.227
11856_100363276	100363276	11856	Arhgap6	Rho GTPase activating protein 6	Arhgap6	Rho GTPase activating protein 6	-0.114742	0.147306	0.0609665	0.121933	0.059829	0.227013	-0.234234	-0.0916784	0.00475005	0.38629	0.552838	1	7	2	6.55e-06	0.0165355	5.57096	0.350228	0.0228833	1.00023	1.45948	0.227013
11689_25290	25290	11689	Alox5	arachidonate 5-lipoxygenase	Alox5	arachidonate 5-lipoxygenase	0.0383532	0.109672	0.0454184	0.0908368	0.398423	0.227295	-0.0506653	-0.0683646	0.127372	0.287709	0.889825	1	8	2	4.92e-07	0.00940462	5.27199	0.509431	0.00211738	1.00002	1.45771	0.227295
17925_25486	25486	17925	Myo9b	myosin IXb	Myo9b	myosin IXb	0.120618	-0.17548	0.072683	0.145366	0.0970134	0.227372	-0.021838	-0.460392	0.263074	0.109433	0.645246	1	8	2	0.0167042	0.0225908	9.50954	0.146884	45.8099	1.84535	1.45723	0.227372
19305_312703	312703	19305	Pex5	peroxisomal biogenesis factor 5	Pex5	peroxisomal biogenesis factor 5	0.0439121	-0.134325	0.055656	0.111312	0.430118	0.227531	-0.0651718	-0.352493	0.152996	0.0838425	0.90304	1	8	2	0.010537	0.0132217	11.6349	0.0706272	49.1058	1.96486	1.45623	0.227531
11818_287774	287774	11818	Apoh	apolipoprotein H	Apoh	apolipoprotein H	0.018641	0.141465	0.0586565	0.117313	0.750638	0.227864	-0.0963237	-0.0884639	0.133606	0.371395	0.970936	1	8	2	0.00249712	0.0294796	7.12152	0.309755	3.75403	1.039	1.45415	0.227864
53312_296731	296731	53312	Nub1	negative regulator of ubiquitin-like proteins 1	Nub1	negative regulator of ubiquitin-like proteins 1	0.0257114	0.0600384	0.0249003	0.0498006	0.301803	0.227981	-0.0230923	-0.037569	0.0745151	0.157646	0.842442	1	7	2	0	0.00267128	1.33335	0.931463	0	1	1.45341	0.227981
16199_24500	24500	16199	Il9r	interleukin 9 receptor	Il9r	interleukin 9 receptor	0.0584052	-0.119705	0.049657	0.0993141	0.239526	0.228082	-0.0389208	-0.314357	0.155731	0.0749472	0.806644	1	7	2	3.4e-06	0.0175164	8.01432	0.155448	0.00952692	1.0001	1.45279	0.228082
18823_24943	24943	18823	Plp1	proteolipid protein (myelin) 1	Plp1	proteolipid protein 1	0.0304989	-0.0912147	0.0378438	0.0756877	0.420292	0.228147	-0.0436737	-0.23956	0.104671	0.0571304	0.897254	1	8	2	0.00038806	0.00612505	5.29756	0.506254	3.2721	1.03383	1.45238	0.228147
67861_286921	286921	67861	Akr1b10	aldo-keto reductase family 1, member B10	Akr1b8	aldo-keto reductase family 1, member B8	-0.0268197	0.0980423	0.0406949	0.0813898	0.509868	0.228357	-0.10658	-0.0614788	0.0529409	0.257563	0.923429	1	8	2	6.81e-06	0.00812164	2.31985	0.888059	0.0407459	1.00041	1.45107	0.228357
74351_300208	300208	74351	Ddx23	DEAD box helicase 23	Ddx23	DEAD-box helicase 23	0.0588622	0.0616411	0.0255954	0.0511908	0.0214642	0.228534	0.00869616	-0.0386911	0.109028	0.161973	0.399104	1	8	2	0	0.00299094	4.83211	0.56552	0	1	1.44996	0.228534
71835_362375	362375	71835	Lancl2	LanC (bacterial lantibiotic synthetase component C)-like 2	Lancl2	LanC like glutathione S-transferase 2	0.00322406	0.0683599	0.0283949	0.0567898	0.909599	0.228692	-0.0524289	-0.0429461	0.0588771	0.179666	0.991766	1	7	2	0	0.00360388	1.51797	0.910987	0	1	1.44898	0.228692
22373_114596	114596	22373	Wap	whey acidic protein	Wap	whey acidic protein	0.0764767	0.119143	0.0494924	0.0989847	0.122293	0.228726	-0.0205266	-0.0748639	0.17348	0.313149	0.686441	1	7	2	0.00579403	0.0102936	7.4108	0.191837	35.0775	1.5403	1.44876	0.228726
76332_690961	690961	76332	Cog2	component of oligomeric golgi complex 2	Cog2	component of oligomeric golgi complex 2	0.016328	0.0719148	0.029881	0.059762	0.584767	0.228839	-0.0422376	-0.0452165	0.0748937	0.189046	0.943341	1	8	2	0	0.00381572	4.225	0.646257	0	1	1.44806	0.228839
67758_57300	57300	67758	Aadac	arylacetamide deacetylase	Aadac	arylacetamide deacetylase	-0.071186	0.108708	0.0452009	0.0904017	0.115284	0.229172	-0.159778	-0.0684765	0.017406	0.285892	0.6793	1	7	2	0	0.0119974	1.84585	0.870037	0	1	1.44599	0.229172
67338_282844	282844	67338	Rffl	ring finger and FYVE like domain containing protein	Rffl	ring finger and FYVE-like domain containing E3 ubiquitin protein ligase	0.12043	-0.140817	0.0585521	0.117104	0.0397059	0.229174	0.00566967	-0.370337	0.23519	0.0887034	0.502599	1	8	2	0	0.017199	2.57502	0.859979	0	1	1.44598	0.229174
66176_303669	303669	66176	Nat9	N-acetyltransferase 9 (GCN5-related, putative)	Nat9	N-acetyltransferase 9	0.0237949	0.107525	0.0447145	0.0894289	0.59462	0.229229	-0.0638438	-0.0677527	0.111434	0.282802	0.945512	1	8	2	0.00658209	0.00888065	10.2888	0.113006	43.1688	1.7596	1.44564	0.229229
192897_25724	25724	192897	Itgb4	integrin beta 4	Itgb4	integrin subunit beta 4	-0.0812551	0.104035	0.0432666	0.0865332	0.0603798	0.229263	-0.166056	-0.0655665	0.00354586	0.273637	0.555794	1	8	2	9.5e-07	0.00883364	5.54149	0.476456	0.00491759	1.00005	1.44543	0.229263
230801_366478	366478	230801	Pigv	phosphatidylinositol glycan anchor biosynthesis, class V	Pigv	phosphatidylinositol glycan anchor biosynthesis, class V	-0.00518117	-0.138013	0.0574223	0.114845	0.928105	0.229467	-0.117727	-0.363104	0.107365	0.0870787	0.991766	1	8	2	0.0104184	0.0148407	11.0076	0.0881429	41.3506	1.70505	1.44416	0.229467
68393_363261	363261	68393	Mogat1	monoacylglycerol O-acyltransferase 1	Mogat1	monoacylglycerol O-acyltransferase 1	-0.00366628	-0.139609	0.0581043	0.116209	0.949688	0.229609	-0.117549	-0.367374	0.110216	0.0881554	0.994569	1	7	2	0.00742922	0.015663	9.51332	0.0902597	29.4029	1.41649	1.44328	0.229609
[truncated: 10,823 more rows]
