# Supplementary material for: A Meta-Analysis of the Converging Effects of Different Classes of Antipsychotics on the Frontal Cortex Transcriptome in Laboratory Rodents and Non-Human Primates
Source: bioRxiv. 2026 Jun 29:2026.06.24.734301. Preprint. [Version 1] doi: 10.64898/2026.06.24.734301 (PMC13345317; doi:10.64898/2026.06.24.734301)
Supplement: Supplement 8 [file media-8.xlsx]

## Sheet: ColumnDefinitions
Column Name	Definition
Gene Annotation Columns:
Rat_EntrezGene.ID	Rat Entrez Gene ID (from Gemma output)
Mouse_EntrezGene.ID	Mouse Entrez Gene ID (from Gemma output)
MouseVsRat_EntrezGene.ID	Mouse and Rat Entrez IDs, concatenated
Mouse_Symbol	Mouse Gene Symbol (from Jackson Labs gene ortholog database)
Mouse_Name	Mouse Name of Gene (from Jackson Labs gene ortholog database)
Rat_Symbol	Rat Gene Symbol (from Jackson Labs gene ortholog database)
Rat_Name	Rat Name of Gene (from Jackson Labs gene ortholog database)
Meta-Analysis Output Columns - one for each variable
Variable: Antipsychotic treatment vs. control (intercept)
Log2FC_estimate	Estimated Log2 Fold Change from the meta-analysis
SE	Standard Error for the Estimated Log2 Fold Change from the meta-analysis
pval	Nominal P-value from the meta-analysis
CI_lb	Lower Bound for the 95% Confidence Interval for the Estimated Log2 Fold Change from the meta-analysis
CI_ub	Upper Bound for the 95% Confidence Interval for the Estimated Log2 Fold Change from the meta-analysis output
FDR	False discovery rate (q-value or adjusted p-value) for the meta-analysis
Leave1Out_Min_Log2FC	Minimum Log2 Fold Change from the meta-analysis after removing a single contrast ( the leave1out analysis )
Leave1Out_Max_Log2FC	Maximum Log2 Fold Change from the meta-analysis after removing a single contrast ( the leave1out analysis )
Leave1Out_Min_Pval	Minimum p-value from the meta-analysis after removing a single contrast ( the leave1out analysis )
Leave1Out_Max_Pval	Maximum p-value from the meta-analysis after removing a single contrast ( the leave1out analysis )
Meta-Analysis Output Columns - general to model
Number_Of_Comparisons	Number of differential expression results (statistical contrasts) that contibuted to the meta-analysis estimate
Number_of_Coefficients	Number of coefficients in the meta-analysis model (including the intercept)
tau2_ResidualHeterogeneity	Estimated amount of (residual) heterogeneity
SE_tau2_ResidualHeterogeneity	Standard error of the estimated amount of (residual) heterogeneity
QE_CochransQ_Teststat	Test statistic of the test for (residual) heterogeneity (for an intercept only model: Cochran's Q test, for a model with moderating variables: QE test)
QEp_CochransQ_pval	p-value for the test for (residual) heterogeneity
QEp_FDR	False discovery rate (q-value or adjusted p-value) for the test for residual heterogeneity
I2_PercentVar_TrueHeterogeneity	Percent of the unaccounted variability (which is composed of residual heterogeneity plus sampling variability) that can be attributed to residual heterogeneity
H2_Ratio_EffectHetero_overSamplVar	The ratio of the unaccounted variability in the observed effect sizes or outcomes to the amount of sampling variability
PubBias_Egger_Zstat	Z statistic from Egger's regression test for funnel plot asymmetry (indicator of publication bias)
PubBias_Egger_pval	P-value from Egger's regression test for funnel plot asymmetry (indicator of publication bias)
Egger_FDR	False disovery rate (q-value or adjusted p-value) for the Egger's regression test for funnel plot asymmetry (indicator of publication bias)

## Sheet: PlannedRodentMetaAnalysisOutput
Rat_EntrezGene.ID	Mouse_EntrezGene.ID	MouseVsRat_EntrezGene.ID	Mouse_Symbol	Mouse_Name	Rat_Symbol	Rat_Name	Log2FC_estimate	SE	pval	CI_lb	CI_ub	FDR	Leave1Out_Min_Log2FC	Leave1Out_Max_Log2FC	Leave1Out_Min_Pval	Leave1Out_Max_Pval	Number_Of_Comparisons	Number_of_Coefficients	tau2_ResidualHeterogeneity	SE_tau2_ResidualHeterogeneity	QE_CochransQ_Teststat	QEp_CochransQ_pval	QEp_FDR	I2_PercentVar_TrueHeterogeneity	H2_Ratio_EffectHetero_overSamplVar	PubBias_Egger_Zstat	PubBias_Egger_pval	Egger_FDR
361365	20021	20021_361365	Polr2c	polymerase (RNA) II (DNA directed) polypeptide C	Polr2c	RNA polymerase II subunit C	0.0996772	0.014403	4.49782e-12	0.0714478	0.127907	5.49409e-08	0.0856219	0.104907	5.15801e-16	0.00327172	8	1	0.000250185	0.000675712	10.0486	0.185836	0.565375	15.7802	1.18737	-0.782939	0.433663	0.900231
313662	17150	17150_313662	Mfap2	microfibrillar-associated protein 2	Mfap2	microfibril associated protein 2	0.245582	0.0389866	2.99315e-10	0.169169	0.321994	1.82806e-06	0.182945	0.259475	5.9198e-11	0.0582149	8	1	0	0.00488142	8.44311	0.295146	0.693376	0	1	-0.749648	0.453467	0.908251
361733	64381	64381_361733	Ms4a8a	membrane-spanning 4-domains, subfamily A, member 8A	Ms4a8	membrane spanning 4-domains A8	-0.247798	0.042656	6.27712e-09	-0.331402	-0.164193	2.55584e-05	-0.270275	-0.215351	1.84523e-09	2.12373e-05	7	1	5.66817e-07	0.00615296	15.5473	0.0164016	0.158126	0.00393351	1.00004	0.981103	0.326542	0.862824
498678	72454	72454_498678	Ccdc71	coiled-coil domain containing 71	Ccdc71	coiled-coil domain containing 71	0.200239	0.0384185	1.86759e-07	0.12494	0.275538	0.000570315	0.173751	0.223004	1.12797e-09	0.000111876	7	1	0.00421846	0.00564422	9.75124	0.135527	0.493871	44.6683	1.80728	-2.18992	0.0285297	0.442809
309095	14912	14912_309095	Nkx6-2	NK6 homeobox 2	Nkx6-2	NK6 homeobox 2	0.288493	0.0607662	2.05855e-06	0.169393	0.407592	0.00502904	0.265959	0.325618	3.67969e-07	9.87312e-05	8	1	0	0.0147422	3.85979	0.795778	0.979866	0	1	-0.638529	0.523129	0.931422
312634	97287	97287_312634	Mtmr14	myotubularin related protein 14	Mtmr14	myotubularin related protein 14	0.141723	0.0302428	2.78363e-06	0.082448	0.200997	0.00566701	0.134664	0.148841	2.14517e-06	0.000161535	8	1	0	0.00345925	1.73083	0.973228	1	0	1	-0.673804	0.500436	0.925484
29584	14618	14618_29584	Gjb1	gap junction protein, beta 1	Gjb1	gap junction protein, beta 1	0.271084	0.05881	4.03651e-06	0.155819	0.38635	0.00704372	0.207024	0.304119	9.36702e-07	0.0151969	8	1	0.00033388	0.0126311	10.2874	0.172864	0.551173	1.07409	1.01086	-2.74804	0.00599526	0.290477
85242	18969	18969_85242	Pola2	polymerase (DNA directed), alpha 2	Pola2	DNA polymerase alpha 2, accessory subunit	0.185511	0.0408165	5.49345e-06	0.105512	0.26551	0.00727222	0.152373	0.203789	9.09225e-07	0.023127	8	1	0	0.00591971	8.36135	0.301811	0.701545	0	1	-1.27587	0.202002	0.7812
114901	234214	234214_114901	Sorbs2	sorbin and SH3 domain containing 2	Sorbs2	sorbin and SH3 domain containing 2	-0.117786	0.0260101	5.94142e-06	-0.168764	-0.0668068	0.00727222	-0.135903	-0.102635	8.14604e-07	0.000174737	8	1	0.000689897	0.00275164	8.63586	0.279867	0.677632	12.6894	1.14534	0.442796	0.657914	0.963632
54301	108052	108052_54301	Slc14a1	solute carrier family 14 (urea transporter), member 1	Slc14a1	solute carrier family 14 member 1 (Kidd blood group)	0.16971	0.0375706	6.26895e-06	0.0960734	0.243347	0.00727222	0.151402	0.186889	2.4202e-06	0.000895504	8	1	0	0.00503227	4.47444	0.723792	0.958454	0	1	-0.364498	0.715486	0.971485
309595	240087	240087_309595	Mdc1	mediator of DNA damage checkpoint 1	Mdc1	mediator of DNA damage checkpoint 1	0.227619	0.0508481	7.58954e-06	0.127958	0.327279	0.00727222	0.212191	0.276893	5.37092e-06	0.00048266	8	1	3.05183e-06	0.00923881	5.72389	0.572334	0.897499	0.0125258	1.00013	0.409377	0.682263	0.968956
64206	56720	56720_64206	Tdo2	tryptophan 2,3-dioxygenase	Tdo2	tryptophan 2,3-dioxygenase	0.180822	0.040443	7.78431e-06	0.101555	0.260089	0.00727222	0.165406	0.186412	5.40476e-06	0.00464336	8	1	0	0.00497073	1.38121	0.98614	1	0	1	-0.544886	0.585832	0.948307
293049	19771	19771_293049	Rlbp1	retinaldehyde binding protein 1	Rlbp1	retinaldehyde binding protein 1	0.183317	0.0410856	8.1265e-06	0.10279	0.263843	0.00727222	0.16099	0.199489	2.20738e-06	0.000207195	8	1	2.13259e-06	0.00666496	8.97053	0.254779	0.64933	0.0151041	1.00015	-1.2906	0.196842	0.776725
309175	104252	104252_309175	Cdc42ep2	CDC42 effector protein 2	Cdc42ep2	CDC42 effector protein 2	0.209551	0.0470225	8.33492e-06	0.117388	0.301713	0.00727222	0.163625	0.226115	5.18433e-06	0.00445179	8	1	0	0.00839417	3.46697	0.838712	0.990215	0	1	-0.919345	0.357915	0.879137
292886	233204	233204_292886	Tbc1d17	TBC1 domain family, member 17	Tbc1d17	TBC1 domain family, member 17	0.116697	0.0263892	9.77265e-06	0.0649749	0.168419	0.0079582	0.0999723	0.127847	3.67747e-06	0.000639011	8	1	0	0.00274422	4.60574	0.70795	0.953029	0	1	-1.31954	0.18699	0.764527
292657	20514	20514_292657	Slc1a5	solute carrier family 1 (neutral amino acid transporter), member 5	Slc1a5	solute carrier family 1 member 5	0.158615	0.0371404	1.94876e-05	0.085821	0.231409	0.0140242	0.128049	0.165454	1.06389e-05	0.008939	8	1	8.34397e-07	0.00463137	6.13412	0.524179	0.869479	0.00594956	1.00006	-0.941687	0.346353	0.873592
361433	102278	102278_361433	Cpne7	copine VII	Cpne7	copine 7	0.185021	0.0436472	2.24512e-05	0.0994737	0.270568	0.0140242	0.155441	0.208822	1.09599e-05	0.00204501	8	1	0	0.00750104	6.20755	0.515735	0.86451	0	1	0.505861	0.612954	0.951391
361695	66990	66990_361695	Tmem134	transmembrane protein 134	Tmem134	transmembrane protein 134	0.117504	0.0278058	2.38002e-05	0.0630059	0.172003	0.0140242	0.0974785	0.129605	1.12538e-05	0.00447158	8	1	0	0.00285925	6.77991	0.452149	0.824945	0	1	-1.91231	0.0558368	0.556384
79251	11484	11484_79251	Aspa	aspartoacylase	Aspa	aspartoacylase	0.18222	0.0431532	2.41469e-05	0.0976413	0.266799	0.0140242	0.165207	0.203546	1.3484e-05	0.000631518	8	1	0	0.00709177	3.51099	0.83406	0.988974	0	1	0.754127	0.450773	0.908251
498024	70382	70382_498024	Kctd2	potassium channel tetramerisation domain containing 2	Kctd2	potassium channel tetramerization domain containing 2	0.100041	0.023694	2.41941e-05	0.0536013	0.14648	0.0140242	0.0893643	0.108069	1.51764e-05	0.000528534	7	1	0	0.00217023	3.01679	0.806736	0.9816	0	1	-0.831163	0.405882	0.891536
25285	16011	16011_25285	Igfbp5	insulin-like growth factor binding protein 5	Igfbp5	insulin-like growth factor binding protein 5	0.237731	0.0563655	2.46841e-05	0.127257	0.348205	0.0140242	0.198722	0.259526	5.70261e-06	0.00529699	8	1	3.27319e-07	0.0116332	8.18558	0.316515	0.71816	0.00111094	1.00001	-1.569	0.116647	0.690216
288563	83766	83766_288563	Actl6b	actin-like 6B	Actl6b	actin-like 6B	0.126766	0.030152	2.61955e-05	0.0676696	0.185863	0.0140242	0.0983415	0.135763	1.86326e-05	0.00420682	8	1	0	0.00323829	3.70776	0.812755	0.983131	0	1	-0.726402	0.467592	0.911808
24230	12257	12257_24230	Tspo	translocator protein	Tspo	translocator protein	0.158554	0.0377777	2.70432e-05	0.0845115	0.232597	0.0140242	0.138557	0.172783	1.9758e-05	0.00107637	8	1	0	0.00560153	2.40962	0.933747	1	0	1	-0.983369	0.325426	0.86278
497903	237761	237761_497903	Sowaha	sosondowah ankyrin repeat domain family member A	Sowaha	sosondowah ankyrin repeat domain family member A	-0.202616	0.0484467	2.88643e-05	-0.29757	-0.107662	0.0140242	-0.231435	-0.154025	9.00414e-06	0.00377088	7	1	0.00254513	0.00843579	4.59247	0.597037	0.910349	15.3667	1.18157	-0.313062	0.754234	0.973306
294007	226169	226169_294007	Pprc1	peroxisome proliferative activated receptor, gamma, coactivator-related 1	Pprc1	PPARG related coactivator 1	-0.0890744	0.0213104	2.91704e-05	-0.130842	-0.0473067	0.0140242	-0.102502	-0.0732417	1.91611e-05	0.00454118	8	1	0	0.00164726	4.17137	0.759841	0.969011	0	1	0.422784	0.672453	0.967109
29726	20520	20520_29726	Slc22a5	solute carrier family 22 (organic cation transporter), member 5	Slc22a5	solute carrier family 22 member 5	0.140668	0.0337318	3.04358e-05	0.0745547	0.206781	0.0140242	0.132099	0.163814	1.37526e-05	0.000412841	8	1	0	0.00454698	4.23543	0.752297	0.967773	0	1	1.16133	0.245508	0.817712
681210	66931	66931_681210	1700010I14Rik	RIKEN cDNA 1700010I14 gene	MGC94891	hypothetical protein LOC681210	0.171778	0.0412333	3.0999e-05	0.0909621	0.252594	0.0140242	0.152089	0.182607	3.12075e-05	0.001465	8	1	0	0.00567859	2.38412	0.935567	1	0	1	0.725383	0.468217	0.91231
117547	17086	17086_117547	Ncr1	natural cytotoxicity triggering receptor 1	Ncr1	natural cytotoxicity triggering receptor 1	-0.119929	0.0289544	3.44278e-05	-0.176679	-0.0631797	0.0150191	-0.134963	-0.0868943	2.341e-05	0.0196894	7	1	0	0.00270135	4.32815	0.632361	0.924955	0	1	1.46393	0.143214	0.716659
688730	80910	80910_688730	Gpr84	G protein-coupled receptor 84	Gpr84	G protein-coupled receptor 84	0.170842	0.041745	4.26717e-05	0.0890233	0.252661	0.0179736	0.147073	0.187283	1.75174e-05	0.00306777	8	1	0	0.00655863	5.18017	0.637986	0.927296	0	1	-0.395536	0.692447	0.969153
79451	11770	11770_79451	Fabp4	fatty acid binding protein 4, adipocyte	Fabp4	fatty acid binding protein 4	-0.168302	0.0416669	5.36301e-05	-0.249967	-0.086636	0.0218364	-0.197692	-0.150393	4.08916e-05	0.00160539	7	1	5.25623e-06	0.00596408	7.91848	0.244136	0.63734	0.0346292	1.00035	-1.44411	0.148707	0.725815
29337	234779	234779_29337	Plcg2	phospholipase C, gamma 2	Plcg2	phospholipase C, gamma 2	-0.230416	0.0573414	5.86174e-05	-0.342803	-0.118028	0.0224655	-0.267286	-0.183596	3.35578e-05	0.00444199	8	1	0.000101295	0.0122007	5.1182	0.645541	0.930219	0.358894	1.0036	-0.605978	0.54453	0.934718
291813	68119	68119_291813	Cmtm3	CKLF-like MARVEL transmembrane domain containing 3	Cmtm3	CKLF-like MARVEL transmembrane domain containing 3	0.144496	0.0359678	5.88534e-05	0.074	0.214991	0.0224655	0.124148	0.154894	2.57168e-05	0.00680344	8	1	0	0.00491476	4.20207	0.756232	0.968159	0	1	-1.1431	0.252995	0.823871
362240	329540	329540_362240	Nol4l	nucleolar protein 4-like	Nol4l	nucleolar protein 4-like	-0.122803	0.0306869	6.28588e-05	-0.182949	-0.0626581	0.0230621	-0.131034	-0.104692	4.3549e-05	0.00294724	7	1	0	0.00352806	2.90597	0.820552	0.984679	0	1	0.330249	0.741212	0.972735
310667	76893	76893_310667	Cers2	ceramide synthase 2	Cers2	ceramide synthase 2	0.144505	0.0361547	6.41924e-05	0.0736429	0.215367	0.0230621	0.123649	0.161802	4.18774e-05	0.00126404	8	1	0	0.00505066	5.01332	0.658337	0.934281	0	1	0.615331	0.538336	0.933574
60422	20508	20508_60422	Slc18a3	solute carrier family 18 (vesicular monoamine), member 3	Slc18a3	solute carrier family 18 member A3	0.182108	0.0457394	6.85011e-05	0.0924607	0.271756	0.0233811	0.148881	0.214816	2.44953e-07	0.00245119	8	1	0.00336802	0.00707093	7.35614	0.392763	0.779085	22.1358	1.28429	-0.619123	0.535835	0.933574
266762	211577	211577_266762	Mrgprf	MAS-related GPR, member F	Mrgprf	MAS related GPR family member F	0.140256	0.035253	6.93397e-05	0.071161	0.20935	0.0233811	0.113519	0.156743	5.87651e-05	0.00639711	8	1	0	0.00418622	4.71109	0.695171	0.948954	0	1	0.0195607	0.984394	1
311651	77031	77031_311651	Slc9a8	solute carrier family 9 (sodium/hydrogen exchanger), member 8	Slc9a8	solute carrier family 9 member A8	0.15549	0.0391515	7.14202e-05	0.0787549	0.232226	0.0233811	0.124932	0.185742	2.885e-07	0.0167021	7	1	0.00154425	0.00578531	7.45446	0.280854	0.678661	14.2224	1.16581	-1.89329	0.0583193	0.566093
291966	67971	67971_291966	Tppp3	tubulin polymerization-promoting protein family member 3	Tppp3	tubulin polymerization-promoting protein family member 3	0.158615	0.0399836	7.27825e-05	0.0802485	0.236981	0.0233811	0.120222	0.178882	1.25767e-05	0.0864422	8	1	2.88895e-06	0.00579575	9.35437	0.228205	0.618487	0.0191491	1.00019	-1.0098	0.312589	0.859029
64828	14421	14421_64828	B4galnt1	beta-1,4-N-acetyl-galactosaminyl transferase 1	B4galnt1	beta-1,4-N-acetyl-galactosaminyl transferase 1	-0.103782	0.0262375	7.63828e-05	-0.155206	-0.0523572	0.0233811	-0.118366	-0.0888805	1.73182e-05	0.0157509	8	1	0	0.00258933	6.68049	0.462888	0.831826	0	1	0.967661	0.333214	0.865378
192205	246691	246691_192205	Prok1	prokineticin 1	Prok1	prokineticin 1	0.20531	0.0519127	7.65652e-05	0.103563	0.307057	0.0233811	0.149623	0.217131	3.71523e-05	0.0110871	7	1	0.00129046	0.00892112	5.46687	0.48547	0.846244	6.05265	1.06443	-1.65503	0.0979176	0.654043
294706	17079	17079_294706	Cd180	CD180 antigen	Cd180	CD180 molecule	0.110317	0.0280437	8.36277e-05	0.0553526	0.165282	0.0244296	0.101541	0.127764	6.97614e-05	0.00316118	8	1	0	0.00259643	2.4668	0.929576	1	0	1	-0.00942792	0.992478	1
314262	211945	211945_314262	Plekhh1	pleckstrin homology domain containing, family H (with MyTH4 domain) member 1	Plekhh1	pleckstrin homology, MyTH4 and FERM domain containing H1	0.273933	0.0696552	8.39986e-05	0.137411	0.410454	0.0244296	0.259702	0.299296	8.56775e-05	0.000499749	8	1	0	0.0195394	1.90965	0.964671	1	0	1	0.905016	0.365457	0.882184
311468	75812	75812_311468	Tasp1	taspase, threonine aspartase 1	Tasp1	taspase 1	-0.136123	0.0346763	8.65406e-05	-0.204087	-0.0681584	0.0245836	-0.151215	-0.124813	6.25441e-05	0.0013329	8	1	0	0.00458085	3.4701	0.838383	0.990215	0	1	-0.868848	0.38493	0.885143
314634	78670	78670_314634	Plekhj1	pleckstrin homology domain containing, family J member 1	Plekhj1	pleckstrin homology domain containing J1	0.139124	0.035504	8.90916e-05	0.0695369	0.20871	0.0247331	0.106368	0.160018	5.25251e-05	0.0108029	8	1	0	0.00449252	3.66566	0.81738	0.983481	0	1	-0.561015	0.574787	0.945435
100360582	50773	50773_100360582	Nt5c	5',3'-nucleotidase, cytosolic	Nt5c	5', 3'-nucleotidase, cytosolic	-0.135658	0.0348818	0.000100622	-0.204025	-0.0672913	0.0273133	-0.1579	-0.110377	5.98161e-08	0.00434573	8	1	0.00237196	0.0046177	9.39961	0.225224	0.614979	26.3014	1.35688	0.0569198	0.954609	1
300126	29870	29870_300126	Gtse1	G two S phase expressed protein 1	Gtse1	G-2 and S-phase expressed 1	0.141527	0.0365533	0.000108037	0.0698837	0.21317	0.0286885	0.0933182	0.1654	9.81726e-05	0.078754	8	1	0	0.00431768	2.26808	0.943526	1	0	1	-0.461141	0.644697	0.959616
24391	14599	14599_24391	Gh	growth hormone	Gh1	growth hormone 1	0.191921	0.0496403	0.000110528	0.0946279	0.289214	0.0287254	0.0670877	0.20773	3.13041e-05	0.726737	8	1	1.79541e-06	0.00813391	13.0597	0.0706672	0.358902	0.00659444	1.00007	-1.50858	0.131406	0.704417
691889	50769	50769_691889	Atp8a2	ATPase, aminophospholipid transporter-like, class I, type 8A, member 2	Atp8a2	ATPase phospholipid transporting 8A2	-0.191875	0.0498856	0.000119916	-0.289649	-0.0941009	0.0300995	-0.212472	-0.164811	6.73962e-05	0.00282025	7	1	0	0.0099126	5.34216	0.500735	0.856345	0	1	0.678023	0.497757	0.923326
360634	217198	217198_360634	Plekhh3	pleckstrin homology domain containing, family H (with MyTH4 domain) member 3	Plekhh3	pleckstrin homology, MyTH4 and FERM domain containing H3	0.148254	0.0386004	0.000122663	0.0725987	0.223909	0.0300995	0.11363	0.170953	1.30057e-05	0.0132287	8	1	0.000855536	0.00549382	5.93772	0.54704	0.881668	6.78955	1.07284	-1.51685	0.129305	0.701805
305941	24053	24053_305941	Sgcg	sarcoglycan, gamma (dystrophin-associated glycoprotein)	Sgcg	sarcoglycan, gamma	0.147566	0.0384321	0.000123207	0.0722405	0.222892	0.0300995	0.13406	0.15656	8.41845e-05	0.00512449	7	1	1.91313e-07	0.00491634	3.69618	0.717712	0.956512	0.0015441	1.00002	-0.132514	0.894578	0.992035
29243	14058	14058_29243	F10	coagulation factor X	F10	coagulation factor X	0.145029	0.0381705	0.000144986	0.0702162	0.219842	0.0347255	0.122012	0.16312	0.000100281	0.0141687	7	1	0	0.0049466	1.76894	0.939676	1	0	1	-0.023255	0.981447	1
360502	106581	106581_360502	Fam234a	family with sequence similarity 234, member A	Fam234a	family with sequence similarity 234, member A	0.115659	0.0305837	0.000155756	0.0557157	0.175602	0.0359594	0.0940888	0.132255	3.18884e-05	0.0416977	8	1	0	0.00355778	7.82494	0.348283	0.744406	0	1	-1.12616	0.260098	0.827717
307180	69672	69672_307180	Txndc15	thioredoxin domain containing 15	Txndc15	thioredoxin domain containing 15	0.0687597	0.0181872	0.000156407	0.0331135	0.104406	0.0359594	0.0538535	0.0769878	6.44525e-05	0.0111053	8	1	0	0.0012739	6.4237	0.491236	0.850644	0	1	-1.8138	0.0697079	0.594178
171493	71839	71839_171493	Osgin1	oxidative stress induced growth inhibitor 1	Osgin1	oxidative stress induced growth inhibitor 1	0.185723	0.049177	0.000158969	0.0893378	0.282108	0.0359594	0.13655	0.21496	0.000134089	0.0227703	8	1	0.000837153	0.00824871	8.21576	0.313954	0.71601	3.78726	1.03936	1.75914	0.0785539	0.620657
80846	15388	15388_80846	Hnrnpl	heterogeneous nuclear ribonucleoprotein L	Hnrnpl	heterogeneous nuclear ribonucleoprotein L	0.109402	0.0290897	0.00016933	0.0523875	0.166417	0.0376066	0.0849135	0.124313	9.19426e-05	0.0108684	8	1	0	0.00303862	4.30008	0.744638	0.964862	0	1	-0.461706	0.644292	0.959409
362662	63954	63954_362662	Rbp7	retinol binding protein 7, cellular	Rbp7	retinol binding protein 7	0.122951	0.0328543	0.000182331	0.058558	0.187345	0.0396165	0.118955	0.134099	0.000204036	0.0031018	7	1	4.8159e-06	0.00353139	4.03069	0.672523	0.941745	0.0523903	1.00052	1.73724	0.0823453	0.627775
89841	68671	68671_89841	Pcyt2	phosphate cytidylyltransferase 2, ethanolamine	Pcyt2	phosphate cytidylyltransferase 2, ethanolamine	0.100395	0.026852	0.000184866	0.0477665	0.153024	0.0396165	0.0793308	0.112132	6.01467e-05	0.00860569	8	1	0.000180256	0.00293362	7.1442	0.414022	0.795044	3.05779	1.03154	-1.56435	0.117735	0.691468
24208	11835	11835_24208	Ar	androgen receptor	Ar	androgen receptor	-0.137233	0.0369192	0.000201516	-0.209593	-0.0648723	0.0416663	-0.166541	-0.117689	1.76234e-05	0.00931659	8	1	0.000240236	0.00540335	6.36499	0.497835	0.854526	2.11595	1.02162	0.47764	0.632906	0.956682
361413	67528	67528_361413	Nudt7	nudix hydrolase 7	Nudt7	nudix hydrolase 7	-0.117065	0.0315441	0.000206327	-0.17889	-0.0552394	0.0416663	-0.143288	-0.10583	0.000288351	0.00164123	8	1	0	0.00385004	2.32435	0.939733	1	0	1	-1.04108	0.297838	0.852526
116671	12569	12569_116671	Cdk5r1	cyclin dependent kinase 5, regulatory subunit 1	Cdk5r1	cyclin-dependent kinase 5 regulatory subunit 1	-0.10387	0.0279998	0.000207515	-0.158749	-0.0489918	0.0416663	-0.113671	-0.0715007	4.80277e-05	0.100533	8	1	8.78321e-05	0.0027096	8.02602	0.330305	0.728484	1.18594	1.012	2.0599	0.0394083	0.504492
301372	93690	93690_301372	Gpr45	G protein-coupled receptor 45	Gpr45	G protein-coupled receptor 45	-0.178848	0.0482199	0.000208076	-0.273357	-0.0843386	0.0416663	-0.190727	-0.149591	0.000209801	0.00346899	8	1	0	0.00921229	3.8131	0.801035	0.980918	0	1	-0.887672	0.374717	0.883705
316432	70375	70375_316432	Ica1l	islet cell autoantigen 1-like	Ica1l	islet cell autoantigen 1-like	-0.159937	0.0434674	0.00023372	-0.245131	-0.0747424	0.0460467	-0.197532	-0.135958	3.46299e-07	0.00384399	7	1	0.00401375	0.00706304	7.77691	0.254907	0.64933	32.0114	1.47083	-0.589869	0.555279	0.937629
246775	22035	22035_246775	Tnfsf10	tumor necrosis factor (ligand) superfamily, member 10	Tnfsf10	TNF superfamily member 10	-0.147603	0.0402712	0.000247132	-0.226533	-0.0686725	0.0479162	-0.162791	-0.129708	6.19368e-05	0.0046451	7	1	1.01556e-07	0.00591561	8.24008	0.221037	0.610161	0.000840272	1.00001	2.38394	0.0171285	0.378578
252827	66971	66971_252827	Cdk5rap1	CDK5 regulatory subunit associated protein 1	Cdk5rap1	CDK5 regulatory subunit associated protein 1	0.139625	0.0383949	0.000276319	0.0643722	0.214878	0.0506575	0.108725	0.154562	0.000167199	0.015919	7	1	1.21393e-06	0.00511276	5.94899	0.428929	0.807909	0.0106481	1.00011	-1.81016	0.0702717	0.596091
294335	71733	71733_294335	Susd2	sushi domain containing 2	Susd2	sushi domain containing 2	-0.119967	0.0329916	0.00027659	-0.184629	-0.0553047	0.0506575	-0.130616	-0.102751	0.000172444	0.00581774	8	1	0	0.00392371	2.65355	0.915098	1	0	1	0.123463	0.901741	0.994292
363015	71946	71946_363015	Endod1	endonuclease domain containing 1	Endod1	endonuclease domain containing 1	0.128549	0.035382	0.000279967	0.0592011	0.197896	0.0506575	0.0826033	0.142919	0.000109925	0.0971432	7	1	0	0.00500855	3.58741	0.732307	0.961557	0	1	-1.03413	0.301074	0.853271
361836	73132	73132_361836	Slc25a16	solute carrier family 25 (mitochondrial carrier, Graves disease autoantigen), member 16	Slc25a16	solute carrier family 25 member 16	-0.147199	0.0405294	0.000281333	-0.226635	-0.0677629	0.0506575	-0.169511	-0.116169	8.17469e-05	0.00776843	8	1	0.0006383	0.00650834	6.8461	0.445078	0.819598	4.69806	1.0493	0.48016	0.631114	0.956144
25106	19733	19733_25106	Rgn	regucalcin	Rgn	regucalcin	-0.123062	0.0338894	0.000282007	-0.189484	-0.0566402	0.0506575	-0.142626	-0.103016	0.000284109	0.00462252	8	1	0	0.00376813	6.80827	0.449112	0.822845	0	1	-1.42998	0.152723	0.732498
681849	69642	69642_681849	Mlip	muscular LMNA-interacting protein	Mlip	muscular LMNA-interacting protein	-0.135573	0.0375832	0.000309423	-0.209235	-0.0619114	0.0547769	-0.158064	-0.114265	4.73321e-06	0.00493777	7	1	0.00287149	0.00566481	8.49361	0.204123	0.590587	29.1885	1.4122	1.78769	0.0738254	0.607289
363948	23836	23836_363948	Cdh20	cadherin 20	Cdh20	cadherin 20	0.084886	0.0235725	0.000316918	0.0386848	0.131087	0.054805	0.0678922	0.101064	8.18407e-05	0.0112	8	1	0.000287287	0.00202804	8.11551	0.322519	0.72299	6.0367	1.06425	-1.11448	0.265075	0.830739
64196	224903	224903_64196	Safb	scaffold attachment factor B	Safb	scaffold attachment factor B	0.109483	0.0304283	0.000320584	0.0498449	0.169122	0.054805	0.095087	0.123444	9.03586e-05	0.00775911	8	1	4.99043e-06	0.00326776	5.50064	0.599107	0.910754	0.0574749	1.00058	0.173348	0.862378	0.988857
170816	170639	170639_170816	Or51e2	olfactory receptor family 51 subfamily E member 2	Olr59	olfactory receptor 59	-0.154977	0.0431043	0.000323905	-0.23946	-0.0704939	0.054805	-0.170692	-0.130565	0.000164122	0.0262509	8	1	8.72624e-07	0.00735469	7.45072	0.383504	0.772559	0.00503317	1.00005	0.401105	0.688343	0.969153
83836	67203	67203_83836	Nde1	nudE neurodevelopment protein 1	Nde1	nudE neurodevelopment protein 1	0.126499	0.0352121	0.000327529	0.0574848	0.195514	0.054805	0.115495	0.146821	8.77732e-05	0.0033559	8	1	0	0.00491431	4.63668	0.704203	0.952161	0	1	-0.317199	0.751093	0.973306
304554	56747	56747_304554	Sez6l	seizure related 6 homolog like	Sez6l	seizure related 6 homolog like	-0.130344	0.0364074	0.000343387	-0.201701	-0.058987	0.0565314	-0.152695	-0.10353	0.000151429	0.0136865	8	1	0	0.00478493	5.23604	0.631183	0.92434	0	1	0.287304	0.773879	0.977418
315858	108837	108837_315858	Ibtk	inhibitor of Bruton agammaglobulinemia tyrosine kinase	Ibtk	inhibitor of Bruton tyrosine kinase	0.12524	0.0350092	0.000347102	0.0566231	0.193856	0.0565314	0.103087	0.138819	0.000152102	0.00909451	7	1	0	0.00473549	4.82527	0.566411	0.894431	0	1	-0.779185	0.435871	0.901636
353307	71279	71279_353307	Slc29a3	solute carrier family 29 (nucleoside transporters), member 3	Slc29a3	solute carrier family 29 member 3	0.131414	0.0368904	0.000367629	0.0591105	0.203718	0.0590867	0.101217	0.14399	0.000264946	0.0173422	8	1	0	0.00527332	4.26978	0.748233	0.965494	0	1	-0.774411	0.438688	0.901946
303029	66011	66011_303029	Ranbp17	RAN binding protein 17	Ranbp17	RAN binding protein 17	0.164005	0.0461084	0.000375213	0.0736336	0.254375	0.0595224	0.152172	0.192022	0.000319877	0.00398392	7	1	2.7661e-06	0.00722325	4.71342	0.581059	0.902197	0.0149512	1.00015	1.22969	0.218814	0.801442
117277	13854	13854_117277	Epn1	epsin 1	Epn1	Epsin 1	0.103613	0.0291844	0.000384819	0.0464124	0.160813	0.0602636	0.0919447	0.117193	0.000222973	0.00766163	8	1	0	0.00331713	2.32756	0.939513	1	0	1	0.171398	0.86391	0.988857
305846	214922	214922_305846	Slc39a2	solute carrier family 39 (zinc transporter), member 2	Slc39a2	solute carrier family 39 member 2	0.159707	0.045162	0.000405763	0.0711908	0.248222	0.0627392	0.142622	0.170798	0.000205635	0.012079	8	1	0	0.00670942	2.63628	0.91649	1	0	1	-0.513742	0.607433	0.951268
301261	224794	224794_301261	Enpp4	ectonucleotide pyrophosphatase/phosphodiesterase 4	Enpp4	ectonucleotide pyrophosphatase/phosphodiesterase 4	0.151769	0.0429852	0.000414417	0.0675197	0.236019	0.0629403	0.128965	0.166931	0.000138227	0.00478456	8	1	8.45186e-09	0.00710739	7.36994	0.391404	0.778157	5.39363e-05	1	-1.88225	0.0598021	0.572556
171554	72040	72040_171554	Cdhr5	cadherin-related family member 5	Cdhr5	cadherin-related family member 5	-0.149506	0.0423965	0.000421287	-0.232602	-0.0664105	0.0629403	-0.182953	-0.116393	2.3487e-05	0.0586859	7	1	0.000752206	0.00592936	6.92999	0.32737	0.726643	5.44554	1.05759	0.510408	0.609765	0.951268
58850	11614	11614_58850	Nr0b1	nuclear receptor subfamily 0, group B, member 1	Nr0b1	nuclear receptor subfamily 0, group B, member 1	-0.171083	0.0485258	0.000422522	-0.266192	-0.0759739	0.0629403	-0.217909	-0.150052	8.90099e-05	0.0131989	7	1	0.000861678	0.00799472	4.05284	0.669526	0.94003	4.61425	1.04837	-0.960784	0.336661	0.868421
54246	13107	13107_54246	Cyp2f2	cytochrome P450, family 2, subfamily f, polypeptide 2	Cyp2f4	cytochrome P450, family 2, subfamily f, polypeptide 4	0.160545	0.0455889	0.000428991	0.0711922	0.249897	0.0631341	0.153311	0.174547	0.000269533	0.0100601	8	1	1.06572e-06	0.00747964	5.28848	0.624804	0.920914	0.00457526	1.00005	0.982147	0.326028	0.862824
59323	13869	13869_59323	Erbb4	erb-b2 receptor tyrosine kinase 4	Erbb4	erb-b2 receptor tyrosine kinase 4	0.153806	0.0437659	0.000440915	0.0680269	0.239586	0.0641104	0.117009	0.180878	4.45224e-06	0.0082289	8	1	0.00309609	0.00705339	7.10862	0.417659	0.798344	21.2922	1.27052	-0.708061	0.478908	0.9171
300839	70082	70082_300839	Lysmd2	LysM, putative peptidoglycan-binding, domain containing 2	Lysmd2	LysM domain containing 2	-0.0853388	0.0243049	0.000446122	-0.132975	-0.0377021	0.0641104	-0.0972493	-0.0672188	0.000295395	0.0168694	8	1	0	0.00230594	3.06261	0.879151	0.997759	0	1	0.142971	0.886313	0.991247
60662	14176	14176_60662	Fgf5	fibroblast growth factor 5	Fgf5	fibroblast growth factor 5	0.15236	0.0434958	0.00046028	0.0671097	0.23761	0.064309	0.128173	0.163468	0.000296818	0.0222022	8	1	8.64223e-08	0.00594283	7.78717	0.351735	0.74864	0.000387676	1	-0.442989	0.657774	0.963632
140583	12649	12649_140583	Chek1	checkpoint kinase 1	Chek1	checkpoint kinase 1	-0.145611	0.0415869	0.000462863	-0.22712	-0.0641026	0.064309	-0.176628	-0.113272	0.000317929	0.0245344	8	1	0.000500153	0.00615903	6.95251	0.433841	0.810628	3.16705	1.03271	0.132626	0.894489	0.992032
304913	329278	329278_304913	Tnn	tenascin N	Tnn	tenascin N	-0.139821	0.0399359	0.000463298	-0.218094	-0.0615477	0.064309	-0.168418	-0.108188	0.000148055	0.0245984	8	1	0	0.00533472	4.86759	0.676118	0.943106	0	1	-0.932663	0.350994	0.876815
689174	241311	241311_689174	Zbtb34	zinc finger and BTB domain containing 34	Zbtb34	zinc finger and BTB domain containing 34	-0.146746	0.0422461	0.000513515	-0.229547	-0.0639454	0.0697495	-0.171608	-0.12064	0.00023335	0.0127166	7	1	0	0.00667626	5.20209	0.518167	0.86491	0	1	0.976541	0.328797	0.864639
64366	12321	12321_64366	Calu	calumenin	Calu	calumenin	0.0778953	0.0224262	0.000513913	0.0339406	0.12185	0.0697495	0.065034	0.0930178	0.000282403	0.00656511	8	1	0	0.00201865	3.57554	0.827161	0.987451	0	1	0.316244	0.751818	0.973306
361688	225888	225888_361688	Kmt5b	lysine methyltransferase 5B	Kmt5b	lysine methyltransferase 5B	0.0911628	0.0262908	0.000525377	0.0396337	0.142692	0.0704263	0.0653229	0.100618	0.000161541	0.0211852	8	1	0.000417436	0.0027873	6.38548	0.495527	0.852818	7.42691	1.08023	-1.76195	0.0780777	0.619089
317213	382236	382236_317213	Brwd3	bromodomain and WD repeat domain containing 3	Brwd3	bromodomain and WD repeat domain containing 3	-0.13	0.0375191	0.000530431	-0.203536	-0.0564638	0.0704263	-0.1441	-0.0941108	0.000438906	0.045525	7	1	0	0.00503754	2.23374	0.896996	0.998494	0	1	0.90471	0.365619	0.882184
363103	235504	235504_363103	Slc17a5	solute carrier family 17 (anion/sugar transporter), member 5	Slc17a5	solute carrier family 17 member 5	-0.0903716	0.0261115	0.000538201	-0.141549	-0.039194	0.0706895	-0.105455	-0.0790729	0.000181602	0.00905705	8	1	0	0.00270931	2.97375	0.88742	0.997759	0	1	0.234095	0.814911	0.980542
353252	98711	98711_353252	Rdh10	retinol dehydrogenase 10 (all-trans)	Rdh10	retinol dehydrogenase 10	-0.142052	0.0411492	0.000556177	-0.222703	-0.0614015	0.0717277	-0.165508	-0.111688	4.38042e-05	0.017932	8	1	0.00216148	0.00633795	11.0359	0.137059	0.497084	16.2143	1.19352	0.329081	0.742094	0.972735
94168	75396	75396_94168	Spp2	secreted phosphoprotein 2	Spp2	secreted phosphoprotein 2	0.1334	0.0386588	0.000559117	0.0576304	0.20917	0.0717277	0.116029	0.170002	0.000259853	0.00630917	8	1	2.05561e-08	0.00510372	9.3732	0.226961	0.616176	0.000140925	1	-1.10753	0.268063	0.830881
293997	107250	107250_293997	Kazald1	Kazal-type serine peptidase inhibitor domain 1	Kazald1	Kazal-type serine peptidase inhibitor domain 1	0.177416	0.0514474	0.000563722	0.076581	0.278251	0.0717277	0.156298	0.207916	0.000115767	0.0105143	8	1	0	0.00944539	7.86616	0.344544	0.740473	0	1	1.48529	0.137467	0.708761
500034	101148	101148_500034	Bmt2	base methyltransferase of 25S rRNA 2	Bmt2	base methyltransferase of 25S rRNA 2 homolog	-0.140685	0.0411139	0.000621973	-0.221267	-0.0601037	0.0778095	-0.170643	-0.107964	0.000177935	0.0183804	7	1	0.000458767	0.00595821	4.16462	0.654409	0.933892	3.53638	1.03666	-0.645169	0.518818	0.93086
366214	18088	18088_366214	Nkx2-2	NK2 homeobox 2	Nkx2-2	NK2 homeobox 2	0.211489	0.0618235	0.000624259	0.0903171	0.332661	0.0778095	0.169403	0.258062	4.0436e-06	0.00910656	7	1	0.00661355	0.0146176	7.12493	0.309448	0.710926	25.3646	1.33985	0.447766	0.654322	0.962377
309674	18114	18114_309674	Rrp1	ribosomal RNA processing 1	Rrp1	ribosomal RNA processing 1	0.0855124	0.0250651	0.00064579	0.0363857	0.134639	0.0793216	0.0699732	0.097007	0.000239912	0.0107519	8	1	2.36274e-07	0.00243827	7.02697	0.426077	0.805994	0.00436156	1.00004	-0.886408	0.375397	0.883705
25100	15377	15377_25100	Foxa3	forkhead box A3	Foxa3	forkhead box A3	-0.120272	0.035293	0.000654892	-0.189445	-0.0510985	0.0793216	-0.147965	-0.103631	0.000545385	0.0211576	7	1	0	0.00410599	4.06996	0.66721	0.938288	0	1	-1.37236	0.169953	0.744099
64471	27276	27276_64471	Plekhb1	pleckstrin homology domain containing, family B (evectins) member 1	Plekhb1	pleckstrin homology domain containing B1	0.130836	0.0383976	0.000655872	0.0555777	0.206094	0.0793216	0.120761	0.150607	0.000353655	0.00597836	8	1	0	0.00566632	3.38824	0.846917	0.992768	0	1	0.723834	0.469168	0.912997
63839	14200	14200_63839	Fhl2	four and a half LIM domains 2	Fhl2	four and a half LIM domains 2	-0.0986769	0.0290208	0.000673332	-0.155557	-0.0417972	0.0801739	-0.109121	-0.0871886	0.000462379	0.0060319	8	1	0	0.0032142	2.64265	0.915978	1	0	1	0.895471	0.370535	0.882481
307212	338403	338403_307212	Cndp1	carnosine dipeptidase 1	Cndp1	carnosine dipeptidase 1	0.17127	0.0503867	0.000676047	0.072514	0.270026	0.0801739	0.135225	0.199956	8.35583e-05	0.016863	7	1	0.00121371	0.0100617	6.45094	0.374614	0.76746	6.76561	1.07257	-2.43375	0.0149433	0.365065
302999	100034748	100034748_302999	Prr35	proline rich 35	Prr35	proline rich 35	0.197804	0.0582901	0.00069019	0.0835579	0.312051	0.0802539	0.157719	0.248038	7.15138e-10	0.0408047	7	1	0.0066417	0.0118947	8.20772	0.223277	0.612409	32.2394	1.47578	0.622766	0.533438	0.933574
364983	330812	330812_364983	Rnf150	ring finger protein 150	Rnf150	ring finger protein 150	-0.106877	0.0315016	0.000691922	-0.168619	-0.0451354	0.0802539	-0.122868	-0.0945251	0.000294038	0.00875463	8	1	0	0.00365437	4.61074	0.707344	0.953029	0	1	1.64175	0.100641	0.661642
286919	214444	214444_286919	Cdk5rap2	CDK5 regulatory subunit associated protein 2	Cdk5rap2	CDK5 regulatory subunit associated protein 2	0.138858	0.0409493	0.000696432	0.0585991	0.219117	0.0802539	0.113153	0.145104	0.000582603	0.0162015	8	1	3.21851e-08	0.00624746	2.9092	0.893273	0.998383	0.000213873	1	-1.06205	0.288213	0.843441
289878	18587	18587_289878	Pde6b	phosphodiesterase 6B, cGMP, rod receptor, beta polypeptide	Pde6b	phosphodiesterase 6B	-0.134665	0.0399318	0.000745233	-0.21293	-0.0564001	0.085075	-0.151778	-0.113777	0.000518902	0.0386175	8	1	1.4728e-06	0.00491569	4.53421	0.716594	0.956111	0.00776803	1.00008	-0.115058	0.908399	0.995523
29501	20498	20498_29501	Slc12a4	solute carrier family 12, member 4	Slc12a4	solute carrier family 12 member 4	0.145769	0.043418	0.000786987	0.0606709	0.230866	0.0890097	0.109956	0.185854	1.41673e-05	0.0101756	8	1	0.00281882	0.00711193	8.10022	0.32384	0.724298	19.2542	1.23845	-0.960676	0.336715	0.868421
60336	59046	59046_60336	Arpp19	cAMP-regulated phosphoprotein 19	Arpp19	cAMP-regulated phosphoprotein 19	-0.13715	0.040911	0.000801182	-0.217334	-0.0569654	0.0892964	-0.177122	-0.110186	1.3185e-08	0.00682032	8	1	0.00815807	0.00702331	22.0877	0.00245348	0.0449989	65.6247	2.90906	0.151915	0.879254	0.990447
83510	26394	26394_83510	Lypla2	lysophospholipase 2	Lypla2	lysophospholipase 2	0.0933552	0.0278559	0.000804143	0.0387587	0.147952	0.0892964	0.0792314	0.114904	5.11801e-06	0.00643186	8	1	0.00159347	0.00314103	14.0049	0.0510944	0.30253	26.2358	1.35567	2.2724	0.0230626	0.412459
404280	68041	68041_404280	Mid1ip1	Mid1 interacting protein 1 (gastrulation specific G12-like (zebrafish))	Mid1ip1	MID1 interacting protein 1	0.0897744	0.0268375	0.000822484	0.037174	0.142375	0.0899707	0.0761512	0.102049	0.000341099	0.00758687	8	1	0	0.0028705	4.78131	0.686631	0.946433	0	1	0.0876423	0.930161	0.997638
287379	20425	20425_287379	Shmt1	serine hydroxymethyltransferase 1 (soluble)	Shmt1	serine hydroxymethyltransferase 1	0.139865	0.0418221	0.000824946	0.0578953	0.221835	0.0899707	0.11338	0.151962	0.000425439	0.0313882	8	1	0	0.00621826	5.07426	0.650901	0.932011	0	1	-0.0279522	0.9777	1
29562	19139	19139_29562	Prps1	phosphoribosyl pyrophosphate synthetase 1	Prps1	phosphoribosyl pyrophosphate synthetase 1	-0.0813369	0.0244219	0.000866928	-0.129203	-0.0334709	0.0937126	-0.0906786	-0.07394	0.000534704	0.00448738	8	1	1.97523e-07	0.00236165	4.30691	0.743826	0.964833	0.00394012	1.00004	-0.898061	0.369153	0.882427
287884	58210	58210_287884	Sectm1b	secreted and transmembrane 1B	Sectm1b	secreted and transmembrane 1B	0.149592	0.0449776	0.000881273	0.0614374	0.237746	0.0944276	0.139823	0.15752	0.000729582	0.0119656	7	1	3.64181e-06	0.00672291	3.66906	0.721358	0.957933	0.0222755	1.00022	-0.0505964	0.959647	1
79122	14149	14149_79122	Fdxr	ferredoxin reductase	Fdxr	ferredoxin reductase	0.104027	0.0313839	0.000917559	0.0425156	0.165538	0.0955434	0.0895095	0.124844	0.000222917	0.0107552	8	1	0	0.00385406	4.94681	0.666454	0.938089	0	1	-0.187454	0.851305	0.986593
690068	69694	69694_690068	Tatdn1	TatD DNase domain containing 1	Tatdn1	TatD DNase domain containing 1	-0.128235	0.0387149	0.000925336	-0.204115	-0.0523555	0.0955434	-0.15404	-0.11491	0.000220697	0.0184091	7	1	0	0.00551486	3.8168	0.701453	0.951013	0	1	0.0563774	0.955041	1
363484	12212	12212_363484	Chic1	cysteine-rich hydrophobic domain 1	Chic1	cysteine-rich hydrophobic domain 1	-0.121071	0.0366057	0.000941497	-0.192817	-0.0493256	0.0955434	-0.140915	-0.0962346	0.000312483	0.0284641	7	1	0	0.00478171	4.9105	0.555343	0.886502	0	1	0.502632	0.615223	0.951391
29579	23943	23943_29579	Esyt1	extended synaptotagmin-like protein 1	Esyt1	extended synaptotagmin 1	0.121065	0.036611	0.000943685	0.049309	0.192821	0.0955434	0.104538	0.133606	0.000374475	0.0219163	8	1	9.22065e-07	0.00472665	8.17578	0.317349	0.718521	0.00723116	1.00007	-1.78787	0.0737975	0.607289
316096	22646	22646_316096	Zfp105	zinc finger protein 105	Zfp105	zinc finger protein 105	0.141027	0.0427215	0.000963168	0.057294	0.224759	0.0955434	0.103153	0.161961	0.000139121	0.0278173	8	1	0.000941561	0.0067919	7.10916	0.417603	0.798344	6.05242	1.06442	-1.36791	0.171339	0.745957
315093	68877	68877_315093	Maf1	MAF1 homolog, negative regulator of RNA polymerase III	Maf1	MAF1 homolog, negative regulator of RNA polymerase III	0.0855665	0.02593	0.000967203	0.0347445	0.136388	0.0955434	0.0626812	0.0941826	0.000340991	0.0319972	8	1	4.89168e-06	0.00261718	7.53605	0.375274	0.76746	0.0861099	1.00086	-1.66894	0.0951286	0.64962
171497	27219	27219_171497	Sgk2	serum/glucocorticoid regulated kinase 2	Sgk2	serum/glucocorticoid regulated kinase 2	0.192136	0.0582253	0.000967314	0.0780161	0.306255	0.0955434	0.153815	0.228183	0.000450991	0.0161674	8	1	6.41076e-06	0.0118191	8.45021	0.294572	0.693027	0.0205142	1.00021	-1.46969	0.141646	0.712898
688502	381813	381813_688502	Prmt8	protein arginine N-methyltransferase 8	Prmt8	protein arginine methyltransferase 8	-0.077043	0.0233479	0.000967585	-0.122804	-0.031282	0.0955434	-0.0870396	-0.0606279	0.000577896	0.00960168	8	1	0.000457953	0.00224094	8.96272	0.255344	0.649495	10.4406	1.11658	-1.56252	0.118165	0.691857
29361	20665	20665_29361	Sox10	SRY (sex determining region Y)-box 10	Sox10	SRY-box transcription factor 10	0.191126	0.057928	0.00096903	0.0775889	0.304662	0.0955434	0.143016	0.217732	0.000197129	0.0110172	8	1	0.00773789	0.0133131	8.74662	0.271363	0.669637	30.6657	1.44229	-0.355058	0.722546	0.971485
362343	243771	243771_362343	Parp12	poly (ADP-ribose) polymerase family, member 12	Parp12	poly (ADP-ribose) polymerase family, member 12	0.162237	0.0491997	0.000975455	0.065807	0.258666	0.0955434	0.135436	0.183511	0.000627399	0.0118299	8	1	0	0.00965195	3.5041	0.834791	0.989133	0	1	-0.581818	0.560689	0.939224
300666	71764	71764_300666	C2cd2l	C2 calcium-dependent domain containing 2-like	C2cd2l	C2CD2-like	-0.100726	0.0305625	0.00098166	-0.160627	-0.0408244	0.0955434	-0.117343	-0.0792612	0.000593414	0.02662	8	1	0	0.00363513	4.97143	0.663449	0.936818	0	1	-0.355388	0.722299	0.971485
690976	12798	12798_690976	Cnn2	calponin 2	Cnn2	calponin 2	0.109734	0.0333714	0.00100806	0.0443273	0.175141	0.0955434	0.0836761	0.128848	0.000588316	0.0348391	7	1	0	0.0042116	2.97161	0.812401	0.983131	0	1	-0.639914	0.522228	0.931422
499759	329366	329366_499759	Ccdc187	coiled-coil domain containing 187	Ccdc187	coiled-coil domain containing 187	0.143951	0.0437814	0.00100918	0.0581413	0.229761	0.0955434	0.133342	0.159496	0.000791642	0.00574074	7	1	2.3668e-06	0.00660914	4.96389	0.548453	0.882374	0.0153093	1.00015	1.62269	0.104656	0.670233
103689992	76846	76846_103689992	Rps9	ribosomal protein S9	Rps9	ribosomal protein S9	0.0852188	0.0259432	0.00102048	0.034371	0.136067	0.0955434	0.0672879	0.094833	0.00086198	0.0218325	8	1	0	0.00256412	3.04723	0.880599	0.997759	0	1	-0.541931	0.587866	0.948307
24683	19109	19109_24683	Prl	prolactin	Prl	prolactin	0.128948	0.0392668	0.00102387	0.0519861	0.205909	0.0955434	0.104459	0.143234	0.00077187	0.0287479	8	1	0	0.00507482	3.92569	0.788296	0.978061	0	1	0.279928	0.779532	0.978257
300475	30806	30806_300475	Adamts8	ADAM metallopeptidase with thrombospondin type 1 motif 8	Adamts8	ADAM metallopeptidase with thrombospondin type 1 motif, 8	0.134352	0.0409245	0.00102739	0.0541412	0.214562	0.0955434	0.119645	0.157757	0.000208341	0.00989709	7	1	2.00436e-06	0.00627288	6.24142	0.396697	0.782309	0.0163136	1.00016	-0.312495	0.754664	0.973309
301012	12836	12836_301012	Col7a1	collagen, type VII, alpha 1	Col7a1	collagen type VII alpha 1 chain	0.177312	0.0540324	0.00103227	0.0714101	0.283213	0.0955434	0.139072	0.195671	0.000498637	0.0413031	8	1	3.79391e-07	0.0102131	8.63017	0.28031	0.677882	0.00138813	1.00001	-2.15052	0.0315145	0.462189
25424	13034	13034_25424	Ctse	cathepsin E	Ctse	cathepsin E	0.136674	0.0416496	0.00103248	0.0550425	0.218306	0.0955434	0.102454	0.167515	0.000346535	0.0287188	7	1	0.000604119	0.00600651	3.75675	0.709555	0.953029	4.63489	1.0486	-0.422535	0.672635	0.967109
24959	56012	56012_24959	Pgam2	phosphoglycerate mutase 2	Pgam2	phosphoglycerate mutase 2	-0.125177	0.0381982	0.00104905	-0.200044	-0.0503097	0.0957846	-0.130701	-0.11912	0.000653601	0.0192198	8	1	0	0.00465279	4.25177	0.750365	0.966745	0	1	0.867056	0.385912	0.885862
288707	56356	56356_288707	Gltp	glycolipid transfer protein	Gltp	glycolipid transfer protein	0.116209	0.0354668	0.00105077	0.0466958	0.185723	0.0957846	0.0988119	0.144662	0.00026327	0.0107743	8	1	0	0.00506142	4.41101	0.731405	0.961136	0	1	0.996016	0.319243	0.861363
292680	232933	232933_292680	Ccdc61	coiled-coil domain containing 61	Ccdc61	coiled-coil domain containing 61	0.127546	0.0389704	0.00106456	0.0511651	0.203926	0.0963227	0.102414	0.175759	2.25514e-09	0.0192128	8	1	0.00502142	0.00579714	14.4834	0.0432215	0.276125	49.5255	1.9812	-1.89651	0.0578925	0.563921
299637	114606	114606_299637	Tle6	transducin-like enhancer of split 6	Tle6	TLE family member 6, subcortical maternal complex member	0.121269	0.0371597	0.00110065	0.0484371	0.194101	0.0982525	0.110995	0.145673	0.00106505	0.015828	7	1	0	0.00437667	1.68795	0.946048	1	0	1	0.361939	0.717398	0.971485
100363539	66845	66845_100363539	Mrpl33	mitochondrial ribosomal protein L33	Mrpl33	mitochondrial ribosomal protein L33	0.0820329	0.0251395	0.00110197	0.0327604	0.131305	0.0982525	0.0727228	0.0899388	0.000469192	0.00981673	7	1	0	0.00232286	2.98524	0.810697	0.982801	0	1	-0.943901	0.34522	0.872154
362418	108960	108960_362418	Irak2	interleukin-1 receptor-associated kinase 2	Irak2	interleukin-1 receptor-associated kinase 2	-0.110916	0.0340423	0.00112128	-0.177638	-0.0441944	0.0992492	-0.125332	-0.094177	1.1922e-05	0.0515802	8	1	0.00190895	0.00442839	12.9433	0.0735023	0.366761	21.4699	1.2734	-0.831553	0.405662	0.891536
80338	229055	229055_80338	Zbtb10	zinc finger and BTB domain containing 10	Zbtb10	zinc finger and BTB domain containing 10	-0.143036	0.0439819	0.00114534	-0.229239	-0.0568329	0.100107	-0.160199	-0.13185	0.000542091	0.0423389	8	1	3.72095e-06	0.00802244	4.77242	0.687713	0.946453	0.0180979	1.00018	0.692268	0.488769	0.921718
298657	12353	12353_298657	Car6	carbonic anhydrase 6	Car6	carbonic anhydrase 6	-0.187581	0.0576911	0.00114812	-0.300653	-0.0745081	0.100107	-0.237515	-0.137694	0.000218156	0.0320719	7	1	0.00173615	0.0123078	4.02089	0.673849	0.942202	7.17092	1.07725	0.0797046	0.936472	0.997724
114004	68458	68458_114004	Ppp1r14a	protein phosphatase 1, regulatory inhibitor subunit 14A	Ppp1r14a	protein phosphatase 1, regulatory (inhibitor) subunit 14A	0.24624	0.0757747	0.00115556	0.0977239	0.394755	0.100107	0.19973	0.288946	0.00033518	0.00933587	8	1	0.013414	0.0233754	9.03398	0.250226	0.643746	30.2719	1.43414	-0.663067	0.507288	0.926601
360389	67255	67255_360389	Zfp422	zinc finger protein 422	Zfp422	zinc finger protein 422	0.0809412	0.0249375	0.00117135	0.0320647	0.129818	0.100761	0.0679828	0.0906321	0.00053488	0.0231659	8	1	0	0.00232447	3.88016	0.793473	0.979866	0	1	-0.0915998	0.927016	0.997588
690297	110816	110816_690297	Pwp2	PWP2 periodic tryptophan protein homolog (yeast)	Pwp2	PWP2, small subunit processome component	-0.0747943	0.0230764	0.00119042	-0.120023	-0.0295655	0.101685	-0.0844497	-0.0622251	0.000790895	0.0184558	8	1	0	0.00205084	4.70944	0.695372	0.948954	0	1	0.832245	0.405271	0.891536
117255	19248	19248_117255	Ptpn12	protein tyrosine phosphatase, non-receptor type 12	Ptpn12	protein tyrosine phosphatase, non-receptor type 12	-0.0933403	0.028885	0.00123164	-0.149954	-0.0367268	0.102616	-0.104489	-0.085507	0.000773922	0.00906739	8	1	0	0.00322761	3.11293	0.874362	0.997249	0	1	-0.637032	0.524104	0.931422
308995	16408	16408_308995	Itgal	integrin alpha L	Itgal	integrin subunit alpha L	0.168998	0.0523427	0.00124362	0.0664082	0.271588	0.102616	0.146575	0.181489	0.000797514	0.0268434	7	1	5.24154e-07	0.00989306	6.63723	0.355702	0.750915	0.00224715	1.00002	0.151788	0.879354	0.990447
171447	99633	99633_171447	Adgrl2	adhesion G protein-coupled receptor L2	Adgrl2	adhesion G protein-coupled receptor L2	-0.110302	0.0341646	0.00124425	-0.177263	-0.0433402	0.102616	-0.123456	-0.0900574	0.000539047	0.0320672	8	1	0	0.00453631	7.53832	0.375056	0.76746	0	1	-0.142376	0.886783	0.991247
294767	59054	59054_294767	Mrps30	mitochondrial ribosomal protein S30	Mrps30	mitochondrial ribosomal protein S30	-0.0842615	0.026103	0.00124641	-0.135422	-0.0331006	0.102616	-0.0934886	-0.0596775	0.00157354	0.0278269	8	1	0.00032947	0.00278127	6.50508	0.48216	0.844616	5.95024	1.06327	-0.081397	0.935126	0.997724
308776	18584	18584_308776	Pde8a	phosphodiesterase 8A	Pde8a	phosphodiesterase 8A	0.133585	0.0413918	0.00124956	0.0524581	0.214711	0.102616	0.101708	0.148601	0.000840806	0.025154	8	1	4.98453e-06	0.00644327	5.99837	0.53994	0.877806	0.0338301	1.00034	-1.58611	0.112714	0.682942
29195	12643	12643_29195	Chad	chondroadherin	Chad	chondroadherin	0.149898	0.0464538	0.00125173	0.0588505	0.240946	0.102616	0.11329	0.156668	0.000961711	0.0903348	7	1	0	0.00699032	3.85562	0.696207	0.948954	0	1	-1.75842	0.0786761	0.62082
60332	434756	434756_60332	Akap14	A kinase anchor protein 14	Akap14	A-kinase anchoring protein 14	0.154305	0.0478691	0.0012664	0.0604837	0.248127	0.102672	0.139942	0.178595	0.0011177	0.0246972	7	1	0	0.00708223	1.10275	0.981416	1	0	1	0.0642572	0.948765	0.999697
497913	118454	118454_497913	Gjc2	gap junction protein, gamma 2	Gjc2	gap junction protein, gamma 2	0.203605	0.0631754	0.00126921	0.0797834	0.327427	0.102672	0.153616	0.251431	0.000136853	0.0336696	8	1	0.0017927	0.0147477	5.89245	0.552362	0.884844	5.30032	1.05597	0.439198	0.660518	0.963946
499782	269261	269261_499782	Rpl12	ribosomal protein L12	Rpl12	ribosomal protein L12	0.0993723	0.0308529	0.00127814	0.0389018	0.159843	0.102713	0.0774524	0.119922	0.000379165	0.0200042	7	1	0.00034941	0.00368349	6.02375	0.420535	0.801254	5.14304	1.05422	0.969087	0.332502	0.865378
25022	14183	14183_25022	Fgfr2	fibroblast growth factor receptor 2	Fgfr2	fibroblast growth factor receptor 2	0.134301	0.0417472	0.0012954	0.0524777	0.216124	0.102831	0.12347	0.140229	0.00102683	0.00713196	8	1	0	0.00648833	1.37292	0.986386	1	0	1	-0.619559	0.535548	0.933574
362697	73825	73825_362697	Ppp1r21	protein phosphatase 1, regulatory subunit 21	Ppp1r21	protein phosphatase 1, regulatory subunit 21	0.0690473	0.0214648	0.00129643	0.0269771	0.111118	0.102831	0.0585151	0.0785535	0.000358128	0.0153428	8	1	1.43311e-06	0.00176909	6.29155	0.506148	0.860632	0.0369038	1.00037	-0.981082	0.326552	0.862824
29316	11541	11541_29316	Adora2b	adenosine A2b receptor	Adora2b	adenosine A2B receptor	0.139605	0.0434621	0.00131762	0.0544211	0.224789	0.103837	0.10364	0.156372	0.000906221	0.0373324	8	1	0	0.00706231	3.25786	0.860168	0.993409	0	1	-0.974163	0.329976	0.864782
363028	67629	67629_363028	Spc24	SPC24, NDC80 kinetochore complex component, homolog (S. cerevisiae)	Spc24	SPC24 component of NDC80 kinetochore complex	0.137049	0.0427532	0.00134793	0.0532539	0.220843	0.105545	0.11247	0.182125	0.000626737	0.0229394	7	1	4.02859e-05	0.00652933	3.16491	0.787882	0.977848	0.280697	1.00281	0.228622	0.819163	0.980542
65044	94192	94192_65044	C1galt1	core 1 synthase, glycoprotein-N-acetylgalactosamine 3-beta-galactosyltransferase, 1	C1galt1	core 1 synthase, glycoprotein-N-acetylgalactosamine 3-beta-galactosyltransferase, 1	-0.116475	0.0364274	0.00138642	-0.187871	-0.0450788	0.10693	-0.129369	-0.0989076	0.000861049	0.0214913	8	1	0	0.00486792	3.26207	0.859747	0.993409	0	1	0.17497	0.861104	0.988356
314824	237542	237542_314824	Osbpl8	oxysterol binding protein-like 8	Osbpl8	oxysterol binding protein-like 8	-0.0982127	0.0307174	0.00138719	-0.158418	-0.0380078	0.10693	-0.104738	-0.086639	0.00116434	0.0138947	8	1	0	0.00369056	1.61642	0.978004	1	0	1	0.0939843	0.925122	0.996959
276720	211480	211480_276720	Kcnj14	potassium inwardly-rectifying channel, subfamily J, member 14	Kcnj14	potassium inwardly-rectifying channel, subfamily J, member 14	0.127203	0.0397967	0.00139189	0.0492032	0.205203	0.10693	0.0912573	0.145753	0.000300285	0.0480111	8	1	0.000668045	0.00607434	7.95224	0.336824	0.734173	4.99623	1.05259	-1.22393	0.220977	0.803037
287700	16665	16665_287700	Krt15	keratin 15	Krt15	keratin 15	-0.113813	0.0356718	0.0014199	-0.183729	-0.043898	0.107826	-0.131409	-0.0987788	0.000868536	0.0190412	7	1	0	0.00425221	4.17799	0.652604	0.932673	0	1	1.40084	0.161261	0.739778
500629	105014	105014_500629	Rdh14	retinol dehydrogenase 14 (all-trans and 9-cis)	Rdh14	retinol dehydrogenase 14	-0.109761	0.0344175	0.00142715	-0.177218	-0.0423039	0.107826	-0.129696	-0.0838116	0.000630646	0.0177255	8	1	0.000602697	0.00486258	6.50037	0.482682	0.845008	6.27645	1.06697	-1.37846	0.168062	0.742403
291414	67655	67655_291414	Ctdp1	CTD phosphatase subunit 1	Ctdp1	CTD phosphatase subunit 1	0.0889248	0.027889	0.00143003	0.0342633	0.143586	0.107826	0.0706053	0.102806	0.000679329	0.0279524	8	1	0	0.0029569	5.19297	0.636428	0.926057	0	1	-1.02783	0.304032	0.853271
361517	22323	22323_361517	Vasp	vasodilator-stimulated phosphoprotein	Vasp	vasodilator-stimulated phosphoprotein	0.127125	0.0399343	0.0014558	0.0488552	0.205395	0.108929	0.112582	0.140577	0.00139458	0.00774927	8	1	0	0.00635074	3.49274	0.835994	0.989253	0	1	0.885413	0.375934	0.883705
59316	104080	104080_59316	Nxph4	neurexophilin 4	Nxph4	neurexophilin 4	0.14845	0.0466527	0.0014625	0.0570124	0.239888	0.108929	0.139062	0.18248	0.000574336	0.0435026	8	1	0	0.00707394	7.32564	0.395779	0.781592	0	1	1.56527	0.11752	0.691468
313057	230779	230779_313057	Serinc2	serine incorporator 2	Serinc2	serine incorporator 2	-0.275252	0.0865716	0.00147542	-0.44493	-0.105575	0.108934	-0.342283	-0.229842	0.000255334	0.0273863	8	1	0.00624068	0.0281684	10.4817	0.162878	0.539028	10.2083	1.11369	1.53201	0.125519	0.701541
25047	14125	14125_25047	Fcer1a	Fc receptor, IgE, high affinity I, alpha polypeptide	Fcer1a	Fc epsilon receptor Ia	0.122758	0.0386257	0.00148221	0.0470531	0.198463	0.108934	0.0859186	0.144289	0.000239342	0.187147	7	1	0.000754856	0.00497907	11.492	0.0743106	0.368536	6.74358	1.07231	-2.22728	0.0259286	0.430908
29558	14132	14132_29558	Fcgrt	Fc fragment of IgG receptor and transporter	Fcgrt	Fc gamma receptor and transporter	0.106706	0.0335896	0.00148931	0.0408716	0.17254	0.108934	0.083568	0.124098	0.000349715	0.0601222	8	1	8.47831e-05	0.00437065	7.59424	0.369728	0.763521	0.884047	1.00892	-0.753923	0.450896	0.908251
116596	26410	26410_116596	Map3k8	mitogen-activated protein kinase kinase kinase 8	Map3k8	mitogen-activated protein kinase kinase kinase 8	-0.184441	0.0581564	0.00151673	-0.298425	-0.0704565	0.110279	-0.217614	-0.152831	0.000684623	0.0473649	8	1	6.46923e-06	0.0121757	10.0272	0.187039	0.567341	0.0192461	1.00019	0.965128	0.334481	0.866482
365603	23828	23828_365603	Bves	blood vessel epicardial substance	Bves	blood vessel epicardial substance	-0.124252	0.0392213	0.00153503	-0.201125	-0.0473799	0.110437	-0.173237	-0.111662	0.00133899	0.0578893	7	1	0	0.00480334	3.6182	0.728182	0.960426	0	1	-1.01946	0.307985	0.855654
29432	224105	224105_29432	Pak2	p21 (RAC1) activated kinase 2	Pak2	p21 (RAC1) activated kinase 2	0.0784646	0.0247709	0.00153698	0.0299145	0.127015	0.110437	0.0603794	0.0947108	0.000498949	0.0339786	8	1	2.01599e-06	0.00223215	14.3456	0.0453655	0.284112	0.0374414	1.00037	1.63306	0.102456	0.66499
100359865	100039781	100039781_100359865	Hrct1	histidine rich carboxyl terminus 1	Hrct1	histidine rich carboxyl terminus 1	-0.154524	0.0488115	0.00154695	-0.250193	-0.0588551	0.110503	-0.175397	-0.114312	0.000493811	0.0755885	7	1	5.97293e-06	0.00868655	6.71574	0.347938	0.744058	0.0329481	1.00033	2.41012	0.0159472	0.37317
303356	103743	103743_303356	Tmem98	transmembrane protein 98	Tmem98	transmembrane protein 98	0.167717	0.0530205	0.00156021	0.0637985	0.271635	0.110802	0.138065	0.202068	0.000192012	0.023817	8	1	0.00204203	0.0104123	9.91585	0.193392	0.578	8.8505	1.0971	1.39947	0.161672	0.740746
65053	237504	237504_65053	Rassf9	Ras association (RalGDS/AF-6) domain family (N-terminal) member 9	Rassf9	Ras association domain family member 9	-0.115777	0.0366203	0.00156931	-0.187551	-0.0440025	0.110804	-0.134256	-0.0693345	0.000363904	0.420639	8	1	2.01471e-06	0.00457252	12.109	0.0970296	0.418656	0.0149628	1.00015	0.822895	0.410568	0.893636
362302	74610	74610_362302	Abcb8	ATP-binding cassette, sub-family B member 8	Abcb8	ATP binding cassette subfamily B member 8	0.0902449	0.028638	0.00162583	0.0341155	0.146374	0.114135	0.0729382	0.101908	0.000921926	0.0172107	7	1	0	0.00313642	4.65381	0.588917	0.904983	0	1	-0.951467	0.341368	0.871312
297865	319901	319901_297865	Dsel	dermatan sulfate epimerase-like	Dsel	dermatan sulfate epimerase-like	-0.131677	0.0418341	0.00164611	-0.213671	-0.0496841	0.114899	-0.150111	-0.118297	0.00131508	0.00731823	8	1	0	0.007167	2.70367	0.910996	1	0	1	-1.10312	0.269977	0.830881
171052	17386	17386_171052	Mmp13	matrix metallopeptidase 13	Mmp13	matrix metallopeptidase 13	0.0773094	0.0246134	0.00168402	0.029068	0.125551	0.116877	0.0635744	0.100368	6.97877e-05	0.0418539	7	1	0.000700782	0.00196985	6.28732	0.391786	0.778174	16.785	1.20171	-0.10993	0.912465	0.99638
287675	75706	75706_287675	Krt24	keratin 24	Krt24	keratin 24	0.125043	0.039885	0.00171805	0.0468697	0.203216	0.116997	0.108282	0.188321	0.00150317	0.0308538	7	1	0	0.00507926	6.29968	0.390471	0.777315	0	1	1.67277	0.0943722	0.647616
500575	213491	213491_500575	Szrd1	SUZ RNA binding domain containing 1	Szrd1	SUZ RNA binding domain containing 1	0.0974443	0.0310863	0.00172069	0.0365162	0.158372	0.116997	0.0889585	0.108632	0.00143882	0.0119851	8	1	0	0.00375015	1.52753	0.981341	1	0	1	0.108791	0.913368	0.996389
114587	13386	13386_114587	Dlk1	delta like non-canonical Notch ligand 1	Dlk1	delta like non-canonical Notch ligand 1	-0.142389	0.0454255	0.00172111	-0.231422	-0.0533567	0.116997	-0.16077	-0.116785	0.000991864	0.0430917	8	1	0	0.00658916	5.88178	0.553619	0.885774	0	1	-0.000661054	0.999473	1
303607	72047	72047_303607	Ddx42	DEAD box helicase 42	Ddx42	DEAD-box helicase 42	0.114145	0.0364209	0.00172407	0.0427615	0.185529	0.116997	0.097408	0.137652	1.30071e-05	0.0167391	8	1	0.00461212	0.00552015	13.2451	0.0663579	0.347136	45.7029	1.84172	-0.121512	0.903285	0.994582
502091	68867	68867_502091	Rnf122	ring finger protein 122	Rnf122	ring finger protein 122	0.144188	0.0460988	0.0017612	0.0538358	0.23454	0.117848	0.0962745	0.161588	0.000536737	0.227248	7	1	1.01847e-06	0.00779155	7.97999	0.239573	0.632483	0.00556319	1.00006	-2.0613	0.0392748	0.503402
24450	15360	15360_24450	Hmgcs2	3-hydroxy-3-methylglutaryl-Coenzyme A synthase 2	Hmgcs2	3-hydroxy-3-methylglutaryl-CoA synthase 2	0.266945	0.0853793	0.00176852	0.0996049	0.434286	0.117848	0.219925	0.321724	2.11241e-05	0.0393087	8	1	0.0210952	0.028695	10.8464	0.145459	0.511202	41.8358	1.71927	-0.877237	0.380358	0.884358
306243	12294	12294_306243	Cacna2d3	calcium channel, voltage-dependent, alpha2/delta subunit 3	Cacna2d3	calcium voltage-gated channel auxiliary subunit alpha2delta 3	-0.0937467	0.0299927	0.00177412	-0.152531	-0.0349621	0.117848	-0.110564	-0.0727281	0.000157658	0.0146262	8	1	0.00184938	0.0035369	10.1517	0.180137	0.559892	27.026	1.37035	-0.26495	0.791048	0.979062
117241	117109	117109_117241	Pop5	processing of precursor 5, ribonuclease P/MRP family (S. cerevisiae)	Pop5	POP5 homolog, ribonuclease P/MRP subunit	-0.120299	0.0384899	0.00177519	-0.195738	-0.0448604	0.117848	-0.142455	-0.0965063	0.000572406	0.0222457	8	1	0.00194419	0.00567778	6.39731	0.494197	0.852459	16.6371	1.19957	-0.140196	0.888505	0.991247
302666	69299	69299_302666	Asb9	ankyrin repeat and SOCS box-containing 9	Asb11	ankyrin repeat and SOCS box containing 11	-0.0823282	0.0263562	0.00178608	-0.133985	-0.030671	0.117929	-0.109574	-0.0610962	0.000882954	0.0640233	7	1	0.000129963	0.0022395	7.7744	0.255102	0.64933	2.1552	1.02203	1.19074	0.233756	0.812097
499776	241303	241303_499776	Fam78a	family with sequence similarity 78, member A	Fam78a	family with sequence similarity 78, member A	-0.116854	0.0374446	0.00180408	-0.190244	-0.0434641	0.118414	-0.136584	-0.0877918	0.000409061	0.107461	7	1	1.08286e-06	0.00501876	7.44118	0.281965	0.679867	0.0101109	1.0001	1.59965	0.109676	0.680393
57298	14864	14864_57298	Gstm3	glutathione S-transferase, mu 3	Gstm3	glutathione S-transferase mu 3	-0.15049	0.0482742	0.00182451	-0.245106	-0.0558746	0.118414	-0.164598	-0.111719	0.00113771	0.077993	7	1	3.10836e-06	0.00754261	7.85313	0.249062	0.64224	0.0146821	1.00015	1.03116	0.302465	0.853271
316602	381280	381280_316602	Hjurp	Holliday junction recognition protein	Hjurp	Holliday junction recognition protein	0.149172	0.0479017	0.00184487	0.0552866	0.243058	0.118414	0.118812	0.165809	0.000851273	0.0459099	7	1	0	0.00773212	4.31485	0.634151	0.925639	0	1	-0.526643	0.598441	0.951268
25495	18121	18121_25495	Nog	noggin	Nog	noggin	-0.11528	0.0370317	0.00185197	-0.187861	-0.0426988	0.118414	-0.14601	-0.099639	0.000278527	0.0256492	8	1	0.0003002	0.0054659	7.03922	0.424808	0.805664	2.64967	1.02722	0.675661	0.499256	0.924776
79430	56365	56365_79430	Clcnkb	chloride channel, voltage-sensitive Kb	Clcnkb	chloride voltage-gated channel Kb	-0.165466	0.0531573	0.00185341	-0.269653	-0.0612799	0.118414	-0.2131	-0.137626	0.000285579	0.0103861	7	1	0.00273076	0.0109264	6.79971	0.339768	0.737074	13.6551	1.15815	-1.87376	0.0609634	0.572556
192645	22378	22378_192645	Wbp2	WW domain binding protein 2	Wbp2	WW domain binding protein 2	0.105313	0.0338418	0.00185884	0.0389838	0.171641	0.118414	0.0672482	0.120329	0.000789084	0.139952	8	1	3.84003e-08	0.0041768	12.31	0.090813	0.405587	0.000345674	1	-1.04781	0.294726	0.851283
365901	14686	14686_365901	Gnat2	G protein subunit alpha transducin 2	Gnat2	G protein subunit alpha transducin 2	-0.139498	0.0448454	0.00186684	-0.227393	-0.0516024	0.118414	-0.144674	-0.132783	0.00129981	0.0207229	7	1	4.96585e-06	0.00646435	4.13499	0.658414	0.934281	0.026559	1.00027	-0.192989	0.846967	0.985529
314641	18717	18717_314641	Pip5k1c	phosphatidylinositol-4-phosphate 5-kinase, type 1 gamma	Pip5k1c	phosphatidylinositol-4-phosphate 5-kinase type 1 gamma	-0.0998462	0.032105	0.00187097	-0.162771	-0.0369215	0.118414	-0.120151	-0.0641067	2.09457e-05	0.0903809	8	1	0.00108414	0.0039926	8.52242	0.288785	0.685087	12.7574	1.14623	2.34495	0.0190294	0.389164
313553	194237	194237_313553	Rimkla	ribosomal modification protein rimK-like family member A	Rimkla	ribosomal modification protein rimK-like family member A	-0.171226	0.0551452	0.0019028	-0.279308	-0.0631432	0.119808	-0.21619	-0.140148	8.18077e-07	0.0116615	7	1	0.0099673	0.0122208	11.2905	0.0798035	0.382096	47.3348	1.89879	-1.16927	0.242294	0.813689
292876	66124	66124_292876	Josd2	Josephin domain containing 2	Josd2	Josephin domain containing 2	0.114364	0.036857	0.00191631	0.0421253	0.186602	0.12004	0.0802695	0.12591	0.000880885	0.0591736	8	1	0	0.00509503	5.31824	0.621188	0.919876	0	1	-1.25	0.2113	0.792454
361126	234373	234373_361126	Sugp2	SURP and G patch domain containing 2	Sugp2	SURP and G patch domain containing 2	-0.0784367	0.0253054	0.00193784	-0.128034	-0.0288389	0.120769	-0.0866137	-0.0660477	0.00128887	0.0184041	8	1	0	0.00254539	2.99788	0.885199	0.997759	0	1	0.721851	0.470386	0.91322
191571	270120	270120_191571	Fat3	FAT atypical cadherin 3	Fat3	FAT atypical cadherin 3	-0.117322	0.0378703	0.00194831	-0.191547	-0.0430978	0.120805	-0.145609	-0.0999822	0.000518765	0.0171135	8	1	0	0.00554583	3.84251	0.797728	0.98011	0	1	-0.514033	0.607229	0.951268
309454	75146	75146_309454	Mfsd13a	major facilitator superfamily domain containing 13a	Mfsd13a	major facilitator superfamily domain containing 13A	0.107106	0.0345982	0.00196335	0.0392951	0.174918	0.121123	0.100356	0.118653	0.000943038	0.0123861	7	1	0	0.00437178	3.12749	0.792684	0.979866	0	1	0.421108	0.673676	0.967122
29298	13098	13098_29298	Cyp2c39	cytochrome P450, family 2, subfamily c, polypeptide 39	Cyp2c7	cytochrome P450, family 2, subfamily c, polypeptide 7	-0.0902094	0.0291556	0.00197433	-0.147353	-0.0330655	0.121188	-0.106496	-0.0636461	0.00131618	0.0608073	7	1	0	0.0028207	5.35854	0.498716	0.855139	0	1	1.51528	0.1297	0.702458
29578	15382	15382_29578	Hnrnpa1	heterogeneous nuclear ribonucleoprotein A1	Hnrnpa1	heterogeneous nuclear ribonucleoprotein A1	0.0984246	0.0318466	0.0019976	0.0360065	0.160843	0.122003	0.0701886	0.110765	0.000985146	0.0582937	7	1	0	0.0040096	4.36072	0.627985	0.922087	0	1	-1.63782	0.101459	0.663096
303631	74008	74008_303631	Arsg	arylsulfatase G	Arsg	arylsulfatase G	0.134887	0.0436964	0.00202245	0.0492437	0.22053	0.122907	0.0983427	0.157541	0.000282268	0.0671843	7	1	0.000958174	0.00696739	4.86729	0.560943	0.889967	6.79669	1.07292	-1.30716	0.191158	0.7693
94202	19279	19279_94202	Ptprr	protein tyrosine phosphatase receptor type R	Ptprr	protein tyrosine phosphatase, receptor type, R	-0.123004	0.039898	0.00204953	-0.201203	-0.0448053	0.1237	-0.146067	-0.0995527	0.00100705	0.0118354	8	1	0.0050132	0.00640976	11.5094	0.11789	0.463925	43.5956	1.77291	-0.66242	0.507702	0.926601
498963	78779	78779_498963	Spata2l	spermatogenesis associated 2-like	Spata2L	spermatogenesis associated 2-like	-0.11952	0.0388203	0.00207834	-0.195607	-0.0434337	0.1237	-0.134944	-0.107713	0.00107771	0.0121682	8	1	0	0.00548654	3.42167	0.843452	0.991886	0	1	0.821629	0.411288	0.894262
497040	77613	77613_497040	Prss36	serine protease 36	Prss36	serine protease 36	-0.139689	0.0453743	0.00207975	-0.228622	-0.0507574	0.1237	-0.158343	-0.111175	0.00084827	0.0248845	8	1	2.8059e-06	0.00742173	9.31418	0.230879	0.621978	0.015249	1.00015	1.36037	0.173712	0.748726
29473	11754	11754_29473	Aoc3	amine oxidase, copper containing 3	Aoc3	amine oxidase, copper containing 3	-0.0645919	0.0209864	0.00208534	-0.105725	-0.0234594	0.1237	-0.0699009	-0.0523458	0.00136682	0.0594306	8	1	0	0.00138597	1.56674	0.979909	1	0	1	0.192317	0.847494	0.985529
367086	66402	66402_367086	Sln	sarcolipin	Sln	sarcolipin	-0.205608	0.0668061	0.00208614	-0.336546	-0.0746707	0.1237	-0.247607	-0.184497	0.001305	0.00965613	7	1	0	0.0170327	4.34639	0.62991	0.923305	0	1	-2.00701	0.0447484	0.522225
289809	66249	66249_289809	Pno1	partner of NOB1 homolog	Pno1	partner of NOB1 homolog	-0.113333	0.0368504	0.00210156	-0.185558	-0.0411076	0.124012	-0.124285	-0.0815001	0.00135031	0.0400651	8	1	0.000115971	0.00567206	6.77326	0.452864	0.825385	1.05696	1.01068	1.5797	0.114176	0.683505
305120	231571	231571_305120	Rpap2	RNA polymerase II associated protein 2	Rpap2	RNA polymerase II associated protein 2	-0.0930335	0.0302689	0.00211517	-0.152359	-0.0337075	0.124215	-0.103361	-0.0792255	0.00143072	0.0266818	8	1	0	0.0036816	3.01632	0.883488	0.997759	0	1	1.09871	0.271894	0.831193
316758	16772	16772_316758	Lama1	laminin, alpha 1	Lama1	laminin subunit alpha 1	0.147601	0.0481102	0.00215506	0.0533072	0.241896	0.125147	0.116135	0.175634	0.00036235	0.0312447	8	1	0.00221722	0.00912704	9.12221	0.244001	0.63734	11.8631	1.1346	0.0249011	0.980134	1
114635	231712	231712_114635	Trafd1	TRAF type zinc finger domain containing 1	Trafd1	TRAF type zinc finger domain containing 1	0.097116	0.0316594	0.0021584	0.0350647	0.159167	0.125147	0.0816937	0.11619	0.000400211	0.0370425	8	1	0.000442415	0.00390984	9.0433	0.249562	0.642581	5.3414	1.05643	-1.20778	0.227131	0.805213
367171	17758	17758_367171	Map4	microtubule-associated protein 4	Map4	microtubule-associated protein 4	0.0862076	0.0281076	0.00216177	0.0311177	0.141297	0.125147	0.0758575	0.0948206	0.00165327	0.0124182	8	1	0	0.0031129	2.06547	0.956128	1	0	1	-0.343656	0.731105	0.971928
252854	233836	233836_252854	Slc5a11	solute carrier family 5 (sodium/glucose cotransporter), member 11	Slc5a11	solute carrier family 5 member 11	0.25906	0.084587	0.00219387	0.0932729	0.424848	0.126358	0.202753	0.336824	9.58024e-07	0.022352	8	1	0.0190611	0.0280288	12.3744	0.0889001	0.400758	36.0469	1.56365	-0.798256	0.424722	0.897856
84497	13350	13350_84497	Dgat1	diacylglycerol O-acyltransferase 1	Dgat1	diacylglycerol O-acyltransferase 1	0.0970706	0.0317084	0.00220337	0.0349233	0.159218	0.126358	0.0707914	0.113969	0.000779617	0.0119336	8	1	0.00314814	0.00402934	11.1931	0.130415	0.483417	42.0001	1.72414	0.826644	0.408439	0.89266
315882	22774	22774_315882	Zic4	zinc finger protein of the cerebellum 4	Zic4	Zic family member 4	0.144984	0.0474731	0.002258	0.051938	0.238029	0.128885	0.13581	0.165312	0.00208296	0.00835845	8	1	0	0.00798252	5.17679	0.638398	0.927564	0	1	1.93141	0.0534327	0.550785
24552	17436	17436_24552	Me1	malic enzyme 1, NADP(+)-dependent, cytosolic	Me1	malic enzyme 1	-0.086072	0.0282262	0.0022932	-0.141394	-0.0307498	0.130286	-0.0948629	-0.078306	0.00240497	0.00925006	8	1	0	0.00320551	2.20465	0.94765	1	0	1	-0.983419	0.325401	0.86278
25585	15903	15903_25585	Id3	inhibitor of DNA binding 3	Id3	inhibitor of DNA binding 3	0.123375	0.040602	0.00237651	0.0437963	0.202953	0.134394	0.105889	0.146493	0.000811566	0.0167594	8	1	0	0.00632154	6.17049	0.51999	0.866466	0	1	0.400111	0.689075	0.969153
301221	56738	56738_301221	Mocs1	molybdenum cofactor synthesis 1	Mocs1	molybdenum cofactor synthesis 1	0.118453	0.0390033	0.00238945	0.042008	0.194898	0.134503	0.109321	0.129742	0.00138329	0.0230186	7	1	0	0.00565081	1.25878	0.973882	1	0	1	-0.30476	0.760549	0.9741
362627	53902	53902_362627	Rcan3	regulator of calcineurin 3	Rcan3	RCAN family member 3	0.126006	0.0415453	0.0024216	0.0445784	0.207433	0.135687	0.0833405	0.149933	0.000467594	0.177221	7	1	5.48973e-06	0.00614939	6.96143	0.324429	0.724477	0.040883	1.00041	-2.05335	0.0400384	0.508916
312664	70727	70727_312664	Rasgef1a	RasGEF domain family, member 1A	Rasgef1a	RasGEF domain family, member 1A	-0.0996163	0.0329108	0.00247112	-0.16412	-0.0351123	0.13783	-0.114476	-0.0625345	0.00113314	0.128216	7	1	0	0.00387665	5.33679	0.501398	0.856345	0	1	1.7094	0.0873763	0.638788
102550189	666704	666704_102550189	Samd1	sterile alpha motif domain containing 1	Samd1	sterile alpha motif domain containing 1	0.114532	0.0378607	0.00248559	0.0403264	0.188738	0.137985	0.085586	0.144595	3.08988e-05	0.0868774	7	1	0.00156586	0.00539654	7.50604	0.276569	0.674175	15.5011	1.18345	-1.92806	0.0538475	0.55153
140724	54376	54376_140724	Cacng3	calcium channel, voltage-dependent, gamma subunit 3	Cacng3	calcium voltage-gated channel auxiliary subunit gamma 3	-0.0983586	0.0325285	0.0024965	-0.162113	-0.0346039	0.137985	-0.11605	-0.0696189	0.000479845	0.0457521	8	1	0.000647363	0.0040601	6.85752	0.443864	0.81902	7.46622	1.08069	1.87066	0.0613919	0.573666
291002	268663	268663_291002	Cdhr2	cadherin-related family member 2	Cdhr2	cadherin-related family member 2	0.0938472	0.031074	0.00252673	0.0329433	0.154751	0.139027	0.0776509	0.11032	0.00235436	0.0345233	7	1	0	0.00352626	2.52914	0.865192	0.994104	0	1	-0.364501	0.715484	0.971485
64673	18716	18716_64673	Pip	prolactin induced protein	Pip	prolactin induced protein	0.119257	0.0395231	0.0025495	0.0417934	0.196721	0.139229	0.105529	0.130764	0.00190591	0.033554	7	1	0	0.00511333	3.91679	0.687936	0.946453	0	1	0.727525	0.466904	0.911081
65049	230971	230971_65049	Megf6	multiple EGF-like-domains 6	Megf6	multiple EGF-like-domains 6	0.123555	0.0409533	0.0025532	0.0432877	0.203822	0.139229	0.0905743	0.149653	0.000241525	0.0423688	8	1	0.00189954	0.00615905	6.63979	0.467323	0.833701	14.2516	1.1662	-0.512987	0.60796	0.951268
295443	23971	23971_295443	Papss1	3'-phosphoadenosine 5'-phosphosulfate synthase 1	Papss1	3'-phosphoadenosine 5'-phosphosulfate synthase 1	0.070068	0.0232427	0.00257296	0.0245132	0.115623	0.139683	0.0564377	0.0840477	0.00104909	0.0249423	8	1	0	0.00213113	5.97246	0.542969	0.879219	0	1	0.675413	0.499413	0.924854
291034	76137	76137_291034	Mcur1	mitochondrial calcium uniporter regulator 1	Mcur1	mitochondrial calcium uniporter regulator 1	-0.113882	0.0378344	0.00261233	-0.188036	-0.0397281	0.141193	-0.126488	-0.0909151	0.00226296	0.0386266	8	1	0	0.00540725	1.87246	0.966561	1	0	1	0.169572	0.865347	0.988857
304692	71869	71869_304692	Serpinb12	serine (or cysteine) peptidase inhibitor, clade B (ovalbumin), member 12	Serpinb12	serpin family B member 12	-0.0916292	0.0305298	0.00268828	-0.151467	-0.0317919	0.144658	-0.102616	-0.0738655	0.00164773	0.0415648	7	1	0	0.00310713	3.85228	0.696659	0.949093	0	1	1.12917	0.258827	0.827717
499506	218440	218440_499506	Ankrd34b	ankyrin repeat domain 34B	Ankrd34b	ankyrin repeat domain 34B	-0.144347	0.0481759	0.00273333	-0.23877	-0.0499235	0.146437	-0.153181	-0.132346	0.00278117	0.0210234	8	1	0	0.00896709	0.863318	0.996743	1	0	1	0.120844	0.903815	0.994634
313089	74087	74087_313089	Slc7a13	solute carrier family 7, (cationic amino acid transporter, y+ system) member 13	Slc7a13	solute carrier family 7 member 13	-0.124903	0.0417652	0.00278418	-0.206762	-0.0430452	0.14851	-0.140338	-0.102967	0.00198357	0.0200798	7	1	1.75396e-06	0.00571395	5.6485	0.463693	0.831826	0.0114829	1.00011	0.0802132	0.936068	0.997724
306618	234094	234094_306618	Arhgef10	Rho guanine nucleotide exchange factor 10	Arhgef10	Rho guanine nucleotide exchange factor 10	0.105864	0.035416	0.00279747	0.03645	0.175278	0.14857	0.0791062	0.126155	0.00123869	0.0324385	7	1	0.00034242	0.00483722	5.63064	0.46581	0.832379	3.79395	1.03944	0.550749	0.581806	0.947315
114095	20912	20912_114095	Stxbp3	syntaxin binding protein 3	Stxbp3	syntaxin binding protein 3	0.0962657	0.0322445	0.00283122	0.0330676	0.159464	0.148738	0.0742327	0.119472	0.000734807	0.0402738	8	1	0	0.00387086	5.59404	0.587866	0.904889	0	1	-1.15856	0.246635	0.818555
304984	71870	71870_304984	Cfap45	cilia and flagella associated protein 45	Cfap45	cilia and flagella associated protein 45	0.134114	0.0449384	0.00284134	0.0460365	0.222192	0.148738	0.0997619	0.152325	0.00082492	0.149174	8	1	8.21788e-07	0.007008	9.02123	0.251135	0.64517	0.00392453	1.00004	-0.477903	0.632719	0.956661
361064	71843	71843_361064	R3hcc1	R3H domain and coiled-coil containing 1	R3hcc1	R3H domain and coiled-coil containing 1	0.0766201	0.0256824	0.00285091	0.0262836	0.126957	0.148738	0.069134	0.0899259	0.000773126	0.0154063	7	1	7.1957e-07	0.002569	4.84544	0.563784	0.892511	0.0151638	1.00015	-1.53726	0.12423	0.701541
84023	19219	19219_84023	Ptger4	prostaglandin E receptor 4 (subtype EP4)	Ptger4	prostaglandin E receptor 4	-0.137398	0.0460666	0.00285808	-0.227687	-0.0471095	0.148738	-0.159456	0.0103026	0.000602071	0.988522	8	1	0	0.00702506	15.75	0.0275009	0.216253	0	1	2.00983	0.0444494	0.522066
294565	71721	71721_294565	Fam13c	family with sequence similarity 13, member C	Fam13c	family with sequence similarity 13, member C	-0.0844007	0.0283011	0.00286151	-0.13987	-0.0289315	0.148738	-0.105401	-0.0690132	0.000504767	0.0312524	7	1	0	0.00294395	4.66014	0.588081	0.904889	0	1	0.184567	0.853569	0.986945
309611	27762	27762_309611	Vwa7	von Willebrand factor A domain containing 7	Vwa7	von Willebrand factor A domain containing 7	-0.140283	0.0471136	0.00290567	-0.232624	-0.0479419	0.150393	-0.169829	-0.110318	0.00218919	0.0213483	8	1	0.00122264	0.00745194	6.35135	0.499374	0.855385	6.35207	1.06783	0.642083	0.520819	0.931285
316231	224814	224814_316231	Abcc10	ATP-binding cassette, sub-family C member 10	Abcc10	ATP binding cassette subfamily C member 10	-0.12147	0.0408225	0.00292435	-0.201481	-0.0414599	0.150596	-0.137866	-0.0837348	0.00102849	0.222258	8	1	0	0.00562998	5.70366	0.574746	0.899145	0	1	1.09537	0.273356	0.832264
288564	74097	74097_288564	Pop7	processing of precursor 7, ribonuclease P family, (S. cerevisiae)	Pop7	POP7 homolog, ribonuclease P/MRP subunit	0.0781139	0.0262636	0.00293732	0.0266381	0.12959	0.150596	0.0500166	0.0912567	9.3792e-05	0.224661	8	1	0.000771027	0.00257966	11.1988	0.13018	0.483298	13.9049	1.16151	-2.53881	0.011123	0.338964
117548	16561	16561_117548	Kif1b	kinesin family member 1B	Kif1b	kinesin family member 1B	0.0920055	0.0309696	0.00296994	0.0313062	0.152705	0.150596	0.0844204	0.0959273	0.00235659	0.0789603	8	1	0	0.00388854	1.58979	0.979037	1	0	1	-0.784765	0.432592	0.900156
117028	30948	30948_117028	Bin1	bridging integrator 1	Bin1	bridging integrator 1	0.0940574	0.031667	0.00297606	0.0319912	0.156124	0.150596	0.0721034	0.127143	0.000259353	0.0184	8	1	0.00108568	0.00390939	5.08401	0.649712	0.931496	13.447	1.15536	0.974307	0.329904	0.864782
362564	67621	67621_362564	Bend5	BEN domain containing 5	Bend5	BEN domain containing 5	-0.135755	0.045716	0.00298268	-0.225356	-0.0461528	0.150596	-0.153099	-0.108184	0.000612563	0.0280964	8	1	0.00413216	0.0083721	9.85254	0.197085	0.582763	25.5601	1.34337	1.71858	0.0856916	0.634657
305307	231293	231293_305307	Cwh43	cell wall biogenesis 43 C-terminal homolog	Cwh43	cell wall biogenesis 43 C-terminal homolog	-0.162352	0.0546747	0.00298357	-0.269513	-0.055192	0.150596	-0.180543	-0.133585	0.00127209	0.133192	8	1	1.89596e-06	0.00981461	9.37778	0.226658	0.615799	0.0059467	1.00006	0.482481	0.629465	0.956144
688400	13612	13612_688400	Edil3	EGF-like repeats and discoidin I-like domains 3	Edil3	EGF like repeats and discoidin domains 3	0.126356	0.0425967	0.00301369	0.0428682	0.209844	0.151491	0.0910385	0.16474	6.39183e-06	0.0207711	7	1	0.00477364	0.00721698	9.4188	0.151359	0.522173	38.7392	1.63237	-1.50047	0.133494	0.706206
282834	66700	66700_282834	Chmp3	charged multivesicular body protein 3	Chmp3	charged multivesicular body protein 3	0.0869905	0.029343	0.00303069	0.0294793	0.144502	0.151721	0.067249	0.105654	0.000350708	0.0522274	7	1	0.000383353	0.0033108	6.99812	0.321021	0.721702	6.15029	1.06553	-1.07311	0.28322	0.840625
360618	66612	66612_360618	Ormdl3	ORM1-like 3 (S. cerevisiae)	Ormdl3	ORMDL sphingolipid biosynthesis regulator 3	0.10214	0.0345112	0.00308023	0.0344992	0.16978	0.153571	0.0854486	0.117076	0.00124822	0.0353856	7	1	0	0.00417051	2.76336	0.837908	0.990215	0	1	-0.651103	0.51498	0.929783
296126	320632	320632_296126	Snrnp200	small nuclear ribonucleoprotein 200 (U5)	Snrnp200	small nuclear ribonucleoprotein U5 subunit 200	-0.0616416	0.0208557	0.00312037	-0.102518	-0.0207652	0.154483	-0.0688893	-0.054859	0.00172638	0.0191447	8	1	0	0.00167348	3.72523	0.810826	0.982809	0	1	-0.224755	0.82217	0.980542
246234	142681	142681_246234	Slc34a3	solute carrier family 34 (sodium phosphate), member 3	Slc34a3	solute carrier family 34 member 3	0.114517	0.0387573	0.00312944	0.0385544	0.19048	0.154483	0.0810689	0.123515	0.00248671	0.121664	7	1	0	0.00468372	1.93979	0.925152	1	0	1	-1.01236	0.311367	0.857683
65210	13110	13110_65210	Cyp2j6	cytochrome P450, family 2, subfamily j, polypeptide 6	Cyp2j4	cytochrome P450, family 2, subfamily j, polypeptide 4	0.120862	0.0409141	0.00313644	0.0406716	0.201052	0.154483	0.108087	0.128223	0.00308012	0.0146507	8	1	0	0.00646312	1.23908	0.989999	1	0	1	0.407783	0.683433	0.968956
308337	654801	654801_308337	Zfp784	zinc finger protein 784	Zfp865	zinc finger protein 865	0.0924838	0.0313596	0.00318663	0.0310201	0.153947	0.154834	0.0852336	0.105585	0.000968174	0.0229675	8	1	0	0.00338078	5.71866	0.572957	0.898187	0	1	0.0980965	0.921856	0.996959
54263	140493	140493_54263	Kcnn3	potassium intermediate/small conductance calcium-activated channel, subfamily N, member 3	Kcnn3	potassium calcium-activated channel subfamily N member 3	0.138968	0.0471269	0.00319013	0.0466007	0.231335	0.154834	0.0837506	0.178415	0.000209501	0.0390455	8	1	0.00483835	0.00797437	11.6452	0.112848	0.452837	31.944	1.46938	0.870418	0.384072	0.884793
81722	11596	11596_81722	Ager	advanced glycosylation end product-specific receptor	Ager	advanced glycosylation end product-specific receptor	0.138495	0.0469718	0.00319353	0.0464318	0.230558	0.154834	0.0991388	0.162605	0.00144377	0.105141	8	1	0	0.00711448	5.85127	0.55722	0.88781	0	1	0.524542	0.599902	0.951268
309586	22670	22670_309586	Trim26	tripartite motif-containing 26	Trim26	tripartite motif-containing 26	0.0850295	0.0288472	0.00320274	0.02849	0.141569	0.154834	0.0764234	0.0956406	0.00141028	0.01856	8	1	0	0.00318631	4.96752	0.663928	0.9369	0	1	-0.0123877	0.990116	1
288257	60364	60364_288257	Donson	downstream neighbor of SON	Donson	DNA replication fork stabilization factor DONSON	-0.0842393	0.028597	0.00322189	-0.140288	-0.0281901	0.154834	-0.0920161	-0.0593427	0.00176404	0.0677416	8	1	8.00059e-07	0.00321631	6.40484	0.493351	0.852459	0.011662	1.00012	1.25414	0.209792	0.790685
81509	12061	12061_81509	Bdkrb1	bradykinin receptor, beta 1	Bdkrb1	bradykinin receptor B1	-0.185309	0.0629124	0.00322426	-0.308615	-0.0620029	0.154834	-0.242132	-0.170245	3.77962e-07	0.0463353	7	1	0.00820148	0.0132626	10.1297	0.119297	0.466606	36.17	1.56666	-1.82956	0.0673162	0.586667
314981	12818	12818_314981	Col14a1	collagen, type XIV, alpha 1	Col14a1	collagen type XIV alpha 1 chain	0.139664	0.0474284	0.00323232	0.0467061	0.232622	0.154834	0.0912533	0.158833	0.00116558	0.225023	8	1	0	0.00754054	4.57708	0.711417	0.953954	0	1	-1.10589	0.268774	0.830881
295625	227937	227937_295625	Pkp4	plakophilin 4	Pkp4	plakophilin 4	0.0972257	0.0330642	0.0032767	0.0324211	0.16203	0.155172	0.0746903	0.107678	0.00223693	0.0503847	7	1	0	0.00413042	3.73226	0.712855	0.954017	0	1	-0.397797	0.69078	0.969153
298442	68394	68394_298442	Ccdc163	coiled-coil domain containing 163	Ccdc163	coiled-coil domain containing 163	0.121588	0.0413936	0.00331018	0.040458	0.202718	0.155172	0.113545	0.12614	0.00268082	0.0279996	8	1	0	0.00564241	2.28203	0.942597	1	0	1	0.0364535	0.970921	1
316018	235636	235636_316018	Rtp3	receptor transporter protein 3	Rtp3	receptor (chemosensory) transporter protein 3	-0.102731	0.0349798	0.00331556	-0.17129	-0.0341716	0.155172	-0.133444	-0.0812447	1.68012e-09	0.110692	7	1	0.00263514	0.0040078	14.0299	0.0293041	0.22442	40.024	1.66733	-1.71544	0.086264	0.635893
295219	26568	26568_295219	Slc27a3	solute carrier family 27 (fatty acid transporter), member 3	Slc27a3	solute carrier family 27 member 3	0.106861	0.0363883	0.00331738	0.0355414	0.178181	0.155172	0.0408191	0.119533	0.00113911	0.650599	8	1	5.75774e-06	0.00458432	13.2548	0.0661381	0.346346	0.0460568	1.00046	-1.25421	0.209764	0.790685
29582	17309	17309_29582	Mgat3	mannoside acetylglucosaminyltransferase 3	Mgat3	beta-1,4-mannosyl-glycoprotein 4-beta-N-acetylglucosaminyltransferase	0.0670969	0.0228478	0.0033174	0.022316	0.111878	0.155172	0.0510625	0.0753574	0.0012477	0.0477886	8	1	0	0.0019316	5.42661	0.608051	0.913923	0	1	-1.03261	0.301786	0.853271
83474	21780	21780_83474	Tfam	transcription factor A, mitochondrial	Tfam	transcription factor A, mitochondrial	0.0906975	0.0308874	0.00332052	0.0301594	0.151236	0.155172	0.0750099	0.104355	0.00138434	0.0252185	8	1	0	0.00384032	6.63488	0.467859	0.834292	0	1	0.0102247	0.991842	1
301515	57751	57751_301515	Rnf25	ring finger protein 25	Rnf25	ring finger protein 25	0.158425	0.0539654	0.00332828	0.0526543	0.264195	0.155172	0.120774	0.189644	0.000462106	0.0164582	8	1	0.0144982	0.0121053	21.0714	0.00366596	0.0602689	68.4138	3.16594	1.03036	0.302843	0.853271
310756	17454	17454_310756	Mov10	Mov10 RISC complex RNA helicase	Mov10	Mov10 RNA helicase	0.123001	0.0419658	0.00337895	0.0407495	0.205253	0.156935	0.112019	0.134119	0.00287558	0.0156101	8	1	0	0.00627167	1.7001	0.974564	1	0	1	0.479253	0.631759	0.956368
310801	66500	66500_310801	Slc30a7	solute carrier family 30 (zinc transporter), member 7	Slc30a7	solute carrier family 30 member 7	-0.117441	0.0401274	0.00342572	-0.196089	-0.0387928	0.158505	-0.140948	-0.106381	0.00140046	0.0158908	8	1	0	0.00638555	3.51101	0.834058	0.988974	0	1	-0.706297	0.480004	0.917419
294103	23972	23972_294103	Papss2	3'-phosphoadenosine 5'-phosphosulfate synthase 2	Papss2	3'-phosphoadenosine 5'-phosphosulfate synthase 2	0.135604	0.046388	0.00346396	0.0446851	0.226523	0.159669	0.110446	0.149917	0.00194521	0.0336867	8	1	4.5072e-06	0.00813863	6.12004	0.525805	0.869915	0.0241713	1.00024	-0.771955	0.440141	0.902674
59314	73047	73047_59314	Camk2n2	calcium/calmodulin-dependent protein kinase II inhibitor 2	Camk2n2	calcium/calmodulin-dependent protein kinase II inhibitor 2	0.149087	0.0510382	0.00348815	0.0490538	0.24912	0.16018	0.111759	0.185727	0.000170005	0.0254069	8	1	0.0038944	0.010512	9.22766	0.236722	0.6286	18.9053	1.23313	0.935659	0.349449	0.875765
304488	320717	320717_304488	Pptc7	PTC7 protein phosphatase homolog	Pptc7	protein phosphatase targeting COQ7	-0.076318	0.0261683	0.00354065	-0.127607	-0.025029	0.161145	-0.091327	-0.0576852	0.00123152	0.0370059	8	1	0	0.00276162	7.0016	0.428714	0.807909	0	1	0.21373	0.830757	0.981244
25318	14272	14272_25318	Fnta	farnesyltransferase, CAAX box, alpha	Fnta	farnesyltransferase, CAAX box, alpha	0.07929	0.0272175	0.0035774	0.0259448	0.132635	0.161145	0.0576162	0.0946316	0.00066995	0.0195039	8	1	0.00171152	0.00304869	9.47918	0.220058	0.609663	29.5485	1.41942	0.832618	0.40506	0.891536
497979	67888	67888_497979	Tmem100	transmembrane protein 100	Tmem100	transmembrane protein 100	-0.175569	0.0602693	0.0035789	-0.293695	-0.0574432	0.161145	-0.212684	-0.138827	0.000338983	0.0527373	8	1	0.00379791	0.0138457	9.19093	0.239237	0.632319	13.0524	1.15012	1.69547	0.0899868	0.640139
302935	170644	170644_302935	Ubn1	ubinuclein 1	Ubn1	ubinuclein 1	-0.0858492	0.0294708	0.00357941	-0.143611	-0.0280876	0.161145	-0.0984119	-0.0659249	0.00111035	0.0423418	8	1	0	0.00331836	6.14574	0.522839	0.868398	0	1	1.49306	0.135422	0.70837
297480	108655	108655_297480	Foxp1	forkhead box P1	Foxp1	forkhead box P1	-0.0974384	0.0334576	0.00358779	-0.163014	-0.0318628	0.161145	-0.118965	-0.0838463	0.000678995	0.0382909	8	1	0	0.00430672	5.44011	0.606417	0.913364	0	1	0.499917	0.617134	0.951684
316732	74355	74355_316732	Smchd1	SMC hinge domain containing 1	Smchd1	structural maintenance of chromosomes flexible hinge domain containing 1	-0.114673	0.0393761	0.00358833	-0.191849	-0.0374974	0.161145	-0.13167	-0.0892085	0.00206115	0.0521449	7	1	0	0.00530066	3.01579	0.806862	0.981655	0	1	0.509169	0.610634	0.951268
310375	72465	72465_310375	Zfp131	zinc finger protein 131	Zfp131	zinc finger protein 131	-0.126525	0.0435326	0.00365567	-0.211847	-0.0412026	0.163568	-0.140458	-0.1095	0.00284725	0.0232367	8	1	2.43795e-06	0.00702097	3.92595	0.788266	0.978061	0.0146558	1.00015	0.553341	0.58003	0.946812
361859	71713	71713_361859	Cdc40	cell division cycle 40	Cdc40	cell division cycle 40	-0.0700879	0.0241702	0.00373449	-0.117461	-0.0227151	0.166485	-0.0817915	-0.0550654	0.00205769	0.0275407	8	1	0.000324342	0.00229453	7.49626	0.379097	0.769178	6.75001	1.07239	-0.26551	0.790617	0.979062
362891	216440	216440_362891	Os9	amplified in osteosarcoma	Os9	OS9, endoplasmic reticulum lectin	0.0783627	0.0270596	0.00378032	0.0253269	0.131398	0.167915	0.0581943	0.097876	0.00137438	0.0505592	8	1	2.0896e-06	0.00267151	7.20892	0.407457	0.791178	0.0329803	1.00033	-0.61563	0.538139	0.933574
246755	76960	76960_246755	Bcas1	brain enriched myelin associated protein 1	Bcas1	brain enriched myelin associated protein 1	0.160396	0.0555039	0.0038548	0.0516099	0.269181	0.170603	0.11381	0.18975	0.000953495	0.0366656	8	1	0.00409615	0.012772	7.65843	0.363674	0.757404	16.6778	1.20016	-0.57381	0.566096	0.942208
81812	21833	21833_81812	Thra	thyroid hormone receptor alpha	Thra	thyroid hormone receptor alpha	0.0787914	0.0272961	0.00389495	0.0252921	0.132291	0.171757	0.0653321	0.0891489	0.00299347	0.0548333	8	1	0	0.00270908	2.54292	0.923831	1	0	1	-1.00132	0.316673	0.85955
304542	52064	52064_304542	Coq5	coenzyme Q5 methyltransferase	Coq5	coenzyme Q5, methyltransferase	-0.0882047	0.0305696	0.00390951	-0.14812	-0.0282894	0.17176	-0.099469	-0.0627308	0.00262685	0.0731465	8	1	0	0.0037698	3.00283	0.884741	0.997759	0	1	1.00626	0.314289	0.859246
313729	74155	74155_313729	Errfi1	ERBB receptor feedback inhibitor 1	Errfi1	ERBB receptor feedback inhibitor 1	-0.0984544	0.0341655	0.00395546	-0.165418	-0.0314913	0.17176	-0.112586	-0.0793995	0.00210113	0.0464966	8	1	0	0.00458183	4.29214	0.74558	0.965073	0	1	1.37603	0.168813	0.742403
315133	67040	67040_315133	Ddx17	DEAD box helicase 17	Ddx17	DEAD-box helicase 17	0.0933116	0.0323814	0.00395612	0.0298452	0.156778	0.17176	0.0873986	0.105024	0.00435583	0.0185314	8	1	0	0.00390228	1.3763	0.986286	1	0	1	0.756945	0.449083	0.907885
360932	231287	231287_360932	Atp10d	ATPase, class V, type 10D	Atp10d	ATPase phospholipid transporting 10D (putative)	0.118042	0.0409691	0.00396108	0.037744	0.19834	0.17176	0.100742	0.128325	0.00221344	0.0227949	7	1	0	0.00604934	2.56784	0.860799	0.993409	0	1	-0.785159	0.43236	0.900156
113976	50790	50790_113976	Acsl4	acyl-CoA synthetase long-chain family member 4	Acsl4	acyl-CoA synthetase long-chain family member 4	-0.0832725	0.028905	0.00396532	-0.139925	-0.0266198	0.17176	-0.0932085	-0.0576659	0.00283306	0.0804203	8	1	0	0.00324155	3.81241	0.801113	0.980918	0	1	0.24422	0.80706	0.980297
290647	50783	50783_290647	Lsm4	LSM4 homolog, U6 small nuclear RNA and mRNA degradation associated	Lsm4	LSM4 homolog, U6 small nuclear RNA and mRNA degradation associated	0.0842962	0.0293715	0.00410476	0.0267291	0.141863	0.176626	0.0594952	0.104611	5.28888e-05	0.0191839	8	1	0.00257919	0.00350372	11.5388	0.116782	0.461199	39.3699	1.64935	0.853117	0.393594	0.888843
60394	50914	50914_60394	Olig1	oligodendrocyte transcription factor 1	Olig1	oligodendrocyte transcription factor 1	0.100811	0.0351276	0.00410657	0.0319623	0.16966	0.176626	0.0748882	0.118179	0.00303031	0.0358082	8	1	0.000538818	0.00495847	8.35968	0.301948	0.701648	5.29211	1.05588	-0.22881	0.819017	0.980542
65038	16332	16332_65038	Inppl1	inositol polyphosphate phosphatase-like 1	Inppl1	inositol polyphosphate phosphatase-like 1	0.085543	0.0298694	0.00418461	0.027	0.144086	0.178611	0.0796919	0.089399	0.0037961	0.0165769	8	1	0	0.0034651	0.808057	0.997361	1	0	1	-0.617346	0.537007	0.933574
312863	67015	67015_312863	Ccdc91	coiled-coil domain containing 91	Ccdc91	coiled-coil domain containing 91	0.108479	0.0379242	0.0042308	0.0341491	0.182809	0.178611	0.0960583	0.118662	0.00311059	0.0202052	8	1	0	0.00527704	2.12751	0.952447	1	0	1	0.0708556	0.943513	0.998508
300142	67976	67976_300142	Trabd	TraB domain containing	Trabd	TraB domain containing	0.107827	0.0377136	0.00424835	0.0339099	0.181744	0.178611	0.0999138	0.114439	0.0030389	0.0182366	8	1	3.19169e-07	0.00519696	3.81846	0.800434	0.980918	0.00250254	1.00003	0.661003	0.50861	0.926931
64391	13144	13144_64391	Dapk3	death-associated protein kinase 3	Dapk3	death-associated protein kinase 3	0.0971404	0.0339921	0.00426672	0.0305172	0.163764	0.178611	0.0820402	0.120169	0.00164116	0.0262999	8	1	0	0.00445278	5.00438	0.659429	0.934298	0	1	0.833294	0.404679	0.891214
360611	56358	56358_360611	Copz2	coatomer protein complex, subunit zeta 2	Copz2	COPI coat complex subunit zeta 2	0.121115	0.0424075	0.00429056	0.0379974	0.204232	0.178611	0.116512	0.126927	0.00446201	0.0315613	8	1	0	0.0061514	0.557142	0.999209	1	0	1	0.374502	0.708031	0.971485
25317	14164	14164_25317	Fgf1	fibroblast growth factor 1	Fgf1	fibroblast growth factor 1	0.129042	0.0451867	0.00429357	0.0404775	0.217606	0.178611	0.122425	0.137677	0.00389217	0.03454	8	1	0	0.00733644	1.64537	0.976846	1	0	1	0.367822	0.713006	0.971485
313035	68598	68598_313035	Dnajc8	DnaJ heat shock protein family (Hsp40) member C8	Dnajc8	DnaJ heat shock protein family (Hsp40) member C8	0.0691417	0.0242187	0.00430523	0.0216739	0.11661	0.178611	0.0547557	0.0844854	0.000431289	0.0301286	8	1	0.00133965	0.00240273	8.56637	0.285305	0.682663	29.3694	1.41582	-0.795511	0.426316	0.898059
691307	109245	109245_691307	Lrrc39	leucine rich repeat containing 39	Lrrc39	leucine rich repeat containing 39	0.131093	0.0459259	0.00431126	0.0410797	0.221106	0.178611	0.113686	0.180316	0.000119728	0.0433362	8	1	0.0026202	0.00722821	5.42802	0.60788	0.913923	15.9754	1.19013	-0.148116	0.882251	0.990849
310811	114301	114301_310811	Palmd	palmdelphin	Palmd	palmdelphin	-0.11713	0.0410375	0.00431427	-0.197562	-0.036698	0.178611	-0.132415	-0.0951957	0.00197535	0.0287999	8	1	0	0.00640713	4.95242	0.66577	0.937991	0	1	0.738301	0.460332	0.909863
305269	56792	56792_305269	Stap1	signal transducing adaptor family member 1	Stap1	signal transducing adaptor family member 1	0.112968	0.0396091	0.00434343	0.0353359	0.190601	0.178611	0.0809175	0.146065	0.000729036	0.0509108	8	1	0.00109832	0.00523667	4.24255	0.751455	0.967506	8.32946	1.09086	-0.313338	0.754024	0.973306
498662	72148	72148_498662	Tdrp	testis development related protein	Tdrp	testis development related protein	-0.133249	0.0467483	0.00436717	-0.224874	-0.0416238	0.178611	-0.146831	-0.110892	0.000212401	0.0329573	8	1	0.00880293	0.00870003	18.6273	0.00943869	0.110661	61.1351	2.57301	1.9607	0.0499144	0.539561
360230	74178	74178_360230	Stk40	serine/threonine kinase 40	Stk40	serine/threonine kinase 40	-0.132668	0.0465521	0.00437353	-0.223908	-0.0414276	0.178611	-0.175091	-0.101788	1.52646e-06	0.0264487	8	1	0.00702504	0.00856955	11.3542	0.123897	0.47353	44.5957	1.80491	0.0631161	0.949674	0.999911
100362102	241846	241846_100362102	Lsm14b	LSM family member 14B	Lsm14b	LSM family member 14B	-0.0878166	0.0308156	0.00437537	-0.148214	-0.0274192	0.178611	-0.0965278	-0.0739416	0.00336445	0.0293479	7	1	0	0.00330736	3.79153	0.704863	0.952212	0	1	0.639853	0.522268	0.931422
367083	102580	102580_367083	Alg9	ALG9 alpha-1,2-mannosyltransferase	Alg9	ALG9, alpha-1,2-mannosyltransferase	-0.103955	0.0364812	0.00437806	-0.175457	-0.0324533	0.178611	-0.122764	-0.0767673	0.00116609	0.0231562	8	1	0.0035537	0.00548814	12.3474	0.0896964	0.402661	34.4154	1.52475	1.14406	0.252597	0.823871
171369	21939	21939_171369	Cd40	CD40 antigen	Cd40	CD40 molecule	0.120675	0.0423552	0.00438414	0.0376601	0.20369	0.178611	0.10457	0.139636	0.00125666	0.0695013	8	1	5.86861e-06	0.00588987	7.9869	0.333751	0.732415	0.0304112	1.0003	0.468231	0.639619	0.958666
116647	192167	192167_116647	Nlgn1	neuroligin 1	Nlgn1	neuroligin 1	-0.0932196	0.0327209	0.00438668	-0.157351	-0.0290877	0.178611	-0.103951	-0.0867357	0.00403545	0.0227584	7	1	0	0.00388928	0.804365	0.991956	1	0	1	-0.0883726	0.929581	0.997638
315131	105785	105785_315131	Kdelr3	KDEL (Lys-Asp-Glu-Leu) endoplasmic reticulum protein retention receptor 3	Kdelr3	KDEL endoplasmic reticulum protein retention receptor 3	0.145736	0.0512402	0.00445257	0.0453075	0.246165	0.179148	0.133812	0.18334	0.0011462	0.0191178	8	1	0	0.0100359	6.35563	0.498891	0.855142	0	1	-1.40092	0.161237	0.739778
501854	226421	226421_501854	Rab7b	RAB7B, member RAS oncogene family	Rab7b	Rab7b, member RAS oncogene family	0.129544	0.0455493	0.0044545	0.0402692	0.218819	0.179148	0.133119	0.139122	0.00294441	0.00386971	8	1	0	0.00722826	4.77847	0.686977	0.946433	0	1	-2.1101	0.0348495	0.481002
360659	69674	69674_360659	Mif4gd	MIF4G domain containing	Mif4gd	MIF4G domain containing	0.0909003	0.0319627	0.0044558	0.0282546	0.153546	0.179148	0.0756853	0.121557	6.03303e-06	0.0326836	8	1	0.00258075	0.00389649	9.24263	0.235702	0.627803	36.5869	1.57696	0.205436	0.837232	0.983166
290642	234388	234388_290642	Ccdc124	coiled-coil domain containing 124	Ccdc124	coiled-coil domain containing 124	0.0667438	0.0234787	0.00447279	0.0207264	0.112761	0.179148	0.0521644	0.0776715	0.00178226	0.0412659	8	1	6.7142e-06	0.00217653	7.66976	0.362613	0.756631	0.145083	1.00145	-1.65877	0.0971631	0.652542
81806	331535	331535_81806	Serpina7	serine (or cysteine) peptidase inhibitor, clade A (alpha-1 antiproteinase, antitrypsin), member 7	Serpina7	serpin family A member 7	-0.0871395	0.030679	0.0045063	-0.147269	-0.0270096	0.179148	-0.105976	-0.0661479	0.00190331	0.0641468	7	1	0	0.00308646	5.59465	0.470092	0.836036	0	1	1.69488	0.0900991	0.640139
501706	67139	67139_501706	Mis12	MIS12 kinetochore complex component	Mis12	MIS12 kinetochore complex component	0.116779	0.0411221	0.00451401	0.0361812	0.197377	0.179148	0.0966482	0.148617	9.24593e-05	0.0474122	7	1	0.0026684	0.00642613	6.75715	0.343891	0.740329	22.9935	1.29859	-0.123236	0.901921	0.99431
25401	216285	216285_25401	Alx1	ALX homeobox 1	Alx1	ALX homeobox 1	0.134305	0.0473043	0.00452301	0.0415905	0.22702	0.179148	0.100569	0.149198	0.00261188	0.158403	7	1	0	0.0077345	5.29127	0.507034	0.860644	0	1	-1.2297	0.218809	0.801442
27080	73389	73389_27080	Hbp1	high mobility group box transcription factor 1	Hbp1	HMG-box transcription factor 1	0.105585	0.0371946	0.00452954	0.0326848	0.178485	0.179148	0.0839949	0.131815	0.000148456	0.0421571	8	1	0.00222579	0.00555893	7.32433	0.395909	0.781592	20.4308	1.25677	-0.705664	0.480397	0.917419
296084	68142	68142_296084	Ino80	INO80 complex subunit	Ino80	INO80 complex ATPase subunit	-0.0876873	0.0308916	0.00453185	-0.148234	-0.027141	0.179148	-0.100977	-0.0785121	0.0014619	0.0265595	8	1	4.63684e-06	0.00370726	6.38384	0.495711	0.852953	0.0572574	1.00057	2.01988	0.0433958	0.520196
192360	72205	72205_192360	Eml2	echinoderm microtubule associated protein like 2	Eml2	EMAP like 2	0.113792	0.0401478	0.00459234	0.0351035	0.19248	0.180617	0.0979199	0.142339	0.000423162	0.0626	8	1	0.00107262	0.00568223	9.38966	0.225877	0.615037	7.754	1.08406	0.267387	0.789171	0.979062
291905	26383	26383_291905	Fto	FTO alpha-ketoglutarate dependent dioxygenase	Fto	FTO, alpha-ketoglutarate dependent dioxygenase	0.0706834	0.0249512	0.00461321	0.02178	0.119587	0.180617	0.0568431	0.0861746	0.000608395	0.0477465	7	1	0.00043276	0.00225099	5.52356	0.478614	0.842281	9.6859	1.10725	0.179607	0.857461	0.987761
314323	217721	217721_314323	Flvcr2	feline leukemia virus subgroup C cellular receptor 2	Flvcr2	FLVCR choline and putative heme transporter 2	-0.177398	0.0626216	0.00461339	-0.300134	-0.054662	0.180617	-0.214863	-0.12894	0.000392434	0.0292272	8	1	0.00724495	0.0141355	8.97261	0.254628	0.649329	25.2091	1.33706	-1.03486	0.300732	0.853271
293016	17761	17761_293016	Map7	microtubule-associated protein 7	Map7	microtubule-associated protein 7	0.109281	0.0386927	0.00473778	0.0334451	0.185118	0.184895	0.0875384	0.129207	0.00259309	0.0509439	8	1	0	0.00578297	3.09636	0.875947	0.997759	0	1	0.213416	0.831002	0.981244
369017	110308	110308_369017	Krt5	keratin 5	Krt5	keratin 5	-0.138395	0.0490613	0.00478968	-0.234553	-0.0422361	0.186325	-0.178656	-0.0999041	0.000274452	0.0382043	7	1	0.00284392	0.00835872	6.13529	0.408207	0.791719	17.1202	1.20657	-0.855382	0.39234	0.888296
310155	268783	268783_310155	Mtmr12	myotubularin related protein 12	Mtmr12	myotubularin related protein 12	-0.140089	0.0497279	0.00484579	-0.237554	-0.0426241	0.187909	-0.175689	-0.103911	0.000131417	0.0374034	7	1	0.00569255	0.00954535	8.61009	0.196722	0.582255	34.7403	1.53234	0.812843	0.416308	0.895812
140898	54324	54324_140898	Arhgef5	Rho guanine nucleotide exchange factor 5	Arhgef5	Rho guanine nucleotide exchange factor 5	-0.21467	0.0763295	0.00491702	-0.364273	-0.0650675	0.189505	-0.275771	-0.157713	0.000136519	0.0542676	7	1	0.0205933	0.0213533	18.4427	0.00521605	0.0764875	66.4578	2.98131	0.79816	0.424777	0.897856
293820	107272	107272_293820	Psat1	phosphoserine aminotransferase 1	Psat1	phosphoserine aminotransferase 1	0.108465	0.0385672	0.00491798	0.0328744	0.184055	0.189505	0.0830961	0.12888	0.00130782	0.0271337	8	1	0.00432992	0.00610379	10.5618	0.158909	0.533554	38.115	1.6159	-0.601414	0.547564	0.935908
291182	76205	76205_291182	Stard3nl	STARD3 N-terminal like	Stard3nl	STARD3 N-terminal like	0.0658408	0.0234198	0.00493369	0.0199389	0.111743	0.189513	0.0438144	0.0728281	0.00299115	0.0942449	8	1	0	0.00195237	4.71178	0.695087	0.948954	0	1	-0.392023	0.695041	0.969153
305095	68875	68875_305095	Tmcc2	transmembrane and coiled-coil domains 2	Tmcc2	transmembrane and coiled-coil domain family 2	0.0937183	0.0333861	0.00499892	0.0282827	0.159154	0.191152	0.0826192	0.100344	0.00372847	0.0246042	8	1	0	0.00429634	1.71285	0.974014	1	0	1	-0.116592	0.907183	0.995172
25340	18168	18168_25340	Npy5r	neuropeptide Y receptor Y5	Npy5r	neuropeptide Y receptor Y5	-0.143861	0.0512609	0.00500906	-0.244331	-0.0433917	0.191152	-0.182116	-0.12415	0.00107124	0.03077	8	1	0	0.0100469	5.35503	0.616723	0.917607	0	1	-0.281851	0.778058	0.978175
89826	19892	19892_89826	Rpe65	retinal pigment epithelium 65	Rpe65	retinoid isomerohydrolase RPE65	-0.15813	0.0563901	0.00504391	-0.268653	-0.0476074	0.191152	-0.211988	-0.121809	0.000108395	0.0736586	8	1	0.00422039	0.0113005	6.73282	0.457219	0.828256	17.149	1.20699	-0.638781	0.522966	0.931422
171120	108829	108829_171120	Jmjd1c	jumonji domain containing 1C	Jmjd1c	jumonji domain containing 1C	-0.113621	0.0405228	0.0050491	-0.193045	-0.034198	0.191152	-0.141758	-0.0758794	0.000928467	0.0991505	8	1	0.000848828	0.00603964	6.23164	0.512978	0.863284	6.10523	1.06502	1.48779	0.136806	0.708761
364224	75572	75572_364224	Acyp2	acylphosphatase 2, muscle type	Acyp2	acylphosphatase 2	-0.197479	0.0704395	0.00505462	-0.335538	-0.0594205	0.191152	-0.241758	-0.138302	0.000490193	0.0346196	8	1	0.0157698	0.0190448	13.1781	0.0678869	0.35182	51.2303	2.05045	-0.944777	0.344773	0.871576
29726	56517	56517_29726	Slc22a21	solute carrier family 22 (organic cation transporter), member 21	Slc22a5	solute carrier family 22 member 5	0.114893	0.0410332	0.00511026	0.0344693	0.195316	0.191267	0.0880509	0.13712	0.00138069	0.0931388	8	1	0	0.00651794	7.97391	0.3349	0.732857	0	1	-0.431413	0.666168	0.965636
314618	70719	70719_314618	Arhgap45	Rho GTPase activating protein 45	Arhgap45	Rho GTPase activating protein 45	0.11664	0.041661	0.00511445	0.0349857	0.198294	0.191267	0.101828	0.144284	0.00119042	0.0311379	8	1	8.44574e-07	0.00655465	8.48317	0.29192	0.689178	0.00547079	1.00005	0.981618	0.326288	0.862824
296130	215456	215456_296130	Gpat2	glycerol-3-phosphate acyltransferase 2, mitochondrial	Gpat2	glycerol-3-phosphate acyltransferase 2, mitochondrial	-0.110154	0.039348	0.00511871	-0.187274	-0.0330328	0.191267	-0.126379	-0.096334	0.0042033	0.0377419	7	1	0	0.00547177	1.939	0.925222	1	0	1	0.861476	0.388976	0.887499
360543	17884	17884_360543	Myh4	myosin, heavy polypeptide 4, skeletal muscle	Myh4	myosin heavy chain 4	0.0968394	0.0346125	0.00514495	0.0290001	0.164679	0.191267	0.0846645	0.141907	0.00540711	0.036016	8	1	0	0.00415952	6.56734	0.475272	0.84034	0	1	2.22996	0.0257501	0.429193
295342	11853	11853_295342	Rhoc	ras homolog family member C	Rhoc	ras homolog family member C	0.0879981	0.0314558	0.00514973	0.0263459	0.14965	0.191267	0.0715876	0.106951	0.000953764	0.0788318	8	1	2.35565e-08	0.00372684	10.1269	0.181493	0.560782	0.000274964	1	0.108819	0.913346	0.996389
294235	15937	15937_294235	Ier3	immediate early response 3	Ier3	immediate early response 3	0.0686662	0.0245592	0.0051748	0.020531	0.116801	0.191267	0.0518894	0.0807423	0.00186993	0.101657	8	1	1.17969e-08	0.00222333	10.1982	0.177617	0.557305	0.000218896	1	1.45251	0.146359	0.721204
25440	16204	16204_25440	Fabp6	fatty acid binding protein 6	Fabp6	fatty acid binding protein 6	-0.148437	0.0530955	0.0051795	-0.252502	-0.0443713	0.191267	-0.172193	-0.0719477	0.00175131	0.518556	7	1	1.69609e-06	0.00898752	9.12197	0.166834	0.544773	0.00637666	1.00006	0.16662	0.867669	0.988857
315760	214424	214424_315760	Parp16	poly (ADP-ribose) polymerase family, member 16	Parp16	poly (ADP-ribose) polymerase family, member 16	0.108707	0.0388871	0.00518293	0.0324892	0.184924	0.191267	0.078376	0.124741	0.00357023	0.0958257	8	1	0	0.0058558	3.79914	0.8026	0.98101	0	1	-0.517427	0.604858	0.951268
362938	105782	105782_362938	Scrib	scribbled planar cell polarity	Scrib	scribble planar cell polarity protein	0.104506	0.0374187	0.00522395	0.031167	0.177846	0.191331	0.073854	0.122336	0.00392035	0.0227733	8	1	0.00315796	0.00582148	10.2332	0.175737	0.553989	28.6933	1.40239	1.89775	0.0577292	0.563679
83629	20496	20496_83629	Slc12a2	solute carrier family 12, member 2	Slc12a2	solute carrier family 12 member 2	0.117882	0.042215	0.00523164	0.0351419	0.200622	0.191331	0.0951604	0.145481	0.000253744	0.0303813	8	1	0.00424962	0.00751123	9.98849	0.189227	0.571434	30.1179	1.43098	-1.06819	0.285435	0.842582
313563	73172	73172_313563	Exo5	exonuclease 5	Exo5	exonuclease 5	0.0926237	0.0331703	0.00523232	0.0276112	0.157636	0.191331	0.0796221	0.106019	0.00313025	0.02797	8	1	0	0.00434046	3.5336	0.831654	0.9884	0	1	0.39238	0.694777	0.969153
363006	21357	21357_363006	Tarbp2	TARBP2, RISC loading complex RNA binding subunit	Tarbp2	Tarbp2 subunit of RISC loading complex	0.0746972	0.0267638	0.00525491	0.0222411	0.127153	0.191331	0.0636861	0.0822495	0.00296085	0.0457334	8	1	0	0.00267452	4.55785	0.71374	0.954649	0	1	-1.11947	0.262941	0.829929
245956	235281	235281_245956	Scn3b	sodium channel, voltage-gated, type III, beta	Scn3b	sodium voltage-gated channel beta subunit 3	-0.0852737	0.0305588	0.00526297	-0.145168	-0.0253796	0.191331	-0.0988007	-0.0719731	0.00352135	0.0478794	8	1	0	0.00352032	3.94478	0.786115	0.977741	0	1	0.380972	0.703224	0.970237
24547	17196	17196_24547	Mbp	myelin basic protein	Mbp	myelin basic protein	0.114735	0.0411429	0.00529217	0.0340962	0.195373	0.191821	0.087337	0.132261	0.00356059	0.050879	8	1	5.86582e-07	0.00667535	5.23051	0.631856	0.924756	0.00417783	1.00004	-0.556518	0.577857	0.946553
64442	20444	20444_64442	St3gal2	ST3 beta-galactoside alpha-2,3-sialyltransferase 2	St3gal2	ST3 beta-galactoside alpha-2,3-sialyltransferase 2	-0.0788463	0.0282899	0.00531848	-0.134294	-0.0233991	0.192205	-0.0975262	-0.0575588	0.00198816	0.0533851	8	1	0.000371195	0.00313375	5.57762	0.589839	0.905363	5.62522	1.05961	-0.466826	0.640624	0.958666
292064	53325	53325_292064	Banp	BTG3 associated nuclear protein	Banp	Btg3 associated nuclear protein	-0.118613	0.0425914	0.00535425	-0.202091	-0.0351357	0.192927	-0.139175	-0.0866101	0.000565976	0.0291678	8	1	0.00311067	0.00750858	9.146	0.242344	0.635144	21.662	1.27652	0.00181268	0.998554	1
64681	78388	78388_64681	Mvp	major vault protein	Mvp	major vault protein	0.105856	0.0380594	0.00541346	0.0312612	0.180451	0.194487	0.0793079	0.130639	0.0045029	0.045323	8	1	0	0.00549461	6.32477	0.50238	0.857562	0	1	0.666629	0.505009	0.926388
360960	15371	15371_360960	Hmx1	H6 homeobox 1	Hmx1	H6 family homeobox 1	0.133127	0.0479334	0.00548062	0.0391795	0.227075	0.195874	0.0912472	0.143602	0.00363559	0.153396	7	1	1.0625e-07	0.00759868	5.05734	0.53648	0.875899	0.000518644	1.00001	-0.925275	0.354823	0.878806
65179	19060	19060_65179	Ppp5c	protein phosphatase 5, catalytic subunit	Ppp5c	protein phosphatase 5, catalytic subunit	0.0615346	0.0221576	0.00548414	0.0181064	0.104963	0.195874	0.0491111	0.0698896	0.00279734	0.0421681	8	1	0	0.00196288	4.63673	0.704196	0.952161	0	1	-0.416334	0.677165	0.968002
60576	58866	58866_60576	Treh	trehalase (brush-border membrane glycoprotein)	Treh	trehalase	0.138097	0.0497775	0.00553238	0.0405347	0.235659	0.196977	0.129202	0.145264	0.00395644	0.0298626	7	1	0	0.00820028	3.72063	0.714421	0.954881	0	1	-1.56759	0.116977	0.690216
289740	64934	64934_289740	Pes1	pescadillo ribosomal biogenesis factor 1	Pes1	pescadillo ribosomal biogenesis factor 1	0.0913525	0.0329387	0.0055473	0.0267937	0.155911	0.196977	0.0652806	0.106935	0.00180873	0.0600529	8	1	0.00045654	0.00440978	10.0376	0.186455	0.566428	5.1903	1.05474	-2.20382	0.0275367	0.4374
56064	20320	20320_56064	Nptn	neuroplastin	Nptn	neuroplastin	-0.0543573	0.0196298	0.00562069	-0.0928309	-0.0158837	0.198343	-0.0585196	-0.0469549	0.00451813	0.027487	8	1	0	0.0015379	1.65305	0.976533	1	0	1	0.476269	0.633883	0.957448
24387	14580	14580_24387	Gfap	glial fibrillary acidic protein	Gfap	glial fibrillary acidic protein	0.199862	0.0721829	0.0056258	0.0583863	0.341338	0.198343	0.161078	0.244832	0.000733685	0.0303542	8	1	0.015897	0.0204288	12.5307	0.0844034	0.390674	42.503	1.73922	0.452541	0.650879	0.961249
286904	106648	106648_286904	Cyp4f15	cytochrome P450, family 4, subfamily f, polypeptide 15	Cyp4f4	cytochrome P450, family 4, subfamily f, polypeptide 4	-0.120024	0.0433592	0.0056377	-0.205007	-0.0350419	0.198343	-0.143614	-0.103638	0.00207963	0.0426633	8	1	1.5053e-06	0.0072473	6.27751	0.507745	0.861145	0.00937938	1.00009	0.610174	0.541747	0.934623
685079	66460	66460_685079	Sys1	SYS1 Golgi-localized integral membrane protein homolog (S. cerevisiae)	Sys1	Sys1 golgi trafficking protein	0.0945728	0.0341824	0.00566256	0.0275765	0.161569	0.198343	0.0774457	0.106492	0.00261275	0.0485098	7	1	0	0.00440631	4.84953	0.563252	0.892133	0	1	-2.07283	0.0381886	0.497306
24523	16623	16623_24523	Klk1b1	kallikrein 1-related peptidase b1	Klk1	kallikrein 1	0.12264	0.0443446	0.00568157	0.0357262	0.209554	0.198343	0.106237	0.131518	0.00531096	0.0389515	7	1	0	0.00680367	0.665619	0.995203	1	0	1	-0.257127	0.79708	0.980297
81660	67092	67092_81660	Gatm	glycine amidinotransferase (L-arginine:glycine amidinotransferase)	Gatm	glycine amidinotransferase	0.160502	0.0580396	0.00568545	0.0467467	0.274258	0.198343	0.123918	0.205204	0.000144306	0.0691326	8	1	0.0048797	0.0130685	6.94736	0.434381	0.810628	18.4218	1.22582	0.722357	0.470075	0.91322
25583	12957	12957_25583	Cryba1	crystallin, beta A1	Cryba1	crystallin, beta A1	-0.0982513	0.0355392	0.00569942	-0.167907	-0.0285958	0.198343	-0.124175	-0.0802274	0.00345732	0.0476165	7	1	1.33709e-06	0.0041646	11.7387	0.0680581	0.352137	0.0132506	1.00013	-1.39536	0.162907	0.74113
79238	15356	15356_79238	Hmgcl	3-hydroxy-3-methylglutaryl-Coenzyme A lyase	Hmgcl	3-hydroxy-3-methylglutaryl-CoA lyase	0.0848866	0.030722	0.00572631	0.0246726	0.145101	0.198425	0.0712619	0.10219	0.00301373	0.0353724	8	1	2.31188e-06	0.00367587	5.31444	0.621649	0.920235	0.0292854	1.00029	-0.588816	0.555985	0.937629
688600	69852	69852_688600	Tcf23	transcription factor 23	Tcf23	transcription factor 23	0.110168	0.0398784	0.00573425	0.032008	0.188329	0.198425	0.0692936	0.125573	0.00330921	0.0621886	7	1	0.00235614	0.00522916	4.64356	0.590271	0.905913	23.6752	1.31019	-0.673948	0.500344	0.925455
60399	94226	94226_60399	S1pr5	sphingosine-1-phosphate receptor 5	S1pr5	sphingosine-1-phosphate receptor 5	0.180162	0.065261	0.0057689	0.0522527	0.308071	0.198809	0.150471	0.239987	4.15946e-05	0.0301839	8	1	0.00950247	0.0177346	9.63963	0.209931	0.59765	28.3051	1.3948	-0.744228	0.456738	0.908557
29548	26558	26558_29548	Homer3	homer scaffolding protein 3	Homer3	homer scaffold protein 3	0.15571	0.0564141	0.00577791	0.0451404	0.26628	0.198809	0.131748	0.184426	5.97852e-05	0.0563268	8	1	0.00726361	0.0126529	12.027	0.0996751	0.425264	30.0896	1.4304	0.552282	0.580755	0.94712
362037	211556	211556_362037	Ap1ar	adaptor-related protein complex 1 associated regulatory protein	Ap1ar	adaptor-related protein complex 1 associated regulatory protein	-0.0908154	0.0329271	0.00581425	-0.155351	-0.0262795	0.19944	-0.110236	-0.0616492	0.00270468	0.0553639	8	1	0.00150943	0.00425575	7.00053	0.428824	0.807909	17.655	1.2144	-0.95653	0.338805	0.870209
361028	218975	218975_361028	Mapk1ip1l	mitogen-activated protein kinase 1 interacting protein 1-like	Mapk1ip1l	mitogen-activated protein kinase 1 interacting protein 1-like	-0.120824	0.0438203	0.0058289	-0.20671	-0.0349375	0.19944	-0.134772	-0.108707	0.00578521	0.0261305	7	1	0	0.00672918	2.4208	0.877224	0.997759	0	1	-0.785297	0.43228	0.900156
494338	217069	217069_494338	Trim25	tripartite motif-containing 25	Trim25	tripartite motif-containing 25	0.100263	0.0363829	0.0058551	0.0289544	0.171573	0.199442	0.0397913	0.119979	0.00141945	0.571684	8	1	2.90351e-07	0.00449894	12.7848	0.0775294	0.377299	0.00213615	1.00002	-2.27998	0.0226091	0.409141
498166	330217	330217_498166	Gal3st4	galactose-3-O-sulfotransferase 4	Gal3st4	galactose-3-O-sulfotransferase 4	0.0901852	0.0327362	0.0058708	0.0260235	0.154347	0.199442	0.0749493	0.124811	8.62114e-06	0.052721	8	1	0.00248834	0.00399578	17.1766	0.016292	0.157443	33.7332	1.50905	-1.63805	0.101411	0.663096
84032	12825	12825_84032	Col3a1	collagen, type III, alpha 1	Col3a1	collagen type III alpha 1 chain	0.143184	0.0519817	0.00587795	0.041302	0.245066	0.199442	0.12604	0.161947	0.0043474	0.0246851	8	1	7.80509e-06	0.0106009	6.50072	0.482643	0.845008	0.0343115	1.00034	1.50455	0.132439	0.704776
362972	116939	116939_362972	Pnpla3	patatin-like phospholipase domain containing 3	Pnpla3	patatin-like phospholipase domain containing 3	-0.100711	0.0365803	0.00590261	-0.172407	-0.0290147	0.199724	-0.108171	-0.0865751	0.00403634	0.0314595	8	1	0	0.00481508	2.61614	0.918101	1	0	1	1.03883	0.298885	0.853108
78969	211770	211770_78969	Trib1	tribbles pseudokinase 1	Trib1	tribbles pseudokinase 1	-0.120434	0.0438368	0.00600822	-0.206353	-0.0345157	0.202736	-0.131505	-0.100286	0.00287252	0.073179	8	1	9.44339e-07	0.00680662	6.75626	0.454692	0.826238	0.00521857	1.00005	1.62152	0.104907	0.670233
299757	67405	67405_299757	Nts	neurotensin	Nts	neurotensin	0.335112	0.122113	0.00606435	0.0957751	0.574448	0.204066	0.247196	0.363182	0.0033323	0.338597	7	1	0	0.067431	5.69973	0.457653	0.82855	0	1	NA	NA	NA
287929	72083	72083_287929	Mzt2	mitotic spindle organizing protein 2	Mzt2b	mitotic spindle organizing protein 2B	-0.0739463	0.0270297	0.00622393	-0.126923	-0.0209691	0.208233	-0.0859044	-0.0472334	0.00192267	0.0255992	8	1	0.00181548	0.00270819	12.8332	0.0762778	0.374792	42.4195	1.7367	1.0126	0.311253	0.857683
362678	67513	67513_362678	Faap20	Fanconi anemia core complex associated protein 20	Faap20	FA core complex associated protein 20	0.0996271	0.036424	0.00623419	0.0282373	0.171017	0.208233	0.0748906	0.112279	0.00382569	0.0739449	8	1	0	0.00503751	4.31815	0.74249	0.964624	0	1	0.0106996	0.991463	1
311846	241296	241296_311846	Lrrc8a	leucine rich repeat containing 8A VRAC subunit A	Lrrc8a	leucine rich repeat containing 8 VRAC subunit A	-0.0928829	0.0339617	0.00623932	-0.159447	-0.0263192	0.208233	-0.105321	-0.0845963	0.00465977	0.0238987	8	1	3.4742e-06	0.00400149	5.52311	0.596398	0.90987	0.0327547	1.00033	0.0435604	0.965255	1
24790	20683	20683_24790	Sp1	trans-acting transcription factor 1	Sp1	Sp1 transcription factor	0.110555	0.0404662	0.00629459	0.0312425	0.189867	0.209099	0.0994288	0.125509	0.00343433	0.0281712	8	1	0	0.00611333	3.42086	0.843535	0.991886	0	1	0.731228	0.46464	0.911081
64512	57265	57265_64512	Fzd2	frizzled class receptor 2	Fzd2	frizzled class receptor 2	0.123944	0.0453712	0.00629949	0.0350178	0.21287	0.209099	0.0931992	0.151338	0.00326567	0.0693572	8	1	0	0.00802428	4.50924	0.719604	0.957513	0	1	0.0938011	0.925267	0.996959
24620	19695	19695_24620	Reg3g	regenerating islet-derived 3 gamma	Reg3g	regenerating family member 3 gamma	0.104979	0.0384596	0.00634136	0.0295994	0.180358	0.209536	0.0839679	0.116484	0.00477985	0.0757978	7	1	1.75481e-06	0.00485396	4.20976	0.648314	0.931437	0.0139995	1.00014	-1.41729	0.156399	0.736855
301562	12829	12829_301562	Col4a4	collagen, type IV, alpha 4	Col4a4	collagen type IV alpha 4 chain	-0.150721	0.0552378	0.00636079	-0.258985	-0.0424566	0.209536	-0.414973	-0.127454	0.0058961	0.0849816	8	1	5.62965e-06	0.0103162	16.796	0.0187597	0.172293	0.0193448	1.00019	-2.49159	0.0127172	0.350948
288525	236082	236082_288525	Dhrsx	dehydrogenase/reductase X linked	Dhrsx	dehydrogenase/reductase X-linked	0.0979965	0.0359193	0.00636739	0.0275959	0.168397	0.209536	0.0679112	0.128323	0.001625	0.087815	8	1	0.000874521	0.00482112	5.45507	0.604609	0.912232	8.0348	1.08737	-0.185	0.853229	0.986945
308939	233726	233726_308939	Ipo7	importin 7	Ipo7	importin 7	-0.0697981	0.025597	0.00639494	-0.119967	-0.019629	0.209536	-0.0841561	-0.0494917	0.00290068	0.074426	8	1	6.25331e-06	0.00265406	5.7496	0.569273	0.896157	0.116206	1.00116	0.234814	0.814353	0.980542
300980	235584	235584_300980	Dusp7	dual specificity phosphatase 7	Dusp7	dual specificity phosphatase 7	-0.0871817	0.0319742	0.00639844	-0.14985	-0.0245136	0.209536	-0.103561	-0.0616662	0.000552185	0.116847	8	1	0.000986347	0.00394594	10.8804	0.143922	0.509418	11.9649	1.13591	3.138	0.00170105	0.181611
302937	72615	72615_302937	Anks3	ankyrin repeat and sterile alpha motif domain containing 3	Anks3	ankyrin repeat and sterile alpha motif domain containing 3	0.0858872	0.0315325	0.00645418	0.0240847	0.14769	0.210796	0.0689161	0.105051	0.00278882	0.0594612	8	1	0	0.00375802	3.04153	0.881134	0.997759	0	1	0.201616	0.840217	0.983252
681234	83703	83703_681234	Dbr1	debranching RNA lariats 1	Dbr1	debranching RNA lariats 1	-0.14666	0.0538795	0.00648862	-0.252262	-0.0410586	0.211356	-0.164458	-0.0919072	0.00452661	0.0817747	8	1	0.00533544	0.0112052	7.46068	0.382538	0.771455	24.1461	1.31832	0.847332	0.39681	0.889931
366448	66576	66576_366448	Uqcrh	ubiquinol-cytochrome c reductase hinge protein	Uqcrh	ubiquinol-cytochrome c reductase hinge protein	0.0532927	0.0195858	0.00650873	0.0149053	0.0916802	0.211447	0.0419185	0.0641046	0.00305777	0.0456144	8	1	0	0.00157149	3.84922	0.796971	0.979866	0	1	0.244586	0.806777	0.980297
84401	67959	67959_84401	Puf60	poly-U binding splicing factor 60	Puf60	poly-U binding splicing factor 60	0.0719165	0.0264563	0.00656151	0.0200632	0.12377	0.212437	0.0456663	0.0785362	0.00502576	0.0906848	8	1	0.000635419	0.00281824	6.62735	0.468683	0.835029	11.2783	1.12712	-1.08498	0.277931	0.837397
362817	12566	12566_362817	Cdk2	cyclin dependent kinase 2	Cdk2	cyclin dependent kinase 2	0.116033	0.0427032	0.00658382	0.0323361	0.19973	0.212437	0.075888	0.138451	0.00502704	0.186719	8	1	0	0.00628355	2.67543	0.913318	1	0	1	-0.0743151	0.94076	0.998418
311598	71878	71878_311598	Fam83d	family with sequence similarity 83, member D	Fam83d	family with sequence similarity 83, member D	0.130456	0.0480181	0.00659138	0.0363425	0.22457	0.212437	0.103614	0.141687	0.00550688	0.0811818	8	1	0	0.00832705	1.25892	0.989506	1	0	1	-0.696664	0.486013	0.920534
303501	58996	58996_303501	Arhgap23	Rho GTPase activating protein 23	Arhgap23	Rho GTPase activating protein 23	0.0835667	0.0307758	0.00662072	0.0232473	0.143886	0.212821	0.0688901	0.111724	0.00118757	0.0466489	7	1	0	0.00346157	5.20363	0.517974	0.86491	0	1	0.824137	0.409861	0.89311
299008	76826	76826_299008	Nubpl	nucleotide binding protein-like	Nubpl	NUBP iron-sulfur cluster assembly factor like	-0.173708	0.0639983	0.00664257	-0.299142	-0.0482731	0.212963	-0.198406	-0.134325	0.00182668	0.0409141	8	1	0.0181715	0.0169421	19.2873	0.00733346	0.0949033	61.9629	2.62901	1.25763	0.208525	0.789407
309692	18541	18541_309692	Pcnt	pericentrin (kendrin)	Pcnt	pericentrin	0.0842426	0.0310627	0.00668743	0.0233609	0.145124	0.213563	0.0619985	0.0953049	0.00374189	0.0698757	7	1	0	0.00360533	5.55104	0.47531	0.84034	0	1	-0.948337	0.342958	0.871312
353229	208449	208449_353229	Sgms1	sphingomyelin synthase 1	Sgms1	sphingomyelin synthase 1	-0.0991722	0.0365958	0.00672966	-0.170899	-0.0274458	0.213563	-0.111712	-0.0787968	0.00455647	0.0666726	8	1	0	0.00471101	2.67014	0.91375	1	0	1	0.57599	0.564622	0.941165
305454	231125	231125_305454	Zfyve28	zinc finger, FYVE domain containing 28	Zfyve28	zinc finger FYVE-type containing 28	-0.0936783	0.0345685	0.00672969	-0.161431	-0.0259253	0.213563	-0.111099	-0.0771867	0.00208561	0.0505595	8	1	1.57952e-06	0.00476927	8.06654	0.326763	0.726303	0.0159301	1.00016	0.390653	0.696054	0.969153
314949	19357	19357_314949	Rad21	RAD21 cohesin complex component	Rad21	RAD21 cohesin complex component	0.070551	0.0260349	0.00673121	0.0195234	0.121578	0.213563	0.059693	0.0809238	0.00568341	0.0412503	8	1	0	0.00253991	2.06634	0.956077	1	0	1	0.106146	0.915467	0.996454
314988	387609	387609_314988	Zhx2	zinc fingers and homeoboxes 2	Zhx2	zinc fingers and homeoboxes 2	0.117897	0.0435582	0.0067965	0.0325245	0.20327	0.214882	0.0833017	0.144255	0.00168327	0.0967852	7	1	3.53806e-07	0.00709494	6.43599	0.376161	0.767721	0.00250388	1.00003	-0.836062	0.40312	0.89114
64088	74718	74718_64088	Snx16	sorting nexin 16	Snx16	sorting nexin 16	-0.100204	0.037033	0.00681406	-0.172787	-0.0276204	0.214882	-0.111196	-0.0904343	0.00424204	0.0301475	8	1	0	0.00553912	2.603	0.919143	1	0	1	0.986916	0.323684	0.86277
100360606	360216	360216_100360606	Zranb1	zinc finger, RAN-binding domain containing 1	Zranb1	zinc finger RANBP2-type containing 1	0.0778326	0.0287731	0.0068295	0.0214383	0.134227	0.214882	0.0617566	0.0876394	0.00442203	0.048713	7	1	0	0.00313367	3.6106	0.729201	0.960503	0	1	-0.876504	0.380756	0.884377
24594	16623	16623_24594	Klk1b1	kallikrein 1-related peptidase b1	Klk1b3	kallikrein 1-related peptidase B3	0.11589	0.0428525	0.00684315	0.0319002	0.199879	0.214882	0.103713	0.158249	0.000515553	0.0684998	7	1	0.00109789	0.00611719	7.48503	0.278308	0.676469	8.05579	1.08762	1.50505	0.13231	0.704776
66026	63873	63873_66026	Trpv4	transient receptor potential cation channel, subfamily V, member 4	Trpv4	transient receptor potential cation channel, subfamily V, member 4	0.0982376	0.0363551	0.0068889	0.0269829	0.169492	0.215075	0.090649	0.108742	0.00302311	0.076217	8	1	0	0.00461047	4.94744	0.666377	0.938089	0	1	-0.757328	0.448853	0.90778
260326	14766	14766_260326	Adgrg1	adhesion G protein-coupled receptor G1	Adgrg1	adhesion G protein-coupled receptor G1	0.0912339	0.033768	0.00689681	0.0250498	0.157418	0.215075	0.0729166	0.116569	0.00110019	0.0516655	8	1	0.000525844	0.00429508	7.10698	0.417827	0.798344	5.55355	1.0588	1.17466	0.240133	0.813672
290326	52033	52033_290326	Pbk	PDZ binding kinase	Pbk	PDZ binding kinase	0.10728	0.0397311	0.00693089	0.0294083	0.185151	0.215075	0.0667224	0.115272	0.00481133	0.324981	7	1	3.11916e-06	0.00500853	4.54831	0.602903	0.911434	0.0203369	1.0002	-1.99413	0.0461383	0.524748
24794	16625	16625_24794	Serpina3c	serine (or cysteine) peptidase inhibitor, clade A, member 3C	Serpina3c	serine (or cysteine) proteinase inhibitor, clade A, member 3C	0.145023	0.0537207	0.00694296	0.0397321	0.250313	0.215075	0.102096	0.184698	0.000132191	0.053334	7	1	0.00463342	0.00977067	9.71558	0.137152	0.497273	24.7227	1.32842	1.6379	0.101443	0.663096
300837	235497	235497_300837	Leo1	Leo1, Paf1/RNA polymerase II complex component	Leo1	LEO1 homolog, Paf1/RNA polymerase II complex component	-0.113193	0.0419385	0.00695432	-0.195391	-0.030995	0.215075	-0.140711	-0.0747848	0.000266949	0.0258559	8	1	0.00578973	0.00712809	15.2002	0.033517	0.241113	43.4214	1.76745	-1.82476	0.0680378	0.58942
313743	242785	242785_313743	Klhl21	kelch-like 21	Klhl21	kelch-like family member 21	0.0867142	0.0321283	0.00695495	0.0237438	0.149685	0.215075	0.056266	0.100497	0.00321669	0.132153	8	1	0	0.00382022	6.43093	0.490426	0.850085	0	1	-1.96553	0.0493527	0.536815
294400	52014	52014_294400	Nus1	NUS1 dehydrodolichyl diphosphate synthase subunit	Nus1	NUS1 dehydrodolichyl diphosphate synthase subunit	-0.0751061	0.0278636	0.00702841	-0.129718	-0.0204945	0.2166	-0.0863132	-0.0477163	0.00360405	0.13084	8	1	0	0.0031609	4.8106	0.683063	0.945052	0	1	0.783283	0.433461	0.900156
310807	72776	72776_310807	Sass6	SAS-6 centriolar assembly protein	Sass6	SAS-6 centriolar assembly protein	0.130845	0.0485518	0.00703972	0.0356854	0.226005	0.2166	0.0931048	0.154486	0.00427896	0.0877949	8	1	0	0.00895425	3.13097	0.872628	0.996835	0	1	0.179812	0.8573	0.987761
25530	19328	19328_25530	Rab12	RAB12, member RAS oncogene family	Rab12	RAB12, member RAS oncogene family	0.0613326	0.0227701	0.00706941	0.016704	0.105961	0.216967	0.0542193	0.0741609	0.0029837	0.0263381	8	1	0	0.00203102	3.77403	0.805406	0.981448	0	1	1.04465	0.296184	0.851593
81527	18187	18187_81527	Nrp2	neuropilin 2	Nrp2	neuropilin 2	0.11329	0.0420868	0.0071065	0.0308011	0.195778	0.217271	0.093211	0.128175	0.0030717	0.0938135	8	1	0	0.0059884	6.017	0.537766	0.876425	0	1	-1.14724	0.251282	0.822679
289469	68735	68735_289469	Mrps18c	mitochondrial ribosomal protein S18C	Mrps18c	mitochondrial ribosomal protein S18C	-0.102185	0.0379764	0.00712886	-0.176618	-0.0277531	0.217271	-0.115977	-0.0915872	0.00481539	0.0301663	8	1	0	0.00550694	1.97802	0.961047	1	0	1	0.151558	0.879536	0.990447
310463	269437	269437_310463	Plch1	phospholipase C, eta 1	Plch1	phospholipase C, eta 1	-0.123968	0.0460747	0.00713267	-0.214273	-0.0336632	0.217271	-0.144233	-0.0874493	0.00713524	0.0395256	7	1	0.00250727	0.0080223	7.61437	0.267738	0.665126	16.8506	1.20265	-0.332092	0.739819	0.97266
293098	72759	72759_293098	Tmem135	transmembrane protein 135	Tmem135	transmembrane protein 135	-0.0891794	0.0332549	0.00732512	-0.154358	-0.024001	0.22171	-0.107462	-0.0783305	0.001774	0.0249482	8	1	8.42336e-06	0.00433532	6.89155	0.440258	0.816221	0.0902766	1.0009	-0.400025	0.689138	0.969153
29539	11669	11669_29539	Aldh2	aldehyde dehydrogenase 2, mitochondrial	Aldh2	aldehyde dehydrogenase 2 family member	0.0808402	0.0301504	0.00733518	0.0217465	0.139934	0.22171	0.0688041	0.100188	0.003884	0.044911	8	1	0	0.00344388	2.54834	0.923413	1	0	1	0.223105	0.823454	0.980542
25645	11556	11556_25645	Adrb3	adrenergic receptor, beta 3	Adrb3	adrenoceptor beta 3	0.116727	0.043541	0.00734365	0.0313879	0.202066	0.22171	0.0785922	0.133292	0.00246578	0.160432	8	1	7.88448e-06	0.00660214	8.7647	0.269994	0.667615	0.0425448	1.00043	-0.875879	0.381096	0.884501
140448	110893	110893_140448	Slc8a3	solute carrier family 8 (sodium/calcium exchanger), member 3	Slc8a3	solute carrier family 8 member A3	0.10366	0.0386964	0.00738837	0.0278168	0.179504	0.22171	0.0760589	0.124692	0.00274768	0.0772516	8	1	2.99757e-06	0.00571107	6.78383	0.45173	0.824672	0.0230367	1.00023	0.889885	0.373528	0.883705
353255	78914	78914_353255	Nadsyn1	NAD synthetase 1	Nadsyn1	NAD synthetase 1	0.114575	0.0427758	0.00739531	0.0307359	0.198414	0.22171	0.0866465	0.133709	0.0027502	0.0830553	8	1	3.82025e-07	0.00678366	9.3607	0.227786	0.617489	0.00237421	1.00002	0.0308796	0.975366	1
500715	12454	12454_500715	Ccnk	cyclin K	Ccnk	cyclin K	0.0811431	0.0303088	0.00742374	0.021739	0.140547	0.22171	0.0591842	0.0947412	0.002905	0.103735	8	1	0	0.00344698	4.03251	0.776026	0.974921	0	1	-0.563565	0.57305	0.945409
685611	208177	208177_685611	Phldb2	pleckstrin homology like domain, family B, member 2	Phldb2	pleckstrin homology-like domain, family B, member 2	-0.118404	0.044237	0.00743783	-0.205106	-0.0317008	0.22171	-0.135977	-0.0891239	0.00402076	0.10352	7	1	0	0.0072791	3.1981	0.783604	0.976607	0	1	0.372835	0.709272	0.971485
25560	20928	20928_25560	Abcc9	ATP-binding cassette, sub-family C member 9	Abcc9	ATP binding cassette subfamily C member 9	-0.132254	0.0494179	0.00744524	-0.229112	-0.0353971	0.22171	-0.177565	-0.113878	0.00511996	0.0245877	8	1	3.67801e-06	0.00911642	7.28237	0.400083	0.784559	0.0163887	1.00016	-1.78113	0.0748912	0.610168
289400	67886	67886_289400	Camsap2	calmodulin regulated spectrin-associated protein family, member 2	Camsap2	calmodulin regulated spectrin-associated protein family, member 2	-0.0665208	0.0248594	0.00745323	-0.115244	-0.0177973	0.22171	-0.0791548	-0.0484065	0.00301516	0.0704069	8	1	0	0.00242085	5.9789	0.542216	0.879219	0	1	0.0356803	0.971537	1
116744	14745	14745_116744	Lpar1	lysophosphatidic acid receptor 1	Lpar1	lysophosphatidic acid receptor 1	0.133479	0.0499122	0.00748919	0.0356527	0.231305	0.22171	0.0978567	0.150969	0.0057539	0.0622312	8	1	0	0.0102744	6.15835	0.521386	0.867126	0	1	1.07614	0.281865	0.839911
114247	20557	20557_114247	Slfn3	schlafen 3	Slfn4	schlafen family member 4	0.117752	0.0440351	0.00749409	0.031445	0.20406	0.22171	0.10818	0.130231	0.00575902	0.0335801	8	1	2.22134e-06	0.00654455	6.74214	0.456213	0.827047	0.0123241	1.00012	-0.0836359	0.933346	0.997724
282838	14667	14667_282838	Gm2a	GM2 ganglioside activator protein	Gm2a	ganglioside GM2 activator	0.111238	0.0416158	0.00751835	0.0296722	0.192803	0.22171	0.0826735	0.155529	2.51744e-06	0.0681608	8	1	0.00439026	0.00675519	9.46695	0.220846	0.610161	35.3091	1.54581	-1.13325	0.257111	0.827717
79114	14182	14182_79114	Fgfr1	fibroblast growth factor receptor 1	Fgfr1	Fibroblast growth factor receptor 1	0.0803344	0.0300622	0.00753392	0.0214136	0.139255	0.22171	0.0597278	0.100229	0.0025777	0.0632286	8	1	0.00017359	0.00346851	5.00273	0.65963	0.934298	2.29168	1.02345	0.823143	0.410427	0.893488
309255	233315	233315_309255	Mtmr10	myotubularin related protein 10	Mtmr10	myotubularin related protein 10	0.09792	0.0366509	0.00754696	0.0260855	0.169755	0.22171	0.0860137	0.121432	0.0025026	0.0251333	8	1	3.74756e-07	0.00524959	7.17176	0.411218	0.79362	0.0033344	1.00003	1.6959	0.0899058	0.640139
300757	15211	15211_300757	Hexa	hexosaminidase A	Hexa	hexosaminidase subunit alpha	0.0535963	0.020062	0.00755067	0.0142754	0.0929171	0.22171	0.0434156	0.0626862	0.00461095	0.0496768	8	1	0	0.00162083	3.30175	0.855756	0.993409	0	1	0.460559	0.645115	0.959616
363555	215001	215001_363555	Wfikkn1	WAP, FS, Ig, KU, and NTR-containing protein 1	Wfikkn1	WAP, follistatin/kazal, immunoglobulin, kunitz and netrin domain containing 1	0.118433	0.044351	0.00757718	0.0315065	0.205359	0.221955	0.108851	0.230039	0.00776007	0.039104	7	1	0	0.00621959	7.46554	0.279929	0.677632	0	1	2.13727	0.0325764	0.467953
366431	66526	66526_366431	Tceanc2	transcription elongation factor A (SII) N-terminal and central domain containing 2	Tceanc2	transcription elongation factor A N-terminal and central domain containing 2	-0.0912716	0.0342213	0.00765097	-0.158344	-0.024199	0.223126	-0.117305	-0.0765358	0.00300229	0.031157	8	1	0	0.00455207	6.12246	0.525526	0.869796	0	1	-1.62523	0.104113	0.66877
367113	214345	214345_367113	Lrrc1	leucine rich repeat containing 1	Lrrc1	leucine rich repeat containing 1	0.11478	0.0430373	0.00765368	0.030428	0.199131	0.223126	0.0942422	0.138765	0.00239651	0.0849139	8	1	0	0.00693088	6.593	0.472449	0.838071	0	1	-0.175391	0.860773	0.988297
57029	13524	13524_57029	Adam18	a disintegrin and metallopeptidase domain 18	Adam18	ADAM metallopeptidase domain 18	0.134463	0.05046	0.00770478	0.035563	0.233362	0.224081	0.123158	0.14313	0.00475069	0.034962	8	1	4.53612e-06	0.00864856	8.26434	0.309863	0.711194	0.0193309	1.00019	-0.750787	0.452781	0.908251
361522	232989	232989_361522	Hnrnpul1	heterogeneous nuclear ribonucleoprotein U-like 1	Hnrnpul1	heterogeneous nuclear ribonucleoprotein U-like 1	0.0622347	0.0233664	0.00773479	0.0164375	0.108032	0.224419	0.0512797	0.0785339	0.00295373	0.042166	8	1	0	0.00199018	5.71094	0.573877	0.898947	0	1	1.48831	0.13667	0.708761
304591	74198	74198_304591	Dtx2	deltex 2, E3 ubiquitin ligase	Dtx2	deltex E3 ubiquitin ligase 2	0.117242	0.0440686	0.00780396	0.0308688	0.203615	0.225202	0.0907124	0.139707	0.0015837	0.0837686	8	1	0.00106343	0.00793127	7.43629	0.384908	0.773005	6.71896	1.07203	-1.52734	0.126675	0.701805
64846	114644	114644_64846	Slc13a3	solute carrier family 13 (sodium-dependent dicarboxylate transporter), member 3	Slc13a3	solute carrier family 13 member 3	0.197852	0.0743744	0.00780903	0.0520809	0.343623	0.225202	0.164	0.224183	0.00506995	0.0389847	8	1	0	0.0222976	2.76123	0.906177	1	0	1	0.411655	0.680593	0.968418
116636	13685	13685_116636	Eif4ebp1	eukaryotic translation initiation factor 4E binding protein 1	Eif4ebp1	eukaryotic translation initiation factor 4E binding protein 1	0.109537	0.0411865	0.00782477	0.0288131	0.190261	0.225202	0.0756692	0.138477	0.00179988	0.126918	8	1	0	0.00644789	5.22058	0.633064	0.925318	0	1	-0.0312671	0.975057	1
295161	229474	229474_295161	Fhdc1	FH2 domain containing 1	Fhdc1	FH2 domain containing 1	0.090718	0.0341177	0.00783794	0.0238485	0.157587	0.225202	0.0656434	0.10719	0.00226142	0.158476	8	1	4.04622e-06	0.00395437	8.18296	0.316738	0.71816	0.0342726	1.00034	0.23579	0.813596	0.980542
266809	67161	67161_266809	Sclt1	sodium channel and clathrin linker 1	Sclt1	sodium channel and clathrin linker 1	-0.112512	0.0423252	0.00785394	-0.195468	-0.0295566	0.225202	-0.133666	-0.0682935	0.00308184	0.169814	8	1	0.00027419	0.00654915	4.35736	0.737818	0.963178	1.73666	1.01767	0.804145	0.421313	0.897513
300799	13143	13143_300799	Dapk2	death-associated protein kinase 2	Dapk2	death-associated protein kinase 2	0.136821	0.0515057	0.00789742	0.0358717	0.23777	0.225519	0.107029	0.165021	0.00182386	0.274663	8	1	3.13349e-06	0.00880647	11.2268	0.129026	0.48212	0.0112833	1.00011	0.148432	0.882002	0.990849
29410	18014	18014_29410	Neurog1	neurogenin 1	Neurog1	neurogenin 1	0.121525	0.045751	0.00790195	0.0318549	0.211196	0.225519	0.0708374	0.141262	0.00378314	0.233654	7	1	6.4663e-05	0.00700596	3.64976	0.72395	0.958454	0.364069	1.00365	-0.291534	0.770643	0.9764
114023	70349	70349_114023	Copb1	coatomer protein complex, subunit beta 1	Copb1	COPI coat complex subunit beta 1	0.0593797	0.0224279	0.00810705	0.0154218	0.103338	0.230562	0.0469962	0.0717742	0.00275909	0.0544422	8	1	0	0.00205326	4.76773	0.688283	0.946529	0	1	-0.614544	0.538856	0.933574
497916	237781	237781_497916	Mief2	mitochondrial elongation factor 2	Mief2	mitochondrial elongation factor 2	0.0972243	0.0367274	0.00811639	0.02524	0.169209	0.230562	0.0774316	0.121017	0.000571663	0.0588139	7	1	0.00269759	0.00527494	7.70067	0.260863	0.655715	29.2436	1.4133	-0.159669	0.873142	0.990041
117526	21374	21374_117526	Tbp	TATA box binding protein	Tbp	TATA box binding protein	0.0746725	0.0282344	0.0081755	0.0193341	0.130011	0.231703	0.0466685	0.0870433	0.00314495	0.140895	8	1	0.000166437	0.00316087	5.65969	0.579999	0.90172	2.5159	1.02581	-1.87851	0.060312	0.572556
310780	229714	229714_310780	Gpr61	G protein-coupled receptor 61	Gpr61	G protein-coupled receptor 61	-0.08299	0.0314038	0.00822541	-0.14454	-0.0214397	0.232577	-0.101173	-0.0531255	0.00201435	0.145983	8	1	0.000139497	0.00362587	4.63793	0.704051	0.952161	1.62252	1.01649	0.773872	0.439007	0.901949
29393	12842	12842_29393	Col1a1	collagen, type I, alpha 1	Col1a1	collagen type I alpha 1 chain	0.163686	0.0619826	0.00827012	0.0422024	0.28517	0.233301	0.134119	0.211958	0.000244394	0.0517419	8	1	0.00688266	0.0156389	8.6164	0.281382	0.679389	22.8576	1.2963	0.499209	0.617632	0.951746
499721	229927	229927_499721	Clca3b	chloride channel accessory 3B	Clca4l	chloride channel calcium activated 4-like	0.108052	0.0409433	0.00831319	0.0278051	0.1883	0.233976	0.0821808	0.12118	0.00469438	0.168719	7	1	2.34033e-06	0.00575151	12.0554	0.0607452	0.331615	0.0145793	1.00015	1.2543	0.209732	0.790685
115769	21873	21873_115769	Tjp2	tight junction protein 2	Tjp2	tight junction protein 2	0.0853655	0.0323892	0.00839842	0.0218839	0.148847	0.2355	0.0764054	0.0939171	0.00654901	0.0344843	8	1	1.18039e-06	0.00415524	4.18162	0.758637	0.96892	0.0135031	1.00014	1.01345	0.310844	0.857683
361184	71941	71941_361184	Cars2	cysteinyl-tRNA synthetase 2, mitochondrial	Cars2	cysteinyl-tRNA synthetase 2, mitochondrial	0.0896021	0.0340005	0.00840588	0.0229624	0.156242	0.2355	0.0678883	0.114246	0.00122959	0.136078	8	1	0	0.00426926	7.26393	0.401927	0.786798	0	1	-1.00484	0.314975	0.859246
117179	16433	16433_117179	Cuzd1	CUB and zona pellucida-like domains 1	Cuzd1	CUB and zona pellucida-like domains 1	-0.0959469	0.0364767	0.00852941	-0.16744	-0.0244539	0.238413	-0.137359	-0.0751107	0.00550733	0.0819949	8	1	2.88667e-07	0.0044678	13.3634	0.0637329	0.339067	0.00210983	1.00002	-0.35626	0.721646	0.971485
362095	70239	70239_362095	Gtf3c5	general transcription factor IIIC, polypeptide 5	Gtf3c5	general transcription factor IIIC subunit 5	-0.0745325	0.0283567	0.00857899	-0.130111	-0.0189544	0.239252	-0.0965263	-0.0560298	0.00366221	0.0935861	8	1	5.01293e-06	0.00303854	5.8616	0.556	0.88683	0.0717274	1.00072	0.895421	0.370562	0.882481
687064	77018	77018_687064	Col25a1	collagen, type XXV, alpha 1	Col25a1	collagen type XXV alpha 1 chain	-0.16086	0.0613044	0.00869134	-0.281015	-0.040706	0.241046	-0.17541	-0.100227	0.00984081	0.027038	7	1	0.0165812	0.0151294	18.444	0.00521328	0.0764875	64.3573	2.80563	1.2082	0.226971	0.805213
364838	13476	13476_364838	Reep5	receptor accessory protein 5	Reep5	receptor accessory protein 5	0.066498	0.0253438	0.00869457	0.016825	0.116171	0.241046	0.040797	0.0801902	0.0019798	0.130788	8	1	0.000753002	0.00248659	6.20858	0.515617	0.86451	14.6939	1.17225	-0.581124	0.561157	0.939396
364975	270076	270076_364975	Gcdh	glutaryl-Coenzyme A dehydrogenase	Gcdh	glutaryl-CoA dehydrogenase	0.111718	0.0425832	0.00870253	0.0282565	0.195179	0.241046	0.0895974	0.138936	0.00068774	0.0732347	8	1	0.00698501	0.00707962	18.6286	0.00943396	0.110661	61.1226	2.57219	-2.48974	0.0127838	0.350948
24602	230899	230899_24602	Nppa	natriuretic peptide type A	Nppa	natriuretic peptide A	0.14614	0.0557476	0.00875555	0.0368765	0.255403	0.241157	0.110494	0.173521	0.00311265	0.0603163	7	1	0.00301239	0.0123689	6.84063	0.335838	0.733766	13.8066	1.16018	0.142061	0.887032	0.991247
94268	13636	13636_94268	Efna1	ephrin A1	Efna1	ephrin A1	0.145149	0.0553827	0.00877136	0.036601	0.253697	0.241157	0.110996	0.160437	0.00490876	0.0868782	8	1	4.42321e-06	0.0116266	7.93294	0.338544	0.73569	0.0166624	1.00017	-2.50362	0.0122931	0.350024
307248	19201	19201_307248	Pstpip2	proline-serine-threonine phosphatase-interacting protein 2	Pstpip2	proline-serine-threonine phosphatase-interacting protein 2	0.133507	0.0509535	0.00878868	0.0336396	0.233374	0.241157	0.119542	0.155318	0.00341934	0.0528853	7	1	0	0.0101676	5.08991	0.532334	0.874092	0	1	0.460375	0.645247	0.959616
362317	79264	79264_362317	Krit1	KRIT1, ankyrin repeat containing	Krit1	KRIT1, ankyrin repeat containing	-0.109133	0.0416528	0.00879145	-0.190771	-0.0274948	0.241157	-0.11888	-0.088757	0.00533422	0.0698718	8	1	0	0.0064253	2.98957	0.885965	0.997759	0	1	0.577114	0.563862	0.94096
314224	238257	238257_314224	Tmem30b	transmembrane protein 30B	Tmem30b	transmembrane protein 30B	0.124157	0.0473992	0.00880865	0.0312564	0.217058	0.241157	0.120113	0.143004	0.0086938	0.0387911	8	1	0	0.00723405	1.71822	0.973781	1	0	1	0.809966	0.41796	0.896467
298917	67732	67732_298917	Iah1	isoamyl acetate-hydrolyzing esterase 1 homolog	Iah1	isoamyl acetate hydrolyzing esterase 1	0.101607	0.0387997	0.00882498	0.0255611	0.177653	0.241157	0.0852417	0.128751	0.00103097	0.122436	8	1	0.000616329	0.00580281	11.6633	0.112191	0.451386	4.53801	1.04754	1.63306	0.102457	0.66499
289019	18557	18557_289019	Cdk18	cyclin dependent kinase 18	Cdk18	cyclin-dependent kinase 18	0.112179	0.0428615	0.00886428	0.028172	0.196186	0.24169	0.0847478	0.12509	0.00543069	0.102504	7	1	0	0.00654938	4.79515	0.570343	0.896877	0	1	-1.40352	0.160463	0.739778
305451	231130	231130_305451	Tnip2	TNFAIP3 interacting protein 2	Tnip2	TNFAIP3 interacting protein 2	0.0950734	0.0363392	0.00888944	0.0238499	0.166297	0.241836	0.0669663	0.11335	0.0024445	0.0723453	7	1	0.00122992	0.00509078	6.60571	0.358854	0.753199	13.2366	1.15256	-1.07133	0.28402	0.841452
298591	230868	230868_298591	Igsf21	immunoglobulin superfamily, member 21	Igsf21	immunoglobin superfamily, member 21	0.111587	0.0426766	0.00893023	0.0279425	0.195232	0.241958	0.0840008	0.124128	0.00494507	0.0910128	8	1	0	0.00700072	3.95133	0.785366	0.977658	0	1	-1.62788	0.10355	0.666996
309957	17258	17258_309957	Mef2a	myocyte enhancer factor 2A	Mef2a	myocyte enhancer factor 2a	0.0819815	0.0313712	0.00896797	0.0204951	0.143468	0.241958	0.0709032	0.0901263	0.00534651	0.0352159	8	1	8.72934e-07	0.00382342	9.32065	0.230447	0.621829	0.0104494	1.0001	-1.84663	0.0648004	0.58217
293736	225908	225908_293736	Myrf	myelin regulatory factor	Myrf	myelin regulatory factor	0.190377	0.0728523	0.00897	0.0475894	0.333165	0.241958	0.151103	0.229119	0.00415127	0.0393059	8	1	0.0162077	0.0214327	11.2738	0.127115	0.478346	40.3639	1.67684	1.40672	0.15951	0.738876
366698	72113	72113_366698	Adck1	aarF domain containing kinase 1	Adck1	aarF domain containing kinase 1	0.100987	0.0386537	0.00898548	0.025227	0.176747	0.241958	0.0741809	0.11498	0.00378139	0.0569105	8	1	0.00109364	0.00589302	9.26028	0.234505	0.627016	8.96001	1.09842	0.960595	0.336756	0.868421
287433	23879	23879_287433	Fxr2	FMR1 autosomal homolog 2	Fxr2	FMR1 autosomal homolog 2	0.0715211	0.0273879	0.00901695	0.0178418	0.1252	0.241958	0.0506103	0.0860304	0.00697117	0.124868	8	1	0	0.00264831	3.67629	0.816216	0.983339	0	1	0.188707	0.850322	0.986226
366854	69754	69754_366854	Fbxo7	F-box protein 7	Fbxo7	F-box protein 7	0.0599237	0.022959	0.00905351	0.0149248	0.104923	0.241958	0.0476959	0.0791695	0.00207854	0.0477868	8	1	0	0.00209945	6.20768	0.51572	0.86451	0	1	0.431262	0.666278	0.965661
300955	17973	17973_300955	Nck1	non-catalytic region of tyrosine kinase adaptor protein 1	Nck1	NCK adaptor protein 1	-0.0858144	0.0328948	0.00908721	-0.150287	-0.0213419	0.241958	-0.0992497	-0.0591384	0.0047286	0.115149	8	1	2.81683e-06	0.00424436	6.26976	0.508628	0.861824	0.0311228	1.00031	1.41655	0.156615	0.736918
83722	20620	20620_83722	Plk2	polo like kinase 2	Plk2	polo-like kinase 2	-0.0670756	0.0257145	0.00909474	-0.117475	-0.0166761	0.241958	-0.0742528	-0.0567045	0.00645583	0.0489337	8	1	0	0.00249072	2.26515	0.943721	1	0	1	0.686859	0.492172	0.921718
246268	23961	23961_246268	Oas1b	2'-5' oligoadenylate synthetase 1B	Oas1b	2-5 oligoadenylate synthetase 1B	0.114613	0.043952	0.00911551	0.0284689	0.200758	0.241958	0.0520953	0.133989	0.00303003	0.562752	8	1	0	0.0060881	5.19075	0.636698	0.926216	0	1	-1.06787	0.285581	0.842582
64373	11852	11852_64373	Rhob	ras homolog family member B	Rhob	ras homolog family member B	0.0846313	0.0324626	0.00913288	0.0210058	0.148257	0.241958	0.0597467	0.105589	0.00182235	0.163793	8	1	0	0.0039519	5.95036	0.545557	0.88084	0	1	-1.27094	0.203751	0.782392
100360982	19698	19698_100360982	Relb	avian reticuloendotheliosis viral (v-rel) oncogene related B	Relb	RELB proto-oncogene, NF-kB subunit	0.117963	0.0452518	0.00913886	0.0292712	0.206655	0.241958	0.0956025	0.152754	0.0012357	0.06764	7	1	0.00194935	0.00800029	7.67157	0.263165	0.658858	13.5311	1.15648	-0.952051	0.341071	0.871312
25428	13122	13122_25428	Cyp7a1	cytochrome P450, family 7, subfamily a, polypeptide 1	Cyp7a1	cytochrome P450 family 7 subfamily A member 1	0.131205	0.050339	0.00914931	0.0325422	0.229868	0.241958	0.0879669	0.164495	0.0068932	0.15667	7	1	0	0.00840167	2.3136	0.888718	0.997759	0	1	0.315102	0.752684	0.973306
24434	110006	110006_24434	Gusb	glucuronidase, beta	Gusb	glucuronidase, beta	0.115138	0.0441761	0.00915144	0.0285545	0.201721	0.241958	0.109814	0.152464	0.000318429	0.0194361	8	1	0.00188552	0.00722192	5.4762	0.602056	0.911002	11.8089	1.1339	-0.740472	0.459014	0.909689
363599	57783	57783_363599	Tnip1	TNFAIP3 interacting protein 1	Tnip1	TNFAIP3 interacting protein 1	0.0722178	0.0277324	0.00921169	0.0178633	0.126572	0.243025	0.0666529	0.0843514	0.00757403	0.0341344	8	1	0	0.00304046	1.06608	0.993691	1	0	1	0.571047	0.567968	0.943042
500442	68922	68922_500442	Dnai1	dynein axonemal intermediate chain 1	Dnai1	dynein, axonemal, intermediate chain 1	0.100437	0.0385812	0.00923374	0.0248198	0.176055	0.243082	0.0576486	0.116422	0.00347765	0.265246	8	1	0	0.00519138	3.57722	0.82698	0.987444	0	1	-0.866296	0.386328	0.88613
362976	72026	72026_362976	Trmu	tRNA 5-methylaminomethyl-2-thiouridylate methyltransferase	Trmu	tRNA mitochondrial 2-thiouridylase	0.100123	0.0385051	0.00931592	0.0246538	0.175591	0.243906	0.0843257	0.115407	0.00465758	0.0356926	8	1	3.11979e-06	0.00585779	5.99686	0.540116	0.877806	0.0247791	1.00025	0.0708629	0.943507	0.998508
300177	266632	266632_300177	Irak4	interleukin-1 receptor-associated kinase 4	Irak4	interleukin-1 receptor-associated kinase 4	-0.121355	0.0466708	0.00931615	-0.212828	-0.0298817	0.243906	-0.139024	-0.0774025	0.00658834	0.287844	7	1	8.20939e-08	0.00836523	5.41689	0.491558	0.85084	0.000376041	1	-0.0995675	0.920688	0.996959
81718	12583	12583_81718	Cdo1	cysteine dioxygenase 1, cytosolic	Cdo1	cysteine dioxygenase type 1	-0.103856	0.039946	0.00932493	-0.182148	-0.0255631	0.243906	-0.116901	-0.0734464	0.00615635	0.0378745	8	1	0.00704405	0.00667887	17.3693	0.0151641	0.150183	58.4079	2.4043	0.995371	0.319556	0.861363
291961	277978	277978_291961	Exoc3l	exocyst complex component 3-like	Exoc3l1	exocyst complex component 3-like 1	0.153842	0.0592808	0.00945525	0.0376537	0.27003	0.246786	0.107689	0.192984	0.00333573	0.0264916	8	1	0.0076574	0.0141414	10.9296	0.141721	0.505734	28.5581	1.39974	2.1308	0.0331058	0.470217
246136	73744	73744_246136	Man2c1	mannosidase, alpha, class 2C, member 1	Man2c1	mannosidase, alpha, class 2C, member 1	0.0951517	0.0367001	0.00952312	0.0232208	0.167083	0.248027	0.0807826	0.112448	0.00569386	0.0330312	8	1	0	0.00528613	5.05912	0.652749	0.932771	0	1	0.669086	0.50344	0.926388
691093	110012	110012_691093	Tpgs1	tubulin polyglutamylase complex subunit 1	Tpgs1	tubulin polyglutamylase complex subunit 1	0.0888109	0.0342659	0.00954713	0.0216509	0.155971	0.248124	0.059704	0.110842	0.00169771	0.093195	8	1	0.000831547	0.00451518	5.53805	0.594599	0.908599	8.70627	1.09537	-0.323358	0.746424	0.973016
63849	17394	17394_63849	Mmp8	matrix metallopeptidase 8	Mmp8	matrix metallopeptidase 8	-0.14421	0.0556572	0.00956852	-0.253297	-0.0351242	0.248152	-0.189214	-0.0813626	0.000145993	0.47116	7	1	0.00433175	0.0104984	10.3348	0.111241	0.449342	20.8854	1.26399	1.38897	0.164842	0.741199
501095	76438	76438_501095	Rftn1	raftlin lipid raft linker 1	Rftn1	raftlin lipid raft linker 1	0.13341	0.0515133	0.00960261	0.032446	0.234374	0.248508	0.0999973	0.150065	0.00422624	0.178121	8	1	0	0.00877123	3.54238	0.830716	0.9884	0	1	-0.18103	0.856344	0.987761
85254	100434	100434_85254	Slc44a1	solute carrier family 44, member 1	Slc44a1	solute carrier family 44 member 1	0.0991051	0.0383168	0.00969658	0.0240056	0.174205	0.250409	0.0782449	0.11645	0.00481033	0.0634893	8	1	0	0.00580412	3.00994	0.884081	0.997759	0	1	-0.19251	0.847343	0.985529
307401	225600	225600_307401	Pde6a	phosphodiesterase 6A, cGMP-specific, rod, alpha	Pde6a	phosphodiesterase 6A	-0.129472	0.0500888	0.00974218	-0.227644	-0.0312997	0.250692	-0.166859	-0.093002	0.000214887	0.118773	7	1	0.00752507	0.00847243	13.4971	0.0357874	0.249999	59.5461	2.47195	0.776342	0.437547	0.901946
313564	230709	230709_313564	Zmpste24	zinc metallopeptidase, STE24	Zmpste24	zinc metallopeptidase STE24	0.109214	0.0422551	0.00974855	0.026395	0.192032	0.250692	0.0814225	0.133437	0.000289534	0.0314319	7	1	0.00759527	0.00717851	14.9366	0.0207558	0.183986	62.2581	2.64957	1.38901	0.164831	0.741199
25298	12424	12424_25298	Cck	cholecystokinin	Cck	cholecystokinin	-0.0598874	0.0231842	0.0097915	-0.105328	-0.0144471	0.251267	-0.0729059	-0.0436965	0.00551813	0.0738505	8	1	9.5861e-09	0.00206754	7.37675	0.390734	0.777331	0.000209138	1	0.465457	0.641604	0.958666
689106	211739	211739_689106	Vstm2a	V-set and transmembrane domain containing 2A	Vstm2a	V-set and transmembrane domain containing 2A	-0.0984819	0.0381899	0.00991616	-0.173333	-0.023631	0.253933	-0.121581	-0.074826	0.0031123	0.0681357	7	1	0.000411207	0.00562349	6.65184	0.354247	0.749682	3.94806	1.0411	0.769438	0.441634	0.903459
287466	216881	216881_287466	Wscd1	WSC domain containing 1	Wscd1	WSC domain containing 1	0.141188	0.0548507	0.010052	0.0336822	0.248693	0.256256	0.109848	0.170688	0.00214428	0.0465452	8	1	0.00930627	0.0123576	11.6956	0.111025	0.448617	40.6848	1.68591	-0.69463	0.487288	0.921344
287457	574428	574428_287457	Zmynd15	zinc finger, MYND-type containing 15	Zmynd15	zinc finger, MYND-type containing 15	-0.100593	0.0390964	0.0100837	-0.17722	-0.0239653	0.256256	-0.130482	-0.063706	0.001569	0.273836	8	1	0.000417148	0.0050909	8.15729	0.318929	0.719564	2.99197	1.03084	2.16121	0.0306792	0.459248
140665	19340	19340_140665	Rab3d	RAB3D, member RAS oncogene family	Rab3d	RAB3D, member RAS oncogene family	-0.0898774	0.0349433	0.0101085	-0.158365	-0.0213899	0.256256	-0.10658	-0.0799533	0.00870707	0.025395	8	1	0	0.00468008	3.09061	0.876496	0.997759	0	1	-1.25066	0.211057	0.792454
689931	67749	67749_689931	Mgarp	mitochondria localized glutamic acid rich protein	Mgarp	mitochondria-localized glutamic acid-rich protein	0.155	0.0602688	0.0101166	0.0368757	0.273125	0.256256	0.121916	0.225886	0.00489136	0.0445385	7	1	0.00240431	0.0126485	4.57065	0.599934	0.910754	8.06456	1.08772	0.601516	0.547497	0.935908
192277	20867	20867_192277	Stip1	stress-induced phosphoprotein 1	Stip1	stress-induced phosphoprotein 1	0.0495585	0.0192711	0.0101215	0.0117878	0.0873291	0.256256	0.0336695	0.0591211	0.00296542	0.132711	8	1	6.55118e-06	0.00141358	7.46298	0.382315	0.771455	0.205129	1.00206	-0.0703034	0.943952	0.998508
310653	78523	78523_310653	Mrpl9	mitochondrial ribosomal protein L9	mrpl9	mitochondrial ribosomal protein L9	0.0940493	0.0365969	0.0101736	0.0223207	0.165778	0.256256	0.0687032	0.115296	0.000611288	0.0475706	8	1	0.00458424	0.00551781	12.3779	0.0887972	0.400758	44.9051	1.81505	-1.0377	0.299408	0.853108
295619	77767	77767_295619	Ermn	ermin, ERM-like protein	Ermn	ermin	0.211328	0.0822621	0.0102005	0.0500971	0.372559	0.256256	0.155957	0.264962	0.00120411	0.0586294	8	1	0.0187376	0.0271025	9.87682	0.195662	0.580664	37.257	1.5938	-0.0252525	0.979854	1
300208	74351	74351_300208	Ddx23	DEAD box helicase 23	Ddx23	DEAD-box helicase 23	0.0646007	0.0251479	0.0102041	0.0153118	0.11389	0.256256	0.0521536	0.0785653	0.00299121	0.0655437	8	1	0	0.00232946	6.28207	0.507227	0.860644	0	1	-0.158716	0.873893	0.990041
498486	54342	54342_498486	Gnpnat1	glucosamine-phosphate N-acetyltransferase 1	Gnpnat1	glucosamine-phosphate N-acetyltransferase 1	-0.0758582	0.0295332	0.0102118	-0.133742	-0.0179742	0.256256	-0.0863429	-0.0580711	0.00711425	0.0947514	8	1	2.62437e-06	0.00330682	5.27592	0.626332	0.920972	0.0350626	1.00035	1.17881	0.238474	0.813595
25363	11370	11370_25363	Acadvl	acyl-Coenzyme A dehydrogenase, very long chain	Acadvl	acyl-CoA dehydrogenase, very long chain	0.0668348	0.0260265	0.0102301	0.0158238	0.117846	0.256256	0.0521288	0.0811383	0.00140387	0.0516549	8	1	0.00113247	0.00277127	8.14342	0.320117	0.721445	21.145	1.26815	-0.962974	0.33556	0.867853
79244	15488	15488_79244	Hsd17b4	hydroxysteroid (17-beta) dehydrogenase 4	Hsd17b4	hydroxysteroid (17-beta) dehydrogenase 4	0.0676457	0.0263506	0.0102542	0.0159994	0.119292	0.256256	0.0537318	0.0954641	0.00128955	0.0466656	8	1	0.000399052	0.00268766	4.46853	0.724503	0.958498	6.96659	1.07488	1.0052	0.3148	0.859246
307171	54519	54519_307171	Apbb1ip	amyloid beta precursor protein binding family B member 1 interacting protein	Apbb1ip	amyloid beta precursor protein binding family B member 1 interacting protein	0.129622	0.0504959	0.0102586	0.0306522	0.228593	0.256256	0.105113	0.166782	0.00736165	0.0483577	8	1	0	0.00904305	5.55675	0.592347	0.907373	0	1	1.74541	0.0809128	0.624948
360661	217325	217325_360661	Llgl2	LLGL2 scribble cell polarity complex component	Llgl2	LLGL scribble cell polarity complex component 2	0.119792	0.0466988	0.0103117	0.0282637	0.21132	0.256821	0.0978704	0.182067	0.00827999	0.027616	8	1	0.00127439	0.00787419	11.2629	0.127557	0.479244	6.41569	1.06856	2.18289	0.0290436	0.446779
362323	71238	71238_362323	Sdhaf3	succinate dehydrogenase complex assembly factor 3	Sdhaf3	succinate dehydrogenase complex assembly factor 3	-0.0824703	0.0321586	0.0103328	-0.1455	-0.0194406	0.256821	-0.0960238	-0.0638407	0.0071042	0.0581954	8	1	0	0.00399027	4.78074	0.6867	0.946433	0	1	-0.583473	0.559575	0.938846
81768	19934	19934_81768	Rpl22	ribosomal protein L22	Rpl22	ribosomal protein L22	0.0748377	0.02919	0.0103529	0.0176263	0.132049	0.256821	0.0562329	0.0860308	0.00530956	0.0764189	8	1	0	0.00356874	4.32696	0.741441	0.964094	0	1	-0.906423	0.364712	0.881961
289217	66052	66052_289217	Sdhc	succinate dehydrogenase complex, subunit C, integral membrane protein	Sdhc	succinate dehydrogenase complex subunit C	0.0816446	0.0318559	0.0103792	0.0192081	0.144081	0.256821	0.0487728	0.0991485	0.00399645	0.0653422	8	1	0.00266647	0.0039809	8.98488	0.253743	0.648335	35.5138	1.55072	0.328757	0.742339	0.972735
84590	80718	80718_84590	Rab27b	RAB27B, member RAS oncogene family	Rab27b	RAB27B, member RAS oncogene family	0.113096	0.0441495	0.0104174	0.0265645	0.199627	0.256821	0.0959312	0.123536	0.00723206	0.0436306	8	1	0	0.00774712	2.53921	0.924116	1	0	1	0.235742	0.813633	0.980542
24211	11928	11928_24211	Atp1a1	ATPase, Na+/K+ transporting, alpha 1 polypeptide	Atp1a1	ATPase Na+/K+ transporting subunit alpha 1	-0.0821137	0.0320582	0.0104253	-0.144947	-0.0192808	0.256821	-0.0967452	-0.0643818	0.00394245	0.0756043	7	1	0	0.00380278	3.2799	0.772985	0.974407	0	1	0.473758	0.635672	0.9579
360571	19376	19376_360571	Rab34	RAB34, member RAS oncogene family	Rab34	RAB34, member RAS oncogene family	0.0869249	0.0339379	0.0104284	0.0204078	0.153442	0.256821	0.0664542	0.111297	0.000865877	0.131653	8	1	0.0008615	0.00447128	7.77428	0.352918	0.748995	9.10499	1.10017	-1.3966	0.162533	0.74113
24603	18160	18160_24603	Npr1	natriuretic peptide receptor 1	Npr1	natriuretic peptide receptor 1	0.223257	0.0872038	0.0104617	0.0523413	0.394174	0.257123	0.171475	0.28966	2.78971e-05	0.102023	8	1	0.0227497	0.0303942	13.0569	0.0707337	0.358902	41.5628	1.71124	-1.93873	0.0525344	0.547683
297433	319655	319655_297433	Podxl2	podocalyxin-like 2	Podxl2	podocalyxin-like 2	0.0939782	0.0367353	0.0105199	0.0219784	0.165978	0.258033	0.0582699	0.117092	0.00860206	0.0772792	8	1	0.0021014	0.00531118	12.8629	0.0755194	0.37293	19.8343	1.24742	2.08349	0.0372067	0.490269
365960	54120	54120_365960	Gipc2	GIPC PDZ domain containing family, member 2	Gipc2	GIPC PDZ domain containing family, member 2	0.110856	0.0433633	0.0105744	0.025866	0.195847	0.258129	0.0801461	0.131305	0.00410722	0.102157	8	1	1.42012e-06	0.00698437	6.33518	0.501202	0.856345	0.00875698	1.00009	-1.51222	0.130477	0.702991
64057	73940	73940_64057	Hapln2	hyaluronan and proteoglycan link protein 2	Hapln2	hyaluronan and proteoglycan link protein 2	0.153398	0.0600048	0.0105752	0.0357908	0.271005	0.258129	0.112303	0.180281	0.00385404	0.106641	8	1	4.62816e-06	0.013872	8.74096	0.271793	0.669886	0.0151186	1.00015	-1.81928	0.068869	0.591586
305970	50759	50759_305970	Fbxo16	F-box protein 16	Fbxo16	F-box protein 16	-0.0935355	0.036594	0.0105872	-0.165258	-0.0218127	0.258129	-0.110954	-0.0790919	0.00425731	0.0537694	8	1	0	0.00544975	4.43086	0.729027	0.960503	0	1	1.07986	0.280204	0.838073
287127	57354	57354_287127	Cramp1	cramped chromatin regulator 1	Cramp1	cramped chromatin regulator homolog 1	-0.0860098	0.033664	0.0106204	-0.15199	-0.0200295	0.258408	-0.102059	-0.0726054	0.00705318	0.0446178	7	1	0	0.00435244	1.97465	0.922015	1	0	1	-0.0935969	0.925429	0.996959
81679	16480	16480_81679	Jup	junction plakoglobin	Jup	junction plakoglobin	0.134862	0.0527988	0.010641	0.0313788	0.238346	0.258408	0.0994752	0.166854	0.00148487	0.0665867	8	1	0.00777572	0.0108448	10.0255	0.187132	0.567482	38.2935	1.62057	-0.972411	0.330846	0.864816
84394	13193	13193_84394	Dcx	doublecortin	Dcx	doublecortin	0.153524	0.0602137	0.010783	0.0355074	0.271541	0.261041	0.125153	0.173162	0.005864	0.0563642	8	1	0	0.0141838	5.69742	0.57549	0.899446	0	1	-0.949038	0.342601	0.871312
296972	14187	14187_296972	Akr1b8	aldo-keto reductase family 1, member B8	Akr1b10	aldo-keto reductase family 1 member B10	-0.10212	0.0400572	0.0107921	-0.180631	-0.0236095	0.261041	-0.11348	-0.0683075	0.00821049	0.179798	8	1	0	0.00600802	2.19996	0.947949	1	0	1	1.16698	0.243218	0.814842
94270	18111	18111_94270	Nnat	neuronatin	Nnat	neuronatin	0.2457	0.096418	0.0108256	0.0567241	0.434676	0.261069	0.183183	0.295921	0.00358078	0.0392652	8	1	0.0425229	0.0384464	17.8406	0.0127103	0.133842	64.3814	2.80752	0.480392	0.630949	0.956144
64037	30805	30805_64037	Slc22a4	solute carrier family 22 (organic cation transporter), member 4	Slc22a4	solute carrier family 22 member 4	0.191487	0.0751703	0.0108535	0.0441563	0.338819	0.261069	0.138209	0.20948	0.00772833	0.0930501	8	1	0	0.0207863	4.63639	0.704238	0.952161	0	1	-1.40955	0.158672	0.738286
24471	15507	15507_24471	Hspb1	heat shock protein 1	Hspb1	heat shock protein family B (small) member 1	-0.171952	0.0675048	0.0108574	-0.304259	-0.039645	0.261069	-0.20569	-0.133154	0.00231336	0.0601011	8	1	0.0198211	0.0191292	15.6602	0.028409	0.22003	58.0236	2.38229	1.0038	0.315473	0.859246
292263	67141	67141_292263	Fbxo5	F-box protein 5	Fbxo5	F-box protein 5	0.104803	0.0411601	0.0108894	0.0241307	0.185475	0.261324	0.092919	0.126266	0.00916893	0.0266578	8	1	0	0.00582373	3.71544	0.811908	0.983131	0	1	1.1547	0.248214	0.820306
117185	50877	50877_117185	Neu3	neuraminidase 3	Neu3	neuraminidase 3	0.0923414	0.0362781	0.0109159	0.0212377	0.163445	0.261447	0.0745764	0.108545	0.00654693	0.0785015	8	1	0	0.00459219	5.54036	0.59432	0.908599	0	1	-1.35656	0.174921	0.749941
298693	100038882	100038882_298693	Isg15	ISG15 ubiquitin-like modifier	Isg15	ISG15 ubiquitin-like modifier	0.162755	0.0640358	0.0110336	0.0372476	0.288263	0.263158	0.133605	0.174176	0.00721994	0.0688805	8	1	0	0.0149093	3.26533	0.859421	0.993409	0	1	-1.40701	0.159425	0.738876
117019	13667	13667_117019	Eif2b4	eukaryotic translation initiation factor 2B, subunit 4 delta	Eif2b4	eukaryotic translation initiation factor 2B subunit delta	0.0629083	0.024756	0.0110494	0.0143874	0.111429	0.263158	0.0453454	0.073832	0.00618545	0.0924011	8	1	0	0.00237734	6.12769	0.524921	0.869646	0	1	0.0885467	0.929442	0.997638
116676	19378	19378_116676	Aldh1a2	aldehyde dehydrogenase family 1, subfamily A2	Aldh1a2	aldehyde dehydrogenase 1 family, member A2	0.158275	0.0622871	0.011052	0.0361942	0.280355	0.263158	0.114456	0.201675	0.00602516	0.0407196	8	1	0.00915805	0.0153349	11.3526	0.123963	0.473608	31.7019	1.46417	2.22241	0.0262555	0.433701
303875	224109	224109_303875	Nrros	negative regulator of reactive oxygen species	Nrros	negative regulator of reactive oxygen species	0.0785331	0.0309194	0.0110874	0.0179322	0.139134	0.263405	0.0557849	0.087889	0.00666083	0.112155	8	1	9.13738e-05	0.00368176	5.87062	0.554935	0.886445	1.13985	1.01153	-1.63031	0.103035	0.665561
58976	22782	22782_58976	Slc30a1	solute carrier family 30 (zinc transporter), member 1	Slc30a1	solute carrier family 30 member 1	-0.0834819	0.0328814	0.0111208	-0.147928	-0.0190355	0.263405	-0.102835	-0.0696476	0.00457522	0.07022	8	1	0	0.00417843	2.99526	0.88544	0.997759	0	1	-0.815331	0.414883	0.895246
114105	20310	20310_114105	Cxcl2	C-X-C motif chemokine ligand 2	Cxcl2	C-X-C motif chemokine ligand 2	0.148361	0.0584464	0.0111355	0.0338085	0.262914	0.263405	0.110815	0.184485	0.00831196	0.114633	7	1	9.50009e-07	0.0113858	4.20159	0.649416	0.931496	0.00306639	1.00003	-0.430198	0.667052	0.965804
494125	52377	52377_494125	Rcn3	reticulocalbin 3, EF-hand calcium binding domain	Rcn3	reticulocalbin 3	0.0713953	0.0281351	0.0111619	0.0162516	0.126539	0.263405	0.0559513	0.0872508	0.00431918	0.0670938	8	1	0	0.00300348	4.86104	0.676916	0.943117	0	1	-0.183786	0.854181	0.986945
25130	13852	13852_25130	Stx2	syntaxin 2	Stx2	syntaxin 2	0.112383	0.0443002	0.0111855	0.0255562	0.19921	0.263405	0.079373	0.140019	0.00554004	0.124606	8	1	6.70052e-08	0.00742173	8.9194	0.258495	0.652514	0.000397168	1	-1.39202	0.163915	0.741199
311550	228788	228788_311550	Ccm2l	cerebral cavernous malformation 2-like	Ccm2l	CCM2 like scaffold protein	-0.149807	0.0590568	0.0111917	-0.265556	-0.0340575	0.263405	-0.177526	-0.126776	0.00443024	0.0516538	7	1	0	0.0138559	4.84735	0.563536	0.892235	0	1	0.423874	0.671658	0.966999
362087	98766	98766_362087	Ubac1	ubiquitin associated domain containing 1	Ubac1	UBA domain containing 1	0.0560306	0.0221019	0.0112413	0.0127117	0.0993494	0.263995	0.0416708	0.0709217	0.00171047	0.07971	8	1	0.000155468	0.00198246	7.57618	0.371444	0.764885	3.91314	1.04073	-0.400261	0.688964	0.969153
171410	94180	94180_171410	Acsbg1	acyl-CoA synthetase bubblegum family member 1	Acsbg1	acyl-CoA synthetase bubblegum family member 1	0.0831599	0.0328157	0.0112721	0.0188423	0.147478	0.263995	0.0667067	0.0977204	0.00623672	0.0587748	8	1	0	0.00442417	5.31028	0.622155	0.920235	0	1	1.24056	0.214767	0.796739
291081	73710	73710_291081	Tubb2b	tubulin, beta 2B class IIB	Tubb2b	tubulin, beta 2B class IIb	0.123444	0.048718	0.0112816	0.0279586	0.21893	0.263995	0.0949733	0.150516	0.00238659	0.0574341	8	1	0.00887953	0.00973112	14.4181	0.0442258	0.280341	50.6782	2.0275	-0.769834	0.441399	0.903432
313548	195522	195522_313548	Zfp691	zinc finger protein 691	Zfp691	zinc finger protein 691	0.115621	0.0456799	0.0113699	0.0260903	0.205152	0.265552	0.0869189	0.128735	0.00646474	0.130237	8	1	0	0.00767406	5.28627	0.625073	0.920914	0	1	-0.317761	0.750666	0.973306
24691	22072	22072_24691	Prss2	serine protease 2	Prss1	serine protease 1	-0.097844	0.0387083	0.0114805	-0.173711	-0.021977	0.267622	-0.11451	-0.0835801	0.00624394	0.0460777	7	1	0	0.00503024	3.07628	0.799213	0.98066	0	1	-0.891505	0.372658	0.883705
684755	81909	81909_684755	Zfpl1	zinc finger like protein 1	Zfpl1	zinc finger protein-like 1	0.0878834	0.0347933	0.0115411	0.0196898	0.156077	0.268524	0.0689357	0.102578	0.00495834	0.079138	8	1	0.00202434	0.00481268	10.7045	0.152037	0.523034	21.4029	1.27231	-0.658201	0.510409	0.928186
287278	52626	52626_287278	Cdkn2aipnl	CDKN2A interacting protein N-terminal like	Cdkn2aipnl	CDKN2A interacting protein N-terminal like	0.0721847	0.0285969	0.0115958	0.0161358	0.128234	0.269042	0.0560547	0.0820127	0.0066937	0.0690521	8	1	0	0.00327312	4.0016	0.779593	0.97569	0	1	0.411557	0.680664	0.968418
300732	19200	19200_300732	Pstpip1	proline-serine-threonine phosphatase-interacting protein 1	Pstpip1	proline-serine-threonine phosphatase-interacting protein 1	0.155462	0.0615971	0.0116075	0.0347343	0.276191	0.269042	0.0920514	0.196053	0.00362833	0.123514	8	1	0.00595795	0.0143634	6.43094	0.490424	0.850085	20.3656	1.25574	-0.0251362	0.979946	1
362825	15353	15353_362825	Hmg20b	high mobility group 20B	Hmg20b	high mobility group 20 B	0.0935193	0.037082	0.0116703	0.02084	0.166199	0.269925	0.073823	0.122457	0.00164173	0.113296	8	1	0.00017809	0.00523268	15.7887	0.0271188	0.215478	1.5038	1.01527	2.66337	0.00773619	0.303778
306562	320165	320165_306562	Tacc1	transforming, acidic coiled-coil containing protein 1	Tacc1	transforming, acidic coiled-coil containing protein 1	-0.0688618	0.0273136	0.0116972	-0.122395	-0.0153281	0.269925	-0.0773173	-0.0483359	0.0060307	0.100391	8	1	0	0.0028667	6.21374	0.515026	0.86451	0	1	0.103939	0.917218	0.996781
287622	71943	71943_287622	Tom1l1	target of myb1-like 1 (chicken)	Tom1l1	target of myb1 like 1 membrane trafficking protein	-0.0934651	0.0370865	0.0117291	-0.166153	-0.0207769	0.269925	-0.109705	-0.0741413	0.00481697	0.059144	8	1	2.2563e-06	0.00548192	8.09395	0.324382	0.724477	0.0191313	1.00019	-1.28614	0.198394	0.778047
287129	407831	407831_287129	Tmem204	transmembrane protein 204	Tmem204	transmembrane protein 204	-0.0972457	0.0385889	0.0117339	-0.172879	-0.0216129	0.269925	-0.129759	-0.0810095	0.000845641	0.0762512	8	1	0.00169602	0.0058895	7.76739	0.353552	0.749271	14.2212	1.16579	-0.764428	0.444612	0.904598
63995	63953	63953_63995	Dusp10	dual specificity phosphatase 10	Dusp10	dual specificity phosphatase 10	0.123787	0.0491531	0.0117892	0.0274484	0.220125	0.270373	0.103893	0.144032	0.00591113	0.0581801	8	1	0	0.00997814	3.28728	0.857216	0.993409	0	1	-0.569097	0.569291	0.943852
360872	226594	226594_360872	Rcsd1	RCSD domain containing 1	Rcsd1	RCSD domain containing 1	0.145702	0.0578729	0.0118153	0.0322728	0.25913	0.270373	0.119081	0.193413	4.61171e-06	0.0666007	8	1	0.0114402	0.0137849	12.9022	0.0745268	0.369308	45.6057	1.83843	0.274592	0.78363	0.97878
29358	18166	18166_29358	Npy1r	neuropeptide Y receptor Y1	Npy1r	neuropeptide Y receptor Y1	-0.10353	0.0411245	0.0118198	-0.184133	-0.0229275	0.270373	-0.131394	-0.0798396	0.00047739	0.0824927	8	1	0.00414671	0.00693042	10.5102	0.161456	0.536503	31.838	1.46709	1.98312	0.0473537	0.528105
25129	13656	13656_25129	Egr4	early growth response 4	Egr4	early growth response 4	-0.153852	0.0611632	0.0118884	-0.27373	-0.0339747	0.270828	-0.188768	-0.126964	0.0007932	0.0990434	8	1	0.00640448	0.0145048	11.1977	0.130223	0.483298	22.2566	1.28628	0.457301	0.647455	0.960206
299027	26905	26905_299027	Eif2s3x	eukaryotic translation initiation factor 2, subunit 3, structural gene X-linked	Eif2s3	eukaryotic translation initiation factor 2 subunit gamma	0.0676989	0.0269161	0.0118972	0.0149442	0.120454	0.270828	0.0606929	0.0811524	0.00740991	0.0510181	8	1	8.90535e-07	0.00271347	4.51497	0.718914	0.957191	0.0142201	1.00014	1.05443	0.291686	0.847248
170820	72843	72843_170820	Prdm4	PR domain containing 4	Prdm4	PR/SET domain 4	-0.0698782	0.0277899	0.0119194	-0.124345	-0.0154111	0.270828	-0.086993	-0.0470955	0.00630854	0.11816	8	1	0	0.00307726	5.17434	0.638697	0.927777	0	1	-0.141684	0.887329	0.991247
303926	207683	207683_303926	Igsf11	immunoglobulin superfamily, member 11	Igsf11	immunoglobulin superfamily, member 11	0.0812421	0.0323126	0.0119284	0.0179106	0.144574	0.270828	0.0603014	0.0968131	0.00354379	0.0635122	8	1	0.00361502	0.00429585	12.226	0.0933672	0.411577	45.5605	1.8369	-1.17266	0.240932	0.813672
312641	211651	211651_312641	Fancd2	Fanconi anemia, complementation group D2	Fancd2	FA complementation group D2	0.099477	0.0395868	0.0119749	0.0218883	0.177066	0.270951	0.0695518	0.111104	0.00749537	0.1654	8	1	0	0.00511973	3.67434	0.816429	0.983373	0	1	-0.995717	0.319388	0.861363
363458	94216	94216_363458	Col4a6	collagen, type IV, alpha 6	Col4a6	collagen type IV alpha 6 chain	-0.100272	0.0399218	0.012015	-0.178517	-0.0220265	0.270951	-0.119645	-0.0856801	0.0133287	0.0425742	7	1	0	0.0053169	2.83141	0.829689	0.988076	0	1	-1.30005	0.193584	0.772567
361042	74551	74551_361042	Pck2	phosphoenolpyruvate carboxykinase 2 (mitochondrial)	Pck2	phosphoenolpyruvate carboxykinase 2 (mitochondrial)	0.0901763	0.0359037	0.0120179	0.0198064	0.160546	0.270951	0.0785972	0.105695	0.0101371	0.0347371	8	1	0	0.00500365	3.55166	0.829724	0.988076	0	1	1.19097	0.233667	0.812018
363041	56872	56872_363041	Pate4	prostate and testis expressed 4	Pate4	prostate and testis expressed 4	-0.0880494	0.0350613	0.0120287	-0.156768	-0.0193306	0.270951	-0.0949949	-0.0742477	0.00803956	0.053617	7	1	0	0.00407513	4.06061	0.668474	0.939238	0	1	1.2366	0.216237	0.798026
292735	192192	192192_292735	Shkbp1	Sh3kbp1 binding protein 1	Shkbp1	Sh3kbp1 binding protein 1	-0.108744	0.0433122	0.0120491	-0.193634	-0.0238537	0.270951	-0.14821	-0.0787243	8.65515e-06	0.186098	8	1	0.00448227	0.00730761	11.1842	0.130784	0.483476	32.5838	1.48332	1.81783	0.0690894	0.592246
361153	212326	212326_361153	Fam149a	family with sequence similarity 149, member A	Fam149a	family with sequence similarity 149, member A	-0.180055	0.0717298	0.0120669	-0.320643	-0.039467	0.270951	-0.229499	-0.137805	0.000516251	0.0773916	7	1	0.0194691	0.0204978	13.882	0.0309819	0.23104	57.149	2.33367	1.5766	0.114888	0.684896
286905	70101	70101_286905	Cyp4f16	cytochrome P450, family 4, subfamily f, polypeptide 16	Cyp4f5	cytochrome P450, family 4, subfamily f, polypeptide 5	0.133362	0.0531803	0.0121508	0.0291305	0.237593	0.271841	0.088812	0.174744	0.000219593	0.131728	7	1	0.00342088	0.010625	8.03434	0.235598	0.627761	17.2213	1.20804	-1.52126	0.128196	0.701805
309377	54612	54612_309377	Sfrp5	secreted frizzled-related sequence protein 5	Sfrp5	secreted frizzled-related protein 5	0.115012	0.045869	0.0121623	0.0251103	0.204914	0.271841	0.107516	0.136044	0.0103677	0.0448868	8	1	6.75288e-06	0.00712977	3.87201	0.794396	0.979866	0.0349925	1.00035	0.950619	0.341798	0.871312
161475	67151	67151_161475	Psmd9	proteasome (prosome, macropain) 26S subunit, non-ATPase, 9	Psmd9	proteasome 26S subunit, non-ATPase 9	0.085355	0.0340488	0.0121816	0.0186205	0.152089	0.271841	0.064113	0.10038	0.00515444	0.0956766	8	1	0	0.00461664	5.65967	0.580001	0.90172	0	1	-1.13153	0.257833	0.827717
100362121	107986	107986_100362121	Ddb2	damage specific DNA binding protein 2	Ddb2	damage specific DNA binding protein 2	0.0957649	0.0382076	0.0121956	0.0208793	0.17065	0.271841	0.0656534	0.104364	0.00851558	0.137275	8	1	1.93144e-07	0.00546755	5.54886	0.593297	0.908048	0.00146962	1.00001	-1.81279	0.0698641	0.594697
25244	12039	12039_25244	Bckdha	branched chain ketoacid dehydrogenase E1, alpha polypeptide	Bckdha	branched chain keto acid dehydrogenase E1 subunit alpha	0.103831	0.0414505	0.0122475	0.0225892	0.185072	0.272073	0.079454	0.135193	0.00602174	0.0881344	8	1	2.44813e-05	0.00631019	3.94857	0.785682	0.977658	0.162793	1.00163	-0.164333	0.869469	0.988857
299923	17988	17988_299923	Ndrg1	N-myc downstream regulated gene 1	Ndrg1	N-myc downstream regulated 1	0.121065	0.0483354	0.0122561	0.0263293	0.215801	0.272073	0.086532	0.150415	0.00506066	0.0816934	8	1	0.00113569	0.0090861	7.47518	0.381133	0.770657	5.90869	1.0628	-0.501846	0.615776	0.951391
192280	244416	244416_192280	Ppp1r3b	protein phosphatase 1, regulatory subunit 3B	Ppp1r3b	protein phosphatase 1, regulatory subunit 3B	0.102078	0.0407627	0.0122728	0.0221846	0.181971	0.272073	0.0796297	0.141908	0.0107864	0.068364	8	1	2.4899e-06	0.00566335	7.48924	0.379774	0.769949	0.014987	1.00015	0.678036	0.497749	0.923326
315509	83964	83964_315509	Jam3	junction adhesion molecule 3	Jam3	junctional adhesion molecule 3	0.114813	0.0459085	0.0123875	0.024834	0.204792	0.274118	0.0876588	0.13759	0.00142526	0.0697714	8	1	0.00389914	0.00855679	8.89774	0.260082	0.654761	23.5643	1.30829	-0.801163	0.423037	0.897856
311547	14239	14239_311547	Foxs1	forkhead box S1	Foxs1	forkhead box S1	0.103217	0.0412839	0.0124129	0.0223024	0.184132	0.274183	0.0854418	0.124346	0.00687822	0.0758306	8	1	0	0.00651396	4.79776	0.684627	0.945624	0	1	0.712655	0.476059	0.915914
83718	29876	29876_83718	Clic4	chloride intracellular channel 4	Clic4	chloride intracellular channel 4	0.0927626	0.0371164	0.0124462	0.0200158	0.165509	0.274239	0.0791838	0.10251	0.00997974	0.0408067	8	1	7.2939e-07	0.00541449	3.58904	0.825706	0.986733	0.00635161	1.00006	-0.343955	0.73088	0.971928
362293	23950	23950_362293	Dnajb6	DnaJ heat shock protein family (Hsp40) member B6	Dnajb6	DnaJ heat shock protein family (Hsp40) member B6	0.0939765	0.0376081	0.0124603	0.0202659	0.167687	0.274239	0.0802974	0.138366	0.00675834	0.106394	8	1	3.5735e-06	0.00522636	13.3057	0.0650013	0.343984	0.0272423	1.00027	1.5327	0.12535	0.701541
303130	320027	320027_303130	Fstl4	follistatin-like 4	Fstl4	follistatin-like 4	-0.159823	0.0639888	0.0125012	-0.285239	-0.0344072	0.274622	-0.200454	-0.124442	0.000355858	0.0873924	8	1	0.0172402	0.0166927	17.4638	0.014638	0.14668	61.7441	2.61398	1.58144	0.113777	0.682942
171443	83704	83704_171443	Slc12a9	solute carrier family 12 (potassium/chloride transporters), member 9	Slc12a9	solute carrier family 12, member 9	0.111345	0.0445971	0.0125361	0.0239361	0.198753	0.274622	0.0798858	0.141014	0.00467477	0.057181	8	1	0.00274978	0.00758412	8.56046	0.285771	0.68301	17.6304	1.21404	0.521858	0.60177	0.951268
500790	70312	70312_500790	Cactin	cactin, spliceosome C complex subunit	Cactin	cactin, spliceosome C complex subunit	0.0697536	0.0279509	0.0125752	0.0149709	0.124536	0.274622	0.0521566	0.0857783	0.00478324	0.098845	8	1	0	0.0030466	4.50529	0.72008	0.957728	0	1	-0.573858	0.566064	0.942208
116464	56406	56406_116464	Ncoa6	nuclear receptor coactivator 6	Ncoa6	nuclear receptor coactivator 6	-0.0793234	0.0317977	0.012609	-0.141646	-0.017001	0.274622	-0.090629	-0.0607738	0.00819911	0.0736217	8	1	0	0.00386852	3.24178	0.861771	0.993409	0	1	-0.249477	0.802992	0.980297
445415	20195	20195_445415	S100a11	S100 calcium binding protein A11	S100a11	S100 calcium binding protein A11	0.0973155	0.0390139	0.0126177	0.0208497	0.173781	0.274622	0.0828426	0.107617	0.00732628	0.0522422	8	1	0	0.0056796	2.54624	0.923575	1	0	1	-0.80616	0.420151	0.897327
54282	18599	18599_54282	Padi1	peptidyl arginine deiminase, type I	Padi1	peptidyl arginine deiminase 1	0.106356	0.0426402	0.0126219	0.0227825	0.189929	0.274622	0.0838156	0.113422	0.00909472	0.179801	7	1	0	0.00581134	1.84287	0.933567	1	0	1	-0.741892	0.458153	0.909689
316810	98488	98488_316810	Gtf3c3	general transcription factor IIIC, polypeptide 3	Gtf3c3	general transcription factor IIIC subunit 3	-0.108177	0.0433855	0.0126528	-0.193211	-0.0231432	0.274622	-0.129159	-0.0812818	0.00361994	0.0773303	7	1	0.00457571	0.00739823	8.85591	0.181845	0.561348	35.8662	1.55924	0.856184	0.391896	0.888296
313346	230393	230393_313346	Focad	focadhesin	Focad	focadhesin	-0.0970922	0.038951	0.0126786	-0.173435	-0.0207495	0.274622	-0.118867	-0.0653603	0.00348683	0.0559651	7	1	0.00423749	0.0060469	9.55911	0.144489	0.510562	40.7328	1.68727	-0.0811606	0.935314	0.997724
360034	245049	245049_360034	Myrip	myosin VIIA and Rab interacting protein	Myrip	myosin VIIA and Rab interacting protein	-0.0688736	0.0276309	0.01268	-0.123029	-0.0147181	0.274622	-0.0781733	-0.0582144	0.0104807	0.0416642	7	1	0	0.00300171	3.1737	0.786752	0.977848	0	1	-1.295	0.195321	0.774721
83799	83768	83768_83799	Dpp7	dipeptidylpeptidase 7	Dpp7	dipeptidylpeptidase 7	0.0772952	0.0310451	0.0127824	0.016448	0.138142	0.276349	0.0630136	0.0961379	0.00142786	0.0879629	8	1	0.00093872	0.0038083	8.68772	0.275861	0.674175	12.0971	1.13762	-0.0826663	0.934117	0.997724
171097	231821	231821_171097	Adap1	ArfGAP with dual PH domains 1	Adap1	ArfGAP with dual PH domains 1	-0.0690967	0.0277671	0.0128307	-0.123519	-0.0146741	0.276902	-0.0767417	-0.0567565	0.00742314	0.130584	8	1	0	0.00290506	3.26419	0.859535	0.993409	0	1	0.817704	0.413526	0.894262
286954	71773	71773_286954	Ugt2b1	UDP glucuronosyltransferase 2 family, polypeptide B1	Ugt2b1	UDP glucuronosyltransferase 2 family, polypeptide B1	0.140027	0.0563129	0.0128975	0.0296557	0.250398	0.277854	0.100266	0.175383	0.0018358	0.131038	7	1	0.00939866	0.0106621	14.2691	0.0267703	0.213307	58.5342	2.41163	-0.614144	0.53912	0.933574
302290	11777	11777_302290	Ap3s1	adaptor-related protein complex 3, sigma 1 subunit	Ap3s1	adaptor related protein complex 3 subunit sigma 1	-0.055595	0.0223691	0.0129425	-0.0994376	-0.0117524	0.278332	-0.0675918	-0.0474617	0.00338097	0.11115	8	1	2.0259e-06	0.00186825	9.69336	0.206627	0.592893	0.0454789	1.00045	0.718566	0.472409	0.913756
310506	242083	242083_310506	Ppm1l	protein phosphatase 1 (formerly 2C)-like	Ppm1l	protein phosphatase, Mg2+/Mn2+ dependent, 1L	0.0710642	0.0286219	0.013033	0.0149664	0.127162	0.27943	0.0560145	0.0838277	0.00557065	0.0919777	8	1	0	0.00291602	3.88773	0.792614	0.979866	0	1	-0.748215	0.454331	0.908251
64458	20284	20284_64458	Scrg1	scrapie responsive gene 1	Scrg1	stimulator of chondrogenesis 1	0.0891579	0.0359118	0.0130393	0.0187721	0.159544	0.27943	0.0665893	0.122515	0.00148082	0.0876265	8	1	0.000646043	0.00510609	5.21347	0.633931	0.925639	6.12708	1.06527	-0.287562	0.773682	0.977418
362861	338365	338365_362861	Slc41a2	solute carrier family 41, member 2	Slc41a2	solute carrier family 41 member 2	-0.0953474	0.0384161	0.0130662	-0.170642	-0.0200531	0.279515	-0.114665	-0.0803606	0.00806457	0.0532234	8	1	0	0.00585281	2.58955	0.920205	1	0	1	-0.312641	0.754554	0.973306
297738	70358	70358_297738	Steap1	six transmembrane epithelial antigen of the prostate 1	Steap1	STEAP family member 1	0.123622	0.0498655	0.0131712	0.0258872	0.221356	0.28127	0.0937296	0.145205	0.00515098	0.218862	7	1	0	0.00875535	3.17328	0.786805	0.977848	0	1	-0.641547	0.521167	0.931285
63840	18627	18627_63840	Per2	period circadian clock 2	Per2	period circadian regulator 2	-0.136645	0.0551346	0.0131975	-0.244707	-0.0285835	0.281295	-0.155011	-0.0825544	0.00885182	0.0900564	8	1	0.00720089	0.0118547	10.1536	0.180033	0.559809	32.5163	1.48184	0.137355	0.89075	0.991273
29143	14824	14824_29143	Grn	granulin	Grn	granulin precursor	0.0782215	0.0315704	0.0132239	0.0163446	0.140098	0.281295	0.0591641	0.102945	0.000278582	0.0759781	8	1	0.00234616	0.00399512	10.3757	0.168265	0.545361	30.6779	1.44254	-1.6358	0.101881	0.664433
303456	217109	217109_303456	Utp18	UTP18 small subunit processome component	Utp18	UTP18 small subunit processome component	-0.099133	0.0400271	0.0132624	-0.177585	-0.0206812	0.281295	-0.12039	-0.0909112	0.00597886	0.0586796	8	1	0	0.00629876	2.57705	0.921184	1	0	1	-0.35312	0.723999	0.971485
300852	68291	68291_300852	Mto1	mitochondrial tRNA translation optimization 1	Mto1	mitochondrial tRNA translation optimization 1	0.0698533	0.028217	0.0133022	0.014549	0.125158	0.281295	0.0639224	0.0733529	0.0121196	0.0343236	8	1	0	0.0029425	0.777768	0.997664	1	0	1	-0.577264	0.563761	0.94096
361385	66916	66916_361385	Ndufb7	NADH:ubiquinone oxidoreductase subunit B7	Ndufb7	NADH:ubiquinone oxidoreductase subunit B7	0.0833286	0.0336753	0.0133432	0.0173263	0.149331	0.281295	0.0565189	0.0991885	0.0034064	0.0605294	8	1	0.00306626	0.00467306	9.91004	0.193729	0.578457	35.0401	1.53941	-1.24954	0.211468	0.792599
683460	227545	227545_683460	Proser2	proline and serine rich 2	Proser2	proline and serine rich 2	-0.117217	0.0473823	0.0133668	-0.210084	-0.0243489	0.281295	-0.13027	-0.092027	0.00689624	0.178761	7	1	0	0.00846065	4.82687	0.566203	0.894431	0	1	1.06886	0.285131	0.842496
266711	211134	211134_266711	Lzts1	leucine zipper, putative tumor suppressor 1	Lzts1	leucine zipper tumor suppressor 1	-0.06994	0.0282728	0.01337	-0.125354	-0.0145264	0.281295	-0.0909275	-0.0602569	0.00684694	0.0569119	8	1	4.14e-06	0.00305578	7.36048	0.392336	0.778616	0.0603278	1.0006	-1.66659	0.0955963	0.64962
282840	107503	107503_282840	Atf5	activating transcription factor 5	Atf5	activating transcription factor 5	0.122052	0.0493393	0.0133709	0.025349	0.218756	0.281295	0.0888375	0.157786	0.000340087	0.0647743	8	1	0.00654619	0.00981907	9.73672	0.203991	0.590587	35.8469	1.55877	0.913551	0.360953	0.880431
684050	76477	76477_684050	Pcolce2	procollagen C-endopeptidase enhancer 2	PCOLCE2	procollagen C-endopeptidase enhancer 2	0.10585	0.0428118	0.0134189	0.0219406	0.18976	0.281295	0.0817504	0.121297	0.00792107	0.0854288	8	1	0	0.00702818	4.21967	0.754157	0.967863	0	1	-0.828767	0.407236	0.892075
361044	654795	654795_361044	Sdr39u1	short chain dehydrogenase/reductase family 39U, member 1	Sdr39u1	short chain dehydrogenase/reductase family 39U, member 1	0.118255	0.0478398	0.01344	0.0244906	0.212019	0.281295	0.0722612	0.158177	0.000313764	0.143492	8	1	0.00373716	0.00880307	7.47646	0.38101	0.770581	21.1615	1.26842	-0.119369	0.904983	0.99464
304063	23872	23872_304063	Ets2	E26 avian leukemia oncogene 2, 3' domain	Ets2	ETS proto-oncogene 2, transcription factor	-0.0831171	0.0336267	0.0134451	-0.149024	-0.01721	0.281295	-0.101084	-0.0521558	0.00713443	0.080259	8	1	0.00244703	0.00455932	9.11291	0.244651	0.637372	28.0613	1.39007	-1.20958	0.226442	0.805213
304929	14067	14067_304929	F5	coagulation factor V	F5	coagulation factor V	-0.185291	0.0749662	0.0134487	-0.332222	-0.0383599	0.281295	-0.268363	-0.15865	6.268e-05	0.0459764	8	1	0.0171027	0.0224239	11.6318	0.113335	0.453301	42.1333	1.72811	-1.04431	0.296341	0.851593
361207	67511	67511_361207	Tmed9	transmembrane p24 trafficking protein 9	Tmed9	transmembrane p24 trafficking protein 9	0.0710264	0.0287565	0.0135143	0.0146646	0.127388	0.282183	0.0563325	0.100303	0.00327347	0.0825532	8	1	0	0.00302454	4.06499	0.772263	0.973799	0	1	-0.0720282	0.942579	0.998508
303419	103841	103841_303419	Cuedc1	CUE domain containing 1	Cuedc1	CUE domain containing 1	0.0791082	0.0320366	0.0135374	0.0163177	0.141899	0.282184	0.0708574	0.10645	0.00302045	0.0391949	8	1	1.53023e-06	0.00390236	6.99389	0.429517	0.807909	0.0176049	1.00018	1.78916	0.0735886	0.606824
116509	14664	14664_116509	Slc6a9	solute carrier family 6 (neurotransmitter transporter, glycine), member 9	Slc6a9	solute carrier family 6 member 9	0.161535	0.0654455	0.0135778	0.0332646	0.289806	0.282542	0.12035	0.191183	0.00689988	0.0462729	8	1	0.0121258	0.0169494	10.1746	0.178895	0.558825	38.7755	1.63333	0.248524	0.803729	0.980297
24944	16784	16784_24944	Lamp2	lysosomal-associated membrane protein 2	Lamp2	lysosomal-associated membrane protein 2	0.0717982	0.0290991	0.0136111	0.014765	0.128831	0.282754	0.0578642	0.0796108	0.00886944	0.0646156	8	1	0	0.00334985	3.44656	0.840853	0.99067	0	1	0.0941216	0.925013	0.996959
24197	76768	76768_24197	Alpi	alkaline phosphatase, intestinal	Alpi	alkaline phosphatase, intestinal	0.0964068	0.039099	0.0136742	0.0197742	0.173039	0.283582	0.0562504	0.124379	0.000786206	0.356156	7	1	0.00118144	0.00533843	7.1489	0.307296	0.709034	10.3965	1.11603	-1.29908	0.193918	0.772824
362004	14547	14547_362004	Gdap2	ganglioside-induced differentiation-associated-protein 2	Gdap2	ganglioside-induced differentiation-associated-protein 2	-0.056319	0.0228566	0.0137389	-0.101117	-0.0115209	0.284369	-0.0674022	-0.0394255	0.00643921	0.107422	8	1	0.000119762	0.00212142	6.33569	0.501144	0.856345	2.81235	1.02894	0.558044	0.576814	0.9463
297597	28019	28019_297597	Ing4	inhibitor of growth family, member 4	Ing4	inhibitor of growth family, member 4	0.0889298	0.0360989	0.0137587	0.0181772	0.159682	0.284369	0.0576219	0.112148	0.00132394	0.0556014	8	1	0.00365978	0.00529737	10.463	0.163818	0.540527	37.3292	1.59564	2.22738	0.0259218	0.430908
361545	68035	68035_361545	Rbm42	RNA binding motif protein 42	Rbm42	RNA binding motif protein 42	0.0852352	0.0346231	0.0138242	0.0173751	0.153095	0.284654	0.0509672	0.0981778	0.00899745	0.0834198	8	1	0.00333175	0.00488586	10.1545	0.179989	0.559809	36.7826	1.58184	-0.149751	0.880961	0.990839
78974	20473	20473_78974	Six3	sine oculis-related homeobox 3	Six3	SIX homeobox 3	0.103766	0.042158	0.0138411	0.0211379	0.186394	0.284654	0.0980248	0.110058	0.0103343	0.108337	7	1	0	0.00573681	2.73139	0.841725	0.991005	0	1	0.0411338	0.967189	1
312182	68272	68272_312182	Rbm28	RNA binding motif protein 28	Rbm28	RNA binding motif protein 28	0.096682	0.0392814	0.0138446	0.019692	0.173672	0.284654	0.075531	0.133919	3.84644e-06	0.100625	8	1	0.00488183	0.00625316	11.9943	0.100746	0.427072	43.1149	1.75793	-1.64661	0.0996388	0.657855
501048	70235	70235_501048	Poc1a	POC1 centriolar protein A	Poc1a	POC1 centriolar protein A	-0.0967011	0.0393072	0.0138884	-0.173742	-0.0196604	0.284654	-0.12444	-0.0742724	0.00106648	0.147843	8	1	0.00113505	0.00550138	9.5578	0.215048	0.603448	8.89028	1.09758	-1.27183	0.203435	0.782255
59294	18971	18971_59294	Pold1	polymerase (DNA directed), delta 1, catalytic subunit	Pold1	DNA polymerase delta 1, catalytic subunit	0.11559	0.0469912	0.013901	0.0234885	0.207691	0.284654	0.097074	0.132324	0.00622157	0.0686645	8	1	0	0.00837447	4.61928	0.706311	0.952717	0	1	-0.0229616	0.981681	1
252929	64138	64138_252929	Ctsz	cathepsin Z	Ctsz	cathepsin Z	0.105741	0.0429946	0.0139169	0.0214731	0.190009	0.284654	0.0676217	0.123154	0.00498671	0.0668116	8	1	0.0050671	0.00773233	10.2467	0.175017	0.553065	34.9819	1.53803	-0.609915	0.541918	0.934623
84475	12766	12766_84475	Cxcr3	C-X-C motif chemokine receptor 3	Cxcr3	C-X-C motif chemokine receptor 3	0.114939	0.0467436	0.0139356	0.023323	0.206554	0.284654	0.068431	0.128791	0.00769963	0.370095	7	1	0	0.00738851	4.90037	0.556653	0.887409	0	1	-1.50307	0.13282	0.704776
78976	114229	114229_78976	Kiss1r	KISS1 receptor	Kiss1r	KISS1 receptor	0.110446	0.0450408	0.0142008	0.0221681	0.198725	0.289011	0.0858807	0.13205	0.00637059	0.15577	8	1	1.12485e-07	0.00751906	5.08393	0.649721	0.931496	0.000578982	1.00001	0.221989	0.824323	0.980542
312492	26903	26903_312492	Dysf	dysferlin	Dysf	dysferlin	-0.160184	0.0653254	0.0142025	-0.28822	-0.032149	0.289011	-0.20922	-0.119267	0.00411375	0.0608883	8	1	0.0108306	0.0154961	8.79209	0.26793	0.665466	38.6364	1.62963	-0.855391	0.392335	0.888296
499691	66921	66921_499691	Prpf38b	PRP38 pre-mRNA processing factor 38 (yeast) domain containing B	Prpf38b	pre-mRNA processing factor 38B	-0.0927145	0.037817	0.0142199	-0.166835	-0.0185945	0.289011	-0.110964	-0.0685048	0.00688455	0.112009	8	1	1.95422e-07	0.0056527	6.14999	0.52235	0.868158	0.00163991	1.00002	1.42034	0.155509	0.736543
308579	78070	78070_308579	Cpt1c	carnitine palmitoyltransferase 1c	Cpt1c	carnitine palmitoyltransferase 1c	-0.0604506	0.0246689	0.0142666	-0.108801	-0.0121005	0.289478	-0.0708714	-0.0440079	0.00766793	0.115028	8	1	0	0.00247947	5.04241	0.654787	0.933892	0	1	-0.631835	0.527494	0.931422
259275	20409	20409_259275	Ostf1	osteoclast stimulating factor 1	Ostf1	osteoclast stimulating factor 1	0.0734785	0.0300213	0.0143834	0.0146378	0.132319	0.290196	0.0473199	0.0834201	0.00660143	0.197814	8	1	0	0.00331992	4.99845	0.660152	0.934711	0	1	-0.755551	0.449919	0.907899
307102	320816	320816_307102	Ankrd16	ankyrin repeat domain 16	Ankrd16	ankyrin repeat domain 16	0.106619	0.0435634	0.014387	0.0212366	0.192002	0.290196	0.0769939	0.125011	0.00569852	0.138999	8	1	0	0.0070534	5.80412	0.562798	0.89176	0	1	0.0311765	0.975129	1
171053	269614	269614_171053	Pank4	pantothenate kinase 4	Pank4	pantothenate kinase 4	0.0836456	0.0341842	0.0144087	0.0166458	0.150645	0.290196	0.0538309	0.106726	0.000743833	0.128403	8	1	0.00148851	0.00441246	6.98132	0.430827	0.808537	16.1132	1.19208	0.428106	0.668574	0.965941
307133	50497	50497_307133	Hspa14	heat shock protein 14	Hspa14	heat shock protein family A (Hsp70) member 14	-0.0820423	0.0335308	0.0144141	-0.147762	-0.0163231	0.290196	-0.0937871	-0.0461857	0.00557261	0.212736	8	1	0.00128525	0.00455082	5.91891	0.549249	0.883005	14.1909	1.16538	1.65304	0.0983225	0.654669
307483	13367	13367_307483	Diaph1	diaphanous related formin 1	Diaph1	diaphanous-related formin 1	-0.0860892	0.0351872	0.0144207	-0.155055	-0.0171237	0.290196	-0.0977284	-0.0547409	0.00745354	0.198717	8	1	3.5346e-06	0.00447995	7.75031	0.355125	0.750383	0.0322314	1.00032	2.36579	0.0179918	0.383041
309168	26403	26403_309168	Map3k11	mitogen-activated protein kinase kinase kinase 11	Map3k11	mitogen-activated protein kinase kinase kinase 11	0.0770945	0.0315348	0.0144956	0.0152874	0.138902	0.290933	0.0574629	0.095068	0.00429316	0.0893627	8	1	0.000176746	0.00393851	6.82837	0.446966	0.821329	2.15059	1.02198	0.178068	0.85867	0.98798
171146	238271	238271_171146	Kcnh5	potassium voltage-gated channel, subfamily H (eag-related), member 5	Kcnh5	potassium voltage-gated channel subfamily H member 5	-0.165801	0.0678509	0.0145413	-0.298786	-0.0328155	0.290933	-0.226284	-0.11239	6.15097e-05	0.207682	8	1	0.00824033	0.0166353	9.92548	0.192836	0.577185	24.7001	1.32802	1.75259	0.0796722	0.622646
315091	74281	74281_315091	Spatc1	spermatogenesis and centriole associated 1	Spatc1	spermatogenesis and centriole associated 1	-0.0745944	0.030529	0.0145498	-0.13443	-0.0147587	0.290933	-0.095949	-0.0515849	0.00647884	0.143833	7	1	0	0.00307117	6.65871	0.353565	0.749271	0	1	-1.78177	0.0747873	0.610168
316426	67198	67198_316426	Spats2l	spermatogenesis associated, serine-rich 2-like	Spats2l	spermatogenesis associated, serine-rich 2-like	-0.0803566	0.032906	0.0146061	-0.144851	-0.0158619	0.290933	-0.106266	-0.0625386	0.00307986	0.0863407	8	1	0	0.00412975	5.51583	0.597275	0.910485	0	1	-0.581824	0.560685	0.939224
304979	140559	140559_304979	Igsf8	immunoglobulin superfamily, member 8	Igsf8	immunoglobulin superfamily, member 8	0.0861613	0.0352924	0.0146322	0.0169895	0.155333	0.290933	0.0504843	0.104852	0.0025089	0.298406	8	1	0.000673849	0.00470214	10.7599	0.149442	0.519716	6.47414	1.06922	-3.02378	0.00249635	0.233064
291295	76938	76938_291295	Rbm17	RNA binding motif protein 17	Rbm17	RNA binding motif protein 17	0.0739112	0.030278	0.0146431	0.0145675	0.133255	0.290933	0.0539947	0.0936864	0.00338454	0.140098	8	1	0	0.00362698	6.70661	0.460054	0.829577	0	1	-1.76266	0.0779574	0.619089
360524	67966	67966_360524	Zcchc10	zinc finger, CCHC domain containing 10	Zcchc10	zinc finger CCHC-type containing 10	0.108249	0.0443585	0.0146738	0.0213084	0.19519	0.290933	0.0876615	0.120831	0.00736392	0.0912525	7	1	0	0.00715949	3.25213	0.776601	0.974962	0	1	-0.876991	0.380491	0.884358
316008	66658	66658_316008	Ccdc51	coiled-coil domain containing 51	Ccdc51	coiled-coil domain containing 51	-0.107909	0.0442224	0.0146818	-0.194583	-0.0212343	0.290933	-0.131363	-0.0732579	0.00519995	0.0620159	8	1	0.00508841	0.00786214	10.3668	0.168724	0.545662	34.0162	1.51552	-1.0156	0.309822	0.857683
25471	16509	16509_25471	Kcne1	potassium voltage-gated channel, Isk-related subfamily, member 1	Kcne1	potassium voltage-gated channel subfamily E regulatory subunit 1	-0.0902776	0.0370001	0.0146902	-0.162797	-0.0177587	0.290933	-0.0994801	-0.0651136	0.0130128	0.157551	7	1	0	0.00452959	2.1229	0.908055	1	0	1	0.227165	0.820296	0.980542
295050	69639	69639_295050	Exosc8	exosome component 8	Exosc8	exosome component 8	0.0904264	0.0370736	0.0147235	0.0177636	0.163089	0.290933	0.0735694	0.121248	0.000172313	0.0784994	8	1	0.00327585	0.00562661	9.72288	0.204829	0.591198	30.7671	1.4444	-0.79949	0.424006	0.897856
498682	238692	238692_498682	Zfp874a	zinc finger protein 874a	Zfp874b	zinc finger protein 874b	-0.0799966	0.0328007	0.0147333	-0.144285	-0.0157084	0.290933	-0.0936063	-0.0607099	0.00660402	0.0990186	7	1	0	0.00423362	3.74306	0.711401	0.953954	0	1	0.578719	0.562779	0.940274
361285	17354	17354_361285	Mllt10	myeloid/lymphoid or mixed-lineage leukemia; translocated to, 10	Mllt10	MLLT10, histone lysine methyltransferase DOT1L cofactor	-0.0856077	0.0351116	0.0147622	-0.154425	-0.0167903	0.290933	-0.0951938	-0.0744302	0.00955439	0.0567158	8	1	0	0.00480795	1.96739	0.961623	1	0	1	0.76501	0.444265	0.904598
367944	22773	22773_367944	Zic3	zinc finger protein of the cerebellum 3	Zic3	Zic family member 3	0.136108	0.0558268	0.014767	0.0266897	0.245527	0.290933	0.104034	0.168551	0.00830044	0.100523	8	1	1.32928e-06	0.0118683	5.65476	0.580589	0.901817	0.00418088	1.00004	-0.591676	0.554067	0.937176
361069	13829	13829_361069	Dmtn	dematin actin binding protein	Dmtn	dematin actin binding protein	-0.101505	0.0416551	0.0148178	-0.183148	-0.0198627	0.291465	-0.123368	-0.0687577	0.0031193	0.0741738	8	1	0.00503572	0.00691764	10.6668	0.153826	0.525563	40.2664	1.6741	2.2897	0.0220389	0.407089
302711	21372	21372_302711	Tbl1x	transducin (beta)-like 1 X-linked	Tbl1x	transducin (beta)-like 1 X-linked	0.0824514	0.0338604	0.0148903	0.0160862	0.148817	0.292419	0.0661485	0.101362	0.00870741	0.0669845	8	1	1.27773e-06	0.00441476	4.9304	0.668457	0.939238	0.0130436	1.00013	-0.64893	0.516384	0.930328
367714	19889	19889_367714	Rp2	retinitis pigmentosa 2 homolog	Rp2	RP2 activator of ARL3 GTPase	-0.11328	0.046602	0.0150658	-0.204618	-0.0219416	0.295147	-0.126523	-0.102485	0.00945753	0.048111	8	1	0	0.00835785	2.02634	0.958368	1	0	1	-0.138912	0.88952	0.991247
365389	70552	70552_365389	Lrrc56	leucine rich repeat containing 56	Lrrc56	leucine rich repeat containing 56	0.0939527	0.0386555	0.0150775	0.0181893	0.169716	0.295147	0.0775759	0.102223	0.00950401	0.151794	8	1	0	0.00496377	4.10085	0.76809	0.972125	0	1	-0.562675	0.573656	0.945435
94172	26457	26457_94172	Slc27a1	solute carrier family 27 (fatty acid transporter), member 1	Slc27a1	solute carrier family 27 member 1	0.0823482	0.0339114	0.0151683	0.0158831	0.148813	0.29645	0.0680332	0.097905	0.00606844	0.0608219	8	1	0	0.00473556	3.51929	0.833178	0.988974	0	1	-0.112308	0.910579	0.995946
361930	71492	71492_361930	Bbs7	Bardet-Biedl syndrome 7	Bbs7	Bardet-Biedl syndrome 7	-0.117405	0.0483629	0.0151995	-0.212195	-0.0226158	0.296584	-0.141944	-0.0922404	3.51441e-06	0.0764108	8	1	0.00895181	0.00928147	16.2033	0.0233228	0.197427	55.8663	2.26584	0.0432238	0.965523	1
24936	12527	12527_24936	Cd9	CD9 antigen	Cd9	CD9 molecule	0.128754	0.0530651	0.0152522	0.024748	0.232759	0.296639	0.0831573	0.162469	0.00341485	0.0772235	8	1	0.00622777	0.0113229	8.73329	0.272376	0.670854	28.7614	1.40373	-0.110133	0.912304	0.996336
312709	30853	30853_312709	Mlf2	myeloid leukemia factor 2	Mlf2	myeloid leukemia factor 2	0.17734	0.0730915	0.0152545	0.0340838	0.320597	0.296639	0.127289	0.216433	0.0047086	0.0487971	8	1	0.0288872	0.0226018	27.2899	0.000295518	0.0106053	73.4186	3.76203	0.734098	0.462889	0.911081
687711	67332	67332_687711	Snrpd3	small nuclear ribonucleoprotein D3	Snrpd3	small nuclear ribonucleoprotein D3 polypeptide	0.0662361	0.027305	0.0152752	0.0127193	0.119753	0.296639	0.0545453	0.0853218	0.00461481	0.078237	7	1	0	0.0029244	4.98531	0.545699	0.88084	0	1	0.0353025	0.971839	1
29448	19349	19349_29448	Rab7	RAB7, member RAS oncogene family	Rab7a	RAB7A, member RAS oncogene family	0.0510778	0.0210807	0.0153942	0.00976047	0.0923952	0.298477	0.03932	0.0591996	0.00911736	0.0987623	8	1	0	0.00175281	3.21672	0.864256	0.99364	0	1	-0.452749	0.65073	0.961169
289657	67249	67249_289657	Tbc1d19	TBC1 domain family, member 19	Tbc1d19	TBC1 domain family, member 19	-0.0552075	0.0228549	0.0157106	-0.100002	-0.0104128	0.304128	-0.0649026	-0.0392519	0.00642853	0.154456	8	1	0	0.00192527	5.34992	0.617342	0.917951	0	1	-0.338978	0.734626	0.972206
316034	78893	78893_316034	Cnot10	CCR4-NOT transcription complex, subunit 10	Cnot10	CCR4-NOT transcription complex, subunit 10	0.0833061	0.0345004	0.0157508	0.0156865	0.150926	0.304424	0.0583155	0.0969508	0.00663185	0.0588655	8	1	0.00414375	0.00491766	13.2211	0.0669016	0.34819	45.6313	1.83929	-0.805622	0.420461	0.897327
304962	226641	226641_304962	Atf6	activating transcription factor 6	Atf6	activating transcription factor 6	-0.0842568	0.0349385	0.015884	-0.152735	-0.0157785	0.305731	-0.102025	-0.0723846	0.00851374	0.0610456	8	1	0	0.00463609	4.81021	0.683111	0.945052	0	1	-0.396822	0.691499	0.969153
58961	54375	54375_58961	Azin1	antizyme inhibitor 1	Azin1	antizyme inhibitor 1	0.0599457	0.0248597	0.015893	0.0112216	0.10867	0.305731	0.0350129	0.073789	0.00182883	0.195779	8	1	0.000552923	0.00225797	4.84382	0.679015	0.943665	10.8346	1.12151	-1.46186	0.143778	0.717424
29679	13012	13012_29679	Cst8	cystatin 8 (cystatin-related epididymal spermatogenic)	Cst8	cystatin 8	-0.10251	0.0425112	0.0158935	-0.18583	-0.0191891	0.305731	-0.160663	-0.0836817	0.0103741	0.078534	7	1	4.48206e-06	0.00634318	9.73024	0.136481	0.495994	0.0306319	1.00031	-1.91133	0.0559623	0.557114
289181	74106	74106_289181	Dcaf6	DDB1 and CUL4 associated factor 6	Dcaf6	DDB1 and CUL4 associated factor 6	-0.115638	0.0479744	0.0159344	-0.209666	-0.0216101	0.305841	-0.165397	-0.106395	0.000378283	0.056573	8	1	0.00466894	0.00894629	7.30334	0.397994	0.782719	26.9508	1.36894	NA	NA	NA
408200	103135	103135_408200	Pan2	PAN2 poly(A) specific ribonuclease subunit	Pan2	poly(A) specific ribonuclease subunit PAN2	0.0920478	0.0381983	0.0159642	0.0171804	0.166915	0.305841	0.0765205	0.102426	0.0120555	0.0572336	7	1	0	0.00567195	2.54417	0.863492	0.99364	0	1	0.0920146	0.926686	0.997486
29585	14620	14620_29585	Gjb3	gap junction protein, beta 3	Gjb3	gap junction protein, beta 3	0.127158	0.0527735	0.0159744	0.0237236	0.230592	0.305841	0.074353	0.15812	0.0127633	0.206477	7	1	0.0018522	0.00942429	6.89788	0.330394	0.728484	8.95517	1.09836	0.689344	0.490607	0.921718
363120	272636	272636_363120	Esyt3	extended synaptotagmin-like protein 3	Esyt3	extended synaptotagmin 3	-0.106164	0.0440832	0.0160287	-0.192565	-0.0197623	0.306177	-0.125786	-0.0800986	0.00574941	0.10328	7	1	1.14841e-06	0.00707431	7.03027	0.318057	0.71893	0.00789469	1.00008	2.01211	0.0442083	0.522066
361268	142688	142688_361268	Asb13	ankyrin repeat and SOCS box-containing 13	Asb13	ankyrin repeat and SOCS box-containing 13	0.088693	0.036838	0.0160557	0.0164918	0.160894	0.306177	0.0765383	0.106715	0.0111286	0.0425541	8	1	0	0.00518371	3.86191	0.795538	0.979866	0	1	0.460148	0.64541	0.959616
300687	215051	215051_300687	Bud13	BUD13 homolog	Bud13	BUD13 homolog	0.103783	0.0431101	0.0160671	0.0192885	0.188277	0.306177	0.0794211	0.122869	0.00528294	0.0735298	8	1	0.00370076	0.00760923	9.61459	0.211487	0.598985	25.3756	1.34004	-1.31674	0.187925	0.766024
292483	74732	74732_292483	Stx11	syntaxin 11	Stx11	syntaxin 11	0.131204	0.0545157	0.0160968	0.0243548	0.238052	0.306265	0.100536	0.175362	0.000102245	0.103928	7	1	0.00753629	0.0109305	12.6966	0.0481145	0.294305	42.2613	1.73194	0.718665	0.472348	0.913756
25026	11535	11535_25026	Adm	adrenomedullin	Adm	adrenomedullin	0.103508	0.0430207	0.0161279	0.0191891	0.187827	0.306381	0.0812599	0.14554	0.00891791	0.172379	8	1	0	0.00667406	12.1529	0.0956407	0.416182	0	1	-0.0881379	0.929767	0.997638
362341	209032	209032_362341	Zc3hav1l	zinc finger CCCH-type, antiviral 1-like	Zc3hav1l	zinc finger CCCH-type containing, antiviral 1 like	-0.158638	0.065993	0.0162228	-0.287982	-0.0292944	0.307345	-0.195886	-0.0894937	0.00882296	0.0733355	7	1	0.0145345	0.0154264	13.8516	0.031338	0.232419	61.4512	2.59411	0.191535	0.848107	0.985529
192226	67088	67088_192226	Cand2	cullin associated and neddylation dissociated 2 (putative)	Cand2	cullin-associated and neddylation-dissociated 2 (putative)	0.113874	0.0473831	0.0162498	0.0210045	0.206743	0.307345	0.0641075	0.12962	0.00339421	0.225167	8	1	0.00255261	0.00824829	9.79836	0.200291	0.586282	14.0689	1.16372	-2.58203	0.00982205	0.326911
361430	234839	234839_361430	Piezo1	piezo-type mechanosensitive ion channel component 1	Piezo1	piezo-type mechanosensitive ion channel component 1	-0.0925909	0.0385384	0.0162807	-0.168125	-0.017057	0.307345	-0.107126	-0.0765718	0.00865842	0.062215	8	1	0	0.00576677	4.20538	0.755841	0.968159	0	1	-0.564012	0.572746	0.945394
304332	433956	433956_304332	Dnaaf5	dynein, axonemal assembly factor 5	Dnaaf5	dynein, axonemal, assembly factor 5	0.0823572	0.0342798	0.0162834	0.01517	0.149544	0.307345	0.0570323	0.0995222	0.00484891	0.273313	8	1	1.39064e-06	0.00440842	8.03574	0.329453	0.728126	0.013359	1.00013	-1.52479	0.127311	0.701805
312257	209773	209773_312257	Dennd2a	DENN domain containing 2A	Dennd2a	DENN domain containing 2A	0.105176	0.043788	0.0163083	0.0193534	0.190999	0.307345	0.0831689	0.128544	0.00491855	0.145054	7	1	0.00079458	0.00735328	7.73962	0.257807	0.651515	5.76558	1.06118	-1.134	0.256794	0.827417
24472	15511	15511_24472	Hspa1b	heat shock protein 1B	Hspa1a	heat shock protein family A (Hsp70) member 1A	-0.264404	0.110101	0.0163297	-0.480198	-0.0486095	0.307345	-0.312362	-0.16019	0.00222519	0.0458219	8	1	0.0615411	0.0492898	19.1222	0.00781294	0.0988964	73.3273	3.74915	-0.975564	0.32928	0.864782
298845	100952	100952_298845	Emilin1	elastin microfibril interfacer 1	Emilin1	elastin microfibril interfacer 1	0.12484	0.0520046	0.0163698	0.0229133	0.226768	0.307626	0.112286	0.135402	0.0112169	0.0367743	8	1	0	0.00983876	3.07663	0.877824	0.997759	0	1	-0.091793	0.926863	0.997588
300470	77862	77862_300470	Thyn1	thymocyte nuclear protein 1	Thyn1	thymocyte nuclear protein 1	-0.071389	0.0297684	0.0164782	-0.129734	-0.013044	0.309189	-0.0930886	-0.0640206	0.00678188	0.0409301	8	1	0	0.00358074	4.34012	0.739874	0.963341	0	1	-0.577489	0.563609	0.94096
301618	66385	66385_301618	Ppp1r7	protein phosphatase 1, regulatory subunit 7	Ppp1r7	protein phosphatase 1, regulatory subunit 7	-0.0655555	0.0273484	0.0165277	-0.119157	-0.0119536	0.309247	-0.0823438	-0.0497995	0.00802549	0.099434	8	1	0	0.00293613	5.16012	0.64043	0.928495	0	1	-0.00355785	0.997161	1
29132	27222	27222_29132	Atp1a4	ATPase, Na+/K+ transporting, alpha 4 polypeptide	Atp1a4	ATPase Na+/K+ transporting subunit alpha 4	-0.0910089	0.0379803	0.0165655	-0.165449	-0.0165689	0.309247	-0.107535	-0.0379348	0.00650441	0.60334	7	1	0	0.00457684	4.14844	0.656596	0.934211	0	1	1.60532	0.108423	0.67761
100910434	214685	214685_100910434	Chadl	chondroadherin-like	Chadl	chondroadherin-like	0.103292	0.0431077	0.0165686	0.0188027	0.187782	0.309247	0.0780143	0.121544	0.0113152	0.0937518	7	1	0	0.00708063	2.94245	0.816035	0.983218	0	1	-0.00693706	0.994465	1
171028	192113	192113_171028	Atp12a	ATPase, H+/K+ transporting, nongastric, alpha polypeptide	Atp12a	ATPase H+/K+ transporting non-gastric alpha2 subunit	-0.129705	0.0541379	0.0165826	-0.235814	-0.023597	0.309247	-0.179499	-0.0799297	0.00284077	0.183025	7	1	0.0023523	0.00970087	10.1056	0.120273	0.468201	10.7376	1.12029	-2.1661	0.0303038	0.457288
29139	13179	13179_29139	Dcn	decorin	Dcn	decorin	0.14709	0.0615102	0.0167881	0.0265326	0.267648	0.311833	0.120006	0.173307	0.0100933	0.0613759	8	1	5.16007e-07	0.0155305	6.164	0.520736	0.866829	0.00166462	1.00002	0.743213	0.457353	0.908966
293688	73166	73166_293688	Tm7sf2	transmembrane 7 superfamily member 2	Tm7sf2	transmembrane 7 superfamily member 2	0.0775926	0.0324634	0.0168411	0.0139655	0.14122	0.311833	0.0619046	0.0878796	0.0139429	0.098346	8	1	0	0.00393105	2.34367	0.938402	1	0	1	-0.474101	0.635428	0.957892
117106	12492	12492_117106	Scarb2	scavenger receptor class B, member 2	Scarb2	scavenger receptor class B, member 2	0.0800521	0.0334986	0.0168615	0.014396	0.145708	0.311833	0.0706677	0.107771	0.0134614	0.0581056	8	1	0	0.00411237	5.34558	0.617869	0.917951	0	1	1.54876	0.121439	0.696613
292866	16624	16624_292866	Klk1b8	kallikrein 1-related peptidase b8	Klk1c8	kallikrein 1-related peptidase C8	-0.114096	0.0477471	0.0168674	-0.207678	-0.0205132	0.311833	-0.130987	-0.0693553	0.00346397	0.200862	7	1	0.00241813	0.00777651	7.0403	0.317136	0.718386	15.1493	1.17854	1.78223	0.074712	0.610168
362107	108897	108897_362107	Aif1l	allograft inflammatory factor 1-like	Aif1l	allograft inflammatory factor 1-like	0.129172	0.0540589	0.0168728	0.0232185	0.235126	0.311833	0.0759507	0.146695	0.00792908	0.379196	8	1	0	0.010096	5.44649	0.605646	0.912914	0	1	-1.44295	0.149035	0.725815
100362678	13831	13831_100362678	Epc1	enhancer of polycomb homolog 1	Epc1	enhancer of polycomb homolog 1	0.0744119	0.0311462	0.0168891	0.0133664	0.135457	0.311833	0.0515497	0.0870407	0.0100556	0.135539	8	1	4.38542e-08	0.00367825	5.68984	0.576396	0.899998	0.000522987	1.00001	-0.596421	0.550894	0.936435
362252	19018	19018_362252	Scand1	SCAN domain-containing 1	Scand1	SCAN domain-containing 1	0.0796351	0.0333358	0.0169	0.0142981	0.144972	0.311833	0.0504458	0.0995491	0.00304492	0.134555	8	1	0.000970816	0.00421072	6.06322	0.532387	0.874092	10.8105	1.12121	0.520802	0.602505	0.951268
301085	17281	17281_301085	Fyco1	FYVE and coiled-coil domain containing 1	Fyco1	FYVE and coiled-coil domain autophagy adaptor 1	0.0780878	0.0327027	0.0169493	0.0139916	0.142184	0.312146	0.0579186	0.0955028	0.0092387	0.0956772	8	1	0.0019234	0.00422686	9.50465	0.218424	0.607896	23.276	1.30337	-0.435201	0.663416	0.964728
298575	68943	68943_298575	Pink1	PTEN induced putative kinase 1	Pink1	PTEN induced kinase 1	0.0594278	0.0248944	0.0169773	0.0106357	0.10822	0.312146	0.0463692	0.0706237	0.00709187	0.107181	7	1	0	0.00226879	3.96944	0.680812	0.945052	0	1	-0.593967	0.552534	0.936887
362591	17764	17764_362591	Mtf1	metal response element binding transcription factor 1	Mtf1	metal-regulatory transcription factor 1	-0.103446	0.0433401	0.0169936	-0.188391	-0.0185011	0.312146	-0.120013	-0.0689471	0.00861193	0.1549	8	1	0	0.00749895	5.34856	0.617507	0.917951	0	1	1.73015	0.0836031	0.630457
84494	22066	22066_84494	Trpc4	transient receptor potential cation channel, subfamily C, member 4	Trpc4	transient receptor potential cation channel, subfamily C, member 4	-0.111464	0.046715	0.0170307	-0.203024	-0.0199043	0.312222	-0.123301	-0.0887748	0.0117378	0.0797744	8	1	0	0.00882812	2.86909	0.896843	0.998494	0	1	0.747296	0.454885	0.908251
292305	106489	106489_292305	Sft2d1	SFT2 domain containing 1	Sft2d1	SFT2 domain containing 1	0.0580522	0.0243375	0.0170652	0.0103516	0.105753	0.312222	0.0482527	0.0697312	0.00601171	0.0609614	8	1	0	0.00237144	5.324	0.620489	0.919546	0	1	-0.841462	0.400089	0.889978
305984	108912	108912_305984	Cdca2	cell division cycle associated 2	Cdca2	cell division cycle associated 2	0.103485	0.0433882	0.0170745	0.0184459	0.188524	0.312222	0.086954	0.11725	0.011376	0.127518	8	1	0	0.00624945	3.04992	0.880346	0.997759	0	1	-1.13456	0.256559	0.827174
691259	70163	70163_691259	Lypd8	LY6/PLAUR domain containing 8	Lypd8	Ly6/Plaur domain containing 8	-0.0947245	0.039726	0.0171049	-0.172586	-0.0168629	0.312311	-0.134826	-0.0708934	0.0077167	0.152484	7	1	0.000105444	0.00516164	4.49816	0.609585	0.914654	0.772719	1.00779	0.0300255	0.976047	1
293719	225896	225896_293719	Ubxn1	UBX domain protein 1	Ubxn1	UBX domain protein 1	0.075257	0.0315725	0.0171432	0.0133759	0.137138	0.312544	0.0524725	0.0868392	0.00635788	0.0798047	8	1	0.00329258	0.00409137	13.3859	0.0632466	0.338152	43.6151	1.77352	-1.33379	0.182273	0.759179
497985	15415	15415_497985	Hoxb7	homeobox B7	Hoxb7	homeo box B7	0.0900236	0.0377768	0.0171702	0.0159825	0.164065	0.31257	0.065405	0.105972	0.0085387	0.155098	7	1	0	0.00471357	4.58033	0.598648	0.910737	0	1	0.821655	0.411273	0.894262
498030	66156	66156_498030	Anapc11	anaphase promoting complex subunit 11	Anapc11	anaphase promoting complex subunit 11	0.0980377	0.0411628	0.0172326	0.0173601	0.178715	0.312834	0.0650966	0.116174	0.00746951	0.0563923	8	1	0.00540262	0.00684538	11.3305	0.124837	0.475633	42.7207	1.74583	-1.2956	0.195112	0.774721
288557	68929	68929_288557	Mospd3	motile sperm domain containing 3	Mospd3	motile sperm domain containing 3	0.0795674	0.0334087	0.0172359	0.0140875	0.145047	0.312834	0.0467329	0.0986885	0.00430731	0.194018	8	1	0.000730929	0.0041119	5.71607	0.573266	0.89844	7.94206	1.08627	-0.0943386	0.92484	0.996959
260416	52502	52502_260416	Carhsp1	calcium regulated heat stable protein 1	Carhsp1	calcium regulated heat stable protein 1	0.144582	0.0607591	0.0173317	0.0254964	0.263668	0.313681	0.105555	0.177903	0.0046663	0.0881279	8	1	0.0112812	0.0143328	11.1401	0.132625	0.48725	43.0125	1.75477	-0.969213	0.332439	0.865378
690899	74048	74048_690899	Vsir	V-set immunoregulatory receptor	Vsir	V-set immunoregulatory receptor	0.0971876	0.0408429	0.017334	0.0171369	0.177238	0.313681	0.0840844	0.111714	0.0104452	0.0533444	8	1	0	0.00671329	3.66717	0.817215	0.983476	0	1	-0.68798	0.491465	0.921718
24594	18050	18050_24594	Klk1b3	kallikrein 1-related peptidase b3	Klk1b3	kallikrein 1-related peptidase B3	0.0997496	0.0419306	0.0173633	0.0175672	0.181932	0.313746	0.080885	0.142342	0.0029302	0.138442	7	1	0.000302379	0.00585826	6.96873	0.323749	0.724298	2.16923	1.02217	1.52551	0.127132	0.701805
362002	67845	67845_362002	Rnf115	ring finger protein 115	Rnf115	ring finger protein 115	-0.0622167	0.0261611	0.0173967	-0.113492	-0.0109419	0.313885	-0.0750721	-0.0525478	0.00935321	0.0623821	8	1	0	0.00270464	4.1348	0.764126	0.970786	0	1	-0.411131	0.680976	0.968632
685045	73112	73112_685045	Abracl	ABRA C-terminal like	Abracl	ABRA C-terminal like	-0.0877907	0.0369312	0.0174475	-0.160175	-0.0154068	0.314338	-0.101412	-0.0658682	0.00721842	0.136744	8	1	0	0.0050611	4.74418	0.691149	0.947826	0	1	0.664833	0.506157	0.926388
316077	215446	215446_316077	Entpd3	ectonucleoside triphosphate diphosphohydrolase 3	Entpd3	ectonucleoside triphosphate diphosphohydrolase 3	-0.120277	0.0506247	0.0175086	-0.219499	-0.021054	0.314975	-0.160555	-0.0902895	4.15935e-05	0.104555	8	1	0.00799946	0.0098354	12.5383	0.0841896	0.39057	46.096	1.85515	-0.289903	0.771891	0.976758
680531	72080	72080_680531	Sapcd2	suppressor APC domain containing 2	Sapcd2	suppressor APC domain containing 2	0.12413	0.0522888	0.0176001	0.0216455	0.226614	0.316155	0.072771	0.141371	0.00907768	0.269925	8	1	2.23062e-06	0.00932301	7.40588	0.387877	0.775029	0.0084847	1.00008	-1.79608	0.0724823	0.603465
65043	67115	67115_65043	Rpl14	ribosomal protein L14	Rpl14	ribosomal protein L14	0.0874328	0.0368624	0.0176982	0.0151839	0.159682	0.317451	-0.0194976	0.101282	0.00636731	0.911378	8	1	2.1232e-07	0.00436302	13.284	0.065483	0.345369	0.00157414	1.00002	-1.6716	0.0946027	0.648833
689499	381310	381310_689499	Stum	mechanosensory transduction mediator	Stum	stum, mechanosensory transduction mediator homolog	-0.078124	0.0329738	0.0178231	-0.142752	-0.0134965	0.318848	-0.105796	-0.0636403	0.0101196	0.062755	7	1	0	0.00423742	5.66654	0.46156	0.830822	0	1	-1.77106	0.0765505	0.61329
293733	16319	16319_293733	Incenp	inner centromere protein	Incenp	inner centromere protein	-0.101558	0.0428664	0.0178283	-0.185574	-0.0175409	0.318848	-0.120635	-0.0503351	0.00549271	0.341105	8	1	0.000504046	0.00686482	4.2584	0.74958	0.966447	3.11055	1.0321	1.4932	0.135385	0.70837
303536	56354	56354_303536	Dnajc7	DnaJ heat shock protein family (Hsp40) member C7	Dnajc7	DnaJ heat shock protein family (Hsp40) member C7	0.0611628	0.0258358	0.017915	0.0105256	0.1118	0.31993	0.0473554	0.0668024	0.0174465	0.104434	8	1	0	0.002414	1.38677	0.985973	1	0	1	0.250449	0.80224	0.980297
25638	18577	18577_25638	Pde4a	phosphodiesterase 4A, cAMP specific	Pde4a	phosphodiesterase 4A	-0.0912834	0.0386076	0.0180599	-0.166953	-0.0156138	0.322046	-0.116941	-0.0682775	0.00960577	0.101112	8	1	8.27023e-07	0.00549122	7.14749	0.413687	0.794939	0.00614438	1.00006	0.874665	0.381756	0.884501
171378	19057	19057_171378	Ppp3cc	protein phosphatase 3, catalytic subunit, gamma isoform	Ppp3cc	protein phosphatase 3 catalytic subunit gamma	0.0899415	0.0381008	0.0182445	0.0152652	0.164618	0.324864	0.0806415	0.10939	0.00645169	0.0599644	8	1	0	0.00547028	3.5966	0.824891	0.986668	0	1	0.396567	0.691687	0.969153
287148	106707	106707_287148	Rpusd1	RNA pseudouridylate synthase domain containing 1	Rpusd1	RNA pseudouridine synthase domain containing 1	-0.0791674	0.0335532	0.0183015	-0.144931	-0.0134044	0.325405	-0.0889477	-0.0674158	0.00963524	0.0526157	8	1	5.50188e-06	0.00417953	7.98589	0.33384	0.732415	0.055917	1.00056	-1.055	0.291426	0.847248
298487	242653	242653_298487	Cldn19	claudin 19	Cldn19	claudin 19	-0.130541	0.0553731	0.0183998	-0.23907	-0.0220113	0.326677	-0.171432	-0.0827277	0.00263519	0.0882845	8	1	0.00468367	0.0108839	7.52433	0.376397	0.767799	20.2188	1.25343	-1.70725	0.0877749	0.638788
314751	319880	319880_314751	Tmcc3	transmembrane and coiled coil domains 3	Tmcc3	transmembrane and coiled-coil domain family 3	0.102865	0.0436802	0.0185248	0.0172534	0.188477	0.327866	0.0783284	0.120458	0.00738444	0.127279	8	1	7.06164e-08	0.00737138	7.91538	0.340115	0.737268	0.000430794	1	-0.3325	0.739512	0.97266
685826	104582	104582_685826	Rprml	reprimo-like	Rprml	reprimo-like	0.0907573	0.0385484	0.0185539	0.0152039	0.166311	0.327866	0.0690139	0.122121	0.00240931	0.0945775	8	1	0.000643165	0.00591486	6.85122	0.444533	0.819598	5.29424	1.0559	0.275053	0.783275	0.97878
170907	218442	218442_170907	Serinc5	serine incorporator 5	Serinc5	serine incorporator 5	0.136044	0.0578294	0.0186475	0.0227004	0.249387	0.327866	0.10362	0.193834	5.24e-06	0.11781	8	1	0.00999609	0.0134606	11.4399	0.120548	0.468946	40.7798	1.68861	-1.14951	0.250344	0.822251
303067	66628	66628_303067	Thg1l	tRNA-histidine guanylyltransferase 1-like (S. cerevisiae)	Thg1l	tRNA-histidine guanylyltransferase 1-like	0.0916988	0.0389808	0.0186521	0.015298	0.1681	0.327866	0.0703039	0.113417	0.00524603	0.105603	8	1	0	0.0055461	7.24524	0.4038	0.787925	0	1	0.531948	0.594762	0.950793
58971	56188	56188_58971	Fxyd1	FXYD domain-containing ion transport regulator 1	Fxyd1	FXYD domain-containing ion transport regulator 1	0.104498	0.0444222	0.018654	0.0174317	0.191564	0.327866	0.0777708	0.139623	4.04933e-05	0.0794484	8	1	0.006133	0.00800729	12.0564	0.0987205	0.422816	42.2055	1.73027	-0.351553	0.725174	0.971485
81746	225467	225467_81746	Pggt1b	protein geranylgeranyltransferase type I, beta subunit	Pggt1b	protein geranylgeranyltransferase type I subunit beta	-0.0994608	0.0422906	0.0186807	-0.182349	-0.0165727	0.327866	-0.118795	-0.0645846	0.00654043	0.165597	8	1	4.36413e-06	0.00706369	7.04388	0.424325	0.805209	0.0290563	1.00029	1.02156	0.306988	0.854958
691231	216766	216766_691231	Gemin5	gem nuclear organelle associated protein 5	Gemin5	gem (nuclear organelle) associated protein 5	-0.0873038	0.037122	0.0186825	-0.160062	-0.014546	0.327866	-0.100987	-0.0580634	0.00739092	0.162942	8	1	0	0.00495311	6.66496	0.464577	0.831826	0	1	1.47488	0.140246	0.711223
304021	12837	12837_304021	Col8a1	collagen, type VIII, alpha 1	Col8a1	collagen type VIII alpha 1 chain	-0.0989746	0.0420879	0.0186921	-0.181465	-0.0164838	0.327866	-0.117469	-0.049069	0.00611431	0.492143	8	1	0	0.00602786	6.81091	0.44883	0.822452	0	1	1.49419	0.135125	0.70837
301634	67698	67698_301634	Fam174a	family with sequence similarity 174, member A	Fam174a	family with sequence similarity 174, member A	-0.0837532	0.0356215	0.018713	-0.15357	-0.0139364	0.327866	-0.0927773	-0.0693442	0.0161523	0.071492	8	1	0	0.00504133	2.02932	0.9582	1	0	1	-0.292471	0.769926	0.976093
299510	320080	320080_299510	Zbtb39	zinc finger and BTB domain containing 39	Zbtb39	zinc finger and BTB domain containing 39	0.0975232	0.0415071	0.0187959	0.0161708	0.178876	0.327866	0.0710011	0.114158	0.0157618	0.164082	8	1	0	0.0059175	1.61013	0.97825	1	0	1	-0.0156292	0.98753	1
365468	226154	226154_365468	Lzts2	leucine zipper, putative tumor suppressor 2	Lzts2	leucine zipper tumor suppressor 2	0.0725139	0.0308687	0.0188186	0.0120123	0.133015	0.327866	0.0522622	0.092307	0.00283965	0.10071	8	1	0.000799872	0.00387892	9.55472	0.215242	0.603577	10.4435	1.11661	-1.73031	0.0835746	0.630457
498289	13603	13603_498289	Opn3	opsin 3	Opn3	opsin 3	-0.103965	0.0442759	0.0188687	-0.190744	-0.0171857	0.327866	-0.124929	-0.0790175	0.0108725	0.0838336	8	1	0.00029429	0.00794559	7.65452	0.364041	0.757552	1.82514	1.01859	-0.362193	0.717208	0.971485
114850	22421	22421_114850	Wnt7a	wingless-type MMTV integration site family, member 7A	Wnt7a	Wnt family member 7A	0.108437	0.0461825	0.0188744	0.0179206	0.198953	0.327866	0.0822106	0.141796	0.000203341	0.0711498	8	1	0.00594047	0.00861262	9.9665	0.19048	0.573364	36.5	1.5748	0.0890444	0.929047	0.997638
287949	224024	224024_287949	Scarf2	scavenger receptor class F, member 2	Scarf2	scavenger receptor class F, member 2	0.101172	0.0430932	0.0188877	0.0167105	0.185633	0.327866	0.0920867	0.123204	0.0106065	0.0556092	8	1	0	0.00656756	2.29499	0.941728	1	0	1	0.613821	0.539333	0.933574
289712	59056	59056_289712	Evc	EvC ciliary complex subunit 1	Evc	EvC ciliary complex subunit 1	0.0994824	0.0423792	0.0189034	0.0164206	0.182544	0.327866	0.0571083	0.120001	0.00794531	0.254607	8	1	0.000477051	0.00678031	5.73093	0.571495	0.897323	3.10571	1.03205	0.710193	0.477584	0.915914
494203	170733	170733_494203	Klra17	killer cell lectin-like receptor, subfamily A, member 17	Ly49s7	Ly49 stimulatory receptor 7	0.0811466	0.0345846	0.0189596	0.0133621	0.148931	0.327866	0.0644771	0.0893338	0.0175214	0.126988	7	1	0	0.00395088	1.07005	0.982817	1	0	1	-0.668771	0.503642	0.926388
500578	214359	214359_500578	Tmem51	transmembrane protein 51	Tmem51	transmembrane protein 51	0.113153	0.0482275	0.0189639	0.0186292	0.207677	0.327866	0.0843105	0.155697	7.78785e-05	0.126885	8	1	0.00500174	0.0089348	9.25722	0.234712	0.627104	29.2272	1.41297	-0.203869	0.838456	0.983166
362409	58911	58911_362409	Sumf1	sulfatase modifying factor 1	Sumf1	sulfatase modifying factor 1	-0.112276	0.0478581	0.0189755	-0.206076	-0.0184755	0.327866	-0.142173	-0.0914232	0.00237999	0.056662	8	1	0.00682751	0.00954043	10.8481	0.145384	0.511202	38.602	1.62872	-1.98452	0.047198	0.528105
360858	16872	16872_360858	Lhx4	LIM homeobox protein 4	Lhx4	LIM homeobox 4	-0.107615	0.0458778	0.018992	-0.197534	-0.0176961	0.327866	-0.119903	-0.0979001	0.0200075	0.0464014	7	1	0	0.00693935	3.61771	0.728248	0.960426	0	1	-1.56335	0.117971	0.691468
691678	69195	69195_691678	Tmem121	transmembrane protein 121	Tmem121	transmembrane protein 121	0.0985734	0.0420376	0.0190327	0.0161813	0.180966	0.327866	0.0649202	0.126573	0.00126821	0.128464	7	1	0.002389	0.00665162	6.90515	0.329708	0.728147	19.5415	1.24288	0.960521	0.336793	0.868421
313520	67096	67096_313520	Mmachc	methylmalonic aciduria cblC type, with homocystinuria	Mmachc	metabolism of cobalamin associated C	-0.102509	0.0437193	0.0190424	-0.188197	-0.0168204	0.327866	-0.119805	-0.0853359	0.0107161	0.0679778	8	1	0	0.0079817	3.06292	0.879121	0.997759	0	1	0.0850444	0.932226	0.997678
315879	108153	108153_315879	Adamts7	ADAM metallopeptidase with thrombospondin type 1 motif 7	Adamts7	ADAM metallopeptidase with thrombospondin type 1 motif, 7	0.0995188	0.0424494	0.0190573	0.0163194	0.182718	0.327866	0.0834694	0.139773	0.00267693	0.122223	8	1	0.000462705	0.00662663	6.20756	0.515734	0.86451	2.89586	1.02982	1.26258	0.20674	0.786503
84402	20377	20377_84402	Sfrp1	secreted frizzled-related protein 1	Sfrp1	secreted frizzled-related protein 1	0.134556	0.0574275	0.0191264	0.0220001	0.247112	0.328165	0.109903	0.152451	0.0110978	0.0696131	8	1	0	0.012559	4.26137	0.749229	0.966271	0	1	0.28187	0.778043	0.978175
293410	20947	20947_293410	Swap70	SWA-70 protein	Swap70	switching B-cell complex subunit SWAP70	0.0810255	0.0345896	0.019156	0.0132311	0.14882	0.328165	0.0536579	0.0984336	0.00399175	0.175993	8	1	0.000584445	0.00466758	9.07119	0.247585	0.641004	5.93976	1.06315	-1.91752	0.0551713	0.553203
363151	72654	72654_363151	Ccdc12	coiled-coil domain containing 12	Ccdc12	coiled-coil domain containing 12	0.0892807	0.0381296	0.0192061	0.0145481	0.164013	0.328165	0.0705793	0.119566	2.91273e-05	0.0928856	8	1	0.00498968	0.00608921	12.7729	0.0778382	0.378115	44.4946	1.80163	-2.19277	0.0283238	0.442664
192675	140475	140475_192675	Bsnd	barttin CLCNK type accessory beta subunit	Bsnd	barttin CLCNK type accessory subunit beta	-0.12073	0.0515801	0.0192511	-0.221825	-0.0196349	0.328165	-0.149768	-0.0986997	0.0140737	0.145462	7	1	0	0.00841821	3.61454	0.728674	0.960426	0	1	-1.1345	0.256583	0.827174
89814	22164	22164_89814	Tnfsf4	tumor necrosis factor (ligand) superfamily, member 4	Tnfsf4	TNF superfamily member 4	0.119154	0.0509257	0.0192963	0.0193412	0.218966	0.328165	0.0824717	0.16247	0.00114075	0.0886309	7	1	0.00339624	0.00955585	5.8355	0.441867	0.817294	18.9829	1.23431	0.252865	0.800372	0.980297
309653	26382	26382_309653	Fgd2	FYVE, RhoGEF and PH domain containing 2	Fgd2	FYVE, RhoGEF and PH domain containing 2	-0.112867	0.0482477	0.0193188	-0.207431	-0.0183031	0.328165	-0.137078	-0.0865943	0.00739944	0.173301	8	1	0	0.00859257	6.27699	0.507804	0.861145	0	1	-0.866916	0.385988	0.885862
24645	72157	72157_24645	Pgm1	phosphoglucomutase 1	Pgm1	phosphoglucomutase 1	0.0692688	0.0296117	0.0193232	0.0112309	0.127307	0.328165	0.0565002	0.0836668	0.0096417	0.104427	8	1	0	0.00333772	2.45298	0.930596	1	0	1	-0.0613442	0.951085	0.999911
25275	12799	12799_25275	Cnp	2',3'-cyclic nucleotide 3' phosphodiesterase	Cnp	2',3'-cyclic nucleotide 3' phosphodiesterase	0.147796	0.0631971	0.0193534	0.0239321	0.27166	0.328165	0.099578	0.18358	0.00959798	0.060094	8	1	0.0122506	0.015873	11.3698	0.123282	0.47279	43.1647	1.75947	1.29062	0.196835	0.776725
310200	67434	67434_310200	Ankrd33b	ankyrin repeat domain 33B	Ankrd33b	ankyrin repeat domain 33B	-0.1694	0.0724617	0.0193984	-0.311422	-0.0273776	0.328165	-0.211033	-0.126921	0.00408428	0.0842523	8	1	0.0278814	0.0218381	34.2238	1.56402e-05	0.00124055	75.8893	4.14754	-0.234831	0.81434	0.980542
309593	14670	14670_309593	Gnl1	guanine nucleotide binding protein-like 1	Gnl1	G protein nucleolar 1	0.0669018	0.0286249	0.0194294	0.010798	0.123006	0.328165	0.0488659	0.0828382	0.00910065	0.136341	8	1	5.99776e-05	0.00309816	5.48621	0.600848	0.910754	0.850961	1.00858	-0.946683	0.3438	0.871312
288778	18813	18813_288778	Pa2g4	proliferation-associated 2G4	Pa2g4	proliferation-associated 2G4	0.066023	0.0282518	0.0194417	0.0106506	0.121395	0.328165	0.0514558	0.076814	0.0142811	0.10232	8	1	0	0.00315027	2.72415	0.909294	1	0	1	-0.500688	0.616591	0.951567
315286	380967	380967_315286	Tmem106c	transmembrane protein 106C	Tmem106c	transmembrane protein 106C	0.0996791	0.0426552	0.0194466	0.0160765	0.183282	0.328165	0.0790754	0.119409	0.00602298	0.095805	8	1	1.71628e-06	0.0069701	7.68168	0.361498	0.755908	0.0110994	1.00011	-0.607082	0.543797	0.934717
304573	18973	18973_304573	Pole	polymerase (DNA directed), epsilon	Pole	DNA polymerase epsilon, catalytic subunit	-0.0959709	0.0410756	0.0194681	-0.176478	-0.0154642	0.328165	-0.111801	-0.0626631	0.00874517	0.240752	8	1	8.58824e-07	0.00603768	7.77137	0.353185	0.748995	0.00523497	1.00005	1.20218	0.229294	0.807521
291409	329002	329002_291409	Zfp236	zinc finger protein 236	Zfp236	zinc finger protein 236	-0.0810072	0.0346769	0.0194882	-0.148973	-0.0130418	0.328165	-0.113109	-0.0679332	0.00118836	0.0976529	7	1	0.00119843	0.00471867	6.23334	0.397565	0.782636	14.1836	1.16528	-0.351947	0.724878	0.971485
59101	66180	66180_59101	P3h4	prolyl 3-hydroxylase family member 4 (non-enzymatic)	P3h4	prolyl 3-hydroxylase family member 4	0.121261	0.0519094	0.0194908	0.0195203	0.223002	0.328165	0.0950386	0.163843	0.000313303	0.124336	8	1	0.00624526	0.0104171	10.3745	0.168323	0.545361	31.15	1.45243	-1.00977	0.312607	0.859029
296128	99138	99138_296128	Stard7	StAR related lipid transfer domain containing 7	Stard7	StAR-related lipid transfer domain containing 7	0.0842798	0.0360826	0.0195045	0.0135592	0.155	0.328165	0.0740664	0.0944829	0.0149807	0.0940224	8	1	0	0.00463033	3.97947	0.782139	0.976076	0	1	-1.16228	0.245123	0.817012
316214	21425	21425_316214	Tfeb	transcription factor EB	Tfeb	transcription factor EB	0.0897626	0.0384386	0.019532	0.0144243	0.165101	0.328175	0.0738685	0.126288	0.00146999	0.0913419	8	1	0.00189183	0.00567371	7.95956	0.336173	0.733766	16.1414	1.19248	1.0607	0.288826	0.844427
681288	21331	21331_681288	T2	brachyury 2	T2	brachyury 2	0.101294	0.0434122	0.0196316	0.016208	0.18638	0.329239	0.0855316	0.110478	0.0127873	0.0713938	8	1	1.0719e-06	0.00631649	10.2193	0.176481	0.555146	0.00576363	1.00006	-0.681958	0.495265	0.922065
362113	329384	329384_362113	Ptrh1	peptidyl-tRNA hydrolase 1 homolog	Ptrh1	peptidyl-tRNA hydrolase 1 homolog	-0.0998678	0.0428191	0.019684	-0.183792	-0.0159438	0.329239	-0.112602	-0.0827084	0.0159701	0.0750322	7	1	0	0.00647232	4.02511	0.673278	0.942193	0	1	0.442716	0.657971	0.963632
307562	13511	13511_307562	Dsg2	desmoglein 2	Dsg2	desmoglein 2	0.128455	0.0551016	0.0197403	0.0204583	0.236452	0.329239	0.0805787	0.143251	0.0167528	0.0821454	7	1	0.00448556	0.0102104	6.2388	0.396978	0.782489	22.9021	1.29705	-0.764956	0.444298	0.904598
687118	67379	67379_687118	Dedd2	death effector domain-containing DNA binding protein 2	Dedd2	death effector domain containing 2	-0.0832388	0.0357084	0.0197498	-0.153226	-0.0132515	0.329239	-0.103447	-0.0639411	0.00972738	0.0806808	7	1	0.00152317	0.00496112	8.51885	0.2025	0.589379	17.0934	1.20618	-1.8319	0.0669669	0.586662
686779	232560	232560_686779	Caprin2	caprin family member 2	Caprin2	caprin family member 2	-0.074598	0.0320029	0.0197544	-0.137322	-0.0118736	0.329239	-0.087256	-0.0498663	0.00836322	0.177306	7	1	6.39942e-06	0.00382207	6.80731	0.339036	0.736104	0.0831106	1.00083	1.47925	0.139073	0.708897
311637	228875	228875_311637	Slc35c2	solute carrier family 35, member C2	Slc35c2	solute carrier family 35 member C2	0.0826573	0.0354611	0.019757	0.0131549	0.15216	0.329239	0.0590937	0.110072	0.00721872	0.118985	8	1	0	0.00482962	5.29073	0.624531	0.920914	0	1	1.34198	0.179604	0.755723
50554	17128	17128_50554	Smad4	SMAD family member 4	Smad4	SMAD family member 4	0.0663823	0.0284913	0.0198105	0.0105404	0.122224	0.329681	0.0559763	0.0769009	0.0167825	0.0877372	8	1	0	0.00307827	1.74283	0.972695	1	0	1	-0.615804	0.538024	0.933574
619561	264895	264895_619561	Acsf2	acyl-CoA synthetase family member 2	Acsf2	acyl-CoA synthetase family member 2	0.0827026	0.0355064	0.0198468	0.0131113	0.152294	0.329835	0.0682059	0.0933181	0.00949341	0.123068	8	1	3.81302e-07	0.00485549	4.20845	0.75548	0.968159	0.00343711	1.00003	-0.885372	0.375956	0.883705
83806	70247	70247_83806	Psmd1	proteasome (prosome, macropain) 26S subunit, non-ATPase, 1	Psmd1	proteasome 26S subunit, non-ATPase 1	0.0322803	0.0138638	0.019891	0.00510788	0.0594528	0.33012	0.0168533	0.0469644	0.00014636	0.168899	8	1	0.00031837	0.000654507	9.90683	0.193915	0.578457	24.8585	1.33082	0.221954	0.82435	0.980542
282582	22419	22419_282582	Wnt5b	wingless-type MMTV integration site family, member 5B	Wnt5b	Wnt family member 5B	0.0948916	0.0407941	0.0200127	0.0149366	0.174847	0.331182	0.0808146	0.121379	0.0124527	0.0839563	8	1	3.14702e-07	0.00552047	9.33105	0.229754	0.62071	0.00179517	1.00002	-0.726818	0.467337	0.911468
306860	14538	14538_306860	Gcnt2	glucosaminyl (N-acetyl) transferase 2 (I blood group)	Gcnt2	glucosaminyl (N-acetyl) transferase 2	-0.110361	0.0474482	0.0200221	-0.203358	-0.0173646	0.331182	-0.154587	-0.0881022	9.53507e-05	0.0837318	8	1	0.00609335	0.00902413	9.56048	0.214878	0.603111	36.0704	1.56422	-0.0286189	0.977169	1
171293	13033	13033_171293	Ctsd	cathepsin D	Ctsd	cathepsin D	0.0475507	0.0204478	0.020047	0.00747375	0.0876277	0.331182	0.0373038	0.0532448	0.0145217	0.0961549	8	1	0	0.00169546	2.97755	0.887071	0.997759	0	1	-0.307008	0.758837	0.9741
364032	67292	67292_364032	Pigc	phosphatidylinositol glycan anchor biosynthesis, class C	Pigc	phosphatidylinositol glycan anchor biosynthesis, class C	0.0745053	0.0320431	0.0200634	0.011702	0.137309	0.331182	0.053845	0.0853692	0.010427	0.129467	8	1	0	0.00405667	5.41751	0.609152	0.914654	0	1	-1.51675	0.12933	0.701805
24558	17441	17441_24558	Mog	myelin oligodendrocyte glycoprotein	Mog	myelin oligodendrocyte glycoprotein	0.15969	0.0686978	0.020097	0.025045	0.294335	0.331204	0.0995746	0.199308	0.0102783	0.0905912	8	1	0.00912977	0.0187322	8.66192	0.277849	0.675811	25.1889	1.3367	1.77694	0.0755786	0.611759
29735	20503	20503_29735	Slc16a7	solute carrier family 16 (monocarboxylic acid transporters), member 7	Slc16a7	solute carrier family 16 member 7	-0.124932	0.0537547	0.020119	-0.23029	-0.0195752	0.331204	-0.16468	-0.0803907	0.00149837	0.0850622	8	1	0.011358	0.012012	14.9164	0.0370864	0.254215	52.3654	2.09931	0.35346	0.723744	0.971485
305177	67870	67870_305177	Enoph1	enolase-phosphatase 1	Enoph1	enolase-phosphatase 1	0.0639077	0.027506	0.020157	0.009997	0.117818	0.331383	0.0375032	0.0712202	0.0120786	0.243423	8	1	0	0.00283746	4.72954	0.692929	0.948468	0	1	-1.63821	0.101378	0.663096
292872	16623	16623_292872	Klk1b1	kallikrein 1-related peptidase b1	Klk1c3	kallikrein 1-related peptidase C3	0.0704024	0.0303292	0.0202721	0.0109582	0.129847	0.332828	0.0567777	0.0950524	0.015578	0.0791228	7	1	0	0.00300173	3.39987	0.75724	0.968282	0	1	0.379175	0.704558	0.971022
311419	67333	67333_311419	Stk35	serine/threonine kinase 35	Stk35	serine/threonine kinase 35	-0.088623	0.0381924	0.0203174	-0.163479	-0.0137672	0.333123	-0.102597	-0.0677291	0.0096386	0.116873	7	1	0	0.00556938	2.9089	0.820191	0.984623	0	1	1.30477	0.191971	0.769811
25229	12669	12669_25229	Chrm1	cholinergic receptor, muscarinic 1, CNS	Chrm1	cholinergic receptor, muscarinic 1	-0.0857033	0.0369717	0.020445	-0.158166	-0.0132402	0.334516	-0.0966591	-0.0523614	0.0115247	0.348544	8	1	0	0.00567982	2.31839	0.940141	1	0	1	0.879272	0.379254	0.883705
291960	26386	26386_291960	Hsf4	heat shock transcription factor 4	Hsf4	heat shock transcription factor 4	0.108543	0.0468412	0.0204897	0.0167361	0.20035	0.334516	0.0756743	0.140999	0.000465687	0.127893	8	1	0.00353596	0.00868267	10.3908	0.167489	0.544773	20.6173	1.25972	-1.80868	0.0705001	0.596784
56266	64385	64385_56266	Cyp4f14	cytochrome P450, family 4, subfamily f, polypeptide 14	Cyp4f1	cytochrome P450, family 4, subfamily f, polypeptide 1	-0.0841565	0.0363213	0.0205035	-0.155345	-0.0129682	0.334516	-0.108728	-0.0618665	0.00501225	0.125446	8	1	9.19205e-08	0.00530441	7.07277	0.421343	0.80198	0.000840819	1.00001	-0.462307	0.643861	0.959409
85253	18815	18815_85253	Plg	plasminogen	Plg	plasminogen	0.0940167	0.0405795	0.0205119	0.0144823	0.173551	0.334516	0.0692972	0.106344	0.00958826	0.173615	7	1	0	0.00568998	7.2228	0.300734	0.699996	0	1	-2.09865	0.0358473	0.485295
25478	17158	17158_25478	Man2a1	mannosidase 2, alpha 1	Man2a1	mannosidase, alpha, class 2A, member 1	-0.0914147	0.0394671	0.020546	-0.168769	-0.0140606	0.334626	-0.104217	-0.0718809	0.0159153	0.0886293	8	1	0	0.00568646	3.92701	0.788145	0.978061	0	1	1.21746	0.223431	0.804116
362335	70699	70699_362335	Nup205	nucleoporin 205	Nup205	nucleoporin 205	-0.064051	0.0276677	0.0206124	-0.118279	-0.00982331	0.33526	-0.0744781	-0.0567977	0.0140412	0.0575948	8	1	0	0.00293452	2.32673	0.93957	1	0	1	-0.522072	0.60162	0.951268
24241	12310	12310_24241	Calca	calcitonin/calcitonin-related polypeptide, alpha	Calca	calcitonin-related polypeptide alpha	-0.137061	0.0592622	0.0207341	-0.253213	-0.0209093	0.336325	-0.186259	-0.116772	0.0120362	0.058157	8	1	3.72811e-06	0.0121997	7.79412	0.351098	0.748109	0.0112332	1.00011	-1.92818	0.0538331	0.55153
296973	12183	12183_296973	Bpgm	2,3-bisphosphoglycerate mutase	Bpgm	bisphosphoglycerate mutase	0.0625429	0.0270455	0.0207499	0.00953465	0.115551	0.336325	0.0559158	0.0742177	0.0096688	0.0534419	8	1	0	0.00277551	2.54494	0.923675	1	0	1	0.446123	0.655508	0.963542
296470	66496	66496_296470	Ppdpf	pancreatic progenitor cell differentiation and proliferation factor	Ppdpf	pancreatic progenitor cell differentiation and proliferation factor	0.0875449	0.0378603	0.0207605	0.01334	0.16175	0.336325	0.0572479	0.114369	0.00140188	0.0783421	8	1	0.0037369	0.00576023	9.73574	0.20405	0.590587	35.2695	1.54487	-0.607557	0.543482	0.934623
315121	104445	104445_315121	Cdc42ep1	CDC42 effector protein 1	Cdc42ep1	CDC42 effector protein 1	0.161169	0.0697635	0.0208762	0.0244348	0.297903	0.337011	0.114494	0.199297	0.0039186	0.0764061	8	1	0.0261572	0.020401	24.1875	0.00105602	0.0254926	71.9925	3.57048	-0.442605	0.658052	0.963632
24577	17869	17869_24577	Myc	myelocytomatosis oncogene	Myc	MYC proto-oncogene, bHLH transcription factor	0.136069	0.0589008	0.0208803	0.0206258	0.251513	0.337011	0.0830835	0.198957	0.00187522	0.14032	8	1	0.00487709	0.0132324	7.16472	0.411934	0.79362	17.8826	1.21777	1.52801	0.12651	0.701805
171434	102693	102693_171434	Phldb1	pleckstrin homology like domain, family B, member 1	Phldb1	pleckstrin homology-like domain, family B, member 1	0.100989	0.043728	0.0209168	0.0152837	0.186694	0.337011	0.0723898	0.121198	0.0151098	0.12514	8	1	0	0.00725256	4.4652	0.724903	0.95883	0	1	0.152043	0.879153	0.990447
299346	66174	66174_299346	Nudt14	nudix hydrolase 14	Nudt14	nudix hydrolase 14	0.0738648	0.0319879	0.0209356	0.0111696	0.13656	0.337011	0.0591168	0.102606	0.00269233	0.153688	8	1	2.81575e-05	0.00410818	6.12597	0.52512	0.869646	0.323362	1.00324	0.0116688	0.99069	1
100910729	320563	320563_100910729	Islr2	immunoglobulin superfamily containing leucine-rich repeat 2	Islr2	immunoglobulin superfamily containing leucine-rich repeat 2	0.141177	0.0611408	0.0209408	0.0213434	0.261011	0.337011	0.0862717	0.182638	0.0162857	0.114578	7	1	0.00505186	0.0140246	6.64064	0.355362	0.750476	19.5239	1.2426	0.736862	0.461206	0.910707
689616	494504	494504_689616	Apcdd1	adenomatosis polyposis coli down-regulated 1	Apcdd1	APC down-regulated 1	0.0940431	0.0407597	0.0210407	0.0141555	0.173931	0.337731	0.0692191	0.11272	0.0105899	0.118168	7	1	0	0.00662937	4.87276	0.560233	0.88958	0	1	0.528805	0.596941	0.950793
316539	13838	13838_316539	Epha4	Eph receptor A4	Epha4	Eph receptor A4	-0.0806323	0.0349473	0.0210408	-0.149128	-0.0121368	0.337731	-0.0977594	-0.0516704	0.00830242	0.104152	8	1	0.00196799	0.00479277	7.80114	0.350455	0.747545	20.6604	1.2604	0.114507	0.908836	0.995733
85385	20416	20416_85385	Shc1	src homology 2 domain-containing transforming protein C1	Shc1	SHC adaptor protein 1	0.0842741	0.0365699	0.0211965	0.0125984	0.15595	0.339269	0.0674443	0.103719	0.015809	0.0730546	8	1	0	0.00522056	5.15051	0.641602	0.92879	0	1	0.813224	0.41609	0.895669
305234	52331	52331_305234	Stbd1	starch binding domain 1	Stbd1	starch binding domain 1	0.129517	0.0562333	0.021267	0.0193019	0.239732	0.339269	0.111125	0.145391	0.0150567	0.0924515	8	1	0	0.0110519	2.46544	0.929677	1	0	1	0.074587	0.940543	0.998413
361637	272428	272428_361637	Acsm5	acyl-CoA synthetase medium-chain family member 5	Acsm5	acyl-CoA synthetase medium-chain family member 5	0.129981	0.0564381	0.0212749	0.0193642	0.240597	0.339269	0.116922	0.13909	0.0195907	0.0553651	8	1	0	0.0117971	1.05695	0.993857	1	0	1	-0.284862	0.77575	0.977628
298732	230587	230587_298732	Glis1	GLIS family zinc finger 1	Glis1	GLIS family zinc finger 1	-0.12645	0.0549056	0.0212763	-0.234063	-0.0188371	0.339269	-0.156921	-0.0942972	0.00918315	0.16611	7	1	0.0050787	0.0102473	10.0134	0.124088	0.473667	26.5388	1.36126	-0.704025	0.481417	0.917419
60326	67498	67498_60326	Kcnv1	potassium channel, subfamily V, member 1	Kcnv1	potassium voltage-gated channel modifier subfamily V member 1	-0.107021	0.0464718	0.0212825	-0.198105	-0.0159385	0.339269	-0.14461	-0.0797867	0.000654971	0.0865799	8	1	0.00739903	0.00871327	12.4935	0.0854535	0.39315	47.1122	1.89079	0.126218	0.899559	0.993654
24237	12274	12274_24237	C6	complement component 6	C6	complement C6	0.103977	0.0451569	0.0213033	0.0154709	0.192483	0.339269	0.0979882	0.124089	0.0228116	0.124394	7	1	0	0.00652428	2.01375	0.91843	1	0	1	1.1767	0.239314	0.813672
302863	236794	236794_302863	Slc9a6	solute carrier family 9 (sodium/hydrogen exchanger), member 6	Slc9a6	solute carrier family 9 member A6	-0.059677	0.0259412	0.0214216	-0.110521	-0.00883314	0.340072	-0.081128	-0.0486133	0.000921185	0.0952335	7	1	0.00108567	0.00269705	7.40895	0.284676	0.682396	23.1106	1.30057	0.807117	0.419599	0.897014
307206	246317	246317_307206	Neto1	neuropilin (NRP) and tolloid (TLL)-like 1	Neto1	neuropilin and tolloid like 1	-0.20159	0.0876573	0.0214625	-0.373395	-0.0297845	0.340072	-0.231527	-0.119277	0.00555706	0.0724082	8	1	0.0416877	0.031792	25.0144	0.000754365	0.0204314	76.8661	4.32266	-0.270387	0.786863	0.978856
315663	320051	320051_315663	Exph5	exophilin 5	Exph5	exophilin 5	-0.205503	0.0893938	0.0215136	-0.380711	-0.0302941	0.340072	-0.238373	-0.126895	0.00649099	0.0784936	7	1	0.0363253	0.0310425	22.9546	0.000811837	0.0212732	73.8005	3.81687	0.543621	0.586703	0.948307
304893	226525	226525_304893	Rasal2	RAS protein activator like 2	Rasal2	RAS protein activator like 2	-0.0647037	0.0281575	0.0215663	-0.119891	-0.00951603	0.340072	-0.0801611	-0.0439765	0.0103419	0.120635	8	1	0.000556738	0.00315367	7.05697	0.422972	0.803391	8.64353	1.09461	0.124818	0.900668	0.99406
289924	66413	66413_289924	Psmd6	proteasome (prosome, macropain) 26S subunit, non-ATPase, 6	Psmd6	proteasome 26S subunit, non-ATPase 6	-0.0621675	0.0270551	0.0215726	-0.115195	-0.00914047	0.340072	-0.0829831	-0.0534509	0.0043338	0.0697331	8	1	0	0.00300014	5.03126	0.656148	0.934211	0	1	-0.0320283	0.974449	1
24918	20850	20850_24918	Stat5a	signal transducer and activator of transcription 5A	Stat5a	signal transducer and activator of transcription 5A	0.137407	0.059803	0.021581	0.0201954	0.254619	0.340072	0.0969531	0.170163	0.00494489	0.121789	8	1	0.00923883	0.013581	8.86451	0.262531	0.658481	36.6017	1.57733	-1.06236	0.288071	0.843441
290645	234384	234384_290645	Mpv17l2	MPV17 mitochondrial membrane protein-like 2	Mpv17l2	MPV17 mitochondrial inner membrane protein like 2	0.0780239	0.033961	0.0215927	0.0114616	0.144586	0.340072	0.0646998	0.107082	0.000356029	0.0782178	8	1	0.00275242	0.00473841	9.42149	0.223794	0.612787	30.7147	1.44331	0.455459	0.648779	0.960804
100911757	228911	228911_100911757	Tshz2	teashirt zinc finger family member 2	Tshz2	teashirt zinc finger homeobox 2	0.13829	0.0601936	0.0215949	0.0203126	0.256267	0.340072	0.0898466	0.172659	0.00291627	0.0614516	7	1	0.00997058	0.014023	10.5088	0.104797	0.434789	42.5345	1.74017	2.1045	0.0353346	0.482144
25262	16438	16438_25262	Itpr1	inositol 1,4,5-trisphosphate receptor 1	Itpr1	inositol 1,4,5-trisphosphate receptor, type 1	-0.0470176	0.0204693	0.0216201	-0.0871368	-0.00689843	0.340072	-0.05349	-0.0386982	0.016265	0.0653804	8	1	0	0.00167576	4.31565	0.742787	0.964742	0	1	-0.797379	0.425231	0.897856
100360334	225288	225288_100360334	Fhod3	formin homology 2 domain containing 3	Fhod3	formin homology 2 domain containing 3	-0.0636002	0.027692	0.0216361	-0.117876	-0.0093248	0.340072	-0.0816062	-0.0546671	0.00439678	0.0676313	8	1	2.01321e-06	0.00311896	7.32909	0.395438	0.781592	0.0320448	1.00032	0.947562	0.343352	0.871312
81664	14678	14678_81664	Gnai2	G protein subunit alpha i2	Gnai2	G protein subunit alpha i2	0.098195	0.0427701	0.0216827	0.0143672	0.182023	0.340072	0.0711711	0.134414	9.25822e-05	0.0811106	8	1	0.00547473	0.00724167	10.9397	0.14127	0.504994	41.5056	1.70956	0.0157013	0.987473	1
25113	13199	13199_25113	Ddn	dendrin	Ddn	dendrin	-0.0608638	0.0265208	0.0217363	-0.112844	-0.00888398	0.340072	-0.0666625	-0.0409635	0.0155084	0.162383	8	1	0	0.00288806	4.21916	0.754217	0.967863	0	1	1.27574	0.202049	0.7812
294975	50911	50911_294975	Exosc9	exosome component 9	Exosc9	exosome component 9	-0.0689916	0.0300634	0.0217408	-0.127915	-0.0100683	0.340072	-0.0818597	-0.046228	0.0132353	0.176813	8	1	1.73082e-06	0.00334107	4.71028	0.695271	0.948954	0.0216624	1.00022	1.30965	0.190314	0.768238
297804	56711	56711_297804	Plag1	pleiomorphic adenoma gene 1	Plag1	PLAG1 zinc finger	-0.0924115	0.0402696	0.0217434	-0.171338	-0.0134845	0.340072	-0.117082	-0.0662494	0.00403673	0.0959919	8	1	0.00165826	0.00628692	9.90377	0.194092	0.578485	12.7694	1.14639	0.15443	0.87727	0.990447
64803	70839	70839_64803	P2ry12	purinergic receptor P2Y, G-protein coupled 12	P2ry12	purinergic receptor P2Y12	-0.0849377	0.0370208	0.0217718	-0.157497	-0.0123783	0.340081	-0.0989106	-0.0535208	0.00910381	0.217168	8	1	7.77164e-06	0.00519298	7.53588	0.37529	0.76746	0.0654953	1.00066	0.382109	0.702381	0.969979
362217	12616	12616_362217	Cenpb	centromere protein B	Cenpb	centromere protein B	0.105796	0.0461238	0.0218054	0.0153951	0.196197	0.340169	0.0648741	0.146519	0.000746834	0.112668	7	1	0.00676131	0.00843703	11.713	0.0686858	0.35426	47.7731	1.91472	-0.0331785	0.973532	1
81613	26367	26367_81613	Ceacam2	CEA cell adhesion molecule 2	Ceacam1	CEA cell adhesion molecule 1	0.112021	0.0488861	0.0219357	0.0162065	0.207836	0.340713	0.0637623	0.13866	0.00907179	0.146319	8	1	0.0044566	0.00829254	6.4818	0.484747	0.845977	26.472	1.36003	-0.476075	0.634021	0.957448
299112	18974	18974_299112	Pole2	polymerase (DNA directed), epsilon 2 (p59 subunit)	Pole2	DNA polymerase epsilon 2, accessory subunit	0.126168	0.0550649	0.021948	0.0182432	0.234094	0.340713	0.0723912	0.146686	0.0161592	0.138623	8	1	0.00595252	0.0103238	9.06232	0.248213	0.641269	29.3753	1.41593	-0.13574	0.892027	0.991308
25241	11830	11830_25241	Aqp5	aquaporin 5	Aqp5	aquaporin 5	0.0709987	0.0309869	0.0219493	0.0102654	0.131732	0.340713	0.0383055	0.0874674	0.00525413	0.798341	8	1	0	0.00325493	18.9728	0.008273	0.102594	0	1	1.23639	0.216315	0.798033
362799	217944	217944_362799	Rapgef5	Rap guanine nucleotide exchange factor (GEF) 5	Rapgef5	Rap guanine nucleotide exchange factor 5	-0.0646866	0.0282352	0.0219637	-0.120027	-0.00934672	0.340713	-0.0894098	-0.0518796	0.0081305	0.0834723	8	1	0	0.00303107	5.91501	0.549707	0.883347	0	1	-1.17019	0.241926	0.813672
50567	17254	17254_50567	Slc3a2	solute carrier family 3 (activators of dibasic and neutral amino acid transport), member 2	Slc3a2	solute carrier family 3 member 2	0.0586759	0.0256185	0.0219996	0.00846464	0.108887	0.340713	0.0459304	0.0708148	0.01003	0.0949518	8	1	0	0.00268153	4.01346	0.778225	0.975253	0	1	0.107227	0.914609	0.996426
316330	78321	78321_316330	Ankrd23	ankyrin repeat domain 23	Ankrd23	ankyrin repeat domain 23	0.105684	0.0461454	0.0220076	0.0152406	0.196127	0.340713	0.0915472	0.117575	0.0160732	0.112003	8	1	4.44851e-06	0.00720956	6.22005	0.514303	0.864248	0.0213098	1.00021	-1.85747	0.0632438	0.577877
83717	27047	27047_83717	Omd	osteomodulin	Omd	osteomodulin	0.151804	0.0663113	0.0220642	0.0218361	0.281772	0.341158	0.127808	0.200092	0.00034811	0.0883323	8	1	0.00966836	0.0171564	9.07687	0.247184	0.640794	29.3763	1.41596	0.812226	0.416662	0.895948
500727	71963	71963_500727	Cdca4	cell division cycle associated 4	Cdca4	cell division cycle associated 4	0.0800319	0.0349849	0.0221601	0.0114628	0.148601	0.341853	0.0608482	0.0939334	0.00821399	0.115224	8	1	4.4701e-07	0.00442464	8.00857	0.331838	0.731002	0.00412117	1.00004	-1.31521	0.188439	0.76623
365881	213121	213121_365881	Ankrd35	ankyrin repeat domain 35	Ankrd35	ankyrin repeat domain 35	0.0880219	0.0384791	0.0221652	0.0126043	0.16344	0.341853	0.0755636	0.122256	0.00593027	0.0867469	7	1	0	0.00539513	3.83552	0.698923	0.949874	0	1	1.10074	0.27101	0.831021
29157	12452	12452_29157	Ccng2	cyclin G2	Ccng2	cyclin G2	-0.0751298	0.0328644	0.0222509	-0.139543	-0.0107168	0.342655	-0.0991815	-0.0578149	0.00283447	0.0658478	8	1	0.00096803	0.00424776	10.5835	0.157846	0.532182	11.0352	1.12404	-2.3004	0.0214258	0.404712
313493	242406	242406_313493	Rgp1	RAB6A GEF compex partner 1	Rgp1	RGP1 homolog, RAB6A GEF complex partner 1	-0.0723802	0.0316708	0.0222899	-0.134454	-0.0103065	0.342655	-0.0855377	-0.053432	0.00579975	0.0978581	7	1	0.00230957	0.00393498	9.63677	0.140806	0.50453	33.8492	1.5117	1.10872	0.267549	0.830881
24884	22612	22612_24884	Yes1	YES proto-oncogene 1, Src family tyrosine kinase	Yes1	YES proto-oncogene 1, Src family tyrosine kinase	0.113375	0.0496617	0.0224339	0.0160396	0.21071	0.342655	0.0676532	0.142621	0.00323021	0.274026	7	1	0.00134986	0.00939174	5.34623	0.500233	0.856199	7.2831	1.07855	-1.72745	0.0840874	0.63134
296366	71856	71856_296366	Wfdc3	WAP four-disulfide core domain 3	Wfdc3	WAP four-disulfide core domain 3	-0.121131	0.0530685	0.0224578	-0.225143	-0.0171183	0.342655	-0.12729	-0.112589	0.0200657	0.11238	8	1	0	0.00968952	1.17917	0.991399	1	0	1	0.0713293	0.943136	0.998508
313365	67694	67694_313365	Ift74	intraflagellar transport 74	Ift74	intraflagellar transport 74	-0.093013	0.0407501	0.0224585	-0.172882	-0.0131443	0.342655	-0.127671	-0.0595137	0.00048455	0.131115	8	1	0.00355418	0.00695285	8.52831	0.288317	0.684696	27.1368	1.37243	1.00206	0.316316	0.85955
308404	272359	272359_308404	Irf2bp1	interferon regulatory factor 2 binding protein 1	Irf2bp1	interferon regulatory factor 2 binding protein 1	0.0955091	0.0418477	0.0224713	0.0134892	0.177529	0.342655	0.0658885	0.120584	0.00455416	0.12066	8	1	0.00519692	0.00681622	13.0736	0.0703361	0.358429	41.9935	1.72394	-1.78442	0.0743551	0.609562
24660	18858	18858_24660	Pmp22	peripheral myelin protein 22	Pmp22	peripheral myelin protein 22	0.111324	0.0488066	0.0225532	0.0156648	0.206983	0.342655	0.0859611	0.137263	0.00320268	0.109672	8	1	0.0100563	0.0096971	17.882	0.0125137	0.132917	58.6149	2.41633	-2.00719	0.0447298	0.522225
287670	22123	22123_287670	Psmd3	proteasome (prosome, macropain) 26S subunit, non-ATPase, 3	Psmd3	proteasome 26S subunit, non-ATPase 3	0.0525404	0.0230367	0.0225644	0.00738938	0.0976914	0.342655	0.0460091	0.0739722	0.00449699	0.0618393	8	1	0	0.00204523	5.49979	0.599209	0.910754	0	1	1.69951	0.0892224	0.640139
293154	14276	14276_293154	Folr2	folate receptor beta	Folr2	folate receptor beta	0.144538	0.0633896	0.0225989	0.0202964	0.268779	0.342655	0.109662	0.200185	8.7433e-06	0.118543	8	1	0.0106199	0.0140379	10.5659	0.158708	0.533324	41.8161	1.71869	0.281108	0.778628	0.978175
364993	244631	244631_364993	Pskh1	protein serine kinase H1	Pskh1	protein serine kinase H1	0.099586	0.0436792	0.0226113	0.0139763	0.185196	0.342655	0.0844048	0.11858	0.00842961	0.130624	8	1	3.10103e-07	0.00722831	8.58681	0.283697	0.681751	0.00155806	1.00002	-0.653494	0.513438	0.92976
78965	12977	12977_78965	Csf1	colony stimulating factor 1 (macrophage)	Csf1	colony stimulating factor 1	0.0864389	0.0379148	0.0226182	0.0121274	0.16075	0.342655	0.0585758	0.100292	0.0118344	0.174465	8	1	0	0.00518442	3.96294	0.784035	0.976746	0	1	0.0219548	0.982484	1
363858	66682	66682_363858	Trappc5	trafficking protein particle complex 5	Trappc5	trafficking protein particle complex subunit 5	0.0654047	0.0286898	0.0226242	0.00917377	0.121636	0.342655	0.0516	0.0720993	0.0160735	0.114293	8	1	0	0.00321425	2.01107	0.959225	1	0	1	-1.13178	0.257727	0.827717
296840	269623	269623_296840	Rbm48	RNA binding motif protein 48	Rbm48	RNA binding motif protein 48	0.121934	0.053488	0.0226283	0.0170995	0.226769	0.342655	0.0869132	0.163265	0.00108498	0.122086	8	1	0.00618206	0.011294	9.94218	0.191874	0.575432	28.3737	1.39614	-2.2064	0.0273562	0.436234
64440	20983	20983_64440	Syt4	synaptotagmin IV	Syt4	synaptotagmin 4	-0.0746427	0.0327473	0.0226459	-0.138826	-0.0104592	0.342655	-0.0993569	-0.0548823	0.00444067	0.125118	8	1	0.000299669	0.00408039	10.2929	0.172576	0.551173	3.35108	1.03467	-1.88427	0.0595286	0.571652
314432	22201	22201_314432	Uba1	ubiquitin-like modifier activating enzyme 1	Uba1	ubiquitin-like modifier activating enzyme 1	0.0548949	0.0240875	0.0226682	0.00768432	0.102106	0.342655	0.0400583	0.0632533	0.0156026	0.137053	8	1	0	0.00226312	2.87238	0.896552	0.998494	0	1	-0.820178	0.412114	0.894262
362452	67774	67774_362452	Borcs5	BLOC-1 related complex subunit 5	Borcs5	BLOC-1 related complex subunit 5	-0.0778612	0.0341783	0.0227213	-0.144849	-0.010873	0.342655	-0.0946551	-0.0575641	0.0130659	0.136084	7	1	5.10869e-06	0.00445641	5.72601	0.454572	0.826238	0.0604078	1.0006	-0.302546	0.762236	0.97507
246264	233060	233060_246264	Zfp382	zinc finger protein 382	Zfp382	zinc finger protein 382	-0.0989631	0.0434444	0.022731	-0.184113	-0.0138137	0.342655	-0.122415	-0.0638904	0.0090774	0.094998	8	1	0.00461112	0.00742867	11.2791	0.1269	0.478094	32.6067	1.48383	1.39779	0.162176	0.74113
498356	330096	330096_498356	Shisa3	shisa family member 3	Shisa3	shisa family member 3	0.192441	0.0845089	0.0227762	0.0268065	0.358075	0.342655	0.170766	0.220087	0.0132794	0.0528481	8	1	1.12982e-06	0.0267181	6.35041	0.49948	0.855385	0.00171289	1.00002	1.54891	0.121403	0.696613
304323	68017	68017_304323	Mrm2	mitochondrial rRNA methyltransferase 2	Mrm2	mitochondrial rRNA methyltransferase 2	0.0788557	0.0346506	0.0228618	0.0109417	0.14677	0.342655	0.0657264	0.103316	0.00778921	0.0789675	8	1	0	0.00464332	5.2805	0.625774	0.920972	0	1	1.65003	0.0989364	0.655018
361215	11992	11992_361215	Auh	AU RNA binding protein/enoyl-coenzyme A hydratase	Auh	AU RNA binding methylglutaconyl-CoA hydratase	0.0598345	0.0262925	0.0228625	0.00830215	0.111367	0.342655	0.0402231	0.0669813	0.0177192	0.152823	8	1	0	0.0028218	4.95286	0.665716	0.937991	0	1	-0.37635	0.706657	0.971485
360983	272350	272350_360983	Lgalsl2	galectin like 2	Lgalsl	galectin-like	-0.0864864	0.0380059	0.0228696	-0.160977	-0.0119962	0.342655	-0.108419	-0.061017	0.00197088	0.142934	7	1	0.00191076	0.0055829	7.02596	0.318453	0.719021	19.0065	1.23467	1.78083	0.0749409	0.610168
289500	12453	12453_289500	Ccni	cyclin I	Ccni	cyclin I	0.0539374	0.0237035	0.0228759	0.00747933	0.100396	0.342655	0.0445601	0.0612132	0.0158398	0.0680483	8	1	0	0.00221331	3.67812	0.816015	0.983218	0	1	1.08564	0.277637	0.837397
498066	50795	50795_498066	Sh3bgr	SH3-binding domain glutamic acid-rich protein	Sh3bgr	SH3 domain binding glutamate-rich protein	0.127036	0.055833	0.0228888	0.0176053	0.236467	0.342655	0.0854611	0.140633	0.0152051	0.173232	8	1	0	0.0117104	4.11685	0.766225	0.9715	0	1	-1.39369	0.163411	0.741199
292007	64340	64340_292007	Dhx38	DEAH-box helicase 38	Dhx38	DEAH-box helicase 38	0.0558722	0.0245564	0.0228904	0.00774251	0.104002	0.342655	0.0425578	0.0710317	0.00828574	0.113365	8	1	0	0.00233649	4.84659	0.678678	0.94366	0	1	0.258731	0.795843	0.980161
117513	317717	317717_117513	Sec22a	SEC22 homolog A, vesicle trafficking protein	Sec22a	SEC22 homolog A, vesicle trafficking protein	-0.077799	0.034224	0.0230123	-0.144877	-0.0107212	0.344058	-0.0931792	-0.0465875	0.00743067	0.21196	8	1	0.000294855	0.00473477	6.83301	0.446472	0.820876	3.08089	1.03179	0.847501	0.396716	0.889931
170927	229725	229725_170927	Clcc1	chloride channel CLIC-like 1	Clcc1	chloride channel CLIC-like 1	0.0684217	0.0301253	0.0231327	0.00937715	0.127466	0.345436	0.0422724	0.0781055	0.0136908	0.211034	8	1	0	0.00352135	5.10474	0.647183	0.931354	0	1	-0.771777	0.440246	0.902738
296320	66642	66642_296320	Ctnnbl1	catenin, beta like 1	Ctnnbl1	catenin, beta like 1	0.0704093	0.0310143	0.0231943	0.00962234	0.131196	0.345615	0.0439183	0.0858847	0.00510601	0.131125	8	1	0.00184834	0.00383275	8.99103	0.2533	0.647878	24.8151	1.33005	-1.80936	0.0703956	0.596726
84026	56445	56445_84026	Dnaja2	DnaJ heat shock protein family (Hsp40) member A2	Dnaja2	DnaJ heat shock protein family (Hsp40) member A2	0.0410843	0.0181008	0.0232225	0.00560745	0.0765611	0.345615	0.0323516	0.046732	0.0150495	0.106931	8	1	0	0.00127443	3.8688	0.794759	0.979866	0	1	-1.01477	0.310216	0.857683
246298	67442	67442_246298	Retsat	retinol saturase (all trans retinol 13,14 reductase)	Retsat	retinol saturase	-0.0781802	0.0344568	0.0232725	-0.145714	-0.0106461	0.345615	-0.0997627	-0.0705536	0.0128322	0.0814008	8	1	3.45879e-06	0.00404363	10.4159	0.166203	0.543853	0.0308731	1.00031	-2.32152	0.0202587	0.395935
500030	75725	75725_500030	Phf14	PHD finger protein 14	Phf14	PHD finger protein 14	-0.087266	0.038464	0.0232823	-0.162654	-0.0118779	0.345615	-0.101676	-0.0790976	0.0112861	0.0636458	8	1	0	0.00554911	3.79175	0.803427	0.98101	0	1	-0.606687	0.544058	0.934717
266708	14938	14938_266708	Gzma	granzyme A	Gzma	granzyme A	0.098038	0.0432132	0.0232862	0.0133417	0.182734	0.345615	0.0761366	0.1296	0.0230078	0.138361	7	1	0	0.00624035	1.88255	0.930177	1	0	1	0.671087	0.502165	0.926388
59322	245684	245684_59322	Cnksr2	connector enhancer of kinase suppressor of Ras 2	Cnksr2	connector enhancer of kinase suppressor of Ras 2	-0.0722176	0.0318499	0.0233639	-0.134642	-0.00979282	0.346185	-0.0845825	-0.0496238	0.012301	0.164204	8	1	0	0.0037673	5.09302	0.648613	0.931437	0	1	0.624757	0.53213	0.933502
497761	12481	12481_497761	Cd2	CD2 antigen	Cd2	Cd2 molecule	-0.119034	0.0525096	0.023396	-0.221951	-0.0161174	0.346185	-0.141151	-0.0920106	0.0152422	0.145712	7	1	0	0.00930966	4.69557	0.583408	0.903256	0	1	1.58657	0.112611	0.682942
171437	76233	76233_171437	Dnttip1	deoxynucleotidyltransferase, terminal, interacting protein 1	Dnttip1	deoxynucleotidyltransferase, terminal, interacting protein 1	0.0553855	0.0244372	0.0234245	0.0074894	0.103282	0.346185	0.0393852	0.0690623	0.00946611	0.26355	8	1	3.23959e-06	0.00213782	10.2053	0.177232	0.556892	0.0600642	1.0006	-2.11862	0.0341228	0.475581
102551660	225898	225898_102551660	Eml3	echinoderm microtubule associated protein like 3	Eml3	EMAP like 3	0.108348	0.0478158	0.0234543	0.0146311	0.202065	0.346185	0.0800887	0.132731	0.00436854	0.107215	7	1	0.00645505	0.00911168	10.2295	0.115314	0.457951	41.2272	1.70147	-2.39499	0.016621	0.377303
308463	269881	269881_308463	Map3k10	mitogen-activated protein kinase kinase kinase 10	Map3k10	mitogen activated protein kinase kinase kinase 10	-0.0886886	0.0391506	0.023493	-0.165422	-0.0119549	0.346185	-0.12427	-0.0620008	0.0177733	0.159734	7	1	0	0.00563136	4.21122	0.648116	0.931437	0	1	0.504871	0.61365	0.951391
316736	246707	246707_316736	Emilin2	elastin microfibril interfacer 2	Emilin2	elastin microfibril interfacer 2	0.110853	0.0489354	0.0234947	0.0149414	0.206765	0.346185	0.0814844	0.134469	0.00731503	0.260608	7	1	1.36792e-06	0.00898924	9.92181	0.127984	0.479623	0.00695335	1.00007	-0.467259	0.640315	0.958666
501103	73836	73836_501103	Slc35b2	solute carrier family 35, member B2	Slc35b2	solute carrier family 35 member B2	0.078892	0.0348484	0.0235825	0.0105904	0.147194	0.34706	0.0608356	0.0973918	0.00130459	0.143561	8	1	0.00293415	0.00500005	11.9873	0.100978	0.427499	31.1908	1.45329	-2.0216	0.0432181	0.518575
85269	79059	79059_85269	Nme3	NME/NM23 nucleoside diphosphate kinase 3	Nme3	NME/NM23 nucleoside diphosphate kinase 3	0.0765404	0.0338369	0.0236949	0.0102213	0.142859	0.347553	0.0525118	0.0938863	0.00502312	0.135017	8	1	0.00202281	0.00451406	7.87825	0.343453	0.740299	22.8174	1.29563	-1.4192	0.155842	0.736833
366515	59002	59002_366515	Wrap73	WD repeat containing, antisense to Trp73	Wrap73	WD repeat containing, antisense to TP73	0.061418	0.0271553	0.023714	0.0081946	0.114641	0.347553	0.0427813	0.0797647	0.00694007	0.160225	8	1	0	0.00286807	4.74364	0.691215	0.947826	0	1	0.375616	0.707202	0.971485
114029	269878	269878_114029	Megf8	multiple EGF-like-domains 8	Megf8	multiple EGF-like-domains 8	0.0485869	0.0214825	0.0237161	0.00648198	0.0906919	0.347553	0.0351179	0.060755	0.0132448	0.131479	8	1	0	0.00156967	4.23355	0.752518	0.967784	0	1	0.0458701	0.963414	1
309626	19763	19763_309626	Ring1	ring finger protein 1	Ring1	ring finger protein 1	0.101852	0.0450379	0.0237298	0.0135795	0.190125	0.347553	0.0554314	0.122225	0.0171133	0.244817	8	1	0.00199158	0.00723536	5.68565	0.576896	0.900087	12.1359	1.13812	-1.15242	0.249148	0.820306
300724	71999	71999_300724	Fbxo22	F-box protein 22	Fbxo22	F-box protein 22	-0.0782099	0.0346072	0.0238257	-0.146039	-0.0103809	0.34854	-0.0997419	-0.0521783	0.0113267	0.210605	8	1	0	0.00443498	4.12912	0.764791	0.970892	0	1	1.08341	0.278626	0.837397
293155	75430	75430_293155	Anapc15	anaphase promoting complex C subunit 15	Anapc15	anaphase promoting complex subunit 15	0.0766855	0.0339588	0.0239336	0.0101275	0.143243	0.349699	0.0580132	0.0951932	0.00759722	0.157853	8	1	2.80555e-06	0.00443443	8.39002	0.299461	0.698609	0.028466	1.00028	0.208233	0.835047	0.982698
497934	71923	71923_497934	Borcs6	BLOC-1 related complex subunit 6	Borcs6	BLOC-1 related complex subunit 6	0.0810379	0.035903	0.0239996	0.0106693	0.151406	0.350245	0.0611298	0.111675	0.00179855	0.147588	8	1	0.00104534	0.00515059	6.71402	0.459251	0.829108	10.0144	1.11129	-1.22628	0.220093	0.802699
287155	56424	56424_287155	Stub1	STIP1 homology and U-Box containing protein 1	Stub1	STIP1 homology and U-box containing protein 1	0.053942	0.0239164	0.0241056	0.00706675	0.100817	0.350618	0.0439728	0.0628943	0.0162947	0.0969173	8	1	0	0.00229733	3.14958	0.870828	0.995834	0	1	-0.576195	0.564483	0.941165
291209	94253	94253_291209	Hecw1	HECT, C2 and WW domain containing E3 ubiquitin protein ligase 1	Hecw1	HECT, C2 and WW domain containing E3 ubiquitin protein ligase 1	-0.120199	0.0533021	0.0241294	-0.22467	-0.0157293	0.350618	-0.150683	-0.0982236	0.00132293	0.128508	7	1	0.00753194	0.0113301	10.132	0.119203	0.466538	38.783	1.63353	0.759703	0.447432	0.906729
114216	20197	20197_114216	S100a3	S100 calcium binding protein A3	S100a3	S100 calcium binding protein A3	0.185039	0.0820578	0.0241343	0.0242088	0.345869	0.350618	0.135509	0.211494	0.0125806	0.0988069	8	1	0.0301131	0.0272918	20.0382	0.00548779	0.0789067	63.6459	2.75072	-1.92865	0.0537738	0.55153
303398	21385	21385_303398	Tbx2	T-box 2	Tbx2	T-box transcription factor 2	0.103244	0.0457865	0.02414	0.0135038	0.192983	0.350618	0.0822687	0.114641	0.013303	0.12049	8	1	0	0.00737708	5.37595	0.614186	0.915917	0	1	-1.10998	0.267007	0.830881
300158	16564	16564_300158	Kif21a	kinesin family member 21A	Kif21a	kinesin family member 21A	-0.0663847	0.0294479	0.0241764	-0.124101	-0.00866797	0.350731	-0.0760582	-0.0409545	0.0188196	0.159141	8	1	0.00100469	0.00332906	7.72713	0.357269	0.752793	14.5401	1.17014	0.588299	0.556332	0.937854
60577	57738	57738_60577	Slc15a2	solute carrier family 15 (H+/peptide transporter), member 2	Slc15a2	solute carrier family 15 member 2	0.0910579	0.0404029	0.0242122	0.0118696	0.170246	0.350832	0.074595	0.103502	0.0199806	0.102786	8	1	0	0.00597567	2.05049	0.956993	1	0	1	-0.425348	0.670583	0.966738
293676	13041	13041_293676	Ctsw	cathepsin W	Ctsw	cathepsin W	-0.116816	0.0518501	0.0242619	-0.21844	-0.0151917	0.351136	-0.307174	-0.101435	0.0202185	0.0920164	7	1	2.94537e-06	0.00853545	10.2084	0.116147	0.459734	0.0106487	1.00011	-2.02814	0.0425461	0.515995
29484	20532	20532_29484	Slc3a1	solute carrier family 3, member 1	Slc3a1	solute carrier family 3 member 1	-0.127693	0.0566929	0.0242992	-0.238809	-0.0165771	0.35126	-0.144144	-0.108531	0.0126717	0.105656	7	1	0	0.0118276	3.60823	0.729519	0.960503	0	1	1.04315	0.296878	0.852024
29142	22361	22361_29142	Vnn1	vanin 1	Vnn1	vanin 1	-0.0933884	0.0414769	0.0243491	-0.174682	-0.0120951	0.351421	-0.10346	-0.0613738	0.0191029	0.335021	8	1	0	0.00555606	2.1285	0.952387	1	0	1	0.738967	0.459927	0.909689
316842	210029	210029_316842	Metrnl	meteorin, glial cell differentiation regulator-like	Metrnl	meteorin-like, glial cell differentiation regulator	0.154698	0.0687156	0.0243679	0.0200178	0.289378	0.351421	0.109028	0.234626	1.41782e-06	0.164937	8	1	0.0130415	0.0179805	9.49643	0.21895	0.608494	40.499	1.68064	-1.14775	0.251072	0.822432
309986	69085	69085_309986	Zcchc9	zinc finger, CCHC domain containing 9	Zcchc9	zinc finger CCHC-type containing 9	-0.0744596	0.0331053	0.0245014	-0.139345	-0.0095744	0.35293	-0.0961317	-0.0497476	0.0118229	0.234088	8	1	0	0.00414797	5.05579	0.653155	0.933061	0	1	-0.286295	0.774652	0.977418
297439	22297	22297_297439	Vmn1r45	vomeronasal 1 receptor 45	Vom1r100	vomeronasal 1 receptor 100	0.0952744	0.0423759	0.0245559	0.0122193	0.17833	0.352983	0.0762675	0.11934	0.0238789	0.0912829	7	1	0	0.00605823	1.87931	0.930456	1	0	1	0.18383	0.854146	0.986945
360563	66874	66874_360563	Ncbp3	nuclear cap binding subunit 3	Ncbp3	nuclear cap binding subunit 3	0.0711929	0.0316738	0.0245957	0.00911349	0.133272	0.352983	0.0616797	0.0819948	0.0148154	0.0802807	8	1	0	0.00397448	3.28729	0.857215	0.993409	0	1	-0.288953	0.772617	0.976868
297968	433693	433693_297968	Akirin2	akirin 2	Akirin2	akirin 2	-0.0568402	0.0252902	0.0246066	-0.106408	-0.00727242	0.352983	-0.075212	-0.0292249	0.000393431	0.431091	8	1	0.000840592	0.00232915	8.96142	0.255438	0.649495	16.8191	1.2022	1.48708	0.136994	0.708761
498606	75620	75620_498606	Kxd1	KxDL motif containing 1	Kxd1	KxDL motif containing 1	0.0529366	0.02356	0.0246475	0.00675983	0.0991134	0.352983	0.0423059	0.0604606	0.0145439	0.097816	8	1	0	0.00226781	4.46948	0.72439	0.958454	0	1	-0.84214	0.39971	0.889978
85490	12831	12831_85490	Col5a1	collagen, type V, alpha 1	Col5a1	collagen type V alpha 1 chain	-0.10613	0.0472352	0.0246495	-0.19871	-0.0135512	0.352983	-0.120475	-0.0734992	0.0136105	0.174177	8	1	0	0.00830306	3.17072	0.868773	0.995316	0	1	0.294108	0.768676	0.975652
24523	18050	18050_24523	Klk1b3	kallikrein 1-related peptidase b3	Klk1	kallikrein 1	0.104228	0.0464324	0.0247864	0.0132217	0.195233	0.354527	0.0944999	0.109622	0.0235296	0.0748404	7	1	0	0.00750488	0.269857	0.99963	1	0	1	-0.100985	0.919562	0.996959
654496	51886	51886_654496	Fubp1	far upstream element (FUSE) binding protein 1	Fubp1	far upstream element binding protein 1	0.0608621	0.0271302	0.0248754	0.00768785	0.114036	0.355075	0.0522316	0.0687511	0.0247051	0.0620337	8	1	0	0.00290425	2.17616	0.94945	1	0	1	0.794533	0.426885	0.898059
29618	12226	12226_29618	Btg1	BTG anti-proliferation factor 1	Btg1	BTG anti-proliferation factor 1	0.0895682	0.0399285	0.0248828	0.0113098	0.167827	0.355075	0.0594513	0.107284	0.0118436	0.12218	8	1	0.00255535	0.00627801	9.98842	0.18923	0.571434	20.5386	1.25847	-0.359235	0.719419	0.971485
290270	75339	75339_290270	Mphosph8	M-phase phosphoprotein 8	Mphosph8	M-phase phosphoprotein 8	-0.0718056	0.0320248	0.0249493	-0.134573	-0.00903815	0.355607	-0.0794364	-0.0573528	0.0171308	0.108485	8	1	0	0.0040483	2.92638	0.891728	0.997857	0	1	1.50786	0.131591	0.704417
25235	14600	14600_25235	Ghr	growth hormone receptor	Ghr	growth hormone receptor	-0.120456	0.0537586	0.0250462	-0.225821	-0.0150914	0.356266	-0.161738	-0.0925709	0.000165586	0.165695	8	1	0.00721164	0.0116263	11.7697	0.108392	0.443143	33.0152	1.49288	1.32364	0.185624	0.763297
312225	101240	101240_312225	Wdr91	WD repeat domain 91	Wdr91	WD repeat domain 91	0.0930635	0.0415356	0.0250538	0.0116552	0.174472	0.356266	0.0755722	0.126227	0.00421129	0.0814103	8	1	0.000365176	0.0067288	7.79396	0.351113	0.748109	2.5014	1.02566	-0.0623581	0.950278	0.999911
315265	19230	19230_315265	Twf1	twinfilin actin binding protein 1	Twf1	twinfilin actin-binding protein 1	0.0636143	0.0284002	0.0250956	0.00795103	0.119278	0.356445	0.0492605	0.0839071	0.00987639	0.112907	8	1	2.14575e-06	0.00291367	6.73927	0.456522	0.827362	0.0305963	1.00031	0.323763	0.746117	0.973016
501181	98363	98363_501181	Efhd1	EF hand domain containing 1	Efhd1	EF-hand domain family, member D1	0.0979774	0.0437545	0.0251393	0.0122202	0.183735	0.356651	0.0700221	0.127642	0.00210104	0.132847	8	1	0.00520537	0.00784838	9.89959	0.194335	0.578553	35.7511	1.55645	-0.643872	0.519659	0.930874
498517	219094	219094_498517	Khnyn	KH and NYN domain containing	Khnyn	KH and NYN domain containing	0.0864641	0.0386223	0.0251747	0.0107659	0.162162	0.356739	0.0675961	0.112966	0.0156491	0.132809	7	1	0	0.00507752	2.76498	0.837713	0.990215	0	1	0.652734	0.513928	0.92976
291553	83814	83814_291553	Nedd4l	neural precursor cell expressed, developmentally down-regulated gene 4-like	Nedd4l	NEDD4 like E3 ubiquitin protein ligase	-0.0641052	0.0286446	0.0252241	-0.120248	-0.00796287	0.356806	-0.0722214	-0.0550872	0.0167602	0.0945979	8	1	0	0.00315497	1.66402	0.976082	1	0	1	0.641693	0.521072	0.931285
79237	15242	15242_79237	Hhex	hematopoietically expressed homeobox	Hhex	hematopoietically expressed homeobox	0.131592	0.0588058	0.0252379	0.016335	0.246849	0.356806	0.0947765	0.169059	0.00575237	0.0869242	8	1	0.00411947	0.013104	7.49717	0.379009	0.769178	14.9594	1.17591	-0.544995	0.585757	0.948307
304917	11905	11905_304917	Serpinc1	serine (or cysteine) peptidase inhibitor, clade C (antithrombin), member 1	Serpinc1	serpin family C member 1	0.0756992	0.0338364	0.0252722	0.00938119	0.142017	0.356879	0.0558351	0.100341	0.0118045	0.165024	7	1	1.36377e-06	0.00376667	9.21621	0.161779	0.536992	0.014644	1.00015	-1.75391	0.0794459	0.622646
286923	242667	242667_286923	Dlgap3	DLG associated protein 3	Dlgap3	DLG associated protein 3	-0.0834773	0.0373234	0.0253127	-0.15663	-0.0103249	0.357038	-0.0941719	-0.0654653	0.0129844	0.155101	8	1	0	0.00532739	6.57353	0.47459	0.839811	0	1	0.797162	0.425357	0.897856
298700	53356	53356_298700	Eif3g	eukaryotic translation initiation factor 3, subunit G	Eif3g	eukaryotic translation initiation factor 3, subunit G	0.0410503	0.0183732	0.0254665	0.00503955	0.0770611	0.35851	0.0285137	0.0473163	0.0187329	0.137929	8	1	0	0.001367	6.38571	0.495502	0.852818	0	1	0.994598	0.319932	0.861363
312113	236920	236920_312113	Stard8	StAR related lipid transfer domain containing 8	Stard8	StAR-related lipid transfer domain containing 8	-0.0758484	0.0339502	0.0254758	-0.142389	-0.00930733	0.35851	-0.0946059	-0.0466463	0.00535828	0.151394	8	1	0.00208036	0.00460836	7.88539	0.342808	0.739971	23.1365	1.30101	1.58677	0.112565	0.682942
246272	76025	76025_246272	Cant1	calcium activated nucleotidase 1	Cant1	calcium activated nucleotidase 1	0.0783722	0.0350938	0.0255344	0.00958962	0.147155	0.358773	0.0705052	0.0895365	0.0195274	0.0715805	8	1	0	0.00478288	1.48064	0.982972	1	0	1	0.236925	0.812715	0.980542
313278	19266	19266_313278	Ptprd	protein tyrosine phosphatase receptor type D	Ptprd	protein tyrosine phosphatase, receptor type, D	0.0901698	0.0403818	0.0255532	0.0110231	0.169317	0.358773	0.0565561	0.117049	0.00852411	0.11293	7	1	0.00268336	0.00633297	8.56554	0.199526	0.585448	23.8756	1.31364	0.363855	0.715967	0.971485
289353	226781	226781_289353	Slc30a10	solute carrier family 30, member 10	Slc30a10	solute carrier family 30, member 10	-0.109039	0.0488451	0.0255917	-0.204774	-0.0133048	0.358901	-0.140226	-0.0703078	0.00258415	0.128509	7	1	0.00447096	0.00925076	7.37366	0.287668	0.684167	27.5666	1.38058	1.2089	0.2267	0.805213
361384	81489	81489_361384	Dnajb1	DnaJ heat shock protein family (Hsp40) member B1	Dnajb1	DnaJ heat shock protein family (Hsp40) member B1	-0.170216	0.0762765	0.025644	-0.319715	-0.0207164	0.359182	-0.193612	-0.10543	0.0182207	0.0837166	8	1	0.0390758	0.0247196	48.5716	2.75237e-08	9.08653e-06	87.2916	7.86884	0.126882	0.899034	0.993617
25159	14461	14461_25159	Gata2	GATA binding protein 2	Gata2	GATA binding protein 2	-0.0966832	0.0433396	0.0256925	-0.181627	-0.0117392	0.359182	-0.130494	-0.0781611	0.00971245	0.193426	8	1	0	0.00669639	2.84108	0.899304	0.998818	0	1	-1.02299	0.306312	0.854958
361943	18526	18526_361943	Pcdh10	protocadherin 10	Pcdh10	protocadherin 10	-0.118902	0.053302	0.0257	-0.223372	-0.0144316	0.359182	-0.173959	-0.0759207	7.78576e-05	0.129638	7	1	0.0089076	0.0113215	11.0982	0.0853894	0.393004	46.2445	1.86028	0.442384	0.658212	0.963632
361659	101476	101476_361659	Plekha1	pleckstrin homology domain containing, family A (phosphoinositide binding specific) member 1	Plekha1	pleckstrin homology domain containing A1	0.0731538	0.0328227	0.0258303	0.00882242	0.137485	0.359594	0.0553465	0.0879017	0.0147315	0.119512	8	1	0	0.00429711	3.91536	0.789473	0.978928	0	1	1.06789	0.285572	0.842582
312937	74256	74256_312937	Cyld	CYLD lysine 63 deubiquitinase	Cyld	CYLD lysine 63 deubiquitinase	-0.0570963	0.0256192	0.025837	-0.107309	-0.00688359	0.359594	-0.0680591	-0.0374767	0.017929	0.153827	8	1	0.0004089	0.00260558	6.45728	0.48748	0.847689	7.67474	1.08313	-0.221447	0.824744	0.980542
499893	69596	69596_499893	Ap5s1	adaptor-related protein 5 complex, sigma 1 subunit	Ap5s1	adaptor related protein complex 5 subunit sigma 1	0.111603	0.0500788	0.0258443	0.0134501	0.209755	0.359594	0.0857685	0.146052	0.00344712	0.123264	8	1	0.00301882	0.00908437	11.2911	0.126416	0.477434	15.2796	1.18035	-0.080321	0.935982	0.997724
78968	20787	20787_78968	Srebf1	sterol regulatory element binding transcription factor 1	Srebf1	sterol regulatory element binding transcription factor 1	0.0998269	0.0447956	0.0258472	0.0120292	0.187625	0.359594	0.077019	0.127189	0.00300711	0.103884	8	1	0.00671394	0.00812343	11.9548	0.102054	0.428971	44.1487	1.79047	-0.869	0.384847	0.885143
25439	14062	14062_25439	F2r	coagulation factor II thrombin receptor	F2r	coagulation factor II (thrombin) receptor	-0.0975598	0.0438118	0.0259613	-0.183429	-0.0116902	0.36077	-0.130672	-0.0822993	0.00434289	0.112541	8	1	1.98111e-07	0.00762496	7.67108	0.362489	0.756501	0.001229	1.00001	0.392909	0.694387	0.969153
24614	18407	18407_24614	Orm3	orosomucoid 3	Orm1	orosomucoid 1	0.0874844	0.0393144	0.0260642	0.0104297	0.164539	0.361789	0.0779005	0.0968325	0.020016	0.0958054	7	1	8.14165e-06	0.00501189	7.96338	0.240798	0.634183	0.0575989	1.00058	-1.19259	0.233031	0.810565
24773	20387	20387_24773	Sftpa1	surfactant associated protein A1	Sftpa1	surfactant protein A1	-0.0890968	0.0400574	0.026133	-0.167608	-0.0105858	0.362333	-0.109086	-0.0555632	0.0130544	0.267886	7	1	0	0.00540513	2.15241	0.905162	0.999958	0	1	0.212512	0.831707	0.981377
362835	70335	70335_362835	Reep6	receptor accessory protein 6	Reep6	receptor accessory protein 6	-0.100225	0.045073	0.0261739	-0.188567	-0.0118838	0.362488	-0.116582	-0.0588764	0.014084	0.271361	8	1	0	0.00789071	3.55693	0.829159	0.9879	0	1	0.470674	0.637873	0.958615
361169	270035	270035_361169	Letm2	leucine zipper-EF-hand containing transmembrane protein 2	Letm2	leucine zipper and EF-hand containing transmembrane protein 2	0.0984653	0.0442985	0.0262316	0.0116417	0.185289	0.362876	0.0793481	0.123057	0.0121201	0.121516	8	1	0	0.00742264	2.50091	0.927029	1	0	1	0.281269	0.778504	0.978175
296083	228545	228545_296083	Vps18	VPS18 CORVET/HOPS core subunit	Vps18	VPS18 core subunit of CORVET and HOPS complexes	0.0647507	0.029149	0.0263259	0.00761971	0.121882	0.363769	0.0568409	0.0888661	0.00853926	0.0659613	8	1	0	0.00327575	3.59434	0.825134	0.986668	0	1	0.527793	0.597643	0.951268
298875	17775	17775_298875	Laptm4a	lysosomal-associated protein transmembrane 4A	Laptm4a	lysosomal protein transmembrane 4 alpha	0.0561563	0.0252975	0.02643	0.00657408	0.105739	0.364292	0.0474984	0.0631893	0.0182121	0.0757217	8	1	0	0.0025378	3.5807	0.826605	0.98719	0	1	-0.0506857	0.959576	1
290669	234366	234366_290669	Gatad2a	GATA zinc finger domain containing 2A	Gatad2a	GATA zinc finger domain containing 2A	0.0807947	0.036398	0.0264353	0.00945591	0.152133	0.364292	0.0719927	0.0971762	0.0201365	0.0626151	8	1	0	0.00500385	1.74127	0.972765	1	0	1	-0.133636	0.893691	0.991765
501560	110651	110651_501560	Rps6ka3	ribosomal protein S6 kinase polypeptide 3	Rps6ka3	ribosomal protein S6 kinase A3	-0.151221	0.0681331	0.0264533	-0.284759	-0.0176824	0.364292	-0.180637	-0.100132	0.0125263	0.0953423	8	1	0.0231118	0.0193182	21.7102	0.00284962	0.0503008	68.63	3.18776	0.547875	0.583778	0.948068
297890	100383	100383_297890	Bsdc1	BSD domain containing 1	Bsdc1	BSD domain containing 1	0.055504	0.0250238	0.0265516	0.00645823	0.10455	0.365059	0.0306106	0.0629848	0.0170038	0.240419	8	1	0.000514685	0.0025367	6.13705	0.523841	0.869155	10.1954	1.11353	-1.18062	0.237755	0.813494
308959	76179	76179_308959	Usp31	ubiquitin specific peptidase 31	Usp31	ubiquitin specific peptidase 31	-0.078467	0.0353806	0.0265688	-0.147812	-0.00912224	0.365059	-0.0938109	-0.051807	0.00852505	0.310312	8	1	0.000358325	0.00487191	9.90366	0.194099	0.578485	3.41568	1.03536	2.40449	0.0161952	0.374773
288774	20847	20847_288774	Stat2	signal transducer and activator of transcription 2	Stat2	signal transducer and activator of transcription 2	0.0739214	0.0333477	0.0266445	0.00856112	0.139282	0.365688	0.0571578	0.092228	0.0121016	0.142551	8	1	2.85209e-06	0.00440909	6.48478	0.484415	0.845977	0.0305378	1.00031	-0.750915	0.452704	0.908251
24802	20941	20941_24802	Svs4	seminal vesicle secretory protein 4	Svs4	seminal vesicle secretory protein 4	0.0782545	0.035313	0.0266898	0.00904227	0.147467	0.365899	0.0646677	0.0889771	0.0182444	0.116339	7	1	0	0.00419018	3.34941	0.763886	0.970786	0	1	-1.40097	0.161223	0.739778
25678	12305	12305_25678	Ddr1	discoidin domain receptor family, member 1	Ddr1	discoidin domain receptor tyrosine kinase 1	0.123791	0.0558946	0.0267799	0.014239	0.233342	0.366176	0.0974326	0.150243	0.00512407	0.114548	8	1	0.00910654	0.0124859	10.7426	0.150248	0.520793	39.0392	1.6404	-0.976667	0.328734	0.864639
315496	244745	244745_315496	Dpy19l1	dpy-19 like C-mannosyltransferase 1	Dpy19l1	dpy-19 like C-mannosyltransferase 1	0.0809564	0.0365554	0.0267858	0.00930925	0.152604	0.366176	0.0586081	0.101889	0.00329034	0.0991239	8	1	0.00384216	0.00554147	11.5201	0.117485	0.46293	37.3795	1.59692	0.438093	0.661319	0.964491
361105	211623	211623_361105	Plac9	placenta specific 9	Plac9	placenta associated 9	-0.159482	0.0720198	0.0268	-0.300638	-0.0183258	0.366176	-0.182658	-0.100068	0.00711072	0.145586	8	1	0.00938355	0.0195056	12.1176	0.0967579	0.418494	24.4396	1.32344	2.4947	0.0126062	0.350948
64565	231382	231382_64565	Tmprss11d	transmembrane protease, serine 11d	Tmprss11d	transmembrane serine protease 11D	0.12708	0.057419	0.0268832	0.0145411	0.23962	0.366903	0.0680095	0.191429	0.00180785	0.223228	7	1	0.00392597	0.0109193	4.86306	0.561494	0.890386	17.3063	1.20928	0.17139	0.863917	0.988857
246274	72393	72393_246274	Faim2	Fas apoptotic inhibitory molecule 2	Faim2	Fas apoptotic inhibitory molecule 2	0.10324	0.0467014	0.0270605	0.0117071	0.194773	0.36891	0.0823415	0.122625	0.0164837	0.101596	7	1	0	0.00869122	2.77975	0.835939	0.989253	0	1	0.24312	0.807912	0.980297
360725	69150	69150_360725	Snx4	sorting nexin 4	Snx4	sorting nexin 4	-0.0462095	0.0209086	0.0271001	-0.0871897	-0.00522944	0.369038	-0.0550367	-0.0308448	0.016083	0.182338	8	1	0	0.00176682	5.19308	0.636413	0.926057	0	1	1.11378	0.265374	0.830739
24769	20287	20287_24769	Sct	secretin	Sct	secretin	0.105845	0.0479451	0.0272703	0.0118742	0.199815	0.370291	0.0616857	0.139986	0.0176731	0.277025	7	1	0	0.00794239	4.41346	0.62091	0.919658	0	1	-1.06234	0.288083	0.843441
360647	15896	15896_360647	Icam2	intercellular adhesion molecule 2	Icam2	intercellular adhesion molecule 2	-0.113291	0.0513227	0.0272844	-0.213882	-0.0127003	0.370291	-0.135214	-0.100167	0.0170516	0.0914702	8	1	3.86435e-06	0.00941128	5.9794	0.542156	0.879219	0.0165774	1.00017	-1.44193	0.149322	0.725815
25722	110880	110880_25722	Scn4a	sodium channel, voltage-gated, type IV, alpha	Scn4a	sodium voltage-gated channel alpha subunit 4	0.2276	0.103115	0.0272972	0.025498	0.429701	0.370291	0.152378	0.318084	0.00727259	0.108293	7	1	0.0372704	0.0386943	15.1402	0.0191938	0.175095	70.8439	3.42981	1.53546	0.124671	0.701541
290555	69019	69019_290555	Spcs1	signal peptidase complex subunit 1 homolog (S. cerevisiae)	Spcs1	signal peptidase complex subunit 1	0.0489422	0.0221785	0.0273323	0.00547311	0.0924113	0.370291	0.0345827	0.0613924	0.010954	0.14271	8	1	0	0.00204834	4.97118	0.66348	0.936818	0	1	0.791188	0.428834	0.899033
363595	21414	21414_363595	Tcf7	transcription factor 7, T cell specific	Tcf7	transcription factor 7	0.132963	0.0602574	0.0273436	0.0148602	0.251065	0.370291	0.104784	0.170555	0.000561805	0.089546	7	1	0.0119928	0.0146155	11.432	0.0759076	0.373725	47.7193	1.91275	0.260709	0.794317	0.979574
680006	17120	17120_680006	Mad1l1	MAD1 mitotic arrest deficient 1-like 1	Mad1l1	mitotic arrest deficient 1 like 1	0.101718	0.0461135	0.0273965	0.0113373	0.192099	0.370597	0.0862548	0.118955	0.015002	0.128089	8	1	1.51547e-07	0.00787892	5.25315	0.6291	0.923006	0.000798362	1.00001	-1.58929	0.111995	0.682942
499798	65103	65103_499798	Arl6ip6	ADP-ribosylation factor-like 6 interacting protein 6	Arl6ip6	ADP ribosylation factor like GTPase 6 interacting protein 6	-0.0954119	0.0432899	0.0275227	-0.180259	-0.0105653	0.371613	-0.11208	-0.0287704	0.0158041	0.684953	8	1	0	0.00749677	2.71348	0.910183	1	0	1	0.787996	0.430699	0.900156
25512	18675	18675_25512	Phex	phosphate regulating endopeptidase homolog, X-linked	Phex	phosphate regulating endopeptidase X-linked	-0.0839264	0.0380811	0.0275325	-0.158564	-0.00928875	0.371613	-0.102327	-0.0789756	0.0256541	0.0954855	8	1	0	0.0047496	2.94268	0.890254	0.997759	0	1	-0.952956	0.340612	0.871219
83711	16326	16326_83711	Inhbe	inhibin beta-E	Inhbe	inhibin subunit beta E	0.0944859	0.0428827	0.0275695	0.0104374	0.178534	0.371701	0.0795806	0.107739	0.0161324	0.0873371	7	1	0	0.00619176	5.40373	0.493168	0.852351	0	1	-0.606215	0.544372	0.934718
360983	216551	216551_360983	Lgalsl	galectin like	Lgalsl	galectin-like	-0.0856943	0.0389016	0.0276056	-0.16194	-0.0094485	0.371709	-0.124233	-0.0622064	0.000431373	0.127994	8	1	0.00361828	0.00592021	8.38581	0.299805	0.699279	32.1632	1.47413	-0.375695	0.707144	0.971485
24804	20977	20977_24804	Syp	synaptophysin	Syp	synaptophysin	0.0604382	0.0274464	0.0276624	0.00664416	0.114232	0.371709	0.0519929	0.0661177	0.0260084	0.079508	8	1	0	0.00280782	1.20636	0.99078	1	0	1	0.140115	0.888569	0.991247
361574	20637	20637_361574	Snrnp70	small nuclear ribonucleoprotein 70 (U1)	Snrnp70	small nuclear ribonucleoprotein U1 subunit 70	0.0812773	0.0369108	0.0276657	0.00893355	0.153621	0.371709	0.0762627	0.0870192	0.0229319	0.0698049	7	1	0	0.00480052	1.6298	0.950411	1	0	1	0.585482	0.558224	0.938703
362169	69113	69113_362169	Alkbh3	alkB homolog 3, alpha-ketoglutarate-dependent dioxygenase	Alkbh3	alkB homolog 3, alpha-ketoglutarate-dependent dioxygenase	0.077481	0.0351926	0.0276918	0.0085047	0.146457	0.371709	0.0519417	0.118177	3.53392e-05	0.144288	8	1	0.00406066	0.0049592	12.5263	0.0845255	0.390943	45.9275	1.84937	-0.248921	0.803422	0.980297
307410	66810	66810_307410	Rbm22	RNA binding motif protein 22	Rbm22	RNA binding motif protein 22	0.0713855	0.0324356	0.0277476	0.00781286	0.134958	0.37182	0.0406702	0.0887531	0.00408401	0.261273	8	1	0.000911093	0.00419809	6.51693	0.480844	0.843584	10.6267	1.1189	-1.73342	0.0830209	0.629094
494219	101351	101351_494219	Eogt	EGF domain specific O-linked N-acetylglucosamine transferase	Eogt	EGF domain specific O-linked N-acetylglucosamine transferase	-0.0819048	0.0372261	0.0277926	-0.154867	-0.00894308	0.37182	-0.094186	-0.0699246	0.0190378	0.0742561	8	1	0	0.00553197	2.47867	0.928694	1	0	1	-0.667384	0.504527	0.926388
54314	22018	22018_54314	Tpo	thyroid peroxidase	Tpo	thyroid peroxidase	-0.0969188	0.0440534	0.0278047	-0.183262	-0.0105758	0.37182	-0.102456	-0.0874489	0.020216	0.139538	8	1	1.71458e-08	0.00613687	7.97559	0.334752	0.732815	7.5619e-05	1	1.85746	0.0632451	0.577877
24255	12638	12638_24255	Cftr	cystic fibrosis transmembrane conductance regulator	Cftr	CF transmembrane conductance regulator	-0.118131	0.0537008	0.0278219	-0.223382	-0.0128788	0.37182	-0.15599	-0.0795224	0.00202362	0.155805	8	1	0.00598345	0.0104987	9.6301	0.210522	0.59803	28.8687	1.40585	0.973695	0.330208	0.864782
361645	67711	67711_361645	Nsmce1	NSE1 homolog, SMC5-SMC6 complex component	Nsmce1	NSE1 homolog, SMC5-SMC6 complex component	0.0905625	0.0412165	0.0280033	0.0097797	0.171345	0.373646	0.0695385	0.111057	0.00313137	0.17555	8	1	0.00391187	0.00658959	11.9315	0.102833	0.430467	31.0068	1.44942	-0.798658	0.424489	0.897856
25239	11815	11815_25239	Apod	apolipoprotein D	Apod	apolipoprotein D	0.236434	0.107616	0.0280196	0.0255101	0.447357	0.373646	0.159762	0.284053	0.0136728	0.107881	8	1	0.0553626	0.0475107	28.8089	0.000156769	0.00679053	70.0682	3.34093	-1.5108	0.130838	0.703428
501005	235415	235415_501005	Cplx3	complexin 3	Cplx3	complexin 3	0.152297	0.0693434	0.0280728	0.016386	0.288207	0.373947	0.107627	0.17752	0.0166186	0.181617	8	1	0	0.0186268	3.16275	0.86955	0.995553	0	1	-1.02831	0.303805	0.853271
100911831	319535	319535_100911831	Zfp182	zinc finger protein 182	Zfp182	zinc finger protein 182	-0.14129	0.0644575	0.0283808	-0.267624	-0.0149553	0.377097	-0.169405	-0.0953921	0.00815232	0.107556	7	1	0.0150177	0.0166512	12.8036	0.0462629	0.288023	52.728	2.11542	1.59424	0.110882	0.682942
309613	193736	193736_309613	Zbtb12	zinc finger and BTB domain containing 12	Zbtb12	zinc finger and BTB domain containing 12	0.130675	0.0596294	0.0284193	0.0138033	0.247546	0.377097	0.0876745	0.178374	0.000905074	0.184596	8	1	0.0117286	0.0131407	13.2419	0.0664286	0.347208	54.9326	2.2189	-1.51729	0.129194	0.701805
288109	320007	320007_288109	Sidt1	SID1 transmembrane family, member 1	Sidt1	SID1 transmembrane family, member 1	-0.0563955	0.025736	0.0284295	-0.106837	-0.00595387	0.377097	-0.0677073	-0.0415278	0.0179079	0.137208	8	1	0	0.00249358	5.74215	0.570159	0.896877	0	1	-0.164388	0.869426	0.988857
367314	16978	16978_367314	Lrrfip1	leucine rich repeat (in FLII) interacting protein 1	Lrrfip1	LRR binding FLII interacting protein 1	-0.0958308	0.0437331	0.0284327	-0.181546	-0.0101154	0.377097	-0.11788	-0.0547826	0.00257113	0.296902	8	1	0.00188534	0.00682592	8.08369	0.325272	0.724808	12.0385	1.13686	1.61842	0.105572	0.670878
296730	214301	214301_296730	Crygn	crystallin, gamma N	Crygn	crystallin, gamma N	0.12144	0.0554497	0.0285171	0.0127609	0.23012	0.377806	0.0967689	0.134491	0.0177138	0.111726	7	1	0	0.0105005	3.29655	0.770811	0.973705	0	1	-0.800944	0.423164	0.897856
292868	16623	16623_292868	Klk1b1	kallikrein 1-related peptidase b1	Klk1c9	kallikrein 1-related peptidase C9	0.0703502	0.032157	0.0286909	0.00732357	0.133377	0.378901	0.0547613	0.082596	0.0186174	0.113287	7	1	1.02605e-07	0.00337404	15.4281	0.0171757	0.163143	0.00116029	1.00001	-2.62495	0.00866606	0.311295
312440	104263	104263_312440	Kdm3a	lysine (K)-specific demethylase 3A	Kdm3a	lysine demethylase 3A	-0.100351	0.0458709	0.0286934	-0.190256	-0.0104452	0.378901	-0.127356	-0.0649707	0.00415272	0.0794444	8	1	0.0123622	0.00879623	43.0452	3.26926e-07	6.44096e-05	80.5966	5.15374	0.835638	0.403359	0.89114
299203	66204	66204_299203	Acyp1	acylphosphatase 1	Acyp1	acylphosphatase 1	-0.064125	0.0293256	0.0287675	-0.121602	-0.00664793	0.378901	-0.0813349	-0.0564655	0.00846191	0.0991492	8	1	0	0.00331803	4.96405	0.664351	0.9369	0	1	-0.679991	0.49651	0.92295
305935	219135	219135_305935	Mtmr6	myotubularin related protein 6	Mtmr6	myotubularin related protein 6	-0.0737802	0.0337432	0.0287773	-0.139916	-0.00764483	0.378901	-0.102984	-0.0465276	0.00861943	0.174369	7	1	0.000880136	0.00408882	6.30433	0.389976	0.777089	10.5441	1.11787	-0.305447	0.760025	0.9741
292894	66394	66394_292894	Nosip	nitric oxide synthase interacting protein	Nosip	nitric oxide synthase interacting protein	0.0676649	0.0309483	0.0287873	0.00700739	0.128322	0.378901	0.0456864	0.0948927	0.0087311	0.200754	8	1	0	0.00369226	4.51026	0.719481	0.957513	0	1	0.480788	0.630667	0.956144
307644	16582	16582_307644	Kifc3	kinesin family member C3	Kifc3	kinesin family member C3	-0.062412	0.0285507	0.0288149	-0.11837	-0.00645377	0.378901	-0.075457	-0.049089	0.00965224	0.134322	8	1	7.13322e-07	0.00318959	9.54049	0.216142	0.605204	0.0104411	1.0001	0.7958	0.426148	0.898059
266686	28200	28200_266686	Dhrs4	dehydrogenase/reductase 4	Dhrs4	dehydrogenase/reductase 4	0.0924138	0.0422757	0.028817	0.00955504	0.175273	0.378901	0.0780713	0.104428	0.0162815	0.0838237	8	1	1.40063e-06	0.00634163	5.83228	0.559464	0.889148	0.0083017	1.00008	-0.49541	0.620311	0.952967
81507	12166	12166_81507	Bmpr1a	bone morphogenetic protein receptor, type 1A	Bmpr1a	bone morphogenetic protein receptor type 1A	0.0692591	0.0316968	0.0288852	0.00713448	0.131384	0.379391	0.058322	0.0793494	0.0215002	0.0845533	8	1	0	0.00405506	4.20266	0.756161	0.968159	0	1	0.784967	0.432473	0.900156
361176	67031	67031_361176	Upf3a	UPF3 regulator of nonsense transcripts homolog A (yeast)	Upf3a	UPF3A, regulator of nonsense mediated mRNA decay	0.0561548	0.0257164	0.0289906	0.00575149	0.106558	0.380366	0.0470981	0.0666075	0.0139322	0.0836451	8	1	3.11936e-06	0.00268937	6.21219	0.515203	0.86451	0.0576137	1.00058	-1.42901	0.153003	0.732874
309858	140740	140740_309858	Sec63	SEC63 homolog, protein translocation regulator	Sec63	SEC63 homolog, protein translocation regulator	-0.0703478	0.032233	0.0290744	-0.133523	-0.00717223	0.38077	-0.0808101	-0.0521895	0.0167942	0.169788	8	1	0	0.00400331	2.35972	0.937285	1	0	1	0.710881	0.477158	0.915914
29555	22355	22355_29555	Vipr2	vasoactive intestinal peptide receptor 2	Vipr2	vasoactive intestinal peptide receptor 2	0.112999	0.0517784	0.0290838	0.0115148	0.214482	0.38077	0.0948749	0.141934	0.0226863	0.128498	8	1	0	0.00907963	1.84328	0.968003	1	0	1	0.0360984	0.971204	1
54239	11444	11444_54239	Chrnb2	cholinergic receptor nicotinic beta 2 subunit	Chrnb2	cholinergic receptor nicotinic beta 2 subunit	-0.0788522	0.036145	0.0291424	-0.149695	-0.00800938	0.381129	-0.105585	-0.0472779	0.00526355	0.41728	8	1	0	0.00464122	6.82173	0.447674	0.821566	0	1	0.776306	0.437568	0.901946
293502	110033	110033_293502	Kif22	kinesin family member 22	Kif22	kinesin family member 22	0.150287	0.0689072	0.0291826	0.0152317	0.285343	0.381247	0.106636	0.1992	0.000116819	0.261823	8	1	0.00869294	0.0185957	7.6718	0.362421	0.756501	23.9517	1.31495	-1.15304	0.248892	0.820306
362513	230126	230126_362513	Shb	src homology 2 domain-containing transforming protein B	Shb	SH2 domain containing adaptor protein B	0.111983	0.0513592	0.0292286	0.0113209	0.212645	0.381378	0.0863979	0.151581	0.00198143	0.158735	7	1	0.00294586	0.0100545	6.87517	0.332546	0.731721	15.9013	1.18908	-0.190291	0.849081	0.985942
315731	67557	67557_315731	Larp6	La ribonucleoprotein 6, translational regulator	Larp6	La ribonucleoprotein 6, translational regulator	0.0875581	0.0401637	0.0292551	0.00883873	0.166278	0.381378	0.0492831	0.102587	0.0152924	0.162109	8	1	0.00453498	0.00675186	10.1339	0.181112	0.560553	35.8726	1.55939	-1.86134	0.0626962	0.577877
24180	11607	11607_24180	Agtr1a	angiotensin II receptor, type 1a	Agtr1a	angiotensin II receptor, type 1a	0.116714	0.0535754	0.0293696	0.0117076	0.221719	0.382463	0.0582856	0.13923	0.0242663	0.38502	8	1	0	0.00939268	3.68075	0.815726	0.983218	0	1	-0.587476	0.556884	0.938113
289046	66241	66241_289046	Tmem9	transmembrane protein 9	Tmem9	transmembrane protein 9	0.0517425	0.023757	0.0294064	0.00517977	0.0983053	0.382533	0.0333508	0.0618332	0.00957676	0.193994	8	1	0.000170152	0.00221093	7.07181	0.421442	0.80198	3.65466	1.03793	-1.15972	0.246164	0.817979
301674	225055	225055_301674	Fbxo11	F-box protein 11	Fbxo11	F-box protein 11	-0.0849631	0.0390404	0.0295338	-0.161481	-0.00844533	0.382655	-0.123885	-0.0551901	0.0001174	0.143929	8	1	0.00411669	0.00589311	9.54865	0.215625	0.604236	37.6215	1.60312	0.102502	0.918358	0.996959
296849	236900	236900_296849	Pdk3	pyruvate dehydrogenase kinase, isoenzyme 3	Pdk3	pyruvate dehydrogenase kinase 3	-0.0704108	0.0323609	0.0295704	-0.133837	-0.00698456	0.382655	-0.0866791	-0.0505348	0.00633134	0.108267	8	1	0.00293772	0.0043193	10.7078	0.15188	0.522743	36.271	1.56914	-0.403082	0.686888	0.969153
308976	77035	77035_308976	Kdm8	lysine (K)-specific demethylase 8	Kdm8	lysine demethylase 8	0.0656138	0.0301635	0.02961	0.00649437	0.124733	0.382655	0.0401704	0.0853867	0.00741464	0.299403	8	1	0	0.00328183	5.82435	0.560403	0.88958	0	1	-0.871125	0.383686	0.884648
297685	67755	67755_297685	Ddx47	DEAD box helicase 47	Ddx47	DEAD-box helicase 47	0.0455182	0.0209256	0.0296116	0.00450491	0.0865316	0.382655	0.0289505	0.0576415	0.0175501	0.237218	8	1	1.92855e-05	0.00165105	6.45326	0.487929	0.847689	0.506969	1.0051	-1.29017	0.196991	0.776725
25346	19886	19886_25346	Ros1	Ros1 proto-oncogene	Ros1	ROS proto-oncogene 1 , receptor tyrosine kinase	-0.101545	0.0466912	0.0296433	-0.193058	-0.0100321	0.382655	-0.111921	-0.0867238	0.0201472	0.147004	7	1	0	0.0076395	3.36661	0.761623	0.969793	0	1	-0.0835862	0.933385	0.997724
29538	20297	20297_29538	Ccl20	C-C motif chemokine ligand 20	Ccl20	C-C motif chemokine ligand 20	-0.0950355	0.0436992	0.0296476	-0.180684	-0.00938672	0.382655	-0.132422	-0.062192	0.0104702	0.281599	7	1	0	0.00662777	4.69838	0.583039	0.903211	0	1	-1.14658	0.251553	0.822951
29715	20541	20541_29715	Slc8a1	solute carrier family 8 (sodium/calcium exchanger), member 1	Slc8a1	solute carrier family 8 member A1	0.100827	0.0463673	0.0296653	0.00994885	0.191705	0.382655	0.0849439	0.12625	0.0221855	0.0877257	8	1	0	0.00864418	3.58498	0.826145	0.987123	0	1	0.670235	0.502708	0.926388
64511	110606	110606_64511	Fntb	farnesyltransferase, CAAX box, beta	Fntb	farnesyltransferase, CAAX box, beta	0.0875057	0.0402466	0.0296871	0.00862388	0.166387	0.382655	0.0792111	0.095858	0.0250719	0.0799413	8	1	0	0.00649396	1.11152	0.992824	1	0	1	0.275115	0.783228	0.97878
64832	12889	12889_64832	Cplx1	complexin 1	Cplx1	complexin 1	0.0613507	0.0282189	0.0296977	0.00604266	0.116659	0.382655	0.0349051	0.0717674	0.0165786	0.372009	8	1	0	0.00324814	2.77946	0.904627	0.999812	0	1	-0.759933	0.447294	0.906729
361441	69627	69627_361441	Fam89a	family with sequence similarity 89, member A	Fam89a	family with sequence similarity 89, member A	0.107198	0.0493563	0.0298622	0.0104611	0.203934	0.384369	0.0690441	0.140577	0.00141301	0.128394	8	1	0.00586213	0.00944417	9.19581	0.238902	0.631779	32.7558	1.48712	-0.481661	0.630047	0.956144
306571	244349	244349_306571	Kat6a	K(lysine) acetyltransferase 6A	Kat6a	lysine acetyltransferase 6A	0.0750235	0.0345563	0.0299276	0.00729428	0.142753	0.384775	0.0592589	0.0893361	0.0205774	0.152217	8	1	0	0.00456716	3.86486	0.795205	0.979866	0	1	-0.417544	0.676281	0.967917
314787	216274	216274_314787	Cep290	centrosomal protein 290	Cep290	centrosomal protein 290	-0.0878306	0.0404626	0.0299567	-0.167136	-0.0085254	0.384775	-0.109003	-0.0585334	0.0129948	0.21279	8	1	0	0.0060143	6.04249	0.534796	0.874855	0	1	1.12804	0.259303	0.827717
291802	382019	382019_291802	Zfp882	zinc finger protein 882	Zfp136	zinc finger protein 136	0.132273	0.0609885	0.030097	0.0127373	0.251808	0.385921	0.10194	0.147455	0.0235613	0.119876	7	1	0	0.0149622	2.31506	0.888564	0.997759	0	1	0.172199	0.863281	0.988857
246253	11450	11450_246253	Adipoq	adiponectin, C1Q and collagen domain containing	Adipoq	adiponectin, C1Q and collagen domain containing	-0.120403	0.0555305	0.030141	-0.229241	-0.0115652	0.385921	-0.15961	-0.0749283	0.019115	0.208506	7	1	0.00096131	0.010325	5.55697	0.474598	0.839811	4.06566	1.04238	-0.704625	0.481044	0.917419
303242	327954	327954_303242	Dnah2	dynein, axonemal, heavy chain 2	Dnah2	dynein, axonemal, heavy chain 2	0.0840149	0.0387518	0.0301566	0.00806282	0.159967	0.385921	0.0653346	0.0976924	0.0171047	0.182964	7	1	0	0.00494461	2.14151	0.906235	1	0	1	-0.21858	0.826977	0.980826
361162	75029	75029_361162	Purg	purine-rich element binding protein G	Purg	purine-rich element binding protein G	-0.0719196	0.0331846	0.0302153	-0.13696	-0.00687893	0.385921	-0.0962873	-0.0466941	0.00127117	0.11476	7	1	0.00347096	0.00433779	11.278	0.0801543	0.38266	46.9497	1.885	-0.206401	0.836478	0.983166
66024	18167	18167_66024	Npy2r	neuropeptide Y receptor Y2	Npy2r	neuropeptide Y receptor Y2	-0.104226	0.0480941	0.0302254	-0.198489	-0.00996319	0.385921	-0.124544	-0.0933834	0.0122165	0.161223	8	1	0	0.00763432	3.59612	0.824943	0.986668	0	1	-0.298964	0.764967	0.975336
359725	234309	234309_359725	Cbr4	carbonyl reductase 4	Cbr4	carbonyl reductase 4	-0.0783153	0.0361453	0.0302593	-0.149159	-0.00747181	0.385921	-0.0974597	-0.0615872	0.00961176	0.13681	8	1	0	0.00534472	5.17571	0.638531	0.927647	0	1	0.788667	0.430307	0.900156
298961	23795	23795_298961	Agr2	anterior gradient 2	Agr2	anterior gradient 2, protein disulphide isomerase family member	0.076426	0.035275	0.030267	0.00728831	0.145564	0.385921	0.0453052	0.0973651	0.0135379	0.308722	7	1	1.28522e-07	0.0042548	9.50742	0.146988	0.514457	0.00128318	1.00001	-1.67802	0.0933426	0.644365
444986	237310	237310_444986	Il22ra2	interleukin 22 receptor, alpha 2	Il22ra2	interleukin 22 receptor subunit alpha 2	0.132516	0.0611938	0.0303484	0.0125783	0.252453	0.386426	0.0735933	0.191966	0.000506142	0.182552	7	1	0.00711987	0.0133441	6.17753	0.403599	0.787786	29.4355	1.41714	-0.234718	0.814428	0.980542
303565	68401	68401_303565	G6pc3	glucose 6 phosphatase, catalytic, 3	G6pc3	glucose 6 phosphatase catalytic subunit 3	0.057608	0.0266059	0.03037	0.00546133	0.109755	0.386426	0.0472824	0.0685122	0.0239313	0.0807547	8	1	3.98356e-06	0.00267379	5.54588	0.593656	0.908369	0.0662004	1.00066	1.64689	0.0995797	0.657855
360534	94091	94091_360534	Trim11	tripartite motif-containing 11	Trim11	tripartite motif-containing 11	-0.0716506	0.0331025	0.0304257	-0.13653	-0.0067708	0.386732	-0.0928122	-0.0548115	0.0186325	0.114377	8	1	0	0.00414608	4.38874	0.734071	0.962502	0	1	-1.13521	0.256289	0.826771
363266	15463	15463_363266	Agfg1	ArfGAP with FG repeats 1	Agfg1	ArfGAP with FG repeats 1	-0.0554565	0.0256332	0.0305054	-0.105697	-0.00521639	0.387201	-0.0674242	-0.0324285	0.01791	0.258113	8	1	0	0.00256104	4.48192	0.722893	0.958454	0	1	0.0511548	0.959202	1
309170	17826	17826_309170	Fam89b	family with sequence similarity 89, member B	Fam89b	family with sequence similarity 89, member B	0.0628823	0.0290693	0.0305269	0.00590752	0.119857	0.387201	0.0504499	0.0724545	0.020997	0.100334	8	1	0	0.00342711	3.1055	0.875074	0.997249	0	1	-0.0264907	0.978866	1
681896	71803	71803_681896	Slc25a18	solute carrier family 25 (mitochondrial carrier), member 18	Slc25a18	solute carrier family 25 member 18	0.0851077	0.039351	0.0305577	0.00798124	0.162234	0.387201	0.0633495	0.116031	0.00276918	0.120608	8	1	0.00254768	0.00632249	7.90119	0.341387	0.738715	20.8517	1.26345	0.230737	0.817519	0.980542
311026	109241	109241_311026	Mbd5	methyl-CpG binding domain protein 5	Mbd5	methyl-CpG binding domain protein 5	-0.133749	0.0618579	0.0306025	-0.254989	-0.0125101	0.387367	-0.173018	-0.0844096	0.00461917	0.112239	7	1	0.018709	0.0152593	28.1168	8.93208e-05	0.00457922	74.6577	3.94597	0.614366	0.538974	0.933574
24268	12870	12870_24268	Cp	ceruloplasmin	Cp	ceruloplasmin	0.115325	0.0533554	0.0306609	0.0107502	0.2199	0.387705	0.083034	0.150791	0.0157245	0.169641	8	1	0	0.0107711	4.36769	0.736586	0.963178	0	1	0.265551	0.790585	0.979062
25466	16180	16180_25466	Il1rap	interleukin 1 receptor accessory protein	Il1rap	interleukin 1 receptor accessory protein	-0.0905609	0.0419127	0.0307184	-0.172708	-0.00841347	0.388013	-0.108398	-0.0573989	0.0147831	0.245753	8	1	4.21489e-07	0.00669668	7.51918	0.376892	0.767801	0.00278724	1.00003	-0.440822	0.659342	0.963632
29276	13007	13007_29276	Csrp1	cysteine and glycine-rich protein 1	Csrp1	cysteine and glycine-rich protein 1	0.113339	0.0524643	0.0307488	0.0105109	0.216167	0.388013	0.0749201	0.13898	0.0141	0.0881818	8	1	0.0119829	0.0113598	15.8222	0.0267914	0.213335	59.1043	2.44525	1.06723	0.285867	0.842738
81745	18607	18607_81745	Pdpk1	3-phosphoinositide dependent protein kinase 1	Pdpk1	3-phosphoinositide dependent protein kinase-1	-0.0648179	0.0300123	0.0307949	-0.123641	-0.0059949	0.388064	-0.0865672	-0.0424826	0.00428958	0.155824	8	1	0.00108826	0.0035328	7.76197	0.35405	0.749682	15.1705	1.17884	0.908082	0.363835	0.88134
24661	18948	18948_24661	Pnmt	phenylethanolamine-N-methyltransferase	Pnmt	phenylethanolamine-N-methyltransferase	0.115594	0.0535339	0.0308301	0.0106691	0.220518	0.388064	0.0397338	0.126725	0.0216895	0.712377	7	1	2.42029e-06	0.0094569	9.42689	0.150955	0.52206	0.00908479	1.00009	-2.73168	0.00630132	0.292155
360613	67480	67480_360613	Cwc25	CWC25 spliceosome-associated protein	Cwc25	CWC25 spliceosome-associated protein homolog	-0.119082	0.0551554	0.0308481	-0.227184	-0.0109794	0.388064	-0.160701	-0.090334	0.0164843	0.129147	8	1	2.56085e-06	0.011225	8.59567	0.283003	0.680891	0.00953503	1.0001	-0.33884	0.73473	0.972237
296925	30956	30956_296925	Aass	aminoadipate-semialdehyde synthase	Aass	aminoadipate-semialdehyde synthase	-0.10055	0.0465975	0.0309406	-0.191879	-0.00922029	0.388506	-0.114233	-0.0796572	0.0154443	0.130278	8	1	5.83803e-06	0.00804393	7.19312	0.409053	0.792014	0.0311571	1.00031	2.42712	0.0152191	0.369816
171041	16593	16593_171041	Klc1	kinesin light chain 1	Klc1	kinesin light chain 1	0.0576708	0.0267272	0.0309469	0.0052864	0.110055	0.388506	0.049207	0.0883941	0.0126	0.0815067	8	1	0	0.0027603	3.02751	0.882445	0.997759	0	1	1.13555	0.256147	0.826771
686117	17268	17268_686117	Meis1	Meis homeobox 1	Meis1	Meis homeobox 1	0.124231	0.0576332	0.0311188	0.0112722	0.23719	0.389898	0.103661	0.150843	0.0221479	0.0751419	8	1	1.8539e-07	0.0118783	9.25059	0.235162	0.627641	0.000590591	1.00001	1.84511	0.0650221	0.583146
311134	545428	545428_311134	Ccdc141	coiled-coil domain containing 141	Ccdc141	coiled-coil domain containing 141	-0.239953	0.11132	0.0311216	-0.458137	-0.0217688	0.389898	-0.314748	-0.176192	0.00143915	0.108894	7	1	0.0624606	0.0498228	24.2112	0.000477542	0.0147675	74.1742	3.8721	-1.02049	0.307495	0.855335
117549	14763	14763_117549	Gpr37	G protein-coupled receptor 37	Gpr37	G protein-coupled receptor 37	0.126706	0.0588301	0.0312588	0.0114012	0.242011	0.39079	0.0970887	0.16903	0.000433209	0.0984122	8	1	0.00999788	0.0137178	10.5133	0.161303	0.536141	39.5918	1.6554	1.21572	0.22409	0.804967
296257	13011	13011_296257	Cst7	cystatin F (leukocystatin)	Cst7	cystatin F	-0.0863808	0.0401104	0.0312734	-0.164996	-0.00776587	0.39079	-0.0910559	-0.0798927	0.0237147	0.108409	7	1	0	0.00553856	3.53598	0.739176	0.96326	0	1	0.917787	0.358731	0.879192
83628	12521	12521_83628	Cd82	CD82 antigen	Cd82	Cd82 molecule	0.167483	0.0777808	0.0312978	0.0150352	0.31993	0.39079	0.121207	0.203968	0.00721386	0.121635	8	1	0.0270636	0.0244613	17.2979	0.0155731	0.152302	62.7562	2.68501	-0.269963	0.787189	0.978856
64441	15500	15500_64441	Hsf2	heat shock factor 2	Hsf2	heat shock transcription factor 2	0.0587867	0.0273049	0.0313211	0.00526998	0.112303	0.39079	0.0402799	0.073077	0.0166411	0.201569	8	1	1.05621e-08	0.00277607	4.87965	0.674647	0.942448	0.000163831	1	0.991177	0.321599	0.86277
294292	56409	56409_294292	Nudt3	nudix hydrolase 3	Nudt3	nudix hydrolase 3	0.0716846	0.0333019	0.0313528	0.00641401	0.136955	0.39079	0.0456645	0.0983449	0.0111497	0.168392	8	1	0.000904982	0.00419523	5.89293	0.552306	0.884844	9.85962	1.10938	0.786695	0.43146	0.900156
113901	81600	81600_113901	Chia1	chitinase, acidic 1	Chia	chitinase, acidic	-0.218998	0.101814	0.0314788	-0.418549	-0.0194467	0.390845	-0.278977	-0.172149	0.008205	0.108018	8	1	0.0471783	0.0411861	24.7491	0.000840547	0.0218918	74.2893	3.88943	-1.06361	0.287506	0.843215
25156	22324	22324_25156	Vav1	vav 1 oncogene	Vav1	vav guanine nucleotide exchange factor 1	0.0911323	0.0423789	0.0315221	0.00807127	0.174193	0.390845	0.0826295	0.101953	0.0219454	0.0933539	8	1	0	0.00649605	1.94263	0.962947	1	0	1	0.559226	0.576007	0.945816
297748	57339	57339_297748	Jph1	junctophilin 1	Jph1	junctophilin 1	-0.0782588	0.0363952	0.0315353	-0.149592	-0.00692558	0.390845	-0.08851	-0.0439263	0.0195122	0.262238	7	1	3.50092e-06	0.00519564	6.21246	0.399816	0.784287	0.0370446	1.00037	0.375837	0.707038	0.971485
361945	50706	50706_361945	Postn	periostin, osteoblast specific factor	Postn	periostin	-0.235256	0.109474	0.0316371	-0.449821	-0.0206908	0.390845	-0.302499	-0.176865	0.00134819	0.120803	8	1	0.0638788	0.0489126	24.6908	0.000860749	0.0222372	75.2295	4.03706	0.850192	0.395218	0.889715
304343	26893	26893_304343	Cops6	COP9 signalosome subunit 6	Cops6	COP9 signalosome subunit 6	0.0507147	0.023605	0.031676	0.00444981	0.0969796	0.390845	0.0371396	0.0640975	0.0142055	0.1399	8	1	4.89216e-06	0.00223929	7.07072	0.421554	0.801987	0.106934	1.00107	-0.886015	0.375609	0.883705
114505	16600	16600_114505	Klf4	Kruppel-like transcription factor 4 (gut)	Klf4	KLF transcription factor 4	-0.339358	0.157955	0.0316785	-0.648944	-0.0297713	0.390845	-0.40741	-0.249405	0.0104001	0.110759	8	1	0.153613	0.105377	39.0636	1.90067e-06	0.000260861	84.2698	6.3572	0.59761	0.5501	0.936435
362535	52829	52829_362535	Lurap1l	leucine rich adaptor protein 1-like	Lurap1l	leucine rich adaptor protein 1-like	-0.0809557	0.0376885	0.031712	-0.154824	-0.00708764	0.390845	-0.117867	-0.0639869	0.00174692	0.0899129	8	1	0.0021901	0.00558881	7.28528	0.399793	0.784287	19.7169	1.24559	-1.00935	0.312809	0.859029
311959	27407	27407_311959	Abcf2	ATP-binding cassette, sub-family F member 2	Abcf2	ATP binding cassette subfamily F member 2	0.05078	0.0236451	0.0317466	0.00443637	0.0971236	0.390845	0.03679	0.0644928	0.0096551	0.163831	8	1	0	0.00214868	5.13047	0.644045	0.929358	0	1	-0.678771	0.497283	0.923326
24282	18775	18775_24282	Prl3d1	prolactin family 3, subfamily d, member 1	Prl3d4	prolactin family 3, subfamily D, member 4	0.0758914	0.0353382	0.0317478	0.00662971	0.145153	0.390845	0.0689891	0.0845199	0.0272946	0.102702	7	1	0	0.00414588	1.78074	0.93872	1	0	1	-1.03189	0.302124	0.853271
315409	234915	234915_315409	Cep126	centrosomal protein 126	Cep126	centrosomal protein 126	-0.104308	0.0485817	0.0317884	-0.199526	-0.0090895	0.390845	-0.148068	-0.0673488	0.000281122	0.218179	7	1	0.00451276	0.00915527	7.66275	0.263867	0.659871	28.2027	1.39281	1.45753	0.144971	0.71932
29419	18222	18222_29419	Numb	NUMB endocytic adaptor protein	Numb	NUMB, endocytic adaptor protein	-0.0737516	0.0343519	0.0317979	-0.14108	-0.00642305	0.390845	-0.0914248	-0.0505609	0.00746064	0.115302	8	1	0.00280914	0.00478146	10.3936	0.167346	0.544773	30.6781	1.44255	1.73844	0.0821331	0.627514
60568	229521	229521_60568	Syt11	synaptotagmin XI	Syt11	synaptotagmin 11	0.0586168	0.02731	0.0318451	0.00509018	0.112143	0.390845	0.0427983	0.0630305	0.024405	0.374495	7	1	0	0.00366957	1.56751	0.954885	1	0	1	-0.480812	0.63065	0.956144
301575	64294	64294_301575	Itm2c	integral membrane protein 2C	Itm2c	integral membrane protein 2C	0.0484396	0.022569	0.0318499	0.00420518	0.0926739	0.390845	0.0263067	0.0530808	0.0221789	0.287708	8	1	0	0.00201545	5.5377	0.59464	0.908599	0	1	-0.956309	0.338916	0.870209
360595	76892	76892_360595	Rnft1	ring finger protein, transmembrane 1	Rnft1	ring finger protein, transmembrane 1	-0.0899586	0.041938	0.03195	-0.172156	-0.00776154	0.390845	-0.103824	-0.0700159	0.0203651	0.212505	7	1	7.23888e-06	0.00598762	3.82748	0.700009	0.950447	0.0471953	1.00047	0.863014	0.38813	0.887499
315676	235380	235380_315676	Dmxl2	Dmx-like 2	Dmxl2	Dmx-like 2	-0.0901549	0.0420473	0.0320223	-0.172566	-0.00774375	0.390845	-0.128706	-0.0592218	9.28309e-05	0.123688	7	1	0.00741759	0.00710148	17.147	0.00875795	0.106765	61.697	2.61076	-0.344705	0.730316	0.971928
497886	69183	69183_497886	C1qtnf2	C1q and tumor necrosis factor related protein 2	C1qtnf2	C1q and TNF related 2	0.160925	0.0750651	0.0320487	0.0137999	0.30805	0.390845	0.108743	0.207706	0.00304325	0.228205	8	1	0.0128685	0.02094	10.0366	0.186506	0.566428	32.1106	1.47298	-1.70201	0.0887526	0.640139
303311	237847	237847_303311	Rtn4rl1	reticulon 4 receptor-like 1	Rtn4rl1	reticulon 4 receptor-like 1	-0.077672	0.0362323	0.032055	-0.148686	-0.00665803	0.390845	-0.0943089	-0.0483185	0.00678072	0.162698	8	1	0.00268986	0.00519734	8.29591	0.307225	0.709004	26.9659	1.36922	1.91843	0.0550562	0.553203
24714	19692	19692_24714	Reg1	regenerating islet-derived 1	Reg1a	regenerating family member 1 alpha	0.114762	0.0535356	0.0320595	0.00983467	0.21969	0.390845	0.0749293	0.156693	0.00566326	0.148331	7	1	0.00239253	0.00994896	5.45202	0.487274	0.84763	11.543	1.13049	0.385819	0.699631	0.969257
25351	20526	20526_25351	Slc2a2	solute carrier family 2 (facilitated glucose transporter), member 2	Slc2a2	solute carrier family 2 member 2	0.0843948	0.0393722	0.0320718	0.0072268	0.161563	0.390845	0.0559082	0.0934202	0.0211243	0.377495	7	1	0	0.00482856	2.16639	0.903777	0.999786	0	1	-0.945811	0.344245	0.871312
58918	12371	12371_58918	Casp9	caspase 9	Casp9	caspase 9	0.0778718	0.0363365	0.0321072	0.00665356	0.14909	0.390845	0.0579423	0.089155	0.0184477	0.166039	8	1	0	0.00497471	3.30049	0.855883	0.993409	0	1	-1.48361	0.137911	0.708761
310192	223435	223435_310192	Trio	triple functional domain (PTPRF interacting)	Trio	trio Rho guanine nucleotide exchange factor	-0.0697573	0.0325503	0.0321081	-0.133555	-0.00595989	0.390845	-0.0770949	-0.0571981	0.0220833	0.165879	8	1	0	0.00414967	3.09577	0.876004	0.997759	0	1	1.35834	0.174357	0.749841
114244	15166	15166_114244	Hcn2	hyperpolarization-activated, cyclic nucleotide-gated K+ 2	Hcn2	hyperpolarization activated cyclic nucleotide gated potassium and sodium channel 2	0.124416	0.0580575	0.032114	0.0106259	0.238207	0.390845	0.0748962	0.156576	0.00615171	0.0906803	8	1	0.0160441	0.0135372	28.7859	0.000158283	0.00683192	74.0164	3.84858	-0.56455	0.57238	0.945306
307667	70823	70823_307667	Hmgxb4	HMG box domain containing 4	Hmgxb4	HMG-box containing 4	0.08741	0.0407933	0.032133	0.00745656	0.167363	0.390845	0.0524114	0.100427	0.0239948	0.255253	8	1	2.92686e-07	0.00645275	5.21036	0.634309	0.925639	0.00207671	1.00002	-1.50783	0.131599	0.704417
307100	70405	70405_307100	Calml3	calmodulin-like 3	Calml3	calmodulin-like 3	-0.143294	0.0668837	0.0321591	-0.274383	-0.0122039	0.390845	-0.186678	-0.119222	0.000550683	0.108	7	1	0.00952655	0.0155223	8.5235	0.202202	0.588912	35.3049	1.54571	-1.41296	0.157667	0.737075
84429	223604	223604_84429	Kcnk9	potassium channel, subfamily K, member 9	Kcnk9	potassium two pore domain channel subfamily K member 9	-0.0893818	0.04173	0.0322009	-0.171171	-0.00759252	0.390845	-0.112957	-0.0560672	0.0165024	0.254191	8	1	4.1514e-06	0.00653853	8.32763	0.304592	0.705728	0.0272944	1.00027	-1.54601	0.122103	0.697132
361527	18807	18807_361527	Pld3	phospholipase D family member 3	Pld3	phospholipase D family, member 3	-0.0810885	0.0378615	0.0322166	-0.155296	-0.00688129	0.390845	-0.117579	-0.0524097	4.944e-05	0.236593	8	1	0.00308428	0.00563485	9.31747	0.23066	0.621829	28.8954	1.40638	1.71782	0.0858296	0.634717
296612	68975	68975_296612	Med27	mediator complex subunit 27	Med27	mediator complex subunit 27	-0.0744777	0.0347758	0.0322211	-0.142637	-0.00631851	0.390845	-0.0955093	-0.0416139	0.010424	0.233374	8	1	0.00134155	0.00449338	5.53431	0.595049	0.908679	13.93	1.16184	0.21301	0.831319	0.981244
306941	68732	68732_306941	Carmil1	capping protein regulator and myosin 1 linker 1	Carmil1	capping protein regulator and myosin 1 linker 1	0.0812861	0.0379812	0.0323413	0.00684431	0.155728	0.391914	0.0454474	0.0981639	0.0142792	0.234488	8	1	0.00202308	0.00560744	8.01067	0.331654	0.730727	17.8149	1.21677	-1.8024	0.0714821	0.600445
300228	65970	65970_300228	Lima1	LIM domain and actin binding 1	Lima1	LIM domain and actin binding 1	0.0906205	0.0423634	0.032426	0.00758966	0.173651	0.392483	0.0572852	0.123689	0.0324081	0.187731	8	1	0.000296285	0.00674587	8.18327	0.316711	0.71816	1.89067	1.01927	0.901411	0.36737	0.882427
29743	13358	13358_29743	Slc25a1	solute carrier family 25 (mitochondrial carrier, citrate transporter), member 1	Slc25a1	solute carrier family 25 member 1	0.0630645	0.029496	0.0325113	0.00525334	0.120876	0.392483	0.0515428	0.0761965	0.0125192	0.114552	8	1	0	0.00344913	5.27605	0.626315	0.920972	0	1	-0.190035	0.849282	0.985942
305470	13494	13494_305470	Drg1	developmentally regulated GTP binding protein 1	Drg1	developmentally regulated GTP binding protein 1	0.0768442	0.0359476	0.0325434	0.00638815	0.1473	0.392483	0.0352722	0.0868402	0.0200561	0.46307	8	1	0	0.00496145	3.94873	0.785663	0.977658	0	1	-1.13081	0.258135	0.827717
296136	53885	53885_296136	Nphp1	nephronophthisis 1 (juvenile) homolog (human)	Nphp1	nephrocystin 1	-0.0722161	0.033792	0.0325918	-0.138447	-0.00598498	0.392483	-0.0873764	-0.0537693	0.0200399	0.145433	8	1	0	0.00447886	3.3899	0.846746	0.992768	0	1	-0.654445	0.512825	0.92976
317379	54634	54634_317379	Magix	MAGI family member, X-linked	Magix	MAGI family member, X-linked	0.110144	0.0515444	0.0326086	0.00911849	0.211169	0.392483	0.0602177	0.144248	0.0113736	0.143359	8	1	0.00566994	0.00914211	8.87269	0.261926	0.657641	31.4991	1.45984	1.47462	0.140313	0.711223
170922	16202	16202_170922	Ilk	integrin linked kinase	Ilk	integrin-linked kinase	0.0550161	0.0257481	0.0326217	0.00455083	0.105481	0.392483	0.0339736	0.071161	0.00595881	0.211674	8	1	0.000527562	0.00261082	5.91202	0.550059	0.883579	9.8329	1.10905	-0.446368	0.655332	0.963514
363140	56289	56289_363140	Rassf1	Ras association (RalGDS/AF-6) domain family member 1	Rassf1	Ras association domain family member 1	0.0981827	0.0459562	0.0326435	0.0081102	0.188255	0.392483	0.0858213	0.106669	0.0235208	0.0820107	8	1	0	0.00713987	4.02396	0.777013	0.97511	0	1	-0.0926955	0.926145	0.997168
24624	66904	66904_24624	Pccb	propionyl Coenzyme A carboxylase, beta polypeptide	Pccb	propionyl-CoA carboxylase subunit beta	0.060967	0.028542	0.0326757	0.00502571	0.116908	0.392483	0.0439941	0.0843955	0.00562244	0.141532	8	1	0.000967313	0.00320807	6.2043	0.516108	0.86451	14.8608	1.17455	-0.0406449	0.967579	1
79250	11429	11429_79250	Aco2	aconitase 2, mitochondrial	Aco2	aconitase 2	0.0421296	0.019725	0.0326918	0.00346931	0.0807899	0.392483	0.0361083	0.0493613	0.0306729	0.0838791	8	1	0	0.00150845	1.48724	0.982748	1	0	1	0.766083	0.443627	0.904356
362666	230935	230935_362666	Dnajc11	DnaJ heat shock protein family (Hsp40) member C11	Dnajc11	DnaJ heat shock protein family (Hsp40) member C11	0.0605892	0.0283706	0.0327096	0.00498376	0.116195	0.392483	0.048351	0.0765518	0.0131658	0.150699	8	1	0	0.00298757	3.42201	0.843416	0.991886	0	1	-0.151471	0.879604	0.990447
310720	269470	269470_310720	Wdr3	WD repeat domain 3	Wdr3	WD repeat domain 3	-0.0676668	0.0316983	0.0327847	-0.129794	-0.00553917	0.392644	-0.0746214	-0.0603684	0.0215407	0.128947	8	1	0	0.00364703	2.0394	0.957627	1	0	1	0.141311	0.887625	0.991247
299210	26380	26380_299210	Esrrb	estrogen related receptor, beta	Esrrb	estrogen-related receptor beta	0.0916099	0.0429151	0.0327873	0.0074979	0.175722	0.392644	0.0853051	0.101005	0.0278481	0.134105	7	1	0	0.00635861	0.759533	0.993115	1	0	1	0.0568349	0.954677	1
64055	14916	14916_64055	Guca2b	guanylate cyclase activator 2b (retina)	Guca2b	guanylate cyclase activator 2B	0.120742	0.0565813	0.032846	0.00984498	0.23164	0.392934	0.0777542	0.164819	0.00226144	0.17919	7	1	0.00809098	0.0109315	9.28496	0.158175	0.532695	43.9843	1.78521	-0.38455	0.700571	0.969803
313861	78798	78798_313861	Eml4	echinoderm microtubule associated protein like 4	Eml4	EMAP like 4	-0.0960172	0.0450045	0.0328837	-0.184224	-0.0078099	0.392934	-0.124835	-0.0666731	0.00373396	0.192533	8	1	0.00207094	0.00786255	7.47622	0.381033	0.770581	12.7224	1.14577	0.656722	0.51136	0.928674
361181	99375	99375_361181	Cul4a	cullin 4A	Cul4a	cullin 4A	-0.0681493	0.0319469	0.032908	-0.130764	-0.00553449	0.392934	-0.0945516	-0.0548898	0.00928754	0.139252	7	1	0	0.00351993	4.67257	0.586441	0.904889	0	1	-1.23791	0.215751	0.798026
307351	67951	67951_307351	Tubb6	tubulin, beta 6 class V	Tubb6	tubulin, beta 6 class V	0.0948356	0.0444895	0.0330367	0.00763766	0.182033	0.393486	0.0788862	0.118691	0.0212387	0.100157	8	1	0	0.00724083	3.17374	0.868478	0.99525	0	1	0.553237	0.580101	0.946812
58823	50884	50884_58823	Nckap1	NCK-associated protein 1	Nckap1	NCK-associated protein 1	-0.0446255	0.0209402	0.0330812	-0.0856675	-0.00358355	0.393486	-0.0596921	-0.0369372	0.0132053	0.109436	8	1	0	0.00167158	4.22117	0.753979	0.967863	0	1	-1.41353	0.1575	0.737075
499474	14628	14628_499474	Ostm1	osteopetrosis associated transmembrane protein 1	Ostm1	osteoclastogenesis associated transmembrane protein 1	-0.046874	0.0219985	0.0331067	-0.0899902	-0.00375785	0.393486	-0.0657263	-0.0297482	0.00439841	0.197491	8	1	0.000495246	0.0019359	7.31171	0.397162	0.782541	12.7305	1.14588	-0.900773	0.367709	0.882427
79210	14314	14314_79210	Fstl1	follistatin-like 1	Fstl1	follistatin-like 1	0.0798275	0.0374648	0.0331113	0.00639777	0.153257	0.393486	0.0627817	0.0917911	0.0213193	0.107926	8	1	0	0.00570818	3.65712	0.818315	0.983671	0	1	1.16795	0.242827	0.814024
289504	231452	231452_289504	Sdad1	SDA1 domain containing 1	Sdad1	SDA1 domain containing 1	-0.104336	0.0489834	0.0331687	-0.200342	-0.00833065	0.393486	-0.142428	-0.0679282	0.000726167	0.267625	8	1	0.00426606	0.00944447	9.21002	0.237927	0.630179	23.0178	1.299	2.45839	0.013956	0.359178
500225	70020	70020_500225	Ino80b	INO80 complex subunit B	Ino80b	INO80 complex subunit B	0.098215	0.0461098	0.0331696	0.00784145	0.188588	0.393486	0.0673471	0.119925	0.00940379	0.10699	8	1	0.00534128	0.00853833	10.2809	0.173204	0.551392	33.6207	1.50649	-0.771073	0.440663	0.902987
294018	226182	226182_294018	Taf5	TATA-box binding protein associated factor 5	Taf5	TATA-box binding protein associated factor 5	-0.0941247	0.044192	0.0331797	-0.180739	-0.00750989	0.393486	-0.117221	-0.0591302	0.00659777	0.0894142	8	1	0.00553358	0.00789948	12.0178	0.0999754	0.425998	38.3452	1.62193	-1.39768	0.162209	0.74113
314111	236904	236904_314111	Klhl15	kelch-like 15	Klhl15	kelch-like family member 15	-0.111968	0.0525967	0.0332699	-0.215056	-0.00888078	0.394173	-0.136985	-0.0878779	0.0204579	0.158121	7	1	0	0.0103341	2.30075	0.890067	0.997759	0	1	0.487044	0.626227	0.955313
83613	18039	18039_83613	Nefl	neurofilament, light polypeptide	Nefl	neurofilament light chain	-0.0498582	0.0234333	0.0333645	-0.0957866	-0.0039299	0.39491	-0.0588839	-0.0314517	0.0209642	0.201147	8	1	0	0.00222205	7.44477	0.384083	0.772875	0	1	-0.270374	0.786873	0.978856
498112	208146	208146_498112	Yeats2	YEATS domain containing 2	Yeats2	YEATS domain containing 2	-0.0699697	0.0328942	0.0334109	-0.134441	-0.00549816	0.395077	-0.0826906	-0.0550996	0.0140452	0.124273	8	1	0	0.00414302	6.70875	0.459821	0.829526	0	1	1.23345	0.217409	0.799874
300850	14860	14860_300850	Gsta4	glutathione S-transferase, alpha 4	Gsta4	glutathione S-transferase alpha 4	-0.076318	0.0358853	0.0334434	-0.146652	-0.00598409	0.395078	-0.101232	-0.0566821	0.00598945	0.386155	7	1	6.50109e-07	0.00479262	10.5561	0.103105	0.431163	0.00672198	1.00007	1.30646	0.191396	0.7693
500409	207920	207920_500409	Esrp1	epithelial splicing regulatory protein 1	Esrp1	epithelial splicing regulatory protein 1	0.1181	0.0555457	0.033488	0.00923277	0.226968	0.395223	0.069373	0.173064	0.0341352	0.125623	7	1	0.00417393	0.0105333	5.66407	0.461852	0.831103	20.0654	1.25102	1.31927	0.187078	0.764527
298941	16777	16777_298941	Lamb1	laminin B1	Lamb1	laminin subunit beta 1	-0.118146	0.0555915	0.0335649	-0.227104	-0.00918909	0.395748	-0.156113	-0.0796434	0.00262115	0.188876	7	1	0.00442228	0.0119846	7.14648	0.307513	0.709152	20.6071	1.25956	0.484363	0.628128	0.955728
500420	77032	77032_500420	Tstd3	thiosulfate sulfurtransferase (rhodanese)-like domain containing 3	Tstd3	thiosulfate sulfurtransferase like domain containing 3	-0.0721697	0.0339861	0.0337114	-0.138781	-0.00555819	0.397092	-0.0960196	-0.0550045	0.00821041	0.122575	7	1	5.26078e-07	0.00462527	5.63787	0.464952	0.831838	0.00647033	1.00006	-0.609144	0.542429	0.934623
686179	72747	72747_686179	Ttc39c	tetratricopeptide repeat domain 39C	Ttc39c	tetratricopeptide repeat domain 39C	0.0786536	0.0370488	0.033756	0.00603933	0.151268	0.397221	0.0594271	0.102854	0.0137691	0.144788	8	1	0	0.00500111	4.47725	0.723455	0.958454	0	1	-0.95119	0.341508	0.871312
292770	20733	20733_292770	Spint2	serine protease inhibitor, Kunitz type 2	Spint2	serine peptidase inhibitor, Kunitz type, 2	0.0867992	0.040894	0.0337922	0.00664848	0.16695	0.397221	0.0434487	0.0986124	0.0175796	0.368106	8	1	2.09184e-06	0.00605914	7.17009	0.411387	0.79362	0.0138167	1.00014	-2.22988	0.0257551	0.429193
287803	117160	117160_287803	Ttyh2	tweety family member 2	Ttyh2	tweety family member 2	0.0959592	0.0452166	0.0338198	0.00733635	0.184582	0.397221	0.069985	0.125676	0.0148763	0.138296	7	1	0	0.00755768	5.98077	0.425348	0.805715	0	1	0.298386	0.765409	0.975336
367302	57814	57814_367302	Kcne4	potassium voltage-gated channel, Isk-related subfamily, gene 4	Kcne4	potassium voltage-gated channel subfamily E regulatory subunit 4	0.133445	0.0629218	0.0339374	0.010121	0.25677	0.398084	0.0851804	0.17461	0.00291341	0.199801	7	1	0.00454435	0.0151991	7.04629	0.316588	0.71816	16.3911	1.19604	-1.96834	0.0490289	0.536148
288239	170765	170765_288239	Ripply3	ripply transcriptional repressor 3	Ripply3	ripply transcriptional repressor 3	0.0738601	0.0348304	0.0339586	0.00559374	0.142126	0.398084	0.0433558	0.102068	0.0222601	0.326265	8	1	1.46063e-06	0.00399233	6.40154	0.493722	0.852459	0.0117566	1.00012	-0.662668	0.507543	0.926601
58854	19172	19172_58854	Psmb4	proteasome (prosome, macropain) subunit, beta type 4	Psmb4	proteasome 20S subunit beta 4	0.0541355	0.0255511	0.0341143	0.00405633	0.104215	0.39916	0.0315513	0.0679447	0.00937359	0.227531	8	1	0.000485106	0.0025733	6.41943	0.491714	0.850869	9.16501	1.1009	-0.579828	0.56203	0.939891
288176	66497	66497_288176	Cmss1	cms small ribosomal subunit 1	Cmss1	cms1 ribosomal small subunit homolog	-0.0620692	0.0292991	0.0341354	-0.119494	-0.00464405	0.39916	-0.0728418	-0.0521578	0.0202573	0.0834882	8	1	0	0.00336027	3.59525	0.825037	0.986668	0	1	-0.965725	0.334182	0.866122
291940	622675	622675_291940	Zfp827	zinc finger protein 827	Zfp827	zinc finger protein 827	-0.0616036	0.0290862	0.0341781	-0.118612	-0.00459564	0.39916	-0.0760425	-0.0496123	0.0181084	0.13852	7	1	0	0.0031849	1.6697	0.947436	1	0	1	-0.213671	0.830804	0.981244
685174	72029	72029_685174	Cnpy3	canopy FGF signaling regulator 3	Cnpy3	canopy FGF signaling regulator 3	0.0893776	0.0422004	0.034181	0.00666623	0.172089	0.39916	0.0593945	0.129259	0.000566825	0.155154	8	1	0.00583985	0.00729792	11.7463	0.109217	0.44505	44.3433	1.79673	-1.01294	0.311088	0.857683
302566	54651	54651_302566	Usp27x	ubiquitin specific peptidase 27, X chromosome	Usp27x	ubiquitin specific peptidase 27, X-linked	-0.135391	0.0639864	0.0343508	-0.260802	-0.0099797	0.400604	-0.173985	-0.100389	0.00349343	0.14721	7	1	0.0166883	0.0163311	14.7681	0.0221388	0.192382	61.74	2.61369	0.861021	0.389226	0.887499
436582	76252	76252_436582	Atp6v0e2	ATPase, H+ transporting, lysosomal V0 subunit E2	Atp6v0e2	ATPase, H+ transporting V0 subunit e2	0.0454263	0.021471	0.0343703	0.00334383	0.0875088	0.400604	0.033686	0.0536029	0.0232648	0.147141	7	1	0	0.00175122	2.63504	0.853059	0.993409	0	1	0.686595	0.492338	0.921718
498206	21934	21934_498206	Tnfrsf11a	tumor necrosis factor receptor superfamily, member 11a, NFKB activator	Tnfrsf11a	TNF receptor superfamily member 11A	0.0838338	0.0396367	0.0344252	0.00614734	0.16152	0.400697	0.0775506	0.0894335	0.0269335	0.143698	8	1	5.0998e-06	0.00562127	2.87952	0.895919	0.998494	0.0303846	1.0003	0.247414	0.804588	0.980297
304500	71985	71985_304500	Acad10	acyl-Coenzyme A dehydrogenase family, member 10	Acad10	acyl-CoA dehydrogenase family, member 10	0.0921396	0.0435682	0.0344439	0.00674751	0.177532	0.400697	0.0723991	0.106393	0.0185505	0.146396	7	1	5.87803e-07	0.00705998	6.13962	0.407734	0.791178	0.00408829	1.00004	-0.506942	0.612196	0.951391
304775	226419	226419_304775	Dyrk3	dual-specificity tyrosine phosphorylation regulated kinase 3	Dyrk3	dual specificity tyrosine phosphorylation regulated kinase 3	-0.162886	0.0770445	0.0344999	-0.31389	-0.0118815	0.400838	-0.215183	-0.132463	0.00096592	0.114152	8	1	0.02848	0.0249062	20.0269	0.00551194	0.0789312	64.0785	2.78385	-1.06494	0.286904	0.842833
305332	77569	77569_305332	Limch1	LIM and calponin homology domains 1	Limch1	LIM and calponin homology domains 1	0.0609174	0.0288172	0.0345216	0.00443675	0.117398	0.400838	0.0551139	0.0850034	0.00715991	0.0835565	8	1	0	0.00326709	3.80137	0.80235	0.98101	0	1	0.73063	0.465005	0.911081
360580	56405	56405_360580	Dusp14	dual specificity phosphatase 14	Dusp14	dual specificity phosphatase 14	-0.0688848	0.0325971	0.0345822	-0.132774	-0.0049956	0.400918	-0.0915397	-0.04582	0.00181995	0.11052	8	1	0.00294964	0.00432048	9.73274	0.204232	0.590599	36.5617	1.57633	0.139838	0.888788	0.991247
83511	20538	20538_83511	Slc6a2	solute carrier family 6 (neurotransmitter transporter, noradrenalin), member 2	Slc6a2	solute carrier family 6 member 2	-0.112238	0.0531159	0.0345941	-0.216343	-0.00813278	0.400918	-0.131829	-0.0863709	0.0226337	0.176566	7	1	0	0.00948347	1.806	0.936648	1	0	1	1.03595	0.300226	0.853271
494500	14859	14859_494500	Gsta3	glutathione S-transferase, alpha 3	Gsta3	glutathione S-transferase alpha 3	0.133869	0.0633914	0.0347046	0.00962434	0.258114	0.401817	0.111616	0.177613	0.0226321	0.173246	8	1	1.45511e-06	0.0134868	5.32512	0.620352	0.919546	0.0036231	1.00004	-0.254623	0.799015	0.980297
308430	101544	101544_308430	Zfp575	zinc finger protein 575	Zfp575	zinc finger protein 575	0.10557	0.0500159	0.0347949	0.00754103	0.2036	0.402481	0.0692633	0.136877	0.00369691	0.18368	8	1	0.00615817	0.00974414	9.0768	0.247189	0.640794	33.7333	1.50905	-1.96707	0.0491749	0.536148
116600	12296	12296_116600	Cacnb2	calcium channel, voltage-dependent, beta 2 subunit	Cacnb2	calcium voltage-gated channel auxiliary subunit beta 2	-0.0653006	0.030963	0.0349457	-0.125987	-0.0046142	0.403643	-0.0852092	-0.0541834	0.0131036	0.102965	8	1	0	0.00374352	2.97408	0.887389	0.997759	0	1	-0.229293	0.818641	0.980542
300125	239570	239570_300125	Ttc38	tetratricopeptide repeat domain 38	Ttc38	tetratricopeptide repeat domain 38	0.0939873	0.044569	0.0349615	0.00663365	0.181341	0.403643	0.0677407	0.126805	0.0227932	0.211088	7	1	0	0.00675981	2.6965	0.845861	0.992751	0	1	0.233052	0.815721	0.980542
684314	235582	235582_684314	Glyctk	glycerate kinase	Glyctk	glycerate kinase	0.0914151	0.0433621	0.0350152	0.00642706	0.176403	0.403882	0.0840247	0.0985726	0.0245568	0.0673226	8	1	0	0.00687597	2.00014	0.959833	1	0	1	-0.436244	0.662659	0.964728
59305	75870	75870_59305	Tcam1	testicular cell adhesion molecule 1	Tcam1	testicular cell adhesion molecule 1	0.103881	0.049306	0.0351304	0.00724249	0.200519	0.404518	0.0602398	0.129793	0.0225075	0.310195	7	1	8.32698e-07	0.00805796	9.4551	0.149555	0.519716	0.00426293	1.00004	-0.524761	0.599749	0.951268
289716	66717	66717_289716	Ccdc96	coiled-coil domain containing 96	Ccdc96	coiled-coil domain containing 96	-0.109628	0.0520359	0.0351366	-0.211617	-0.00763972	0.404518	-0.138328	-0.0697254	0.0105858	0.138029	7	1	0.00523887	0.0104941	7.65369	0.264588	0.660525	28.1905	1.39257	-0.0721343	0.942495	0.998508
25274	22117	22117_25274	Tst	thiosulfate sulfurtransferase, mitochondrial	Tst	thiosulfate sulfurtransferase	0.0801116	0.0380397	0.0352044	0.00555515	0.154668	0.404917	0.0527294	0.107844	0.00197681	0.120404	8	1	0.00299974	0.00584241	9.0919	0.246125	0.640209	26.7362	1.36493	0.294429	0.76843	0.975652
304988	15951	15951_304988	Ifi204	interferon activated gene 204	Mnda	myeloid cell nuclear differentiation antigen	0.0669756	0.0318395	0.0354188	0.00457132	0.12938	0.405745	0.0578015	0.0818104	0.0249121	0.0961108	7	1	0	0.00345017	3.10273	0.795847	0.979866	0	1	-0.689699	0.490384	0.921718
312947	116940	116940_312947	Tgs1	trimethylguanosine synthase 1	Tgs1	trimethylguanosine synthase 1	-0.0627955	0.0298566	0.0354448	-0.121313	-0.00427774	0.405745	-0.082973	-0.0504374	0.0150946	0.10286	8	1	1.30509e-06	0.00345236	6.89282	0.440124	0.816221	0.0167151	1.00017	-1.38769	0.16523	0.741199
302981	79043	79043_302981	Spsb3	splA/ryanodine receptor domain and SOCS box containing 3	Spsb3	splA/ryanodine receptor domain and SOCS box containing 3	0.0486462	0.0231324	0.0354701	0.00330762	0.0939848	0.405745	0.040565	0.0593419	0.018551	0.0896287	8	1	0	0.00209384	4.60525	0.708009	0.953029	0	1	0.911414	0.362077	0.881217
362153	80744	80744_362153	Cwc22	CWC22 spliceosome-associated protein	Cwc22	CWC22 spliceosome associated protein	-0.0863252	0.041061	0.0355215	-0.166803	-0.00584705	0.405745	-0.0980145	-0.073073	0.023878	0.138922	7	1	2.41016e-06	0.00592573	4.75584	0.575489	0.899446	0.0183159	1.00018	0.970796	0.33165	0.865378
24590	17380	17380_24590	Mme	membrane metallo endopeptidase	Mme	membrane metallo-endopeptidase	-0.12662	0.0602387	0.0355554	-0.244686	-0.0085546	0.405745	-0.163439	-0.0698246	0.0038868	0.301673	8	1	0.00269263	0.0130536	5.33919	0.618644	0.918307	8.68252	1.09508	0.329189	0.742013	0.972735
308267	68652	68652_308267	Tab2	TGF-beta activated kinase 1/MAP3K7 binding protein 2	Tab2	TGF-beta activated kinase 1/MAP3K7 binding protein 2	0.052488	0.0249714	0.0355596	0.00354504	0.101431	0.405745	0.0368227	0.0648815	0.0135444	0.194655	7	1	0	0.00243021	4.93311	0.552421	0.884844	0	1	-1.41491	0.157095	0.737075
116656	98828	98828_116656	Cdc123	cell division cycle 123	Cdc123	cell division cycle 123	0.0515056	0.0245053	0.0355693	0.00347614	0.0995351	0.405745	0.0351178	0.0605924	0.03253	0.215488	8	1	0	0.00213616	1.59968	0.978657	1	0	1	0.0739134	0.941079	0.998418
289758	18972	18972_289758	Pold2	polymerase (DNA directed), delta 2, regulatory subunit	Pold2	DNA polymerase delta 2, accessory subunit	0.114108	0.0542918	0.0355745	0.00769825	0.220518	0.405745	0.0707395	0.13483	0.0231025	0.115772	8	1	0.0174265	0.01228	38.9101	2.03316e-06	0.000272551	81.154	5.30617	-0.210174	0.833532	0.982239
297900	67898	67898_297900	Pef1	penta-EF hand domain containing 1	Pef1	penta-EF hand domain containing 1	0.0790989	0.0376348	0.0355753	0.00533603	0.152862	0.405745	0.0534561	0.0946001	0.0161928	0.112378	8	1	0.00511998	0.00579202	12.5347	0.0842897	0.390674	47.7106	1.91243	-0.633997	0.526083	0.931422
171449	69036	69036_171449	Zg16	zymogen granule protein 16	Zg16	zymogen granule protein 16	0.0969272	0.0461284	0.0356191	0.00651727	0.187337	0.405865	0.0889714	0.105069	0.0268532	0.132961	7	1	0	0.00691321	2.36855	0.882879	0.997759	0	1	-0.478745	0.63212	0.956432
691337	232533	232533_691337	Stk38l	serine/threonine kinase 38 like	Stk38l	serine/threonine kinase 38 like	-0.0768658	0.0365982	0.0357057	-0.148597	-0.00513468	0.406473	-0.113387	-0.0639312	0.000288129	0.153541	8	1	0.00300941	0.00533713	10.6182	0.156162	0.530282	29.3462	1.41535	1.38972	0.164614	0.741199
361381	19358	19358_361381	Rad23a	RAD23 homolog A, nucleotide excision repair protein	Rad23a	RAD23 homolog A, nucleotide excision repair protein	0.0672751	0.0320583	0.0358592	0.0044419	0.130108	0.407644	0.0522271	0.0808075	0.0164906	0.165908	8	1	0	0.00410306	3.88564	0.792851	0.979866	0	1	-0.904334	0.365819	0.882226
361628	13690	13690_361628	Eif4g2	eukaryotic translation initiation factor 4, gamma 2	Eif4g2	eukaryotic translation initiation factor 4, gamma 2	0.046264	0.0220479	0.0358753	0.00305086	0.0894772	0.407644	0.0243306	0.0555038	0.0216053	0.352791	8	1	0	0.00180554	4.64171	0.703592	0.952161	0	1	-1.38878	0.164901	0.741199
171108	140795	140795_171108	P2ry14	purinergic receptor P2Y, G-protein coupled, 14	P2ry14	purinergic receptor P2Y14	-0.113197	0.0539783	0.0359868	-0.218992	-0.00740113	0.40853	-0.144117	-0.0778547	0.0192076	0.185214	8	1	0	0.0113627	5.3057	0.622711	0.920235	0	1	0.998461	0.318056	0.861363
683514	69312	69312_683514	Ppp1r42	protein phosphatase 1, regulatory subunit 42	Ppp1r42	protein phosphatase 1, regulatory subunit 42	0.0898028	0.0428758	0.0362169	0.00576765	0.173838	0.410761	0.0763382	0.103777	0.0293877	0.131901	8	1	1.12586e-06	0.00623352	9.96895	0.19034	0.573364	0.00635049	1.00006	2.20899	0.0271754	0.434535
361697	108995	108995_361697	Tbc1d10c	TBC1 domain family, member 10c	Tbc1d10c	TBC1 domain family, member 10C	0.158619	0.0757743	0.036322	0.0101037	0.307134	0.411571	0.0985961	0.216143	0.00252267	0.170343	8	1	0.0167054	0.0201223	12.5838	0.0829235	0.387928	48.4543	1.94003	0.274997	0.783318	0.97878
361879	218460	218460_361879	Wdr41	WD repeat domain 41	Wdr41	WD repeat domain 41	0.0569202	0.0271978	0.0363649	0.00361348	0.110227	0.411675	0.0397115	0.0789989	0.0101727	0.196266	8	1	0.000229736	0.00286355	5.02402	0.657032	0.934211	3.70124	1.03844	0.577817	0.563388	0.940905
310677	229603	229603_310677	Otud7b	OTU domain containing 7B	Otud7b	OTU deubiquitinase 7B	0.077844	0.0372146	0.0364601	0.00490471	0.150783	0.412124	0.0492711	0.0923218	0.0171481	0.234543	8	1	0	0.00512115	5.33117	0.619618	0.919088	0	1	-1.41325	0.157582	0.737075
361241	20723	20723_361241	Serpinb9	serine (or cysteine) peptidase inhibitor, clade B, member 9	Serpinb9	serpin family B member 9	-0.0856878	0.0409671	0.036472	-0.165982	-0.00539378	0.412124	-0.106358	-0.05082	0.012123	0.281638	8	1	7.41875e-07	0.00622465	6.5981	0.471889	0.837686	0.00511936	1.00005	1.51404	0.130016	0.70272
170897	20698	20698_170897	Sphk1	sphingosine kinase 1	Sphk1	sphingosine kinase 1	0.187929	0.0898914	0.036562	0.011745	0.364113	0.412758	0.159966	0.246939	0.00135522	0.163928	8	1	0.0270896	0.0324127	11.5646	0.115818	0.458877	48.7074	1.9496	-1.13266	0.257357	0.827717
307821	17463	17463_307821	Psmd7	proteasome (prosome, macropain) 26S subunit, non-ATPase, 7	Psmd7	proteasome 26S subunit, non-ATPase 7	0.0480656	0.0229997	0.0366325	0.00298701	0.0931441	0.413173	0.0376251	0.0570503	0.0286074	0.116972	8	1	2.70969e-06	0.00208996	5.3043	0.622882	0.920235	0.0616812	1.00062	-0.358224	0.720176	0.971485
60627	105504	105504_60627	Exoc5	exocyst complex component 5	Exoc5	exocyst complex component 5	-0.0724004	0.0346575	0.0367053	-0.140328	-0.00447301	0.413611	-0.0958088	-0.0522313	0.0133525	0.160514	8	1	3.08149e-06	0.00453966	5.18976	0.636818	0.926261	0.0302298	1.0003	0.304948	0.760406	0.9741
309399	226016	226016_309399	Abhd17b	abhydrolase domain containing 17B	Abhd17b	abhydrolase domain containing 17B, depalmitoylase	-0.111591	0.0534643	0.0368703	-0.216379	-0.00680245	0.413982	-0.16481	-0.087761	0.00363227	0.178785	7	1	0.00184103	0.0100465	5.51014	0.480232	0.843305	8.83143	1.09687	-1.18184	0.237271	0.812522
316136	78308	78308_316136	Gpr108	G protein-coupled receptor 108	Gpr108	G protein-coupled receptor 108	0.067455	0.0323315	0.0369463	0.00408648	0.130824	0.413982	0.0360324	0.0802602	0.0222223	0.155422	8	1	0.00338994	0.00426944	11.5408	0.116706	0.461094	42.9828	1.75386	-0.394619	0.693124	0.969153
64572	24113	24113_64572	Vax2	ventral anterior homeobox 2	Vax2	ventral anterior homeobox 2	0.102898	0.0493196	0.0369464	0.0062336	0.199563	0.413982	0.0378031	0.139504	0.00353702	0.697303	7	1	0.00273592	0.00826327	12.223	0.057175	0.321396	16.2554	1.19411	-2.86526	0.00416673	0.259443
289144	12301	12301_289144	Cacybp	calcyclin binding protein	Cacybp	calcyclin binding protein	-0.0924422	0.0443158	0.0369798	-0.1793	-0.00558479	0.413982	-0.134383	-0.0590964	0.00275896	0.157795	8	1	0.00399832	0.0080258	8.19178	0.315987	0.717728	26.2353	1.35566	-0.807117	0.419599	0.897014
85268	99296	99296_85268	Hrh3	histamine receptor H3	Hrh3	histamine receptor H3	-0.102673	0.0492208	0.0369811	-0.199144	-0.00620225	0.413982	-0.155923	-0.0756033	4.06383e-05	0.145128	8	1	0.00847846	0.0096756	13.1412	0.0687418	0.354296	48.3562	1.93634	0.43598	0.662851	0.964728
366276	68879	68879_366276	Prpf6	pre-mRNA splicing factor 6	Prpf6	pre-mRNA processing factor 6	0.0507336	0.0243244	0.0370048	0.00305872	0.0984085	0.413982	0.0400056	0.0600508	0.022762	0.141983	8	1	0	0.00234639	2.5837	0.920663	1	0	1	-0.633988	0.526089	0.931422
304947	18514	18514_304947	Pbx1	pre B cell leukemia homeobox 1	Pbx1	PBX homeobox 1	0.0843478	0.0404445	0.0370225	0.00507791	0.163618	0.413982	0.0553527	0.116395	0.00864271	0.34952	8	1	0.000371239	0.00609114	5.44594	0.605712	0.912914	2.27583	1.02329	-0.402743	0.687137	0.969153
691143	78935	78935_691143	Saal1	serum amyloid A-like 1	Saal1	serum amyloid A-like 1	-0.0777571	0.037285	0.0370256	-0.150834	-0.00467993	0.413982	-0.106596	-0.0668783	0.0180166	0.131518	7	1	0	0.00484733	2.42246	0.877043	0.997759	0	1	0.0183096	0.985392	1
25529	19280	19280_25529	Ptprs	protein tyrosine phosphatase receptor type S	Ptprs	protein tyrosine phosphatase, receptor type, S	-0.0662225	0.0317582	0.0370501	-0.128467	-0.00397763	0.413982	-0.0799266	-0.0283603	0.010567	0.555243	8	1	0.0002254	0.00362546	7.61214	0.368033	0.761695	2.37435	1.02432	1.8935	0.0582918	0.566093
29266	17224	17224_29266	Mcpt1	mast cell protease 1	Mcpt1	mast cell protease 1	-0.0597039	0.0286361	0.0370771	-0.11583	-0.0035781	0.413982	-0.0804305	-0.0300945	0.0236547	0.396922	7	1	1.45731e-05	0.00269933	3.05422	0.802011	0.98101	0.21114	1.00212	0.113679	0.909492	0.995827
311591	70470	70470_311591	Rprd1b	regulation of nuclear pre-mRNA domain containing 1B	Rprd1b	regulation of nuclear pre-mRNA domain containing 1B	0.0653956	0.0313766	0.0371406	0.00389859	0.126893	0.414312	0.040843	0.0875104	0.00648716	0.21099	8	1	0.000632857	0.0038912	6.69968	0.460804	0.829951	7.90317	1.08581	0.248717	0.803579	0.980297
680419	20163	20163_680419	Rsu1	Ras suppressor protein 1	Rsu1	Ras suppressor protein 1	-0.0524947	0.0251949	0.0372015	-0.101876	-0.00311362	0.414614	-0.0606007	-0.0451941	0.0167577	0.150675	7	1	2.47796e-06	0.00215834	10.0806	0.121297	0.469538	0.0459463	1.00046	1.91669	0.0552768	0.553203
81666	14682	14682_81666	Gnaq	guanine nucleotide binding protein, alpha q polypeptide	Gnaq	G protein subunit alpha q	-0.0662996	0.0318434	0.0373378	-0.128711	-0.00388768	0.415171	-0.0750006	-0.0523069	0.0223909	0.128729	8	1	0	0.00378052	5.07969	0.650238	0.931808	0	1	0.247082	0.804845	0.980297
24479	15926	15926_24479	Idh1	isocitrate dehydrogenase 1 (NADP+), soluble	Idh1	isocitrate dehydrogenase (NADP(+)) 1	0.0817696	0.0392766	0.0373526	0.00478882	0.15875	0.415171	0.0545773	0.121258	0.00910291	0.187429	8	1	0.00091998	0.00513368	8.12766	0.321472	0.721702	6.74896	1.07237	0.979405	0.32738	0.863144
288354	72020	72020_288354	Zfp654	zinc finger protein 654	Zfp654	zinc finger protein 654	-0.0829874	0.0398643	0.0373658	-0.16112	-0.00485471	0.415171	-0.106621	-0.0615117	0.0117407	0.193755	7	1	0	0.00591162	5.02122	0.541094	0.878567	0	1	0.774869	0.438417	0.901946
299608	216157	216157_299608	Tmem259	transmembrane protein 259	Tmem259	transmembrane protein 259	0.0714367	0.0343197	0.0373875	0.00417132	0.138702	0.415171	0.0484101	0.0995079	0.00227943	0.126404	8	1	0.00235315	0.00464771	8.15615	0.319026	0.71965	26.195	1.35492	1.74684	0.0806658	0.624948
117524	12449	12449_117524	Ccnf	cyclin F	Ccnf	cyclin F	0.0986646	0.0474297	0.0375046	0.00570411	0.191625	0.416093	0.0736207	0.126159	0.00270889	0.268268	8	1	0.0031964	0.00870532	16.781	0.0188645	0.172736	18.0804	1.22071	-2.49233	0.0126909	0.350948
498795	74186	74186_498795	Ccdc3	coiled-coil domain containing 3	Ccdc3	coiled-coil domain containing 3	-0.130025	0.0625368	0.037601	-0.252595	-0.00745523	0.41669	-0.172505	-0.100307	0.00956621	0.114736	7	1	0.0072173	0.0149447	7.60429	0.26855	0.666194	27.1505	1.37269	-2.09497	0.0361739	0.486116
311494	74030	74030_311494	Rin2	Ras and Rab interactor 2	Rin2	Ras and Rab interactor 2	0.0903053	0.0434438	0.0376479	0.00515696	0.175454	0.41669	0.0537138	0.107594	0.022193	0.152953	8	1	0.00393366	0.00746182	9.88503	0.195183	0.58016	27.5314	1.37991	-0.136444	0.89147	0.991289
307098	56349	56349_307098	Net1	neuroepithelial cell transforming gene 1	Net1	neuroepithelial cell transforming 1	0.0896288	0.0431269	0.0376857	0.00510161	0.174156	0.41669	0.0675713	0.120285	0.00852415	0.155999	8	1	0	0.00741331	6.51045	0.481563	0.844429	0	1	0.35882	0.71973	0.971485
308654	215693	215693_308654	Zmat1	zinc finger, matrin type 1	Zmat1	zinc finger, matrin-type 1	0.0769383	0.0370224	0.0376948	0.00437581	0.149501	0.41669	0.0503628	0.0954383	0.0153156	0.306968	7	1	0	0.00483034	4.02974	0.672651	0.941745	0	1	-1.37611	0.168787	0.742403
290626	76478	76478_290626	Haus8	4HAUS augmin-like complex, subunit 8	Haus8	HAUS augmin-like complex, subunit 8	0.0838605	0.0403782	0.0378131	0.00472068	0.163	0.417551	0.0540808	0.095729	0.0216369	0.302926	8	1	0	0.00572848	2.13785	0.951818	1	0	1	-0.674279	0.500134	0.925346
79249	11308	11308_79249	Abi1	abl interactor 1	Abi1	abl-interactor 1	-0.0608245	0.0292908	0.0378412	-0.118234	-0.0034155	0.417551	-0.0741383	-0.0463012	0.0239217	0.155178	8	1	0	0.00327705	2.94934	0.889648	0.997759	0	1	0.165316	0.868695	0.988857
362719	211914	211914_362719	Asap2	ArfGAP with SH3 domain, ankyrin repeat and PH domain 2	Asap2	ArfGAP with SH3 domain, ankyrin repeat and PH domain 2	-0.15377	0.074071	0.0378954	-0.298947	-0.00859373	0.417551	-0.180993	-0.100817	0.0250234	0.129072	7	1	0.0313458	0.0221522	38.1857	1.03327e-06	0.000161813	82.8124	5.81813	0.827028	0.408221	0.892504
298483	100470	100470_298483	Lao1	L-amino acid oxidase 1	Lao1	L-amino acid oxidase 1	0.082609	0.0398085	0.0379718	0.00458574	0.160632	0.417551	0.0708619	0.100751	0.0153535	0.140807	7	1	2.26805e-06	0.00524708	7.40378	0.285113	0.682472	0.0158881	1.00016	0.852892	0.393719	0.888912
299104	30795	30795_299104	Fkbp3	FK506 binding protein 3	Fkbp3	FKBP prolyl isomerase 3	-0.0630608	0.0303893	0.0379773	-0.122623	-0.00349889	0.417551	-0.087157	-0.0492295	0.00643141	0.115413	8	1	0.000684228	0.00379524	6.86502	0.443068	0.818275	9.18689	1.10116	-1.52308	0.12774	0.701805
83498	15384	15384_83498	Hnrnpab	heterogeneous nuclear ribonucleoprotein A/B	Hnrnpab	heterogeneous nuclear ribonucleoprotein A/B	0.0501484	0.0241668	0.0379779	0.00278232	0.0975144	0.417551	0.0366725	0.067491	0.0128373	0.152808	8	1	2.23792e-06	0.00225369	6.37418	0.496799	0.853843	0.0454863	1.00046	-0.872259	0.383067	0.884648
315215	170790	170790_315215	Mlc1	megalencephalic leukoencephalopathy with subcortical cysts 1 homolog (human)	Mlc1	modulator of VRAC current 1	0.0576095	0.027771	0.0380379	0.0031793	0.11204	0.417623	0.0443281	0.0687884	0.0219937	0.129004	8	1	5.55505e-06	0.00307445	8.26496	0.309811	0.711194	0.0856907	1.00086	-0.0425529	0.966058	1
171078	58805	58805_171078	Mlxipl	MLX interacting protein-like	Mlxipl	MLX interacting protein-like	-0.170542	0.0822725	0.0381825	-0.331793	-0.00929069	0.417623	-0.219551	-0.121727	0.00617409	0.118228	8	1	0.0250337	0.0273361	13.4354	0.0621833	0.334516	52.5912	2.10931	-0.119316	0.905025	0.99464
117287	57320	57320_117287	Park7	Parkinson disease (autosomal recessive, early onset) 7	Park7	Parkinsonism associated deglycase	0.0592848	0.0286022	0.0381969	0.00322552	0.115344	0.417623	0.0325753	0.072376	0.022525	0.252961	8	1	0.000857845	0.00311509	6.05693	0.533118	0.874242	13.1123	1.15091	-0.0718391	0.94273	0.998508
63848	57780	57780_63848	Fxyd7	FXYD domain-containing ion transport regulator 7	Fxyd7	FXYD domain-containing ion transport regulator 7	-0.0648406	0.0312884	0.0382324	-0.126165	-0.0035165	0.417623	-0.0769941	-0.042038	0.0224642	0.240746	8	1	0	0.00376106	5.24618	0.629949	0.923305	0	1	1.14824	0.250869	0.822426
500337	243653	243653_500337	Clec1a	C-type lectin domain family 1, member a	Clec1a	C-type lectin domain family 1, member A	-0.127095	0.0613375	0.0382598	-0.247314	-0.00687569	0.417623	-0.16761	-0.0814202	0.00026058	0.240408	8	1	0.00656952	0.0129762	9.61937	0.211189	0.598809	24.9628	1.33267	-0.807786	0.419214	0.897014
24915	30794	30794_24915	Pdlim4	PDZ and LIM domain 4	Pdlim4	PDZ and LIM domain 4	0.111453	0.0537898	0.038264	0.00602726	0.21688	0.417623	0.0754968	0.141708	0.00847655	0.128198	8	1	0.0143655	0.0118792	23.248	0.00154309	0.0333494	69.5211	3.28096	-1.38552	0.165892	0.741199
29528	22319	22319_29528	Vamp3	vesicle-associated membrane protein 3	Vamp3	vesicle-associated membrane protein 3	0.0570792	0.0275501	0.0382811	0.00308199	0.111076	0.417623	0.0340737	0.0720843	0.0162488	0.296613	8	1	0	0.00268935	3.03972	0.881304	0.997759	0	1	-0.418393	0.67566	0.967822
288272	66578	66578_288272	Mis18a	MIS18 kinetochore protein A	Mis18a	MIS18 kinetochore protein A	-0.168748	0.0814548	0.0382952	-0.328397	-0.00909989	0.417623	-0.22295	-0.131207	0.0158356	0.155593	7	1	0	0.024245	2.73999	0.840701	0.99067	0	1	0.627788	0.530143	0.932544
293551	54208	54208_293551	Arl6ip1	ADP-ribosylation factor-like 6 interacting protein 1	Arl6ip1	ADP-ribosylation factor like GTPase 6 interacting protein 1	0.0463448	0.0223746	0.0383295	0.00249141	0.0901982	0.417623	0.0254536	0.0540913	0.0170911	0.307297	8	1	8.5728e-07	0.00201136	8.33878	0.30367	0.704527	0.0207376	1.00021	-2.20396	0.0275268	0.4374
192218	81601	81601_192218	Kat5	K(lysine) acetyltransferase 5	Kat5	lysine acetyltransferase 5	0.051429	0.0248315	0.0383478	0.00276011	0.100098	0.417623	0.0319776	0.0640392	0.0106298	0.198008	8	1	0.000550236	0.00253764	7.52181	0.37664	0.767799	11.131	1.12525	0.140979	0.887887	0.991247
100362805	105245	105245_100362805	Txndc5	thioredoxin domain containing 5	Txndc5	thioredoxin domain containing 5	0.0694843	0.0335517	0.0383622	0.00372422	0.135244	0.417623	0.0401411	0.0841231	0.0189533	0.179948	8	1	0.00286021	0.00458758	9.66998	0.20806	0.59463	33.1756	1.49646	-0.2528	0.800423	0.980297
287924	70120	70120_287924	Yars2	tyrosyl-tRNA synthetase 2 (mitochondrial)	Yars2	tyrosyl-tRNA synthetase 2	-0.100891	0.048725	0.0383947	-0.19639	-0.00539153	0.417623	-0.127293	-0.0735455	0.0125193	0.18671	8	1	4.53253e-06	0.00952411	7.32247	0.396094	0.78163	0.0229316	1.00023	0.193593	0.846495	0.985509
500226	75659	75659_500226	Wdr54	WD repeat domain 54	Wdr54	WD repeat domain 54	0.0560544	0.0270765	0.0384319	0.00298532	0.109123	0.417656	0.0357209	0.0637333	0.0290992	0.233965	8	1	0	0.00289562	2.85155	0.898387	0.998707	0	1	-0.630295	0.528501	0.931422
24886	21391	21391_24886	Tbxas1	thromboxane A synthase 1, platelet	Tbxas1	thromboxane A synthase 1	0.10846	0.0524096	0.0385024	0.00573896	0.211181	0.417687	0.0727913	0.118456	0.0265935	0.217257	8	1	0	0.010327	2.69852	0.911422	1	0	1	-0.545556	0.585371	0.948307
25283	14629	14629_25283	Gclc	glutamate-cysteine ligase, catalytic subunit	Gclc	glutamate-cysteine ligase, catalytic subunit	0.0493126	0.0238287	0.0385031	0.00260911	0.0960161	0.417687	0.0404079	0.0613517	0.0189509	0.11654	8	1	0	0.00228833	2.80481	0.902452	0.99963	0	1	0.561658	0.574349	0.945435
291921	80750	80750_291921	N4bp1	NEDD4 binding protein 1	N4bp1	Nedd4 binding protein 1	-0.0693121	0.0335443	0.0388014	-0.135058	-0.00356654	0.420177	-0.0839171	-0.0557902	0.0213567	0.13155	8	1	0	0.00422733	3.45946	0.839501	0.990215	0	1	0.536271	0.591771	0.949411
66025	65086	65086_66025	Lpar3	lysophosphatidic acid receptor 3	Lpar3	lysophosphatidic acid receptor 3	-0.0751558	0.0363732	0.0388056	-0.146446	-0.00386568	0.420177	-0.0883365	-0.0596497	0.0294534	0.119656	7	1	0	0.00427607	4.78245	0.572003	0.897381	0	1	0.485703	0.627178	0.955313
308406	20475	20475_308406	Six5	sine oculis-related homeobox 5	Six5	SIX homeobox 5	0.10321	0.0499582	0.0388358	0.00529349	0.201126	0.420177	0.071995	0.125253	0.0185325	0.200903	8	1	0	0.00935728	3.88485	0.792941	0.979866	0	1	0.514755	0.606724	0.951268
362993	223881	223881_362993	Rnd1	Rho family GTPase 1	Rnd1	Rho family GTPase 1	-0.0896951	0.0434444	0.0389612	-0.174845	-0.0045457	0.420693	-0.119821	-0.0556975	0.00400433	0.252525	8	1	0.00183653	0.00720262	6.2292	0.513257	0.86344	11.956	1.1358	1.52335	0.127672	0.701805
29162	241201	241201_29162	Cdh7	cadherin 7, type 2	Cdh7	cadherin 7	-0.0850244	0.0411857	0.0389783	-0.165747	-0.00430194	0.420693	-0.110603	-0.0681374	0.0173562	0.159579	7	1	2.30216e-06	0.00607897	5.89487	0.435069	0.811601	0.0176352	1.00018	-0.389762	0.696712	0.969153
681578	24017	24017_681578	Rnf13	ring finger protein 13	Rnf13	ring finger protein 13	0.0726435	0.0351899	0.0389868	0.00367249	0.141614	0.420693	0.0475332	0.0868513	0.0208399	0.228503	8	1	0	0.00489499	3.68902	0.814818	0.983218	0	1	0.362249	0.717166	0.971485
25147	13075	13075_25147	Cyp19a1	cytochrome P450, family 19, subfamily a, polypeptide 1	Cyp19a1	cytochrome P450, family 19, subfamily a, polypeptide 1	0.0748513	0.0362821	0.0391091	0.00373971	0.145963	0.420932	0.0558916	0.0969305	0.0207799	0.164182	7	1	0	0.00449429	6.50248	0.369313	0.763051	0	1	-1.14731	0.251255	0.822679
25507	18553	18553_25507	Pcsk6	proprotein convertase subtilisin/kexin type 6	Pcsk6	proprotein convertase subtilisin/kexin type 6	0.0826855	0.0400855	0.0391386	0.00411932	0.161252	0.420932	0.0639747	0.118002	0.000506358	0.141013	8	1	0.00455075	0.00655539	10.3835	0.167864	0.545045	37.1038	1.58992	0.28872	0.772796	0.976932
54404	16427	16427_54404	Itih4	inter alpha-trypsin inhibitor, heavy chain 4	Itih4	inter-alpha-trypsin inhibitor heavy chain 4	-0.0955759	0.0463356	0.0391422	-0.186392	-0.0047598	0.420932	-0.109162	-0.0605248	0.020692	0.621433	7	1	1.34297e-07	0.00702768	10.3271	0.111537	0.450091	0.000676809	1.00001	0.328271	0.742707	0.972735
286990	268741	268741_286990	Tox4	TOX high mobility group box family member 4	Tox4	TOX high mobility group box family member 4	-0.0525019	0.0254619	0.0392099	-0.102406	-0.00259745	0.420932	-0.0649064	-0.0408004	0.0236777	0.141489	8	1	0	0.00250942	4.20891	0.755426	0.968159	0	1	0.671362	0.50199	0.926388
293953	52013	52013_293953	R3hcc1l	R3H domain and coiled-coil containing 1 like	R3hcc1l	R3H domain and coiled-coil containing 1-like	0.0804469	0.0390204	0.0392398	0.00396835	0.156925	0.420932	0.05336	0.0956937	0.0204665	0.255668	7	1	0	0.00596258	2.20059	0.900357	0.999134	0	1	-1.19297	0.232881	0.810565
314856	17246	17246_314856	Mdm2	transformed mouse 3T3 cell double minute 2	Mdm2	MDM2 proto-oncogene	0.0600627	0.0291386	0.0392765	0.00295214	0.117173	0.420932	0.0504715	0.0787933	0.0172598	0.106648	8	1	0	0.00339718	3.32985	0.852905	0.993409	0	1	0.0277012	0.9779	1
25721	14719	14719_25721	Got2	glutamatic-oxaloacetic transaminase 2, mitochondrial	Got2	glutamic-oxaloacetic transaminase 2	0.0737352	0.035773	0.0392846	0.00362129	0.143849	0.420932	0.047076	0.0905249	0.00343051	0.111315	8	1	0.00289406	0.00513111	10.1801	0.178595	0.558825	29.6145	1.42075	1.12816	0.259252	0.827717
291991	66269	66269_291991	Tmed6	transmembrane p24 trafficking protein 6	Tmed6	transmembrane p24 trafficking protein 6	-0.0720707	0.0349693	0.039306	-0.140609	-0.00353208	0.420932	-0.102115	-0.0554135	0.0114146	0.17022	7	1	0	0.00402183	3.48384	0.746118	0.965073	0	1	-0.355737	0.722037	0.971485
362737	320487	320487_362737	Heatr5a	HEAT repeat containing 5A	Heatr5a	HEAT repeat containing 5A	-0.0803564	0.0389952	0.0393343	-0.156786	-0.00392714	0.420932	-0.0960163	-0.0603847	0.0264778	0.147873	7	1	0	0.00594459	2.46791	0.872042	0.996425	0	1	-0.468262	0.639597	0.958666
83567	207911	207911_83567	Mchr1	melanin-concentrating hormone receptor 1	Mchr1	melanin-concentrating hormone receptor 1	-0.0742884	0.0360573	0.0393709	-0.144959	-0.00361745	0.420932	-0.0876609	-0.0598749	0.027349	0.113679	8	1	0	0.00519651	4.82275	0.681584	0.945052	0	1	0.332363	0.739615	0.97266
79222	14919	14919_79222	Gucy2e	guanylate cyclase 2e	Gucy2d	guanylate cyclase 2D, retinal	0.0763222	0.0370476	0.0393881	0.00371015	0.148934	0.420932	0.0460363	0.10519	0.0188209	0.160013	8	1	0.00191236	0.00501061	6.39789	0.494132	0.852459	17.9853	1.21929	1.32929	0.183752	0.761344
246097	14102	14102_246097	Fas	Fas cell surface death receptor	Fas	Fas cell surface death receptor	-0.174785	0.0848895	0.0394974	-0.341165	-0.00840435	0.421184	-0.231768	-0.0991905	0.00733619	0.138246	8	1	0.0259709	0.0258355	18.1156	0.0114594	0.126676	65.2408	2.87693	0.0651462	0.948058	0.999697
24952	14526	14526_24952	Gcg	glucagon	Gcg	glucagon	0.103298	0.0501776	0.0395278	0.0049518	0.201644	0.421184	0.0751321	0.15475	0.0213495	0.195258	7	1	0	0.00855806	3.14521	0.790413	0.979086	0	1	0.817059	0.413895	0.894262
308318	232855	232855_308318	Zfp772	zinc finger protein 772	Zfp772	zinc finger protein 772	0.0729753	0.0354572	0.0395783	0.00348044	0.14247	0.421184	0.0430918	0.100544	0.0110167	0.265509	8	1	0.000983386	0.00452341	5.50641	0.598411	0.910737	9.32999	1.1029	-0.80607	0.420202	0.897327
313770	74761	74761_313770	Mxra8	matrix-remodelling associated 8	Mxra8	matrix remodeling associated 8	0.104877	0.0509652	0.0396072	0.00498735	0.204767	0.421184	0.0660192	0.134617	0.00286021	0.191041	8	1	0.00430701	0.0101404	18.2577	0.0108598	0.122296	21.3352	1.27122	2.57484	0.0100286	0.328418
171525	27015	27015_171525	Polk	polymerase (DNA directed), kappa	Polk	DNA polymerase kappa	-0.0722131	0.0350953	0.0396259	-0.140999	-0.00342753	0.421184	-0.0814914	-0.0585804	0.0302357	0.196022	8	1	5.77459e-07	0.00461028	2.97758	0.887068	0.997759	0.00510931	1.00005	0.507588	0.611742	0.951391
84406	15476	15476_84406	Hs3st1	heparan sulfate (glucosamine) 3-O-sulfotransferase 1	Hs3st1	heparan sulfate-glucosamine 3-sulfotransferase 1	0.140129	0.0681095	0.0396474	0.00663658	0.273621	0.421184	0.109173	0.18967	0.00142144	0.123319	8	1	0.0229336	0.019284	22.5376	0.00205104	0.0397044	67.0739	3.03711	0.306887	0.758929	0.9741
367072	69632	69632_367072	Arhgef12	Rho guanine nucleotide exchange factor 12	Arhgef12	Rho guanine nucleotide exchange factor 12	0.061666	0.0299736	0.039653	0.00291887	0.120413	0.421184	0.0509212	0.081031	0.0134043	0.142484	8	1	0	0.00323683	5.11656	0.645741	0.930267	0	1	0.139684	0.88891	0.991247
360546	13643	13643_360546	Efnb3	ephrin B3	Efnb3	ephrin B3	0.131971	0.0641633	0.0397052	0.0062135	0.257729	0.421372	0.0835313	0.166592	0.0117164	0.141043	8	1	0.0136656	0.0163039	11.6413	0.112988	0.452951	46.7519	1.878	0.0164272	0.986894	1
306055	219228	219228_306055	Pcdh17	protocadherin 17	Pcdh17	protocadherin 17	-0.081182	0.0394841	0.039776	-0.158569	-0.00379458	0.421757	-0.0946258	-0.0560503	0.0252881	0.236777	8	1	0	0.00591785	3.54132	0.83083	0.9884	0	1	1.05433	0.291734	0.847248
29403	11890	11890_29403	Asgr2	asialoglycoprotein receptor 2	Asgr2	asialoglycoprotein receptor 2	0.11264	0.0548032	0.039844	0.00522812	0.220053	0.422112	0.107598	0.119285	0.0377712	0.118657	7	1	0	0.0104994	0.402486	0.998831	1	0	1	-0.277011	0.781771	0.97871
84484	54403	54403_84484	Slc4a4	solute carrier family 4 (anion exchanger), member 4	Slc4a4	solute carrier family 4 member 4	0.093483	0.045523	0.040021	0.00425952	0.182706	0.423619	0.0647476	0.123724	0.0110654	0.175879	8	1	0.00134017	0.00810812	8.42173	0.296878	0.695276	7.9421	1.08627	-1.77368	0.0761164	0.61329
29625	12919	12919_29625	Crhbp	corticotropin releasing hormone binding protein	Crhbp	corticotropin releasing hormone binding protein	-0.113941	0.0555268	0.0401702	-0.222771	-0.00511014	0.424199	-0.147982	-0.0834128	0.00109106	0.231578	8	1	0.00888004	0.0126068	12.3768	0.0888292	0.400758	38.1188	1.616	2.34499	0.0190276	0.389164
81662	14672	14672_81662	Gna11	guanine nucleotide binding protein, alpha 11	Gna11	G protein subunit alpha 11	-0.0558374	0.0272129	0.0401816	-0.109174	-0.00250121	0.424199	-0.0615228	-0.0485619	0.0292068	0.111435	8	1	5.59092e-06	0.00283759	3.28224	0.857723	0.993409	0.0879988	1.00088	1.60901	0.107615	0.677238
25433	15200	15200_25433	Hbegf	heparin-binding EGF-like growth factor	Hbegf	heparin-binding EGF-like growth factor	-0.0895547	0.0436473	0.0401907	-0.175102	-0.00400768	0.424199	-0.102081	-0.0758854	0.0297147	0.137377	8	1	5.38463e-06	0.00759433	3.97239	0.782952	0.976491	0.0331733	1.00033	-0.638253	0.523309	0.931422
289582	66899	66899_289582	Fip1l1	factor interacting with PAPOLA and CPSF1	Fip1l1	factor interacting with PAPOLA and CPSF1	-0.0756341	0.0368688	0.040224	-0.147896	-0.00337266	0.424199	-0.101955	-0.0479939	0.000755543	0.301952	8	1	0.00317664	0.00532029	10.8713	0.144332	0.510281	31.5788	1.46153	2.96561	0.00302087	0.23961
79129	13057	13057_79129	Cyba	cytochrome b-245, alpha polypeptide	Cyba	cytochrome b-245 alpha chain	0.0942058	0.0459276	0.0402494	0.00418934	0.184222	0.424199	0.0709602	0.108948	0.0333686	0.136837	8	1	0	0.00747749	4.40331	0.732326	0.961557	0	1	0.344745	0.730286	0.971928
308992	244216	244216_308992	Zfp771	zinc finger protein 771	Zfp771	zinc finger protein 771	0.070684	0.0344667	0.0402873	0.0031305	0.138237	0.424233	0.0613378	0.0837314	0.0304561	0.0819488	7	1	2.17687e-06	0.00425555	5.68737	0.459105	0.829108	0.0240716	1.00024	1.82081	0.0686353	0.591531
310775	321000	321000_310775	Lrif1	ligand dependent nuclear receptor interacting factor 1	Lrif1	ligand dependent nuclear receptor interacting factor 1	-0.142143	0.0693606	0.0404302	-0.278087	-0.00619823	0.42537	-0.203248	-0.105046	0.00388708	0.200312	8	1	0.00629677	0.0184523	7.3125	0.397083	0.782541	16.5701	1.19861	0.291146	0.77094	0.9764
29251	14061	14061_29251	F2	coagulation factor II	F2	coagulation factor II, thrombin	0.0809181	0.0395053	0.040532	0.00348917	0.158347	0.425831	0.0631107	0.106472	0.0144587	0.167861	7	1	4.25041e-06	0.00521421	4.53234	0.605029	0.912454	0.0332785	1.00033	0.0163424	0.986961	1
114555	12363	12363_114555	Casp4	caspase 4, apoptosis-related cysteine peptidase	Casp4	caspase 4	0.111335	0.0543598	0.0405496	0.00479141	0.217878	0.425831	0.0881032	0.135126	0.0243335	0.178266	8	1	0	0.0107272	2.39677	0.934667	1	0	1	-0.350153	0.726224	0.971506
29708	14399	14399_29708	Gabra6	gamma-aminobutyric acid type A receptor subunit alpha 6	Gabra6	gamma-aminobutyric acid type A receptor subunit alpha6	-0.158299	0.0773127	0.0406071	-0.309829	-0.00676912	0.425831	-0.172562	-0.136394	0.0314238	0.110481	7	1	0	0.0220476	1.57054	0.954672	1	0	1	-0.0165677	0.986781	1
361170	353188	353188_361170	Adam32	a disintegrin and metallopeptidase domain 32	Adam32	ADAM metallopeptidase domain 32	-0.0852267	0.0416257	0.0406134	-0.166812	-0.00364188	0.425831	-0.0990787	-0.0768071	0.0313411	0.14472	7	1	0	0.00699743	2.84178	0.828427	0.9879	0	1	0.274233	0.783905	0.97878
307302	225523	225523_307302	Cep120	centrosomal protein 120	Cep120	centrosomal protein 120	-0.0639834	0.0312564	0.0406533	-0.125245	-0.00272197	0.425883	-0.0726753	-0.0516036	0.0286224	0.166898	8	1	0	0.0035614	2.59601	0.919696	1	0	1	0.81029	0.417773	0.896274
304275	22757	22757_304275	Zkscan5	zinc finger with KRAB and SCAN domains 5	Zkscan5	zinc finger with KRAB and SCAN domains 5	0.0513492	0.0251094	0.0408535	0.00213556	0.100563	0.427579	0.0431395	0.0615567	0.0306543	0.119021	8	1	0	0.00234148	1.79943	0.970103	1	0	1	0.543628	0.586698	0.948307
246358	57349	57349_246358	Ppbp	pro-platelet basic protein	Ppbp	pro-platelet basic protein	0.16149	0.0789801	0.0408852	0.00669187	0.316288	0.427579	0.103333	0.183194	0.017853	0.247425	7	1	0.0129205	0.0212071	10.0311	0.123347	0.47279	43.0914	1.7572	-1.51489	0.129801	0.702492
314157	70611	70611_314157	Fbxo33	F-box protein 33	Fbxo33	F-box protein 33	-0.118048	0.0577457	0.0409269	-0.231227	-0.00486829	0.427649	-0.145237	-0.077177	0.0142088	0.143412	8	1	0.0139878	0.0138561	15.6144	0.0288819	0.222302	55.6628	2.25544	0.841624	0.399999	0.889978
24780	20535	20535_24780	Slc4a2	solute carrier family 4 (anion exchanger), member 2	Slc4a2	solute carrier family 4 member 2	0.0859746	0.0420812	0.0410461	0.00349697	0.168452	0.428068	0.0712103	0.0966416	0.0241935	0.11362	8	1	0	0.00678914	3.18593	0.867286	0.995143	0	1	-0.772617	0.439749	0.902172
309147	67689	67689_309147	Aldh3b1	aldehyde dehydrogenase 3 family, member B1	Aldh3b1	aldehyde dehydrogenase 3 family, member B1	-0.0711346	0.034818	0.0410484	-0.139377	-0.00289256	0.428068	-0.0819772	-0.0385817	0.0209988	0.359148	8	1	0	0.00442071	5.91979	0.549145	0.882955	0	1	1.31772	0.187598	0.765367
170920	225028	225028_170920	Map4k3	mitogen-activated protein kinase kinase kinase kinase 3	Map4k3	mitogen-activated protein kinase kinase kinase kinase 3	-0.0610712	0.0298963	0.0410753	-0.119667	-0.00247557	0.428068	-0.0785139	-0.0419509	0.0213091	0.229506	8	1	0	0.00337332	4.22642	0.75336	0.967863	0	1	0.697896	0.485242	0.919807
65190	58185	58185_65190	Rsad2	radical S-adenosyl methionine domain containing 2	Rsad2	radical S-adenosyl methionine domain containing 2	0.134125	0.0656689	0.0411072	0.00541659	0.262834	0.428068	0.0939487	0.18274	0.00109759	0.135613	8	1	0.0108932	0.0176734	10.338	0.170214	0.547135	32.7165	1.48625	-0.461817	0.644213	0.959409
687739	71254	71254_687739	Naif1	nuclear apoptosis inducing factor 1	Naif1	nuclear apoptosis inducing factor 1	-0.0783498	0.0384022	0.0413261	-0.153617	-0.00308291	0.429981	-0.0870098	-0.0484321	0.0326572	0.346482	7	1	0	0.00514249	1.39591	0.966107	1	0	1	0.196909	0.843899	0.984361
192348	14269	14269_192348	Fnbp1	formin binding protein 1	Fnbp1	formin binding protein 1	0.0808684	0.0396548	0.041419	0.00314647	0.15859	0.430239	0.062831	0.102184	0.0390061	0.132162	8	1	0	0.00618781	3.31377	0.854539	0.993409	0	1	0.886429	0.375387	0.883705
312382	26357	26357_312382	Abcg2	ATP binding cassette subfamily G member 2 (Junior blood group)	Abcg2	ATP binding cassette subfamily G member 2	-0.124591	0.0610981	0.0414297	-0.244342	-0.00484138	0.430239	-0.16478	-0.0932271	0.0116795	0.128335	8	1	0.00156954	0.0153775	7.948	0.337202	0.734318	5.19017	1.05474	-2.09495	0.0361751	0.486116
64043	14537	14537_64043	Gcnt1	glucosaminyl (N-acetyl) transferase 1, core 2	Gcnt1	glucosaminyl (N-acetyl) transferase 1	0.130342	0.0639627	0.0415713	0.00497775	0.255707	0.430239	0.097211	0.158824	0.00297836	0.18298	8	1	0.0102993	0.0161779	14.419	0.0442111	0.280341	34.4823	1.5263	-0.123531	0.901686	0.994292
500199	69956	69956_500199	Ptcd3	pentatricopeptide repeat domain 3	Ptcd3	Pentatricopeptide repeat domain 3	0.0485116	0.0238082	0.0415901	0.00184835	0.0951749	0.430239	0.0349666	0.0589937	0.0216371	0.164	8	1	0	0.00227714	4.80762	0.683427	0.945052	0	1	0.141501	0.887474	0.991247
54319	22350	22350_54319	Ezr	ezrin	Ezr	ezrin	0.0818497	0.040175	0.0416169	0.00310822	0.160591	0.430239	0.0471265	0.105532	0.00509618	0.128823	8	1	0.00406906	0.00642332	11.5225	0.117397	0.462732	33.8192	1.51101	2.59396	0.00948788	0.321929
499422	103140	103140_499422	Gstt3	glutathione S-transferase, theta 3	Gstt3	glutathione S-transferase, theta 3	0.0863394	0.0423816	0.0416308	0.00327306	0.169406	0.430239	0.0590493	0.108621	0.0301048	0.197092	8	1	0	0.00692072	5.7623	0.567762	0.894866	0	1	0.535399	0.592374	0.949419
305310	75991	75991_305310	Slain2	SLAIN motif family, member 2	Slain2	SLAIN motif family, member 2	-0.0640342	0.0314389	0.0416717	-0.125653	-0.00241514	0.430239	-0.0886091	-0.0488604	0.00880115	0.150508	8	1	0	0.00389179	6.01203	0.538346	0.876786	0	1	-0.311321	0.755556	0.973545
89791	26562	26562_89791	Ncdn	neurochondrin	Ncdn	neurochondrin	0.0661295	0.0324694	0.0416833	0.00249055	0.129768	0.430239	0.03199	0.0775198	0.0193608	0.391223	7	1	0.000459459	0.00391451	4.87915	0.559404	0.889148	5.88991	1.06259	-0.955508	0.339321	0.870209
361991	67860	67860_361991	S100a16	S100 calcium binding protein A16	S100a16	S100 calcium binding protein A16	0.131247	0.0644527	0.0417167	0.00492235	0.257572	0.430239	0.0892271	0.164838	0.00925215	0.143465	8	1	0.0229155	0.0174067	28.1912	0.000203021	0.00815759	74.1117	3.86275	-0.708123	0.478869	0.9171
292792	69804	69804_292792	Tmem147	transmembrane protein 147	Tmem147	transmembrane protein 147	0.0603751	0.0296541	0.0417524	0.00225419	0.118496	0.430239	0.0366126	0.0788088	0.00496779	0.178309	8	1	0.00193038	0.00361764	8.79076	0.26803	0.66558	28.2038	1.39283	-0.955746	0.339201	0.870209
25548	20505	20505_25548	Slc34a1	solute carrier family 34 (sodium phosphate), member 1	Slc34a1	solute carrier family 34 member 1	-0.175202	0.0860644	0.0417801	-0.343885	-0.00651854	0.430239	-0.226687	-0.13835	0.00185309	0.131276	7	1	0.0210957	0.0267855	10.9864	0.0887981	0.400758	49.1337	1.96594	-2.28423	0.0223583	0.407859
363464	18700	18700_363464	Piga	phosphatidylinositol glycan anchor biosynthesis, class A	Piga	phosphatidylinositol glycan anchor biosynthesis, class A	-0.0929537	0.0456646	0.0417929	-0.182455	-0.00345279	0.430239	-0.108901	-0.0800164	0.0345751	0.0851726	8	1	1.13426e-06	0.00717164	5.26344	0.627849	0.921998	0.0054338	1.00005	-0.817121	0.41386	0.894262
295230	12462	12462_295230	Cct3	chaperonin containing TCP1 subunit 3	Cct3	chaperonin containing TCP1 subunit 3	0.0407946	0.0200423	0.0418088	0.00151229	0.0800768	0.430239	0.0306021	0.0514049	0.0161661	0.169909	8	1	0	0.00163264	5.34139	0.618378	0.918208	0	1	-0.937561	0.34847	0.874935
50719	20539	20539_50719	Slc7a5	solute carrier family 7 (cationic amino acid transporter, y+ system), member 5	Slc7a5	solute carrier family 7 member 5	0.0807112	0.0396618	0.0418523	0.00297552	0.158447	0.430324	0.055763	0.109921	0.0293773	0.163563	8	1	0.000394602	0.00614215	9.99308	0.188966	0.570918	3.01391	1.03108	1.72388	0.0847297	0.633787
114106	63857	63857_114106	Bco1	beta-carotene oxygenase 1	Bco1	beta-carotene oxygenase 1	0.0805045	0.039581	0.0419597	0.00292722	0.158082	0.431067	0.0693766	0.135752	0.0292183	0.179153	7	1	0	0.00493139	6.28445	0.392092	0.778258	0	1	1.35951	0.173985	0.749376
690043	70238	70238_690043	Rnf168	ring finger protein 168	Rnf168	ring finger protein 168	0.0704506	0.0346459	0.0420071	0.00254598	0.138355	0.431089	0.0377064	0.0854503	0.0315364	0.250398	8	1	0.00188016	0.00485722	7.59619	0.369543	0.763383	19.8436	1.24756	0.228858	0.818979	0.980542
56777	280668	280668_56777	Adam1a	a disintegrin and metallopeptidase domain 1a	Adam1a	ADAM metallopeptidase domain 1a	0.0809236	0.0398011	0.0420325	0.00291481	0.158932	0.431089	0.0568816	0.0899961	0.0291101	0.216683	8	1	0	0.00634279	1.93156	0.963531	1	0	1	-1.15847	0.246672	0.818555
641315	212632	212632_641315	Iffo2	intermediate filament family orphan 2	Iffo2	intermediate filament family orphan 2	-0.0913683	0.0449516	0.0420939	-0.179472	-0.00326469	0.431356	-0.132233	-0.0648297	0.000445926	0.280833	8	1	0.00322756	0.00718338	11.8281	0.106355	0.438896	21.3881	1.27207	0.138751	0.889647	0.991247
683007	338366	338366_683007	Mia3	MIA SH3 domain ER export factor 3	Mia3	MIA SH3 domain ER export factor 3	-0.0570361	0.0280657	0.0421303	-0.112044	-0.00202822	0.431368	-0.0685113	-0.0399424	0.0170401	0.268639	7	1	1.36272e-06	0.00283662	6.49567	0.37001	0.763846	0.022469	1.00022	1.83492	0.0665177	0.586662
81677	228550	228550_81677	Itpka	inositol 1,4,5-trisphosphate 3-kinase A	Itpka	inositol-trisphosphate 3-kinase A	-0.0540305	0.0266156	0.0423537	-0.106196	-0.0018648	0.432894	-0.0673464	-0.0454247	0.0167637	0.118373	8	1	0	0.00287293	3.28381	0.857565	0.993409	0	1	0.593335	0.552957	0.936887
266758	66286	66286_266758	Sec11c	SEC11 homolog C, signal peptidase complex subunit	Sec11c	SEC11 homolog C, signal peptidase complex subunit	0.0538933	0.0265516	0.0423816	0.00185304	0.105934	0.432894	0.041626	0.0730791	0.0165379	0.209446	8	1	1.14037e-05	0.00269138	8.67987	0.276464	0.674175	0.18939	1.0019	-1.51687	0.129299	0.701805
171102	12530	12530_171102	Cdc25a	cell division cycle 25A	Cdc25a	cell division cycle 25A	0.09055	0.0446122	0.0423856	0.00311169	0.177988	0.432894	0.0636891	0.102689	0.0256451	0.256919	8	1	0	0.00700037	3.53948	0.831026	0.9884	0	1	-1.47329	0.140673	0.711223
140595	14608	14608_140595	Gpr83	G protein-coupled receptor 83	Gpr83	G protein-coupled receptor 83	-0.0969617	0.0477981	0.0425023	-0.190644	-0.00327916	0.433658	-0.129109	-0.0771244	0.0103591	0.108512	8	1	0.00596942	0.00914713	9.38969	0.225875	0.615037	35.1703	1.5425	-2.1766	0.0295107	0.448698
89829	12702	12702_89829	Socs3	suppressor of cytokine signaling 3	Socs3	suppressor of cytokine signaling 3	-0.121265	0.0597872	0.0425315	-0.238446	-0.0040845	0.433658	-0.183658	-0.0775349	0.00152066	0.289747	8	1	0.00439745	0.0123238	5.17696	0.638378	0.927564	15.7121	1.18641	-0.321679	0.747696	0.973016
24770	20296	20296_24770	Ccl2	C-C motif chemokine ligand 2	Ccl2	C-C motif chemokine ligand 2	0.0924224	0.0455939	0.0426544	0.00306003	0.181785	0.434548	0.0506447	0.125012	0.0243708	0.37866	7	1	0	0.00687829	4.88603	0.558512	0.888056	0	1	1.17044	0.241823	0.813672
79252	11504	11504_79252	Adamts1	ADAM metallopeptidase with thrombospondin type 1 motif 1	Adamts1	ADAM metallopeptidase with thrombospondin type 1 motif, 1	-0.234893	0.115916	0.042724	-0.462084	-0.00770081	0.434693	-0.278123	-0.139187	0.0251801	0.108116	8	1	0.0848729	0.0573935	36.4091	6.068e-06	0.00063351	79.7357	4.93478	0.279424	0.779919	0.978504
310635	16800	16800_310635	Arhgef2	Rho/Rac guanine nucleotide exchange factor 2	Arhgef2	Rho/Rac guanine nucleotide exchange factor 2	0.0514446	0.0253891	0.0427397	0.0016828	0.101206	0.434693	0.0430933	0.0617754	0.0239425	0.111964	8	1	8.55508e-07	0.00250489	5.35016	0.617313	0.917951	0.0158298	1.00016	1.62936	0.103237	0.666157
306582	52123	52123_306582	Agpat5	1-acylglycerol-3-phosphate O-acyltransferase 5	Agpat5	1-acylglycerol-3-phosphate O-acyltransferase 5	-0.0597605	0.0295022	0.0428024	-0.117584	-0.00193739	0.434967	-0.0840501	-0.0442599	0.00982994	0.170628	8	1	6.63078e-07	0.00350025	5.65024	0.581129	0.902197	0.00928932	1.00009	0.85614	0.39192	0.888296
308850	72184	72184_308850	Klhl35	kelch-like 35	Klhl35	kelch-like family member 35	0.0888037	0.0438637	0.0429147	0.0028325	0.174775	0.435681	0.0506499	0.1164	0.0141022	0.322305	7	1	0.00108782	0.00674063	6.57099	0.362348	0.756501	7.40068	1.07992	0.844462	0.398411	0.889978
50555	22239	22239_50555	Ugt8a	UDP galactosyltransferase 8A	Ugt8	UDP glycosyltransferase 8	0.119369	0.0589972	0.0430419	0.00373684	0.235002	0.435681	0.088141	0.144979	0.027517	0.189108	8	1	0	0.0126116	3.83787	0.798251	0.980426	0	1	-0.331138	0.740541	0.97266
24747	14991	14991_24747	H2-M3	histocompatibility 2, M region locus 3	RT1-M3-1	RT1 class Ib, locus M3, gene 1	0.0895257	0.0442483	0.0430465	0.00280068	0.176251	0.435681	0.0689456	0.118942	0.00357759	0.150562	8	1	0.00863556	0.0080311	17.5969	0.0139274	0.141416	60.3007	2.51894	-0.194271	0.845964	0.985452
54231	12349	12349_54231	Car2	carbonic anhydrase 2	Car2	carbonic anhydrase 2	0.116177	0.0574218	0.0430495	0.00363284	0.228722	0.435681	0.0596041	0.151902	0.0113428	0.187413	8	1	0.0105097	0.0136661	11.2179	0.129392	0.482246	41.8676	1.72021	0.142915	0.886357	0.991247
25685	16006	16006_25685	Igfbp1	insulin-like growth factor binding protein 1	Igfbp1	insulin-like growth factor binding protein 1	0.119013	0.0588236	0.0430509	0.00372069	0.234305	0.435681	0.071923	0.172826	0.000474275	0.23561	7	1	0.00539978	0.0115719	6.23133	0.397781	0.782719	24.0769	1.31712	-1.27052	0.2039	0.782392
362965	19387	19387_362965	Rangap1	RAN GTPase activating protein 1	Rangap1	RAN GTPase activating protein 1	0.0645902	0.031934	0.0431128	0.00200072	0.12718	0.435946	0.0377235	0.0896885	0.0179983	0.321203	8	1	0	0.00356621	3.40378	0.845309	0.992567	0	1	-0.49828	0.618287	0.95178
84605	84543	84543_84605	Sval2	seminal vesicle antigen-like 2	Sval2	seminal vesicle antigen-like 2	0.0853109	0.0421936	0.0431876	0.00261293	0.168009	0.436019	0.0565319	0.118321	0.00312493	0.184953	7	1	0.00271702	0.00585937	5.02963	0.540019	0.877806	23.5595	1.30821	-0.183359	0.854516	0.987037
308067	105246	105246_308067	Brd9	bromodomain containing 9	Brd9	bromodomain containing 9	0.052354	0.0258981	0.0432243	0.00159461	0.103113	0.436019	0.0484016	0.0614648	0.0266617	0.104523	8	1	0	0.00251208	1.67661	0.975559	1	0	1	0.431671	0.665981	0.965573
60337	54615	54615_60337	Npff	neuropeptide FF-amide peptide precursor	Npff	neuropeptide FF-amide peptide precursor	0.0854113	0.0422512	0.0432271	0.00260037	0.168222	0.436019	0.0461485	0.106145	0.0148045	0.369249	7	1	0.000394405	0.00653724	4.79218	0.57073	0.897113	2.90152	1.02988	-0.734315	0.462756	0.911081
317163	13664	13664_317163	Eif1a	eukaryotic translation initiation factor 1A	Eif1a	eukaryotic translation initiation factor 1A	-0.0801301	0.0396598	0.0433383	-0.157862	-0.00239826	0.436735	-0.109469	-0.0661296	0.0255231	0.123656	8	1	0	0.00618816	3.41921	0.843707	0.991886	0	1	-0.408305	0.683049	0.968956
361388	14388	14388_361388	Gab1	growth factor receptor bound protein 2-associated protein 1	Gab1	GRB2-associated binding protein 1	0.108116	0.0535329	0.0434231	0.00319344	0.213038	0.436735	0.0737126	0.135499	0.0117658	0.170552	8	1	0.00759819	0.0116433	9.69425	0.206572	0.592876	34.8828	1.53569	-0.523027	0.600955	0.951268
362884	68212	68212_362884	Tmbim4	transmembrane BAX inhibitor motif containing 4	Tmbim4	transmembrane BAX inhibitor motif containing 4	0.0564302	0.0279435	0.043442	0.00166183	0.111198	0.436735	0.0437419	0.069157	0.0192702	0.16003	8	1	0	0.00311363	3.79222	0.803374	0.98101	0	1	-0.504108	0.614185	0.951391
100362676	546611	546611_100362676	Klhl33	kelch-like 33	Klhl33	kelch-like family member 33	0.0811703	0.0401963	0.0434513	0.00238694	0.159954	0.436735	0.0497877	0.0951464	0.0355833	0.335812	7	1	0	0.00582836	1.48015	0.960802	1	0	1	-0.706923	0.479614	0.917252
308445	74134	74134_308445	Cyp2s1	cytochrome P450, family 2, subfamily s, polypeptide 1	Cyp2s1	cytochrome P450, family 2, subfamily s, polypeptide 1	0.0877057	0.043439	0.0434815	0.00256686	0.172844	0.436735	0.0696704	0.112208	0.0140383	0.128361	8	1	0	0.00707116	6.31759	0.503194	0.858178	0	1	0.717056	0.47334	0.914311
303132	93736	93736_303132	Aff4	AF4/FMR2 family, member 4	Aff4	ALF transcription elongation factor 4	-0.0605784	0.0300078	0.0435126	-0.119393	-0.00176423	0.436735	-0.0821821	-0.0433846	0.00879465	0.235042	8	1	0.000717936	0.00344498	9.63656	0.210121	0.597725	9.82976	1.10901	1.27518	0.202244	0.7812
312213	243743	243743_312213	Plxna4	plexin A4	Plxna4	plexin A4	0.0950729	0.0471124	0.0435912	0.00273423	0.187412	0.436873	0.0742839	0.111097	0.0197542	0.151822	8	1	4.01269e-08	0.0085557	6.77389	0.452796	0.825385	0.000212162	1	-1.21081	0.225967	0.805213
24283	18776	18776_24283	Prl3b1	prolactin family 3, subfamily b, member 1	Prl3b1	prolactin family 3, subfamily B, member 1	0.07394	0.0366414	0.0435979	0.0021242	0.145756	0.436873	0.0395857	0.0955704	0.0144451	0.465674	7	1	1.54478e-07	0.00470905	5.97217	0.426315	0.805994	0.00128196	1.00001	0.0732259	0.941626	0.998418
289456	114664	114664_289456	Hsd17b11	hydroxysteroid (17-beta) dehydrogenase 11	Hsd17b11	hydroxysteroid (17-beta) dehydrogenase 11	0.10259	0.05087	0.0437262	0.00288649	0.202293	0.437468	0.0657288	0.118742	0.0230729	0.116115	8	1	0.00938111	0.0102816	13.7121	0.0565462	0.318888	51.4608	2.06019	-0.821309	0.41147	0.894262
303637	27404	27404_303637	Abca8b	ATP-binding cassette, sub-family A member 8b	Abca8	ATP binding cassette subfamily A member 8	-0.0859873	0.0426452	0.0437642	-0.16957	-0.00240427	0.437468	-0.109091	-0.0712708	0.0154585	0.12852	7	1	0	0.00647902	3.83696	0.698729	0.949874	0	1	0.263226	0.792376	0.979062
64532	224129	224129_64532	Adcy5	adenylate cyclase 5	Adcy5	adenylate cyclase 5	-0.0723878	0.0359007	0.0437647	-0.142752	-0.00202386	0.437468	-0.082387	-0.0670857	0.0425735	0.0775326	8	1	0	0.00437926	1.8899	0.965682	1	0	1	-0.898293	0.369029	0.882427
362631	67025	67025_362631	Rpl11	ribosomal protein L11	Rpl11	ribosomal protein L11	0.0603583	0.0299525	0.0438905	0.0016525	0.119064	0.438049	0.0342033	0.0778311	0.0124207	0.144336	8	1	0.00282704	0.0036629	11.1346	0.132855	0.487628	41.9908	1.72386	-0.224233	0.822576	0.980542
291978	66369	66369_291978	Dus2	dihydrouridine synthase 2	Dus2	dihydrouridine synthase 2	0.0819283	0.0406573	0.0438945	0.00224154	0.161615	0.438049	0.0634704	0.119887	0.00098392	0.141039	8	1	0.00430415	0.00676824	9.35207	0.228357	0.618625	33.7055	1.50842	0.446178	0.655469	0.963542
685890	58212	58212_685890	Srrm3	serine/arginine repetitive matrix 3	Srrm3	serine/arginine repetitive matrix 3	0.0617348	0.0306453	0.0439579	0.00167102	0.121799	0.438323	0.041606	0.0844446	0.0250964	0.214346	8	1	0	0.00351227	5.15851	0.640627	0.928594	0	1	0.213145	0.831214	0.981244
361594	68048	68048_361594	Aen	apoptosis enhancing nuclease	Aen	apoptosis enhancing nuclease	0.0774403	0.038455	0.0440314	0.00206995	0.152811	0.438698	0.0692787	0.0893499	0.0345013	0.134717	8	1	0	0.00505004	4.53592	0.716388	0.955997	0	1	0.898588	0.368872	0.882427
297096	71982	71982_297096	Snx10	sorting nexin 10	Snx10	sorting nexin 10	-0.0792371	0.0393605	0.0441029	-0.156382	-0.00209191	0.438868	-0.103709	-0.0432291	0.0235743	0.302729	8	1	0.000893798	0.00575208	6.43509	0.48996	0.849881	6.92792	1.07444	-0.139027	0.889428	0.991247
361778	94281	94281_361778	Sfxn4	sideroflexin 4	Sfxn4	sideroflexin 4	-0.0655345	0.0325609	0.0441484	-0.129353	-0.00171644	0.438868	-0.090439	-0.0498925	0.00600495	0.142099	8	1	0.000855897	0.00441113	7.41274	0.387206	0.774983	10.0565	1.11181	0.296224	0.767059	0.975393
791259	23831	23831_791259	Car14	carbonic anhydrase 14	Car14	carbonic anhydrase 14	0.141089	0.0701047	0.0441622	0.0036864	0.278492	0.438868	0.0967006	0.192174	0.00138444	0.155329	8	1	0.0164544	0.0205988	11.7708	0.108351	0.443143	43.0529	1.75602	0.197552	0.843396	0.984361
290214	67272	67272_290214	Cmtm5	CKLF-like MARVEL transmembrane domain containing 5	Cmtm5	CKLF-like MARVEL transmembrane domain containing 5	0.0591547	0.0293971	0.0441922	0.00153744	0.116772	0.438868	0.0470679	0.0807643	0.0217717	0.128591	8	1	0	0.00336599	5.72296	0.572445	0.897499	0	1	1.64539	0.0998898	0.658475
361812	433091	433091_361812	Pnpla1	patatin-like phospholipase domain containing 1	Pnpla1	patatin-like phospholipase domain containing 1	-0.103721	0.0515536	0.044229	-0.204765	-0.00267819	0.438877	-0.138412	-0.0670529	0.0240488	0.274201	7	1	0	0.00926159	3.84094	0.698191	0.949817	0	1	-0.244956	0.806491	0.980297
295245	19729	19729_295245	Slc50a1	solute carrier family 50 (sugar transporter), member 1	Slc50a1	solute carrier family 50 member 1	0.0664759	0.0330532	0.0443067	0.00169279	0.131259	0.439025	0.0529616	0.0840772	0.0158595	0.17264	8	1	0	0.00420172	4.70449	0.695974	0.948954	0	1	0.0600723	0.952098	0.999911
362783	68519	68519_362783	Eml1	echinoderm microtubule associated protein like 1	Eml1	EMAP like 1	0.112263	0.0558286	0.0443402	0.00284148	0.221685	0.439025	0.0779283	0.161267	0.00252032	0.159187	8	1	0.00759118	0.0123909	9.07755	0.247136	0.640794	32.4328	1.48001	2.02545	0.042821	0.517368
29151	22226	22226_29151	Ucn	urocortin	Ucn	urocortin	-0.0871534	0.0433437	0.0443518	-0.172106	-0.0022013	0.439025	-0.100736	-0.0575082	0.0292837	0.279249	7	1	1.85809e-06	0.00682831	5.18305	0.520559	0.866829	0.0129289	1.00013	2.04784	0.0405759	0.509912
65207	19743	19743_65207	Rhag	Rhesus blood group-associated A glycoprotein	Rhag	Rh-associated glycoprotein	-0.132436	0.0659173	0.0445245	-0.261631	-0.00324018	0.440208	-0.179987	-0.0679163	0.00781745	0.259068	7	1	0.00752211	0.0155625	5.97083	0.426465	0.806139	26.1833	1.35471	-0.555531	0.578532	0.946553
307170	74159	74159_307170	Acbd5	acyl-Coenzyme A binding domain containing 5	Acbd5	acyl-CoA binding domain containing 5	-0.0636391	0.0316779	0.0445434	-0.125727	-0.00155149	0.440208	-0.0832439	-0.0352755	0.0166901	0.341663	7	1	0	0.00361228	3.85006	0.696959	0.949093	0	1	-0.138986	0.889461	0.991247
50645	11891	11891_50645	Rab27a	RAB27A, member RAS oncogene family	Rab27a	RAB27A, member RAS oncogene family	0.0877905	0.0437216	0.0446491	0.00209783	0.173483	0.440721	0.0586658	0.110482	0.0154605	0.224599	8	1	0	0.00751264	7.82884	0.347928	0.744058	0	1	-0.831878	0.405478	0.891536
361560	58188	58188_361560	Vstm2b	V-set and transmembrane domain containing 2B	Vstm2b	V-set and transmembrane domain containing 2B	0.0482355	0.0240244	0.0446675	0.00114857	0.0953224	0.440721	0.0338742	0.057197	0.0239608	0.261668	8	1	0	0.00205759	6.24847	0.511055	0.862587	0	1	-0.55543	0.578601	0.946553
100909598	66364	66364_100909598	Pigbos1	Pigb opposite strand 1	Pigbos1	PIGB opposite strand 1	-0.0897873	0.0447465	0.0447948	-0.177489	-0.00208575	0.441104	-0.111058	-0.0658208	0.0163075	0.183897	8	1	0	0.00775179	7.73853	0.356214	0.751478	0	1	0.777258	0.437007	0.901946
362247	56407	56407_362247	Trpc4ap	transient receptor potential cation channel, subfamily C, member 4 associated protein	Trpc4ap	transient receptor potential cation channel, subfamily C, member 4 associated protein	0.0502366	0.0250361	0.0447956	0.0011668	0.0993063	0.441104	0.0336541	0.0652719	0.0137105	0.169118	8	1	0.000759006	0.00250186	6.90295	0.439054	0.816065	15.2031	1.17929	-0.571211	0.567857	0.943042
304689	66957	66957_304689	Serpinb11	serine (or cysteine) peptidase inhibitor, clade B (ovalbumin), member 11	Serpinb11	serpin family B member 11	0.106481	0.0530787	0.0448449	0.00244919	0.210514	0.441104	0.0819859	0.132848	0.0295095	0.222727	7	1	2.95831e-07	0.00914312	4.78534	0.571625	0.897323	0.00115009	1.00001	-0.358462	0.719998	0.971485
304074	338467	338467_304074	Morc3	microrchidia 3	Morc3	MORC family CW-type zinc finger 3	-0.0746986	0.0372457	0.0449027	-0.147699	-0.00169844	0.441104	-0.0896314	-0.0347947	0.0167928	0.40293	8	1	0.00149679	0.00551789	6.24048	0.511967	0.862997	13.3483	1.15404	1.02299	0.306314	0.854958
54410	209558	209558_54410	Enpp3	ectonucleotide pyrophosphatase/phosphodiesterase 3	Enpp3	ectonucleotide pyrophosphatase/phosphodiesterase 3	-0.0781404	0.0389628	0.0449082	-0.154506	-0.00177472	0.441104	-0.106921	-0.0541748	0.00862306	0.351784	8	1	5.59377e-06	0.00561645	10.6561	0.154341	0.526761	0.0410387	1.00041	1.55963	0.118848	0.692661
24311	13195	13195_24311	Ddc	dopa decarboxylase	Ddc	dopa decarboxylase	0.162102	0.0808662	0.045009	0.00360715	0.320597	0.441104	0.112673	0.201189	0.00933347	0.185107	8	1	0.0165151	0.0263811	11.7065	0.110634	0.447836	34.0326	1.5159	-1.00234	0.316177	0.85955
114513	19418	19418_114513	Rasgrf2	RAS protein-specific guanine nucleotide-releasing factor 2	Rasgrf2	RAS protein-specific guanine nucleotide-releasing factor 2	0.0716828	0.0357666	0.0450504	0.0015816	0.141784	0.441104	0.0613636	0.0880776	0.03543	0.114866	8	1	3.45912e-06	0.00436941	9.92793	0.192695	0.576918	0.0287643	1.00029	2.24117	0.0250151	0.424489
316639	227377	227377_316639	Farp2	FERM, RhoGEF and pleckstrin domain protein 2	Farp2	FERM, ARH/RhoGEF and pleckstrin domain protein 2	0.088037	0.0439275	0.0450547	0.00194068	0.174133	0.441104	0.0605291	0.113978	0.00390413	0.198132	8	1	0.00451194	0.00760402	9.9061	0.193958	0.578457	31.5612	1.46116	-0.910573	0.36252	0.881217
307503	225363	225363_307503	Etf1	eukaryotic translation termination factor 1	Etf1	eukaryotic translation termination factor 1	0.0535383	0.0267156	0.0450688	0.00117675	0.1059	0.441104	0.0371622	0.0611376	0.0286151	0.179196	8	1	3.4184e-06	0.00284105	7.03743	0.424993	0.805715	0.0573937	1.00057	0.867091	0.385892	0.885862
78979	57254	57254_78979	Tas2r119	taste receptor, type 2, member 119	Tas2r119	taste receptor, type 2, member 119	-0.125967	0.0628657	0.0450971	-0.249181	-0.00275247	0.441104	-0.133603	-0.109714	0.0393378	0.121119	7	1	0	0.0138348	1.04265	0.983944	1	0	1	0.0597122	0.952385	0.999911
310552	20319	20319_310552	Sfrp2	secreted frizzled-related protein 2	Sfrp2	secreted frizzled-related protein 2	0.108103	0.0539707	0.0451778	0.00232241	0.213884	0.441104	0.0909806	0.128021	0.0340554	0.127602	8	1	0	0.010608	2.55876	0.922608	1	0	1	0.621502	0.534269	0.933574
362441	101142	101142_362441	Itfg2	integrin alpha FG-GAP repeat containing 2	Itfg2	integrin alpha FG-GAP repeat containing 2	0.0976394	0.0487477	0.0451822	0.00209568	0.193183	0.441104	0.0516576	0.131104	0.00839436	0.247212	8	1	0.00421302	0.00912604	8.00679	0.331996	0.731217	23.2267	1.30254	1.02024	0.307612	0.855335
306734	74386	74386_306734	Rmi1	RecQ mediated genome instability 1	Rmi1	RecQ mediated genome instability 1	-0.063064	0.0314886	0.0452036	-0.124781	-0.00134744	0.441104	-0.0752184	-0.0496158	0.0231576	0.155088	7	1	0	0.00391682	2.97167	0.812395	0.983131	0	1	0.0408087	0.967448	1
100361884	19112	19112_100361884	Prl8a6	prolactin family 8, subfamily a, member 6	Prl8a3	prolactin family 8, subfamily A, member 3	0.0771892	0.038543	0.0452118	0.00164635	0.152732	0.441104	0.044546	0.106513	0.0468013	0.260424	7	1	0.00050055	0.00493085	4.40238	0.622395	0.920235	4.21307	1.04398	0.579827	0.562032	0.939891
84428	67665	67665_84428	Dctn4	dynactin 4	Dctn4	dynactin subunit 4	-0.0558602	0.0279005	0.0452713	-0.110544	-0.00117631	0.441332	-0.0659883	-0.0499035	0.0365477	0.110385	7	1	0	0.002781	0.841804	0.990906	1	0	1	-0.250149	0.802472	0.980297
303924	22268	22268_303924	Upk1b	uroplakin 1B	Upk1b	uroplakin 1B	-0.105576	0.0527412	0.0453087	-0.208947	-0.0022053	0.441344	-0.126901	-0.088171	0.0251116	0.130127	8	1	9.54298e-07	0.0102815	10.2876	0.172852	0.551173	0.00387963	1.00004	0.274489	0.783709	0.97878
299194	77219	77219_299194	Ptgr2	prostaglandin reductase 2	Ptgr2	prostaglandin reductase 2	0.0694971	0.034731	0.0453909	0.0014257	0.137569	0.441532	0.0485565	0.0932408	0.0104208	0.196822	8	1	0.000660121	0.00477487	6.57748	0.474156	0.839607	6.71359	1.07197	-0.92289	0.356065	0.878806
24210	11889	11889_24210	Asgr1	asialoglycoprotein receptor 1	Asgr1	asialoglycoprotein receptor 1	0.240371	0.12013	0.0454002	0.00492089	0.475821	0.441532	0.165626	0.312803	0.0184161	0.162629	8	1	0.0693258	0.0567981	33.6859	1.97193e-05	0.00147774	82.3378	5.66181	2.02468	0.0429001	0.517671
64192	110391	110391_64192	Qdpr	quinoid dihydropteridine reductase	Qdpr	quinoid dihydropteridine reductase	0.118017	0.0590711	0.0457286	0.0022403	0.233795	0.443654	0.0852284	0.1497	0.0136562	0.147229	8	1	0.0158713	0.0144506	18.5083	0.00987562	0.114018	61.5936	2.60373	0.728765	0.466145	0.911081
192223	30044	30044_192223	Opn4	opsin 4 (melanopsin)	Opn4	opsin 4	-0.0846397	0.0423757	0.0457857	-0.167695	-0.00158485	0.443654	-0.108114	-0.0723517	0.0510881	0.104181	7	1	0	0.00591179	3.21164	0.781853	0.976076	0	1	-1.63609	0.10182	0.664386
114108	53318	53318_114108	Pdlim3	PDZ and LIM domain 3	Pdlim3	PDZ and LIM domain 3	0.0698949	0.0350048	0.0458551	0.00128679	0.138503	0.443654	0.0543602	0.0800023	0.0357577	0.148496	8	1	0	0.00474939	3.32349	0.853553	0.993409	0	1	-0.774435	0.438674	0.901946
286996	71131	71131_286996	Zfp689	zinc finger protein 689	Zfp689	zinc finger protein 689	0.0899427	0.0450601	0.0459273	0.00162652	0.178259	0.443654	0.0690435	0.106361	0.0350996	0.158499	8	1	0	0.0079087	3.05275	0.88008	0.997759	0	1	0.481822	0.629933	0.956144
300084	56438	56438_300084	Rbx1	ring-box 1	Rbx1	ring-box 1	0.0548697	0.0274894	0.045931	0.000991352	0.108748	0.443654	0.0453374	0.0676036	0.0352247	0.129303	8	1	0	0.00297684	3.28259	0.857688	0.993409	0	1	-0.208098	0.835153	0.982698
308875	56212	56212_308875	Rhog	ras homolog family member G	Rhog	ras homolog family member G	0.119574	0.0599066	0.0459329	0.00215935	0.236989	0.443654	0.0816597	0.147702	0.0159506	0.142796	8	1	0.0147363	0.0146772	14.8564	0.0378843	0.25666	55.3705	2.24067	-0.36306	0.71656	0.971485
297570	74043	74043_297570	Pex26	peroxisomal biogenesis factor 26	Pex26	peroxisomal biogenesis factor 26	0.074427	0.037289	0.0459392	0.00134195	0.147512	0.443654	0.0488041	0.0993217	0.0111985	0.276953	8	1	0.00069477	0.00523453	5.87952	0.553885	0.885792	5.90844	1.06279	-1.26918	0.204378	0.782542
25230	27360	27360_25230	Add3	adducin 3	Add3	adducin 3	0.0738311	0.036993	0.0459543	0.00132615	0.146336	0.443654	0.046514	0.0925858	0.0121709	0.141043	8	1	0.0041627	0.00546663	12.3075	0.0908893	0.405776	40.9664	1.69395	-1.83952	0.0658388	0.586595
362994	105833	105833_362994	Ccdc65	coiled-coil domain containing 65	Ccdc65	coiled-coil domain containing 65	-0.067772	0.0339639	0.0459979	-0.13434	-0.00120398	0.443654	-0.0905603	-0.0503495	0.012146	0.182732	8	1	0	0.00459342	6.66874	0.464166	0.831826	0	1	-0.113703	0.909474	0.995827
305055	226823	226823_305055	Kctd3	potassium channel tetramerisation domain containing 3	Kctd3	potassium channel tetramerization domain containing 3	-0.0719285	0.0360487	0.0460088	-0.142583	-0.00127426	0.443654	-0.0822938	-0.0521913	0.0336119	0.230556	8	1	0	0.00506398	1.86948	0.96671	1	0	1	0.753666	0.45105	0.908251
289034	57439	57439_289034	Tmem183a	transmembrane protein 183A	Tmem183a	transmembrane protein 183A	0.050384	0.0252529	0.0460238	0.000889171	0.0998789	0.443654	0.0346712	0.0602875	0.0268777	0.228743	8	1	0	0.00250469	3.7696	0.805899	0.981574	0	1	-0.754823	0.450355	0.90807
287042	26425	26425_287042	Nubp1	nucleotide binding protein 1	Nubp1	NUBP iron-sulfur cluster assembly factor 1	0.0623029	0.0312312	0.0460543	0.00109093	0.123515	0.443654	0.0508834	0.0735622	0.0339354	0.175519	8	1	3.06001e-06	0.00359411	3.96683	0.783589	0.976607	0.0353841	1.00035	-0.0213067	0.983001	1
310849	74442	74442_310849	Sgms2	sphingomyelin synthase 2	Sgms2	sphingomyelin synthase 2	-0.176809	0.0886838	0.0461844	-0.350626	-0.00299217	0.444274	-0.224392	-0.130229	0.00179453	0.126991	8	1	0.022894	0.0291307	12.3618	0.0892717	0.401492	51.7823	2.07393	-1.83007	0.0672392	0.586662
363259	98733	98733_363259	Obsl1	obscurin-like 1	Obsl1	obscurin like cytoskeletal adaptor 1	-0.091268	0.0457849	0.0462166	-0.181005	-0.00153131	0.444274	-0.142307	-0.0638957	0.0154101	0.202942	8	1	0.000170729	0.0072806	5.58671	0.588747	0.904983	0.857867	1.00865	-0.583822	0.55934	0.938846
680751	228598	228598_680751	Ebf4	early B cell factor 4	Ebf4	EBF family member 4	0.107134	0.0537468	0.0462278	0.00179211	0.212476	0.444274	0.0685716	0.140777	0.0263143	0.131103	8	1	0.00508183	0.0111716	9.22558	0.236864	0.628839	23.0145	1.29895	-0.178483	0.858343	0.98798
29344	12192	12192_29344	Zfp36l1	zinc finger protein 36, C3H type-like 1	Zfp36l1	zinc finger protein 36, C3H type-like 1	0.0852852	0.042797	0.0462851	0.0014046	0.169166	0.444475	0.0571699	0.101553	0.0212671	0.24777	8	1	0	0.00722216	5.14006	0.642875	0.929338	0	1	-1.67003	0.0949138	0.649508
298676	76866	76866_298676	Morn1	MORN repeat containing 1	Morn1	MORN repeat containing 1	0.134804	0.0676733	0.0463733	0.0021666	0.267441	0.44458	0.0883479	0.193473	0.000529848	0.279927	8	1	0.0136826	0.0176399	12.2777	0.0917872	0.407554	46.8598	1.88182	-2.10876	0.0349649	0.481135
309651	68816	68816_309651	Ppil1	peptidylprolyl isomerase (cyclophilin)-like 1	Ppil1	peptidylprolyl isomerase like 1	0.0707641	0.0355253	0.0463782	0.00113578	0.140392	0.44458	0.0540555	0.0926172	0.014925	0.164715	8	1	2.90282e-06	0.00506677	6.58767	0.473035	0.838502	0.0280098	1.00028	-1.01437	0.310406	0.857683
116510	21857	21857_116510	Timp1	tissue inhibitor of metalloproteinase 1	Timp1	TIMP metallopeptidase inhibitor 1	0.115556	0.0580278	0.0464379	0.00182365	0.229289	0.44458	0.0677451	0.133965	0.0273114	0.321377	8	1	7.12543e-07	0.0126325	8.23214	0.31257	0.714588	0.00245761	1.00002	0.163178	0.870378	0.989092
303968	73916	73916_303968	Ift57	intraflagellar transport 57	Ift57	intraflagellar transport 57	-0.0478954	0.0240516	0.0464416	-0.0950358	-0.000755071	0.44458	-0.0593959	-0.035756	0.0203532	0.1978	8	1	0	0.00224576	4.30462	0.744098	0.964856	0	1	0.728553	0.466275	0.911081
313453	245386	245386_313453	Tmem255a	transmembrane protein 255A	Tmem255a	transmembrane protein 255A	-0.0898266	0.0451211	0.0465041	-0.178262	-0.00139085	0.444726	-0.104355	-0.0433615	0.0286438	0.528179	7	1	0	0.00788618	1.81609	0.935812	1	0	1	0.568904	0.569421	0.943852
300066	106039	106039_300066	Gga1	golgi associated, gamma adaptin ear containing, ARF binding protein 1	Gga1	golgi associated, gamma adaptin ear containing, ARF binding protein 1	0.0514404	0.0258455	0.0465577	0.00078409	0.102097	0.444726	0.0426262	0.0735772	0.0147172	0.1428	8	1	0	0.00251054	3.79307	0.80328	0.98101	0	1	0.842382	0.399574	0.889978
29374	12464	12464_29374	Cct4	chaperonin containing TCP1 subunit 4	Cct4	chaperonin containing TCP1 subunit 4	0.0537391	0.0270015	0.0465661	0.000817116	0.106661	0.444726	0.0389719	0.0665277	0.0297738	0.200665	8	1	0	0.0027584	4.98538	0.661747	0.935885	0	1	-1.15271	0.24903	0.820306
293674	66556	66556_293674	Drap1	DR1 associated protein 1	Drap1	Dr1 associated protein 1	0.0580783	0.029195	0.0466658	0.000857073	0.115299	0.444995	0.0411841	0.0689386	0.0197134	0.273184	8	1	3.50628e-06	0.00333148	11.1202	0.133461	0.489412	0.0487537	1.00049	-2.27882	0.0226776	0.409168
24689	110639	110639_24689	Prps2	phosphoribosyl pyrophosphate synthetase 2	Prps2	phosphoribosyl pyrophosphate synthetase 2	-0.0693846	0.0348787	0.0466671	-0.137746	-0.00102351	0.444995	-0.100255	-0.0602538	0.0130216	0.0956934	8	1	0	0.00470298	5.93584	0.547261	0.881782	0	1	-2.27886	0.0226751	0.409168
83708	53311	53311_83708	Mybph	myosin binding protein H	Mybph	myosin binding protein H	0.113782	0.0572523	0.0468807	0.00156943	0.225994	0.446439	0.0724337	0.207016	0.0352894	0.128673	8	1	0.00501883	0.0113356	13.3854	0.0632565	0.338152	20.6412	1.2601	1.66524	0.0958645	0.64962
29640	13481	13481_29640	Dpm2	dolichyl-phosphate mannosyltransferase subunit 2, regulatory	Dpm2	dolichyl-phosphate mannosyltransferase subunit 2, regulatory	-0.0542778	0.027326	0.046999	-0.107836	-0.0007199	0.446439	-0.0714429	-0.031918	0.00576697	0.173662	8	1	0.00206721	0.00299347	10.3056	0.171909	0.549559	36.8119	1.58258	-0.315153	0.752645	0.973306
304280	243339	243339_304280	Tmem130	transmembrane protein 130	Tmem130	transmembrane protein 130	0.0594881	0.0299505	0.0470098	0.000786145	0.11819	0.446439	0.0432019	0.0677794	0.0379954	0.177126	8	1	0	0.00342563	2.86431	0.897265	0.998494	0	1	-0.225956	0.821236	0.980542
363799	268880	268880_363799	Xxylt1	xyloside xylosyltransferase 1	Xxylt1	xyloside xylosyltransferase 1	0.0708717	0.035684	0.0470231	0.000932354	0.140811	0.446439	0.0541595	0.103299	0.00885973	0.182417	7	1	0.00016941	0.00477462	4.44634	0.616507	0.917475	1.83018	1.01864	0.332469	0.739535	0.97266
315949	74125	74125_315949	Armc8	armadillo repeat containing 8	Armc8	armadillo repeat containing 8	-0.0690585	0.0347758	0.0470532	-0.137218	-0.000899208	0.446439	-0.0789847	-0.0618867	0.0355424	0.0875954	8	1	0	0.00469966	1.52018	0.981603	1	0	1	-0.40938	0.682261	0.968956
313021	52174	52174_313021	Tmem222	transmembrane protein 222	Tmem222	transmembrane protein 222	0.0677806	0.0341348	0.0470694	0.000877654	0.134684	0.446439	0.0379553	0.0875933	0.012773	0.147269	8	1	0.00405428	0.00470644	12.5042	0.0851488	0.39234	47.4488	1.90291	-0.536415	0.591672	0.949411
287722	217203	217203_287722	Tmem106a	transmembrane protein 106A	Tmem106a	transmembrane protein 106A	0.0894362	0.0450417	0.0470744	0.00115606	0.177716	0.446439	0.0521226	0.102943	0.0232283	0.349293	8	1	4.53962e-06	0.00695766	9.42315	0.223686	0.612766	0.0229349	1.00023	-0.750168	0.453154	0.908251
58856	30959	30959_58856	Ddx25	DEAD box helicase 25	Ddx25	DEAD-box helicase 25	0.0576142	0.0290209	0.0471152	0.000734195	0.114494	0.44648	0.0341173	0.0711262	0.018781	0.230389	8	1	0.00103438	0.00339204	7.37208	0.391193	0.777991	15.4109	1.18219	-0.423096	0.672225	0.967109
24209	17173	17173_24209	Ascl2	achaete-scute family bHLH transcription factor 2	Ascl2	achaete-scute family bHLH transcription factor 2	-0.088696	0.0446868	0.0471628	-0.176281	-0.00111141	0.446584	-0.116073	-0.0533461	0.0130861	0.341741	7	1	0	0.00728665	5.75802	0.450835	0.824024	0	1	0.280809	0.778857	0.978175
260321	14228	14228_260321	Fkbp4	FK506 binding protein 4	Fkbp4	FKBP prolyl isomerase 4	0.0515042	0.0259847	0.0474684	0.000575116	0.102433	0.448712	0.0393888	0.0639967	0.0210575	0.168317	8	1	0	0.00269705	3.52352	0.832728	0.988895	0	1	-0.474963	0.634813	0.957787
309684	16415	16415_309684	Itgb2l	integrin beta 2-like	Itgb2	integrin subunit beta 2	0.0868323	0.0438106	0.0474799	0.000965162	0.1727	0.448712	0.0674839	0.111571	0.01929	0.197452	7	1	0	0.007255	4.45221	0.615723	0.916979	0	1	0.648687	0.516541	0.930474
24530	16816	16816_24530	Lcat	lecithin cholesterol acyltransferase	Lcat	lecithin cholesterol acyltransferase	0.138501	0.0699039	0.0475573	0.00149168	0.27551	0.448712	0.0925267	0.17484	0.0104506	0.129383	8	1	0.022284	0.0202143	17.2529	0.0158364	0.154136	61.7284	2.6129	1.11966	0.262858	0.829929
303754	217371	217371_303754	Rab40b	Rab40B, member RAS oncogene family	Rab40b	Rab40b, member RAS oncogene family	-0.0718289	0.036262	0.0476105	-0.142901	-0.000756597	0.448712	-0.0931179	-0.0586715	0.0247704	0.135223	8	1	0	0.00519774	3.32961	0.85293	0.993409	0	1	-1.4105	0.158392	0.738286
293522	170812	170812_293522	Ahsp	alpha hemoglobin stabilizing protein	Ahsp	alpha hemoglobin stabilizing protein	-0.129886	0.0655739	0.047619	-0.258408	-0.00136319	0.448712	-0.160904	-0.0376847	0.0151853	0.864848	7	1	3.71087e-06	0.0148205	13.89	0.0308898	0.230635	0.0108478	1.00011	1.10773	0.267979	0.830881
300075	223696	223696_300075	Tomm22	translocase of outer mitochondrial membrane 22	Tomm22	translocase of outer mitochondrial membrane 22	0.0478528	0.0241607	0.0476356	0.000498699	0.0952068	0.448712	0.0271298	0.0559465	0.0280682	0.320855	8	1	0	0.00236173	5.08028	0.650167	0.931808	0	1	-0.843655	0.398862	0.889978
295333	329727	329727_295333	Dennd2c	DENN domain containing 2C	Dennd2c	DENN domain containing 2C	0.0715725	0.0361382	0.0476447	0.000742994	0.142402	0.448712	0.0392269	0.0872033	0.0229998	0.372372	8	1	3.03072e-07	0.00471292	7.55347	0.373608	0.766351	0.00255951	1.00003	0.0109098	0.991295	1
498341	20599	20599_498341	Smr3a	submaxillary gland androgen regulated protein 3A	Smr3a	submaxillary gland androgen regulated protein 3A	-0.0798268	0.0403236	0.0477424	-0.15886	-0.000793985	0.449259	-0.0899211	-0.0415703	0.0344002	0.340206	7	1	0.000953175	0.0052822	3.26367	0.7751	0.974921	6.97027	1.07493	0.236855	0.812769	0.980542
29747	16533	16533_29747	Kcnmb1	potassium large conductance calcium-activated channel, subfamily M, beta member 1	Kcnmb1	potassium calcium-activated channel subfamily M regulatory beta subunit 1	0.0780653	0.0394398	0.0477763	0.000764698	0.155366	0.449259	0.065188	0.102352	0.0409728	0.255895	8	1	0	0.00489142	2.24253	0.945207	1	0	1	0.383067	0.70167	0.969803
313575	56198	56198_313575	Heyl	hairy/enhancer-of-split related with YRPW motif-like	Heyl	hes-related family bHLH transcription factor with YRPW motif-like	0.0774435	0.0391644	0.0479972	0.000682601	0.154204	0.450789	0.0606501	0.0908548	0.029821	0.201056	8	1	0	0.00564988	2.5221	0.925424	1	0	1	0.460706	0.64501	0.959616
303790	77626	77626_303790	Smpd4	sphingomyelin phosphodiesterase 4	Smpd4	sphingomyelin phosphodiesterase 4	0.0666348	0.0337068	0.0480531	0.000570809	0.132699	0.450789	0.0478463	0.0838555	0.0305741	0.173011	8	1	0	0.00441242	5.49766	0.599466	0.910754	0	1	0.350899	0.725664	0.971485
24588	18040	18040_24588	Nefm	neurofilament, medium polypeptide	Nefm	neurofilament medium chain	-0.0670317	0.0339093	0.048065	-0.133493	-0.000570679	0.450789	-0.0777751	-0.051771	0.0331096	0.140985	8	1	2.41304e-06	0.00456173	5.5889	0.588483	0.904936	0.0251827	1.00025	0.523678	0.600503	0.951268
362242	20648	20648_362242	Snta1	syntrophin, acidic 1	Snta1	syntrophin, alpha 1	0.0613819	0.0310584	0.0481168	0.000508471	0.122255	0.450789	0.0511825	0.0749504	0.023473	0.119282	8	1	0	0.003936	2.94618	0.889936	0.997759	0	1	-0.31147	0.755443	0.973545
308692	14296	14296_308692	Frat1	frequently rearranged in advanced T cell lymphomas	Peg12	paternally expressed 12	0.132422	0.0670057	0.0481236	0.00109297	0.263751	0.450789	0.0838052	0.18468	0.00227534	0.182488	8	1	0.0166294	0.0163086	19.3874	0.00705654	0.0920894	60.7373	2.54695	-0.482818	0.629225	0.956115
293052	57444	57444_293052	Isg20	interferon-stimulated protein	Isg20	interferon stimulated exonuclease gene 20	-0.0943108	0.0477333	0.048179	-0.187866	-0.000755255	0.450822	-0.106628	-0.0835609	0.0305869	0.101944	8	1	1.93134e-06	0.00766617	12.9529	0.0732633	0.366017	0.00847786	1.00008	0.0337097	0.973109	1
54293	50780	50780_54293	Rgs3	regulator of G-protein signaling 3	Rgs3	regulator of G-protein signaling 3	0.0928695	0.0470084	0.0482008	0.000734722	0.185004	0.450822	0.0643175	0.118816	0.00907825	0.213012	8	1	0.00282404	0.0089097	7.89658	0.341802	0.73915	16.0562	1.19127	-1.80427	0.0711885	0.599073
116675	233575	233575_116675	Pgap2	post-GPI attachment to proteins 2	Pgap2	post-GPI attachment to proteins 2	0.076985	0.0389799	0.0482687	0.000585926	0.153384	0.450968	0.0647529	0.0846453	0.0333163	0.114184	8	1	0	0.00577076	3.34041	0.851829	0.993409	0	1	-0.0109919	0.99123	1
83477	12042	12042_83477	Bcl10	B cell leukemia/lymphoma 10	Bcl10	BCL10, immune signaling adaptor	0.0627	0.03175	0.0482903	0.000471192	0.124929	0.450968	0.0466889	0.0858457	0.0192586	0.182246	8	1	6.18475e-05	0.00401997	7.56014	0.372972	0.76565	0.736284	1.00742	0.234781	0.814379	0.980542
117054	23833	23833_117054	Cd52	CD52 antigen	Cd52	CD52 molecule	-0.0803001	0.0406883	0.0484338	-0.160048	-0.000552478	0.45176	-0.0949812	-0.0443724	0.0321602	0.451599	8	1	1.82342e-06	0.00516052	5.8805	0.55377	0.885774	0.00899447	1.00009	1.01919	0.308111	0.855746
170633	14174	14174_170633	Fgf3	fibroblast growth factor 3	Fgf3	fibroblast growth factor 3	0.0951814	0.048232	0.0484491	0.000648418	0.189714	0.45176	0.0806364	0.147756	0.0320275	0.133432	8	1	7.16792e-07	0.00771622	10.1469	0.1804	0.560012	0.00273972	1.00003	1.02028	0.307594	0.855335
308667	93790	93790_308667	Nipa2	non imprinted in Prader-Willi/Angelman syndrome 2 homolog (human)	Nipa2	NIPA magnesium transporter 2	-0.0525341	0.0266538	0.0487263	-0.104775	-0.000293582	0.453514	-0.0603122	-0.0421355	0.0302778	0.146865	8	1	0	0.00289233	3.02553	0.88263	0.997759	0	1	0.368013	0.712863	0.971485
29336	18391	18391_29336	Sigmar1	sigma non-opioid intracellular receptor 1	Sigmar1	sigma non-opioid intracellular receptor 1	-0.0552741	0.028047	0.0487506	-0.110245	-0.000302965	0.453514	-0.0706253	-0.0412721	0.0254262	0.169164	8	1	0	0.00312712	5.39715	0.611616	0.914654	0	1	-0.611848	0.540638	0.934532
305880	65107	65107_305880	Lrp10	low-density lipoprotein receptor-related protein 10	Lrp10	LDL receptor related protein 10	0.0673476	0.034183	0.0488144	0.000350202	0.134345	0.453514	0.0565542	0.0838913	0.0223281	0.126002	8	1	0	0.00470259	3.56165	0.828653	0.9879	0	1	-0.817083	0.413881	0.894262
304578	231642	231642_304578	Alkbh2	alkB homolog 2, alpha-ketoglutarate-dependent dioxygenase	Alkbh2	alkB homolog 2, alpha-ketoglutarate-dependent dioxygenase	0.0929312	0.0471743	0.0488436	0.000471278	0.185391	0.453514	0.0578709	0.123847	0.0158637	0.226355	8	1	0.0029452	0.00848708	7.93678	0.338202	0.735601	16.773	1.20153	-0.571089	0.567939	0.943042
29131	27220	27220_29131	Cartpt	CART prepropeptide	Cartpt	CART prepropeptide	0.213436	0.108358	0.0488683	0.00105916	0.425813	0.453514	0.164657	0.313535	0.00831564	0.116989	8	1	0.00681422	0.0470364	8.08164	0.32545	0.724808	7.11762	1.07663	2.6998	0.00693809	0.295292
679713	78783	78783_679713	Brpf1	bromodomain and PHD finger containing, 1	Brpf1	bromodomain and PHD finger containing, 1	0.0486095	0.0246823	0.0489063	0.000233101	0.0969858	0.453514	0.0333043	0.0639118	0.0145804	0.225774	8	1	2.72138e-05	0.00238065	5.5348	0.59499	0.908679	0.535571	1.00538	-0.0477997	0.961876	1
288309	67768	67768_288309	N6amt1	N-6 adenine-specific DNA methyltransferase 1 (putative)	N6amt1	N-6 adenine-specific DNA methyltransferase 1	0.064116	0.0325596	0.0489317	0.00030027	0.127932	0.453514	0.0439308	0.0879933	0.00304349	0.160611	8	1	0.00339936	0.00436143	12.6731	0.080485	0.383547	42.9513	1.75289	-0.321796	0.747607	0.973016
266733	171286	171286_266733	Slc12a8	solute carrier family 12 (potassium/chloride transporters), member 8	Slc12a8	solute carrier family 12, member 8	0.106002	0.0538385	0.0489662	0.000480318	0.211523	0.453514	0.0459914	0.130317	0.0120656	0.421189	8	1	0.00451196	0.0101193	7.19368	0.408996	0.792014	21.383	1.27199	-0.613438	0.539587	0.933583
363627	320040	320040_363627	Rnf222	ring finger protein 222	Rnf222	ring finger protein 222	0.0810653	0.0411745	0.0489733	0.000364802	0.161766	0.453514	0.0422739	0.0923301	0.0323043	0.48309	7	1	5.24141e-07	0.00567323	5.6219	0.466848	0.833097	0.00312106	1.00003	-1.69264	0.0905238	0.641386
290652	14232	14232_290652	Fkbp8	FK506 binding protein 8	Fkbp8	FKBP prolyl isomerase 8	0.0596107	0.030282	0.0490085	0.000259032	0.118962	0.453514	0.0332055	0.0790424	0.0341753	0.33502	8	1	0	0.00322867	5.59802	0.587388	0.904889	0	1	-1.39487	0.163056	0.741199
245986	14709	14709_245986	Gng8	guanine nucleotide binding protein (G protein), gamma 8	Gng8	G protein subunit gamma 8	0.109068	0.0554221	0.0490741	0.000442441	0.217693	0.453778	0.0617164	0.137712	0.00973312	0.254886	8	1	0.00455075	0.0121216	7.26153	0.402167	0.786819	18.8329	1.23203	-1.08317	0.278732	0.837397
29542	23980	23980_29542	Pebp1	phosphatidylethanolamine binding protein 1	Pebp1	phosphatidylethanolamine binding protein 1	0.0382178	0.0194239	0.049118	0.000147663	0.076288	0.45384	0.0265376	0.0522568	0.0148902	0.199929	8	1	0	0.00147986	5.49294	0.600036	0.910754	0	1	-0.207322	0.835758	0.982748
25485	338367	338367_25485	Myo1d	myosin ID	Myo1d	myosin ID	0.147119	0.0748061	0.0492216	0.000501432	0.293736	0.453849	0.106271	0.180442	0.0127147	0.217287	8	1	0.018331	0.0220757	15.9368	0.0257002	0.208058	45.6556	1.84012	-2.45001	0.0142852	0.361338
361041	268747	268747_361041	Carmil3	capping protein regulator and myosin 1 linker 3	Carmil3	capping protein regulator and myosin 1 linker 3	0.0939069	0.0477554	0.0492506	0.000308124	0.187506	0.453849	0.0671393	0.125187	0.0164408	0.141048	8	1	0.00431822	0.00913602	7.96312	0.335857	0.733766	24.4353	1.32337	0.9107	0.362454	0.881217
25114	14186	14186_25114	Fgfr4	fibroblast growth factor receptor 4	Fgfr4	fibroblast growth factor receptor 4	-0.0665375	0.0338375	0.0492543	-0.132858	-0.000217226	0.453849	-0.0747361	-0.0349033	0.0355844	0.432655	7	1	5.66907e-07	0.00369125	6.98961	0.321809	0.721928	0.00544073	1.00005	2.27258	0.0230514	0.412459
29290	11539	11539_29290	Adora1	adenosine A1 receptor	Adora1	adenosine A1 receptor	0.0687989	0.0349896	0.0492676	0.000220594	0.137377	0.453849	0.0443138	0.0923439	0.00408025	0.187203	8	1	0.00254241	0.00473169	10.2589	0.174372	0.552516	27.5665	1.38058	0.894763	0.370914	0.882663
252889	66676	66676_252889	Tmed7	transmembrane p24 trafficking protein 7	Tmed7	transmembrane p24 trafficking protein 7	0.056988	0.0290059	0.0494484	0.000137521	0.113838	0.454972	0.0427451	0.0598814	0.0419355	0.202878	8	1	0	0.00307775	2.33173	0.939226	1	0	1	-1.20876	0.226753	0.805213
365548	108705	108705_365548	Pttg1ip	pituitary tumor-transforming 1 interacting protein	Pttg1ip	PTTG1 interacting protein	0.0698982	0.0355875	0.0495162	0.000147882	0.139649	0.454972	0.0555621	0.0936172	0.0213537	0.14735	8	1	0	0.00485351	5.69699	0.575542	0.899446	0	1	1.1722	0.241115	0.813672
363707	217337	217337_363707	Srp68	signal recognition particle 68	Srp68	signal recognition particle 68	0.0552218	0.0281169	0.0495293	0.000113682	0.11033	0.454972	0.0360893	0.0736376	0.00446752	0.159872	8	1	0.0020941	0.00326748	9.71946	0.205037	0.591209	33.9337	1.51363	0.428799	0.668069	0.965804
364902	100502841	100502841_364902	Epg5	ectopic P-granules 5 autophagy tethering factor	Epg5	ectopic P-granules 5 autophagy tethering factor	-0.0509592	0.0259522	0.0495786	-0.101825	-9.38823e-05	0.454972	-0.0658401	-0.0332718	0.0213671	0.250786	7	1	0	0.00262994	4.76043	0.574886	0.899248	0	1	-0.169823	0.86515	0.988857
29213	22153	22153_29213	Tubb4a	tubulin, beta 4A class IVA	Tubb4a	tubulin, beta 4A class IVa	0.0864279	0.0440225	0.0496152	0.000145373	0.17271	0.454972	0.0446783	0.127177	0.00204213	0.228923	8	1	0.00441211	0.00767848	8.25569	0.310588	0.712324	30.3878	1.43653	-0.0175046	0.986034	1
360776	66096	66096_360776	Lamtor4	late endosomal/lysosomal adaptor, MAPK and MTOR activator 4	Lamtor4	late endosomal/lysosomal adaptor, MAPK and MTOR activator 4	0.0603969	0.0307656	0.0496311	9.73849e-05	0.120696	0.454972	0.0423006	0.076686	0.0107452	0.185751	8	1	0.0022749	0.00388227	9.68435	0.207178	0.593638	30.8972	1.44712	-1.41348	0.157514	0.737075
292898	68845	68845_292898	Pih1d1	PIH1 domain containing 1	Pih1d1	PIH1 domain containing 1	0.0688447	0.0350718	0.0496502	0.000105263	0.137584	0.454972	0.0346257	0.0846844	0.0198588	0.270098	8	1	0.00336793	0.00498278	9.93145	0.192492	0.576845	36.0685	1.56417	-0.0420009	0.966498	1
360568	67493	67493_360568	Mettl16	methyltransferase 16, N6-methyladenosine	Mettl16	methyltransferase 16, RNA N6-adenosine	0.0616466	0.0314171	0.0497397	7.01085e-05	0.123223	0.455016	0.0455576	0.075176	0.0270931	0.182323	7	1	0	0.00383329	3.88185	0.692661	0.948207	0	1	-0.776996	0.437161	0.901946
289635	100532	100532_289635	Rell1	RELT-like 1	Rell1	RELT-like 1	-0.124398	0.0634037	0.0497634	-0.248667	-0.000128603	0.455016	-0.177188	-0.0886433	2.2687e-05	0.169218	7	1	0.015483	0.0160336	13.2636	0.0390355	0.26127	57.5048	2.35321	0.832549	0.405099	0.891536
64515	107995	107995_64515	Cdc20	cell division cycle 20	Cdc20	cell division cycle 20	0.0824452	0.0420267	0.0497932	7.44753e-05	0.164816	0.455016	0.0710171	0.0889115	0.0365046	0.238682	8	1	0	0.00589093	2.84905	0.898606	0.998769	0	1	-0.947982	0.343138	0.871312
296290	66557	66557_296290	Bpifb2	BPI fold containing family B, member 2	Bpifb2	BPI fold containing family B, member 2	-0.155258	0.0791522	0.0498195	-0.310393	-0.000122442	0.455016	-0.194478	-0.0745565	0.0375726	0.10439	7	1	0.0194877	0.0213295	14.6007	0.0236004	0.198403	61.3148	2.58497	0.378785	0.704847	0.971202
114768	22262	22262_114768	Uox	urate oxidase	Uox	urate oxidase	0.168069	0.0856918	0.0498413	0.000116463	0.336022	0.455016	0.0838894	0.204117	0.0165682	0.237203	8	1	0.0190571	0.0272871	14.9176	0.0370704	0.254215	43.9207	1.78319	0.32437	0.745658	0.972958
300965	20818	20818_300965	Srprb	signal recognition particle receptor, B subunit	Srprb	SRP receptor subunit beta	0.0621787	0.0317144	0.0499279	1.95833e-05	0.124338	0.455408	0.0497739	0.082795	0.0216215	0.150656	8	1	0	0.00385667	3.07466	0.878011	0.997759	0	1	-0.697971	0.485195	0.919807
314617	216156	216156_314617	Wdr18	WD repeat domain 18	Wdr18	WD repeat domain 18	0.0683945	0.0348895	0.0499588	1.2302e-05	0.136777	0.455408	0.0392135	0.0929629	0.00710206	0.233384	8	1	0.0020515	0.00480454	7.26315	0.402004	0.786798	21.6168	1.27578	-0.59648	0.550855	0.936435
314843	19263	19263_314843	Ptprb	protein tyrosine phosphatase receptor type B	Ptprb	protein tyrosine phosphatase, receptor type, B	-0.0876021	0.0446987	0.0500149	-0.17521	5.71144e-06	0.455479	-0.114178	-0.0551542	0.0205505	0.202952	8	1	0.0020121	0.00816565	7.88543	0.342805	0.739971	12.544	1.14343	-1.05252	0.292562	0.848847
361927	14359	14359_361927	Fxr1	FMR1 autosomal homolog 1	Fxr1	FMR1 autosomal homolog 1	-0.0665967	0.0339846	0.0500412	-0.133205	1.19606e-05	0.455479	-0.0903995	-0.0409586	0.00427566	0.156	8	1	0.00328291	0.00460046	10.0774	0.184229	0.563538	38.2317	1.61895	0.140988	0.88788	0.991247
500057	627049	627049_500057	Zfp800	zinc finger protein 800	Zfp800	zinc finger protein 800	-0.0753421	0.0384678	0.0501626	-0.150738	5.34298e-05	0.455929	-0.0856099	-0.064089	0.0285346	0.112191	7	1	0	0.00545615	3.21288	0.781693	0.976076	0	1	0.408203	0.683125	0.968956
362683	320473	320473_362683	Heatr5b	HEAT repeat containing 5B	Heatr5b	HEAT repeat containing 5B	-0.0651767	0.033278	0.0501652	-0.1304	4.69786e-05	0.455929	-0.0802912	-0.0561865	0.0196048	0.137457	8	1	4.77003e-07	0.00435398	5.16755	0.639524	0.928296	0.00510454	1.00005	0.503845	0.614371	0.951391
29524	16886	16886_29524	Limk2	LIM domain kinase 2	Limk2	LIM domain kinase 2	0.0561945	0.028697	0.0502067	-5.06464e-05	0.11244	0.455966	0.045251	0.0755701	0.0156372	0.145155	8	1	0	0.00332884	4.08792	0.769597	0.97325	0	1	0.736254	0.461576	0.911081
282844	67338	67338_282844	Rffl	ring finger and FYVE like domain containing protein	Rffl	ring finger and FYVE-like domain containing E3 ubiquitin protein ligase	0.114128	0.0583171	0.0503455	-0.000171885	0.228427	0.456333	0.0698609	0.151761	0.0264323	0.317217	8	1	0	0.0127905	4.021	0.777355	0.97511	0	1	0.134311	0.893157	0.991571
79126	12630	12630_79126	Cfi	complement component factor i	Cfi	complement factor I	-0.0860702	0.043982	0.0503543	-0.172273	0.000132921	0.456333	-0.101909	-0.0719485	0.0268725	0.198129	7	1	0	0.00643215	3.10017	0.796173	0.979866	0	1	0.23641	0.813115	0.980542
[truncated: 10,868 more rows]
