# Supplementary material for: A Meta-Analysis of the Converging Effects of Different Classes of Antipsychotics on the Frontal Cortex Transcriptome in Laboratory Rodents and Non-Human Primates
Source: bioRxiv. 2026 Jun 29:2026.06.24.734301. Preprint. [Version 1] doi: 10.64898/2026.06.24.734301 (PMC13345317; doi:10.64898/2026.06.24.734301)
Supplement: Supplement 9 [file media-9.xlsx]

## Sheet: Column Definitions
Annotation Columns:	Column Definitions
Mouse_EntrezGene.ID	Mouse Entrez ID (or NCBI ID)
Rat_EntrezGene.ID	Rat Entrez ID (or NCBI ID)
MouseVsRat_EntrezGene.ID	A column combining the mouse and rat Entrez IDs into a single identifier
Mouse_Symbol	Official mouse gene symbol
Mouse_Name	Mouse gene name
Rat_Symbol	Official rat gene symbol
Rat_Name	Rat gene name
Macaque_Ensembl.Gene.ID	Macaque Ensembl Gene ID
Macaque_Gene_Symbol	Official Macaque gene symbol - column named "Macaque_Associated.Gene.Name" in Schumann et al. 2023
Human.Ensembl.Gene.ID	Human Ensembl Gene ID (Macaque ortholog as identified in Schulmann et al. 2023)
Macaque_Human_Homology.Type	Human-Macaque orthology type (as identified in Schulmann et al. 2023)
human_entrez_gene	Human Entrez ID (or NCBI ID, as identified in Schlumann et al. 2023)
human_name	Human gene name (as identified in Schulmnan et al. 2023)
human_symbol	Human gene symbol (as identified in Schulmann et al. 2023)
mouse_ensembl_gene	Mouse Ensembl ID (Human ortholog identifed in HCOP database)
HCOP_support_MouseHuman_Orthology	Databases supporting Human-Mouse ortholog (from HCOP)
HCOP_support_MouseHuman_Orthology_Amount	Number of databases supporting Human-Mouse ortholog (from HCOP)
Statistical Columns (either Log(2) Fold Change or Sampling Variance):	Column Definitions
GSE45229_quetiapine_100_mgkg	Differential expression results from GSE45229 (Kondo et al. 2013) for the Quetiapine (100 mg/kg) vs. Vehicle comparison, as provided by Gemma
GSE45229_haloperidol_1_mgkg	Differential expression results from GSE45229 (Kondo et al. 2013) for the Haloperidol (1 mg/kg) vs. Vehicle comparison, as provided by Gemma
GSE93918_Clozapine_10_mgkg	Differential expression results from GSE93918 (Ibi et al. 2017) for the Clozapine (10 mg/kg) vs. Vehicle comparison, as provided by Gemma
GSE2547_Olanzapine	Differential expression results from GSE2547 (Fatemi et al. 2006) for the Olanzapine (2 mg/kg) vs. Vehicle comparison, as provided by Gemma
GSE66275_Haloperidol	Differential expression results from GSE66275 (Lanz et al. 2019) for the Haloperidol (0.25 mg/kg) vs. Vehicle comparison, as derived by our current re-analysis
GSE66275_Risperidone	Differential expression results from GSE66275 (Lanz et al. 2019) for the Respiridone (5 mg/kg) vs. Vehicle comparison, as derived by our current re-analysis
GSE4031_Clozapine_Medium	Differential expression results from GSE4031.1 (Colantuoni et al. 2006) for the Clozapine ("medium dose") vs. reference comparison, as derived by our current re-analysis
GSE4031_Haloperidol_Medium	Differential expression results from GSE4031.1 (Colantuoni et al. 2006) for the Haloperidol ("medium dose") vs. reference comparison, as derived by our current re-analysis
CMC_Macaque_Clozapine	Differential expression results from the CommonMind Consortium Rhesus Macaques (Schulmann et al. 2023) for the Clozapine (5.2 mg/kg) vs. placebo comparison
CMC_Macaque_HaloperidolHIGH	Differential expression results from the CommonMind Consortium Rhesus Macaques (Schulmann et al. 2023) for the Haloperidol (4 mg/kg) vs. placebo comparison
CMC_Macaque_HaloperidolLow	Differential expression results from the CommonMind Consortium Rhesus Macaques (Schulmann et al. 2023) for the Haloperidol (0.14 mg/kg) vs. placebo comparison
Worksheet Definitions:
Log2FCs	Average Log(2) Fold Changes for each mouse or rat Entrez ID (or for each mouse ortholog for the macaque data)
Sampling Variances	Log(2) Samping Variances for the Average Log(2) Fold Changes (the respective standard error averaged, then squared) for each mouse or rat Entrez ID (or for each mouse ortholog for the macaque data)

## Sheet: Log2FCs
Mouse_EntrezGene.ID	Rat_EntrezGene.ID	MouseVsRat_EntrezGene.ID	Mouse_Symbol	Mouse_Name	Rat_Symbol	Rat_Name	Macaque_Ensembl.Gene.ID	Macaque_Gene_Symbol	Human.Ensembl.Gene.ID	Macaque_Human_Homology.Type	human_entrez_gene	human_name	human_symbol	mouse_ensembl_gene	HCOP_support_MouseHuman_Orthology	HCOP_support_MouseHuman_Orthology_Amount	GSE45229_quetiapine_100_mgkg	GSE45229_haloperidol_1_mgkg	GSE93918_Clozapine_10_mgkg	GSE2547_Olanzapine	GSE66275_Haloperidol	GSE66275_Risperidone	GSE4031_Clozapine_Medium	GSE4031_Haloperidol_Medium	CMC_Macaque_Clozapine	CMC_Macaque_HaloperidolHIGH	CMC_Macaque_HaloperidolLow
23825	114087	23825_114087	Banf1	BAF nuclear assembly factor 1	Banf1	BAF nuclear assembly factor 1	ENSMMUG00000030154		ENSG00000175334	ortholog_one2many	8815	BAF nuclear assembly factor 1	BANF1	ENSMUSG00000024844	OrthoMCL,Panther,HGNC,HomoloGene,OrthoDB,Treefam,PhylomeDB,OMA,Ensembl,Inparanoid,EggNOG,NCBI	12	0.0596667	0.0109333	0.0172	-0.0104	0.098	0.27	0.00289792	-0.00112	-0.27533	-0.216174	-0.0795418
18585	191569	18585_191569	Pde9a	phosphodiesterase 9A	Pde9a	phosphodiesterase 9A	ENSMMUG00000022107	PDE9A	ENSG00000160191	ortholog_one2one	5152	phosphodiesterase 9A	PDE9A	ENSMUSG00000041119	EggNOG,NCBI,Ensembl,Panther,HomoloGene,OrthoDB,HGNC,Treefam,OrthoMCL,PhylomeDB,OMA	11	0.0558	0.1906	-0.071	0.2625	-0.0109	-0.0621	0.0342873	0.016	0.0139798	0.0496444	-0.000927
66514	246307	66514_246307	Asrgl1	asparaginase like 1	Asrgl1	asparaginase and isoaspartyl peptidase 1	ENSMMUG00000013831	ASRGL1	ENSG00000162174	ortholog_one2one	80150	asparaginase and isoaspartyl peptidase 1	ASRGL1	ENSMUSG00000024654	OMA,PhylomeDB,Panther,Inparanoid,OrthoMCL,HomoloGene,HGNC,OrthoDB,Treefam,Ensembl,EggNOG,NCBI	12	-0.0415333	-0.0230667	0.044	-0.1431	0.0834367	0.0666	-0.0005591	-0.0181667	-0.017662	0.0664991	0.0287255
20480	65041	20480_65041	Clpb	ClpB caseinolytic peptidase B	Clpb	ClpB family mitochondrial disaggregase	ENSMMUG00000005423	CLPB	ENSG00000162129	ortholog_one2one	81570	ClpB family mitochondrial disaggregase	CLPB	ENSMUSG00000001829	OrthoMCL,HomoloGene,Inparanoid,Panther,Ensembl,Treefam,HGNC,OrthoDB,OMA,NCBI,EggNOG	11	0.00525	0.0372	-0.0175	0.6104	-0.0616	-0.100467	0.0197897	-0.0490667	-2.69e-05	0.0237145	-0.033127
13726	25437	13726_25437	Emd	emerin	Emd	emerin	ENSMMUG00000013678	EMD	ENSG00000102119	ortholog_one2one	2010	emerin	EMD	ENSMUSG00000001964	OrthoMCL,Panther,Ensembl,Inparanoid,EggNOG,NCBI,HomoloGene,PhylomeDB,OMA,HGNC,OrthoDB,Treefam	12	0.029	-0.0056	-0.1924	-0.0438	0.0189	0.0773	0.0214792	0.0129	-0.0241723	-0.0357107	-0.102068
16952	25380	16952_25380	Anxa1	annexin A1	Anxa1	annexin A1	ENSMMUG00000012667	ANXA1	ENSG00000135046	ortholog_one2one	301	annexin A1	ANXA1	ENSMUSG00000024659	Inparanoid,PhylomeDB,OMA,NCBI,Ensembl,EggNOG,HGNC,OrthoDB,Treefam,Panther,HomoloGene,OrthoMCL	12	-0.0285	0.1628	0.6702	0.6291	0.0343	-0.00901	-0.0138478	0.115	-0.120733	-0.178951	0.130976
338355	362528	338355_362528	Fkbp15	FK506 binding protein 15	Fkbp15	FKBP prolyl isomerase family member 15	ENSMMUG00000000173	FKBP15	ENSG00000119321	ortholog_one2one	23307	FKBP prolyl isomerase family member 15	FKBP15	ENSMUSG00000066151	EggNOG,NCBI,Treefam,HGNC,OrthoDB,HomoloGene,Panther,OrthoMCL,PhylomeDB,OMA,Inparanoid,Ensembl	12	0.0884333	0.107633	0.0565	NA	0.09915	0.145	-0.16918	-0.171	0.0280166	0.0102907	0.0876406
665270	192259	665270_192259	Plb1	phospholipase B1	Plb1	phospholipase B1	ENSMMUG00000008352	PLB1	ENSG00000163803	ortholog_one2one	151056	phospholipase B1	PLB1	ENSMUSG00000029134	HomoloGene,OrthoMCL,HGNC,OrthoDB,OMA,PhylomeDB,NCBI,Inparanoid,Ensembl,Panther	10	0.11755	0.09315	0.139	-0.5109	-0.0771	-0.0501	-0.955977	-0.452	0.172291	0.016837	0.545371
11766	100362547	11766_100362547	Ap1g2	adaptor protein complex AP-1, gamma 2 subunit	Ap1g2	adaptor related protein complex 1 subunit gamma 2	ENSMMUG00000004144	JPH4	ENSG00000213983	ortholog_one2one	8906	adaptor related protein complex 1 subunit gamma 2	AP1G2	ENSMUSG00000040701	OrthoMCL,OMA,HGNC,Treefam,OrthoDB,Inparanoid,HomoloGene,Panther,EggNOG,NCBI,Ensembl	11	0.0609	-0.0051	-0.3725	NA	0.164	0.0349	-0.0450337	0.00716	0.0163376	0.124445	0.0969043
19386	294429	19386_294429	Ranbp2	RAN binding protein 2	Ranbp2	RAN binding protein 2	ENSMMUG00000021019	RANBP2	ENSG00000153201	ortholog_one2one	5903	RAN binding protein 2	RANBP2	ENSMUSG00000003226	Ensembl,Inparanoid,Panther,HGNC,OrthoDB,Treefam,OrthoMCL,NCBI,EggNOG	9	0.1634	0.1415	-0.0218	0.206467	-0.138375	-0.1719	-0.343624	-0.285825	-0.007482	-0.0791422	-0.0337731
14419	29141	14419_29141	Gal	galanin and GMAP prepropeptide	Gal	galanin and GMAP prepropeptide	NA	NA	NA	NA	NA	NA	NA	NA	NA	NA	0.0922	-0.1371	NA	1.0124	0.458	0.501	0.0576992	-0.02	NA	NA	NA
208043	100359816	208043_100359816	Setd1b	SET domain containing 1B	Setd1b	SET domain containing 1B, histone lysine methyltransferase	ENSMMUG00000012647	SETD1B	ENSG00000139718	ortholog_one2many	23067	SET domain containing 1B, histone lysine methyltransferase	SETD1B	ENSMUSG00000038384	OMA,OrthoDB,HGNC,Treefam,Panther,Ensembl,NCBI,EggNOG	8	-0.2058	-0.17805	0.0819	NA	0.0651233	-0.0449267	0.341545	0.123333	0.112979	0.204709	0.0037459
21375	680427	21375_680427	Tbr1	T-box brain transcription factor 1	Tbr1	T-box brain transcription factor 1	ENSMMUG00000011911	TBR1	ENSG00000136535	ortholog_one2one	10716	T-box brain transcription factor 1	TBR1	ENSMUSG00000035033	Ensembl,Inparanoid,Panther,HomoloGene,HGNC,EggNOG,NCBI,OMA,OrthoMCL,OrthoDB,Treefam	11	0.0919	0.0579	0.0641	0.5976	0.111	-0.08	-0.0307104	0.228	-0.0417517	-0.0840323	-0.169383
21385	303398	21385_303398	Tbx2	T-box 2	Tbx2	T-box transcription factor 2	NA	NA	NA	NA	NA	NA	NA	NA	NA	NA	0.2386	0.0963	-0.0486	0.3459	0.130967	0.0853	-0.174972	-0.393	NA	NA	NA
27993	316317	27993_316317	Imp4	IMP4, U3 small nucleolar ribonucleoprotein	Imp4	IMP U3 small nucleolar ribonucleoprotein 4	ENSMMUG00000009615	IMP4	ENSG00000136718	ortholog_one2one	92856	IMP U3 small nucleolar ribonucleoprotein 4	IMP4	ENSMUSG00000026127	Treefam,HomoloGene,Panther,Inparanoid,Ensembl,HGNC,OrthoDB,OMA,PhylomeDB,EggNOG,NCBI,OrthoMCL	12	-0.0209	-0.0722	0.0322	0.2038	-0.02525	0.0987	0.0538463	0.02265	0.166275	0.254029	0.152846
380718	287612	380718_287612	Mks1	MKS transition zone complex subunit 1	Mks1	MKS transition zone complex subunit 1	ENSMMUG00000011971	MKS1	ENSG00000011143	ortholog_one2one	54903	MKS transition zone complex subunit 1	MKS1	ENSMUSG00000034121	HomoloGene,Treefam,OrthoDB,HGNC,OrthoMCL,Ensembl,Inparanoid,Panther,PhylomeDB,OMA,NCBI,EggNOG	12	0.4622	0.3634	0.1083	0.16065	-0.0149333	0.0145973	-0.0685529	-0.339333	-0.0868851	0.0867795	-0.0697788
56417	81635	56417_81635	Adar	adenosine deaminase, RNA-specific	Adar	adenosine deaminase, RNA-specific	ENSMMUG00000016093	ADAR	ENSG00000160710	ortholog_one2one	103	adenosine deaminase RNA specific	ADAR	ENSMUSG00000027951	EggNOG,NCBI,Inparanoid,Ensembl,OrthoMCL,OMA,PhylomeDB,HomoloGene,Panther,HGNC,Treefam,OrthoDB	12	0.0446	0.02025	0.146	0.85	-0.0063333	0.0431667	-0.0530129	-0.0184	0.0162146	-0.0151981	-0.062469
67979	309532	67979_309532	Atad1	ATPase family, AAA domain containing 1	Atad1	ATPase family, AAA domain containing 1	ENSMMUG00000032023		ENSG00000138138	ortholog_one2many	84896	ATPase family AAA domain containing 1	ATAD1	ENSMUSG00000013662	Inparanoid,Panther,Ensembl,OrthoDB,OrthoMCL,HGNC,NCBI,EggNOG,HomoloGene,PhylomeDB,OMA	11	-0.0501	0.0767	0.1003	-0.0418	NA	NA	NA	NA	-0.0096151	-0.0798979	0.0247945
56637	84027	56637_84027	Gsk3b	glycogen synthase kinase 3 beta	Gsk3b	glycogen synthase kinase 3 beta	ENSMMUG00000001980	GSK3B	ENSG00000082701	ortholog_one2one	2932	glycogen synthase kinase 3 beta	GSK3B	ENSMUSG00000022812	Ensembl,Inparanoid,OMA,PhylomeDB,OrthoMCL,NCBI,EggNOG,HGNC,OrthoDB,Panther,Treefam,HomoloGene	12	0.007925	-0.02355	0.0463	0.2056	-0.028	-0.0442	0.0674338	-0.0197	0.0312998	-0.102939	-0.0228558
497652	307798	497652_307798	Acd	adrenocortical dysplasia	Acd	ACD, shelterin complex subunit and telomerase recruitment factor	ENSMMUG00000009805	ACD	ENSG00000102977	ortholog_one2one	65057	ACD shelterin complex subunit and telomerase recruitment factor	ACD	ENSMUSG00000038000	HGNC,OrthoDB,HomoloGene,OMA,PhylomeDB,Inparanoid,Panther,Ensembl,EggNOG,NCBI,OrthoMCL	11	0.0193	0.0014	-0.192	0.0964	-0.0593	-0.0638	0.077807	-0.0792	0.0106985	0.0589641	0.0122853
71361	361843	71361_361843	Aifm2	apoptosis-inducing factor, mitochondrion-associated 2	Aifm2	apoptosis inducing factor, mitochondria associated 2	ENSMMUG00000006392	AIFM2	ENSG00000042286	ortholog_one2one	84883	apoptosis inducing factor mitochondria associated 2	AIFM2	ENSMUSG00000020085	HomoloGene,Panther,HGNC,Treefam,OrthoDB,OrthoMCL,Ensembl,Inparanoid,PhylomeDB,OMA,NCBI,EggNOG	12	-0.0982667	0.0772333	-0.2134	0.537	-0.0728	-0.023265	-0.536983	-0.3815	-0.0844921	0.236552	0.0826253
208211	360475	208211_360475	Alg1	ALG1 chitobiosyldiphosphodolichol beta-mannosyltransferase	Alg1	ALG1, chitobiosyldiphosphodolichol beta-mannosyltransferase	NA	NA	NA	NA	NA	NA	NA	NA	NA	NA	0.2931	0.2328	0.0017	0.0818	-0.0163	0.258	0.115397	-0.00303	NA	NA	NA
52014	294400	52014_294400	Nus1	NUS1 dehydrodolichyl diphosphate synthase subunit	Nus1	NUS1 dehydrodolichyl diphosphate synthase subunit	ENSMMUG00000008915	NUS1	ENSG00000153989	ortholog_one2one	116150	NUS1 dehydrodolichyl diphosphate synthase subunit	NUS1	ENSMUSG00000023068	EggNOG,NCBI,Ensembl,PhylomeDB,OMA,HGNC,Treefam,OrthoDB,Panther,HomoloGene,OrthoMCL,Inparanoid	12	-0.06302	-0.06382	-0.0192	-0.113467	-0.0935667	-0.171267	0.00948859	-0.0265	0.0216468	-0.0936295	-0.080582
19892	89826	19892_89826	Rpe65	retinal pigment epithelium 65	Rpe65	retinoid isomerohydrolase RPE65	ENSMMUG00000002752	RPE65	ENSG00000116745	ortholog_one2one	6121	retinoid isomerohydrolase RPE65	RPE65	ENSMUSG00000028174	Ensembl,EggNOG,NCBI,OrthoMCL,HomoloGene,HGNC,Treefam,Panther,OMA,OrthoDB	10	-0.2829	-0.4043	-0.4333	0.2749	-0.0362	-0.214	-0.0627252	-0.307	-0.315243	-0.231152	0.0882081
12740	304407	12740_304407	Cldn4	claudin 4	Cldn4	claudin 4	NA	NA	NA	NA	NA	NA	NA	NA	NA	NA	0.1215	-0.1127	NA	-0.348	-0.107	-0.0443	0.209526	-0.0352	NA	NA	NA
12739	65130	12739_65130	Cldn3	claudin 3	Cldn3	claudin 3	NA	NA	NA	NA	NA	NA	NA	NA	NA	NA	0.04355	-0.207375	-0.1037	-0.0024	0.127	0.126	0.648837	0.607	NA	NA	NA
54419	287098	54419_287098	Cldn6	claudin 6	Cldn6	claudin 6	NA	NA	NA	NA	NA	NA	NA	NA	NA	NA	0.0457	0.0427	NA	-0.4108	0.0136	0.0168	0.0556494	0.0725	NA	NA	NA
56216	24923	56216_24923	Stx1b	syntaxin 1B	Stx1b	syntaxin 1B	ENSMMUG00000003236	STX1B	ENSG00000099365	ortholog_one2one	112755	syntaxin 1B	STX1B	ENSMUSG00000030806	OrthoDB,Treefam,OrthoMCL,Inparanoid,EggNOG,Ensembl,NCBI,OMA,PhylomeDB,Panther,HomoloGene,HGNC	12	0.1662	0.4844	-0.0655	NA	-0.041	-0.0114	0.017965	-0.0423	-0.0011669	0.0453454	-0.162938
19015	25682	19015_25682	Ppard	peroxisome proliferator activator receptor delta	Ppard	peroxisome proliferator-activated receptor delta	ENSMMUG00000015904	PPARD	ENSG00000112033	ortholog_one2one	5467	peroxisome proliferator activated receptor delta	PPARD	ENSMUSG00000002250	Inparanoid,Ensembl,NCBI,EggNOG,HomoloGene,Panther,OrthoMCL,OrthoDB,HGNC,Treefam,PhylomeDB,OMA	12	0.02735	-0.06605	-0.1744	0.60305	0.05085	-0.1069	0.0443605	0.0211	-0.0672628	-0.0326057	0.0107491
16008	25662	16008_25662	Igfbp2	insulin-like growth factor binding protein 2	Igfbp2	insulin-like growth factor binding protein 2	ENSMMUG00000018940	IGFBP2	ENSG00000115457	ortholog_one2one	3485	insulin like growth factor binding protein 2	IGFBP2	ENSMUSG00000039323	OrthoMCL,PhylomeDB,OMA,OrthoDB,HGNC,Panther,HomoloGene,Treefam,Inparanoid,Ensembl,NCBI,EggNOG	12	0.1811	-0.076	0.2236	0.5266	-0.136	0.246	0.0332336	0.0855	-0.0092024	-0.0435435	0.00618996
13389	114125	13389_114125	Dll3	delta like canonical Notch ligand 3	Dll3	delta like canonical Notch ligand 3	ENSMMUG00000019093	DLL3	ENSG00000090932	ortholog_one2one	10683	delta like canonical Notch ligand 3	DLL3	ENSMUSG00000003436	EggNOG,NCBI,Ensembl,Inparanoid,Panther,HomoloGene,HGNC,Treefam,OrthoDB,OrthoMCL,PhylomeDB,OMA	12	-0.0024	-0.1263	0.0263	1.019	0.239	-0.0359	-0.147023	-0.000397	-0.0237342	0.119236	0.150398
80720	361131	80720_361131	Pbx4	pre B cell leukemia homeobox 4	Pbx4	PBX homeobox 4	NA	NA	NA	NA	NA	NA	NA	NA	NA	NA	-0.0846	0.11095	-0.2487	-0.5817	0.101	-0.115	-0.094777	-0.233	NA	NA	NA
73316	364529	73316_364529	Calr3	calreticulin 3	Calr3	calreticulin 3	NA	NA	NA	NA	NA	NA	NA	NA	NA	NA	0.0012	0.131433	-0.6432	1.2367	-0.19	-0.0502	0.248255	0.155	NA	NA	NA
22275	29421	22275_29421	Urod	uroporphyrinogen decarboxylase	Urod	uroporphyrinogen decarboxylase	ENSMMUG00000016623	UROD	ENSG00000126088	ortholog_one2one	7389	uroporphyrinogen decarboxylase	UROD	ENSMUSG00000028684	HGNC,Panther,HomoloGene,NCBI,EggNOG,OMA,PhylomeDB,OrthoMCL,Ensembl,Inparanoid,OrthoDB,Treefam	12	-0.0983	-0.0244	0.0182	-0.2711	0.0659	0.207	0.00546978	-0.0125	-0.0557267	-0.038733	-0.0525488
100502766	294286	100502766_294286	Kifc1	kinesin family member C1	Kifc1	kinesin family member C1	ENSMMUG00000007477	KIFC1	ENSG00000237649	ortholog_one2one	3833	kinesin family member C1	KIFC1	ENSMUSG00000079553	OrthoMCL,OMA,PhylomeDB,EggNOG,Ensembl,Treefam,HomoloGene,Panther	8	NA	NA	-0.2109	-0.5775	0.00494	-0.101	-0.7162	-0.511	-0.363418	-0.105126	-0.129128
12815	294279	12815_294279	Col11a2	collagen, type XI, alpha 2	Col11a2	collagen type XI alpha 2 chain	ENSMMUG00000003850	COL11A2	ENSG00000204248	ortholog_one2one	1302	collagen type XI alpha 2 chain	COL11A2	ENSMUSG00000024330	OrthoMCL,PhylomeDB,OMA,Panther,Treefam,HomoloGene,Inparanoid,Ensembl,OrthoDB,HGNC,EggNOG,NCBI	12	0.0918	0.077	-0.339	-0.1154	0.0987	-0.146	0.117927	0.131	-0.161772	0.091523	-0.0128277
12162	85272	12162_85272	Bmp7	bone morphogenetic protein 7	Bmp7	bone morphogenetic protein 7	ENSMMUG00000004074	BMP7	ENSG00000101144	ortholog_one2one	655	bone morphogenetic protein 7	BMP7	ENSMUSG00000008999	EggNOG,NCBI,Ensembl,Inparanoid,Panther,HomoloGene,HGNC,OrthoDB,Treefam,OrthoMCL,PhylomeDB,OMA	12	0.195333	0.0358	0.1566	0.1555	0.022	-0.0319	0.0114271	-0.0407	-0.0440218	0.103733	0.0136617
22771	64618	22771_64618	Zic1	zinc finger protein of the cerebellum 1	Zic1	Zic family member 1	ENSMMUG00000004742	ZIC1	ENSG00000152977	ortholog_one2one	7545	Zic family member 1	ZIC1	ENSMUSG00000032368	OrthoMCL,Treefam,HomoloGene,HGNC,Panther,EggNOG,NCBI,OMA,Inparanoid,Ensembl	10	-0.266	0.101	0.2331	-0.121	0.116	0.127	-0.029278	-0.00151	-0.123	0.0867774	0.0525489
19876	58946	19876_58946	Robo1	roundabout guidance receptor 1	Robo1	roundabout guidance receptor 1	ENSMMUG00000002327	ROBO1	ENSG00000169855	ortholog_one2one	6091	roundabout guidance receptor 1	ROBO1	ENSMUSG00000022883	Ensembl,Inparanoid,EggNOG,NCBI,OrthoMCL,PhylomeDB,OMA,HGNC,Panther,Treefam,HomoloGene,OrthoDB	12	-0.293	0.0235	-0.0308	0.3841	-0.0359	-0.0625	-0.0937219	-0.146	0.11469	0.127517	0.0930664
19649	315564	19649_315564	Robo3	roundabout guidance receptor 3	Robo3	roundabout guidance receptor 3	ENSMMUG00000021576	ROBO3	ENSG00000154134	ortholog_one2one	64221	roundabout guidance receptor 3	ROBO3	ENSMUSG00000032128	OrthoMCL,Treefam,HGNC,HomoloGene,Inparanoid,Ensembl,OrthoDB,NCBI,EggNOG,PhylomeDB,OMA	11	0.2382	0.4565	-0.3247	-0.2112	-0.248	-0.652	0.103137	-0.104	-0.336205	-0.0044393	0.342176
22021	288617	22021_288617	Tpst1	protein-tyrosine sulfotransferase 1	Tpst1	tyrosylprotein sulfotransferase 1	ENSMMUG00000001744	TPST1	ENSG00000169902	ortholog_one2one	8460	tyrosylprotein sulfotransferase 1	TPST1	ENSMUSG00000034118	PhylomeDB,OMA,Treefam,Inparanoid,HGNC,HomoloGene,Panther,EggNOG,NCBI,Ensembl,OrthoMCL,OrthoDB	12	0.013	0.0718	-0.1411	-0.1041	0.00045	0.03705	-0.110704	0.09475	0.0608958	0.0317313	0.0453597
12227	29619	12227_29619	Btg2	BTG anti-proliferation factor 2	Btg2	BTG anti-proliferation factor 2	ENSMMUG00000011981	BTG2	ENSG00000159388	ortholog_one2one	7832	BTG anti-proliferation factor 2	BTG2	ENSMUSG00000020423	EggNOG,NCBI,Inparanoid,Ensembl,HomoloGene,Panther,HGNC,Treefam,OrthoMCL,OMA,PhylomeDB,OrthoDB	12	0.06145	-0.3645	0.1932	-0.2946	-0.282	-0.0702	0.391671	0.2195	-0.06817	0.0452717	-0.055358
15568	363854	15568_363854	Elavl1	ELAV like RNA binding protein 1	Elavl1	ELAV like RNA binding protein 1	ENSMMUG00000006544	ELAVL1	ENSG00000066044	ortholog_one2one	1994	ELAV like RNA binding protein 1	ELAVL1	ENSMUSG00000040028	EggNOG,NCBI,Ensembl,Inparanoid,Panther,HomoloGene,Treefam,OrthoDB,HGNC,OrthoMCL,OMA	11	0.07018	0.09476	0.0171	0.1458	-0.0166	0.00636667	0.0344707	0.1031	-0.0074233	-0.0600714	-0.051016
19662	25703	19662_25703	Rbp4	retinol binding protein 4, plasma	Rbp4	retinol binding protein 4	ENSMMUG00000014711	RBP4	ENSG00000138207	ortholog_one2one	5950	retinol binding protein 4	RBP4	ENSMUSG00000024990	HomoloGene,Panther,OrthoDB,HGNC,OrthoMCL,Ensembl,Inparanoid,PhylomeDB,OMA,NCBI,EggNOG	11	-0.0689	-0.0932	0.1726	1.4137	-0.275	0.0117	0.110054	-0.0271	-0.0141951	0.0163595	0.0217699
12359	24248	12359_24248	Cat	catalase	Cat	catalase	ENSMMUG00000002429	CAT	ENSG00000121691	ortholog_one2one	847	catalase	CAT	ENSMUSG00000027187	Inparanoid,OMA,Ensembl,NCBI,EggNOG,OrthoMCL,OrthoDB,Treefam,HGNC,HomoloGene,Panther	11	-0.0937	-0.0862	-0.1112	-0.0159	0.0475	-0.0805	-0.0349221	-0.0992	-0.0519422	0.143052	0.107846
16323	29200	16323_29200	Inhba	inhibin beta-A	Inhba	inhibin subunit beta A	ENSMMUG00000014246	INHBA	ENSG00000122641	ortholog_one2one	3624	inhibin subunit beta A	INHBA	ENSMUSG00000041324	Inparanoid,Ensembl,OrthoMCL,NCBI,EggNOG,HGNC,OrthoDB,Treefam,OMA,PhylomeDB,Panther,HomoloGene	12	0.5002	0.1776	-0.7308	0.1127	0.04065	0.051915	0.306438	0.1755	-0.261848	-0.181163	0.0984798
17536	311311	17536_311311	Meis2	Meis homeobox 2	Meis2	Meis homeobox 2	ENSMMUG00000006840	MEIS2	ENSG00000134138	ortholog_one2one	4212	Meis homeobox 2	MEIS2	ENSMUSG00000027210	OrthoMCL,OrthoDB,Treefam,HGNC,HomoloGene,NCBI,EggNOG,PhylomeDB,OMA,Inparanoid,Panther,Ensembl	12	-0.5349	-0.347967	-0.07	0.0885	0.0743	0.248	-0.183755	-0.0782	0.00239251	-0.0032782	0.0440219
20218	117268	20218_117268	Khdrbs1	KH domain containing, RNA binding, signal transduction associated 1	Khdrbs1	KH RNA binding domain containing, signal transduction associated 1	ENSMMUG00000023438	KHDRBS1	ENSG00000121774	ortholog_one2one	10657	KH RNA binding domain containing, signal transduction associated 1	KHDRBS1	ENSMUSG00000028790	NCBI,EggNOG,OMA,PhylomeDB,Treefam,OrthoMCL,OrthoDB,Panther,Inparanoid,Ensembl,HGNC,HomoloGene	12	-0.0523143	0.00408571	0.1359	0.1564	0.02965	0.142	-0.0650077	-0.0109	-0.0214844	-0.049715	-0.0137651
14797	29466	14797_29466	Tle5	TLE family member 5, transcriptional modulator	Tle5	TLE family member 5, transcriptional modulator	ENSMMUG00000002915	AES	ENSG00000104964	ortholog_one2one	166	TLE family member 5, transcriptional modulator	TLE5	ENSMUSG00000054452	EggNOG,NCBI,Ensembl,Inparanoid,HomoloGene,HGNC,OrthoDB,OrthoMCL,PhylomeDB,OMA	10	0.244	0.1212	0.0627	0.0382	NA	NA	NA	NA	0.0285253	0.0205594	0.0501305
22337	24873	22337_24873	Vdr	vitamin D (1,25-dihydroxyvitamin D3) receptor	Vdr	vitamin D receptor	NA	NA	NA	NA	NA	NA	NA	NA	NA	NA	-0.00685	-0.14245	-0.7	0.2144	0.171	-0.00434	0.00920646	0.0149	NA	NA	NA
18102	191575	18102_191575	Nme1	NME/NM23 nucleoside diphosphate kinase 1	Nme1	NME/NM23 nucleoside diphosphate kinase 1	NA	NA	NA	NA	NA	NA	NA	NA	NA	NA	-0.0198	-0.0437	0.0242	-0.0093	-0.0473	0.0448	0.0437003	-0.02	NA	NA	NA
18103	83782	18103_83782	Nme2	NME/NM23 nucleoside diphosphate kinase 2	Nme2	NME/NM23 nucleoside diphosphate kinase 2	ENSMMUG00000001940		ENSG00000243678	ortholog_one2many	4831	NME/NM23 nucleoside diphosphate kinase 2	NME2	ENSMUSG00000020857	OrthoDB,HGNC,Inparanoid,Ensembl,Panther,HomoloGene,Treefam,OMA	8	-0.1425	-0.1169	0.0168	-0.1539	0.00717	0.0655	0.0415311	0.0195	-0.0348816	-0.0236399	0.0151817
79059	85269	79059_85269	Nme3	NME/NM23 nucleoside diphosphate kinase 3	Nme3	NME/NM23 nucleoside diphosphate kinase 3	ENSMMUG00000003857	NME3	ENSG00000103024	ortholog_one2one	4832	NME/NM23 nucleoside diphosphate kinase 3	NME3	ENSMUSG00000073435	OMA,PhylomeDB,Panther,Ensembl,Inparanoid,NCBI,EggNOG,HGNC,OrthoDB,Treefam,HomoloGene,OrthoMCL	12	0.039	0.0031	-0.0077	-0.0621	0.107	0.221	0.0749202	-0.017	0.111084	0.196206	0.12774
171567	171566	171567_171566	Nme7	NME/NM23 family member 7	Nme7	NME/NM23 family member 7	ENSMMUG00000021079	NME7	ENSG00000143156	ortholog_one2one	29922	NME/NM23 family member 7	NME7	ENSMUSG00000026575	NCBI,EggNOG,HomoloGene,OMA,PhylomeDB,HGNC,Treefam,OrthoDB,Inparanoid,Ensembl,Panther,OrthoMCL	12	-0.1013	-0.04325	-0.1396	-0.2222	-0.128	0.0863	-0.0169414	-0.125	-0.0133151	-0.0987721	-0.0069196
22160	85489	22160_85489	Twist1	twist basic helix-loop-helix transcription factor 1	Twist1	twist family bHLH transcription factor 1	ENSMMUG00000011173	TWIST1	ENSG00000122691	ortholog_one2one	7291	twist family bHLH transcription factor 1	TWIST1	ENSMUSG00000035799	OrthoDB,Treefam,Ensembl,NCBI,EggNOG,OrthoMCL,OMA,PhylomeDB,HGNC,Panther,HomoloGene,Inparanoid	12	-0.0469	-0.0022	0.3429	0.56565	-0.0076	-0.01195	0.252976	0.755	-0.112229	-0.0961574	0.0484726
18538	25737	18538_25737	Pcna	proliferating cell nuclear antigen	Pcna	proliferating cell nuclear antigen	ENSMMUG00000013259	PCNA	ENSG00000132646	ortholog_one2one	5111	proliferating cell nuclear antigen	PCNA	ENSMUSG00000027342	NCBI,Ensembl,Panther,HomoloGene,OrthoDB,Treefam,HGNC,OrthoMCL,PhylomeDB,OMA	10	-0.0449	0.0603	0.1763	-0.0789	0.145	0.279	0.0126994	-0.0362	-0.0221621	-0.0834044	-0.0228178
140488	312320	140488_312320	Igf2bp3	insulin-like growth factor 2 mRNA binding protein 3	Igf2bp3	insulin-like growth factor 2 mRNA binding protein 3	ENSMMUG00000004839	IGF2BP3	ENSG00000136231	ortholog_one2one	10643	insulin like growth factor 2 mRNA binding protein 3	IGF2BP3	ENSMUSG00000029814	OrthoMCL,OrthoDB,HGNC,OMA,PhylomeDB,Panther,Inparanoid,NCBI,EggNOG,Ensembl,Treefam,HomoloGene	12	-0.0122667	-0.0007667	0.0274	-0.0119	0.0415667	-0.0331943	-0.081433	-0.3179	-0.15534	-0.0343871	-0.156058
21957	24838	21957_24838	Tnnt3	troponin T3, skeletal, fast	Tnnt3	troponin T3, fast skeletal type	NA	NA	NA	NA	NA	NA	NA	NA	NA	NA	0.1097	0.1498	NA	0.2217	0.0428	-0.08065	0.0567762	-0.45895	NA	NA	NA
17883	24583	17883_24583	Myh3	myosin, heavy polypeptide 3, skeletal muscle, embryonic	Myh3	myosin heavy chain 3	ENSMMUG00000020084	MYH3	ENSG00000109063	ortholog_one2one	4621	myosin heavy chain 3	MYH3	ENSMUSG00000020908	OrthoMCL,PhylomeDB,OMA,HomoloGene,Panther,Ensembl,Inparanoid,HGNC,OrthoDB,EggNOG,NCBI	11	-0.3762	-0.029	1.1118	0.7776	0.212	0.098	0.210175	0.188	0.57996	0.154041	0.500529
17885	252942	17885_252942	Myh8	myosin, heavy polypeptide 8, skeletal muscle, perinatal	Myh8	myosin heavy chain 8	NA	NA	NA	NA	NA	NA	NA	NA	NA	NA	-0.0635	0.0796	-0.6598	-0.5319	-0.0847	-0.0588	0.471136	0.657	NA	NA	NA
17884	360543	17884_360543	Myh4	myosin, heavy polypeptide 4, skeletal muscle	Myh4	myosin heavy chain 4	NA	NA	NA	NA	NA	NA	NA	NA	NA	NA	0.0773	0.2286	0.8015	0.4093	0.0598	0.105	0.797443	0.68	NA	NA	NA
17901	56781	17901_56781	Myl1	myosin, light polypeptide 1	Myl1	myosin, light chain 1	NA	NA	NA	NA	NA	NA	NA	NA	NA	NA	0.0448	0.2018	-0.4318	0.2586	0.0598	-0.0164	-0.0212504	-0.0741	NA	NA	NA
14370	364754	14370_364754	Fzd8	frizzled class receptor 8	Fzd8	frizzled class receptor 8	ENSMMUG00000001694	FZD8	ENSG00000177283	ortholog_one2one	8325	frizzled class receptor 8	FZD8	ENSMUSG00000036904	HGNC,OrthoDB,OrthoMCL,NCBI,EggNOG,Panther,HomoloGene,Inparanoid,Ensembl,OMA	10	0.1897	0.1684	-0.0837	0.0276	NA	NA	NA	NA	0.00226318	0.069999	0.166563
15427	368178	15427_368178	Hoxc9	homeobox C9	Hoxc9	homeobox C9	NA	NA	NA	NA	NA	NA	NA	NA	NA	NA	0.0344	-0.1059	NA	-0.7057	-0.0131	-0.0543	0.477116	0.555	NA	NA	NA
11465	287876	11465_287876	Actg1	actin, gamma, cytoplasmic 1	Actg1	actin, gamma 1	ENSMMUG00000012054	ACTB	ENSG00000184009	ortholog_one2one	71	actin gamma 1	ACTG1	ENSMUSG00000062825	OrthoMCL,Inparanoid,Ensembl,PhylomeDB,OMA,EggNOG,NCBI,OrthoDB,HGNC,HomoloGene	10	NA	NA	-0.0103	NA	-0.00813	0.0173	-0.0449849	-0.0491	0.0596669	0.0235341	-0.0124261
66775	362540	66775_362540	Hacd4	3-hydroxyacyl-CoA dehydratase 4	Hacd4	3-hydroxyacyl-CoA dehydratase 4	ENSMMUG00000019068	PTPLAD2	ENSG00000188921	ortholog_one2one	401494	3-hydroxyacyl-CoA dehydratase 4	HACD4	ENSMUSG00000028497	EggNOG,NCBI,Panther,OrthoDB,HomoloGene,OrthoMCL,Inparanoid,Ensembl,PhylomeDB,OMA,HGNC	11	-0.0902	-0.1399	0.1218	0.7842	0.03824	0.01348	-0.571472	-0.156	0.157481	0.0563364	0.192278
15415	497985	15415_497985	Hoxb7	homeobox B7	Hoxb7	homeo box B7	NA	NA	NA	NA	NA	NA	NA	NA	NA	NA	0.0674	-0.0258	NA	-0.0916	0.141	0.0733	0.652493	0.538	NA	NA	NA
18129	29492	18129_29492	Notch2	notch 2	Notch2	notch receptor 2	ENSMMUG00000018375	NOTCH2	ENSG00000134250	ortholog_one2one	4853	notch receptor 2	NOTCH2	ENSMUSG00000027878	OrthoMCL,Inparanoid,Ensembl,NCBI,OMA,PhylomeDB,HomoloGene,HGNC,OrthoDB,Treefam	10	-0.0519	-0.06815	0.003	0.13125	0.0167	-0.0135	0.455969	-0.0815	-0.0242939	0.0149771	0.0912076
18131	56761	18131_56761	Notch3	notch 3	Notch3	notch receptor 3	ENSMMUG00000013637	NOTCH3	ENSG00000074181	ortholog_one2one	4854	notch receptor 3	NOTCH3	ENSMUSG00000038146	EggNOG,NCBI,Ensembl,Inparanoid,Panther,HomoloGene,Treefam,OrthoDB,HGNC,OrthoMCL,PhylomeDB,OMA	12	-0.1636	-0.29275	-0.1229	1.0742	0.363	0.144	-0.122755	-0.212	0.0184986	0.163256	-0.12567
11474	171009	11474_171009	Actn3	actinin alpha 3	Actn3	actinin alpha 3	NA	NA	NA	NA	NA	NA	NA	NA	NA	NA	-0.1887	-0.0107	-0.2994	-0.1822	0.0925	0.144	-0.313993	-0.0538	NA	NA	NA
56407	362247	56407_362247	Trpc4ap	transient receptor potential cation channel, subfamily C, member 4 associated protein	Trpc4ap	transient receptor potential cation channel, subfamily C, member 4 associated protein	ENSMMUG00000000229	TRPC4AP	ENSG00000100991	ortholog_one2one	26133	transient receptor potential cation channel subfamily C member 4 associated protein	TRPC4AP	ENSMUSG00000038324	EggNOG,NCBI,Ensembl,Inparanoid,Panther,HomoloGene,HGNC,Treefam,OrthoDB,OrthoMCL,OMA	11	0.1468	0.0247	-0.0019	-0.0543	0.115	0.046	0.0219271	-0.027	0.00848578	-0.0656304	-0.0829514
12531	171103	12531_171103	Cdc25b	cell division cycle 25B	Cdc25b	cell division cycle 25B	ENSMMUG00000018922	CDC25B	ENSG00000101224	ortholog_one2one	994	cell division cycle 25B	CDC25B	ENSMUSG00000027330	EggNOG,NCBI,Ensembl,Inparanoid,Panther,HomoloGene,Treefam,HGNC,OrthoDB,OrthoMCL,PhylomeDB,OMA	12	0.3389	0.0059	-0.1195	0.1106	-0.0647	-0.193	0.0667262	-0.0911	-0.0279364	0.0234193	-0.150218
12530	171102	12530_171102	Cdc25a	cell division cycle 25A	Cdc25a	cell division cycle 25A	ENSMMUG00000020954	CDC25A	ENSG00000164045	ortholog_one2one	993	cell division cycle 25A	CDC25A	ENSMUSG00000032477	Inparanoid,Ensembl,OrthoMCL,OrthoDB,PhylomeDB,OMA,HomoloGene,HGNC,Treefam,Panther,NCBI,EggNOG	12	-0.0992	-0.0936	0.1483	0.0675	0.109	0.13641	-0.134452	-0.2055	-0.013975	-0.0085131	-0.140198
53619	171113	53619_171113	Blcap	bladder cancer associated protein	Blcap	BLCAP, apoptosis inducing factor	ENSMMUG00000015940	BLCAP	ENSG00000166619	ortholog_one2one	10904	BLCAP apoptosis inducing factor	BLCAP	ENSMUSG00000067787	EggNOG,NCBI,Ensembl,Inparanoid,Panther,HomoloGene,HGNC,OrthoDB,Treefam,OrthoMCL,PhylomeDB,OMA	12	0.0714	0.1151	0.0205	0.3147	0.0655333	0.0826633	-0.171674	-0.2815	-0.015828	-0.0425167	-0.0433138
12812	50998	12812_50998	Coil	coilin	Coil	coilin	ENSMMUG00000009280	COIL	ENSG00000121058	ortholog_one2one	8161	coilin	COIL	ENSMUSG00000033983	Ensembl,Inparanoid,HGNC,OrthoDB,Treefam,HomoloGene,Panther,OrthoMCL,EggNOG,NCBI,OMA,PhylomeDB	12	-0.091	-0.0666	0.1242	-0.2194	0.0347	0.148	-0.18467	-0.0463	-0.0271215	-0.0230107	-0.013987
19165	81751	19165_81751	Psen2	presenilin 2	Psen2	presenilin 2	ENSMMUG00000018525	PSEN2	ENSG00000143801	ortholog_one2one	5664	presenilin 2	PSEN2	ENSMUSG00000010609	Ensembl,Inparanoid,Panther,NCBI,EggNOG,PhylomeDB,OMA,HomoloGene,OrthoMCL,Treefam,HGNC,OrthoDB	12	0.1839	0.194	-0.0097	1.0483	-0.0211	0.14	-0.07849	-0.0111	-0.0029908	0.00715785	-0.0042035
12005	79257	12005_79257	Axin1	axin 1	Axin1	axin 1	ENSMMUG00000000605	AXIN1	ENSG00000103126	ortholog_one2one	8312	axin 1	AXIN1	ENSMUSG00000024182	HomoloGene,Panther,NCBI,EggNOG,Ensembl,Treefam,HGNC,OrthoMCL,OrthoDB,OMA,Inparanoid	11	-0.02235	-0.07925	0.056	-0.2408	0.0844	-0.0274	0.0434057	-0.0883	0.0631287	0.123831	0.0422859
12006	29134	12006_29134	Axin2	axin 2	Axin2	axin 2	ENSMMUG00000016595	AXIN2	ENSG00000168646	ortholog_one2one	8313	axin 2	AXIN2	ENSMUSG00000000142	Inparanoid,Ensembl,OrthoMCL,HGNC,OrthoDB,Treefam,OMA,NCBI,EggNOG,Panther,HomoloGene	11	0.1383	0.1653	0.0455	-0.1187	0.085	-0.14	-0.10325	0.12	-0.0691171	-0.0173411	-0.0363364
18514	304947	18514_304947	Pbx1	pre B cell leukemia homeobox 1	Pbx1	PBX homeobox 1	ENSMMUG00000019108	PBX1	ENSG00000185630	ortholog_one2one	5087	PBX homeobox 1	PBX1	ENSMUSG00000052534	Ensembl,Inparanoid,Panther,HGNC,OrthoDB,Treefam,HomoloGene,OrthoMCL,NCBI,EggNOG,OMA,PhylomeDB	12	-0.09935	-0.14515	0.1162	-0.024475	-0.01995	0.1975	0.121516	0.261	-0.0938842	-0.110665	-0.0521571
18516	311876	18516_311876	Pbx3	pre B cell leukemia homeobox 3	Pbx3	PBX homeobox 3	ENSMMUG00000013763	PBX3	ENSG00000167081	ortholog_one2one	5090	PBX homeobox 3	PBX3	ENSMUSG00000038718	OrthoDB,HGNC,NCBI,EggNOG,Ensembl,Inparanoid,Panther,OMA,PhylomeDB,OrthoMCL,HomoloGene,Treefam	12	-0.16265	-0.58425	0.1855	0.4653	0.574	1.6	-0.003652	0.0559	0.0138625	-0.0853097	0.0367959
18515	406164	18515_406164	Pbx2	pre B cell leukemia homeobox 2	Pbx2	PBX homeobox 2	ENSMMUG00000018456	PBX2	ENSG00000204304	ortholog_one2one	5089	PBX homeobox 2	PBX2	ENSMUSG00000034673	OrthoDB,PhylomeDB,OMA,OrthoMCL,Panther,Ensembl,Inparanoid,Treefam,HomoloGene,HGNC,EggNOG,NCBI	12	0.0701667	-0.0111333	0.1599	-0.0025	0.0559	-0.0329	-0.0372778	0.0962	-0.043499	-0.0356349	-0.0201572
327958	287467	327958_287467	Pitpnm3	PITPNM family member 3	Pitpnm3	PITPNM family member 3	ENSMMUG00000017763	PITPNM3	ENSG00000091622	ortholog_one2one	83394	PITPNM family member 3	PITPNM3	ENSMUSG00000040543	OrthoMCL,OrthoDB,HGNC,Treefam,Ensembl,NCBI,EggNOG,OMA,PhylomeDB,Inparanoid,HomoloGene,Panther	12	0.0705667	0.144333	-0.2749	NA	0.119	-0.0414	0.199926	0.000456	-0.0017544	0.0847713	0.0538957
17292	308766	17292_308766	Mesp1	mesoderm posterior 1	Mesp1	mesoderm posterior bHLH transcription factor 1	ENSMMUG00000010586	MESP1	ENSG00000166823	ortholog_one2one	55897	mesoderm posterior bHLH transcription factor 1	MESP1	ENSMUSG00000030544	HGNC,Treefam,Inparanoid,Ensembl,HomoloGene,Panther,OrthoDB,OrthoMCL,EggNOG,NCBI,OMA,PhylomeDB	12	0.1882	-0.1242	NA	-0.4129	0.139	-0.2	-0.499668	-0.156	0.134262	0.191757	0.22309
12064	24225	12064_24225	Bdnf	brain derived neurotrophic factor	Bdnf	brain-derived neurotrophic factor	ENSMMUG00000008634	BDNF	ENSG00000176697	ortholog_one2one	627	brain derived neurotrophic factor	BDNF	ENSMUSG00000048482	HGNC,HomoloGene,OrthoMCL,Treefam,OrthoDB,Panther,Inparanoid,PhylomeDB,OMA,NCBI,EggNOG,Ensembl	12	0.2474	0.1143	-0.5904	-0.321	-0.16075	-0.2452	0.35539	0.08045	-0.172579	-0.515791	0.0834131
14268	25661	14268_25661	Fn1	fibronectin 1	Fn1	fibronectin 1	ENSMMUG00000012321	FN1	ENSG00000115414	ortholog_one2one	2335	fibronectin 1	FN1	ENSMUSG00000026193	Inparanoid,Panther,Ensembl,HomoloGene,HGNC,OrthoDB,Treefam,OrthoMCL,NCBI,EggNOG,OMA	11	0.0515	-0.1556	0.1166	0.5528	-0.231	-0.475	-0.0092072	-0.0525	-0.279806	0.258307	0.0817926
20390	25350	20390_25350	Sftpd	surfactant associated protein D	Sftpd	surfactant protein D	NA	NA	NA	NA	NA	NA	NA	NA	NA	NA	0.0129	-0.0491	NA	-0.8978	0.0798	-0.0274	-0.966713	-0.461	NA	NA	NA
17194	24548	17194_24548	Mbl1	mannose-binding lectin (protein A) 1	Mbl1	mannose binding lectin 1	NA	NA	NA	NA	NA	NA	NA	NA	NA	NA	0.0789	0.0764	NA	0.5553	0.175	-0.0489	-0.241303	0.691	NA	NA	NA
228139	81739	228139_81739	P2rx3	purinergic receptor P2X, ligand-gated ion channel, 3	P2rx3	purinergic receptor P2X 3	NA	NA	NA	NA	NA	NA	NA	NA	NA	NA	0.04425	-0.1727	-0.2967	-0.1866	0.06415	-0.1915	-0.514741	0.2755	NA	NA	NA
233744	64456	233744_64456	Spon1	spondin 1, (f-spondin) extracellular matrix protein	Spon1	spondin 1	NA	NA	NA	NA	NA	NA	NA	NA	NA	NA	-0.162433	-0.1604	0.0405	0.2872	0.211	0.162	-0.0544106	0.0466	NA	NA	NA
78784	499669	78784_499669	Celf3	CUGBP, Elav-like family member 3	Celf3	CUGBP, Elav-like family member 3	ENSMMUG00000016952	CELF3	ENSG00000159409	ortholog_one2one	11189	CUGBP Elav-like family member 3	CELF3	ENSMUSG00000028137	HGNC,Panther,HomoloGene,OrthoMCL,Treefam,OrthoDB,Inparanoid,Ensembl,OMA,PhylomeDB,NCBI,EggNOG	12	0.1996	-0.2574	-0.1977	NA	-0.01285	-0.0605	-0.0552873	-0.186695	-0.0149618	0.0399037	0.0701444
12166	81507	12166_81507	Bmpr1a	bone morphogenetic protein receptor, type 1A	Bmpr1a	bone morphogenetic protein receptor type 1A	ENSMMUG00000011852	BMPR1A	ENSG00000107779	ortholog_one2one	657	bone morphogenetic protein receptor type 1A	BMPR1A	ENSMUSG00000021796	OrthoMCL,HomoloGene,HGNC,PhylomeDB,OMA,Inparanoid,Ensembl,Panther,NCBI,EggNOG,OrthoDB	11	0.004475	-0.0056	0.1083	0.2846	0.0149	0.0436	0.0808286	0.162	0.00572277	0.0259583	0.00704742
17127	25631	17127_25631	Smad3	SMAD family member 3	Smad3	SMAD family member 3	ENSMMUG00000015455	SMAD3	ENSG00000166949	ortholog_one2one	4088	SMAD family member 3	SMAD3	ENSMUSG00000032402	OrthoDB,HomoloGene,OrthoMCL,Treefam,HGNC,NCBI,EggNOG,Panther,Ensembl,Inparanoid,PhylomeDB,OMA	12	0.120667	0.0849667	-0.5627	-0.61865	-0.1516	-0.075	-0.0043169	-0.234865	0.0455083	0.125712	0.211415
19744	26954	19744_26954	Rheb	Ras homolog enriched in brain	Rheb	Ras homolog, mTORC1 binding	ENSMMUG00000006250	RHEB	ENSG00000106615	ortholog_one2one	6009	Ras homolog, mTORC1 binding	RHEB	ENSMUSG00000028945	OrthoDB,OrthoMCL,Treefam,HGNC,HomoloGene,NCBI,EggNOG,Ensembl,Inparanoid,Panther,PhylomeDB,OMA	12	-0.042	0.0195	-0.1254	0.2025	-0.00841	-0.0084	-0.0646233	0.033475	0.0401808	-0.0193806	0.070375
69159	359959	69159_359959	Rhebl1	Ras homolog enriched in brain like 1	Rhebl1	RHEB like 1	ENSMMUG00000015721	RHEBL1	ENSG00000167550	ortholog_one2one	121268	RHEB like 1	RHEBL1	ENSMUSG00000023755	Treefam,HGNC,PhylomeDB,OMA,NCBI,EggNOG,Panther,Ensembl,Inparanoid,HomoloGene,OrthoDB,OrthoMCL	12	0.13105	0.1099	-0.2903	0.1462	-0.11	-0.138	0.116139	0.0428	-0.19678	-0.305516	-0.166642
15111	64637	15111_64637	Hand2	heart and neural crest derivatives expressed 2	Hand2	heart and neural crest derivatives expressed 2	NA	NA	NA	NA	NA	NA	NA	NA	NA	NA	0.0132	-0.0653	NA	-0.3654	0.122	0.00265	-1.0341	-0.4945	NA	NA	NA
66824	282817	66824_282817	Pycard	PYD and CARD domain containing	Pycard	PYD and CARD domain containing	ENSMMUG00000021704	PYCARD	ENSG00000103490	ortholog_one2one	29108	PYD and CARD domain containing	PYCARD	ENSMUSG00000030793	OrthoMCL,Treefam,OrthoDB,Inparanoid,PhylomeDB,OMA,HomoloGene,Panther,HGNC,EggNOG,Ensembl	11	0.0223667	0.0201	0.2211	-0.201	0.0153	0.129	0.157919	-0.00836	0.174315	0.210704	0.211119
223453	64322	223453_64322	Dap	death-associated protein	Dap	death-associated protein	NA	NA	NA	NA	NA	NA	NA	NA	NA	NA	-0.0163	-0.1973	0.2372	0.2742	0.21	0.0147	-0.0221489	0.0946	NA	NA	NA
76747	362136	76747_362136	Dapl1	death associated protein-like 1	Dapl1	death associated protein-like 1	ENSMMUG00000022389	DAPL1	ENSG00000163331	ortholog_one2one	92196	death associated protein like 1	DAPL1	ENSMUSG00000026989	Inparanoid,Ensembl,HomoloGene,Panther,EggNOG,NCBI,OrthoDB,HGNC,Treefam,OMA,PhylomeDB	11	-0.0024	-0.038	-0.4484	-0.1174	-0.0284	-0.0836	0.296569	0.224	-0.29288	-0.243518	-0.298717
71609	246756	71609_246756	Tradd	TNFRSF1A-associated via death domain	Tradd	TNFRSF1A-associated via death domain	ENSMMUG00000005908	TRADD	ENSG00000102871	ortholog_one2one	8717	TNFRSF1A associated via death domain	TRADD	ENSMUSG00000031887	Inparanoid,Ensembl,PhylomeDB,OMA,HomoloGene,HGNC,Panther,OrthoMCL,NCBI,EggNOG,Treefam,OrthoDB	12	0.0807333	0.0817667	-0.1801	-1.5227	-0.0264	-0.0819	-0.882161	-0.56	0.0181999	0.27574	0.071658
12028	24887	12028_24887	Bax	BCL2-associated X protein	Bax	BCL2 associated X, apoptosis regulator	ENSMMUG00000003907	BAX	ENSG00000087088	ortholog_one2one	581	BCL2 associated X, apoptosis regulator	BAX	ENSMUSG00000003873	NCBI,Ensembl,Inparanoid,Panther,HomoloGene,OrthoDB,Treefam,HGNC,OrthoMCL,PhylomeDB,OMA	11	0.1712	0.2214	0.0114	-0.0822	NA	NA	NA	NA	-0.0027203	-0.015815	0.0252832
30838	309444	30838_309444	Fbxw4	F-box and WD-40 domain protein 4	Fbxw4	F-box and WD repeat domain containing 4	ENSMMUG00000006753	FBXW4	ENSG00000107829	ortholog_one2one	6468	F-box and WD repeat domain containing 4	FBXW4	ENSMUSG00000040913	OMA,PhylomeDB,NCBI,EggNOG,Ensembl,OrthoMCL,OrthoDB,Inparanoid,Panther,HGNC,HomoloGene	11	0.0738	-0.0935	-0.0199	0.0527	NA	NA	NA	NA	-0.0239463	0.137862	0.0877634
56358	360611	56358_360611	Copz2	coatomer protein complex, subunit zeta 2	Copz2	COPI coat complex subunit zeta 2	ENSMMUG00000021934	COPZ2	ENSG00000005243	ortholog_one2one	51226	COPI coat complex subunit zeta 2	COPZ2	ENSMUSG00000018672	Ensembl,Inparanoid,Panther,OrthoMCL,HGNC,OrthoDB,NCBI,EggNOG,HomoloGene,OMA,PhylomeDB	11	0.1018	0.072	0.1194	0.308	0.121	0.11	0.242933	0.192	-0.0261376	0.166871	0.00384358
15214	155430	15214_155430	Hey2	hairy/enhancer-of-split related with YRPW motif 2	Hey2	hes-related family bHLH transcription factor with YRPW motif 2	ENSMMUG00000009491	HEY2	ENSG00000135547	ortholog_one2one	23493	hes related family bHLH transcription factor with YRPW motif 2	HEY2	ENSMUSG00000019789	Treefam,HomoloGene,HGNC,OrthoDB,Panther,Ensembl,Inparanoid,OrthoMCL,PhylomeDB,OMA,NCBI,EggNOG	12	-0.3585	-0.2085	-0.0529	0.267	0.0709	0.211	-0.1317	-0.0531	-0.0084385	0.0851783	-0.0454464
13038	29175	13038_29175	Ctsk	cathepsin K	Ctsk	cathepsin K	ENSMMUG00000000537	CTSK	ENSG00000143387	ortholog_one2one	1513	cathepsin K	CTSK	ENSMUSG00000028111	HomoloGene,Panther,OrthoDB,HGNC,Treefam,OMA,PhylomeDB,Ensembl,Inparanoid,EggNOG,NCBI,OrthoMCL	12	0.0179	-0.0403	-0.0245	-0.8587	-0.156	-0.145	0.180283	-0.0214	0.236402	0.0895844	0.208809
73173	295027	73173_295027	Pcdh18	protocadherin 18	Pcdh18	protocadherin 18	ENSMMUG00000008362	PCDH18	ENSG00000189184	ortholog_one2one	54510	protocadherin 18	PCDH18	ENSMUSG00000037892	OrthoMCL,HomoloGene,HGNC,Panther,Inparanoid,Ensembl,NCBI,EggNOG,OMA,PhylomeDB,OrthoDB,Treefam	12	0.1377	0.0893	0.0817	0.4256	0.117	0.293	-0.0661961	-0.189	-0.0586765	0.00883915	0.10979
330836	307811	330836_307811	Slc7a6	solute carrier family 7 (cationic amino acid transporter, y+ system), member 6	Slc7a6	solute carrier family 7 member 6	ENSMMUG00000002064	SLC7A6	ENSG00000103064	ortholog_one2one	9057	solute carrier family 7 member 6	SLC7A6	ENSMUSG00000031904	OrthoDB,HomoloGene,HGNC,Panther,NCBI,EggNOG,Inparanoid,Ensembl,OMA,PhylomeDB,OrthoMCL,Treefam	12	-0.1546	-0.0791	-0.0535	-0.0316	0.0256	0.00288	-0.0588769	-0.12	-0.0003293	-0.0090262	-0.0171228
99633	171447	99633_171447	Adgrl2	adhesion G protein-coupled receptor L2	Adgrl2	adhesion G protein-coupled receptor L2	ENSMMUG00000002516	LPHN2	ENSG00000117114	ortholog_one2one	23266	adhesion G protein-coupled receptor L2	ADGRL2	ENSMUSG00000028184	OrthoMCL,Ensembl,Panther,PhylomeDB,OMA,EggNOG,NCBI,HGNC,Treefam,HomoloGene	10	-0.06665	0.0375	-0.1531	-0.39665	-0.14275	-0.3235	-0.0308028	-0.02115	-0.0374969	-0.060077	-0.0353694
54169	688634	54169_688634	Kat6b	K(lysine) acetyltransferase 6B	Kat6b	lysine acetyltransferase 6B	ENSMMUG00000023488	KAT6B	ENSG00000156650	ortholog_one2one	23522	lysine acetyltransferase 6B	KAT6B	ENSMUSG00000021767	OMA,Treefam,OrthoDB,OrthoMCL,NCBI,EggNOG,Ensembl,HGNC,Panther,Inparanoid	10	-0.0752	0.02065	0.0126	NA	-0.0126	0.0755667	0.0109312	-0.105667	-0.0242023	0.0759689	0.062714
14026	79115	14026_79115	Evl	Ena-vasodilator stimulated phosphoprotein	Evl	Enah/Vasp-like	ENSMMUG00000015434	EVL	ENSG00000196405	ortholog_one2one	51466	Enah/Vasp-like	EVL	ENSMUSG00000021262	NCBI,EggNOG,Treefam,HomoloGene,Inparanoid,Panther,Ensembl,OrthoDB,HGNC,OMA,PhylomeDB,OrthoMCL	12	0.1737	0.09535	-0.0917	-0.2585	0.0615	0.0667	-0.242131	-0.10175	0.00227516	0.0315658	0.0107653
15213	155437	15213_155437	Hey1	hairy/enhancer-of-split related with YRPW motif 1	Hey1	hes-related family bHLH transcription factor with YRPW motif 1	ENSMMUG00000002740	HEY1	ENSG00000164683	ortholog_one2one	23462	hes related family bHLH transcription factor with YRPW motif 1	HEY1	ENSMUSG00000040289	Inparanoid,Ensembl,Panther,OrthoMCL,HGNC,OrthoDB,EggNOG,NCBI,OMA,PhylomeDB,HomoloGene	11	-0.0546	-0.1349	0.1139	NA	0.0464	0.0994	0.0659759	-0.104	-0.0473935	-0.0348295	0.00916804
57741	313777	57741_313777	Noc2l	NOC2 like nucleolar associated transcriptional repressor	Noc2l	NOC2-like nucleolar associated transcriptional repressor	ENSMMUG00000015800	NOC2L	ENSG00000188976	ortholog_one2one	26155	NOC2 like nucleolar associated transcriptional repressor	NOC2L	ENSMUSG00000095567	HomoloGene,Panther,Ensembl,Inparanoid,OrthoMCL,NCBI,EggNOG,OMA,HGNC,Treefam,OrthoDB	11	0.1607	0.1162	-0.1417	0.0627	0.0101	-0.065	-0.0014469	0.0067	-0.0320953	-0.0126672	-0.0675236
15159	317444	15159_317444	Hccs	holocytochrome c synthetase	Hccs	holocytochrome c synthase	ENSMMUG00000013993	HCCS	ENSG00000004961	ortholog_one2one	3052	holocytochrome c synthase	HCCS	ENSMUSG00000031352	Ensembl,NCBI,EggNOG,OrthoDB,HGNC,HomoloGene,Panther,Treefam,Inparanoid,OMA,OrthoMCL	11	0.1133	0.05865	0.1447	0.057	0.07945	-0.0898	-0.144789	0.0595	-0.0262651	-0.146481	-0.0539391
66894	291999	66894_291999	Wwp2	WW domain containing E3 ubiquitin protein ligase 2	Wwp2	WW domain containing E3 ubiquitin protein ligase 2	ENSMMUG00000003339	WWP2	ENSG00000198373	ortholog_one2one	11060	WW domain containing E3 ubiquitin protein ligase 2	WWP2	ENSMUSG00000031930	OrthoMCL,OMA,PhylomeDB,Treefam,NCBI,EggNOG,HomoloGene,HGNC,OrthoDB,Inparanoid,Panther,Ensembl	12	-0.0798667	-0.0014667	0.1602	0.4198	-0.01355	0.098045	-0.0372258	0.00225	0.0457582	0.0797458	0.0492696
12399	156726	12399_156726	Runx3	runt related transcription factor 3	Runx3	RUNX family transcription factor 3	NA	NA	NA	NA	NA	NA	NA	NA	NA	NA	-0.05065	-0.05925	NA	0.5564	0.03205	-0.17115	-0.380898	-0.1745	NA	NA	NA
16678	300250	16678_300250	Krt1	keratin 1	Krt1	keratin 1	NA	NA	NA	NA	NA	NA	NA	NA	NA	NA	0.1609	-0.1556	0.219	-0.9518	0.106	0.076	-0.237204	-0.0922	NA	NA	NA
110310	300242	110310_300242	Krt7	keratin 7	Krt7	keratin 7	ENSMMUG00000010000	KRT7	ENSG00000135480	ortholog_one2one	3855	keratin 7	KRT7	ENSMUSG00000023039	HGNC,Treefam,OrthoDB,NCBI,EggNOG,Panther,Ensembl,Inparanoid,HomoloGene,OrthoMCL,PhylomeDB,OMA	12	0.0023	0.0267	NA	NA	0.0395	-0.023	-0.210538	-0.124	-0.177869	-0.267956	0.379103
16691	25626	16691_25626	Krt8	keratin 8	Krt8	keratin 8	NA	NA	NA	NA	NA	NA	NA	NA	NA	NA	-0.224833	-0.104067	NA	-0.8662	0.21	0.152	0.28652	0.369	NA	NA	NA
56735	683613	56735_683613	Krt71	keratin 71	Krt71	keratin 71	NA	NA	NA	NA	NA	NA	NA	NA	NA	NA	0.0118	-0.3155	NA	0.739	0.434	1.08	-0.193016	0.0843	NA	NA	NA
16682	315323	16682_315323	Krt4	keratin 4	Krt4	keratin 4	NA	NA	NA	NA	NA	NA	NA	NA	NA	NA	0.0091	-0.14725	NA	-0.1081	0.117	0.0684	0.169509	-0.159	NA	NA	NA
12015	64639	12015_64639	Bad	BCL2-associated agonist of cell death	Bad	BCL2-associated agonist of cell death	ENSMMUG00000012952	BAD	ENSG00000002330	ortholog_one2one	572	BCL2 associated agonist of cell death	BAD	ENSMUSG00000024959	OrthoMCL,OMA,PhylomeDB,HGNC,OrthoDB,Treefam,Ensembl,Inparanoid,HomoloGene,Panther,EggNOG,NCBI	12	-0.04825	-0.08385	0.0625	-0.4833	-0.00884	0.0959	-0.0921783	-0.0632	0.0520494	0.0860192	0.109359
27756	684148	27756_684148	Lsm2	LSM2 homolog, U6 small nuclear RNA and mRNA degradation associated	Lsm2	LSM2 homolog, U6 small nuclear RNA and mRNA degradation associated	ENSMMUG00000006832	LSM2	ENSG00000204392	ortholog_one2one	57819	LSM2 homolog, U6 small nuclear RNA and mRNA degradation associated	LSM2	ENSMUSG00000007050	Ensembl,Panther,Inparanoid,Treefam,EggNOG,NCBI,HomoloGene,HGNC,OrthoMCL,OMA,PhylomeDB	11	0.1985	0.2333	0.0644	-0.3773	-0.0213	0.0584	0.0145623	-0.0866	0.0508893	0.0378907	0.040899
11820	54226	11820_54226	App	amyloid beta precursor protein	App	amyloid beta precursor protein	ENSMMUG00000014384	APP	ENSG00000142192	ortholog_one2one	351	amyloid beta precursor protein	APP	ENSMUSG00000022892	EggNOG,NCBI,Ensembl,Inparanoid,Panther,HomoloGene,Treefam,OrthoDB,HGNC,OrthoMCL,PhylomeDB,OMA	12	0.08415	0.05085	NA	0.639	0.00566667	-0.0566333	0.0150991	-0.0359267	-0.0127897	-0.08232	-0.0284252
14450	288259	14450_288259	Gart	phosphoribosylglycinamide formyltransferase	Gart	phosphoribosylglycinamide formyltransferase, phosphoribosylglycinamide synthetase, phosphoribosylaminoimidazole synthetase	ENSMMUG00000022702	GART	ENSG00000159131	ortholog_one2one	2618	phosphoribosylglycinamide formyltransferase, phosphoribosylglycinamide synthetase, phosphoribosylaminoimidazole synthetase	GART	ENSMUSG00000022962	EggNOG,NCBI,Ensembl,Inparanoid,Panther,HomoloGene,OrthoDB,Treefam,HGNC,OrthoMCL,OMA	11	-0.000775	-0.137875	0.0521	0.2028	0.0085	0.044	-0.0874268	-0.091925	-0.0128592	-0.0387449	-0.0113024
15499	79245	15499_79245	Hsf1	heat shock factor 1	Hsf1	heat shock transcription factor 1	ENSMMUG00000014728	HSF1	ENSG00000185122	ortholog_one2one	3297	heat shock transcription factor 1	HSF1	ENSMUSG00000022556	NCBI,EggNOG,Ensembl,Panther,Inparanoid,OMA,PhylomeDB,OrthoMCL,OrthoDB,HGNC,HomoloGene,Treefam	12	0.3451	0.2359	-0.2425	0.036	-0.132	-0.0923	0.107914	0.139	-0.0280877	0.125269	-0.040272
67379	687118	67379_687118	Dedd2	death effector domain-containing DNA binding protein 2	Dedd2	death effector domain containing 2	NA	NA	NA	NA	NA	NA	NA	NA	NA	NA	-0.1882	-0.3341	0.0152	NA	-0.117	-0.00149	-0.0212681	-0.153	NA	NA	NA
12362	25166	12362_25166	Casp1	caspase 1	Casp1	caspase 1	ENSMMUG00000009852	CARD16	ENSG00000137752	ortholog_one2one	834	caspase 1	CASP1	ENSMUSG00000025888	HGNC,HomoloGene,Panther,EggNOG,Ensembl,OrthoMCL,Treefam,OrthoDB,Inparanoid,PhylomeDB,OMA	11	0.1152	0.0506	-0.4676	0.4315	0.0799	-0.0396	0.177309	-0.146	-0.0802744	0.140907	0.290811
12363	114555	12363_114555	Casp4	caspase 4, apoptosis-related cysteine peptidase	Casp4	caspase 4	ENSMMUG00000009850	CASP4	ENSG00000196954	ortholog_one2one	837	caspase 4	CASP4	ENSMUSG00000033538	OMA,Panther,HGNC,HomoloGene,OrthoMCL,Treefam,OrthoDB,EggNOG	8	0.1656	0.1025	-0.3066	0.5553	0.00249	0.163	0.175652	0.0431	0.0954336	0.0338268	-0.0156722
12364	156117	12364_156117	Casp12	caspase 12	Casp12	caspase 12	ENSMMUG00000016548	CASP12	ENSG00000204403	ortholog_one2one	100506742	caspase 12 (gene/pseudogene)	CASP12	ENSMUSG00000025887	HGNC,Ensembl,Panther,PhylomeDB,OMA	5	-0.0573	-0.0191	0.7508	-0.6205	0.137	0.125	-0.253771	-0.395	-0.059687	0.0988673	0.135787
11783	78963	11783_78963	Apaf1	apoptotic peptidase activating factor 1	Apaf1	apoptotic peptidase activating factor 1	ENSMMUG00000022404	APAF1	ENSG00000120868	ortholog_one2one	317	apoptotic peptidase activating factor 1	APAF1	ENSMUSG00000019979	OrthoMCL,OMA,PhylomeDB,Treefam,OrthoDB,HGNC,HomoloGene,NCBI,EggNOG,Panther,Ensembl,Inparanoid	12	-0.33285	0.0317	0.0211	-0.06375	0.10105	0.02865	-0.0137688	-0.04155	0.0145832	0.00387383	-0.0236804
19133	25534	19133_25534	Prph2	peripherin 2	Prph2	peripherin 2	NA	NA	NA	NA	NA	NA	NA	NA	NA	NA	0.164	0.073	NA	-0.426	-0.0439	-0.102	1.12143	0.289	NA	NA	NA
57266	306748	57266_306748	Cxcl14	C-X-C motif chemokine ligand 14	Cxcl14	C-X-C motif chemokine ligand 14	ENSMMUG00000004771	CXCL14	ENSG00000145824	ortholog_one2one	9547	C-X-C motif chemokine ligand 14	CXCL14	ENSMUSG00000021508	Treefam,NCBI,EggNOG,HGNC,HomoloGene,Panther,Ensembl,Inparanoid,PhylomeDB,OMA,OrthoMCL,OrthoDB	12	0.1046	-0.0532	0.0092	0.35895	-0.01035	0.0257	0.0649368	-0.099	0.250657	0.395021	0.500283
14465	29300	14465_29300	Gata6	GATA binding protein 6	Gata6	GATA binding protein 6	NA	NA	NA	NA	NA	NA	NA	NA	NA	NA	-0.0332	-0.0244	NA	0.106367	-0.0384	-0.1265	0.165095	-0.3325	NA	NA	NA
21956	24837	21956_24837	Tnnt2	troponin T2, cardiac	Tnnt2	troponin T2, cardiac type	ENSMMUG00000013507	TNNT2	ENSG00000118194	ortholog_one2one	7139	troponin T2, cardiac type	TNNT2	ENSMUSG00000026414	HomoloGene,HGNC,EggNOG,NCBI,OrthoDB,OrthoMCL,OMA,PhylomeDB,Panther,Inparanoid,Ensembl	11	0.52165	0.4428	-0.2192	0.2555	-0.137595	-0.1021	-0.145759	-0.628	0.461145	0.519822	0.37873
12140	80841	12140_80841	Fabp7	fatty acid binding protein 7, brain	Fabp7	fatty acid binding protein 7	ENSMMUG00000021907	FABP7	ENSG00000164434	ortholog_one2one	2173	fatty acid binding protein 7	FABP7	ENSMUSG00000019874	OrthoMCL,Inparanoid,HomoloGene,Panther,NCBI,Ensembl,EggNOG,OMA,PhylomeDB,Treefam,OrthoDB,HGNC	12	0.2148	-0.1622	-0.4129	0.2921	0.495	0.778	0.0596395	-0.0456	0.065172	-0.0731627	0.242826
11837	64205	11837_64205	Rplp0	ribosomal protein lateral stalk subunit P0	Rplp0	ribosomal protein lateral stalk subunit P0	ENSMMUG00000009157	RPLP0	ENSG00000089157	ortholog_one2one	6175	ribosomal protein lateral stalk subunit P0	RPLP0	ENSMUSG00000067274	OMA,PhylomeDB,NCBI,HomoloGene,HGNC,Panther,OrthoDB,OrthoMCL,Treefam	9	NA	NA	0.0556	-0.1684	0.0894	0.171	0.0660379	-0.0258	-0.0248326	0.0229169	0.0413354
18049	310738	18049_310738	Ngf	nerve growth factor	Ngf	nerve growth factor	ENSMMUG00000007396	NGF	ENSG00000134259	ortholog_one2one	4803	nerve growth factor	NGF	ENSMUSG00000027859	HomoloGene,HGNC,Treefam,OrthoDB,Ensembl,Inparanoid,Panther,OrthoMCL,OMA,PhylomeDB,EggNOG,NCBI	12	0.2653	0.0192	-0.1595	-0.3003	0.0185	0.0572	0.115892	0.273	-0.0862411	0.0300025	0.0408555
70771	64021	70771_64021	Gpr173	G-protein coupled receptor 173	Gpr173	G-protein coupled receptor 173	ENSMMUG00000002592	GPR173	ENSG00000184194	ortholog_one2one	54328	G protein-coupled receptor 173	GPR173	ENSMUSG00000056679	Inparanoid,Ensembl,OrthoDB,NCBI,EggNOG,OrthoMCL,OMA,PhylomeDB,HGNC,Treefam,HomoloGene,Panther	12	0.0721	0.0049	0.032	1.5306	0.0334	-0.046	-0.0898948	-0.143	0.0251897	0.0633683	-0.0246304
64450	64020	64450_64020	Gpr85	G protein-coupled receptor 85	Gpr85	G protein-coupled receptor 85	ENSMMUG00000015548	GPR85	ENSG00000164604	ortholog_one2one	54329	G protein-coupled receptor 85	GPR85	ENSMUSG00000048216	OrthoDB,HGNC,PhylomeDB,OMA,Inparanoid,Ensembl,Panther,HomoloGene,OrthoMCL,EggNOG,NCBI	11	-0.154967	0.0121	-0.129	0.0074	0.0852	0.151	-0.0253446	0.0913	-0.0067686	-0.0871245	-0.0246287
54369	58964	54369_58964	Nme6	NME/NM23 nucleoside diphosphate kinase 6	Nme6	NME/NM23 nucleoside diphosphate kinase 6	ENSMMUG00000003078	NME6	ENSG00000172113	ortholog_one2one	10201	NME/NM23 nucleoside diphosphate kinase 6	NME6	ENSMUSG00000032478	OrthoMCL,Ensembl,Panther,Inparanoid,HGNC,Treefam,OrthoDB,NCBI,HomoloGene,PhylomeDB,OMA	11	-0.3341	-0.3	0.341	0.6503	-0.00676	0.234	0.388809	0.359	-0.0944303	-0.077008	-0.0086896
22772	361096	22772_361096	Zic2	zinc finger protein of the cerebellum 2	Zic2	Zic family member 2	ENSMMUG00000014822	ZIC2	ENSG00000043355	ortholog_one2one	7546	Zic family member 2	ZIC2	ENSMUSG00000061524	Inparanoid,Panther,HGNC,HomoloGene,OrthoMCL,Treefam,OrthoDB,OMA,PhylomeDB,NCBI,EggNOG,Ensembl	12	0.0788	0.3094	0.2662	-0.6337	0.208	0.0694	-0.205051	-0.422	-0.100895	0.294128	0.105265
12370	64044	12370_64044	Casp8	caspase 8	Casp8	caspase 8	ENSMMUG00000031296	CASP8	ENSG00000064012	ortholog_one2one	841	caspase 8	CASP8	ENSMUSG00000026029	HGNC,HomoloGene,Panther,Treefam,NCBI,EggNOG,OrthoDB,OrthoMCL,Inparanoid,Ensembl,PhylomeDB,OMA	12	-0.0019	-0.1076	0.2056	0.6767	0.00345	-0.023356	-0.146627	-0.012	0.176877	0.224891	0.211047
18628	78962	18628_78962	Per3	period circadian clock 3	Per3	period circadian regulator 3	ENSMMUG00000018562	PER3	ENSG00000049246	ortholog_one2one	8863	period circadian regulator 3	PER3	ENSMUSG00000028957	Treefam,HGNC,Panther,HomoloGene,OrthoMCL,Ensembl,Inparanoid,OMA,EggNOG,NCBI	10	0.250133	0.161167	-0.1422	0.18255	-0.00195	0.11065	0.0502297	-0.059	-0.0096862	-0.076393	-0.0366617
14184	84489	14184_84489	Fgfr3	fibroblast growth factor receptor 3	Fgfr3	fibroblast growth factor receptor 3	ENSMMUG00000019945	FGFR3	ENSG00000068078	ortholog_one2one	2261	fibroblast growth factor receptor 3	FGFR3	ENSMUSG00000054252	OrthoMCL,OrthoDB,EggNOG,NCBI,HomoloGene,Treefam,HGNC,Inparanoid,Ensembl,Panther,OMA,PhylomeDB	12	0.26025	0.104299	0.1557	-0.6149	-0.0405	-0.136765	0.0227113	0.04771	0.0556665	0.188085	-0.0069761
15429	288151	15429_288151	Hoxd1	homeobox D1	Hoxd1	homeo box D1	NA	NA	NA	NA	NA	NA	NA	NA	NA	NA	0.0421	0.0452	NA	-0.3812	-0.00607	-0.0158	-0.56266	-0.499	NA	NA	NA
20273	29710	20273_29710	Scn8a	sodium channel, voltage-gated, type VIII, alpha	Scn8a	sodium voltage-gated channel alpha subunit 8	ENSMMUG00000000415	SCN8A	ENSG00000196876	ortholog_one2one	6334	sodium voltage-gated channel alpha subunit 8	SCN8A	ENSMUSG00000023033	OrthoMCL,HGNC,HomoloGene,OrthoDB,Treefam,Ensembl,Inparanoid,OMA,PhylomeDB,NCBI,EggNOG	11	0.0544	0.037225	0.0451	-0.796	-0.264	-0.266	0.288566	0.0982	0.0203132	-0.102031	-0.0571672
110532	25367	110532_25367	Adarb1	adenosine deaminase, RNA-specific, B1	Adarb1	adenosine deaminase, RNA-specific, B1	ENSMMUG00000010695	ADARB1	ENSG00000197381	ortholog_one2one	104	adenosine deaminase RNA specific B1	ADARB1	ENSMUSG00000020262	EggNOG,NCBI,Ensembl,Inparanoid,Panther,HomoloGene,HGNC,OrthoDB,OrthoMCL,PhylomeDB,OMA	11	-0.0244	0.06715	-0.0115	-0.499833	-0.0443333	-0.0301233	-0.0418188	0.10638	0.0288292	-0.0177659	-0.0794113
18563	25104	18563_25104	Pcx	pyruvate carboxylase	Pc	pyruvate carboxylase	NA	NA	NA	NA	NA	NA	NA	NA	NA	NA	0.05568	0.00698	0.0775	-0.9544	0.00917	0.13	-0.0565635	-0.0828	NA	NA	NA
14319	25319	14319_25319	Fth1	ferritin heavy polypeptide 1	Fth1	ferritin heavy chain 1	ENSMMUG00000032350	FTH1	ENSG00000167996	ortholog_one2many	2495	ferritin heavy chain 1	FTH1	ENSMUSG00000024661	OrthoDB,HGNC,Treefam,OrthoMCL,EggNOG,NCBI,Panther,Inparanoid,OMA,HomoloGene	10	0.0234	-0.03905	-0.0237	-0.1681	NA	NA	NA	NA	0.122803	0.20576	0.348121
100037258	63880	100037258_63880	Dnajc3	DnaJ heat shock protein family (Hsp40) member C3	Dnajc3	DnaJ heat shock protein family (Hsp40) member C3	ENSMMUG00000005841	DNAJC3	ENSG00000102580	ortholog_one2one	5611	DnaJ heat shock protein family (Hsp40) member C3	DNAJC3	ENSMUSG00000022136	NCBI,Ensembl,EggNOG,OrthoDB,OrthoMCL,Treefam,HGNC,Inparanoid,Panther,HomoloGene,OMA,PhylomeDB	12	-0.08302	0.10052	-0.0874	0.0733	-0.171	0.053	0.209547	0.099	-0.0108442	-0.0386514	0.001722
12520	25621	12520_25621	Cd81	CD81 antigen	Cd81	Cd81 molecule	ENSMMUG00000002043	CD81	ENSG00000110651	ortholog_one2one	975	CD81 molecule	CD81	ENSMUSG00000037706	OMA,Treefam,HomoloGene,HGNC,Panther,Inparanoid,Ensembl,OrthoMCL,OrthoDB,EggNOG,NCBI	11	0.3108	0.1075	0.0291	0.0251	0.0824	0.0564	-0.0243142	-0.0565	0.0593202	0.242347	-0.0625378
16149	25599	16149_25599	Cd74	CD74 antigen (invariant polypeptide of major histocompatibility complex, class II antigen-associated)	Cd74	CD74 molecule	ENSMMUG00000009113	CD74	ENSG00000019582	ortholog_one2one	972	CD74 molecule	CD74	ENSMUSG00000024610	OrthoMCL,OMA,PhylomeDB,EggNOG,NCBI,Ensembl,Inparanoid,HGNC,OrthoDB,HomoloGene,Panther,Treefam	12	-0.2556	-0.2947	-0.0983	0.4871	-0.211	0.237	0.0516457	0.103	0.33292	0.761942	0.265461
20741	314251	20741_314251	Sptb	spectrin beta, erythrocytic	Sptb	spectrin, beta, erythrocytic	ENSMMUG00000019172	SPTB	ENSG00000070182	ortholog_one2one	6710	spectrin beta, erythrocytic	SPTB	ENSMUSG00000021061	OrthoMCL,PhylomeDB,OMA,Treefam,OrthoDB,NCBI,Panther,Inparanoid,Ensembl,HGNC,HomoloGene	11	0.1116	0.00495	0.0215	-1.5411	0.0605667	0.00766667	-0.316554	0.0002	0.0938376	0.127384	0.0671706
15528	25462	15528_25462	Hspe1	heat shock protein 1 (chaperonin 10)	Hspe1	heat shock protein family E (Hsp10) member 1	ENSMMUG00000032170		ENSG00000115541	ortholog_one2many	3336	heat shock protein family E (Hsp10) member 1	HSPE1	ENSMUSG00000073676	Panther,Treefam,HomoloGene,PhylomeDB,OMA,NCBI,EggNOG,Ensembl,HGNC,Inparanoid,OrthoMCL	11	-0.27645	-0.1525	0.0311	-0.1139	-0.0106	0.16	0.0148602	-0.0197	-0.0675921	-0.126405	-0.0009539
67087	503000	67087_503000	Ctnnbip1	catenin beta interacting protein 1	Ctnnbip1	catenin, beta-interacting protein 1	ENSMMUG00000014969	CTNNBIP1	ENSG00000178585	ortholog_one2one	56998	catenin beta interacting protein 1	CTNNBIP1	ENSMUSG00000028988	OrthoDB,OrthoMCL,OMA,PhylomeDB,Panther,Ensembl,Inparanoid,HGNC,HomoloGene,NCBI,EggNOG	11	0.2101	-0.01045	-0.1128	-0.00815	0.0388667	0.0202667	-0.0706234	-0.0531333	-0.0026603	0.121271	0.02166
13614	24323	13614_24323	Edn1	endothelin 1	Edn1	endothelin 1	ENSMMUG00000007263	EDN1	ENSG00000078401	ortholog_one2one	1906	endothelin 1	EDN1	ENSMUSG00000021367	Inparanoid,HGNC,OrthoDB,OrthoMCL,NCBI,Ensembl,EggNOG,Panther,Treefam,HomoloGene,PhylomeDB,OMA	12	-0.1459	-0.0629	-0.1372	0.236	-0.0655	-0.232	0.121904	-0.0783	-0.146936	-0.184142	-0.055537
382051	246311	382051_246311	Pdp2	pyruvate dehydrogenase phosphatase catalytic subunit 2	Pdp2	pyruvate dehydrogenase phosphatase catalytic subunit 2	ENSMMUG00000016726	PDP2	ENSG00000172840	ortholog_one2one	57546	pyruvate dehydrogenase phosphatase catalytic subunit 2	PDP2	ENSMUSG00000048371	OrthoMCL,HomoloGene,Panther,HGNC,Treefam,OrthoDB,EggNOG,NCBI,Inparanoid,Ensembl,OMA	11	-0.0563	0.06885	0.142	-0.0115	0.02055	0.0004	-2.23e-05	0.0406	0.0510154	-0.055785	-0.0298491
14151	361338	14151_361338	Fech	ferrochelatase	Fech	ferrochelatase	ENSMMUG00000022568	FECH	ENSG00000066926	ortholog_one2one	2235	ferrochelatase	FECH	ENSMUSG00000024588	EggNOG,NCBI,Ensembl,Inparanoid,Panther,HomoloGene,OrthoDB,HGNC,Treefam,OrthoMCL,PhylomeDB,OMA	12	-0.0083	0.0218667	0.0414	0.0687	0.0165	0.109	0.111611	-0.0757	0.0456259	0.024393	0.0504224
14175	116499	14175_116499	Fgf4	fibroblast growth factor 4	Fgf4	fibroblast growth factor 4	NA	NA	NA	NA	NA	NA	NA	NA	NA	NA	0.00616667	-0.0184333	NA	0.7405	-0.0914	-0.184	0.18251	-0.0809	NA	NA	NA
268902	84409	268902_84409	Robo2	roundabout guidance receptor 2	Robo2	roundabout guidance receptor 2	ENSMMUG00000012609	ROBO2	ENSG00000185008	ortholog_one2one	6092	roundabout guidance receptor 2	ROBO2	ENSMUSG00000052516	OrthoMCL,Ensembl,Inparanoid,NCBI,EggNOG,HomoloGene,HGNC,Treefam,OMA	9	NA	NA	0.0166	-0.0544667	-0.0814	-0.0080667	-0.0953163	-0.0265667	0.0300276	-0.0646746	0.0087152
18510	81819	18510_81819	Pax8	paired box 8	Pax8	paired box 8	NA	NA	NA	NA	NA	NA	NA	NA	NA	NA	-0.0239	-0.1304	NA	0.11025	0.0872	-0.01885	-0.375014	-0.2115	NA	NA	NA
18508	25509	18508_25509	Pax6	paired box 6	Pax6	paired box 6	ENSMMUG00000016810	PAX6	ENSG00000007372	ortholog_one2one	5080	paired box 6	PAX6	ENSMUSG00000027168	HGNC,OrthoDB,Ensembl,Inparanoid,OrthoMCL,Treefam,HomoloGene,Panther,OMA,PhylomeDB,NCBI,EggNOG	12	0.053575	0.000275	-0.0564	-0.3144	0.142	0.765	0.0340657	0.00743	-0.0739287	0.0726708	0.0351163
18125	24598	18125_24598	Nos1	nitric oxide synthase 1, neuronal	Nos1	nitric oxide synthase 1	ENSMMUG00000014027	NOS1	ENSG00000089250	ortholog_one2one	4842	nitric oxide synthase 1	NOS1	ENSMUSG00000029361	NCBI,EggNOG,OrthoMCL,Ensembl,Inparanoid,Panther,PhylomeDB,OMA,HomoloGene,OrthoDB,HGNC,Treefam	12	-0.1281	-0.243133	-0.0014	-0.1961	0.00958	0.00852	-0.170546	-0.323	0.0347588	0.171697	-0.119117
54713	305719	54713_305719	Fezf2	Fez family zinc finger 2	Fezf2	Fez family zinc finger 2	ENSMMUG00000021592	FEZF2	ENSG00000153266	ortholog_one2one	55079	FEZ family zinc finger 2	FEZF2	ENSMUSG00000021743	Ensembl,NCBI,EggNOG,Treefam,OrthoDB,Inparanoid,HomoloGene,HGNC,OrthoMCL,PhylomeDB,OMA	11	0.1174	0.3082	0.1393	-0.1009	-0.16	-0.189	0.184849	0.0753	0.00722115	-0.0506143	-0.355625
13075	25147	13075_25147	Cyp19a1	cytochrome P450, family 19, subfamily a, polypeptide 1	Cyp19a1	cytochrome P450, family 19, subfamily a, polypeptide 1	ENSMMUG00000002553	CYP19A1	ENSG00000137869	ortholog_one2one	1588	cytochrome P450 family 19 subfamily A member 1	CYP19A1	ENSMUSG00000032274	Panther,OrthoDB,HomoloGene,EggNOG,NCBI,OMA,PhylomeDB,HGNC,Treefam,OrthoMCL,Ensembl,Inparanoid	12	0.0922	0.009	NA	0.37765	0.119133	0.158667	-0.345196	-0.2004	-0.197792	-0.650267	0.180393
53624	65132	53624_65132	Cldn7	claudin 7	Cldn7	claudin 7	NA	NA	NA	NA	NA	NA	NA	NA	NA	NA	-0.0747	-0.1453	NA	-0.0251	-0.0268	-0.0134	-0.241695	-0.159	NA	NA	NA
65970	300228	65970_300228	Lima1	LIM domain and actin binding 1	Lima1	LIM domain and actin binding 1	ENSMMUG00000015048	LIMA1	ENSG00000050405	ortholog_one2one	51474	LIM domain and actin binding 1	LIMA1	ENSMUSG00000023022	NCBI,HGNC,OrthoDB,Treefam,HomoloGene,Panther,OrthoMCL,OMA,Ensembl,Inparanoid	10	0.073275	0.1541	0.0051	0.444	0.0419	0.065135	0.222137	-0.10145	0.0844673	0.09532	0.1323
14969	294270	14969_294270	H2-Eb1	histocompatibility 2, class II antigen E beta	RT1-Db1	RT1 class II, locus Db1	NA	NA	NA	NA	NA	NA	NA	NA	NA	NA	-0.2942	-0.2803	-0.1874	-0.0675	0.0605	-0.05995	-0.115082	-0.57295	NA	NA	NA
20845	25557	20845_25557	Star	steroidogenic acute regulatory protein	Star	steroidogenic acute regulatory protein	ENSMMUG00000013676	STAR	ENSG00000147465	ortholog_one2one	6770	steroidogenic acute regulatory protein	STAR	ENSMUSG00000031574	OrthoMCL,HGNC,Treefam,Panther,HomoloGene,Inparanoid,Ensembl,OrthoDB,EggNOG,NCBI,OMA,PhylomeDB	12	0.1757	0.159733	0.2971	-1.4249	0.09055	-0.03	-0.400305	-0.382	0.0143384	-0.159342	0.00501785
11933	25390	11933_25390	Atp1b3	ATPase, Na+/K+ transporting, beta 3 polypeptide	Atp1b3	ATPase Na+/K+ transporting subunit beta 3	ENSMMUG00000012256	ATP1B3	ENSG00000069849	ortholog_one2many	483	ATPase Na+/K+ transporting subunit beta 3	ATP1B3	ENSMUSG00000032412	Treefam,HGNC,OrthoDB,Panther,HomoloGene,Inparanoid,Ensembl,OMA,PhylomeDB,OrthoMCL,NCBI,EggNOG	12	0.1679	0.1381	0.0619	0.1879	-0.000519	0.0228	-0.019353	-0.0912	0.0829412	0.0528654	0.0375738
11932	24214	11932_24214	Atp1b2	ATPase, Na+/K+ transporting, beta 2 polypeptide	Atp1b2	ATPase Na+/K+ transporting subunit beta 2	ENSMMUG00000019001	ATP1B2	ENSG00000129244	ortholog_one2one	482	ATPase Na+/K+ transporting subunit beta 2	ATP1B2	ENSMUSG00000041329	Panther,HomoloGene,OMA,PhylomeDB,NCBI,EggNOG,Ensembl,Inparanoid,OrthoMCL,HGNC,OrthoDB,Treefam	12	0.4385	0.0167	0.0087	-0.3768	0.13275	0.1225	0.0317281	0.0017	0.0154372	0.127918	-0.128064
11931	25650	11931_25650	Atp1b1	ATPase, Na+/K+ transporting, beta 1 polypeptide	Atp1b1	ATPase Na+/K+ transporting subunit beta 1	ENSMMUG00000021078	ATP1B1	ENSG00000143153	ortholog_one2one	481	ATPase Na+/K+ transporting subunit beta 1	ATP1B1	ENSMUSG00000026576	HGNC,Treefam,OrthoDB,HomoloGene,Panther,PhylomeDB,OMA,OrthoMCL,EggNOG,NCBI,Inparanoid,Ensembl	12	0.12935	0.104875	NA	-0.0693	-0.0274	0.01215	0.0665944	0.0029	0.0501656	-0.060305	0.0658403
20682	140586	20682_140586	Sox9	SRY (sex determining region Y)-box 9	Sox9	SRY-box transcription factor 9	ENSMMUG00000002412	SOX9	ENSG00000125398	ortholog_one2one	6662	SRY-box transcription factor 9	SOX9	ENSMUSG00000000567	OrthoDB,HomoloGene,Panther,HGNC,OMA,OrthoMCL,Inparanoid,Ensembl,NCBI,EggNOG	10	0.17605	-0.1075	-0.0073	-0.1157	NA	NA	NA	NA	0.00364625	0.0768564	-0.0579267
18823	24943	18823_24943	Plp1	proteolipid protein (myelin) 1	Plp1	proteolipid protein 1	ENSMMUG00000000809	PLP1	ENSG00000123560	ortholog_one2one	5354	proteolipid protein 1	PLP1	ENSMUSG00000031425	OrthoMCL,HGNC,OrthoDB,NCBI,EggNOG,Ensembl,HomoloGene,PhylomeDB,OMA,Inparanoid,Panther	11	0.2262	0.123967	-0.0006	-0.0587	0.204	0.0428	-0.0727507	-0.00525	-0.121424	0.00211655	-0.445624
12978	307403	12978_307403	Csf1r	colony stimulating factor 1 receptor	Csf1r	colony stimulating factor 1 receptor	ENSMMUG00000011556	CSF1R	ENSG00000182578	ortholog_one2one	1436	colony stimulating factor 1 receptor	CSF1R	ENSMUSG00000024621	OMA,PhylomeDB,OrthoDB,HGNC,Treefam,OrthoMCL,Inparanoid,Panther,Ensembl,EggNOG,NCBI,HomoloGene	12	0.1517	-0.0198667	-0.0728	0.2487	0.122	0.13	0.0557908	0.0876	0.1926	0.260843	0.226247
71872	316424	71872_316424	Aox4	aldehyde oxidase 4	Aox4	aldehyde oxidase 4	NA	NA	NA	NA	NA	NA	NA	NA	NA	NA	-0.0062	0.1599	-0.0169	-0.1919	-0.147	-0.076	0.247864	0.234	NA	NA	NA
11761	54349	11761_54349	Aox1	aldehyde oxidase 1	Aox1	aldehyde oxidase 1	ENSMMUG00000021931	AOX1	ENSG00000138356	ortholog_one2one	316	aldehyde oxidase 1	AOX1	ENSMUSG00000063558	OrthoMCL,Panther,Ensembl,Inparanoid,OrthoDB,HomoloGene,EggNOG,NCBI,PhylomeDB,OMA,HGNC,Treefam	12	-0.0934	-0.0022	0.051	1.1865	0.328	-0.343	0.22122	-0.0809	-0.010048	0.121783	0.070817
20924	308472	20924_308472	Supt5	suppressor of Ty 5, DSIF elongation factor subunit	Supt5h	SPT5 homolog, DSIF elongation factor subunit	NA	NA	NA	NA	NA	NA	NA	NA	NA	NA	0.1243	0.1306	-0.0462	-0.2139	0.0415	0.0436	0.00099103	0.0509	NA	NA	NA
11864	25243	11864_25243	Arnt2	aryl hydrocarbon receptor nuclear translocator 2	Arnt2	aryl hydrocarbon receptor nuclear translocator 2	ENSMMUG00000011566	ARNT2	ENSG00000172379	ortholog_one2one	9915	aryl hydrocarbon receptor nuclear translocator 2	ARNT2	ENSMUSG00000015709	OrthoMCL,OrthoDB,NCBI,EggNOG,Panther,Inparanoid,Ensembl,Treefam,HomoloGene,HGNC,OMA,PhylomeDB	12	0.151867	0.0953333	0.035	0.3024	-0.03855	-0.06717	-0.101172	-0.00255	-0.0578037	-0.0478322	-0.0246946
13838	316539	13838_316539	Epha4	Eph receptor A4	Epha4	Eph receptor A4	ENSMMUG00000012364	EPHA4	ENSG00000116106	ortholog_one2one	2043	EPH receptor A4	EPHA4	ENSMUSG00000026235	OrthoMCL,HomoloGene,HGNC,OrthoDB,Treefam,NCBI,EggNOG,Panther,Inparanoid,Ensembl,OMA	11	-0.1183	0.004675	-0.0613	-0.0509	-0.10115	-0.27	0.00772661	-0.01988	0.00183107	-0.103734	0.0235565
11928	24211	11928_24211	Atp1a1	ATPase, Na+/K+ transporting, alpha 1 polypeptide	Atp1a1	ATPase Na+/K+ transporting subunit alpha 1	ENSMMUG00000008151	ATP1A1	ENSG00000163399	ortholog_one2one	476	ATPase Na+/K+ transporting subunit alpha 1	ATP1A1	ENSMUSG00000033161	OrthoMCL,NCBI,EggNOG,Inparanoid,Ensembl,Panther,Treefam,OrthoDB,HGNC,OMA,PhylomeDB,HomoloGene	12	0.07045	-0.08835	NA	-0.1075	-0.10795	-0.146	-0.0440598	-0.0881	0.010323	-0.0319571	0.00295196
232975	24213	232975_24213	Atp1a3	ATPase, Na+/K+ transporting, alpha 3 polypeptide	Atp1a3	ATPase Na+/K+ transporting subunit alpha 3	ENSMMUG00000017427	ATP1A3	ENSG00000105409	ortholog_one2one	478	ATPase Na+/K+ transporting subunit alpha 3	ATP1A3	ENSMUSG00000040907	NCBI,Ensembl,Inparanoid,Panther,HomoloGene,HGNC,OrthoDB,OrthoMCL,PhylomeDB,OMA	10	0.5019	0.1524	NA	0.1695	0.0561	0.049	-0.0760021	0.0512	0.0464297	0.00674777	-0.135756
53415	292935	53415_292935	Htatip2	HIV-1 Tat interactive protein 2	Htatip2	HIV-1 Tat interactive protein 2	ENSMMUG00000010718	HTATIP2	ENSG00000109854	ortholog_one2one	10553	HIV-1 Tat interactive protein 2	HTATIP2	ENSMUSG00000039745	OrthoMCL,Ensembl,Inparanoid,NCBI,EggNOG,OMA,HGNC,HomoloGene,Panther,Treefam,OrthoDB	11	-0.1371	-0.1232	0.1848	0.1897	-0.0233	-0.0688	-0.0281712	-0.0853	0.0225705	-0.0327541	0.0539769
18181	312195	18181_312195	Nrf1	nuclear respiratory factor 1	Nrf1	nuclear respiratory factor 1	NA	NA	NA	NA	NA	NA	NA	NA	NA	NA	0.109	0.1202	-0.2104	-0.2937	-0.0246333	0.0320667	0.231724	0.204933	NA	NA	NA
13609	29733	13609_29733	S1pr1	sphingosine-1-phosphate receptor 1	S1pr1	sphingosine-1-phosphate receptor 1	ENSMMUG00000017778	S1PR1	ENSG00000170989	ortholog_one2one	1901	sphingosine-1-phosphate receptor 1	S1PR1	ENSMUSG00000045092	NCBI,EggNOG,HGNC,Treefam,OrthoDB,OrthoMCL,OMA,Inparanoid,Panther,Ensembl,HomoloGene	11	0.2273	-0.1208	0.0053	0.1499	0.05115	0.1352	-0.0550966	-0.18108	-0.0595851	0.0931247	0.122304
11656	25748	11656_25748	Alas2	aminolevulinic acid synthase 2, erythroid	Alas2	5'-aminolevulinate synthase 2	NA	NA	NA	NA	NA	NA	NA	NA	NA	NA	-0.3048	-0.845	0.7437	0.0121	-0.0619	-0.399	0.30772	-0.133	NA	NA	NA
13179	29139	13179_29139	Dcn	decorin	Dcn	decorin	ENSMMUG00000016997	DCN	ENSG00000011465	ortholog_one2one	1634	decorin	DCN	ENSMUSG00000019929	HomoloGene,OrthoMCL,EggNOG,NCBI,PhylomeDB,OMA,Panther,Ensembl,Inparanoid,HGNC,OrthoDB,Treefam	12	-0.0407	-0.0547	0.1546	0.4562	0.238	0.413	0.0381344	0.115	0.221043	0.172795	0.062659
14979	361802	14979_361802	Hsd17b8	hydroxysteroid 17-beta dehydrogenase 8	Hsd17b8	hydroxysteroid (17-beta) dehydrogenase 8	ENSMMUG00000003861	HSD17B8	ENSG00000204228	ortholog_one2one	7923	hydroxysteroid 17-beta dehydrogenase 8	HSD17B8	ENSMUSG00000073422	Ensembl,Inparanoid,Treefam,HGNC,HomoloGene,Panther,PhylomeDB,OMA,OrthoMCL,NCBI,EggNOG	11	-0.1576	0.1643	0.1698	0.1025	0.129	0.0695	-0.0981412	-0.178	-0.0320222	0.0316351	0.143965
21356	25217	21356_25217	Tapbp	TAP binding protein	Tapbp	TAP binding protein	ENSMMUG00000003875	TAPBP	ENSG00000231925	ortholog_one2one	6892	TAP binding protein	TAPBP	ENSMUSG00000024308	NCBI,EggNOG,HomoloGene,HGNC,OMA,OrthoMCL,PhylomeDB,Inparanoid,Ensembl,Panther,Treefam	11	0.1157	0.01455	0.1887	0.1575	-0.11	-0.125	-0.22742	-0.311	0.0343981	0.141902	0.117312
13163	140926	13163_140926	Daxx	Fas death domain-associated protein	Daxx	death-domain associated protein	ENSMMUG00000004287	DAXX	ENSG00000204209	ortholog_one2one	1616	death domain associated protein	DAXX	ENSMUSG00000002307	EggNOG,NCBI,OrthoDB,HomoloGene,Panther,OMA,OrthoMCL,PhylomeDB,Inparanoid,Ensembl,HGNC,Treefam	12	-0.0701	-0.0473	0.0291	0.2974	0.0911	0.139	0.0956186	-0.115	-0.0125231	-0.0086705	-0.0613523
81630	309630	81630_309630	Zbtb22	zinc finger and BTB domain containing 22	Zbtb22	zinc finger and BTB domain containing 22	ENSMMUG00000003876	ZBTB22	ENSG00000236104	ortholog_one2one	9278	zinc finger and BTB domain containing 22	ZBTB22	ENSMUSG00000051390	HGNC,Panther,HomoloGene,OMA,OrthoMCL,PhylomeDB,Ensembl,Inparanoid,EggNOG,NCBI	10	-0.0115	-0.0117	-0.0341	-0.0689	-0.0708	0.0381	-0.0453901	-0.103	-0.0600261	-0.0105675	0.0156196
18390	25601	18390_25601	Oprm1	opioid receptor, mu 1	Oprm1	opioid receptor, mu 1	ENSMMUG00000022691	OPRM1	ENSG00000112038	ortholog_one2one	4988	opioid receptor mu 1	OPRM1	ENSMUSG00000000766	Inparanoid,Treefam,OrthoDB,HGNC,HomoloGene,Panther,OrthoMCL,OMA,EggNOG,NCBI,Ensembl	11	0.002575	-0.081925	-0.4525	-0.3788	0.08805	0.04105	0.508808	0.3884	-0.172903	-0.391738	-0.316526
18212	25054	18212_25054	Ntrk2	neurotrophic tyrosine kinase, receptor, type 2	Ntrk2	neurotrophic receptor tyrosine kinase 2	ENSMMUG00000023117	NTRK2	ENSG00000148053	ortholog_one2one	4915	neurotrophic receptor tyrosine kinase 2	NTRK2	ENSMUSG00000055254	OrthoMCL,OMA,PhylomeDB,Panther,Inparanoid,Ensembl,HomoloGene,NCBI,EggNOG,HGNC,OrthoDB	11	0.120933	0.0473	-0.2057	0.0288	-0.10532	-0.0602	0.153964	-0.0044164	-0.0060036	-0.0050325	0.0482007
18213	29613	18213_29613	Ntrk3	neurotrophic tyrosine kinase, receptor, type 3	Ntrk3	neurotrophic receptor tyrosine kinase 3	ENSMMUG00000001386	NTRK3	ENSG00000140538	ortholog_one2one	4916	neurotrophic receptor tyrosine kinase 3	NTRK3	ENSMUSG00000059146	OrthoMCL,HGNC,Inparanoid,Panther,Ensembl,PhylomeDB,OMA,NCBI,EggNOG,HomoloGene,OrthoDB	11	0.008	0.0077	-0.1286	-0.0215	-0.0921	-0.142	0.173635	0.275	0.00579346	-0.0029	0.0467203
13016	29382	13016_29382	Ctbp1	C-terminal binding protein 1	Ctbp1	C-terminal binding protein 1	ENSMMUG00000008323	CTBP1	ENSG00000159692	ortholog_one2one	1487	C-terminal binding protein 1	CTBP1	ENSMUSG00000037373	Ensembl,Inparanoid,NCBI,EggNOG,PhylomeDB,OMA,Panther,HomoloGene,Treefam,HGNC,OrthoDB,OrthoMCL	12	0.1069	0.0465	0.0449	-0.0989	-0.0247	-0.0404	-0.0220933	0.0164	-0.0427943	-0.0088888	-0.0286027
13017	81717	13017_81717	Ctbp2	C-terminal binding protein 2	Ctbp2	C-terminal binding protein 2	NA	NA	NA	NA	NA	NA	NA	NA	NA	NA	-0.1319	-0.08155	-0.1016	-0.1579	0.055	0.182	-0.0019027	3.4e-05	NA	NA	NA
19732	294283	19732_294283	Rgl2	ral guanine nucleotide dissociation stimulator-like 2	Ralgdsl2	ral guanine nucleotide dissociation stimulator like 2	ENSMMUG00000003872	RGL2	ENSG00000237441	ortholog_one2one	5863	ral guanine nucleotide dissociation stimulator like 2	RGL2	ENSMUSG00000041354	HomoloGene,Treefam,NCBI,EggNOG,HGNC,OMA,OrthoMCL,PhylomeDB,Ensembl,Inparanoid	10	0.1804	-0.0493	0.0175	-0.1775	NA	NA	NA	NA	-0.0278022	0.0829518	0.00504919
19891	59102	19891_59102	Rpa2	replication protein A2	Rpa2	replication protein A2	ENSMMUG00000018172	RPA2	ENSG00000117748	ortholog_one2one	6118	replication protein A2	RPA2	ENSMUSG00000028884	HGNC,Panther,HomoloGene,OMA,PhylomeDB,Treefam,OrthoDB,OrthoMCL,Inparanoid,Ensembl,EggNOG,NCBI	12	-0.3047	-0.2447	0.1133	0.0746	0.107	0.268	0.170076	-0.0616	-0.0515158	0.0416875	-0.0645972
17242	81517	17242_81517	Mdk	midkine	Mdk	midkine	ENSMMUG00000021448	MDK	ENSG00000110492	ortholog_one2one	4192	midkine	MDK	ENSMUSG00000027239	Treefam,HGNC,NCBI,EggNOG,HomoloGene,PhylomeDB,OMA,Ensembl,Inparanoid,Panther,OrthoMCL,OrthoDB	12	0.0062	-0.1014	-0.1655	-0.229	0.0803	0.0632	0.138107	0.0157	-0.11608	-0.133323	-0.14708
22073	25052	22073_25052	Prss3	serine protease 3	Prss2	protease, serine, 2	ENSMMUG00000000272	PRSS2	ENSG00000010438	ortholog_one2one	5646	serine protease 3	PRSS3	ENSMUSG00000071519	Panther,OrthoDB,Treefam,PhylomeDB,OMA,Ensembl,OrthoMCL	7	NA	NA	NA	-0.8746	-0.0843	0.0166	-0.0095982	1.06	-0.191113	0.194662	0.234447
22072	24691	22072_24691	Prss2	serine protease 2	Prss1	serine protease 1	NA	NA	NA	NA	NA	NA	NA	NA	NA	NA	7.5e-05	-0.180875	NA	-0.3812	-0.0805	-0.0973	-0.109591	-0.374	NA	NA	NA
13033	171293	13033_171293	Ctsd	cathepsin D	Ctsd	cathepsin D	ENSMMUG00000003874	CTSD	ENSG00000117984	ortholog_one2one	1509	cathepsin D	CTSD	ENSMUSG00000007891	OMA,EggNOG,NCBI,OrthoMCL,Inparanoid,Ensembl,HGNC,OrthoDB,Treefam,HomoloGene,Panther	11	0.0944	0.023	0.0142	0.0426	0.057	0.0982	0.0229425	0.00115	-0.0384	0.045819	-0.0544215
20474	299138	20474_299138	Six4	sine oculis-related homeobox 4	Six4	SIX homeobox 4	ENSMMUG00000001640	SIX4	ENSG00000100625	ortholog_one2one	51804	SIX homeobox 4	SIX4	ENSMUSG00000034460	OrthoMCL,OrthoDB,NCBI,EggNOG,Ensembl,Treefam,Inparanoid,HomoloGene,HGNC,Panther,OMA,PhylomeDB	12	-0.12995	-0.09215	-0.3212	-0.4313	-0.0252	0.0477	-0.566154	-0.233	-0.186041	-0.27993	-0.136773
20475	308406	20475_308406	Six5	sine oculis-related homeobox 5	Six5	SIX homeobox 5	ENSMMUG00000016455	SIX5	ENSG00000177045	ortholog_one2one	147912	SIX homeobox 5	SIX5	ENSMUSG00000040841	EggNOG,NCBI,Ensembl,Inparanoid,Panther,HomoloGene,HGNC,Treefam,OrthoDB,OrthoMCL,PhylomeDB,OMA	12	0.1005	-0.0636	0.1074	0.019	0.219	0.0711	0.318948	0.343	-0.142804	0.0812368	-0.107936
26419	116554	26419_116554	Mapk8	mitogen-activated protein kinase 8	Mapk8	mitogen-activated protein kinase 8	ENSMMUG00000004060	MAPK8	ENSG00000107643	ortholog_one2one	5599	mitogen-activated protein kinase 8	MAPK8	ENSMUSG00000021936	OrthoMCL,HGNC,OrthoDB,NCBI,EggNOG,PhylomeDB,OMA,HomoloGene,Panther,Ensembl	10	0.306825	-0.060975	0.045	0.0197333	0.07425	-0.018075	0.093798	0.124838	-0.030565	-0.118612	-0.0212794
26416	81649	26416_81649	Mapk14	mitogen-activated protein kinase 14	Mapk14	mitogen activated protein kinase 14	ENSMMUG00000008444	MAPK14	ENSG00000112062	ortholog_one2one	1432	mitogen-activated protein kinase 14	MAPK14	ENSMUSG00000053436	EggNOG,NCBI,OMA,PhylomeDB,HGNC,Treefam,OrthoDB,Inparanoid,Panther,Ensembl,HomoloGene,OrthoMCL	12	0.086325	0.06005	-0.0942	-0.1202	-0.0314	-0.0361	0.0605877	0.0121	0.0163072	-0.0365927	0.0386803
26399	114495	26399_114495	Map2k6	mitogen-activated protein kinase kinase 6	Map2k6	mitogen-activated protein kinase kinase 6	ENSMMUG00000001051	MAP2K6	ENSG00000108984	ortholog_one2one	5608	mitogen-activated protein kinase kinase 6	MAP2K6	ENSMUSG00000020623	OMA,PhylomeDB,HomoloGene,Panther,Inparanoid,Ensembl,EggNOG,NCBI,OrthoDB,HGNC,Treefam,OrthoMCL	12	-0.1466	-0.049	0.0418	-0.1927	-0.00255	0.0279	-0.0862275	-0.145	-0.0265968	0.0166079	0.0366154
14526	24952	14526_24952	Gcg	glucagon	Gcg	glucagon	NA	NA	NA	NA	NA	NA	NA	NA	NA	NA	0.1056	0.1299	NA	1.0283	0.0386	0.187	0.175252	-0.102	NA	NA	NA
14573	25453	14573_25453	Gdnf	glial cell line derived neurotrophic factor	Gdnf	glial cell derived neurotrophic factor	NA	NA	NA	NA	NA	NA	NA	NA	NA	NA	0.1155	0.06	NA	0.1667	0.0328	0.0137	0.521685	-0.464	NA	NA	NA
14585	25454	14585_25454	Gfra1	glial cell line derived neurotrophic factor family receptor alpha 1	Gfra1	GDNF family receptor alpha 1	ENSMMUG00000020080	GFRA1	ENSG00000151892	ortholog_one2one	2674	GDNF family receptor alpha 1	GFRA1	ENSMUSG00000025089	HGNC,OrthoDB,OrthoMCL,Panther,HomoloGene,Ensembl,Inparanoid,NCBI,EggNOG,PhylomeDB,OMA	11	-0.233067	-0.282	-0.21	0.28035	0.12365	0.1079	0.0195079	0.0161	-0.0801867	0.00253764	-0.254182
17300	364706	17300_364706	Foxc1	forkhead box C1	Foxc1	forkhead box C1	ENSMMUG00000005778	FOXC1	ENSG00000054598	ortholog_one2one	2296	forkhead box C1	FOXC1	ENSMUSG00000050295	Panther,Inparanoid,HGNC,OrthoMCL,OrthoDB,HomoloGene,NCBI,Ensembl,OMA	9	0.4767	0.44025	0.152	-1.2054	-0.2235	-0.3075	0.568797	0.509	-0.0582822	0.535772	0.427293
11611	24792	11611_24792	Agxt	alanine-glyoxylate aminotransferase	Agxt	alanine--glyoxylate aminotransferase	NA	NA	NA	NA	NA	NA	NA	NA	NA	NA	0.0824	-0.0589	NA	0.4045	0.0594	0.0111	0.107297	0.0735	NA	NA	NA
20563	360272	20563_360272	Slit2	slit guidance ligand 2	Slit2	slit guidance ligand 2	ENSMMUG00000002614	SLIT2	ENSG00000145147	ortholog_one2one	9353	slit guidance ligand 2	SLIT2	ENSMUSG00000031558	OrthoMCL,OrthoDB,OMA,Panther,Inparanoid,Treefam,HGNC,HomoloGene,Ensembl,EggNOG,NCBI	11	-0.1008	0.108	0.222	0.3239	-0.0425033	-0.0791	-0.165283	-0.0441	-0.0257557	-0.162524	0.0339209
20564	83467	20564_83467	Slit3	slit guidance ligand 3	Slit3	slit guidance ligand 3	ENSMMUG00000017087	SLIT3	ENSG00000184347	ortholog_one2one	6586	slit guidance ligand 3	SLIT3	ENSMUSG00000056427	NCBI,EggNOG,OMA,OrthoMCL,OrthoDB,HomoloGene,HGNC,Treefam,Inparanoid,Ensembl,Panther	11	-0.1882	0.0825	-0.2367	-0.0226	-0.0179	-0.0285	0.0672228	0.199	0.0827482	0.0753203	-0.015561
13544	303811	13544_303811	Dvl3	dishevelled segment polarity protein 3	Dvl3	dishevelled segment polarity protein 3	ENSMMUG00000006553	DVL3	ENSG00000161202	ortholog_one2one	1857	dishevelled segment polarity protein 3	DVL3	ENSMUSG00000003233	OrthoMCL,OMA,HGNC,OrthoDB,HomoloGene,Treefam,NCBI,EggNOG,Inparanoid,Panther,Ensembl	11	0.33645	0.0126	-0.1525	-0.1445	0.101	0.0562	0.220863	0.285	0.0330438	0.0374436	-0.0113328
225049	362696	225049_362696	Ttc7	tetratricopeptide repeat domain 7	Ttc7a	tetratricopeptide repeat domain 7A	NA	NA	NA	NA	NA	NA	NA	NA	NA	NA	-0.11495	-0.1912	-0.0536	0.4007	0.0394	-0.184	0.00254647	-0.108	NA	NA	NA
66830	171454	66830_171454	Nacc1	nucleus accumbens associated 1, BEN and BTB (POZ) domain containing	Nacc1	nucleus accumbens associated 1	NA	NA	NA	NA	NA	NA	NA	NA	NA	NA	0.187	0.0513667	-0.0422	-0.2003	-0.155	-0.11	-0.0084374	0.278	NA	NA	NA
20437	140941	20437_140941	Siah1a	siah E3 ubiquitin protein ligase 1A	Siah1	siah E3 ubiquitin protein ligase 1	NA	NA	NA	NA	NA	NA	NA	NA	NA	NA	0.01365	0.0235	0.097	-0.336	-0.0733	-0.00665	0.18559	0.3761	NA	NA	NA
74194	295588	74194_295588	Rnd3	Rho family GTPase 3	Rnd3	Rho family GTPase 3	ENSMMUG00000016040	RND3	ENSG00000115963	ortholog_one2one	390	Rho family GTPase 3	RND3	ENSMUSG00000017144	Treefam,HGNC,OrthoDB,OMA,PhylomeDB,OrthoMCL,Inparanoid,Ensembl,HomoloGene,Panther,NCBI,EggNOG	12	0.2629	0.21155	-0.1759	-0.13425	0.0142433	0.336333	0.0645717	0.0293667	-0.0331208	-0.138051	0.0802096
12572	171150	12572_171150	Cdk7	cyclin dependent kinase 7	Cdk7	cyclin-dependent kinase 7	ENSMMUG00000018621	CDK7	ENSG00000134058	ortholog_one2one	1022	cyclin dependent kinase 7	CDK7	ENSMUSG00000069089	HGNC,HomoloGene,OrthoDB,Treefam,OrthoMCL,EggNOG,NCBI,OMA,PhylomeDB,Inparanoid,Panther,Ensembl	12	-0.07826	-0.0054	0.001	NA	0.0235	0.106	0.032874	-0.0167	-0.0404813	-0.139709	0.0227068
23972	294103	23972_294103	Papss2	3'-phosphoadenosine 5'-phosphosulfate synthase 2	Papss2	3'-phosphoadenosine 5'-phosphosulfate synthase 2	ENSMMUG00000006411	PAPSS2	ENSG00000198682	ortholog_one2one	9060	3'-phosphoadenosine 5'-phosphosulfate synthase 2	PAPSS2	ENSMUSG00000024899	OMA,OrthoMCL,EggNOG,NCBI,Ensembl,OrthoDB,Panther,HomoloGene,HGNC	9	-0.163667	-0.180533	0.2817	0.3419	0.124	0.2335	0.107542	0.024875	0.0105008	0.0246727	0.0494996
12737	65129	12737_65129	Cldn1	claudin 1	Cldn1	claudin 1	ENSMMUG00000001915	CLDN1	ENSG00000163347	ortholog_one2one	9076	claudin 1	CLDN1	ENSMUSG00000022512	EggNOG,NCBI,PhylomeDB,OMA,HGNC,Treefam,HomoloGene,Panther,Ensembl,Inparanoid,OrthoMCL	11	0.04985	-0.0603	0.6712	-0.165467	-0.084	-0.103167	-0.0688452	0.362	-0.224268	0.227517	-0.237219
18417	84588	18417_84588	Cldn11	claudin 11	Cldn11	claudin 11	ENSMMUG00000009274	CLDN11	ENSG00000013297	ortholog_one2one	5010	claudin 11	CLDN11	ENSMUSG00000037625	NCBI,EggNOG,Panther,Ensembl,Inparanoid,OMA,PhylomeDB,HomoloGene,Treefam,OrthoDB,HGNC,OrthoMCL	12	0.0099	0.2206	0.1204	0.2625	0.489	0.2475	-0.0148153	-0.0308455	0.0614033	0.231836	-0.134955
64945	500000	64945_500000	Cldn12	claudin 12	Cldn12	claudin 12	ENSMMUG00000023657	CLDN12	ENSG00000157224	ortholog_one2one	9069	claudin 12	CLDN12	ENSMUSG00000046798	OMA,PhylomeDB,OrthoDB,HGNC,Treefam,NCBI,OrthoMCL,Ensembl,Panther,Inparanoid,HomoloGene	11	0.03625	-0.01	0.0549	-0.1584	0.202	0.349	0.0379327	-0.094	0.0335489	-0.0468083	-0.0332219
215114	192154	215114_192154	Hip1	huntingtin interacting protein 1	Hip1	huntingtin interacting protein 1	ENSMMUG00000005229	HIP1	ENSG00000127946	ortholog_one2one	3092	huntingtin interacting protein 1	HIP1	ENSMUSG00000039959	HomoloGene,Panther,Ensembl,Inparanoid,PhylomeDB,OMA,OrthoMCL,NCBI,EggNOG,OrthoDB,Treefam,HGNC	12	0.15215	0.10775	-0.1464	0.03646	0.11028	-0.010588	0.0109845	-0.01568	0.0477622	0.0302646	0.0874999
22385	368002	22385_368002	Baz1b	bromodomain adjacent to zinc finger domain, 1B	Baz1b	bromodomain adjacent to zinc finger domain, 1B	ENSMMUG00000014270	BAZ1B	ENSG00000009954	ortholog_one2one	9031	bromodomain adjacent to zinc finger domain 1B	BAZ1B	ENSMUSG00000002748	OrthoMCL,NCBI,EggNOG,HomoloGene,Panther,OMA,PhylomeDB,Ensembl,Inparanoid,Treefam,HGNC,OrthoDB	12	0.1274	0.127033	0.0323	-0.17505	-0.012415	-0.006675	-0.0455852	-0.055915	0.0176404	-0.0176046	-0.0241447
15114	29430	15114_29430	Hap1	huntingtin-associated protein 1	Hap1	huntingtin-associated protein 1	NA	NA	NA	NA	NA	NA	NA	NA	NA	NA	0.3212	0.0131	-0.0075	-0.3051	0.173	0.3	-0.111508	-0.0293	NA	NA	NA
57080	246770	57080_246770	Gtf2ird1	general transcription factor II I repeat domain-containing 1	Gtf2ird1	GTF2I repeat domain containing 1	ENSMMUG00000018842	GTF2IRD1	ENSG00000006704	ortholog_one2one	9569	GTF2I repeat domain containing 1	GTF2IRD1	ENSMUSG00000023079	EggNOG,NCBI,HomoloGene,Treefam,HGNC,OrthoDB,Panther,Ensembl,Inparanoid,PhylomeDB,OMA,OrthoMCL	12	0.08395	-0.02155	0.057	0.001	NA	NA	NA	NA	0.0377036	0.131712	-0.0170521
22384	288599	22384_288599	Eif4h	eukaryotic translation initiation factor 4H	Eif4h	eukaryotic translation initiation factor 4H	ENSMMUG00000006205	EIF4H	ENSG00000106682	ortholog_one2one	7458	eukaryotic translation initiation factor 4H	EIF4H	ENSMUSG00000040731	HGNC,Treefam,HomoloGene,OrthoMCL,OrthoDB,OMA,PhylomeDB,Ensembl,Inparanoid,Panther,EggNOG,NCBI	12	0.0101333	0.0300667	0.0821	-0.0214	0.04845	0.04195	-0.0154007	-0.01045	0.0115359	-0.0094798	0.00149813
12951	60446	12951_60446	Crx	cone-rod homeobox	Crx	cone-rod homeobox	NA	NA	NA	NA	NA	NA	NA	NA	NA	NA	0.23495	0.00425	NA	-0.4397	-0.0967	-0.082	-0.385389	-0.0135	NA	NA	NA
21869	25628	21869_25628	Nkx2-1	NK2 homeobox 1	Nkx2-1	NK2 homeobox 1	NA	NA	NA	NA	NA	NA	NA	NA	NA	NA	0.0804	-0.031	NA	0.3076	0.0594	-0.00866	-0.135617	0.423	NA	NA	NA
17537	361514	17537_361514	Meis3	Meis homeobox 3	Meis3	Meis homeobox 3	ENSMMUG00000013009	MEIS3	ENSG00000105419	ortholog_one2one	56917	Meis homeobox 3	MEIS3	ENSMUSG00000041420	NCBI,Ensembl,Inparanoid,Panther,HomoloGene,OrthoDB,HGNC,OrthoMCL,OMA	9	0.1982	0.0755	-0.2016	-0.078	0.0822	-0.045	-0.0919758	-0.00447	-0.298164	-0.247655	0.073034
17978	83724	17978_83724	Ncoa2	nuclear receptor coactivator 2	Ncoa2	nuclear receptor coactivator 2	ENSMMUG00000015978	NCOA2	ENSG00000140396	ortholog_one2one	10499	nuclear receptor coactivator 2	NCOA2	ENSMUSG00000005886	OMA,OrthoDB,OrthoMCL,Ensembl,NCBI,EggNOG,HomoloGene,Inparanoid,Panther,Treefam,HGNC	11	0.021675	0.14185	0.0029	-0.3223	0.0358	-0.0384	-0.0860649	-0.0585	-0.0100427	-0.0069704	-0.0074428
22355	29555	22355_29555	Vipr2	vasoactive intestinal peptide receptor 2	Vipr2	vasoactive intestinal peptide receptor 2	ENSMMUG00000009611	VIPR2	ENSG00000106018	ortholog_one2one	7434	vasoactive intestinal peptide receptor 2	VIPR2	ENSMUSG00000011171	Treefam,OrthoDB,HGNC,Panther,HomoloGene,NCBI,EggNOG,Inparanoid,Ensembl,PhylomeDB,OMA,OrthoMCL	12	0.2835	-0.0354	-0.2219	0.0391	0.153	0.0882	0.35719	0.171	0.515854	0.197113	0.0149736
13361	24312	13361_24312	Dhfr	dihydrofolate reductase	Dhfr	dihydrofolate reductase	NA	NA	NA	NA	NA	NA	NA	NA	NA	NA	-0.09435	-0.19855	0.0194	0.1057	0.0345	0.1023	-0.116419	-0.03635	NA	NA	NA
14658	25456	14658_25456	Glrb	glycine receptor, beta subunit	Glrb	glycine receptor, beta	ENSMMUG00000022901	GLRB	ENSG00000109738	ortholog_one2one	2743	glycine receptor beta	GLRB	ENSMUSG00000028020	OrthoMCL,NCBI,EggNOG,Treefam,HGNC,OrthoDB,Inparanoid,Panther,Ensembl,HomoloGene,OMA	11	0.03935	0.01215	0.0494	-0.1426	-0.0535497	-0.122167	-0.0973493	0.0629367	-0.0392693	-0.0839747	-0.0743294
66256	295235	66256_295235	Ssr2	signal sequence receptor, beta	Ssr2	signal sequence receptor subunit 2	ENSMMUG00000013495	SSR2	ENSG00000163479	ortholog_one2one	6746	signal sequence receptor subunit 2	SSR2	ENSMUSG00000041355	NCBI,EggNOG,HGNC,HomoloGene,OrthoMCL,Inparanoid,Ensembl,Panther,OMA,PhylomeDB,OrthoDB,Treefam	12	-0.0261	0.051	-0.0825	-0.2958	-0.0185	0.0583	0.0761546	0.119	0.0329395	0.0611228	0.0588746
68010	83837	68010_83837	Bambi	BMP and activin membrane-bound inhibitor	Bambi	BMP and activin membrane-bound inhibitor	ENSMMUG00000000567	BAMBI	ENSG00000095739	ortholog_one2one	25805	BMP and activin membrane bound inhibitor	BAMBI	ENSMUSG00000024232	HGNC,OrthoDB,Ensembl,Inparanoid,EggNOG,NCBI,OrthoMCL,OMA,PhylomeDB,HomoloGene,Panther	11	0.0363	-0.0064	-0.0043	-0.1652	-0.0149	0.0315	-0.489413	-0.436	0.0228218	0.0810803	0.0874835
13405	24907	13405_24907	Dmd	dystrophin, muscular dystrophy	Dmd	dystrophin	ENSMMUG00000019345	DMD	ENSG00000198947	ortholog_one2one	1756	dystrophin	DMD	ENSMUSG00000045103	OrthoMCL,OMA,HGNC,Treefam,Inparanoid,Ensembl,Panther,EggNOG,NCBI,HomoloGene	10	-0.0568	-0.0596	0.0844	-1.0959	-0.136	-0.0984	0.242328	0.0587	-0.0652392	-0.172759	0.0185272
18044	29508	18044_29508	Nfya	nuclear transcription factor-Y alpha	Nfya	nuclear transcription factor Y subunit alpha	ENSMMUG00000021173	NFYA	ENSG00000001167	ortholog_one2one	4800	nuclear transcription factor Y subunit alpha	NFYA	ENSMUSG00000023994	EggNOG,NCBI,Inparanoid,Panther,Ensembl,HomoloGene,HGNC,Treefam,OrthoDB,OMA,PhylomeDB,OrthoMCL	12	0.04225	-5e-05	0.0496	0.5074	-0.00315	0.1456	-0.0338149	-0.0485	0.00440107	0.0359705	-0.0126459
66923	306254	66923_306254	Pbrm1	polybromo 1	Pbrm1	polybromo 1	ENSMMUG00000017361	PBRM1	ENSG00000163939	ortholog_one2one	55193	polybromo 1	PBRM1	ENSMUSG00000042323	HGNC,Treefam,OMA,OrthoDB,OrthoMCL,Panther,Inparanoid,Ensembl,EggNOG,NCBI,HomoloGene	11	-0.103867	0.0271	0.034	NA	-0.0542333	-0.0210967	0.00294574	0.0374667	0.0334858	-0.0462944	-0.0458697
53761	294250	53761_294250	Prrc2a	proline-rich coiled-coil 2A	Prrc2a	proline-rich coiled-coil 2A	ENSMMUG00000005297	PRRC2A	ENSG00000204469	ortholog_one2one	7916	proline rich coiled-coil 2A	PRRC2A	ENSMUSG00000024393	Ensembl,Inparanoid,HGNC,HomoloGene,Panther,OMA,OrthoMCL,PhylomeDB,OrthoDB,Treefam,NCBI,EggNOG	12	0.229467	0.156033	0.0132	1.1383	0.0273	-0.0338	0.0699337	0.0613	0.0307178	0.150138	-0.0793688
224727	94342	224727_94342	Bag6	BCL2-associated athanogene 6	Bag6	BAG cochaperone 6	ENSMMUG00000029830		ENSG00000204463	ortholog_one2many	7917	BAG cochaperone 6	BAG6	ENSMUSG00000024392	EggNOG,NCBI,PhylomeDB,OMA,OrthoMCL,Inparanoid,Ensembl,Panther,HomoloGene,HGNC,Treefam	11	0.0727	0.0899	0.0591	0.08625	0.01115	0.0325	0.0648061	0.0351	0.00984086	0.00262707	-0.080615
110147	361798	110147_361798	Ehmt2	euchromatic histone lysine N-methyltransferase 2	Ehmt2	euchromatic histone lysine methyltransferase 2	ENSMMUG00000011679	EHMT2	ENSG00000204371	ortholog_one2one	10919	euchromatic histone lysine methyltransferase 2	EHMT2	ENSMUSG00000013787	OrthoMCL,OMA,PhylomeDB,NCBI,EggNOG,OrthoDB,Treefam,Inparanoid,Panther,Ensembl,HGNC,HomoloGene	12	0.08095	-0.0247	-0.0557	-0.0354	-0.0382	-0.0549	0.0388341	0.0487	-0.0119073	0.0634373	-0.043351
15361	117062	15361_117062	Hmga1	high mobility group AT-hook 1	Hmga1	high mobility group AT-hook 1	ENSMMUG00000019529	HMGA1	ENSG00000137309	ortholog_one2many	3159	high mobility group AT-hook 1	HMGA1	ENSMUSG00000046711	OrthoMCL,EggNOG,NCBI,HomoloGene,Treefam,HGNC,OMA,Panther,Ensembl,Inparanoid	10	NA	NA	-0.1317	NA	0.135	0.0646	0.097878	0.0716	-0.0557723	0.00278567	-0.0395771
26423	83826	26423_83826	Nr5a1	nuclear receptor subfamily 5, group A, member 1	Nr5a1	nuclear receptor subfamily 5, group A, member 1	NA	NA	NA	NA	NA	NA	NA	NA	NA	NA	-0.0127	0.00955	NA	-0.1123	0.04185	0.071	0.508064	0.995	NA	NA	NA
241274	246246	241274_246246	Pnpla7	patatin-like phospholipase domain containing 7	Pnpla7	patatin-like phospholipase domain containing 7	ENSMMUG00000019607	PNPLA7	ENSG00000130653	ortholog_one2one	375775	patatin like phospholipase domain containing 7	PNPLA7	ENSMUSG00000036833	OrthoMCL,OrthoDB,Treefam,HGNC,Panther,HomoloGene,Ensembl,NCBI,EggNOG,Inparanoid,PhylomeDB,OMA	12	0.1431	0.0385	-0.0037	-0.3127	0.077	0.108	0.464921	-0.0136	0.101442	0.16239	-0.190169
69454	296566	69454_296566	Clic3	chloride intracellular channel 3	Clic3	chloride intracellular channel 3	ENSMMUG00000021431	CLIC3	ENSG00000169583	ortholog_one2one	9022	chloride intracellular channel 3	CLIC3	ENSMUSG00000015093	NCBI,EggNOG,Ensembl,OrthoMCL,HGNC,OrthoDB,Panther,Treefam,HomoloGene,Inparanoid,OMA	11	0.2314	0.3323	-0.6929	0.9475	-0.0407	-0.0494	-0.352883	-0.341	-0.125983	0.0338034	0.0281001
63857	114106	63857_114106	Bco1	beta-carotene oxygenase 1	Bco1	beta-carotene oxygenase 1	ENSMMUG00000000720	BCMO1	ENSG00000135697	ortholog_one2one	53630	beta-carotene oxygenase 1	BCO1	ENSMUSG00000031845	OMA,PhylomeDB,HGNC,Treefam,HomoloGene,Panther,EggNOG,NCBI,OrthoMCL,Ensembl,OrthoDB	11	0.2104	0.0387	NA	0.8415	0.102	0.0411	0.110361	0.13	-0.0118252	0.207253	0.0750819
65960	363294	65960_363294	Twsg1	twisted gastrulation BMP signaling modulator 1	Twsg1	twisted gastrulation BMP signaling modulator 1	ENSMMUG00000010726	TWSG1	ENSG00000128791	ortholog_one2one	57045	twisted gastrulation BMP signaling modulator 1	TWSG1	ENSMUSG00000024098	EggNOG,NCBI,Ensembl,Inparanoid,Panther,HomoloGene,HGNC,OrthoDB,Treefam,OrthoMCL,PhylomeDB,OMA	12	0.0507	-0.0231667	-0.0381	NA	0.1152	-0.00669	0.0288139	-0.00182	-0.0907852	-0.0069384	0.012178
12870	24268	12870_24268	Cp	ceruloplasmin	Cp	ceruloplasmin	ENSMMUG00000005529	CP	ENSG00000047457	ortholog_one2one	1356	ceruloplasmin	CP	ENSMUSG00000003617	OrthoMCL,Inparanoid,Ensembl,Panther,PhylomeDB,OMA,NCBI,EggNOG,OrthoDB,HGNC,Treefam,HomoloGene	12	-0.0868	0.0905714	0.2025	0.7165	0.0192667	0.229	0.0748761	0.0606667	0.00645694	0.193667	-0.0368868
12952	299691	12952_299691	Cry1	cryptochrome circadian regulator 1	Cry1	cryptochrome circadian regulator 1	ENSMMUG00000021808	CRY1	ENSG00000008405	ortholog_one2one	1407	cryptochrome circadian regulator 1	CRY1	ENSMUSG00000020038	OrthoMCL,EggNOG,NCBI,Inparanoid,Panther,Ensembl,Treefam,HomoloGene,OMA,PhylomeDB,HGNC,OrthoDB	12	-0.0978	0.1264	0.1643	-0.0743	-0.194	-0.0973	0.0843845	-0.0405	-0.043019	-0.0860894	0.0108934
17528	24564	17528_24564	Mpz	myelin protein zero	Mpz	myelin protein zero	ENSMMUG00000001216	MPZ	ENSG00000158887	ortholog_one2one	4359	myelin protein zero	MPZ	ENSMUSG00000056569	NCBI,EggNOG,OrthoMCL,HGNC,PhylomeDB,OMA,Panther,HomoloGene,Treefam,OrthoDB,Ensembl,Inparanoid	12	-0.0975	-0.1347	NA	-0.21815	0.006	0.1128	0.629131	-0.0866	-0.0220439	0.270579	0.202216
11840	64310	11840_64310	Arf1	ADP-ribosylation factor 1	Arf1	ADP-ribosylation factor 1	ENSMMUG00000002792	ARF1	ENSG00000143761	ortholog_one2one	375	ADP ribosylation factor 1	ARF1	ENSMUSG00000048076	Inparanoid,Ensembl,PhylomeDB,OMA,OrthoMCL,HGNC,Treefam,OrthoDB,NCBI,EggNOG,HomoloGene,Panther	12	0.0459	0.03325	0.0454	-1.009	0.03555	0.1135	0.0128156	-0.0195	0.00122869	-0.0117722	0.00175674
14194	24368	14194_24368	Fh1	fumarate hydratase 1	Fh	fumarate hydratase	NA	NA	NA	NA	NA	NA	NA	NA	NA	NA	-0.0515	0.035	0.0568	-0.0161	0.0124	0.131	0.0348825	-0.0552	NA	NA	NA
55938	55939	55938_55939	Apom	apolipoprotein M	Apom	apolipoprotein M	ENSMMUG00000005303	APOM	ENSG00000204444	ortholog_one2one	55937	apolipoprotein M	APOM	ENSMUSG00000024391	EggNOG,NCBI,HGNC,HomoloGene,OrthoMCL,OMA,PhylomeDB,Inparanoid,Ensembl,Panther,Treefam,OrthoDB	12	-0.05295	-0.19345	NA	0.215	0.0459	0.123	0.851982	0.188	-0.0793593	-0.0779862	-0.0823335
12560	116777	12560_116777	Cdh3	cadherin 3	Cdh3	cadherin 3	ENSMMUG00000010393	CDH3	ENSG00000062038	ortholog_one2one	1001	cadherin 3	CDH3	ENSMUSG00000061048	OrthoMCL,Ensembl,Inparanoid,HomoloGene,Panther,HGNC,EggNOG,NCBI,OrthoDB,Treefam,OMA	11	0.04325	-0.0582	-0.6834	0.2475	0.121	0.0222	0.272477	-0.11	0.164181	0.238575	0.182286
12550	83502	12550_83502	Cdh1	cadherin 1	Cdh1	cadherin 1	ENSMMUG00000011850	CDH1	ENSG00000039068	ortholog_one2one	999	cadherin 1	CDH1	ENSMUSG00000000303	OrthoMCL,OrthoDB,Treefam,EggNOG,NCBI,Ensembl,Inparanoid,HGNC,Panther,HomoloGene,OMA,PhylomeDB	12	-0.169	0.1459	0.9099	1.8062	-0.08905	0.03925	0.127265	0.211	0.152012	0.334269	0.163838
22196	25573	22196_25573	Ube2i	ubiquitin-conjugating enzyme E2I	Ube2i	ubiquitin-conjugating enzyme E2I	ENSMMUG00000003654	UBE2I	ENSG00000103275	ortholog_one2one	7329	ubiquitin conjugating enzyme E2 I	UBE2I	ENSMUSG00000015120	Treefam,Inparanoid,Panther,Ensembl,OrthoMCL,HomoloGene,OrthoDB,HGNC,NCBI,EggNOG,PhylomeDB,OMA	12	-0.029075	-0.077775	0.0586	NA	0.00664	0.103	0.0518758	0.0067	0.0184324	0.0518932	-0.0273436
16000	24482	16000_24482	Igf1	insulin-like growth factor 1	Igf1	insulin-like growth factor 1	ENSMMUG00000002235	IGF1	ENSG00000017427	ortholog_one2one	3479	insulin like growth factor 1	IGF1	ENSMUSG00000020053	HGNC,OrthoDB,NCBI,EggNOG,OrthoMCL,OMA,PhylomeDB,Ensembl,Panther,Inparanoid,HomoloGene,Treefam	12	-0.01825	0.08365	-0.3317	0.8286	0.0734	0.331667	0.152325	-0.0338	-0.0633386	0.00983655	0.0461526
11922	500137	11922_500137	Neurod6	neurogenic differentiation 6	Neurod6	neuronal differentiation 6	ENSMMUG00000022699	NEUROD6	ENSG00000164600	ortholog_one2one	63974	neuronal differentiation 6	NEUROD6	ENSMUSG00000037984	OrthoMCL,Treefam,OrthoDB,Panther,Ensembl,Inparanoid,NCBI,EggNOG,PhylomeDB,OMA,HomoloGene,HGNC	12	0.1629	0.0329	-0.0502	0.2562	-0.167	-0.387	0.0972565	0.121	0.0225853	-0.167026	-0.140042
11925	60329	11925_60329	Neurog3	neurogenin 3	Neurog3	neurogenin 3	NA	NA	NA	NA	NA	NA	NA	NA	NA	NA	-0.04215	-0.08105	NA	-0.1909	0.00642	-0.0541	0.00088787	-0.0507	NA	NA	NA
12767	60628	12767_60628	Cxcr4	C-X-C motif chemokine receptor 4	Cxcr4	C-X-C motif chemokine receptor 4	ENSMMUG00000011918	CXCR4	ENSG00000121966	ortholog_one2one	7852	C-X-C motif chemokine receptor 4	CXCR4	ENSMUSG00000045382	OrthoMCL,HGNC,Treefam,OrthoDB,PhylomeDB,OMA,HomoloGene,Ensembl,Inparanoid,Panther,NCBI,EggNOG	12	-0.1945	-0.2189	0.6848	-0.161233	0.23	0.665	0.026325	-0.10445	-0.266462	0.210964	-0.123995
13641	25186	13641_25186	Efnb1	ephrin B1	Efnb1	ephrin B1	ENSMMUG00000020965	EFNB1	ENSG00000090776	ortholog_one2one	1947	ephrin B1	EFNB1	ENSMUSG00000031217	Ensembl,NCBI,EggNOG,OrthoDB,HGNC,OrthoMCL,Inparanoid,OMA,PhylomeDB,Panther,HomoloGene	11	-0.177033	-0.0150667	0.1022	-0.36155	0.00375	0.05975	-0.0905265	0.10607	-0.0117096	0.125746	0.121349
13643	360546	13643_360546	Efnb3	ephrin B3	Efnb3	ephrin B3	ENSMMUG00000008165	EFNB3	ENSG00000108947	ortholog_one2one	1949	ephrin B3	EFNB3	ENSMUSG00000003934	OrthoDB,HGNC,PhylomeDB,OMA,OrthoMCL,Panther,HomoloGene,EggNOG,NCBI,Ensembl,Inparanoid	11	0.2223	0.0068	0.3256	0.1612	0.0928	0.313	-0.0099356	-0.0531	-0.0603118	-0.0051531	0.00838514
21417	25705	21417_25705	Zeb1	zinc finger E-box binding homeobox 1	Zeb1	zinc finger E-box binding homeobox 1	ENSMMUG00000015453	ZEB1	ENSG00000148516	ortholog_one2one	6935	zinc finger E-box binding homeobox 1	ZEB1	ENSMUSG00000024238	OrthoMCL,NCBI,HGNC,HomoloGene,Panther,Inparanoid,Ensembl,OMA,PhylomeDB,OrthoDB	10	-0.0263667	-0.0129333	-0.0435	-0.20035	0.159	0.281	0.0119293	-0.143	-0.0687354	-0.0388523	0.0361687
22786	85271	22786_85271	Zp1	zona pellucida glycoprotein 1	Zp1	zona pellucida glycoprotein 1	NA	NA	NA	NA	NA	NA	NA	NA	NA	NA	-0.054	-0.1694	NA	-0.0925	0.0248	-0.127	-0.225017	-0.265	NA	NA	NA
240672	171109	240672_171109	Dusp5	dual specificity phosphatase 5	Dusp5	dual specificity phosphatase 5	ENSMMUG00000009858	DUSP5	ENSG00000138166	ortholog_one2one	1847	dual specificity phosphatase 5	DUSP5	ENSMUSG00000034765	HGNC,OrthoDB,Treefam,HomoloGene,OMA,EggNOG,NCBI,Ensembl,Panther,Inparanoid,OrthoMCL	11	0.1024	0.0022	-0.0752	0.4336	-0.181	-0.0898	0.552409	0.314	-0.0809391	-0.27204	-0.162932
16911	362051	16911_362051	Lmo4	LIM domain only 4	Lmo4	LIM domain only 4	ENSMMUG00000017383	LMO4	ENSG00000143013	ortholog_one2one	8543	LIM domain only 4	LMO4	ENSMUSG00000028266	HGNC,NCBI,EggNOG,Inparanoid,Ensembl,Panther,OrthoDB,HomoloGene,Treefam,OMA,PhylomeDB,OrthoMCL	12	0.0428	0.0672	0.0372	0.69275	-0.0553875	-0.217325	0.00467543	0.0026	0.0199758	-0.0386814	-0.0331543
14704	114117	14704_114117	Gng3	guanine nucleotide binding protein (G protein), gamma 3	Gng3	G protein subunit gamma 3	NA	NA	NA	NA	NA	NA	NA	NA	NA	NA	-0.0368	-0.0459	-0.0008	-0.1462	-0.0466	0.0156	0.0824343	-0.0255	NA	NA	NA
16840	81512	16840_81512	Cnmd	chondromodulin	Cnmd	chondromodulin	ENSMMUG00000016404	LECT1	ENSG00000136110	ortholog_one2one	11061	chondromodulin	CNMD	ENSMUSG00000022025	OrthoMCL,OrthoDB,Inparanoid,HGNC,Treefam,Panther,HomoloGene,OMA,Ensembl,EggNOG,NCBI	11	-0.1393	-0.0744	1.2069	-0.1076	NA	NA	NA	NA	0.0986826	0.320454	-0.0153739
16371	306659	16371_306659	Irx1	Iroquois homeobox 1	Irx1	iroquois homeobox 1	NA	NA	NA	NA	NA	NA	NA	NA	NA	NA	0.0218	-0.1262	0.5361	-0.4609	0.0856	-0.02475	-0.263685	-0.112	NA	NA	NA
54352	498918	54352_498918	Irx5	Iroquois homeobox 5	Irx5	iroquois homeobox 5	NA	NA	NA	NA	NA	NA	NA	NA	NA	NA	-0.1202	-0.0291	NA	0.4353	-0.025	0.06415	-0.111174	0.072	NA	NA	NA
16816	24530	16816_24530	Lcat	lecithin cholesterol acyltransferase	Lcat	lecithin cholesterol acyltransferase	ENSMMUG00000012760	LCAT	ENSG00000213398	ortholog_one2one	3931	lecithin-cholesterol acyltransferase	LCAT	ENSMUSG00000035237	Treefam,OrthoDB,HGNC,Ensembl,Inparanoid,OMA,OrthoMCL,Panther,HomoloGene,NCBI,EggNOG	11	0.0108	-0.0871	0.2265	0.0533	0.326	0.624	0.124919	0.0147	-0.139646	0.140691	-0.0323249
353310	680717	353310_680717	Zfp703	zinc finger protein 703	Zfp703	zinc finger protein 703	NA	NA	NA	NA	NA	NA	NA	NA	NA	NA	0.06445	0.06385	0.0794	-0.3322	0.00557	-0.00918	0.0410646	0.0955	NA	NA	NA
66352	498266	66352_498266	Blzf1	basic leucine zipper nuclear factor 1	Blzf1	basic leucine zipper nuclear factor 1	ENSMMUG00000021080	BLZF1	ENSG00000117475	ortholog_one2one	8548	basic leucine zipper nuclear factor 1	BLZF1	ENSMUSG00000026577	Inparanoid,Panther,Ensembl,HGNC,HomoloGene,EggNOG,NCBI,OrthoMCL,OrthoDB,OMA,PhylomeDB,Treefam	12	0.0354	0.127333	-0.0338	-0.0825	-0.00255	0.109	-0.142725	-0.02715	-0.0070898	-0.0518421	-0.0143856
13837	29210	13837_29210	Epha3	Eph receptor A3	Epha3	Eph receptor A3	ENSMMUG00000008242	EPHA3	ENSG00000044524	ortholog_one2one	2042	EPH receptor A3	EPHA3	ENSMUSG00000052504	OrthoMCL,OrthoDB,Treefam,HGNC,OMA,PhylomeDB,NCBI,EggNOG,Ensembl,Panther,Inparanoid,HomoloGene	12	-0.2531	0.02775	-0.1673	-0.3066	-0.0542667	0.2994	-0.180897	-0.0327	0.00270878	-0.321106	0.208752
232807	499076	232807_499076	Ppp1r12c	protein phosphatase 1, regulatory subunit 12C	Ppp1r12c	protein phosphatase 1, regulatory subunit 12C	ENSMMUG00000021965	PPP1R12C	ENSG00000125503	ortholog_one2one	54776	protein phosphatase 1 regulatory subunit 12C	PPP1R12C	ENSMUSG00000019254	EggNOG,NCBI,Ensembl,Inparanoid,Panther,HomoloGene,HGNC,Treefam,OrthoDB,OrthoMCL,OMA	11	0.07015	-0.0482	-0.0081	-0.1578	-0.0417	-0.118	-0.0709915	-0.036	0.00781988	0.192643	0.0955994
12373	29209	12373_29209	Casq2	calsequestrin 2	Casq2	calsequestrin 2	NA	NA	NA	NA	NA	NA	NA	NA	NA	NA	0.018	-0.0517	0.1145	0.06145	0.1343	-0.0235	0.0180498	-0.0695	NA	NA	NA
76846	103689992	76846_103689992	Rps9	ribosomal protein S9	Rps9	ribosomal protein S9	ENSMMUG00000022552	RPS9	ENSG00000170889	ortholog_one2one	6203	ribosomal protein S9	RPS9	ENSMUSG00000006333	EggNOG,NCBI,Ensembl,Inparanoid,Panther,HomoloGene,HGNC,Treefam,OrthoDB,OrthoMCL,PhylomeDB,OMA	12	0.01415	0.05	0.0585	0.0169	0.065	0.145	0.149457	0.054	-0.0340346	-0.0656755	0.0367136
13875	292721	13875_292721	Erf	Ets2 repressor factor	Erf	Ets2 repressor factor	ENSMMUG00000014599	ERF	ENSG00000105722	ortholog_one2one	2077	ETS2 repressor factor	ERF	ENSMUSG00000040857	EggNOG,NCBI,Ensembl,Inparanoid,Panther,HomoloGene,Treefam,HGNC,OrthoDB,OrthoMCL,PhylomeDB,OMA	12	0.03955	-0.0679	-0.028	0.213	0.0544	-0.0213	-0.0944291	-0.125	-0.102087	-0.0230896	0.0493541
11816	25728	11816_25728	Apoe	apolipoprotein E	Apoe	apolipoprotein E	ENSMMUG00000014305	APOE	ENSG00000130203	ortholog_one2one	348	apolipoprotein E	APOE	ENSMUSG00000002985	EggNOG,NCBI,Ensembl,Inparanoid,Panther,HomoloGene,Treefam,HGNC,OrthoDB,OrthoMCL,PhylomeDB,OMA	12	0.0749	-0.0076	0.0359	0.0203	-0.0513	0.0644	0.296135	-0.0244	0.0219716	0.209302	0.299638
73647	116694	73647_116694	Capn9	calpain 9	Capn9	calpain 9	ENSMMUG00000005882	CAPN9	ENSG00000135773	ortholog_one2one	10753	calpain 9	CAPN9	ENSMUSG00000031981	OrthoMCL,Ensembl,Inparanoid,OrthoDB,Treefam,EggNOG,NCBI,OMA,Panther,HomoloGene,HGNC	11	-0.1965	-0.3205	NA	1.1543	0.0576	-0.0597	0.919457	0.674	0.330087	0.00356917	0.483163
68089	297518	68089_297518	Arpc4	actin related protein 2/3 complex, subunit 4	Arpc4	actin related protein 2/3 complex, subunit 4	ENSMMUG00000031972	ARPC4	ENSG00000241553	ortholog_one2one	10093	actin related protein 2/3 complex subunit 4	ARPC4	ENSMUSG00000079426	NCBI,PhylomeDB,OMA,OrthoMCL,Ensembl,Panther,Inparanoid,HGNC,Treefam,HomoloGene	10	0.1865	-0.0855	0.0149	0.0981	-0.0293	0.104	0.0589472	-0.0493	0.0493469	-0.0224634	0.0314202
12226	29618	12226_29618	Btg1	BTG anti-proliferation factor 1	Btg1	BTG anti-proliferation factor 1	ENSMMUG00000009555	BTG1	ENSG00000133639	ortholog_one2one	694	BTG anti-proliferation factor 1	BTG1	ENSMUSG00000036478	Panther,HGNC,HomoloGene,Ensembl,NCBI,OrthoMCL,PhylomeDB,OMA,OrthoDB,Treefam,Inparanoid	11	-0.0748	-0.116667	0.1495	0.0173	0.206	0.386	0.0548531	0.0221	-0.0006821	0.0450624	0.0117877
24066	291610	24066_291610	Spry4	sprouty RTK signaling antagonist 4	Spry4	sprouty RTK signaling antagonist 4	ENSMMUG00000014175	SPRY4	ENSG00000187678	ortholog_one2one	81848	sprouty RTK signaling antagonist 4	SPRY4	ENSMUSG00000024427	HomoloGene,HGNC,EggNOG,NCBI,Treefam,OMA,PhylomeDB,OrthoDB,OrthoMCL,Inparanoid,Ensembl,Panther	12	0.0428	0.030825	-0.0475	0.6799	0.0892	-0.181	0.287445	0.116	-0.0282297	-0.189872	-0.0599716
12960	25421	12960_25421	Crybb1	crystallin, beta B1	Crybb1	crystallin, beta B1	NA	NA	NA	NA	NA	NA	NA	NA	NA	NA	0.0676	0.1001	-0.2164	1.0932	0.0371	-0.0447	0.873735	0.188	NA	NA	NA
18263	24609	18263_24609	Odc1	ornithine decarboxylase, structural 1	Odc1	ornithine decarboxylase 1	ENSMMUG00000020441		ENSG00000115758	ortholog_one2many	4953	ornithine decarboxylase 1	ODC1	ENSMUSG00000011179	NCBI,EggNOG,HGNC,OrthoDB,OrthoMCL,OMA,Ensembl,Inparanoid,Treefam,HomoloGene,Panther	11	-0.06	-0.0103	-0.3462	0.2167	0.181	0.149	0.0871961	-0.0348	0.0182509	0.0534606	0.0950795
11600	89807	11600_89807	Angpt1	angiopoietin 1	Angpt1	angiopoietin 1	ENSMMUG00000017745	ANGPT1	ENSG00000154188	ortholog_one2one	284	angiopoietin 1	ANGPT1	ENSMUSG00000022309	EggNOG,NCBI,Ensembl,Inparanoid,Panther,HomoloGene,OMA,HGNC,OrthoDB,Treefam,OrthoMCL	11	-0.45185	-0.20855	0.2793	-0.0434	-0.109	0.0593	1.53862	1.22	-0.0075927	0.0196958	0.122147
11601	89805	11601_89805	Angpt2	angiopoietin 2	Angpt2	angiopoietin 2	ENSMMUG00000010139	ANGPT2	ENSG00000091879	ortholog_one2one	285	angiopoietin 2	ANGPT2	ENSMUSG00000031465	NCBI,EggNOG,Ensembl,Inparanoid,OrthoMCL,OrthoDB,Treefam,HGNC,Panther,HomoloGene,PhylomeDB,OMA	12	0.06435	0.095	0.0056	0.2995	-0.12	0.177	-0.182552	-0.0553	0.0991188	0.293583	0.175979
17968	288280	17968_288280	Ncam2	neural cell adhesion molecule 2	Ncam2	neural cell adhesion molecule 2	ENSMMUG00000004300	NCAM2	ENSG00000154654	ortholog_one2one	4685	neural cell adhesion molecule 2	NCAM2	ENSMUSG00000022762	EggNOG,NCBI,Ensembl,Inparanoid,Panther,HomoloGene,Treefam,OrthoDB,HGNC,OrthoMCL,PhylomeDB,OMA	12	-0.0375667	0.0143	0.1588	-0.0906	0.0149	-0.0703	-0.0844888	0.000672	-0.0336476	-0.180725	0.00568233
17967	24586	17967_24586	Ncam1	neural cell adhesion molecule 1	Ncam1	neural cell adhesion molecule 1	ENSMMUG00000004688	NCAM1	ENSG00000149294	ortholog_one2one	4684	neural cell adhesion molecule 1	NCAM1	ENSMUSG00000039542	Ensembl,Inparanoid,HGNC,Treefam,OrthoMCL,OrthoDB,OMA,PhylomeDB,EggNOG,NCBI,Panther,HomoloGene	12	0.0112	-0.0051667	-0.0923	0.0515	0.111733	-0.0183333	0.169565	-0.0656	0.0249508	-0.0367288	-0.0307143
246229	102548228	246229_102548228	Bivm	basic, immunoglobulin-like variable motif containing	Bivm	basic, immunoglobulin-like variable motif containing	NA	NA	NA	NA	NA	NA	NA	NA	NA	NA	-0.0364	0.0347	0.0307	0.0957	-0.0774	-0.276	-0.339444	-0.0445	NA	NA	NA
18770	24651	18770_24651	Pklr	pyruvate kinase liver and red blood cell	Pklr	pyruvate kinase L/R	ENSMMUG00000023143	PKLR	ENSG00000143627	ortholog_one2one	5313	pyruvate kinase L/R	PKLR	ENSMUSG00000041237	OrthoMCL,OrthoDB,Panther,HomoloGene,Treefam,Ensembl,Inparanoid,HGNC,PhylomeDB,OMA,NCBI,EggNOG	12	-0.0911667	-0.0641333	NA	0.97545	0.08755	-0.1061	-0.522766	0.501	-0.166197	-0.176941	0.0174093
209446	317376	209446_317376	Tfe3	transcription factor E3	Tfe3	transcription factor binding to IGHM enhancer 3	ENSMMUG00000023494	TFE3	ENSG00000068323	ortholog_one2one	7030	transcription factor binding to IGHM enhancer 3	TFE3	ENSMUSG00000000134	OrthoDB,OrthoMCL,NCBI,EggNOG,PhylomeDB,OMA,Inparanoid,Ensembl,Panther,HGNC,Treefam,HomoloGene	12	0.1074	-0.0972	-0.0844	-0.74615	0.0141667	0.0408933	0.320077	0.585867	-0.0029623	0.0778203	0.00128615
11532	100145871	11532_100145871	Adh5	alcohol dehydrogenase 5 (class III), chi polypeptide	Adh5	alcohol dehydrogenase 5 (class III), chi polypeptide	ENSMMUG00000003552		ENSG00000197894	ortholog_one2many	128	alcohol dehydrogenase 5 (class III), chi polypeptide	ADH5	ENSMUSG00000028138	PhylomeDB,OrthoMCL,OMA,Treefam,HomoloGene,Ensembl,Panther,Inparanoid,HGNC,OrthoDB,EggNOG,NCBI	12	-0.1137	0.0348	0.0222	-0.1984	0.0363	0.22	0.0425512	0.00315	-0.018247	-0.0312155	-0.0628362
66046	294964	66046_294964	Ndufb5	NADH:ubiquinone oxidoreductase subunit B5	Ndufb5	NADH:ubiquinone oxidoreductase subunit B5	ENSMMUG00000009746	NDUFB5	ENSG00000136521	ortholog_one2one	4711	NADH:ubiquinone oxidoreductase subunit B5	NDUFB5	ENSMUSG00000027673	NCBI,EggNOG,OMA,OrthoMCL,HomoloGene,Treefam,Inparanoid,Ensembl,Panther,OrthoDB,HGNC	11	-0.05555	0.01525	0.072	0.0962	0.0131	0.0426	0.0131327	-0.0479	0.041964	-0.0606725	0.0523071
14390	363735	14390_363735	Gabpa	GA repeat binding protein, alpha	Gabpa	GA binding protein transcription factor subunit alpha	ENSMMUG00000008727	GABPA	ENSG00000154727	ortholog_one2one	2551	GA binding protein transcription factor subunit alpha	GABPA	ENSMUSG00000008976	EggNOG,NCBI,Ensembl,Inparanoid,Panther,HomoloGene,OrthoDB,Treefam,HGNC,OrthoMCL,OMA	11	-0.1939	-0.03165	0.0383	0.1039	-0.0555	-0.137	-0.230669	-0.042	-0.0349791	0.0327773	-0.0149448
19378	116676	19378_116676	Aldh1a2	aldehyde dehydrogenase family 1, subfamily A2	Aldh1a2	aldehyde dehydrogenase 1 family, member A2	ENSMMUG00000019504	ALDH1A2	ENSG00000128918	ortholog_one2one	8854	aldehyde dehydrogenase 1 family member A2	ALDH1A2	ENSMUSG00000013584	PhylomeDB,OMA,OrthoMCL,Inparanoid,Panther,OrthoDB,Treefam,HGNC,HomoloGene,Ensembl,NCBI,EggNOG	12	0.1423	0.5087	0.375	0.6047	0.191	0.074	-0.037165	0.0325	-0.0170291	-0.0515657	0.0748025
17130	367100	17130_367100	Smad6	SMAD family member 6	Smad6	SMAD family member 6	ENSMMUG00000019018	SMAD6	ENSG00000137834	ortholog_one2one	4091	SMAD family member 6	SMAD6	ENSMUSG00000036867	OrthoMCL,Inparanoid,Panther,NCBI,EggNOG,Ensembl,PhylomeDB,OMA,HomoloGene,OrthoDB,HGNC,Treefam	12	0.2006	0.1628	-0.3225	1.1782	0.0844513	0.03505	-0.163034	-0.02855	0.215487	0.590423	0.389951
12466	288620	12466_288620	Cct6a	chaperonin containing TCP1 subunit 6A	Cct6a	chaperonin containing TCP1 subunit 6A	ENSMMUG00000015272	CCT6A	ENSG00000146731	ortholog_one2one	908	chaperonin containing TCP1 subunit 6A	CCT6A	ENSMUSG00000029447	HomoloGene,HGNC,Inparanoid,Panther,OMA,PhylomeDB,OrthoDB,NCBI,Ensembl	9	-0.05495	-0.0268	0.1032	-0.2936	0.01155	0.05375	0.0229533	-0.06035	0.0168357	-0.0177719	-0.0080027
22235	83472	22235_83472	Ugdh	UDP-glucose dehydrogenase	Ugdh	UDP-glucose 6-dehydrogenase	ENSMMUG00000001892	UGDH	ENSG00000109814	ortholog_one2one	7358	UDP-glucose 6-dehydrogenase	UGDH	ENSMUSG00000029201	OrthoMCL,EggNOG,NCBI,Ensembl,Inparanoid,HomoloGene,HGNC,Panther,OMA,PhylomeDB,OrthoDB,Treefam	12	-0.1222	-0.0591	0.0204	0.1219	-0.0321	0.0308	0.0817309	-0.0496	-0.0527289	-0.0975228	-0.0976927
13003	114122	13003_114122	Vcan	versican	Vcan	versican	ENSMMUG00000011513	VCAN	ENSG00000038427	ortholog_one2one	1462	versican	VCAN	ENSMUSG00000021614	OrthoDB,HGNC,Treefam,Panther,Inparanoid,OrthoMCL,Ensembl,NCBI,EggNOG,OMA,PhylomeDB,HomoloGene	12	-0.0139	-0.0347833	0.2034	-0.052	0.04304	0.024566	0.200983	0.07852	-0.0317777	0.058639	0.102173
13176	25311	13176_25311	Dcc	DCC netrin 1 receptor	Dcc	DCC netrin 1 receptor	ENSMMUG00000013999	DCC	ENSG00000187323	ortholog_one2one	1630	DCC netrin 1 receptor	DCC	ENSMUSG00000060534	EggNOG,NCBI,Ensembl,Inparanoid,Panther,HomoloGene,Treefam,OrthoDB,OrthoMCL,OMA	10	-0.145067	-0.120333	-0.0516	0.9911	0.0429	0.0838	0.199934	0.266	-0.0928779	-0.0975494	-0.110585
23937	680102	23937_680102	Mab21l2	mab-21-like 2	Mab21l2	mab-21 like 2	ENSMMUG00000002220	MAB21L2	ENSG00000181541	ortholog_one2one	10586	mab-21 like 2	MAB21L2	ENSMUSG00000057777	HGNC,Panther,Inparanoid,Ensembl,EggNOG,NCBI,HomoloGene,Treefam,PhylomeDB,OMA	10	0.1792	0.1491	0.0539	0.15405	-0.07935	-0.217	0.172725	-0.24765	-0.133146	-0.177588	-0.0262689
64242	85382	64242_85382	Ngb	neuroglobin	Ngb	neuroglobin	ENSMMUG00000001094	NGB	ENSG00000165553	ortholog_one2one	58157	neuroglobin	NGB	ENSMUSG00000021032	HGNC,HomoloGene,Panther,Treefam,OrthoDB,OMA,PhylomeDB,OrthoMCL,NCBI,Ensembl,Inparanoid	11	-0.1418	-0.3541	-0.6334	-0.32735	0.2795	0.14485	0.0542402	-0.09485	-0.105429	-0.0215588	0.00181885
18759	84006	18759_84006	Prkci	protein kinase C, iota	Prkci	protein kinase C, iota	ENSMMUG00000011222	PRKCI	ENSG00000163558	ortholog_one2one	5584	protein kinase C iota	PRKCI	ENSMUSG00000037643	OrthoMCL,NCBI,EggNOG,HomoloGene,OMA,OrthoDB,HGNC,Treefam,Inparanoid,Ensembl,Panther	11	0.12845	0.0273	-0.0337	0.02115	0.0323333	-0.0346667	-0.0542228	-0.0896667	0.0196774	-0.0622659	-0.0183415
54612	309377	54612_309377	Sfrp5	secreted frizzled-related sequence protein 5	Sfrp5	secreted frizzled-related protein 5	ENSMMUG00000015501	SFRP5	ENSG00000120057	ortholog_one2one	6425	secreted frizzled related protein 5	SFRP5	ENSMUSG00000018822	HGNC,Panther,HomoloGene,Treefam,EggNOG,NCBI,OrthoMCL,OrthoDB,PhylomeDB,OMA,Inparanoid,Ensembl	12	0.13545	0.06175	0.5687	0.9538	0.136	0.106	-0.195054	0.135	0.594958	0.752751	0.277596
22628	56010	22628_56010	Ywhag	tyrosine 3-monooxygenase/tryptophan 5-monooxygenase activation protein, gamma polypeptide	Ywhag	tyrosine 3-monooxygenase/tryptophan 5-monooxygenase activation protein, gamma	ENSMMUG00000004125	YWHAG	ENSG00000170027	ortholog_one2one	7532	tyrosine 3-monooxygenase/tryptophan 5-monooxygenase activation protein gamma	YWHAG	ENSMUSG00000051391	HomoloGene,HGNC,EggNOG,NCBI,Treefam,OrthoDB,OrthoMCL,Inparanoid,Ensembl,Panther,PhylomeDB,OMA	12	0.21055	0.0235	-0.0035	0.0097	-0.0123	-0.126	-0.0899927	-0.00487	0.0572311	-0.0934987	-0.122532
14735	317322	14735_317322	Gpc4	glypican 4	Gpc4	glypican 4	ENSMMUG00000003456	GPC4	ENSG00000076716	ortholog_one2one	2239	glypican 4	GPC4	ENSMUSG00000031119	Inparanoid,Ensembl,OrthoMCL,PhylomeDB,OMA,Panther,HomoloGene,Treefam,EggNOG,NCBI,HGNC,OrthoDB	12	-0.2738	-0.237	0.1135	0.0592	-0.0697	0.135	-0.104387	-0.114	0.139708	0.127867	0.0316087
15500	64441	15500_64441	Hsf2	heat shock factor 2	Hsf2	heat shock transcription factor 2	ENSMMUG00000007910	HSF2	ENSG00000025156	ortholog_one2one	3298	heat shock transcription factor 2	HSF2	ENSMUSG00000019878	Treefam,HomoloGene,PhylomeDB,OMA,Ensembl,NCBI,EggNOG,Inparanoid,Panther,HGNC,OrthoDB,OrthoMCL	12	0.1142	0.0161	0.0833	0.70795	-0.00755	0.078075	0.0871692	0.021025	-0.003885	-0.101017	-0.0459262
14686	365901	14686_365901	Gnat2	G protein subunit alpha transducin 2	Gnat2	G protein subunit alpha transducin 2	ENSMMUG00000005819	GNAT2	ENSG00000134183	ortholog_one2one	2780	G protein subunit alpha transducin 2	GNAT2	ENSMUSG00000009108	OrthoDB,HGNC,Treefam,OrthoMCL,Panther,Ensembl,Inparanoid,OMA,PhylomeDB,NCBI,EggNOG,HomoloGene	12	-0.1017	-0.0982	NA	-0.6198	-0.139	-0.15	-0.79055	0.586	0.0452678	0.11467	0.0268128
16598	306330	16598_306330	Klf2	Kruppel-like transcription factor 2 (lung)	Klf2	KLF transcription factor 2	ENSMMUG00000028855	KLF2	ENSG00000127528	ortholog_one2one	10365	KLF transcription factor 2	KLF2	ENSMUSG00000055148	EggNOG,NCBI,Ensembl,Inparanoid,Panther,HomoloGene,HGNC,Treefam,OrthoDB,OrthoMCL,OMA	11	-0.0528	-1.4259	-0.0007	-0.107375	-0.237918	-0.2271	0.258614	0.20712	0.240315	1.20835	0.607149
16599	114845	16599_114845	Klf3	Kruppel-like transcription factor 3 (basic)	Klf3	KLF transcription factor 3	ENSMMUG00000003363	KLF3	ENSG00000109787	ortholog_one2one	51274	KLF transcription factor 3	KLF3	ENSMUSG00000029178	OrthoMCL,Inparanoid,Panther,HomoloGene,HGNC,PhylomeDB,OMA,Ensembl,NCBI,EggNOG,Treefam,OrthoDB	12	0.021025	0.02005	-0.0598	0.00206667	0.0933333	0.0828	-0.0031618	0.0673	-0.0315939	-0.0060653	-0.0041124
14685	363143	14685_363143	Gnat1	G protein subunit alpha transducin 1	Gnat1	G protein subunit alpha transducin 1	NA	NA	NA	NA	NA	NA	NA	NA	NA	NA	0.2308	-0.0609	NA	0.0071	0.0231	-0.114	-0.268176	0.131	NA	NA	NA
107477	316218	107477_316218	Guca1b	guanylate cyclase activator 1B	Guca1b	guanylate cyclase activator 1B	NA	NA	NA	NA	NA	NA	NA	NA	NA	NA	-0.103	-0.2478	0.3551	1.0608	0.0563	0.0941	0.0578179	0.616	NA	NA	NA
14918	113911	14918_113911	Gucy2d	guanylate cyclase 2d	Gucy2e	guanylate cyclase 2E	ENSMMUG00000017723	GUCY2D	ENSG00000132518	ortholog_one2one	3000	guanylate cyclase 2D, retinal	GUCY2D	ENSMUSG00000074003	OrthoMCL	1	NA	NA	NA	-0.6316	0.22	0.0833	-0.182299	-0.513	0.104692	0.138567	-0.0795976
14919	79222	14919_79222	Gucy2e	guanylate cyclase 2e	Gucy2d	guanylate cyclase 2D, retinal	NA	NA	NA	NA	NA	NA	NA	NA	NA	NA	0.2072	0.1412	0.2848	0.1434	0.0273	0.00853	-0.0072652	0.149	NA	NA	NA
17719	26201	17719_26201	mt-Nd4	mitochondrially encoded NADH dehydrogenase 4	ND4	NADH dehydrogenase subunit 4	ENSMMUG00000028677	ND4	ENSG00000198886	ortholog_one2one	4538	mitochondrially encoded NADH:ubiquinone oxidoreductase core subunit 4	MT-ND4	ENSMUSG00000064363	EggNOG,Ensembl,Inparanoid,Panther,HomoloGene,Treefam,HGNC,OrthoMCL,PhylomeDB,OMA	10	NA	NA	NA	NA	0.13	-0.0513	0.794776	-0.0203	-0.230102	-0.124217	-0.111821
17708	26195	17708_26195	mt-Co1	mitochondrially encoded cytochrome c oxidase I	COX1	cytochrome c oxidase subunit 1	ENSMMUG00000028689	COX1	ENSG00000198804	ortholog_one2one	4512	mitochondrially encoded cytochrome c oxidase I	MT-CO1	ENSMUSG00000064351	EggNOG,Ensembl,Inparanoid,Panther,HomoloGene,Treefam,HGNC,OrthoMCL,PhylomeDB,OMA	10	NA	NA	NA	NA	-0.0088	-0.0478	0.0166639	0	-0.0516841	0.0109588	0.119507
17709	26198	17709_26198	mt-Co2	mitochondrially encoded cytochrome c oxidase II	COX2	COXII	ENSMMUG00000028686	COXII	ENSG00000198712	ortholog_one2one	4513	mitochondrially encoded cytochrome c oxidase II	MT-CO2	ENSMUSG00000064354	EggNOG,Ensembl,Inparanoid,Panther,HomoloGene,Treefam,HGNC,OrthoMCL,PhylomeDB,OMA	10	NA	NA	NA	NA	3.55e-15	-5.33e-15	-0.008853	-0.0318	-0.31846	-0.211016	-0.146292
17716	26193	17716_26193	mt-Nd1	mitochondrially encoded NADH dehydrogenase 1	ND1	NADH dehydrogenase subunit 1	ENSMMUG00000028699	ND1	ENSG00000198888	ortholog_one2one	4535	mitochondrially encoded NADH:ubiquinone oxidoreductase core subunit 1	MT-ND1	ENSMUSG00000064341	EggNOG,Ensembl,Inparanoid,Panther,HomoloGene,Treefam,HGNC,OrthoMCL,PhylomeDB,OMA	10	NA	NA	NA	NA	0.0088	0.0407	-0.0049265	-3.55e-15	-0.131761	0.0159507	-0.0730571
17717	26194	17717_26194	mt-Nd2	mitochondrially encoded NADH dehydrogenase 2	ND2	NADH dehydrogenase subunit 2	ENSMMUG00000028695	ND2	ENSG00000198763	ortholog_one2one	4536	mitochondrially encoded NADH:ubiquinone oxidoreductase core subunit 2	MT-ND2	ENSMUSG00000064345	EggNOG,Ensembl,Inparanoid,Panther,HomoloGene,Treefam,HGNC,OrthoMCL,PhylomeDB,OMA	10	NA	NA	NA	NA	3.55e-15	0.0071	0.00885298	0.0212	-0.094256	-0.24379	-0.131753
17718	26199	17718_26199	mt-Nd3	mitochondrially encoded NADH dehydrogenase 3	ND3	NADH dehydrogenase subunit 3	ENSMMUG00000028680	ND3	ENSG00000198840	ortholog_one2one	4537	mitochondrially encoded NADH:ubiquinone oxidoreductase core subunit 3	MT-ND3	ENSMUSG00000064360	EggNOG,Ensembl,Inparanoid,Panther,HomoloGene,Treefam,HGNC,OrthoMCL,PhylomeDB,OMA	10	NA	NA	NA	NA	0.00819	-0.0647	-0.0140437	0.0413	-0.336128	-0.15183	0.074158
12367	25402	12367_25402	Casp3	caspase 3	Casp3	caspase 3	ENSMMUG00000012053	CASP3	ENSG00000164305	ortholog_one2many	836	caspase 3	CASP3	ENSMUSG00000031628	PhylomeDB,OMA,OrthoDB,Treefam,OrthoMCL,HGNC,Panther,HomoloGene,Ensembl,Inparanoid,NCBI,EggNOG	12	-0.0907	0.0432	-0.1036	-0.1117	0.0615	0.262	0.00598281	-0.0466	0.15374	-0.0706967	0.191799
22433	289754	22433_289754	Xbp1	X-box binding protein 1	Xbp1	X-box binding protein 1	ENSMMUG00000007215	XBP1	ENSG00000100219	ortholog_one2one	7494	X-box binding protein 1	XBP1	ENSMUSG00000020484	EggNOG,NCBI,Ensembl,Inparanoid,Panther,HomoloGene,HGNC,Treefam,OrthoDB,OrthoMCL,OMA	11	-0.0884667	0.0899333	-0.1878	0.113	-0.0954	-0.0476	0.0622048	0.0388	-0.0028469	-0.0543972	0.00248967
56473	83512	56473_83512	Fads2	fatty acid desaturase 2	Fads2	fatty acid desaturase 2	ENSMMUG00000000327	FADS2	ENSG00000134824	ortholog_one2one	9415	fatty acid desaturase 2	FADS2	ENSMUSG00000024665	OrthoDB,HGNC,PhylomeDB,OMA,EggNOG,NCBI,Treefam,Panther,HomoloGene,OrthoMCL,Inparanoid,Ensembl	12	0.0516	0.0781667	-0.0195	-0.6405	0.0271	0.233	0.0306774	-0.122	0.010785	0.103802	0.143553
60527	286922	60527_286922	Fads3	fatty acid desaturase 3	Fads3	fatty acid desaturase 3	ENSMMUG00000000328	FADS3	ENSG00000221968	ortholog_one2one	3995	fatty acid desaturase 3	FADS3	ENSMUSG00000024664	Inparanoid,Ensembl,EggNOG,NCBI,HGNC,OrthoDB,OMA,PhylomeDB,OrthoMCL,HomoloGene,Panther,Treefam	12	-0.203367	0.00153333	-0.0311	-0.1385	0.0901	0.244	-0.122314	-0.0202	0.0647535	0.0004264	0.0415763
59021	65158	59021_65158	Rab2a	RAB2A, member RAS oncogene family	Rab2a	RAB2A, member RAS oncogene family	ENSMMUG00000017038	RAB2A	ENSG00000104388	ortholog_one2one	5862	RAB2A, member RAS oncogene family	RAB2A	ENSMUSG00000047187	NCBI,EggNOG,Ensembl,OrthoDB,HGNC,Treefam,Panther,Inparanoid,OMA,PhylomeDB,OrthoMCL,HomoloGene	12	0.0284333	0.0253333	0.0139	-0.1326	-0.0287	0.00687	0.0487891	-0.0389	-0.0057578	-0.0690897	-0.0059539
22352	81818	22352_81818	Vim	vimentin	Vim	vimentin	ENSMMUG00000003193	VIM	ENSG00000026025	ortholog_one2one	7431	vimentin	VIM	ENSMUSG00000026728	Inparanoid,Ensembl,OrthoDB,OrthoMCL,EggNOG,NCBI,OMA,PhylomeDB,HGNC,Panther,HomoloGene	11	0.1247	0.1865	-0.0517	0.6668	0.0378	-0.0154	0.0322741	-0.0287	0.0815717	0.200136	0.165738
108147	81643	108147_81643	Atic	5-aminoimidazole-4-carboxamide ribonucleotide formyltransferase/IMP cyclohydrolase	Atic	5-aminoimidazole-4-carboxamide ribonucleotide formyltransferase/IMP cyclohydrolase	ENSMMUG00000012318	ATIC	ENSG00000138363	ortholog_one2one	471	5-aminoimidazole-4-carboxamide ribonucleotide formyltransferase/IMP cyclohydrolase	ATIC	ENSMUSG00000026192	HomoloGene,Panther,Inparanoid,Ensembl,NCBI,EggNOG,OrthoMCL,OMA,PhylomeDB,Treefam,HGNC,OrthoDB	12	0.1846	0.04395	-0.0212	0.2164	NA	NA	NA	NA	0.0433773	-0.037846	0.0330521
19139	29562	19139_29562	Prps1	phosphoribosyl pyrophosphate synthetase 1	Prps1	phosphoribosyl pyrophosphate synthetase 1	ENSMMUG00000004674	PRPS1	ENSG00000147224	ortholog_one2one	5631	phosphoribosyl pyrophosphate synthetase 1	PRPS1	ENSMUSG00000031432	Panther,HomoloGene,Treefam,OrthoMCL,HGNC,OrthoDB,NCBI,OMA,Inparanoid	9	-0.0861	-0.0523	-0.1073	-0.2885	-0.0497	-0.0009	-0.126165	-0.07735	0.0381019	-0.0266233	-0.0520799
21418	306862	21418_306862	Tfap2a	transcription factor AP-2, alpha	Tfap2a	transcription factor AP-2 alpha	NA	NA	NA	NA	NA	NA	NA	NA	NA	NA	-0.0391141	-0.0405333	-0.1251	0.5109	0.209	0.0242	0.0646696	0.416	NA	NA	NA
13076	24296	13076_24296	Cyp1a1	cytochrome P450, family 1, subfamily a, polypeptide 1	Cyp1a1	cytochrome P450, family 1, subfamily a, polypeptide 1	NA	NA	NA	NA	NA	NA	NA	NA	NA	NA	-0.2229	-0.4138	NA	-0.2615	0.295	0.208	-0.530649	-0.134	NA	NA	NA
13077	24297	13077_24297	Cyp1a2	cytochrome P450, family 1, subfamily a, polypeptide 2	Cyp1a2	cytochrome P450, family 1, subfamily a, polypeptide 2	NA	NA	NA	NA	NA	NA	NA	NA	NA	NA	-0.2773	-0.3115	NA	0.5115	0.0766	-0.114	1.05298	0.17	NA	NA	NA
16449	29146	16449_29146	Jag1	jagged 1	Jag1	jagged canonical Notch ligand 1	ENSMMUG00000018116	JAG1	ENSG00000101384	ortholog_one2one	182	jagged canonical Notch ligand 1	JAG1	ENSMUSG00000027276	EggNOG,NCBI,Ensembl,Inparanoid,Panther,HomoloGene,HGNC,Treefam,OrthoDB,OrthoMCL,PhylomeDB,OMA	12	0.0201	-0.124267	0.4192	-0.1655	0.00477	0.059	0.0884984	0.165	-0.0934591	-0.0557049	0.0831868
16450	29147	16450_29147	Jag2	jagged 2	Jag2	jagged canonical Notch ligand 2	ENSMMUG00000001276	JAG2	ENSG00000184916	ortholog_one2one	3714	jagged canonical Notch ligand 2	JAG2	ENSMUSG00000002799	OrthoMCL,Inparanoid,Ensembl,NCBI,EggNOG,OMA,Panther,HomoloGene,Treefam,OrthoDB,HGNC	11	0.122	0.0164	-0.0875	0.12295	-0.245	-0.0573	-0.0278343	0.166	0.0892689	0.112507	0.00424152
18626	287422	18626_287422	Per1	period circadian clock 1	Per1	period circadian regulator 1	ENSMMUG00000021798	PER1	ENSG00000179094	ortholog_one2one	5187	period circadian regulator 1	PER1	ENSMUSG00000020893	Panther,HomoloGene,NCBI,EggNOG,Inparanoid,Ensembl,Treefam,HGNC,OrthoDB,OMA,OrthoMCL	11	-0.1765	-0.2431	-0.0878	NA	-0.0255	-0.0437	0.124744	-0.129	0.0127681	-0.134102	-0.0432493
18627	63840	18627_63840	Per2	period circadian clock 2	Per2	period circadian regulator 2	ENSMMUG00000018930	PER2	ENSG00000132326	ortholog_one2one	8864	period circadian regulator 2	PER2	ENSMUSG00000055866	OrthoMCL,OrthoDB,Inparanoid,Ensembl,HomoloGene,Panther,NCBI,EggNOG,PhylomeDB,OMA,HGNC,Treefam	12	-0.0441	-0.0029	-0.5183	-0.0663	-0.0835	-0.2929	0.0519098	-0.1273	-0.0574494	-0.200087	-0.0117756
244551	288909	244551_288909	Nanos3	nanos C2HC-type zinc finger 3	Nanos3	nanos C2HC-type zinc finger 3	ENSMMUG00000008316	NANOS3	ENSG00000187556	ortholog_one2one	342977	nanos C2HC-type zinc finger 3	NANOS3	ENSMUSG00000056155	EggNOG,NCBI,Ensembl,Inparanoid,Panther,HomoloGene,Treefam,HGNC,OrthoDB,OrthoMCL,PhylomeDB,OMA	12	NA	NA	-0.6943	-0.8133	0.127	0.174	-0.169052	-0.894	-0.0674239	-0.254731	-0.166193
12709	24264	12709_24264	Ckb	creatine kinase, brain	Ckb	creatine kinase B	ENSMMUG00000018977	CKB	ENSG00000166165	ortholog_one2one	1152	creatine kinase B	CKB	ENSMUSG00000001270	OrthoMCL,HGNC,Treefam,OrthoDB,EggNOG,NCBI,HomoloGene,Panther,Ensembl,Inparanoid,PhylomeDB,OMA	12	0.0992	0.1172	NA	0.0552	-0.0422	0.0285	0.0192736	-0.0502	0.00129013	0.0870435	0.0866319
21410	25640	21410_25640	Hnf1b	HNF1 homeobox B	Hnf1b	HNF1 homeobox B	NA	NA	NA	NA	NA	NA	NA	NA	NA	NA	0.02315	-0.11385	0.7639	-0.087	0.0802	-0.311	-0.644281	-0.323	NA	NA	NA
19156	25524	19156_25524	Psap	prosaposin	Psap	prosaposin	ENSMMUG00000012969	PSAP	ENSG00000197746	ortholog_one2one	5660	prosaposin	PSAP	ENSMUSG00000004207	HomoloGene,Inparanoid,Panther,Ensembl,OrthoMCL,PhylomeDB,OMA,HGNC,OrthoDB,NCBI,EggNOG	11	0.0289	-0.02245	NA	-0.3319	-0.00448	0.0967	0.0119499	0.0171	-0.0151488	0.0239035	-0.0742443
20190	114207	20190_114207	Ryr1	ryanodine receptor 1, skeletal muscle	Ryr1	ryanodine receptor 1	ENSMMUG00000028770		ENSG00000196218	ortholog_one2many	6261	ryanodine receptor 1	RYR1	ENSMUSG00000030592	EggNOG,NCBI,Ensembl,Inparanoid,Panther,HomoloGene,HGNC,Treefam,OrthoMCL,OMA	10	0.2605	0.25615	-0.1792	NA	-0.0109	0.166	-0.0734424	-0.307	0.049598	0.111042	-0.0677304
80907	300803	80907_300803	Lactb	lactamase, beta	Lactb	lactamase, beta	ENSMMUG00000003544	LACTB	ENSG00000103642	ortholog_one2one	114294	lactamase beta	LACTB	ENSMUSG00000032370	HGNC,HomoloGene,Inparanoid,Panther,Ensembl,OrthoDB,Treefam,OrthoMCL,EggNOG,NCBI,OMA,PhylomeDB	12	-0.0293	-0.1301	-0.1306	-0.0126	-0.221	-0.116	0.183167	0.268	0.0694466	0.0149648	0.0597171
12606	24252	12606_24252	Cebpa	CCAAT/enhancer binding protein alpha	Cebpa	CCAAT/enhancer binding protein alpha	ENSMMUG00000006124	CEBPA	ENSG00000245848	ortholog_one2one	1050	CCAAT enhancer binding protein alpha	CEBPA	ENSMUSG00000034957	EggNOG,NCBI,Ensembl,Inparanoid,Panther,HomoloGene,HGNC,OrthoDB,Treefam,OrthoMCL,PhylomeDB,OMA	12	-0.209	-0.382	0.1552	0.29362	0.0174266	0.21156	0.133151	0.049162	0.0736919	0.245991	0.284502
12608	24253	12608_24253	Cebpb	CCAAT/enhancer binding protein beta	Cebpb	CCAAT/enhancer binding protein beta	ENSMMUG00000004874	CEBPB	ENSG00000172216	ortholog_one2one	1051	CCAAT enhancer binding protein beta	CEBPB	ENSMUSG00000056501	EggNOG,NCBI,Ensembl,Inparanoid,Panther,HomoloGene,HGNC,Treefam,OrthoDB,OrthoMCL,PhylomeDB,OMA	12	0.1822	-0.00305	-0.2281	0.8162	-0.205	0.0452	-0.356155	-0.0926	0.128799	0.249715	0.351162
12609	25695	12609_25695	Cebpd	CCAAT/enhancer binding protein delta	Cebpd	CCAAT/enhancer binding protein delta	ENSMMUG00000013151	CEBPD	ENSG00000221869	ortholog_one2one	1052	CCAAT enhancer binding protein delta	CEBPD	ENSMUSG00000071637	Inparanoid,Ensembl,OrthoDB,NCBI,HGNC,Panther,HomoloGene,PhylomeDB,OMA	9	-0.4397	-0.4828	0.4729	-0.0995	0.101167	0.0997333	0.211806	0.1677	0.08546	0.573279	0.391323
12611	25301	12611_25301	Cebpg	CCAAT/enhancer binding protein gamma	Cebpg	CCAAT/enhancer binding protein gamma	ENSMMUG00000006127	CEBPG	ENSG00000153879	ortholog_one2one	1054	CCAAT enhancer binding protein gamma	CEBPG	ENSMUSG00000056216	EggNOG,NCBI,Ensembl,Inparanoid,Panther,HomoloGene,HGNC,Treefam,OrthoDB,OrthoMCL,PhylomeDB,OMA	12	0.0437333	0.0486333	0.0234	1.1004	-0.020505	-0.10115	0.00118478	0.0071	0.0853517	0.0861675	0.115407
14083	25614	14083_25614	Ptk2	PTK2 protein tyrosine kinase 2	Ptk2	protein tyrosine kinase 2	ENSMMUG00000002336	PTK2	ENSG00000169398	ortholog_one2one	5747	protein tyrosine kinase 2	PTK2	ENSMUSG00000022607	OrthoMCL,HGNC,OrthoDB,HomoloGene,Treefam,EggNOG,NCBI,Inparanoid,Ensembl,Panther,PhylomeDB,OMA	12	0.0843	0.33335	-0.1705	0.0689	-0.1069	-0.1485	0.250306	-0.0929	-0.0342356	-0.0249849	0.046835
17268	686117	17268_686117	Meis1	Meis homeobox 1	Meis1	Meis homeobox 1	ENSMMUG00000011216	MEIS1	ENSG00000143995	ortholog_one2one	4211	Meis homeobox 1	MEIS1	ENSMUSG00000020160	HGNC,Treefam,OrthoDB,OrthoMCL,Panther,Ensembl,Inparanoid,PhylomeDB,OMA,NCBI	10	0.288	0.0195	0.5368	-0.1094	0.212	1.08	0.0683595	0.091	0.0490521	0.1039	0.159167
18771	294322	18771_294322	Pknox1	Pbx/knotted 1 homeobox	Pknox1	PBX/knotted 1 homeobox 1	ENSMMUG00000009288	PKNOX1	ENSG00000160199	ortholog_one2one	5316	PBX/knotted 1 homeobox 1	PKNOX1	ENSMUSG00000006705	EggNOG,NCBI,Ensembl,Inparanoid,Panther,HomoloGene,OrthoDB,HGNC,Treefam,OrthoMCL,OMA	11	-0.0149333	0.0421	-0.1154	-0.3214	-0.013955	-0.025415	0.0517541	0.00445	-0.0644392	-0.0225865	0.0185252
14739	29415	14739_29415	S1pr2	sphingosine-1-phosphate receptor 2	S1pr2	sphingosine-1-phosphate receptor 2	ENSMMUG00000006586	S1PR2	ENSG00000267534	ortholog_one2one	9294	sphingosine-1-phosphate receptor 2	S1PR2	ENSMUSG00000043895	NCBI,Ensembl,Inparanoid,Panther,HomoloGene,HGNC,OrthoDB,OrthoMCL,OMA	9	0.0659	-0.27615	0.0075	0.06335	-0.0879	-0.05975	0.121168	0.0687	0.195183	0.0546028	0.154151
14799	50592	14799_50592	Gria1	glutamate receptor, ionotropic, AMPA1 (alpha 1)	Gria1	glutamate ionotropic receptor AMPA type subunit 1	ENSMMUG00000009287	GRIA1	ENSG00000155511	ortholog_one2one	2890	glutamate ionotropic receptor AMPA type subunit 1	GRIA1	ENSMUSG00000020524	HGNC,OrthoDB,Treefam,OrthoMCL,HomoloGene,Panther,NCBI,EggNOG,Ensembl,Inparanoid,OMA,PhylomeDB	12	0.02565	0.0643	0.0205	-0.2168	-0.109	-0.0839	0.0196879	0.199	0.00974515	-0.0260915	-0.0136838
14800	29627	14800_29627	Gria2	glutamate receptor, ionotropic, AMPA2 (alpha 2)	Gria2	glutamate ionotropic receptor AMPA type subunit 2	ENSMMUG00000018272	GRIA2	ENSG00000120251	ortholog_one2one	2891	glutamate ionotropic receptor AMPA type subunit 2	GRIA2	ENSMUSG00000033981	OrthoMCL,PhylomeDB,OMA,Treefam,HGNC,OrthoDB,Panther,HomoloGene,EggNOG,NCBI,Inparanoid,Ensembl	12	0.13505	0.14075	0.0318	0.0436	0.0351	-0.025005	0.0470677	0.02588	-0.039554	-0.130828	0.00213025
53623	29628	53623_29628	Gria3	glutamate receptor, ionotropic, AMPA3 (alpha 3)	Gria3	glutamate ionotropic receptor AMPA type subunit 3	ENSMMUG00000009054	GRIA3	ENSG00000125675	ortholog_one2one	2892	glutamate ionotropic receptor AMPA type subunit 3	GRIA3	ENSMUSG00000001986	OrthoMCL,Inparanoid,Ensembl,HGNC,OrthoDB,OMA,NCBI,HomoloGene,Panther	9	-0.0043	0.0193	0.0445	-0.13705	-0.185	-0.375	-0.0788079	0.0514	-0.0376957	-0.135226	0.0096044
14802	29629	14802_29629	Gria4	glutamate receptor, ionotropic, AMPA4 (alpha 4)	Gria4	glutamate ionotropic receptor AMPA type subunit 4	ENSMMUG00000010987	GRIA4	ENSG00000152578	ortholog_one2one	2893	glutamate ionotropic receptor AMPA type subunit 4	GRIA4	ENSMUSG00000025892	OrthoMCL,NCBI,EggNOG,HGNC,Treefam,OrthoDB,Panther,HomoloGene,Inparanoid,Ensembl,OMA	11	-0.0111667	0.0147	0.0801	0.0577667	-0.173467	-0.0756667	-0.132488	-0.0699333	-0.0036621	-0.0511439	0.0979715
12288	24239	12288_24239	Cacna1c	calcium channel, voltage-dependent, L type, alpha 1C subunit	Cacna1c	calcium voltage-gated channel subunit alpha1 C	ENSMMUG00000012988	CACNA1C	ENSG00000151067	ortholog_one2one	775	calcium voltage-gated channel subunit alpha1 C	CACNA1C	ENSMUSG00000051331	OrthoMCL,Treefam,Ensembl,Inparanoid,HGNC,HomoloGene,Panther,OMA,PhylomeDB,EggNOG,NCBI	11	0.08105	0.01025	-0.0664	0.15665	0.04475	0.03535	-0.118185	-0.1282	0.0235677	0.0518722	-0.0263759
63958	298652	63958_298652	Ube4b	ubiquitination factor E4B	Ube4b	ubiquitination factor E4B	ENSMMUG00000016296	UBE4B	ENSG00000130939	ortholog_one2one	10277	ubiquitination factor E4B	UBE4B	ENSMUSG00000028960	OrthoMCL,Panther,HomoloGene,HGNC,OrthoDB,Inparanoid,Ensembl,OMA,NCBI,Treefam	10	0.1272	0.02265	0.0516	-0.14095	-0.03385	-0.021105	-0.0681133	-0.0505	0.00866157	-0.0157171	-0.0625102
21909	680117	21909_680117	Tlx2	T cell leukemia, homeobox 2	Tlx2	T-cell leukemia homeobox 2	NA	NA	NA	NA	NA	NA	NA	NA	NA	NA	0.1513	-0.0777	NA	1.4405	0.03565	0.0463	0.078451	-0.0465	NA	NA	NA
54484	296988	54484_296988	Mkrn1	makorin, ring finger protein, 1	Mkrn1	makorin ring finger protein 1	ENSMMUG00000010420	MKRN1	ENSG00000133606	ortholog_one2one	23608	makorin ring finger protein 1	MKRN1	ENSMUSG00000029922	EggNOG,NCBI,OrthoMCL,OrthoDB,HomoloGene,Treefam,HGNC,Inparanoid,Ensembl,Panther,OMA,PhylomeDB	12	0.060825	0.070925	-0.0369	0.25315	-0.0046	0.025225	-0.026837	-0.0513	0.0399057	0.00643173	0.00106162
67027	297525	67027_297525	Mkrn2	makorin, ring finger protein, 2	Mkrn2	makorin, ring finger protein, 2	ENSMMUG00000009536	MKRN2	ENSG00000075975	ortholog_one2one	23609	makorin ring finger protein 2	MKRN2	ENSMUSG00000000439	OMA,Treefam,HomoloGene,NCBI,EggNOG,OrthoMCL,Panther,Ensembl,Inparanoid,HGNC,OrthoDB	11	NA	NA	-0.0759	0.2319	0.0295	0.139	0.0392317	-0.0376	-0.0034573	-0.0666511	-0.0640695
19268	360406	19268_360406	Ptprf	protein tyrosine phosphatase receptor type F	Ptprf	protein tyrosine phosphatase, receptor type, F	ENSMMUG00000012477	PTPRF	ENSG00000142949	ortholog_one2one	5792	protein tyrosine phosphatase receptor type F	PTPRF	ENSMUSG00000033295	OMA,PhylomeDB,Panther,HomoloGene,OrthoMCL,NCBI,EggNOG,HGNC,OrthoDB,Treefam,Ensembl,Inparanoid	12	0.0736667	-0.0016	-0.0952	-0.3953	-0.0027	0.1216	0.00244997	0.0212	0.0432115	0.0321549	0.151284
19280	25529	19280_25529	Ptprs	protein tyrosine phosphatase receptor type S	Ptprs	protein tyrosine phosphatase, receptor type, S	ENSMMUG00000011962	PTPRS	ENSG00000105426	ortholog_one2one	5802	protein tyrosine phosphatase receptor type S	PTPRS	ENSMUSG00000013236	NCBI,Ensembl,Inparanoid,Panther,HomoloGene,OrthoDB,HGNC,OrthoMCL,PhylomeDB,OMA	10	0.276967	0.0691667	-0.1151	-0.13895	-0.06245	-0.1171	0.0233076	0.0748	0.0501968	-0.0452949	-0.042922
58198	307740	58198_307740	Sall1	spalt like transcription factor 1	Sall1	spalt-like transcription factor 1	ENSMMUG00000017200	SALL1	ENSG00000103449	ortholog_one2one	6299	spalt like transcription factor 1	SALL1	ENSMUSG00000031665	OrthoMCL,EggNOG,NCBI,OMA,PhylomeDB,OrthoDB,Ensembl,Inparanoid,HGNC,Treefam,Panther,HomoloGene	12	0.1707	0.05475	0.0916	0.1537	0.128	0.436	-0.192054	-0.0733	0.0252377	0.109837	0.0937481
54383	313038	54383_313038	Phc2	polyhomeotic 2	Phc2	polyhomeotic homolog 2	ENSMMUG00000003269	PHC2	ENSG00000134686	ortholog_one2one	1912	polyhomeotic homolog 2	PHC2	ENSMUSG00000028796	OrthoMCL,HGNC,OrthoDB,HomoloGene,Treefam,EggNOG,NCBI,OMA,PhylomeDB,Inparanoid,Ensembl,Panther	12	-0.033	0.015	-0.0467	-0.3998	0.143	0.275	0.00598028	0.0112	0.0655699	0.006359	-0.0044221
14077	79131	14077_79131	Fabp3	fatty acid binding protein 3, muscle and heart	Fabp3	fatty acid binding protein 3	NA	NA	NA	NA	NA	NA	NA	NA	NA	NA	-0.0835	0.0299	-0.0968	-0.0438	-0.0176	0.145	0.0456198	-0.0921	NA	NA	NA
14080	24360	14080_24360	Fabp1	fatty acid binding protein 1, liver	Fabp1	fatty acid binding protein 1	NA	NA	NA	NA	NA	NA	NA	NA	NA	NA	-0.0793	0.0504	NA	0.0192	-0.04	-0.109	0.661684	0.00641	NA	NA	NA
12903	25061	12903_25061	Crabp1	cellular retinoic acid binding protein I	Crabp1	cellular retinoic acid binding protein 1	ENSMMUG00000009393	CRABP1	ENSG00000166426	ortholog_one2one	1381	cellular retinoic acid binding protein 1	CRABP1	ENSMUSG00000032291	Treefam,HGNC,OrthoDB,OMA,PhylomeDB,EggNOG,NCBI,Ensembl,Panther,HomoloGene,Inparanoid,OrthoMCL	12	-0.1173	0.1024	-1.7294	0.0927	0.0356	0.613	-0.242478	-0.152	-0.243532	-0.0954628	-0.313011
19660	24710	19660_24710	Rbp2	retinol binding protein 2, cellular	Rbp2	retinol binding protein 2	NA	NA	NA	NA	NA	NA	NA	NA	NA	NA	-0.023	-0.2102	NA	0.1813	-0.0766	0.00779	0.136244	0.0631	NA	NA	NA
12904	29563	12904_29563	Crabp2	cellular retinoic acid binding protein II	Crabp2	cellular retinoic acid binding protein 2	ENSMMUG00000002295	CRABP2	ENSG00000143320	ortholog_one2one	1382	cellular retinoic acid binding protein 2	CRABP2	ENSMUSG00000004885	OrthoDB,HGNC,Treefam,Panther,HomoloGene,OrthoMCL,Inparanoid,Ensembl,PhylomeDB,OMA,NCBI,EggNOG	12	-0.1219	-0.0256	0.5649	1.6005	NA	NA	NA	NA	-0.207286	-0.142241	0.0334879
12450	25405	12450_25405	Ccng1	cyclin G1	Ccng1	cyclin G1	ENSMMUG00000019550	CCNG1	ENSG00000113328	ortholog_one2one	900	cyclin G1	CCNG1	ENSMUSG00000020326	Inparanoid,Ensembl,EggNOG,NCBI,HomoloGene,Panther,Treefam,OrthoDB,HGNC,OrthoMCL,PhylomeDB,OMA	12	0.0257333	0.1102	0.1537	-0.0573	-0.012	-0.14	-0.017034	0.01	-0.0277321	-0.0687358	0.0624319
110304	114516	110304_114516	Glra3	glycine receptor, alpha 3 subunit	Glra3	glycine receptor, alpha 3	ENSMMUG00000008868	GLRA3	ENSG00000145451	ortholog_one2one	8001	glycine receptor alpha 3	GLRA3	ENSMUSG00000038257	OrthoMCL,Panther,Inparanoid,OrthoDB,HGNC,Treefam,OMA,PhylomeDB,HomoloGene,EggNOG,NCBI,Ensembl	12	-0.13225	0.0253	0.1085	NA	0.0491	0.0566	0.193279	0.172	-0.0528701	-0.220214	0.189644
13134	306096	13134_306096	Dach1	dachshund family transcription factor 1	Dach1	dachshund family transcription factor 1	NA	NA	NA	NA	NA	NA	NA	NA	NA	NA	-0.252833	-0.1934	0.2306	NA	-0.148	0.154	-0.135879	-0.137	NA	NA	NA
12315	24242	12315_24242	Calm3	calmodulin 3	Calm1	calmodulin 1	ENSMMUG00000017921	CALM3	ENSG00000160014	ortholog_one2one	808	calmodulin 3	CALM3	ENSMUSG00000019370	NCBI,Ensembl,Panther,HGNC,OrthoMCL,OMA	6	0.13795	-0.0335	NA	-0.1466	-0.0135	-0.0252	-0.0032822	-0.0117	0.0212213	-0.0116641	0.0682954
12315	50663	12315_50663	Calm3	calmodulin 3	Calm2	calmodulin 2	ENSMMUG00000017921	CALM3	ENSG00000160014	ortholog_one2one	808	calmodulin 3	CALM3	ENSMUSG00000019370	NCBI,Ensembl,Panther,HGNC,OrthoMCL,OMA	6	0.13795	-0.0335	NA	-0.0624	-0.0256	-0.0575	-0.005366	-0.0262	0.0212213	-0.0116641	0.0682954
12314	24242	12314_24242	Calm2	calmodulin 2	Calm1	calmodulin 1	ENSMMUG00000005928	CALM1	ENSG00000143933	ortholog_one2many	805	calmodulin 2	CALM2	ENSMUSG00000036438	OMA,HGNC,Panther,Treefam,Ensembl,NCBI	6	0.0233	0.0264	NA	-0.1466	-0.0135	-0.0252	-0.0032822	-0.0117	-0.0381795	-0.0652915	0.0155778
12314	50663	12314_50663	Calm2	calmodulin 2	Calm2	calmodulin 2	ENSMMUG00000005928	CALM1	ENSG00000143933	ortholog_one2many	805	calmodulin 2	CALM2	ENSMUSG00000036438	OMA,HGNC,Panther,Treefam,Ensembl,NCBI	6	0.0233	0.0264	NA	-0.0624	-0.0256	-0.0575	-0.005366	-0.0262	-0.0381795	-0.0652915	0.0155778
12313	24242	12313_24242	Calm1	calmodulin 1	Calm1	calmodulin 1	ENSMMUG00000018185	CALM1	ENSG00000198668	ortholog_one2one	801	calmodulin 1	CALM1	ENSMUSG00000001175	OMA,OrthoMCL,Ensembl,Inparanoid,Treefam,NCBI,HGNC,Panther	8	0.08604	0.02512	NA	-0.1466	-0.0135	-0.0252	-0.0032822	-0.0117	0.00752302	-0.0280789	0.0586009
12313	50663	12313_50663	Calm1	calmodulin 1	Calm2	calmodulin 2	ENSMMUG00000018185	CALM1	ENSG00000198668	ortholog_one2one	801	calmodulin 1	CALM1	ENSMUSG00000001175	OMA,OrthoMCL,Ensembl,Inparanoid,Treefam,NCBI,HGNC,Panther	8	0.08604	0.02512	NA	-0.0624	-0.0256	-0.0575	-0.005366	-0.0262	0.00752302	-0.0280789	0.0586009
102323	688913	102323_688913	Dcun1d2	defective in cullin neddylation 1 domain containing 2	Dcun1d2	defective in cullin neddylation 1 domain containing 2	ENSMMUG00000016740	DCUN1D2	ENSG00000150401	ortholog_one2one	55208	defective in cullin neddylation 1 domain containing 2	DCUN1D2	ENSMUSG00000038506	OrthoDB,HGNC,Treefam,HomoloGene,PhylomeDB,OMA,EggNOG,Ensembl,NCBI,Inparanoid,Panther,OrthoMCL	12	-0.0067	0.0208	0.0196	NA	-0.117	-0.0893	0.0437057	0.00161	0.0642221	0.0810567	0.0347545
21991	24849	21991_24849	Tpi1	triosephosphate isomerase 1	Tpi1	triosephosphate isomerase 1	NA	NA	NA	NA	NA	NA	NA	NA	NA	NA	-0.0582	-0.0946	-0.0209	-0.2799	0.00335	0.0689	-0.022089	0.00541	NA	NA	NA
12428	114494	12428_114494	Ccna2	cyclin A2	Ccna2	cyclin A2	ENSMMUG00000009817	CCNA2	ENSG00000145386	ortholog_one2one	890	cyclin A2	CCNA2	ENSMUSG00000027715	OMA,OrthoMCL,EggNOG,NCBI,Inparanoid,Ensembl,HGNC,HomoloGene,Panther,Treefam,OrthoDB	11	-0.1066	-0.1273	-0.2713	-0.6638	0.00951	0.184	-0.0918228	-0.563	-0.0300015	-0.223967	-0.274011
108121	687575	108121_687575	U2af1	U2 small nuclear ribonucleoprotein auxiliary factor (U2AF) 1	U2af1	U2 small nuclear RNA auxiliary factor 1	ENSMMUG00000022769	U2AF1	ENSG00000160201	ortholog_one2one	7307	U2 small nuclear RNA auxiliary factor 1	U2AF1	ENSMUSG00000061613	NCBI,Ensembl,Inparanoid,Panther,HGNC,Treefam,OrthoDB,OrthoMCL,PhylomeDB,OMA	10	0.0408	0.0495	-0.0672	0.1451	0.000341	0.158	0.203418	0.0312	0.0990903	0.0431493	0.0484972
11973	297566	11973_297566	Atp6v1e1	ATPase, H+ transporting, lysosomal V1 subunit E1	Atp6v1e1	ATPase H+ transporting V1 subunit E1	ENSMMUG00000021477	ATP6V1E1	ENSG00000131100	ortholog_one2one	529	ATPase H+ transporting V1 subunit E1	ATP6V1E1	ENSMUSG00000019210	EggNOG,NCBI,Ensembl,Inparanoid,Panther,HomoloGene,Treefam,HGNC,OrthoDB,OrthoMCL,PhylomeDB,OMA	12	-0.0564	0.0292	0.0937	-0.1354	0.0193	0.0921	0.0433388	-0.0448	-0.0271748	-0.0064669	-0.0418324
20103	25538	20103_25538	Rps5	ribosomal protein S5	Rps5	ribosomal protein S5	ENSMMUG00000008729	RPS5	ENSG00000083845	ortholog_one2one	6193	ribosomal protein S5	RPS5	ENSMUSG00000012848	EggNOG,NCBI,Ensembl,Inparanoid,Panther,HomoloGene,HGNC,OrthoDB,Treefam,OrthoMCL,PhylomeDB,OMA	12	-0.0153	-0.0034	-0.0088	-0.0468	0.0301	0.162	0.0444845	0.0767	-0.0454638	0.0247492	0.0102162
83701	686980	83701_686980	Srrt	serrate RNA effector molecule homolog (Arabidopsis)	Srrt	serrate, RNA effector molecule	ENSMMUG00000021255	SRRT	ENSG00000087087	ortholog_one2one	51593	serrate, RNA effector molecule	SRRT	ENSMUSG00000037364	OMA,PhylomeDB,OrthoDB,HGNC,HomoloGene,OrthoMCL,EggNOG,NCBI,Panther,Ensembl,Inparanoid	11	0.3532	0.1769	-0.1947	NA	-0.078	-0.173	0.149731	0.0037	-0.0426869	0.0817769	4.29465e-05
20641	291794	20641_291794	Snrpd1	small nuclear ribonucleoprotein D1	Snrpd1	small nuclear ribonucleoprotein D1 polypeptide	ENSMMUG00000003992	SNRPD1	ENSG00000167088	ortholog_one2one	6632	small nuclear ribonucleoprotein D1 polypeptide	SNRPD1	ENSMUSG00000002477	EggNOG,NCBI,Ensembl,Inparanoid,Panther,HomoloGene,HGNC,Treefam,OrthoDB,OrthoMCL,PhylomeDB,OMA	12	-0.0961	-0.0311	0.0878	0.0475	0.08415	0.03375	-0.0765787	-0.08425	-0.051274	-0.0472542	0.0102623
52040	65045	52040_65045	Ppp1r10	protein phosphatase 1, regulatory subunit 10	Ppp1r10	protein phosphatase 1, regulatory subunit 10	ENSMMUG00000006524	PPP1R10	ENSG00000204569	ortholog_one2one	5514	protein phosphatase 1 regulatory subunit 10	PPP1R10	ENSMUSG00000039220	HomoloGene,OMA,PhylomeDB,OrthoMCL,HGNC,Treefam,Ensembl,Inparanoid,OrthoDB,NCBI,EggNOG	11	0.0268	-0.033	-0.0703	-0.3993	-0.0158	0.0991	-0.0881339	0.00481	-0.0325179	-0.0550974	0.0160248
18974	299112	18974_299112	Pole2	polymerase (DNA directed), epsilon 2 (p59 subunit)	Pole2	DNA polymerase epsilon 2, accessory subunit	ENSMMUG00000003913	POLE2	ENSG00000100479	ortholog_one2one	5427	DNA polymerase epsilon 2, accessory subunit	POLE2	ENSMUSG00000020974	HGNC,OrthoDB,OMA,PhylomeDB,OrthoMCL,Inparanoid,Ensembl,HomoloGene,Treefam,Panther,NCBI,EggNOG	12	0.02175	0.03345	0.9385	-0.1063	0.248	0.0954	-0.15345	-0.00156	0.087725	0.520657	0.198525
93687	113927	93687_113927	Csnk1a1	casein kinase 1, alpha 1	Csnk1a1	casein kinase 1, alpha 1	ENSMMUG00000001758	CSNK1A1	ENSG00000113712	ortholog_one2one	1452	casein kinase 1 alpha 1	CSNK1A1	ENSMUSG00000024576	Panther,HomoloGene,Treefam,Inparanoid,Ensembl,OMA,OrthoMCL,NCBI,HGNC,OrthoDB	10	0.00765	0.0286	-0.0216	1.3216	0.0207652	0.00601025	-0.0039569	-0.03265	-0.0155737	-0.0398539	-0.0348889
66489	296709	66489_296709	Rpl35	ribosomal protein L35	Rpl35	ribosomal protein L35	ENSMMUG00000031947	RPL35	ENSG00000136942	ortholog_one2one	11224	ribosomal protein L35	RPL35	ENSMUSG00000062997	HomoloGene,OrthoDB,Panther,HGNC,Inparanoid,OrthoMCL,Treefam,NCBI,Ensembl,OMA	10	NA	NA	0.0871	NA	0.0458	0.168	0.05841	0.0396	0.125665	-0.0034129	0.164288
70099	295107	70099_295107	Smc4	structural maintenance of chromosomes 4	Smc4	structural maintenance of chromosomes 4	ENSMMUG00000017291	SMC4	ENSG00000113810	ortholog_one2one	10051	structural maintenance of chromosomes 4	SMC4	ENSMUSG00000034349	OrthoDB,Treefam,OrthoMCL,Inparanoid,Ensembl,HGNC,Panther,HomoloGene,EggNOG,NCBI,OMA,PhylomeDB	12	-0.157167	-0.0767	0.0526	-0.0944	-0.07045	0.0027	0.0812494	-0.507	-0.0490851	0.0200767	0.0710425
107701	295270	107701_295270	Sf3b4	splicing factor 3b, subunit 4	Sf3b4	splicing factor 3B subunit 4	ENSMMUG00000007256	SF3B4	ENSG00000143368	ortholog_one2one	10262	splicing factor 3b subunit 4	SF3B4	ENSMUSG00000068856	HGNC,OrthoDB,Treefam,HomoloGene,OrthoMCL,Ensembl,Inparanoid,Panther,OMA,PhylomeDB,EggNOG,NCBI	12	0.17615	-0.12005	0.0096	0.1549	0.139	0.172	-0.0371834	-0.0149	0.0489887	-0.0017452	-0.0160183
11984	170667	11984_170667	Atp6v0c	ATPase, H+ transporting, lysosomal V0 subunit C	Atp6v0c	ATPase H+ transporting V0 subunit C	ENSMMUG00000019094	ATP6V0C	ENSG00000185883	ortholog_one2one	527	ATPase H+ transporting V0 subunit c	ATP6V0C	ENSMUSG00000024121	PhylomeDB,OMA,HomoloGene,Panther,NCBI,EggNOG,Inparanoid,Ensembl,OrthoMCL,OrthoDB,HGNC	11	NA	NA	-0.0451	-0.0358	0.00626	0.0282	0.00540115	-0.0397	-0.0167001	0.0711787	0.00945993
17216	312538	17216_312538	Mcm2	minichromosome maintenance complex component 2	Mcm2	minichromosome maintenance complex component 2	ENSMMUG00000000158	MCM2	ENSG00000073111	ortholog_one2one	4171	minichromosome maintenance complex component 2	MCM2	ENSMUSG00000002870	Panther,HomoloGene,OrthoMCL,EggNOG,NCBI,PhylomeDB,OMA,HGNC,OrthoDB,Treefam,Ensembl,Inparanoid	12	0.1154	0.0751	-0.2646	-0.4215	0.051	0.23	0.0422485	0.0215	-0.133305	0.0569663	-0.257526
68193	64307	68193_64307	Rpl24	ribosomal protein L24	Rpl24	ribosomal protein L24	NA	NA	NA	NA	NA	NA	NA	NA	NA	NA	-0.0053	0.0148	0.1609	NA	0.0307	0.118	-0.026448	-0.00477	NA	NA	NA
68193	304010	68193_304010	Rpl24	ribosomal protein L24	Zbtb11	zinc finger and BTB domain containing 11	NA	NA	NA	NA	NA	NA	NA	NA	NA	NA	-0.0053	0.0148	0.1609	0.0411	-0.11955	-0.09535	-0.0347268	-0.0876	NA	NA	NA
17220	288532	17220_288532	Mcm7	minichromosome maintenance complex component 7	Mcm7	minichromosome maintenance complex component 7	ENSMMUG00000013442	MCM7	ENSG00000166508	ortholog_one2one	4176	minichromosome maintenance complex component 7	MCM7	ENSMUSG00000029730	OMA,Panther,HomoloGene,Treefam,OrthoDB,HGNC,NCBI,EggNOG,Ensembl,Inparanoid,OrthoMCL	11	-0.045125	0.1432	0.1498	-0.1052	0.289	0.4	-0.0014944	0.00809	0.0774735	-0.0284278	-0.0532601
12492	117106	12492_117106	Scarb2	scavenger receptor class B, member 2	Scarb2	scavenger receptor class B, member 2	ENSMMUG00000020913	SCARB2	ENSG00000138760	ortholog_one2one	950	scavenger receptor class B member 2	SCARB2	ENSMUSG00000029426	Panther,Ensembl,Inparanoid,OrthoDB,Treefam,OrthoMCL,NCBI,EggNOG,HGNC,HomoloGene,PhylomeDB,OMA	12	0.11925	0.0271	0.0421	0.1715	-0.00925	0.26	0.290988	0.234	0.0928692	0.0883868	0.0204286
72727	293722	72727_293722	B3gat3	beta-1,3-glucuronyltransferase 3	B3gat3	beta-1,3-glucuronyltransferase 3	ENSMMUG00000031126	B3GAT3	ENSG00000149541	ortholog_one2one	26229	beta-1,3-glucuronyltransferase 3	B3GAT3	ENSMUSG00000071649	PhylomeDB,OMA,HomoloGene,Inparanoid,Panther,Ensembl,EggNOG,NCBI,HGNC,OrthoDB,Treefam,OrthoMCL	12	0.1684	-0.006	0.0585	0.0338	0.00594	0.0124	0.083852	0.0255	0.0179166	0.00726469	-0.0249729
68092	689116	68092_689116	Ncbp2	nuclear cap binding protein subunit 2	Ncbp2	nuclear cap binding protein subunit 2	ENSMMUG00000007825	NCBP2	ENSG00000114503	ortholog_one2one	22916	nuclear cap binding protein subunit 2	NCBP2	ENSMUSG00000022774	HGNC,OrthoDB,OrthoMCL,OMA,PhylomeDB,Inparanoid,Ensembl,NCBI,Panther,HomoloGene,Treefam	11	-0.110233	0.0301	0.0905	0.17045	-0.0295167	-0.06356	-0.0006842	0.0256917	0.0575043	0.00818679	0.00946724
433759	297893	433759_297893	Hdac1	histone deacetylase 1	Hdac1	histone deacetylase 1	ENSMMUG00000009948	HDAC1	ENSG00000116478	ortholog_one2many	3065	histone deacetylase 1	HDAC1	ENSMUSG00000028800	NCBI,EggNOG,Ensembl,Inparanoid,OMA,PhylomeDB,OrthoMCL,HGNC,Treefam,HomoloGene,Panther,OrthoDB	12	0.0335	-0.0099	-0.0662	NA	0.03575	0.3035	0.00540396	-0.04655	0.173783	0.277525	-0.0113523
76843	305073	76843_305073	Dtl	denticleless E3 ubiquitin protein ligase	Dtl	denticleless E3 ubiquitin protein ligase homolog	NA	NA	NA	NA	NA	NA	NA	NA	NA	NA	-0.109675	-0.1545	-0.1332	NA	0.000724	-0.00863	0.136322	-0.0863	NA	NA	NA
67920	306526	67920_306526	Mak16	MAK16 homolog	Mak16	MAK16 homolog	ENSMMUG00000010244	MAK16	ENSG00000198042	ortholog_one2one	84549	MAK16 homolog	MAK16	ENSMUSG00000031578	Inparanoid,Panther,OrthoDB,Treefam,Ensembl,EggNOG,NCBI,HGNC,HomoloGene,PhylomeDB,OMA,OrthoMCL	12	-0.0659	-0.0404	0.0309	0.8575	-0.04315	0.07455	-0.0689829	-0.10735	-0.101657	-0.0982358	-0.0880485
56456	361925	56456_361925	Actl6a	actin-like 6A	Actl6a	actin-like 6A	ENSMMUG00000009742	ACTL6A	ENSG00000136518	ortholog_one2one	86	actin like 6A	ACTL6A	ENSMUSG00000027671	EggNOG,NCBI,PhylomeDB,OMA,OrthoMCL,HomoloGene,Panther,Inparanoid,Ensembl,Treefam,OrthoDB,HGNC	12	-0.03965	-0.06995	-0.0401	-0.0271	0.119	0.103	0.0195439	-0.0244	-0.0438203	0.0423128	-0.0431583
67883	246232	67883_246232	Uxs1	UDP-glucuronate decarboxylase 1	Uxs1	UDP-glucuronate decarboxylase 1	ENSMMUG00000001693	UXS1	ENSG00000115652	ortholog_one2one	80146	UDP-glucuronate decarboxylase 1	UXS1	ENSMUSG00000057363	PhylomeDB,OMA,Ensembl,Inparanoid,NCBI,EggNOG,OrthoMCL,OrthoDB,Treefam,HomoloGene,HGNC,Panther	12	0.0380333	-0.104367	0.1253	0.0775	-0.0837	-0.103	0.0233894	-0.0762	-0.0229923	-0.135181	0.0148831
21750	361403	21750_361403	Terf2	telomeric repeat binding factor 2	Terf2	telomeric repeat binding factor 2	ENSMMUG00000016633	TERF2	ENSG00000132604	ortholog_one2one	7014	telomeric repeat binding factor 2	TERF2	ENSMUSG00000031921	OMA,PhylomeDB,NCBI,EggNOG,Treefam,OrthoDB,OrthoMCL,HomoloGene,HGNC,Panther,Ensembl,Inparanoid	12	-0.0385	-0.07695	0.0837	0.0326	0.0172	-0.0582833	-0.150917	-0.0122633	0.0185608	-0.0122044	-0.0859333
29815	310838	29815_310838	Bcar3	breast cancer anti-estrogen resistance 3	Bcar3	BCAR3 adaptor protein, NSP family member	ENSMMUG00000015924	BCAR3	ENSG00000137936	ortholog_one2one	8412	BCAR3 adaptor protein, NSP family member	BCAR3	ENSMUSG00000028121	OMA,PhylomeDB,NCBI,EggNOG,OrthoMCL,Ensembl,Panther,Inparanoid,HGNC,Treefam,OrthoDB,HomoloGene	12	0.2538	0.1467	0.0173	0.3706	-0.24	-0.165	-0.0183202	0.126	0.0810311	0.135503	0.117984
17215	316273	17215_316273	Mcm3	minichromosome maintenance complex component 3	Mcm3	minichromosome maintenance complex component 3	ENSMMUG00000021149	MCM3	ENSG00000112118	ortholog_one2one	4172	minichromosome maintenance complex component 3	MCM3	ENSMUSG00000041859	Inparanoid,Ensembl,NCBI,EggNOG,HomoloGene,Panther,OrthoMCL,HGNC,OrthoDB,Treefam,OMA,PhylomeDB	12	0.107075	0.063825	-0.3331	0.3843	0.114	0.0371	-0.523515	-0.253	0.258973	0.107439	0.151288
20871	292554	20871_292554	Aurkc	aurora kinase C	Aurkc	aurora kinase C	ENSMMUG00000000929	AURKC	ENSG00000105146	ortholog_one2one	6795	aurora kinase C	AURKC	ENSMUSG00000070837	EggNOG,NCBI,Ensembl,Inparanoid,Panther,HomoloGene,HGNC,Treefam,OrthoDB,OMA	10	0.1818	0.1037	NA	0.2143	-0.0479	-0.0854	-0.0545217	-0.0941	-0.433682	-0.231853	-0.0818382
20877	114592	20877_114592	Aurkb	aurora kinase B	Aurkb	aurora kinase B	NA	NA	NA	NA	NA	NA	NA	NA	NA	NA	-0.0467	-0.072	NA	-0.81	-0.134	0.0166	0.294667	0.3	NA	NA	NA
12462	295230	12462_295230	Cct3	chaperonin containing TCP1 subunit 3	Cct3	chaperonin containing TCP1 subunit 3	ENSMMUG00000019034	CCT3	ENSG00000163468	ortholog_one2one	7203	chaperonin containing TCP1 subunit 3	CCT3	ENSMUSG00000001416	Treefam,PhylomeDB,OMA,NCBI,EggNOG,OrthoMCL,OrthoDB,HGNC,HomoloGene,Panther,Ensembl,Inparanoid	12	-0.03655	0.079475	0.0036	-0.0202	0.000984	0.107	0.0724659	0.0304	0.0196598	-0.0502027	-0.0194241
12461	299809	12461_299809	Cct2	chaperonin containing TCP1 subunit 2	Cct2	chaperonin containing TCP1 subunit 2	ENSMMUG00000010820	CCT2	ENSG00000166226	ortholog_one2one	10576	chaperonin containing TCP1 subunit 2	CCT2	ENSMUSG00000034024	PhylomeDB,OMA,Panther,Inparanoid,OrthoMCL,Treefam,OrthoDB,HGNC,HomoloGene,NCBI,EggNOG,Ensembl	12	-0.0549	0.0516	0.0834	-0.0761	-0.0608	0.0243	-0.0492529	-0.0371	0.0170162	-0.0308573	-0.0105623
12468	297406	12468_297406	Cct7	chaperonin containing TCP1 subunit 7	Cct7	chaperonin containing TCP1 subunit 7	ENSMMUG00000012448	CCT7	ENSG00000135624	ortholog_one2one	10574	chaperonin containing TCP1 subunit 7	CCT7	ENSMUSG00000030007	OrthoMCL,Treefam,OrthoDB,PhylomeDB,OMA,Panther,Inparanoid,Ensembl,NCBI,EggNOG,HGNC,HomoloGene	12	-0.00945	0.00645	0.0158	-0.1508	0.0535	0.138	-0.0053789	-0.0256	0.0474037	0.062232	0.0513239
54411	83615	54411_83615	Atp6ap1	ATPase, H+ transporting, lysosomal accessory protein 1	Atp6ap1	ATPase H+ transporting accessory protein 1	ENSMMUG00000005501	ATP6AP1	ENSG00000071553	ortholog_one2one	537	ATPase H+ transporting accessory protein 1	ATP6AP1	ENSMUSG00000019087	OMA,HomoloGene,Panther,NCBI,EggNOG,Ensembl,Inparanoid,Treefam,HGNC,OrthoDB,OrthoMCL	11	-0.0998	-0.0904	0.0441	-0.0944	-0.0142	0.0107	0.0103271	-0.0295	0.00213537	-0.0190561	-0.0283758
67160	293725	67160_293725	Eef1g	eukaryotic translation elongation factor 1 gamma	Eef1g	eukaryotic translation elongation factor 1 gamma	ENSMMUG00000006598	EEF1G	ENSG00000254772	ortholog_one2one	1937	eukaryotic translation elongation factor 1 gamma	EEF1G	ENSMUSG00000071644	Ensembl,NCBI,EggNOG,HomoloGene,Panther,OrthoDB,HGNC,Treefam,Inparanoid,OMA,PhylomeDB,OrthoMCL	12	0.0864	0.0773	0.083	NA	-0.05825	0.013	0.0841172	0.04835	-0.0093975	0.0449983	-0.0173038
17938	288770	17938_288770	Naca	nascent polypeptide-associated complex alpha polypeptide	Naca	nascent polypeptide associated complex subunit alpha	ENSMMUG00000008726	NACA	ENSG00000196531	ortholog_one2one	4666	nascent polypeptide associated complex subunit alpha	NACA	ENSMUSG00000061315	OrthoDB,HGNC,Treefam,OrthoMCL,OMA,Panther,HomoloGene,Ensembl,NCBI,EggNOG	10	NA	NA	0.0026	-0.1672	0.0817	0.24	0.0629468	-0.00643	0.0203942	-0.0066003	0.0377162
17764	362591	17764_362591	Mtf1	metal response element binding transcription factor 1	Mtf1	metal-regulatory transcription factor 1	ENSMMUG00000023275	MTF1	ENSG00000188786	ortholog_one2one	4520	metal regulatory transcription factor 1	MTF1	ENSMUSG00000028890	EggNOG,NCBI,OMA,OrthoMCL,HGNC,OrthoDB,Treefam,HomoloGene,Panther,Inparanoid,Ensembl	11	-0.07386	-0.09122	-0.141	0.20305	-0.0945	-0.241	-0.0420543	0.0151	0.147647	0.0739175	0.0561326
16906	116685	16906_116685	Lmnb1	lamin B1	Lmnb1	lamin B1	ENSMMUG00000000823	LMNB1	ENSG00000113368	ortholog_one2one	4001	lamin B1	LMNB1	ENSMUSG00000024590	Inparanoid,NCBI,Ensembl,EggNOG,OrthoMCL,PhylomeDB,OMA,OrthoDB,HGNC,Treefam,HomoloGene,Panther	12	0.0019	0.0343	0.0791	0.15045	0.06976	0.0597333	0.207482	0.119026	0.100937	0.112009	0.0375858
16905	60374	16905_60374	Lmna	lamin A	Lmna	lamin A/C	ENSMMUG00000016096	LMNA	ENSG00000160789	ortholog_one2one	4000	lamin A/C	LMNA	ENSMUSG00000028063	OrthoMCL,OMA,PhylomeDB,NCBI,EggNOG,HomoloGene,Panther,Treefam,HGNC,OrthoDB,Inparanoid,Ensembl	12	-0.01776	0.08634	0.0469	-0.0204	0.01595	0.07955	0.132458	0.06945	0.0187629	0.0880277	0.0386695
16551	171304	16551_171304	Kif11	kinesin family member 11	Kif11	kinesin family member 11	ENSMMUG00000023266	KIF11	ENSG00000138160	ortholog_one2one	3832	kinesin family member 11	KIF11	ENSMUSG00000012443	OrthoDB,Treefam,HGNC,OrthoMCL,NCBI,EggNOG,HomoloGene,Ensembl,Panther,Inparanoid,OMA,PhylomeDB	12	-0.0689333	0.0464667	0.0364	-0.33165	0.0664	-0.0281	0.394737	0.1375	-0.0563695	0.0141133	0.0863228
14251	64665	14251_64665	Flot1	flotillin 1	Flot1	flotillin 1	ENSMMUG00000014071	FLOT1	ENSG00000137312	ortholog_one2one	10211	flotillin 1	FLOT1	ENSMUSG00000059714	NCBI,EggNOG,HGNC,Treefam,OrthoDB,OrthoMCL,HomoloGene,OMA,PhylomeDB,Ensembl,Inparanoid,Panther	12	-0.0812	-0.1146	-0.0407	-0.412	0.0561	0.0791	0.116284	0.0208	0.0975824	0.16047	0.0916924
14252	83764	14252_83764	Flot2	flotillin 2	Flot2	flotillin 2	ENSMMUG00000012523	FLOT2	ENSG00000132589	ortholog_one2one	2319	flotillin 2	FLOT2	ENSMUSG00000061981	Panther,Ensembl,Inparanoid,OrthoMCL,NCBI,EggNOG,HGNC,OrthoDB,Treefam,OMA,HomoloGene	11	-0.01205	-0.07795	-0.0597	-0.1861	0.0114	-0.0244	-0.033156	-0.0117	0.0194041	0.0746511	-0.030763
16001	25718	16001_25718	Igf1r	insulin-like growth factor I receptor	Igf1r	insulin-like growth factor 1 receptor	ENSMMUG00000012305	IGF1R	ENSG00000140443	ortholog_one2one	3480	insulin like growth factor 1 receptor	IGF1R	ENSMUSG00000005533	OrthoMCL,HomoloGene,OrthoDB,HGNC,NCBI,Ensembl,Panther,Inparanoid,PhylomeDB,OMA	10	0.0794	0.133775	-0.0189	0.8584	0.0406	-0.02278	0.0419323	0.12535	0.0191021	0.0939384	-0.0430395
16337	24954	16337_24954	Insr	insulin receptor	Insr	insulin receptor	ENSMMUG00000028907	INSR	ENSG00000171105	ortholog_one2many	3643	insulin receptor	INSR	ENSMUSG00000005534	EggNOG,NCBI,Ensembl,Inparanoid,Panther,HomoloGene,HGNC,Treefam,OrthoDB,OrthoMCL,OMA	11	-0.0201	-0.0224667	-0.0092	0.0052	-0.0269	-0.0142	0.156334	0.0174	0.0345839	0.0640514	-0.0620581
19886	25346	19886_25346	Ros1	Ros1 proto-oncogene	Ros1	ROS proto-oncogene 1 , receptor tyrosine kinase	ENSMMUG00000023738	ROS1	ENSG00000047936	ortholog_one2one	6098	ROS proto-oncogene 1, receptor tyrosine kinase	ROS1	ENSMUSG00000019893	OMA,PhylomeDB,NCBI,EggNOG,OrthoMCL,HGNC,OrthoDB,HomoloGene,Inparanoid,Panther,Ensembl,Treefam	12	0.06	-0.3327	NA	-0.2536	-0.0789	-0.11	0.0976538	-0.134	0.0827308	0.0788432	-0.367534
19229	50646	19229_50646	Ptk2b	PTK2 protein tyrosine kinase 2 beta	Ptk2b	protein tyrosine kinase 2 beta	ENSMMUG00000019159	PTK2B	ENSG00000120899	ortholog_one2one	2185	protein tyrosine kinase 2 beta	PTK2B	ENSMUSG00000059456	OMA,Treefam,HomoloGene,OrthoMCL,OrthoDB,HGNC,Panther,Inparanoid,NCBI,EggNOG,Ensembl	11	0.3694	0.1776	-0.0392	-0.2591	-0.0273	0.0864	-0.0305713	-0.0144	0.0518834	0.0620659	-0.0368598
16348	313228	16348_313228	Invs	inversin	Invs	inversin	ENSMMUG00000001524	INVS	ENSG00000119509	ortholog_one2one	27130	inversin	INVS	ENSMUSG00000028344	Treefam,PhylomeDB,OMA,EggNOG,Ensembl,NCBI,OrthoDB,OrthoMCL,Panther,HGNC,HomoloGene,Inparanoid	12	0.0233	-0.6079	-0.0599	0.0557	-0.03726	0.0046	0.0121486	-0.24	0.276484	0.261984	0.259909
93840	289229	93840_289229	Vangl2	VANGL planar cell polarity 2	Vangl2	VANGL planar cell polarity protein 2	ENSMMUG00000020295	VANGL2	ENSG00000162738	ortholog_one2one	57216	VANGL planar cell polarity protein 2	VANGL2	ENSMUSG00000026556	Ensembl,Inparanoid,Treefam,Panther,HGNC,HomoloGene,OrthoDB,OrthoMCL,OMA,EggNOG,NCBI	11	0.0506333	-0.0847333	0.09	NA	0.134	0.323	-0.0386103	-0.0617	0.0316514	0.145996	-0.10894
12954	24273	12954_24273	Cryaa	crystallin, alpha A	Cryaa	crystallin, alpha A	NA	NA	NA	NA	NA	NA	NA	NA	NA	NA	-0.0932	-0.1467	NA	0.4845	0.0309	-0.202	-0.235357	-0.108	NA	NA	NA
14472	114500	14472_114500	Gbx2	gastrulation brain homeobox 2	Gbx2	gastrulation brain homeobox 2	NA	NA	NA	NA	NA	NA	NA	NA	NA	NA	0.043	-0.0677	NA	0.58645	0.0351	0.01995	0.715926	0.819	NA	NA	NA
114886	170520	114886_170520	Cygb	cytoglobin	Cygb	cytoglobin	ENSMMUG00000021045	CYGB	ENSG00000161544	ortholog_one2one	114757	cytoglobin	CYGB	ENSMUSG00000020810	Treefam,HGNC,OrthoDB,HomoloGene,Panther,OMA,PhylomeDB,OrthoMCL,NCBI,EggNOG,Inparanoid,Ensembl	12	-0.0248	-0.099	0.2555	0.0875	0.00291	0.102	0.111621	0.00939	-0.10176	0.128231	0.00363408
14751	292804	14751_292804	Gpi1	glucose-6-phosphate isomerase 1	Gpi	glucose-6-phosphate isomerase	NA	NA	NA	NA	NA	NA	NA	NA	NA	NA	-0.0254	-0.0104667	-0.0003	-0.0544	-0.00522	0.0962	-0.0417187	-0.0698	NA	NA	NA
109697	24269	109697_24269	Cpa1	carboxypeptidase A1, pancreatic	Cpa1	carboxypeptidase A1	NA	NA	NA	NA	NA	NA	NA	NA	NA	NA	-0.0968	-0.1247	NA	-0.2156	-0.0173	0.132	0.081475	-0.174	NA	NA	NA
15903	25585	15903_25585	Id3	inhibitor of DNA binding 3	Id3	inhibitor of DNA binding 3	ENSMMUG00000005560	ID3	ENSG00000117318	ortholog_one2one	3399	inhibitor of DNA binding 3	ID3	ENSMUSG00000007872	EggNOG,NCBI,OMA,PhylomeDB,OrthoMCL,Panther,HomoloGene,Ensembl,Inparanoid,HGNC,OrthoDB,Treefam	12	0.2783	0.3115	0.2121	-0.1364	0.121	0.216	0.0491253	-0.0204	-0.093731	0.227878	0.0926653
69444	287751	69444_287751	Lyzl6	lysozyme-like 6	Lyzl6	lysozyme-like 6	NA	NA	NA	NA	NA	NA	NA	NA	NA	NA	0.1252	0.0752667	NA	-0.32	0.0384	0.00788	-0.485255	-0.139	NA	NA	NA
77397	362881	77397_362881	Lyz3	lysozyme 3	RGD1306474	similar to RIKEN cDNA 9530003J23	NA	NA	NA	NA	NA	NA	NA	NA	NA	NA	0.0407	-0.0395	NA	1.0452	0.249	0.002	0.233226	-0.0805	NA	NA	NA
75622	287557	75622_287557	Spaca3	sperm acrosome associated 3	Spaca3	sperm acrosome associated 3	NA	NA	NA	NA	NA	NA	NA	NA	NA	NA	0.1372	0.1722	NA	-0.1489	0.0108	-0.154	0.234267	-0.494	NA	NA	NA
17110	25211	17110_25211	Lyz1	lysozyme 1	Lyz2	lysozyme 2	NA	NA	NA	NA	NA	NA	NA	NA	NA	NA	-0.291233	-0.258067	NA	0.2508	-0.0626	-0.183	0.104742	0.134	NA	NA	NA
17116	688394	17116_688394	Mab21l1	mab-21-like 1	Mab21l1	mab-21 like 1	ENSMMUG00000005425	MAB21L1	ENSG00000180660	ortholog_one2one	4081	mab-21 like 1	MAB21L1	ENSMUSG00000056947	Inparanoid,Panther,Ensembl,NCBI,EggNOG,OrthoMCL,HGNC,OMA,PhylomeDB,Treefam,HomoloGene	11	0.1829	0.1107	0.7041	-0.6696	0.0475	0.041	0.15706	0.194	-0.0087548	-0.0227422	0.0609704
19224	24693	19224_24693	Ptgs1	prostaglandin-endoperoxide synthase 1	Ptgs1	prostaglandin-endoperoxide synthase 1	ENSMMUG00000012886	PTGS1	ENSG00000095303	ortholog_one2one	5742	prostaglandin-endoperoxide synthase 1	PTGS1	ENSMUSG00000047250	OrthoMCL,OMA,PhylomeDB,Panther,HomoloGene,OrthoDB,HGNC,Treefam,Ensembl,Inparanoid,NCBI,EggNOG	12	-0.0211667	-0.158867	0.1956	0.0735	0.06755	0.0759	-0.0288433	0.10245	-0.209447	0.137844	-0.212142
19225	29527	19225_29527	Ptgs2	prostaglandin-endoperoxide synthase 2	Ptgs2	prostaglandin-endoperoxide synthase 2	ENSMMUG00000016857	PTGS2	ENSG00000073756	ortholog_one2one	5743	prostaglandin-endoperoxide synthase 2	PTGS2	ENSMUSG00000032487	OrthoMCL,OrthoDB,NCBI,EggNOG,Panther,HomoloGene,OMA,PhylomeDB,Inparanoid,Ensembl,Treefam,HGNC	12	-0.11465	0.072	-0.2392	NA	-0.608	-1.09	0.0234887	-0.00857	-0.0978485	-0.222853	-0.0693151
11622	25690	11622_25690	Ahr	aryl-hydrocarbon receptor	Ahr	aryl hydrocarbon receptor	ENSMMUG00000012203	AHR	ENSG00000106546	ortholog_one2one	196	aryl hydrocarbon receptor	AHR	ENSMUSG00000019256	OMA,HGNC,Treefam,OrthoDB,Inparanoid,Panther,HomoloGene,NCBI,EggNOG,Ensembl,OrthoMCL	11	-0.068	0.00975	-0.1575	-0.3971	0.07255	-0.0158	-0.486609	-0.33265	-0.0381316	-0.124434	0.0661775
21826	292406	21826_292406	Thbs2	thrombospondin 2	Thbs2	thrombospondin 2	ENSMMUG00000023631	THBS2	ENSG00000186340	ortholog_one2one	7058	thrombospondin 2	THBS2	ENSMUSG00000023885	OrthoMCL,OrthoDB,Panther,HomoloGene,Treefam,HGNC,OMA,Inparanoid,Ensembl,NCBI,EggNOG	11	0.0579	-0.0096333	-0.0724	-0.9862	0.016	0.0421	-0.188151	-0.126	0.112551	0.31485	0.0928555
21827	681309	21827_681309	Thbs3	thrombospondin 3	Thbs3	thrombospondin 3	ENSMMUG00000003902	THBS3	ENSG00000169231	ortholog_one2one	7059	thrombospondin 3	THBS3	ENSMUSG00000028047	OrthoMCL,OMA,EggNOG,NCBI,HGNC,Treefam,HomoloGene,Panther,OrthoDB,Ensembl,Inparanoid	11	0.0689	-0.0534	-0.0766	0.4791	-0.00632	-0.0662	0.274316	0.0545	0.0516016	0.0480992	-0.0296368
21828	29220	21828_29220	Thbs4	thrombospondin 4	Thbs4	thrombospondin 4	ENSMMUG00000003143	THBS4	ENSG00000113296	ortholog_one2one	7060	thrombospondin 4	THBS4	ENSMUSG00000021702	Inparanoid,Ensembl,NCBI,EggNOG,OrthoMCL,OMA,OrthoDB,Panther,Treefam,HGNC,HomoloGene	11	-0.179	-0.0599	-0.4621	-0.5437	0.15	0.0835	-0.350879	-0.194	0.0171119	0.030291	0.0605836
17921	266714	17921_266714	Myo7a	myosin VIIA	Myo7a	myosin VIIA	ENSMMUG00000018178	MYO7A	ENSG00000137474	ortholog_one2one	4647	myosin VIIA	MYO7A	ENSMUSG00000030761	EggNOG,NCBI,OrthoMCL,OMA,Treefam,OrthoDB,HGNC,Ensembl,Inparanoid,Panther,HomoloGene	11	-0.0833	-0.2386	-0.6058	NA	0.127	0.122	-0.206782	-0.0741	-0.14341	-0.0450675	-0.0766158
18109	298894	18109_298894	Mycn	v-myc avian myelocytomatosis viral related oncogene, neuroblastoma derived	Mycn	MYCN proto-oncogene, bHLH transcription factor	ENSMMUG00000018805	MYCN	ENSG00000134323	ortholog_one2one	4613	MYCN proto-oncogene, bHLH transcription factor	MYCN	ENSMUSG00000037169	OrthoDB,HGNC,Treefam,Panther,Inparanoid,HomoloGene,OrthoMCL,Ensembl,NCBI,OMA	10	0.0231	0.1083	-0.2153	-0.6869	-0.157	0.105	0.130246	-0.0272	0.13641	0.206294	0.075172
18526	361943	18526_361943	Pcdh10	protocadherin 10	Pcdh10	protocadherin 10	NA	NA	NA	NA	NA	NA	NA	NA	NA	NA	-0.19804	-0.15768	0.0663	NA	-0.143	-0.278	-0.0739336	-0.0057	NA	NA	NA
18245	25502	18245_25502	Oaz1	ornithine decarboxylase antizyme 1	Oaz1	ornithine decarboxylase antizyme 1	ENSMMUG00000017949	OAZ1	ENSG00000104904	ortholog_one2one	4946	ornithine decarboxylase antizyme 1	OAZ1	ENSMUSG00000035242	EggNOG,NCBI,Ensembl,Inparanoid,Panther,HomoloGene,OrthoDB,HGNC,OrthoMCL,PhylomeDB,OMA	11	NA	NA	0.0406	-0.1567	0.00409	0.00636	0.0203447	-0.000354	0.0218414	-0.0190511	0.00873134
67378	113948	67378_113948	Bbs2	Bardet-Biedl syndrome 2	Bbs2	Bardet-Biedl syndrome 2	ENSMMUG00000013268	BBS2	ENSG00000125124	ortholog_one2one	583	Bardet-Biedl syndrome 2	BBS2	ENSMUSG00000031755	OrthoMCL,NCBI,EggNOG,HomoloGene,OrthoDB,Inparanoid,Panther,Ensembl,Treefam,HGNC,OMA,PhylomeDB	12	0.0066	-0.0277	0.2002	-0.2742	0.0428	0.192	-0.0390856	-0.0456	0.0518863	-0.0891255	0.0904557
233406	308761	233406_308761	Prc1	protein regulator of cytokinesis 1	Prc1	protein regulator of cytokinesis 1	ENSMMUG00000005109	PRC1	ENSG00000198901	ortholog_one2one	9055	protein regulator of cytokinesis 1	PRC1	ENSMUSG00000038943	HomoloGene,EggNOG,NCBI,Inparanoid,Panther,Ensembl,Treefam,HGNC,OrthoDB,OMA,OrthoMCL	11	-0.1352	0.0103	-0.2018	0.1765	0.25	0.0606	0.53223	0.413	0.0808594	0.057866	0.0974565
21346	304983	21346_304983	Tagln2	transgelin 2	Tagln2	transgelin 2	ENSMMUG00000004705	TAGLN2	ENSG00000158710	ortholog_one2one	8407	transgelin 2	TAGLN2	ENSMUSG00000026547	EggNOG,NCBI,Panther,HGNC,HomoloGene,OrthoMCL,OrthoDB,Treefam,OMA,PhylomeDB,Inparanoid,Ensembl	12	0.1488	-0.0175	-0.2336	0.2527	0.0843	-0.218	0.0552022	0.0397	-0.113754	0.0626843	0.208796
14950	311545	14950_311545	H13	histocompatibility 13	Hm13	histocompatibility minor 13	NA	NA	NA	NA	NA	NA	NA	NA	NA	NA	-0.0565667	-0.09555	-0.0948	-0.10685	-0.01568	-0.131733	0.0579682	0.261467	NA	NA	NA
12361	29647	12361_29647	Cask	calcium/calmodulin dependent serine protein kinase	Cask	calcium/calmodulin dependent serine protein kinase	ENSMMUG00000022578	CASK	ENSG00000147044	ortholog_one2one	8573	calcium/calmodulin dependent serine protein kinase	CASK	ENSMUSG00000031012	Treefam,OrthoDB,HGNC,HomoloGene,OrthoMCL,Inparanoid,Ensembl,Panther,NCBI,EggNOG,PhylomeDB,OMA	12	-0.091275	-0.100625	0.1151	-0.22685	-0.224	-0.0216	-0.0909982	0.0342	0.0228344	-0.0843893	0.0301633
15233	360719	15233_360719	Hgd	homogentisate 1, 2-dioxygenase	Hgd	homogentisate 1, 2-dioxygenase	ENSMMUG00000001593	HGD	ENSG00000113924	ortholog_one2one	3081	homogentisate 1,2-dioxygenase	HGD	ENSMUSG00000022821	EggNOG,NCBI,HomoloGene,Panther,OrthoMCL,OMA,PhylomeDB,OrthoDB,HGNC,Treefam,Inparanoid,Ensembl	12	0.1266	0.2038	NA	0.0134	-0.0297	-0.0305	0.566267	0.116	0.15024	0.0138019	0.371289
54711	296281	54711_296281	Plagl2	pleiomorphic adenoma gene-like 2	Plagl2	PLAG1 like zinc finger 2	ENSMMUG00000000118	PLAGL2	ENSG00000126003	ortholog_one2one	5326	PLAG1 like zinc finger 2	PLAGL2	ENSMUSG00000051413	EggNOG,NCBI,Ensembl,Inparanoid,Panther,HomoloGene,Treefam,OrthoDB,HGNC,OrthoMCL,OMA	11	-0.182267	-0.144467	0.1302	0.4577	0.14	-0.0695	-0.266418	-0.143	0.00571781	0.0127918	0.0168055
18438	29659	18438_29659	P2rx4	purinergic receptor P2X, ligand-gated ion channel 4	P2rx4	purinergic receptor P2X 4	ENSMMUG00000003521	P2RX4	ENSG00000135124	ortholog_one2one	5025	purinergic receptor P2X 4	P2RX4	ENSMUSG00000029470	HGNC,OrthoMCL,OMA,PhylomeDB,Treefam,HomoloGene,OrthoDB,Panther,Ensembl,Inparanoid,NCBI,EggNOG	12	0.08045	-0.06355	-0.0182	-0.171	0.193	0.514	-0.0768333	-0.11	-0.159819	-0.097619	-0.139491
15235	24566	15235_24566	Mst1	macrophage stimulating 1 (hepatocyte growth factor-like)	Mst1	macrophage stimulating 1	ENSMMUG00000014547	MST1	ENSG00000173531	ortholog_one2one	4485	macrophage stimulating 1	MST1	ENSMUSG00000032591	Panther,HomoloGene,OrthoDB,EggNOG,NCBI,HGNC,Treefam,OrthoMCL,OMA,Ensembl,Inparanoid	11	-0.0322	-0.2104	NA	-0.0737	0.13	0.000183	0.558831	0.348	-0.0184529	0.14737	0.0418947
13982	24890	13982_24890	Esr1	estrogen receptor 1 (alpha)	Esr1	estrogen receptor 1	ENSMMUG00000019045	ESR1	ENSG00000091831	ortholog_one2one	2099	estrogen receptor 1	ESR1	ENSMUSG00000019768	Panther,Ensembl,Inparanoid,Treefam,HomoloGene,HGNC,OrthoDB,PhylomeDB,OMA,EggNOG,NCBI,OrthoMCL	12	-0.0475667	-0.0287333	-0.212	0.3289	-0.0266	0.0199	-0.31292	-0.456	0.310871	0.377938	0.219826
67260	304208	67260_304208	Cers4	ceramide synthase 4	Cers4	ceramide synthase 4	ENSMMUG00000011178	CERS4	ENSG00000090661	ortholog_one2one	79603	ceramide synthase 4	CERS4	ENSMUSG00000008206	EggNOG,NCBI,Ensembl,Inparanoid,Panther,HomoloGene,HGNC,OrthoDB,Treefam,OrthoMCL,PhylomeDB,OMA	12	0.1986	0.129867	-0.1599	0.3405	-0.0554	-0.0494	0.0373657	-0.142	0.0324824	0.0900088	-0.0464708
76893	310667	76893_310667	Cers2	ceramide synthase 2	Cers2	ceramide synthase 2	ENSMMUG00000023234	LASS2	ENSG00000143418	ortholog_one2one	29956	ceramide synthase 2	CERS2	ENSMUSG00000015714	PhylomeDB,OMA,OrthoMCL,OrthoDB,Treefam,Inparanoid,Panther,Ensembl,EggNOG,NCBI,HomoloGene,HGNC	12	0.0194	0.1405	0.055	0.5077	0.311	0.139	0.163292	0.132	-0.0729248	0.0454178	0.00283549
11352	304883	11352_304883	Abl2	ABL proto-oncogene 2, non-receptor tyrosine kinase	Abl2	ABL proto-oncogene 2, non-receptor tyrosine kinase	ENSMMUG00000006262	ABL2	ENSG00000143322	ortholog_one2one	27	ABL proto-oncogene 2, non-receptor tyrosine kinase	ABL2	ENSMUSG00000026596	OrthoMCL,HomoloGene,PhylomeDB,OMA,HGNC,Treefam,OrthoDB,Panther,Ensembl,Inparanoid,EggNOG,NCBI	12	-0.0848	-0.0774	-0.0477	NA	-0.0449	0.0169	0.01495	0.0199	0.0954278	0.0573211	-0.0366157
69263	288414	69263_288414	Rfc3	replication factor C (activator 1) 3	Rfc3	replication factor C subunit 3	ENSMMUG00000003371	RFC3	ENSG00000133119	ortholog_one2one	5983	replication factor C subunit 3	RFC3	ENSMUSG00000033970	HomoloGene,OMA,PhylomeDB,Ensembl,EggNOG,NCBI,OrthoMCL,Inparanoid,Panther,OrthoDB,Treefam,HGNC	12	0.04945	-0.00415	-0.0004	0.4071	0.21	0.339	-0.13896	0.0338	0.0425284	-0.0484863	-0.026069
11516	24166	11516_24166	Adcyap1	adenylate cyclase activating polypeptide 1	Adcyap1	adenylate cyclase activating polypeptide 1	ENSMMUG00000016216	PACAP	ENSG00000141433	ortholog_one2one	116	adenylate cyclase activating polypeptide 1	ADCYAP1	ENSMUSG00000024256	EggNOG,NCBI,Ensembl,Inparanoid,Panther,HomoloGene,Treefam,HGNC,OrthoDB,OrthoMCL,PhylomeDB,OMA	12	-0.3203	-0.1917	0.0487	NA	-0.138075	-0.2435	0.300193	0.05195	0.119575	-0.235669	0.198302
13110	65210	13110_65210	Cyp2j6	cytochrome P450, family 2, subfamily j, polypeptide 6	Cyp2j4	cytochrome P450, family 2, subfamily j, polypeptide 4	NA	NA	NA	NA	NA	NA	NA	NA	NA	NA	0.0595	0.11735	0.1954	0.3527	0.103	0.106	0.0798795	0.18	NA	NA	NA
228033	114630	228033_114630	Atp5mc3	ATP synthase membrane subunit c locus 3	Atp5mc3	ATP synthase membrane subunit c locus 3	ENSMMUG00000029649	ATP5G3	ENSG00000154518	ortholog_one2many	518	ATP synthase membrane subunit c locus 3	ATP5MC3	ENSMUSG00000018770	OrthoDB,OrthoMCL,Ensembl,Inparanoid,HomoloGene,Panther,Treefam,NCBI,EggNOG,OMA,PhylomeDB,HGNC	12	-0.0206	0.0041	0.0182	-0.1254	NA	NA	NA	NA	-0.0418903	-0.0949681	0.041618
19699	24718	19699_24718	Reln	reelin	Reln	reelin	NA	NA	NA	NA	NA	NA	NA	NA	NA	NA	-0.0034	-0.0927	-0.0173	0.04655	-0.033695	0.228	0.0627629	-0.05696	NA	NA	NA
15117	25694	15117_25694	Has2	hyaluronan synthase 2	Has2	hyaluronan synthase 2	ENSMMUG00000002014	HAS2	ENSG00000170961	ortholog_one2one	3037	hyaluronan synthase 2	HAS2	ENSMUSG00000022367	EggNOG,Ensembl,NCBI,OrthoMCL,Panther,Inparanoid,Treefam,HomoloGene,OMA,HGNC,OrthoDB	11	0.1532	-0.0106	NA	-0.1692	0.0827	0.161	-0.115068	-0.146	0.47708	0.0393978	0.32791
20464	309888	20464_309888	Sim1	single-minded family bHLH transcription factor 1	Sim1	SIM bHLH transcription factor 1	NA	NA	NA	NA	NA	NA	NA	NA	NA	NA	0.02005	0.03355	NA	-1.5205	0.00384	0.0274	0.746655	0.323	NA	NA	NA
11937	116601	11937_116601	Atp2a1	ATPase, Ca++ transporting, cardiac muscle, fast twitch 1	Atp2a1	ATPase sarcoplasmic/endoplasmic reticulum Ca2+ transporting 1	NA	NA	NA	NA	NA	NA	NA	NA	NA	NA	-0.0576	-0.0823	0.0589	1.1943	0.152	0.035	-0.337596	-0.415	NA	NA	NA
17688	100360342	17688_100360342	Msh6	mutS homolog 6	Msh6	mutS homolog 6	ENSMMUG00000022842	MSH6	ENSG00000116062	ortholog_one2one	2956	mutS homolog 6	MSH6	ENSMUSG00000005370	HomoloGene,NCBI,EggNOG,Treefam,HGNC,OrthoDB,OrthoMCL,OMA,Panther,Inparanoid,Ensembl	11	-0.0427	0.0636	0.0378	NA	0.0135	-0.015	-0.209319	-0.135	0.0524343	-0.0296103	0.0316435
108156	64300	108156_64300	Mthfd1	methylenetetrahydrofolate dehydrogenase (NADP+ dependent), methenyltetrahydrofolate cyclohydrolase, formyltetrahydrofolate synthase	Mthfd1	methylenetetrahydrofolate dehydrogenase, cyclohydrolase and formyltetrahydrofolate synthetase 1	ENSMMUG00000001319	MTHFD1	ENSG00000100714	ortholog_one2one	4522	methylenetetrahydrofolate dehydrogenase, cyclohydrolase and formyltetrahydrofolate synthetase 1	MTHFD1	ENSMUSG00000021048	HGNC,Treefam,OrthoDB,NCBI,Ensembl,Inparanoid,OrthoMCL,Panther,HomoloGene,OMA	10	0.0293	0.00775	-0.1235	0.0367	-0.00917	-0.0239	-0.117028	-0.0772	0.125231	0.048064	0.151073
18933	266813	18933_266813	Prrx1	paired related homeobox 1	Prrx1	paired related homeobox 1	ENSMMUG00000007469	PRRX1	ENSG00000116132	ortholog_one2one	5396	paired related homeobox 1	PRRX1	ENSMUSG00000026586	HGNC,Treefam,HomoloGene,Panther,Inparanoid,Ensembl,EggNOG,NCBI,PhylomeDB,OMA,OrthoMCL,OrthoDB	12	-0.14378	-0.18804	0.1268	-0.458	-0.05785	0.002	-0.336185	-0.0565	-0.433665	-0.266102	-0.106321
15902	25587	15902_25587	Id2	inhibitor of DNA binding 2	Id2	inhibitor of DNA binding 2	ENSMMUG00000003237	ID2	ENSG00000115738	ortholog_one2one	3398	inhibitor of DNA binding 2	ID2	ENSMUSG00000020644	OrthoMCL,EggNOG,NCBI,PhylomeDB,OMA,Panther,HomoloGene,OrthoDB,HGNC,Treefam,Inparanoid,Ensembl	12	0.0916333	0.0513667	-0.3354	0.3422	-0.0435	0.082	-0.0515965	-0.049	-0.121405	-0.196883	-0.093459
14447	66020	14447_66020	Gapdhs	glyceraldehyde-3-phosphate dehydrogenase, spermatogenic	Gapdhs	glyceraldehyde-3-phosphate dehydrogenase, spermatogenic	ENSMMUG00000000837	GAPDHS	ENSG00000105679	ortholog_one2one	26330	glyceraldehyde-3-phosphate dehydrogenase, spermatogenic	GAPDHS	ENSMUSG00000061099	EggNOG,NCBI,Ensembl,Inparanoid,Panther,HomoloGene,OrthoDB,HGNC,Treefam,OrthoMCL,PhylomeDB,OMA	12	-0.0926	-0.3255	-0.1745	0.4096	0.124	-0.121	-0.372749	-0.128	-0.0032363	0.0146809	0.00790012
14923	303179	14923_303179	Guk1	guanylate kinase 1	Guk1	guanylate kinase 1	ENSMMUG00000023085	GUK1	ENSG00000143774	ortholog_one2one	2987	guanylate kinase 1	GUK1	ENSMUSG00000020444	OrthoDB,Treefam,HGNC,NCBI,EggNOG,HomoloGene,OMA,Ensembl,Inparanoid,Panther	10	-0.1103	-0.0433	-0.103	-0.0097	0.0422	0.0975	-0.0050147	0.0335	0.0264111	0.0102711	0.158182
13631	25435	13631_25435	Eef2k	eukaryotic elongation factor-2 kinase	Eef2k	eukaryotic elongation factor-2 kinase	ENSMMUG00000017725	EEF2K	ENSG00000103319	ortholog_one2one	29904	eukaryotic elongation factor 2 kinase	EEF2K	ENSMUSG00000035064	OMA,PhylomeDB,HGNC,Treefam,OrthoMCL,OrthoDB,HomoloGene,Panther,NCBI,EggNOG,Ensembl,Inparanoid	12	0.132733	-0.0334	0.1212	-1.4882	-0.1992	-0.0004	0.201112	0.233915	0.151001	0.187464	0.154014
71881	366227	71881_366227	Apmap	adipocyte plasma membrane associated protein	Apmap	adipocyte plasma membrane associated protein	ENSMMUG00000005755	APMAP	ENSG00000101474	ortholog_one2one	57136	adipocyte plasma membrane associated protein	APMAP	ENSMUSG00000033096	EggNOG,NCBI,Ensembl,Inparanoid,Panther,HomoloGene,HGNC,Treefam,OrthoDB,OrthoMCL,PhylomeDB,OMA	12	0.0347	-0.0354	0.0149	-0.0855	0.104	0.179	-0.0104368	-0.0533	-0.0582552	-0.0622535	-0.0661137
69162	93646	69162_93646	Sec31a	SEC31 homolog A, COPII coat complex component	Sec31a	SEC31 homolog A, COPII coat complex component	ENSMMUG00000008501	SEC31A	ENSG00000138674	ortholog_one2one	22872	SEC31 homolog A, COPII coat complex component	SEC31A	ENSMUSG00000035325	OrthoDB,Treefam,HomoloGene,HGNC,PhylomeDB,OMA,OrthoMCL,Ensembl,EggNOG,NCBI,Inparanoid,Panther	12	0.2169	0.1369	-0.1011	1.0093	0.0842	0.0558	0.217428	0.264	0.0467976	-0.0098213	0.00326249
217012	303373	217012_303373	Unc45b	unc-45 myosin chaperone B	Unc45b	unc-45 myosin chaperone B	ENSMMUG00000005170	UNC45B	ENSG00000141161	ortholog_one2one	146862	unc-45 myosin chaperone B	UNC45B	ENSMUSG00000018845	OrthoMCL,NCBI,EggNOG,HGNC,HomoloGene,Treefam,OrthoDB,Inparanoid,Ensembl,Panther,OMA,PhylomeDB	12	-0.1411	0.1112	-0.5229	NA	0.0139	-0.145	0.420345	-0.0185	0.325116	0.0392582	-0.162374
20450	117523	20450_117523	St8sia2	ST8 alpha-N-acetyl-neuraminide alpha-2,8-sialyltransferase 2	St8sia2	ST8 alpha-N-acetyl-neuraminide alpha-2,8-sialyltransferase 2	ENSMMUG00000013814	ST8SIA2	ENSG00000140557	ortholog_one2one	8128	ST8 alpha-N-acetyl-neuraminide alpha-2,8-sialyltransferase 2	ST8SIA2	ENSMUSG00000025789	OrthoMCL,Treefam,OrthoDB,NCBI,Ensembl,EggNOG,Inparanoid,OMA,HomoloGene,HGNC,Panther	11	0.11225	-0.07755	0.0496	-0.1302	-0.0915	-0.0927	0.0167755	-0.437	0.10892	-0.048206	0.421354
22044	25569	22044_25569	Trh	thyrotropin releasing hormone	Trh	thyrotropin releasing hormone	NA	NA	NA	NA	NA	NA	NA	NA	NA	NA	0.2788	-0.1571	-0.0774	2.0588	0.223	1.29	-0.810983	-0.416	NA	NA	NA
11482	25237	11482_25237	Acvrl1	activin A receptor, type II-like 1	Acvrl1	activin A receptor like type 1	ENSMMUG00000004982	ACVRL1	ENSG00000139567	ortholog_one2one	94	activin A receptor like type 1	ACVRL1	ENSMUSG00000000530	OrthoDB,Treefam,Inparanoid,Panther,Ensembl,OMA,NCBI,EggNOG,HGNC,HomoloGene,OrthoMCL	11	0.2204	0.20485	-0.2171	0.5535	-0.152	-0.214	0.103683	-0.197	0.0877651	0.068649	0.355599
11551	25083	11551_25083	Adra2a	adrenergic receptor, alpha 2a	Adra2a	adrenoceptor alpha 2A	ENSMMUG00000005316	ADRA2A	ENSG00000150594	ortholog_one2one	150	adrenoceptor alpha 2A	ADRA2A	ENSMUSG00000033717	OrthoDB,HGNC,OrthoMCL,Inparanoid,Ensembl,Panther,EggNOG,NCBI,HomoloGene,PhylomeDB,OMA	11	-0.0343667	-0.0142667	0.5885	-0.5221	0.0006	0.044	-0.0776179	-0.18955	0.142748	0.121022	0.140995
11552	24174	11552_24174	Adra2b	adrenergic receptor, alpha 2b	Adra2b	adrenoceptor alpha 2B	NA	NA	NA	NA	NA	NA	NA	NA	NA	NA	0.0137	-0.0273	NA	0.0628667	0.0666667	0.0738333	0.292996	0.214333	NA	NA	NA
11553	24175	11553_24175	Adra2c	adrenergic receptor, alpha 2c	Adra2c	adrenoceptor alpha 2C	ENSMMUG00000014781	ADRA2C	ENSG00000184160	ortholog_one2one	152	adrenoceptor alpha 2C	ADRA2C	ENSMUSG00000045318	OrthoMCL,NCBI,EggNOG,OMA,PhylomeDB,OrthoDB,HGNC,Treefam,HomoloGene,Ensembl,Inparanoid,Panther	12	0.19165	0.030725	-0.3718	0.7771	-0.113	-0.0297	-0.043702	0.116	0.190282	0.209867	0.401113
72265	312903	72265_312903	Tram1	translocating chain-associating membrane protein 1	Tram1	translocation associated membrane protein 1	ENSMMUG00000001516	TRAM1	ENSG00000067167	ortholog_one2one	23471	translocation associated membrane protein 1	TRAM1	ENSMUSG00000025935	PhylomeDB,OMA,Treefam,OrthoDB,HGNC,OrthoMCL,Inparanoid,Panther,HomoloGene,NCBI,Ensembl,EggNOG	12	-0.1307	-0.0884	0.04	0.1669	-0.0068	0.09455	0.00021464	0.038	-0.121091	-0.0723894	-0.0631332
229801	310846	229801_310846	Tram1l1	translocation associated membrane protein 1-like 1	Tram1l1	translocation associated membrane protein 1-like 1	ENSMMUG00000011778	TRAM1L1	ENSG00000174599	ortholog_one2one	133022	translocation associated membrane protein 1 like 1	TRAM1L1	ENSMUSG00000044528	OrthoDB,HGNC,Treefam,PhylomeDB,OMA,OrthoMCL,HomoloGene,Panther,Inparanoid,NCBI,Ensembl	11	0.0805	0.0407	0.0251	-0.201	0.00385	0.0288	-0.0800397	-0.0171	-0.0874637	-0.0657082	-0.0749142
224105	29432	224105_29432	Pak2	p21 (RAC1) activated kinase 2	Pak2	p21 (RAC1) activated kinase 2	ENSMMUG00000012033	PAK2	ENSG00000180370	ortholog_one2one	5062	p21 (RAC1) activated kinase 2	PAK2	ENSMUSG00000022781	OrthoMCL,OrthoDB,HomoloGene,Treefam,Inparanoid,Ensembl,Panther,HGNC,PhylomeDB,OMA,NCBI,EggNOG	12	-0.08645	0.0877	0.1033	2.1442	0.0965	0.138	0.0349851	-0.000152	0.026826	0.0119577	-0.0318874
67092	81660	67092_81660	Gatm	glycine amidinotransferase (L-arginine:glycine amidinotransferase)	Gatm	glycine amidinotransferase	ENSMMUG00000005856	GATM	ENSG00000171766	ortholog_one2one	2628	glycine amidinotransferase	GATM	ENSMUSG00000027199	HGNC,OrthoDB,Treefam,HomoloGene,Panther,OrthoMCL,PhylomeDB,OMA,NCBI,EggNOG,Ensembl,Inparanoid	12	0.4493	0.1979	0.2331	0.2518	0.0249	-0.02	0.242536	0.17935	-0.0215798	0.050902	0.0637291
55946	171126	55946_171126	Ap3m1	adaptor-related protein complex 3, mu 1 subunit	Ap3m1	adaptor related protein complex 3 subunit mu 1	ENSMMUG00000020825	AP3M1	ENSG00000185009	ortholog_one2one	26985	adaptor related protein complex 3 subunit mu 1	AP3M1	ENSMUSG00000021824	HGNC,Treefam,OrthoDB,OMA,Inparanoid,Ensembl,OrthoMCL,NCBI,EggNOG,HomoloGene,Panther	11	-0.02965	0.07335	-0.0035	-0.0912	0.1037	0.1644	0.116171	-0.032385	0.0307133	0.00465003	0.0452426
12452	29157	12452_29157	Ccng2	cyclin G2	Ccng2	cyclin G2	ENSMMUG00000000914	CCNG2	ENSG00000138764	ortholog_one2one	901	cyclin G2	CCNG2	ENSMUSG00000029385	OrthoMCL,Treefam,HGNC,Panther,OrthoDB,HomoloGene,Ensembl,EggNOG,NCBI,OMA,PhylomeDB,Inparanoid	12	-0.2285	-0.10435	0.0574	-0.5283	-0.0613	-0.0613	-0.117558	-0.0657	0.0980513	-0.0107705	0.111892
64933	140667	64933_140667	Ap3m2	adaptor-related protein complex 3, mu 2 subunit	Ap3m2	adaptor related protein complex 3 subunit mu 2	ENSMMUG00000014431	AP3M2	ENSG00000070718	ortholog_one2one	10947	adaptor related protein complex 3 subunit mu 2	AP3M2	ENSMUSG00000031539	OrthoDB,HGNC,Treefam,NCBI,EggNOG,Ensembl,Inparanoid,Panther,HomoloGene,OrthoMCL,OMA,PhylomeDB	12	0.025	-0.04305	0.0625	NA	0.0693	0.137	-0.0012329	-0.0856	-0.0102773	-0.097582	-0.0557879
244349	306571	244349_306571	Kat6a	K(lysine) acetyltransferase 6A	Kat6a	lysine acetyltransferase 6A	ENSMMUG00000010891	KAT6A	ENSG00000083168	ortholog_one2one	7994	lysine acetyltransferase 6A	KAT6A	ENSMUSG00000031540	OrthoMCL,OrthoDB,Treefam,Inparanoid,Ensembl,HomoloGene,HGNC,Panther,OMA,PhylomeDB,NCBI,EggNOG	12	0.2038	0.14995	0.1113	-0.0898	0.0207333	0.0473333	-0.0407639	0.0718	0.0110682	-0.0244223	-0.0334498
107182	368042	107182_368042	Btaf1	B-TFIID TATA-box binding protein associated factor 1	Btaf1	B-TFIID TATA-box binding protein associated factor 1	ENSMMUG00000017627	BTAF1	ENSG00000095564	ortholog_one2one	9044	B-TFIID TATA-box binding protein associated factor 1	BTAF1	ENSMUSG00000040565	Panther,Ensembl,Inparanoid,OMA,OrthoDB,OrthoMCL,HomoloGene,HGNC,NCBI,EggNOG	10	-0.1693	0.0227667	-0.0896	-0.2152	-0.135	-0.143	0.128586	0.00822	0.00520071	-0.0758994	0.004254
225363	307503	225363_307503	Etf1	eukaryotic translation termination factor 1	Etf1	eukaryotic translation termination factor 1	ENSMMUG00000005871	ETF1	ENSG00000120705	ortholog_one2one	2107	eukaryotic translation termination factor 1	ETF1	ENSMUSG00000024360	Inparanoid,Ensembl,Panther,HomoloGene,Treefam,OrthoDB,HGNC,OrthoMCL,NCBI,EggNOG,PhylomeDB,OMA	12	-0.0273333	-0.0174333	0.0356	0.1492	0.0608	0.0351	0.0357795	0.277	0.0102683	-0.072732	0.0205923
19141	63865	19141_63865	Lgmn	legumain	Lgmn	legumain	ENSMMUG00000013966	LGMN	ENSG00000100600	ortholog_one2one	5641	legumain	LGMN	ENSMUSG00000021190	OMA,PhylomeDB,Inparanoid,OrthoMCL,NCBI,EggNOG,Ensembl,HomoloGene,Panther,Treefam,HGNC,OrthoDB	12	0.1324	0.0743	-0.085	0.0006	0.0389	0.072895	0.0313353	0.1468	-0.0701633	-0.0257782	0.0276445
12449	117524	12449_117524	Ccnf	cyclin F	Ccnf	cyclin F	ENSMMUG00000000001	CCNF	ENSG00000162063	ortholog_one2one	899	cyclin F	CCNF	ENSMUSG00000072082	Treefam,OrthoDB,OrthoMCL,Inparanoid,Ensembl,HomoloGene,HGNC,Panther,NCBI,EggNOG,OMA,PhylomeDB	12	0.0847	0.19775	-0.2777	-1.7771	0.158	0.0253	0.231089	0.25	0.0962996	0.0724901	0.0104681
69719	24240	69719_24240	Cad	carbamoyl-phosphate synthetase 2, aspartate transcarbamylase, and dihydroorotase	Cad	carbamoyl-phosphate synthetase 2, aspartate transcarbamylase, and dihydroorotase	ENSMMUG00000010269	CAD	ENSG00000084774	ortholog_one2one	790	carbamoyl-phosphate synthetase 2, aspartate transcarbamylase, and dihydroorotase	CAD	ENSMUSG00000013629	HomoloGene,Panther,HGNC,OrthoMCL,Treefam,OrthoDB,OMA,PhylomeDB,NCBI,EggNOG,Ensembl,Inparanoid	12	-0.0057667	0.0821667	0.0847	-0.0917	0.02089	0.064185	0.177423	0.0061	0.0545535	0.0257681	0.0130727
56705	364686	56705_364686	Ranbp9	RAN binding protein 9	Ranbp9	RAN binding protein 9	ENSMMUG00000020122	RANBP9	ENSG00000010017	ortholog_one2one	10048	RAN binding protein 9	RANBP9	ENSMUSG00000038546	OrthoMCL,OrthoDB,Ensembl,Inparanoid,Panther,HGNC,Treefam,HomoloGene,PhylomeDB,OMA,EggNOG,NCBI	12	-0.08675	0.0702	0.091	NA	-0.0828	-0.153	-0.154201	-0.0116	-0.040482	-0.0854769	-0.0385277
18007	81735	18007_81735	Neo1	neogenin	Neo1	neogenin 1	ENSMMUG00000009584	NEO1	ENSG00000067141	ortholog_one2one	4756	neogenin 1	NEO1	ENSMUSG00000032340	OrthoMCL,OMA,PhylomeDB,HomoloGene,NCBI,EggNOG,Ensembl,Treefam,OrthoDB,HGNC,Inparanoid,Panther	12	0.00453333	-0.0161333	-0.0249	NA	0.0652	0.0356667	-0.214359	0.0314333	0.037497	-0.0185785	0.0159559
213827	300674	213827_300674	Arcn1	archain 1	Arcn1	archain 1	ENSMMUG00000002543	ARCN1	ENSG00000095139	ortholog_one2one	372	archain 1	ARCN1	ENSMUSG00000032096	NCBI,EggNOG,HomoloGene,Panther,OrthoMCL,Ensembl,Inparanoid,HGNC,OrthoDB,Treefam,OMA	11	0.0042	0.0112	-0.0778	-0.0034	0.01645	0.07055	-0.011779	-0.0082642	-0.0285528	-0.0556091	-0.0624459
64074	292401	64074_292401	Smoc2	SPARC related modular calcium binding 2	Smoc2	SPARC related modular calcium binding 2	ENSMMUG00000014474	SMOC2	ENSG00000112562	ortholog_one2one	64094	SPARC related modular calcium binding 2	SMOC2	ENSMUSG00000023886	OrthoMCL,OMA,PhylomeDB,HGNC,OrthoDB,HomoloGene,Treefam,Panther,Ensembl,Inparanoid,NCBI,EggNOG	12	-0.38935	0.04985	-0.1997	-0.4915	NA	NA	NA	NA	-0.0809853	0.0883135	0.0193565
13823	116724	13823_116724	Epb41l3	erythrocyte membrane protein band 4.1 like 3	Epb41l3	erythrocyte membrane protein band 4.1-like 3	ENSMMUG00000019418	EPB41L3	ENSG00000082397	ortholog_one2one	23136	erythrocyte membrane protein band 4.1 like 3	EPB41L3	ENSMUSG00000024044	NCBI,Ensembl,Inparanoid,Panther,HomoloGene,Treefam,HGNC,OrthoDB,OrthoMCL,PhylomeDB,OMA	11	0.10655	0.1099	0.0036	0.12965	-0.01815	0.1225	-0.102196	-0.10635	-0.0358463	-0.0706818	-0.0501659
58800	679906	58800_679906	Trpm7	transient receptor potential cation channel, subfamily M, member 7	Trpm7	transient receptor potential cation channel, subfamily M, member 7	ENSMMUG00000008575	TRPM7	ENSG00000092439	ortholog_one2one	54822	transient receptor potential cation channel subfamily M member 7	TRPM7	ENSMUSG00000027365	OrthoMCL,NCBI,Ensembl,OrthoDB,PhylomeDB,OMA,Panther,HGNC,HomoloGene,Inparanoid	10	0.00246667	0.1237	0.1124	0.1719	-0.03075	-0.211325	-0.144961	-0.11265	0.0566836	-0.0350963	-0.0196633
57810	50938	57810_50938	Cdon	cell adhesion molecule-related/down-regulated by oncogenes	Cdon	cell adhesion associated, oncogene regulated	ENSMMUG00000007628	CDON	ENSG00000064309	ortholog_one2one	50937	cell adhesion associated, oncogene regulated	CDON	ENSMUSG00000038119	Treefam,OMA,Ensembl,Panther,Inparanoid,OrthoMCL,OrthoDB,NCBI,EggNOG,HomoloGene,HGNC	11	-0.0576	-0.08035	0.1857	-0.5063	0.0629	0.0283	0.520967	0.707	-0.118435	0.0782	0.0640769
23871	24356	23871_24356	Ets1	E26 avian leukemia oncogene 1, 5' domain	Ets1	ETS proto-oncogene 1, transcription factor	ENSMMUG00000020706	ETS1	ENSG00000134954	ortholog_one2one	2113	ETS proto-oncogene 1, transcription factor	ETS1	ENSMUSG00000032035	Panther,Ensembl,Inparanoid,HomoloGene,PhylomeDB,OMA,Treefam,OrthoDB,HGNC,NCBI,EggNOG,OrthoMCL	12	0.0766	-0.06855	-0.0807	-0.2263	-0.149	-0.399	-0.0096134	0.0135	0.0915656	0.118286	0.104758
18817	25515	18817_25515	Plk1	polo like kinase 1	Plk1	polo-like kinase 1	ENSMMUG00000017306	PLK1	ENSG00000166851	ortholog_one2one	5347	polo like kinase 1	PLK1	ENSMUSG00000030867	OrthoMCL,EggNOG,NCBI,Panther,Inparanoid,Ensembl,OrthoDB,HGNC,PhylomeDB,OMA,Treefam,HomoloGene	12	0.1024	-0.0287	0.071	-0.4616	0.131	0.0085	0.0535389	0.278	0.133526	0.259224	0.0176022
13490	29238	13490_29238	Drd3	dopamine receptor D3	Drd3	dopamine receptor D3	NA	NA	NA	NA	NA	NA	NA	NA	NA	NA	0.081	0.0192	NA	0.5152	0.038	-0.0433	-0.0032026	0.0538	NA	NA	NA
13489	24318	13489_24318	Drd2	dopamine receptor D2	Drd2	dopamine receptor D2	ENSMMUG00000014334	DRD2	ENSG00000149295	ortholog_one2one	1813	dopamine receptor D2	DRD2	ENSMUSG00000032259	OMA,HomoloGene,OrthoDB,Treefam,OrthoMCL,NCBI,EggNOG,Ensembl,Inparanoid,Panther,HGNC	11	-0.7183	-1.0196	-0.5455	-2.2485	-0.124	0.259	0.156596	0.147	0.353855	-0.0034975	0.437731
67689	309147	67689_309147	Aldh3b1	aldehyde dehydrogenase 3 family, member B1	Aldh3b1	aldehyde dehydrogenase 3 family, member B1	ENSMMUG00000023188	ALDH3B1	ENSG00000006534	ortholog_one2one	221	aldehyde dehydrogenase 3 family member B1	ALDH3B1	ENSMUSG00000024885	OrthoMCL,Ensembl,Inparanoid,EggNOG,NCBI,HGNC,OrthoDB,Panther,HomoloGene,PhylomeDB,OMA	11	0.1956	0.017	-0.1127	0.0836	-0.0134	-0.167	-0.141864	-0.0692	-0.327057	-0.0801103	-0.088498
93762	307766	93762_307766	Smarca5	SWI/SNF related, matrix associated, actin dependent regulator of chromatin, subfamily a, member 5	Smarca5	SWI/SNF related, matrix associated, actin dependent regulator of chromatin, subfamily a, member 5	ENSMMUG00000000829	SMARCA5	ENSG00000153147	ortholog_one2one	8467	SWI/SNF related, matrix associated, actin dependent regulator of chromatin, subfamily a, member 5	SMARCA5	ENSMUSG00000031715	OrthoMCL,HomoloGene,HGNC,Panther,Inparanoid,PhylomeDB,OMA,NCBI,Ensembl,EggNOG,OrthoDB,Treefam	12	-0.0525	0.107	0.0215	0.0653667	-0.0904	-0.207	-0.0383309	0.00856667	0.0310666	-0.0074335	0.0436047
12041	29603	12041_29603	Bckdk	branched chain ketoacid dehydrogenase kinase	Bckdk	branched chain ketoacid dehydrogenase kinase	ENSMMUG00000016032	BCKDK	ENSG00000103507	ortholog_one2one	10295	branched chain keto acid dehydrogenase kinase	BCKDK	ENSMUSG00000030802	NCBI,EggNOG,Ensembl,OrthoMCL,Panther,Inparanoid,HomoloGene,HGNC,Treefam,OrthoDB,PhylomeDB,OMA	12	0.0024	-0.05235	0.1894	0.007	-0.0174	0.09	-0.0771818	-0.186	-0.0096358	0.012444	0.0466942
15510	63868	15510_63868	Hspd1	heat shock protein 1 (chaperonin)	Hspd1	heat shock protein family D (Hsp60) member 1	ENSMMUG00000020941		ENSG00000144381	ortholog_one2many	3329	heat shock protein family D (Hsp60) member 1	HSPD1	ENSMUSG00000025980	Ensembl,Panther,Inparanoid,Treefam,HGNC,NCBI,EggNOG,HomoloGene,OrthoMCL,OrthoDB,OMA,PhylomeDB	12	-0.0333	-0.0829	0.0476	NA	0.031	0.102	0.103679	0.0129	0.0284937	0.0419368	0.0113595
14121	24362	14121_24362	Fbp1	fructose bisphosphatase 1	Fbp1	fructose-bisphosphatase 1	ENSMMUG00000022536	FBP1	ENSG00000165140	ortholog_one2one	2203	fructose-bisphosphatase 1	FBP1	ENSMUSG00000069805	OrthoDB,HGNC,Treefam,Inparanoid,Ensembl,Panther,OrthoMCL,HomoloGene,OMA,PhylomeDB,NCBI,EggNOG	12	-0.014	0.1741	-0.2885	0.3993	-0.0267	-0.109	-0.835597	-0.0944	-0.109832	0.325195	-0.119284
671535	102548778	671535_102548778	Parp10	poly (ADP-ribose) polymerase family, member 10	Parp10	poly (ADP-ribose) polymerase family, member 10	NA	NA	NA	NA	NA	NA	NA	NA	NA	NA	0.2942	0.0796	-0.1	NA	-0.0372	0.195	0.0022935	-0.221	NA	NA	NA
30056	171139	30056_171139	Timm9	translocase of inner mitochondrial membrane 9	Timm9	translocase of inner mitochondrial membrane 9	ENSMMUG00000005788	TIMM9	ENSG00000100575	ortholog_one2one	26520	translocase of inner mitochondrial membrane 9	TIMM9	ENSMUSG00000021079	OrthoDB,Treefam,HGNC,HomoloGene,OrthoMCL,Panther,Inparanoid,PhylomeDB,OMA,NCBI,EggNOG,Ensembl	12	-0.03735	0.284	-0.0502	0.1575	0.00658	0.0175	0.0231175	-0.00716	-0.0571978	0.0598158	0.0622565
23874	301544	23874_301544	Farsb	phenylalanyl-tRNA synthetase, beta subunit	Farsb	phenylalanyl-tRNA synthetase subunit beta	ENSMMUG00000007685	FARSB	ENSG00000116120	ortholog_one2one	10056	phenylalanyl-tRNA synthetase subunit beta	FARSB	ENSMUSG00000026245	HomoloGene,HGNC,NCBI,EggNOG,OMA,Treefam,OrthoDB,Ensembl,Inparanoid,Panther,OrthoMCL	11	-0.0095	0.004275	-0.0003	0.4423	-0.0245	0.0708	-0.0647018	-0.19765	0.0013781	-0.0765348	0.0259514
15529	25615	15529_25615	Sdc2	syndecan 2	Sdc2	syndecan 2	ENSMMUG00000000963	SDC2	ENSG00000169439	ortholog_one2one	6383	syndecan 2	SDC2	ENSMUSG00000022261	OrthoMCL,Panther,Inparanoid,Treefam,OrthoDB,NCBI,Ensembl,EggNOG,PhylomeDB,OMA,HGNC,HomoloGene	12	0.00106667	-0.0032	-0.1641	0.24175	-0.0216	0.119367	0.0522835	-0.0271	0.0151076	0.072254	0.13835
18292	58922	18292_58922	Sebox	SEBOX homeobox	Sebox	SEBOX homeobox	NA	NA	NA	NA	NA	NA	NA	NA	NA	NA	-0.2406	-0.30555	0.5235	0.12	0.155	-0.0876	0.28805	0.346	NA	NA	NA
229709	362013	229709_362013	Ahcyl1	S-adenosylhomocysteine hydrolase-like 1	Ahcyl1	adenosylhomocysteinase-like 1	ENSMMUG00000022715	AHCYL1	ENSG00000168710	ortholog_one2one	10768	adenosylhomocysteinase like 1	AHCYL1	ENSMUSG00000027893	OrthoMCL,HomoloGene,Treefam,OMA,PhylomeDB,Panther,Ensembl,Inparanoid,OrthoDB,HGNC,EggNOG,NCBI	12	0.135867	0.0166	0.0777	0.0273333	-0.0532433	-0.0645	-0.0514699	-0.0627667	-0.0745129	0.0534011	-0.0371155
14058	29243	14058_29243	F10	coagulation factor X	F10	coagulation factor X	ENSMMUG00000001038	F10	ENSG00000126218	ortholog_one2one	2159	coagulation factor X	F10	ENSMUSG00000031444	OrthoMCL,OMA,PhylomeDB,HGNC,OrthoDB,Ensembl,NCBI,EggNOG,HomoloGene,Treefam,Panther,Inparanoid	12	0.0576	0.168067	NA	0.0303	0.178	0.131	0.432511	0.138	0.102919	0.363327	0.173599
17218	291885	17218_291885	Mcm5	minichromosome maintenance complex component 5	Mcm5	minichromosome maintenance complex component 5	ENSMMUG00000021054	MCM5	ENSG00000100297	ortholog_one2one	4174	minichromosome maintenance complex component 5	MCM5	ENSMUSG00000005410	EggNOG,NCBI,Ensembl,Inparanoid,Panther,HomoloGene,OrthoDB,Treefam,HGNC,OrthoMCL,PhylomeDB,OMA	12	-0.0255333	0.1343	-0.1258	0.1683	0.135	0.0901	0.114795	0.0885	0.119309	0.101594	0.15
17827	295241	17827_295241	Mtx1	metaxin 1	Mtx1	Metaxin 1	ENSMMUG00000008506	MTX1	ENSG00000173171	ortholog_one2one	4580	metaxin 1	MTX1	ENSMUSG00000064068	HGNC,NCBI,EggNOG,OMA,PhylomeDB,OrthoDB,Treefam,Panther,HomoloGene,Inparanoid,Ensembl,OrthoMCL	12	-0.01385	-0.11525	-0.0213	0.1579	0.00965	0.06105	0.00171314	-0.06405	0.00853509	-0.0394087	-0.0697235
53375	288150	53375_288150	Mtx2	metaxin 2	Mtx2	metaxin 2	ENSMMUG00000010185	MTX2	ENSG00000128654	ortholog_one2one	10651	metaxin 2	MTX2	ENSMUSG00000027099	OrthoMCL,OMA,PhylomeDB,HGNC,OrthoDB,EggNOG,NCBI,Ensembl,Inparanoid,Panther,Treefam,HomoloGene	12	0.0046	0.0721	-0.0565	-0.0896	-0.0251	-0.0786	-0.361399	-0.0885	-0.0178085	-0.031659	-0.0378756
382793	688905	382793_688905	Mtx3	metaxin 3	Mtx3	metaxin 3	ENSMMUG00000021104	MTX3	ENSG00000177034	ortholog_one2one	345778	metaxin 3	MTX3	ENSMUSG00000021704	Inparanoid,Ensembl,Treefam,HomoloGene,Panther,HGNC,OrthoDB,NCBI,OrthoMCL,OMA	10	-0.113867	0.0397667	0.0224	NA	0.055	0.038	-0.0825746	-0.167	-0.0867296	-0.0927811	-0.0547888
227327	316583	227327_316583	B3gnt7	UDP-GlcNAc:betaGal beta-1,3-N-acetylglucosaminyltransferase 7	B3gnt7	UDP-GlcNAc:betaGal beta-1,3-N-acetylglucosaminyltransferase 7	ENSMMUG00000011777	B3GNT7	ENSG00000156966	ortholog_one2one	93010	UDP-GlcNAc:betaGal beta-1,3-N-acetylglucosaminyltransferase 7	B3GNT7	ENSMUSG00000079445	Inparanoid,Ensembl,Panther,HomoloGene,OMA,PhylomeDB,OrthoMCL,OrthoDB,EggNOG,NCBI,Treefam,HGNC	12	-0.1465	-0.0784	-1.0862	-0.08415	0.00229	-0.0324	-0.0437048	0.1185	0.0611548	0.195115	0.177164
17698	81521	17698_81521	Msn	moesin	Msn	moesin	ENSMMUG00000015653	MSN	ENSG00000147065	ortholog_one2one	4478	moesin	MSN	ENSMUSG00000031207	OrthoMCL,HGNC,Treefam,OrthoDB,Inparanoid,Ensembl,NCBI,EggNOG,PhylomeDB,OMA,HomoloGene,Panther	12	0.32535	0.19675	-0.1873	0.0572	-0.00182	-0.06525	0.236035	0.19615	-0.0685358	0.0412604	0.0529457
67848	100362764	67848_100362764	Ddx55	DEAD box helicase 55	Ddx55	DEAD-box helicase 55	ENSMMUG00000013178	DDX55	ENSG00000111364	ortholog_one2one	57696	DEAD-box helicase 55	DDX55	ENSMUSG00000029389	Panther,Inparanoid,Ensembl,OMA,PhylomeDB,HGNC,OrthoDB,Treefam,HomoloGene,OrthoMCL,EggNOG,NCBI	12	0.16045	0.139	-0.0644	0.6617	0.123	0.0682	-0.398323	-0.571	0.0341568	0.0447982	0.075311
231452	289504	231452_289504	Sdad1	SDA1 domain containing 1	Sdad1	SDA1 domain containing 1	ENSMMUG00000017503	SDAD1	ENSG00000198301	ortholog_one2one	55153	SDA1 domain containing 1	SDAD1	ENSMUSG00000029415	HomoloGene,Panther,NCBI,Ensembl,EggNOG,OrthoDB,Treefam,HGNC,Inparanoid,OMA,PhylomeDB,OrthoMCL	12	0.12815	0.18955	-0.1915	0.09075	-0.2085	-0.173	-0.0285968	-0.09265	0.0524366	-0.0089785	-0.0833112
67224	292751	67224_292751	Med29	mediator complex subunit 29	Med29	mediator complex subunit 29	ENSMMUG00000005554	MED29	ENSG00000063322	ortholog_one2one	55588	mediator complex subunit 29	MED29	ENSMUSG00000003444	EggNOG,NCBI,Ensembl,Inparanoid,Panther,HomoloGene,Treefam,HGNC,OrthoMCL,PhylomeDB,OMA	11	-0.203033	-0.0644333	-0.0881	-0.032	0.0503	0.247	0.191578	-0.056	-0.0225243	-0.0202999	0.0179099
69499	317418	69499_317418	Tsr2	TSR2 20S rRNA accumulation	Tsr2	TSR2, ribosome maturation factor	ENSMMUG00000010044		ENSG00000158526	ortholog_one2many	90121	TSR2 ribosome maturation factor	TSR2	ENSMUSG00000025264	Panther,HomoloGene,OrthoMCL,Inparanoid,PhylomeDB,OMA,NCBI,EggNOG,Ensembl,HGNC,Treefam,OrthoDB	12	-0.1853	-0.13945	-0.0073	-0.0386	NA	NA	NA	NA	-0.197466	-0.0092918	-0.121642
68146	304037	68146_304037	Arl13b	ADP-ribosylation factor-like 13B	Arl13b	ADP-ribosylation factor like GTPase 13B	ENSMMUG00000020335	ARL13B	ENSG00000169379	ortholog_one2one	200894	ADP ribosylation factor like GTPase 13B	ARL13B	ENSMUSG00000022911	HomoloGene,NCBI,EggNOG,OrthoDB,Treefam,HGNC,Ensembl,Panther,Inparanoid,OMA,OrthoMCL	11	0.1168	0.0366	0.2692	0.0876	-0.177	-0.296	-0.156424	-0.00322	-0.0477434	-0.0349347	-0.036859
108664	297797	108664_297797	Atp6v1h	ATPase, H+ transporting, lysosomal V1 subunit H	Atp6v1h	ATPase H+ transporting V1 subunit H	ENSMMUG00000004064	ATP6V1H	ENSG00000047249	ortholog_one2one	51606	ATPase H+ transporting V1 subunit H	ATP6V1H	ENSMUSG00000033793	PhylomeDB,OMA,OrthoMCL,OrthoDB,Inparanoid,Treefam,NCBI,Ensembl,EggNOG,HomoloGene,HGNC,Panther	12	-0.101	0.1965	0.1036	-0.0213	0.0518	0.026	-0.0465888	-0.131	0.0430208	-0.058358	0.0329499
68479	192246	68479_192246	Phf5a	PHD finger protein 5A	Phf5a	PHD finger protein 5A	ENSMMUG00000011354	PHF5A	ENSG00000100410	ortholog_one2one	84844	PHD finger protein 5A	PHF5A	ENSMUSG00000061360	EggNOG,NCBI,Ensembl,Inparanoid,Panther,HomoloGene,OrthoDB,Treefam,HGNC,OrthoMCL,PhylomeDB,OMA	12	-0.0608	-0.0722	0.0289	0.0534	0.0613	0.159	-0.059767	-0.0834	0.0149056	0.0943987	0.0642161
14299	65153	14299_65153	Ncs1	neuronal calcium sensor 1	Ncs1	neuronal calcium sensor 1	ENSMMUG00000020760	NCS1	ENSG00000107130	ortholog_one2one	23413	neuronal calcium sensor 1	NCS1	ENSMUSG00000062661	HGNC,Treefam,OrthoDB,Inparanoid,Panther,Ensembl,OrthoMCL,OMA,PhylomeDB,EggNOG,NCBI,HomoloGene	12	0.4316	0.127433	-0.0687	0.336	0.0577375	-0.0087	0.0132955	0.0545525	0.00527663	0.0710645	0.0865248
71990	360815	71990_360815	Ddx54	DEAD box helicase 54	Ddx54	DEAD-box helicase 54	ENSMMUG00000021795	DDX54	ENSG00000123064	ortholog_one2one	79039	DEAD-box helicase 54	DDX54	ENSMUSG00000029599	Treefam,HGNC,OrthoDB,HomoloGene,PhylomeDB,OMA,NCBI,EggNOG,OrthoMCL,Ensembl,Inparanoid,Panther	12	-0.04035	0.00025	-0.032	-0.0208	0.165	0.199	-0.0478705	-0.04465	-0.0295256	-0.0167812	0.0441167
77065	289382	77065_289382	Ints7	integrator complex subunit 7	Ints7	integrator complex subunit 7	ENSMMUG00000010174	INTS7	ENSG00000143493	ortholog_one2one	25896	integrator complex subunit 7	INTS7	ENSMUSG00000037461	NCBI,EggNOG,Panther,HomoloGene,OrthoMCL,Inparanoid,Ensembl,HGNC,Treefam,OrthoDB,PhylomeDB,OMA	12	0.104967	0.0226667	-0.059	0.6158	0.076	0.1034	-0.0216875	-0.10615	0.0622782	0.0217337	0.0335886
13138	114489	13138_114489	Dag1	dystroglycan 1	Dag1	dystroglycan 1	ENSMMUG00000004683	DAG1	ENSG00000173402	ortholog_one2one	1605	dystroglycan 1	DAG1	ENSMUSG00000039952	PhylomeDB,OMA,HomoloGene,EggNOG,NCBI,OrthoMCL,Ensembl,Inparanoid,Panther,HGNC,OrthoDB	11	0.142467	0.0563	-0.0467	0.02585	-0.017725	-0.008475	0.097095	0.089675	-0.0107634	0.0184226	0.0437509
17202	25635	17202_25635	Mc4r	melanocortin 4 receptor	Mc4r	melanocortin 4 receptor	ENSMMUG00000017258	MC4R	ENSG00000166603	ortholog_one2one	4160	melanocortin 4 receptor	MC4R	ENSMUSG00000047259	EggNOG,NCBI,Ensembl,Inparanoid,Panther,HomoloGene,Treefam,HGNC,OrthoDB,OrthoMCL,OMA	11	NA	NA	0.9431	-0.009	0.0578	0.0428	-0.569586	0.182	0.333106	-0.0797157	-0.367378
17203	25726	17203_25726	Mc5r	melanocortin 5 receptor	Mc5r	melanocortin 5 receptor	NA	NA	NA	NA	NA	NA	NA	NA	NA	NA	0.03145	-0.0692	-0.2168	-0.9994	0.027	0.0392	-0.0919183	0.0687	NA	NA	NA
16777	298941	16777_298941	Lamb1	laminin B1	Lamb1	laminin subunit beta 1	ENSMMUG00000006567	LAMB1	ENSG00000091136	ortholog_one2one	3912	laminin subunit beta 1	LAMB1	ENSMUSG00000002900	Inparanoid,Ensembl,OMA,HomoloGene,Treefam,NCBI,EggNOG,OrthoMCL,HGNC,OrthoDB	10	-0.271633	0.0343333	-0.2407	NA	-0.224	-0.174	0.0593998	0.0479	0.00204658	-0.0290734	0.0500255
226519	117036	226519_117036	Lamc1	laminin, gamma 1	Lamc1	laminin subunit gamma 1	ENSMMUG00000015084	LAMC1	ENSG00000135862	ortholog_one2one	3915	laminin subunit gamma 1	LAMC1	ENSMUSG00000026478	OrthoMCL,Inparanoid,Ensembl,Treefam,HGNC,NCBI,EggNOG,OMA,PhylomeDB,HomoloGene,OrthoDB	11	0.1933	0.1059	-0.0201	0.1868	-0.0494	-0.1485	-0.0235849	-0.00415	0.0528096	0.11559	0.079941
16006	25685	16006_25685	Igfbp1	insulin-like growth factor binding protein 1	Igfbp1	insulin-like growth factor binding protein 1	NA	NA	NA	NA	NA	NA	NA	NA	NA	NA	0.1297	-0.0611	NA	0.1533	0.231	0.134	-0.404398	-0.466	NA	NA	NA
72515	362703	72515_362703	Wdr43	WD repeat domain 43	Wdr43	WD repeat domain 43	ENSMMUG00000022268	WDR43	ENSG00000163811	ortholog_one2one	23160	WD repeat domain 43	WDR43	ENSMUSG00000041057	OMA,PhylomeDB,Inparanoid,Ensembl,Panther,HomoloGene,OrthoMCL,HGNC,Treefam,OrthoDB,EggNOG,NCBI	12	-0.0185	-0.008	0.0781	-0.59625	0.12105	0.15305	-0.0709391	-0.11565	0.0414977	-0.0020764	0.0338306
67949	246042	67949_246042	Nifk	nucleolar protein interacting with the FHA domain of MKI67	Nifk	nucleolar protein interacting with the FHA domain of MKI67	ENSMMUG00000020928	NIFK	ENSG00000155438	ortholog_one2one	84365	nucleolar protein interacting with the FHA domain of MKI67	NIFK	ENSMUSG00000026377	HGNC,HomoloGene,PhylomeDB,OMA,Ensembl,Inparanoid,Panther,OrthoMCL,NCBI,EggNOG,OrthoDB,Treefam	12	-0.0507	-0.0386	-0.1108	0.1969	0.0555333	0.123	-0.131288	-0.2002	-0.0252223	-0.0640026	-0.0552
74196	298782	74196_298782	Ttc27	tetratricopeptide repeat domain 27	Ttc27	tetratricopeptide repeat domain 27	ENSMMUG00000009372	TTC27	ENSG00000018699	ortholog_one2one	55622	tetratricopeptide repeat domain 27	TTC27	ENSMUSG00000024078	OrthoMCL,Treefam,HGNC,OrthoDB,NCBI,EggNOG,OMA,PhylomeDB,Inparanoid,Ensembl,Panther,HomoloGene	12	-0.1011	0.2187	-0.0118	1.1587	-0.112	0.132	0.0515527	-0.198	-0.0860776	-0.117862	-0.103514
319885	298086	319885_298086	Zcchc7	zinc finger, CCHC domain containing 7	Zcchc7	zinc finger CCHC-type containing 7	ENSMMUG00000007421	ZCCHC7	ENSG00000147905	ortholog_one2one	84186	zinc finger CCHC-type containing 7	ZCCHC7	ENSMUSG00000035649	HomoloGene,Panther,Inparanoid,OrthoMCL,OMA,PhylomeDB,HGNC,Treefam,OrthoDB,EggNOG,NCBI,Ensembl	12	0.0216	0.1952	-0.0119	0.2758	-0.0253	-0.163	-0.0181603	-0.123	-0.0314497	0.112136	0.0437911
18378	24612	18378_24612	Omp	olfactory marker protein	Omp	olfactory marker protein	NA	NA	NA	NA	NA	NA	NA	NA	NA	NA	-0.01415	-0.1157	-0.9922	1.4223	0.00645	0.462	-0.141377	0.0622	NA	NA	NA
18675	25512	18675_25512	Phex	phosphate regulating endopeptidase homolog, X-linked	Phex	phosphate regulating endopeptidase X-linked	ENSMMUG00000023589	PHEX	ENSG00000102174	ortholog_one2one	5251	phosphate regulating endopeptidase X-linked	PHEX	ENSMUSG00000057457	NCBI,EggNOG,Inparanoid,Ensembl,HGNC,Treefam,HomoloGene,Panther,OMA,PhylomeDB,OrthoMCL,OrthoDB	12	-0.0552	-0.1336	-0.1965	0.2144	-0.0919	-0.0597	-0.767115	-0.467	0.0377579	-0.134543	-0.0653269
20174	292907	20174_292907	Ruvbl2	RuvB-like AAA ATPase 2	Ruvbl2	RuvB-like AAA ATPase 2	ENSMMUG00000003915	RUVBL2	ENSG00000183207	ortholog_one2one	10856	RuvB like AAA ATPase 2	RUVBL2	ENSMUSG00000003868	EggNOG,NCBI,Ensembl,Inparanoid,Panther,HomoloGene,HGNC,Treefam,OrthoDB,OrthoMCL,PhylomeDB,OMA	12	0.0653	0.0189	-0.0428	0.3275	0.176	0.212	-0.0001004	-0.0457	0.046332	0.143971	0.00125261
56505	65137	56505_65137	Ruvbl1	RuvB-like AAA ATPase 1	Ruvbl1	RuvB-like AAA ATPase 1	ENSMMUG00000018662	RUVBL1	ENSG00000175792	ortholog_one2one	8607	RuvB like AAA ATPase 1	RUVBL1	ENSMUSG00000030079	OrthoDB,Treefam,HomoloGene,HGNC,Panther,OMA,EggNOG,NCBI,OrthoMCL,Inparanoid,Ensembl	11	0.0315	0.179	-0.1306	-2.5669	-0.108	0.0565	0.0160428	-0.0312	-0.063716	-0.0717573	-0.0176389
12336	29156	12336_29156	Capns1	calpain, small subunit 1	Capns1	calpain, small subunit 1	ENSMMUG00000000249	CAPNS1	ENSG00000126247	ortholog_one2one	826	calpain small subunit 1	CAPNS1	ENSMUSG00000001794	EggNOG,NCBI,Ensembl,Inparanoid,Panther,HomoloGene,HGNC,Treefam,OrthoDB,OrthoMCL,PhylomeDB,OMA	12	0.0421	-0.0576	-0.0096	-0.0168	0.0348	-0.0677	-0.0373983	0.0435	0.101322	0.0274017	0.0634904
170439	171402	170439_171402	Elovl6	ELOVL fatty acid elongase 6	Elovl6	ELOVL fatty acid elongase 6	ENSMMUG00000010045	ELOVL6	ENSG00000170522	ortholog_one2one	79071	ELOVL fatty acid elongase 6	ELOVL6	ENSMUSG00000041220	HGNC,Treefam,HomoloGene,Inparanoid,Ensembl,Panther,NCBI,EggNOG,OMA,PhylomeDB,OrthoMCL,OrthoDB	12	-0.1852	-0.0018	-0.0549	0.2176	-0.01315	-0.0786	0.11753	0.1125	-0.0896451	-0.0943932	-0.146892
14661	24399	14661_24399	Glud1	glutamate dehydrogenase 1	Glud1	glutamate dehydrogenase 1	ENSMMUG00000022075		ENSG00000148672	ortholog_one2many	2746	glutamate dehydrogenase 1	GLUD1	ENSMUSG00000021794	NCBI,Ensembl,PhylomeDB,OMA,Inparanoid,OrthoMCL,Panther,HomoloGene,HGNC,OrthoDB	10	0.09645	-0.015	-0.0014	-0.05425	0.02315	0.0072	0.0714744	0.00011	-0.0070687	0.109613	0.0992736
23918	301005	23918_301005	Impdh2	inosine monophosphate dehydrogenase 2	Impdh2	inosine monophosphate dehydrogenase 2	ENSMMUG00000005656	IMPDH2	ENSG00000178035	ortholog_one2one	3615	inosine monophosphate dehydrogenase 2	IMPDH2	ENSMUSG00000062867	HGNC,OrthoDB,Treefam,HomoloGene,OrthoMCL,NCBI,EggNOG,OMA,PhylomeDB,Panther,Ensembl	11	0.18285	0.08005	-0.1488	-0.4894	0.0189	0.0671	0.11225	0.0333	0.0288215	0.0224073	0.0243246
23790	501841	23790_501841	Coro1c	coronin, actin binding protein 1C	Coro1c	coronin 1C	ENSMMUG00000000512	CORO1C	ENSG00000110880	ortholog_one2one	23603	coronin 1C	CORO1C	ENSMUSG00000004530	OrthoDB,Treefam,HGNC,OrthoMCL,EggNOG,NCBI,PhylomeDB,OMA,HomoloGene,Panther,Ensembl,Inparanoid	12	0.2984	0.1905	-0.0034	NA	-0.0702	0.0338	0.0188575	0.3255	-0.0046291	-0.0320471	-0.0689891
18968	85241	18968_85241	Pola1	polymerase (DNA directed), alpha 1	Pola1	DNA polymerase alpha 1, catalytic subunit	ENSMMUG00000018433	POLA1	ENSG00000101868	ortholog_one2one	5422	DNA polymerase alpha 1, catalytic subunit	POLA1	ENSMUSG00000006678	HGNC,Treefam,OrthoDB,OMA,PhylomeDB,OrthoMCL,Inparanoid,HomoloGene,Panther,NCBI,Ensembl,EggNOG	12	-0.0448	0.1086	0.0817	-0.4568	0.0857	0.0263	0.220098	0.224	-0.0101612	-0.0218386	-0.0414503
14433	24383	14433_24383	Gapdh	glyceraldehyde-3-phosphate dehydrogenase	Gapdh	glyceraldehyde-3-phosphate dehydrogenase	ENSMMUG00000018679	GAPDH	ENSG00000111640	ortholog_one2one	2597	glyceraldehyde-3-phosphate dehydrogenase	GAPDH	ENSMUSG00000057666	OrthoMCL,Treefam,OMA,HGNC,OrthoDB,Ensembl,NCBI,HomoloGene,Panther	9	NA	NA	NA	NA	-0.0091667	0.01563	-0.0284972	-0.0240333	-0.044887	-0.0506117	-0.0035431
19878	25537	19878_25537	Rock2	Rho-associated coiled-coil containing protein kinase 2	Rock2	Rho-associated coiled-coil containing protein kinase 2	ENSMMUG00000016678	ROCK2	ENSG00000134318	ortholog_one2one	9475	Rho associated coiled-coil containing protein kinase 2	ROCK2	ENSMUSG00000020580	NCBI,EggNOG,OMA,PhylomeDB,OrthoDB,OrthoMCL,Panther,Treefam,HGNC,HomoloGene,Inparanoid,Ensembl	12	0.13745	0.06095	-0.0539	0.169325	-0.150075	-0.32825	0.122184	0.098225	-0.0233238	-0.131412	0.00329837
13983	25149	13983_25149	Esr2	estrogen receptor 2 (beta)	Esr2	estrogen receptor 2	ENSMMUG00000022839	ESR2	ENSG00000140009	ortholog_one2one	2100	estrogen receptor 2	ESR2	ENSMUSG00000021055	OrthoMCL,OrthoDB,HGNC,Panther,Inparanoid,Ensembl,HomoloGene,Treefam,NCBI,EggNOG,OMA	11	-0.068	-0.0608	NA	-0.134	-0.00588	-0.266	0.0557567	-0.155	-0.0685791	0.754659	0.406536
235036	298699	235036_298699	Ppan	peter pan homolog	Ppan	peter pan homolog	ENSMMUG00000017211		ENSG00000130810	ortholog_one2many	56342	peter pan homolog	PPAN	ENSMUSG00000004100	Ensembl,Inparanoid,Panther,HomoloGene,OrthoDB,HGNC,OrthoMCL,OMA	8	0.1333	0.0914	-0.2407	0.0498	0.0431	0.0388	0.011228	0.00974	0.0537884	0.0618874	0.0420712
76983	54350	76983_54350	Scfd1	Sec1 family domain containing 1	Scfd1	sec1 family domain containing 1	ENSMMUG00000019692	SCFD1	ENSG00000092108	ortholog_one2one	23256	sec1 family domain containing 1	SCFD1	ENSMUSG00000020952	OrthoMCL,HomoloGene,Treefam,HGNC,OrthoDB,Panther,Ensembl,Inparanoid,PhylomeDB,OMA,NCBI,EggNOG	12	0.11175	0.10005	-0.0603	-0.3144	-0.0548	0.0368	0.0338483	-0.0565	0.0260931	-0.0586613	0.0459983
54375	58961	54375_58961	Azin1	antizyme inhibitor 1	Azin1	antizyme inhibitor 1	ENSMMUG00000001338	AZIN1	ENSG00000155096	ortholog_one2one	51582	antizyme inhibitor 1	AZIN1	ENSMUSG00000037458	HGNC,Treefam,Panther,HomoloGene,NCBI,EggNOG,Ensembl,Inparanoid,OMA,PhylomeDB,OrthoMCL,OrthoDB	12	0.05855	0.1228	-0.0189	0.0012	0.0497	0.0227333	-0.029979	0.0005	0.0228038	-0.0673231	-0.0074432
22137	315852	22137_315852	Ttk	Ttk protein kinase	Ttk	Ttk protein kinase	ENSMMUG00000020207	TTK	ENSG00000112742	ortholog_one2one	7272	TTK protein kinase	TTK	ENSMUSG00000038379	OMA,PhylomeDB,Treefam,OrthoDB,OrthoMCL,Panther,Inparanoid,EggNOG,NCBI,Ensembl,HGNC,HomoloGene	12	-0.145	-0.087	-1.3272	-0.21575	0.1205	0.06315	0.311521	-0.117	-0.193277	-0.115595	0.128705
18022	366998	18022_366998	Nfe2	nuclear factor, erythroid derived 2	Nfe2	nuclear factor, erythroid 2	NA	NA	NA	NA	NA	NA	NA	NA	NA	NA	-0.1507	-0.1748	NA	-0.7608	-0.0457	-0.0248	-0.234272	0.267	NA	NA	NA
17196	24547	17196_24547	Mbp	myelin basic protein	Mbp	myelin basic protein	NA	NA	NA	NA	NA	NA	NA	NA	NA	NA	0.188643	0.1708	0.2652	-0.4286	0.1474	0.0397333	0.0314529	0.074	NA	NA	NA
17131	81516	17131_81516	Smad7	SMAD family member 7	Smad7	SMAD family member 7	ENSMMUG00000012770	SMAD7	ENSG00000101665	ortholog_one2one	4092	SMAD family member 7	SMAD7	ENSMUSG00000025880	EggNOG,NCBI,Ensembl,Inparanoid,Panther,HomoloGene,HGNC,Treefam,OrthoDB,OrthoMCL,PhylomeDB,OMA	12	-0.1233	-0.0887	0.0281	-0.0452333	0.0460067	-0.0736667	-0.0631748	0.167867	-0.0051301	0.181486	0.0760118
215654	301887	215654_301887	Cdh12	cadherin 12	Cdh12	cadherin 12	ENSMMUG00000015092	CDH12	ENSG00000154162	ortholog_one2one	1010	cadherin 12	CDH12	ENSMUSG00000040452	OrthoMCL,PhylomeDB,OMA,Inparanoid,Treefam,HGNC,OrthoDB,HomoloGene,Panther,Ensembl,EggNOG,NCBI	12	NA	NA	0.0482	NA	-0.217	-0.357	-0.209159	-0.131	0.00878503	0.022775	0.033165
269587	313052	269587_313052	Epb41	erythrocyte membrane protein band 4.1	Epb41	erythrocyte membrane protein band 4.1	ENSMMUG00000011377	EPB41	ENSG00000159023	ortholog_one2one	2035	erythrocyte membrane protein band 4.1	EPB41	ENSMUSG00000028906	OrthoMCL,HomoloGene,Panther,Inparanoid,Ensembl,OMA,HGNC,Treefam,OrthoDB,EggNOG,NCBI	11	0.02145	0.0247	0.1383	NA	-0.0105	-0.08775	-0.118576	-0.15855	0.01255	0.053923	-0.0489774
78294	100912032	78294_100912032	Rps27a	ribosomal protein S27A	Rps27a	ribosomal protein S27a	ENSMMUG00000015563	MMU.251	ENSG00000143947	ortholog_one2many	6233	ribosomal protein S27a	RPS27A	ENSMUSG00000020460	Treefam,Ensembl,Inparanoid,PhylomeDB,OMA,HGNC,OrthoDB,HomoloGene,OrthoMCL,NCBI,EggNOG	11	NA	NA	0.0121	-0.0343	0.131	0.323	-0.0859063	-0.0167	-0.0352731	-0.0768435	0.00990404
15312	360704	15312_360704	Hmgn1	high mobility group nucleosomal binding domain 1	Hmgn1	high mobility group nucleosome binding domain 1	ENSMMUG00000013547	HMGN1	ENSG00000205581	ortholog_one2many	3150	high mobility group nucleosome binding domain 1	HMGN1	ENSMUSG00000040681	EggNOG,NCBI,Ensembl,Inparanoid,Panther,HomoloGene,OrthoDB,HGNC,OrthoMCL,OMA	10	-0.1771	-0.0735	-0.0106	-0.109	NA	NA	NA	NA	-0.0767679	0.0770951	-0.0247927
19087	29699	19087_29699	Prkar2a	protein kinase, cAMP dependent regulatory, type II alpha	Prkar2a	protein kinase cAMP-dependent type II regulatory subunit alpha	ENSMMUG00000000081	PRKAR2A	ENSG00000114302	ortholog_one2one	5576	protein kinase cAMP-dependent type II regulatory subunit alpha	PRKAR2A	ENSMUSG00000032601	Ensembl,Inparanoid,Panther,NCBI,EggNOG,HGNC,OrthoDB,Treefam,HomoloGene,OrthoMCL,OMA,PhylomeDB	12	-0.0046	-0.050625	-0.0525	0.4519	0.00713333	-0.0731	-0.1715	-0.214943	0.00167211	0.00265622	0.0663766
17775	298875	17775_298875	Laptm4a	lysosomal-associated protein transmembrane 4A	Laptm4a	lysosomal protein transmembrane 4 alpha	ENSMMUG00000001582	LAPTM4A	ENSG00000068697	ortholog_one2one	9741	lysosomal protein transmembrane 4 alpha	LAPTM4A	ENSMUSG00000020585	NCBI,EggNOG,HGNC,Treefam,OrthoDB,Ensembl,Inparanoid,Panther,OrthoMCL,HomoloGene,OMA,PhylomeDB	12	0.1407	-0.0132	0.1429	-0.0035	0.0413	0.0774	0.0419505	-0.000855	-0.167916	-0.0343094	-0.0699198
64383	361532	64383_361532	Sirt2	sirtuin 2	Sirt2	sirtuin 2	ENSMMUG00000023640	SIRT2	ENSG00000068903	ortholog_one2one	22933	sirtuin 2	SIRT2	ENSMUSG00000015149	EggNOG,NCBI,Ensembl,Inparanoid,Panther,HomoloGene,HGNC,Treefam,OrthoDB,OrthoMCL,PhylomeDB,OMA	12	0.0607	0.0352	-0.0106	0.2729	0.217	0.158	0.0109039	-0.0282	0.030746	0.0677015	0.0571221
11603	25592	11603_25592	Agrn	agrin	Agrn	agrin	ENSMMUG00000000838	AGRN	ENSG00000188157	ortholog_one2one	375790	agrin	AGRN	ENSMUSG00000041936	OrthoMCL,Treefam,HomoloGene,Panther,HGNC,OrthoDB,NCBI,EggNOG,Ensembl,Inparanoid,OMA,PhylomeDB	12	0.19005	0.05085	-0.0673	-0.0121	-0.0733	-0.125	0.12347	-0.0169	0.0645669	0.0845546	0.0644189
66889	315911	66889_315911	Rnf128	ring finger protein 128	Rnf128	ring finger protein 128	ENSMMUG00000021412	RNF128	ENSG00000133135	ortholog_one2one	79589	ring finger protein 128	RNF128	ENSMUSG00000031438	NCBI,EggNOG,Ensembl,OrthoMCL,HomoloGene,Inparanoid,Panther,PhylomeDB,OMA,HGNC,OrthoDB,Treefam	12	-0.18155	0.0488	0.0518	0.0787	0.029408	0.241	0.113472	-0.0026	-0.0499853	-0.178388	-0.115996
14211	362519	14211_362519	Smc2	structural maintenance of chromosomes 2	Smc2	structural maintenance of chromosomes 2	ENSMMUG00000020463	SMC2	ENSG00000136824	ortholog_one2one	10592	structural maintenance of chromosomes 2	SMC2	ENSMUSG00000028312	Inparanoid,Panther,HomoloGene,HGNC,OrthoDB,OrthoMCL,OMA,Ensembl,NCBI,EggNOG,Treefam	11	-0.037425	0.18035	0.1928	0.2353	-0.113	-0.371	-0.385574	0.0543	0.0437625	-0.069514	0.00614726
69940	305287	69940_305287	Exoc1	exocyst complex component 1	Exoc1	exocyst complex component 1	ENSMMUG00000023427	EXOC1	ENSG00000090989	ortholog_one2one	55763	exocyst complex component 1	EXOC1	ENSMUSG00000036435	OMA,OrthoMCL,OrthoDB,HGNC,Treefam,Inparanoid,Ensembl,Panther,EggNOG,NCBI,HomoloGene	11	0.012	-0.08305	-0.009	0.3856	-0.0078	0.04975	-0.35499	-0.20625	0.022293	-0.0591274	-0.0082141
71832	170587	71832_170587	Csl	citrate synthase like	Cs	citrate synthase	NA	NA	NA	NA	NA	NA	NA	NA	NA	NA	0.0544	0.0125	NA	-0.5421	-0.010225	0.0094	0.0743028	0.022485	NA	NA	NA
12974	170587	12974_170587	Cs	citrate synthase	Cs	citrate synthase	ENSMMUG00000002483	CS	ENSG00000062485	ortholog_one2one	1431	citrate synthase	CS	ENSMUSG00000005683	OrthoMCL,OrthoDB,Treefam,HGNC,Inparanoid,Ensembl,NCBI,PhylomeDB,OMA,Panther,HomoloGene	11	0.01125	0.03775	0.0014	-0.5421	-0.010225	0.0094	0.0743028	0.022485	0.0132149	-0.0333568	0.0234305
22192	361509	22192_361509	Ube2m	ubiquitin-conjugating enzyme E2M	Ube2m	ubiquitin-conjugating enzyme E2M	ENSMMUG00000022621	UBE2M	ENSG00000130725	ortholog_one2one	9040	ubiquitin conjugating enzyme E2 M	UBE2M	ENSMUSG00000005575	EggNOG,NCBI,Ensembl,Inparanoid,Panther,HomoloGene,HGNC,OrthoDB,Treefam,OrthoMCL,PhylomeDB,OMA	12	0.0753	-0.25975	0.0127	-0.3299	0.0373	0.0731	0.040461	-0.0194	-0.0055569	-0.0357881	0.00967567
117066	306720	117066_306720	Cts3	cathepsin 3	Ctsm	cathepsin M	NA	NA	NA	NA	NA	NA	NA	NA	NA	NA	0.153	0.0706	NA	-1.2104	-0.0413	-0.00819	-0.0385323	0.791	NA	NA	NA
26898	29174	26898_29174	Ctsj	cathepsin J	Ctsj	cathepsin J	NA	NA	NA	NA	NA	NA	NA	NA	NA	NA	0.1356	-0.0466	NA	0.2996	0.101	-0.0756	-0.0853779	-0.104	NA	NA	NA
13039	25697	13039_25697	Ctsl	cathepsin L	Ctsl	cathepsin L	ENSMMUG00000017609	CTSL	ENSG00000135047	ortholog_one2one	1514	cathepsin L	CTSL	ENSMUSG00000021477	OrthoDB,Inparanoid,Panther	3	0.0691	0.0932	0.0452	-0.0314	-0.00034	0.0215	-0.0328404	-0.02165	-0.0008076	-0.100031	0.0493898
58518	290975	58518_290975	Cts6	cathepsin 6	Ctsr	cathepsin R	NA	NA	NA	NA	NA	NA	NA	NA	NA	NA	0.1409	-0.0478	NA	0.0268	-0.0182	0.176	1.18055	-0.492	NA	NA	NA
64139	306720	64139_306720	Ctsm	cathepsin M	Ctsm	cathepsin M	ENSMMUG00000017609	CTSL	ENSG00000135047	ortholog_one2one	1514	cathepsin L	CTSL	ENSMUSG00000074871	Treefam,Panther	2	0.1308	-0.0204	NA	-1.2104	-0.0413	-0.00819	-0.0385323	0.791	-0.0008076	-0.100031	0.0493898
214639	286916	214639_286916	4930486L24Rik	RIKEN cDNA 4930486L24 gene	Testin	testin gene	NA	NA	NA	NA	NA	NA	NA	NA	NA	NA	0.0086	-0.0422	NA	-0.0338	0.0652	-0.0441	-0.150654	-0.743	NA	NA	NA
104002	246147	104002_246147	Ctsq	cathepsin Q	Ctsq	cathepsin Q	NA	NA	NA	NA	NA	NA	NA	NA	NA	NA	-0.0358	-0.1126	NA	-0.1888	0.06095	0.0965	0.562192	-0.5605	NA	NA	NA
104002	408201	104002_408201	Ctsq	cathepsin Q	Ctsql2	cathepsin Q-like 2	NA	NA	NA	NA	NA	NA	NA	NA	NA	NA	-0.0358	-0.1126	NA	-0.1237	-0.0699	-0.0994	-0.177289	0.857	NA	NA	NA
104086	301517	104086_301517	Cyp27a1	cytochrome P450, family 27, subfamily a, polypeptide 1	Cyp27a1	cytochrome P450, family 27, subfamily a, polypeptide 1	ENSMMUG00000006758	CYP27A1	ENSG00000135929	ortholog_one2one	1593	cytochrome P450 family 27 subfamily A member 1	CYP27A1	ENSMUSG00000026170	Inparanoid,Ensembl,OrthoMCL,HomoloGene,Panther,EggNOG,NCBI,OMA,PhylomeDB,HGNC,Treefam,OrthoDB	12	-0.1676	-0.17735	0.1321	-0.0199	-0.134	-0.117	0.0532975	0.0906	-0.0026048	0.19819	0.0611698
72479	313200	72479_313200	Hsdl2	hydroxysteroid dehydrogenase like 2	Hsdl2	hydroxysteroid dehydrogenase like 2	ENSMMUG00000011654	HSDL2	ENSG00000119471	ortholog_one2one	84263	hydroxysteroid dehydrogenase like 2	HSDL2	ENSMUSG00000028383	OrthoDB,Ensembl,EggNOG,NCBI,OrthoMCL,Inparanoid,HGNC,Panther,Treefam,OMA,PhylomeDB	11	0.04035	-0.0194	0.1353	0.04165	-0.001675	0.0282	-0.0391832	-0.0894	-0.100206	0.0347076	0.0383061
69156	305685	69156_305685	Comtd1	catechol-O-methyltransferase domain containing 1	Comtd1	catechol-O-methyltransferase domain containing 1	ENSMMUG00000008694	COMTD1	ENSG00000165644	ortholog_one2one	118881	catechol-O-methyltransferase domain containing 1	COMTD1	ENSMUSG00000021773	OrthoMCL,HomoloGene,OrthoDB,NCBI,EggNOG,PhylomeDB,OMA,HGNC,Panther,Inparanoid,Ensembl	11	-0.1342	-0.0005	-0.2268	-0.0589	0.03395	0.1534	-0.0556858	-0.1615	0.182591	0.226362	0.163191
15378	25735	15378_25735	Hnf4a	hepatic nuclear factor 4, alpha	Hnf4a	hepatocyte nuclear factor 4, alpha	NA	NA	NA	NA	NA	NA	NA	NA	NA	NA	0.025125	-0.005775	NA	0.188	-0.0213333	-0.0969667	0.229129	-0.0084333	NA	NA	NA
211673	312915	211673_312915	Arfgef1	ADP ribosylation factor guanine nucleotide exchange factor 1	Arfgef1	ADP ribosylation factor guanine nucleotide exchange factor 1	ENSMMUG00000014424	ARFGEF1	ENSG00000066777	ortholog_one2one	10565	ADP ribosylation factor guanine nucleotide exchange factor 1	ARFGEF1	ENSMUSG00000067851	OrthoMCL,OrthoDB,Ensembl,Inparanoid,Panther,OMA,HomoloGene,HGNC,Treefam,EggNOG,NCBI	11	0.04755	0.2111	-0.0249	-0.37	-0.08935	0.00485	-0.120673	0.0265	0.0325282	-0.055497	-0.018989
12306	56611	12306_56611	Anxa2	annexin A2	Anxa2	annexin A2	ENSMMUG00000012000	ANXA2	ENSG00000182718	ortholog_one2one	302	annexin A2	ANXA2	ENSMUSG00000032231	NCBI,EggNOG,OMA,HomoloGene,Panther,Ensembl,HGNC,Treefam,OrthoDB,OrthoMCL	10	0.0602	0.243	-0.0111	0.7514	-0.0405	-0.0576	0.335211	0.1332	-0.0129664	0.109245	0.169
14085	29383	14085_29383	Fah	fumarylacetoacetate hydrolase	Fah	fumarylacetoacetate hydrolase	ENSMMUG00000017060	FAH	ENSG00000103876	ortholog_one2one	2184	fumarylacetoacetate hydrolase	FAH	ENSMUSG00000030630	OrthoMCL,Ensembl,Panther,Inparanoid,HGNC,OrthoDB,Treefam,HomoloGene,OMA,NCBI,EggNOG	11	0.005	0.036	0.0074	-0.4414	0.372	0.284	0.00853835	-0.129	0.0184789	0.0298795	-0.0040159
76784	305606	76784_305606	Mtif2	mitochondrial translational initiation factor 2	Mtif2	mitochondrial translational initiation factor 2	ENSMMUG00000030833	MTIF2	ENSG00000085760	ortholog_one2one	4528	mitochondrial translational initiation factor 2	MTIF2	ENSMUSG00000020459	OrthoMCL,Inparanoid,Ensembl,HGNC,OrthoDB,Treefam,NCBI,EggNOG,OMA,Panther,HomoloGene	11	0.1922	-0.1608	-0.0033	0.063	-0.173	-0.164	0.0182172	-0.00533	0.00102129	-0.0718808	0.0444095
53381	85274	53381_85274	Prdx4	peroxiredoxin 4	Prdx4	peroxiredoxin 4	ENSMMUG00000021366	PRDX4	ENSG00000123131	ortholog_one2one	10549	peroxiredoxin 4	PRDX4	ENSMUSG00000025289	Inparanoid,Ensembl,OrthoMCL,Panther,HGNC,HomoloGene,PhylomeDB,OMA,NCBI,EggNOG,OrthoDB,Treefam	12	-0.182767	-0.0472667	-0.0652	0.0571	0.128	0.222	-0.0341044	0.0237	0.00411233	0.0716397	0.0331587
94187	94188	94187_94188	Zfp423	zinc finger protein 423	Zfp423	zinc finger protein 423	NA	NA	NA	NA	NA	NA	NA	NA	NA	NA	-0.1544	-0.0798	-0.0759	0.15095	0.139125	0.079325	-0.013076	0.0722125	NA	NA	NA
22632	24919	22632_24919	Yy1	YY1 transcription factor	Yy1	YY1 transcription factor	ENSMMUG00000029197	YY1	ENSG00000100811	ortholog_one2one	7528	YY1 transcription factor	YY1	ENSMUSG00000021264	Panther,HGNC,Treefam,HomoloGene,PhylomeDB,OMA,NCBI,EggNOG,OrthoDB,Ensembl,Inparanoid	11	-0.10575	0.028975	-0.0309	1.1094	-0.1039	0.01565	-0.133116	0.158075	0.116601	0.0876502	0.107153
76703	24271	76703_24271	Cpb1	carboxypeptidase B1	Cpb1	carboxypeptidase B1	NA	NA	NA	NA	NA	NA	NA	NA	NA	NA	0.0333	-0.0697	NA	0.4973	0.208	0.167	-0.650353	-0.397	NA	NA	NA
11625	25373	11625_25373	Ahsg	alpha-2-HS-glycoprotein	Ahsg	alpha-2-HS-glycoprotein	NA	NA	NA	NA	NA	NA	NA	NA	NA	NA	-0.0598	0.2309	NA	-0.0486	-0.025	-0.139	-0.0084414	-0.312	NA	NA	NA
81600	113901	81600_113901	Chia1	chitinase, acidic 1	Chia	chitinase, acidic	NA	NA	NA	NA	NA	NA	NA	NA	NA	NA	-0.3944	-0.3703	-0.7068	0.1765	0.0422	-0.0476	-0.213169	-0.739	NA	NA	NA
234724	24813	234724_24813	Tat	tyrosine aminotransferase	Tat	tyrosine aminotransferase	NA	NA	NA	NA	NA	NA	NA	NA	NA	NA	0.1878	-0.1368	NA	-0.1087	-0.0512	-0.0853	-0.668076	-0.326	NA	NA	NA
67443	64862	67443_64862	Map1lc3b	microtubule-associated protein 1 light chain 3 beta	Map1lc3b	microtubule-associated protein 1 light chain 3 beta	ENSMMUG00000023553	MAP1LC3B	ENSG00000140941	ortholog_one2one	81631	microtubule associated protein 1 light chain 3 beta	MAP1LC3B	ENSMUSG00000031812	HGNC,Treefam,Panther,HomoloGene,OrthoDB,OMA,PhylomeDB,NCBI	8	-0.009525	0.090625	0.0989	-0.3983	NA	NA	NA	NA	-0.0775445	-0.0380729	0.0246677
12527	24936	12527_24936	Cd9	CD9 antigen	Cd9	CD9 molecule	ENSMMUG00000004470	CD9	ENSG00000010278	ortholog_one2one	928	CD9 molecule	CD9	ENSMUSG00000030342	OrthoMCL,OrthoDB,OMA,PhylomeDB,Treefam,HomoloGene,HGNC,Panther,NCBI,EggNOG,Ensembl,Inparanoid	12	0.2488	0.0472	0.11	-0.0827	0.321	0.263	0.00320188	0.029	-0.271742	-0.0114551	-0.109416
56720	64206	56720_64206	Tdo2	tryptophan 2,3-dioxygenase	Tdo2	tryptophan 2,3-dioxygenase	NA	NA	NA	NA	NA	NA	NA	NA	NA	NA	-0.0268	0.1332	-0.063	-0.1294	0.183	0.195	0.356679	0.482	NA	NA	NA
12613	24254	12613_24254	Cel	carboxyl ester lipase	Cel	carboxyl ester lipase	ENSMMUG00000001272	CEL	ENSG00000170835	ortholog_one2one	1056	carboxyl ester lipase	CEL	ENSMUSG00000026818	Ensembl,Panther,Inparanoid,PhylomeDB,OMA,HomoloGene,HGNC,OrthoMCL,EggNOG,NCBI,OrthoDB,Treefam	12	0.1925	0.1613	NA	0.2175	0.0627	-0.14	0.490468	0.903	-0.223632	0.0499083	0.102947
11606	24179	11606_24179	Agt	angiotensinogen	Agt	angiotensinogen	ENSMMUG00000005881	AGT	ENSG00000135744	ortholog_one2one	183	angiotensinogen	AGT	ENSMUSG00000031980	Panther,HomoloGene,HGNC,OrthoDB,Treefam,OrthoMCL,Inparanoid,Ensembl,OMA,PhylomeDB,EggNOG,NCBI	12	-0.0925	-0.1305	0.1504	0.1488	-0.0646	0.0735	0.0157286	0.0199	0.00381624	0.256155	-0.0150399
18105	291084	18105_291084	Nqo2	N-ribosyldihydronicotinamide quinone reductase 2	Nqo2	N-ribosyldihydronicotinamide:quinone dehydrogenase 2	ENSMMUG00000008487	NQO2	ENSG00000124588	ortholog_one2one	4835	N-ribosyldihydronicotinamide:quinone dehydrogenase 2	NQO2	ENSMUSG00000046949	NCBI,HGNC,OrthoDB,Inparanoid,Ensembl,OrthoMCL,Treefam,HomoloGene,Panther,PhylomeDB,OMA	11	-0.167267	-0.106667	-0.0106	-0.9202	0.255	0.255	0.0691587	-0.0198	0.0541629	0.276556	0.279441
18104	24314	18104_24314	Nqo1	NAD(P)H dehydrogenase, quinone 1	Nqo1	NAD(P)H quinone dehydrogenase 1	ENSMMUG00000019684	NQO1	ENSG00000181019	ortholog_one2one	1728	NAD(P)H quinone dehydrogenase 1	NQO1	ENSMUSG00000003849	Inparanoid,Ensembl,HGNC,NCBI,EggNOG,PhylomeDB,OMA,Panther,HomoloGene,Treefam,OrthoDB,OrthoMCL	12	-0.212	0.0443	0.3129	0.2669	-0.0417	0.00659	-0.117374	-0.135	0.490749	0.35117	0.539535
107652	498272	107652_498272	Uap1	UDP-N-acetylglucosamine pyrophosphorylase 1	Uap1	UDP-N-acetylglucosamine pyrophosphorylase 1	ENSMMUG00000019514	UAP1	ENSG00000117143	ortholog_one2one	6675	UDP-N-acetylglucosamine pyrophosphorylase 1	UAP1	ENSMUSG00000026670	Panther,HGNC,HomoloGene,OMA,PhylomeDB,OrthoMCL,Treefam,OrthoDB,Inparanoid,Ensembl,NCBI,EggNOG	12	-0.14658	0.08996	-0.0199	-0.1217	NA	NA	NA	NA	0.031098	-0.0376797	-0.0186896
20526	25351	20526_25351	Slc2a2	solute carrier family 2 (facilitated glucose transporter), member 2	Slc2a2	solute carrier family 2 member 2	NA	NA	NA	NA	NA	NA	NA	NA	NA	NA	-0.0597	-0.0687	NA	0.095	0.118	0.0904	-0.211211	0.00078	NA	NA	NA
105446	192357	105446_192357	Gmpr2	guanosine monophosphate reductase 2	Gmpr2	guanosine monophosphate reductase 2	ENSMMUG00000012455	GMPR2	ENSG00000100938	ortholog_one2one	51292	guanosine monophosphate reductase 2	GMPR2	ENSMUSG00000002326	HGNC,OrthoDB,EggNOG,NCBI,Treefam,HomoloGene,Ensembl,Panther,OMA	9	-0.0703	-0.05485	-0.0502	0.2906	0.0863	0.0249	0.050614	-0.09305	-0.001506	-0.0290504	0.00027927
11947	171374	11947_171374	Atp5f1b	ATP synthase F1 subunit beta	Atp5f1b	ATP synthase F1 subunit beta	ENSMMUG00000030356		ENSG00000110955	ortholog_one2many	506	ATP synthase F1 subunit beta	ATP5F1B	ENSMUSG00000025393	HomoloGene,Panther,OMA,PhylomeDB,Inparanoid,Ensembl,OrthoMCL,HGNC,OrthoDB,Treefam,EggNOG,NCBI	12	0.0912	0.0716	0.1198	0.0045	NA	NA	NA	NA	-0.0050941	-0.0066014	-0.0196141
75221	114591	75221_114591	Dpp3	dipeptidylpeptidase 3	Dpp3	dipeptidylpeptidase 3	ENSMMUG00000011158	DPP3	ENSG00000254986	ortholog_one2one	10072	dipeptidyl peptidase 3	DPP3	ENSMUSG00000063904	Inparanoid,Ensembl,NCBI,OrthoDB,HGNC,HomoloGene,Panther,OMA,OrthoMCL	9	0.0805	0.0238	0.003	0.0502	NA	NA	NA	NA	-0.025099	-0.0222078	0.0411822
56752	64040	56752_64040	Aldh9a1	aldehyde dehydrogenase 9, subfamily A1	Aldh9a1	aldehyde dehydrogenase 9 family, member A1	ENSMMUG00000015946	ALDH9A1	ENSG00000143149	ortholog_one2one	223	aldehyde dehydrogenase 9 family member A1	ALDH9A1	ENSMUSG00000026687	Inparanoid,Panther,OrthoMCL,Treefam,HGNC,OrthoDB,PhylomeDB,OMA,HomoloGene,Ensembl,EggNOG,NCBI	12	-0.01955	-0.0318	0.0943	-0.2791	0.109	0.19	-0.1302	-0.086	-0.032864	0.075903	-0.0169727
15439	24464	15439_24464	Hp	haptoglobin	Hp	haptoglobin	ENSMMUG00000000672		ENSG00000257017	ortholog_one2many	3240	haptoglobin	HP	ENSMUSG00000031722	OMA,PhylomeDB,Ensembl,NCBI,Inparanoid,Panther,HGNC,Treefam,OrthoDB,HomoloGene	10	-0.0835	-0.239	NA	1.0499	0.184	0.0998	-0.178484	-0.394	-0.177059	-0.0495455	-0.564723
12258	295703	12258_295703	Serping1	serine (or cysteine) peptidase inhibitor, clade G, member 1	Serping1	serpin family G member 1	ENSMMUG00000012618	SERPING1	ENSG00000149131	ortholog_one2one	710	serpin family G member 1	SERPING1	ENSMUSG00000023224	NCBI,EggNOG,OMA,OrthoMCL,Ensembl,Inparanoid,OrthoDB,HGNC,Treefam,Panther,HomoloGene	11	0.239	0.0153	0.4645	0.1057	0.0207	0.213	-0.125795	0.0352	0.269574	0.546229	0.356271
11806	25081	11806_25081	Apoa1	apolipoprotein A-I	Apoa1	apolipoprotein A1	NA	NA	NA	NA	NA	NA	NA	NA	NA	NA	0.04545	-0.04905	-0.0456	-0.6662	0.0229	-0.14	0.706433	0.313	NA	NA	NA
11808	25080	11808_25080	Apoa4	apolipoprotein A-IV	Apoa4	apolipoprotein A4	NA	NA	NA	NA	NA	NA	NA	NA	NA	NA	-0.0825	0.0002	NA	-0.6588	-0.0234	-0.105	-0.0315067	0.0486	NA	NA	NA
67003	293448	67003_293448	Uqcrc2	ubiquinol cytochrome c reductase core protein 2	Uqcrc2	ubiquinol cytochrome c reductase core protein 2	ENSMMUG00000018287	UQCRC2	ENSG00000140740	ortholog_one2one	7385	ubiquinol-cytochrome c reductase core protein 2	UQCRC2	ENSMUSG00000030884	OrthoDB,Treefam,EggNOG,NCBI,Ensembl,OrthoMCL,Panther,HGNC,HomoloGene,OMA,PhylomeDB,Inparanoid	12	-0.12105	0.0276	0.0679	-0.0156	0.017965	0.0475	-0.314399	-0.2925	0.0177651	-0.0111588	-0.014262
18708	25513	18708_25513	Pik3r1	phosphoinositide-3-kinase regulatory subunit 1	Pik3r1	phosphoinositide-3-kinase regulatory subunit 1	ENSMMUG00000011532	PIK3R1	ENSG00000145675	ortholog_one2one	5295	phosphoinositide-3-kinase regulatory subunit 1	PIK3R1	ENSMUSG00000041417	OrthoMCL,NCBI,EggNOG,HGNC,OMA,Ensembl,Inparanoid,OrthoDB,Treefam,HomoloGene,Panther	11	0.176275	0.07195	0.1003	0.7361	0.596	-0.65	0.0877017	-0.435	0.00160937	-0.0757037	-0.0264543
27367	300079	27367_300079	Rpl3	ribosomal protein L3	Rpl3	ribosomal protein L3	ENSMMUG00000010029	RPL3	ENSG00000100316	ortholog_one2one	6122	ribosomal protein L3	RPL3	ENSMUSG00000060036	EggNOG,NCBI,Ensembl,Inparanoid,Panther,HomoloGene,HGNC,Treefam,OrthoDB,OrthoMCL,OMA	11	NA	NA	0.2133	-0.1849	-0.0086	0.11685	0.00597043	-0.07988	-0.0411181	-0.0203998	-0.0035525
68520	362789	68520_362789	Zfyve21	zinc finger, FYVE domain containing 21	Zfyve21	zinc finger FYVE-type containing 21	ENSMMUG00000018121	ZFYVE21	ENSG00000100711	ortholog_one2one	79038	zinc finger FYVE-type containing 21	ZFYVE21	ENSMUSG00000021286	Inparanoid,Panther,HomoloGene,Ensembl,EggNOG,NCBI,OMA,PhylomeDB,Treefam,OrthoDB,HGNC,OrthoMCL	12	-0.12345	0.02055	-0.0951	NA	0.0921	0.202	-0.0032873	-0.0327	0.00848314	-0.0200666	0.018596
67976	300142	67976_300142	Trabd	TraB domain containing	Trabd	TraB domain containing	ENSMMUG00000014087	TRABD	ENSG00000170638	ortholog_one2one	80305	TraB domain containing	TRABD	ENSMUSG00000015363	EggNOG,NCBI,Ensembl,Inparanoid,Panther,HomoloGene,Treefam,OrthoDB,HGNC,OrthoMCL,PhylomeDB,OMA	12	0.21355	0.136	0.1056	0.5311	0.1129	0.09505	0.0104971	-0.030505	0.0117926	0.213538	0.161039
13664	317163	13664_317163	Eif1a	eukaryotic translation initiation factor 1A	Eif1a	eukaryotic translation initiation factor 1A	NA	NA	NA	NA	NA	NA	NA	NA	NA	NA	-0.22115	-0.0101	-0.0245	0.0161	-0.13925	-0.1679	-0.116744	-0.011825	NA	NA	NA
66235	302697	66235_302697	Eif1ax	eukaryotic translation initiation factor 1A, X-linked	Eif1ax	eukaryotic translation initiation factor 1A, X-linked	NA	NA	NA	NA	NA	NA	NA	NA	NA	NA	-0.0402333	-0.0464333	0.1159	-0.0057	-0.0327	-0.0213	-0.0122109	-0.0367	NA	NA	NA
20415	24775	20415_24775	Shbg	sex hormone binding globulin	Shbg	sex hormone binding globulin	NA	NA	NA	NA	NA	NA	NA	NA	NA	NA	-0.0641	0.0246	NA	0.3849	0.0096	0.107	-0.0683504	0.0244	NA	NA	NA
212862	362866	212862_362866	Chpt1	choline phosphotransferase 1	Chpt1	choline phosphotransferase 1	ENSMMUG00000020877	CHPT1	ENSG00000111666	ortholog_one2one	56994	choline phosphotransferase 1	CHPT1	ENSMUSG00000060002	Inparanoid,Ensembl,Panther,HomoloGene,Treefam,HGNC,PhylomeDB,OMA,EggNOG,NCBI,OrthoMCL,OrthoDB	12	-0.0890667	-0.0483333	0.0606	NA	0.13997	0.0277	-0.103408	-0.0641333	-0.160561	0.0183263	0.0686804
20447	29758	20447_29758	St6galnac3	ST6 (alpha-N-acetyl-neuraminyl-2,3-beta-galactosyl-1,3)-N-acetylgalactosaminide alpha-2,6-sialyltransferase 3	St6galnac3	ST6 N-acetylgalactosaminide alpha-2,6-sialyltransferase 3	ENSMMUG00000005990	ST6GALNAC3	ENSG00000184005	ortholog_one2one	256435	ST6 N-acetylgalactosaminide alpha-2,6-sialyltransferase 3	ST6GALNAC3	ENSMUSG00000052544	PhylomeDB,OMA,Treefam,OrthoDB,HGNC,Panther,HomoloGene,OrthoMCL,NCBI,EggNOG,Inparanoid,Ensembl	12	0.02125	-0.1211	-0.0162	-0.0117	0.335	0.285	-0.0393989	-0.125	-0.0778053	-0.0151003	-0.147774
14283	25445	14283_25445	Fosl1	fos-like antigen 1	Fosl1	FOS like 1, AP-1 transcription factor subunit	NA	NA	NA	NA	NA	NA	NA	NA	NA	NA	-0.07465	0.0069	NA	-0.7355	0.00358	0.0263	-0.492513	-0.488	NA	NA	NA
11847	29215	11847_29215	Arg2	arginase type II	Arg2	arginase 2	ENSMMUG00000015865	ARG2	ENSG00000081181	ortholog_one2one	384	arginase 2	ARG2	ENSMUSG00000021125	PhylomeDB,OMA,Ensembl,Inparanoid,Panther,HGNC,OrthoDB,Treefam,HomoloGene,OrthoMCL,NCBI,EggNOG	12	-0.2668	0.1463	-0.4327	0.1158	-0.158	0.064	0.15888	0.104	0.0211029	-0.193318	-0.0561061
56348	84013	56348_84013	Hsd17b12	hydroxysteroid (17-beta) dehydrogenase 12	Hsd17b12	hydroxysteroid (17-beta) dehydrogenase 12	ENSMMUG00000018465	HSD17B12	ENSG00000149084	ortholog_one2one	51144	hydroxysteroid 17-beta dehydrogenase 12	HSD17B12	ENSMUSG00000027195	Panther,Ensembl,Inparanoid,OrthoDB,OMA,PhylomeDB,HGNC,Treefam,HomoloGene,EggNOG,NCBI,OrthoMCL	12	0.0544	-0.01025	-0.0933	0.1056	0.0168	0.0135	0.0796573	0.0234	-0.109748	-0.155182	-0.0235609
17168	360505	17168_360505	Nprl3	nitrogen permease regulator-like 3	Nprl3	NPR3-like, GATOR1 complex subunit	ENSMMUG00000000590	NPRL3	ENSG00000103148	ortholog_one2one	8131	NPR3 like, GATOR1 complex subunit	NPRL3	ENSMUSG00000020289	Treefam,PhylomeDB,OMA,OrthoMCL,OrthoDB,Inparanoid,Ensembl,Panther,HomoloGene,HGNC,NCBI	11	-0.0304	-0.1441	-0.0599	NA	0.042	-0.0864	-0.066757	0.00373	0.122429	0.203497	-0.13726
53333	308416	53333_308416	Tomm40	translocase of outer mitochondrial membrane 40	Tomm40	translocase of outer mitochondrial membrane 40	ENSMMUG00000014303	TOMM40	ENSG00000130204	ortholog_one2one	10452	translocase of outer mitochondrial membrane 40	TOMM40	ENSMUSG00000002984	EggNOG,NCBI,Ensembl,Inparanoid,Panther,HomoloGene,HGNC,Treefam,OrthoDB,OrthoMCL,PhylomeDB,OMA	12	0.0843	0.0019	-0.0738	-0.1363	-0.0305	0.0984	0.0350702	0.0362	0.00157151	0.0116209	-0.0210791
114863	306544	114863_306544	Plpbp	pyridoxal phosphate binding protein	Plpbp	pyridoxal phosphate binding protein	ENSMMUG00000000945	PROSC	ENSG00000147471	ortholog_one2one	11212	pyridoxal phosphate binding protein	PLPBP	ENSMUSG00000031485	NCBI,EggNOG,Ensembl,Inparanoid,OrthoMCL,Panther,Treefam,HomoloGene,PhylomeDB,OMA,HGNC,OrthoDB	12	-0.0234	-0.1089	-0.0448	-0.3565	NA	NA	NA	NA	-0.0073083	-0.0667058	-0.0624733
103149	116593	103149_116593	Upb1	ureidopropionase, beta	Upb1	beta-ureidopropionase 1	NA	NA	NA	NA	NA	NA	NA	NA	NA	NA	0.2469	0.1687	NA	-0.2119	-0.068	-0.0619	0.126968	-0.0869	NA	NA	NA
271457	64633	271457_64633	Rab5a	RAB5A, member RAS oncogene family	Rab5a	RAB5A, member RAS oncogene family	ENSMMUG00000006992	RAB5A	ENSG00000144566	ortholog_one2many	5868	RAB5A, member RAS oncogene family	RAB5A	ENSMUSG00000017831	OrthoMCL,NCBI,EggNOG,Ensembl,OrthoDB,HGNC,Treefam,HomoloGene,PhylomeDB,OMA,Inparanoid,Panther	12	-0.1097	-0.0195	0.0841	0.3484	0.017945	-0.091	-0.127387	-0.10205	0.0324771	-0.092581	0.0371402
11429	79250	11429_79250	Aco2	aconitase 2, mitochondrial	Aco2	aconitase 2	ENSMMUG00000001454	ACO2	ENSG00000100412	ortholog_one2one	50	aconitase 2	ACO2	ENSMUSG00000022477	EggNOG,NCBI,Ensembl,Inparanoid,Panther,HomoloGene,HGNC,OrthoDB,Treefam,OrthoMCL,PhylomeDB,OMA	12	0.08325	0.06755	0.0209	0.0552	0.0459	0.0917	0.0251614	0.0346	0.0404209	0.0229498	0.0214366
269224	301617	269224_301617	Pask	PAS domain containing serine/threonine kinase	Pask	PAS domain containing serine/threonine kinase	ENSMMUG00000016207	PASK	ENSG00000115687	ortholog_one2one	23178	PAS domain containing serine/threonine kinase	PASK	ENSMUSG00000026274	OrthoMCL,OMA,Treefam,Inparanoid,Ensembl,Panther,HomoloGene,HGNC,OrthoDB,EggNOG,NCBI	11	0.0249	-0.2102	0.0875	-0.2528	-0.119	-0.11	0.268216	0.119	0.00276016	-0.162603	0.00613536
18815	85253	18815_85253	Plg	plasminogen	Plg	plasminogen	ENSMMUG00000016945	PLG	ENSG00000122194	ortholog_one2one	5340	plasminogen	PLG	ENSMUSG00000059481	HGNC,Treefam,OrthoDB,OrthoMCL,Panther,HomoloGene,Inparanoid,NCBI,Ensembl,OMA	10	0.0484	0.1953	NA	-0.4141	0.084	0.137	-0.429881	-0.154	0.0929715	0.147338	0.21288
20702	24648	20702_24648	Serpina1c	serine (or cysteine) peptidase inhibitor, clade A, member 1C	Serpina1	serpin family A member 1	NA	NA	NA	NA	NA	NA	NA	NA	NA	NA	0.34	0.3906	NA	-0.1062	0.0583	-0.00142	0.0555391	-0.0594	NA	NA	NA
16625	24794	16625_24794	Serpina3c	serine (or cysteine) peptidase inhibitor, clade A, member 3C	Serpina3c	serine (or cysteine) proteinase inhibitor, clade A, member 3C	NA	NA	NA	NA	NA	NA	NA	NA	NA	NA	0.245	0.161	NA	0.2868	0.0591	0.0105	1.20876	0.41	NA	NA	NA
20716	24795	20716_24795	Serpina3n	serine (or cysteine) peptidase inhibitor, clade A, member 3N	Serpina3n	serine (or cysteine) peptidase inhibitor, clade A, member 3N	NA	NA	NA	NA	NA	NA	NA	NA	NA	NA	-0.0453	-0.12	0.039	1.047	-0.0642	-0.0718	0.483086	0.24	NA	NA	NA
20701	24648	20701_24648	Serpina1b	serine (or cysteine) preptidase inhibitor, clade A, member 1B	Serpina1	serpin family A member 1	NA	NA	NA	NA	NA	NA	NA	NA	NA	NA	0.1375	-0.04815	NA	-0.1062	0.0583	-0.00142	0.0555391	-0.0594	NA	NA	NA
20714	24794	20714_24794	Serpina3k	serine (or cysteine) peptidase inhibitor, clade A, member 3K	Serpina3c	serine (or cysteine) proteinase inhibitor, clade A, member 3C	NA	NA	NA	NA	NA	NA	NA	NA	NA	NA	0.0307	0.05	NA	0.2868	0.0591	0.0105	1.20876	0.41	NA	NA	NA
20714	299276	20714_299276	Serpina3k	serine (or cysteine) peptidase inhibitor, clade A, member 3K	Serpina3m	serpin family A member 3M	NA	NA	NA	NA	NA	NA	NA	NA	NA	NA	0.0307	0.05	NA	-1.3396	0.0634	-0.0494	0.568418	0.622	NA	NA	NA
20717	24794	20717_24794	Serpina3m	serine (or cysteine) peptidase inhibitor, clade A, member 3M	Serpina3c	serine (or cysteine) proteinase inhibitor, clade A, member 3C	NA	NA	NA	NA	NA	NA	NA	NA	NA	NA	0.1435	-0.0967	NA	0.2868	0.0591	0.0105	1.20876	0.41	NA	NA	NA
20717	299276	20717_299276	Serpina3m	serine (or cysteine) peptidase inhibitor, clade A, member 3M	Serpina3m	serpin family A member 3M	NA	NA	NA	NA	NA	NA	NA	NA	NA	NA	0.1435	-0.0967	NA	-1.3396	0.0634	-0.0494	0.568418	0.622	NA	NA	NA
72020	288354	72020_288354	Zfp654	zinc finger protein 654	Zfp654	zinc finger protein 654	NA	NA	NA	NA	NA	NA	NA	NA	NA	NA	-0.1599	0.1037	-0.0047	NA	-0.119	-0.148	-0.167821	0.0472	NA	NA	NA
319965	313478	319965_313478	Cc2d1b	coiled-coil and C2 domain containing 1B	Cc2d1b	coiled-coil and C2 domain containing 1B	ENSMMUG00000014329	CC2D1B	ENSG00000154222	ortholog_one2one	200014	coiled-coil and C2 domain containing 1B	CC2D1B	ENSMUSG00000028582	OrthoMCL,Panther,Ensembl,Inparanoid,EggNOG,NCBI,HomoloGene,HGNC,OrthoDB,Treefam,OMA,PhylomeDB	12	0.2153	0.0352	0.0913	-0.9197	0.055	0.0082	0.115858	0.0506	0.0787504	0.0935027	-0.0669566
277360	311647	277360_311647	Prex1	phosphatidylinositol-3,4,5-trisphosphate-dependent Rac exchange factor 1	Prex1	phosphatidylinositol-3,4,5-trisphosphate-dependent Rac exchange factor 1	ENSMMUG00000015072	PREX1	ENSG00000124126	ortholog_one2one	57580	phosphatidylinositol-3,4,5-trisphosphate dependent Rac exchange factor 1	PREX1	ENSMUSG00000039621	EggNOG,NCBI,Ensembl,Inparanoid,Panther,HomoloGene,OrthoDB,HGNC,Treefam,OrthoMCL,PhylomeDB,OMA	12	0.2094	0.0532	-0.2058	NA	0.0295	0.0389	-0.306365	-0.33	0.0128216	0.14319	0.107963
68730	246185	68730_246185	Dus1l	dihydrouridine synthase 1 like	Dus1l	dihydrouridine synthase 1-like	ENSMMUG00000012803	DUS1L	ENSG00000169718	ortholog_one2one	64118	dihydrouridine synthase 1 like	DUS1L	ENSMUSG00000025155	OrthoMCL,Ensembl,Inparanoid,NCBI,EggNOG,HGNC,Treefam,OrthoDB,HomoloGene,Panther,OMA,PhylomeDB	12	0.1125	0.13825	-0.0378	-0.0252	0.0994	0.119	-0.131998	-0.0537	0.0193237	0.0790769	-0.0369032
216549	305544	216549_305544	Aftph	aftiphilin	Aftph	aftiphilin	ENSMMUG00000006503	AFTPH	ENSG00000119844	ortholog_one2one	54812	aftiphilin	AFTPH	ENSMUSG00000049659	NCBI,EggNOG,HomoloGene,Panther,OrthoMCL,OMA,PhylomeDB,Inparanoid,Ensembl,HGNC	10	0.0517	0.0407	0.0492	-0.14475	-0.0421933	0.0041	0.0519299	0.188623	0.0152952	-0.0883721	-0.0210339
67369	292687	67369_292687	Qpctl	glutaminyl-peptide cyclotransferase-like	Qpctl	glutaminyl-peptide cyclotransferase-like	ENSMMUG00000006940	QPCTL	ENSG00000011478	ortholog_one2one	54814	glutaminyl-peptide cyclotransferase like	QPCTL	ENSMUSG00000030407	EggNOG,NCBI,Ensembl,Inparanoid,Panther,HomoloGene,OrthoDB,HGNC,Treefam,OrthoMCL,PhylomeDB,OMA	12	0.03275	-0.01515	0.1799	-0.0168	0.00218	-0.0812	-0.104014	-0.124	-0.0647454	-0.185799	-0.0771518
21856	29635	21856_29635	Timm44	translocase of inner mitochondrial membrane 44	Timm44	translocase of inner mitochondrial membrane 44	ENSMMUG00000006542	TIMM44	ENSG00000104980	ortholog_one2one	10469	translocase of inner mitochondrial membrane 44	TIMM44	ENSMUSG00000002949	EggNOG,NCBI,Ensembl,Inparanoid,Panther,HomoloGene,HGNC,OrthoDB,Treefam,OrthoMCL,OMA	11	-0.0969333	-0.0954333	0.0743	1.1335	-0.1105	-0.0079	-0.181709	-0.1825	-0.0325132	-0.0298633	-0.0388243
11685	303252	11685_303252	Alox12e	arachidonate lipoxygenase, epidermal	Alox12e	arachidonate 12-lipoxygenase, epidermal	NA	NA	NA	NA	NA	NA	NA	NA	NA	NA	0.0721	0.0818	NA	1.0263	-0.0467	0.0337	-0.845403	-0.161	NA	NA	NA
11687	81639	11687_81639	Alox15	arachidonate 15-lipoxygenase	Alox15	arachidonate 15-lipoxygenase	ENSMMUG00000030381	ALOX15	ENSG00000161905	ortholog_one2one	246	arachidonate 15-lipoxygenase	ALOX15	ENSMUSG00000018924	OrthoMCL,PhylomeDB,OMA,HGNC,Treefam,OrthoDB,EggNOG,HomoloGene,Panther,Inparanoid,Ensembl	11	0.0388	-0.0965	-0.1348	0.4118	0.0671	-0.201	0.48171	0.127	0.0344393	0.331471	0.249837
11684	287454	11684_287454	Alox12	arachidonate 12-lipoxygenase	Alox12	arachidonate 12-lipoxygenase, 12S type	ENSMMUG00000016264	ALOX12	ENSG00000108839	ortholog_one2one	239	arachidonate 12-lipoxygenase, 12S type	ALOX12	ENSMUSG00000000320	OrthoMCL,HomoloGene,Panther,OrthoDB,Treefam,HGNC,NCBI,EggNOG,Ensembl,Inparanoid,OMA,PhylomeDB	12	0.05065	-0.1262	0.6291	0.8056	-0.0351	-0.00225	-0.400861	-0.606	-0.333895	-0.0578244	-0.260962
12389	25404	12389_25404	Cav1	caveolin 1, caveolae protein	Cav1	caveolin 1	ENSMMUG00000014122	CAV1	ENSG00000105974	ortholog_one2one	857	caveolin 1	CAV1	ENSMUSG00000007655	HomoloGene,HGNC,Treefam,OrthoDB,OMA,PhylomeDB,NCBI,Inparanoid,Panther,Ensembl,OrthoMCL	11	-0.0164	-0.0045	0.0459	0.1458	-0.0720667	-0.202333	0.0218892	-0.0432667	0.0819972	0.22891	0.180513
74377	499413	74377_499413	Hsf2bp	heat shock transcription factor 2 binding protein	Hsf2bp	heat shock transcription factor 2 binding protein	ENSMMUG00000022791	HSF2BP	ENSG00000160207	ortholog_one2one	11077	heat shock transcription factor 2 binding protein	HSF2BP	ENSMUSG00000002076	EggNOG,NCBI,Ensembl,Inparanoid,Panther,HomoloGene,Treefam,HGNC,OrthoMCL,OMA	10	0.0292	0.0239	-0.4342	0.4063	-0.0264	-0.0269	-0.0423703	-0.0407	0.0823902	-0.0540846	-0.110391
67500	361849	67500_361849	Ccar1	cell division cycle and apoptosis regulator 1	Ccar1	cell division cycle and apoptosis regulator 1	ENSMMUG00000016652	CCAR1	ENSG00000060339	ortholog_one2one	55749	cell division cycle and apoptosis regulator 1	CCAR1	ENSMUSG00000020074	OrthoMCL,EggNOG,Ensembl,NCBI,HomoloGene,HGNC,Treefam,OrthoDB,OMA,PhylomeDB,Inparanoid	11	-0.08395	-0.05475	-0.2858	-0.0617	-0.0857333	-0.0728433	0.522137	0.434667	0.0302038	-0.0567546	0.0181285
22184	302670	22184_302670	Zrsr2	zinc finger (CCCH type), RNA binding motif and serine/arginine rich 2	Zrsr2	zinc finger (CCCH type), RNA binding motif and serine/arginine rich 2	NA	NA	NA	NA	NA	NA	NA	NA	NA	NA	0.0348667	0.0488333	0.0879	NA	-0.02192	0.0373	0.049593	-0.0245	NA	NA	NA
94181	298071	94181_298071	Nans	N-acetylneuraminic acid synthase (sialic acid synthase)	Nans	N-acetylneuraminate synthase	NA	NA	NA	NA	NA	NA	NA	NA	NA	NA	-0.0827	0.02895	0.0309	-0.1719	0.06645	0.136	0.00224083	-0.02645	NA	NA	NA
338467	304074	338467_304074	Morc3	microrchidia 3	Morc3	MORC family CW-type zinc finger 3	ENSMMUG00000020043	MORC3	ENSG00000159256	ortholog_one2one	23515	MORC family CW-type zinc finger 3	MORC3	ENSMUSG00000039456	EggNOG,NCBI,Ensembl,Inparanoid,Panther,HomoloGene,Treefam,OrthoDB,HGNC,OrthoMCL,OMA	11	-0.10955	0.0503	-0.0686	-0.264	-0.167	0.0146	0.0181773	-0.0258	0.0408788	-0.0229903	0.00019928
228491	691610	228491_691610	Zfp770	zinc finger protein 770	Zfp770	zinc finger protein 770	NA	NA	NA	NA	NA	NA	NA	NA	NA	NA	-0.1155	0.12725	-0.1653	NA	-0.1441	0.0115	-0.0203887	0.07865	NA	NA	NA
21841	312510	21841_312510	Tia1	cytotoxic granule-associated RNA binding protein 1	Tia1	TIA1 cytotoxic granule-associated RNA binding protein	ENSMMUG00000001126	TIA1	ENSG00000116001	ortholog_one2one	7072	TIA1 cytotoxic granule associated RNA binding protein	TIA1	ENSMUSG00000071337	OrthoDB,PhylomeDB,OMA,HGNC,Treefam,HomoloGene,Panther,Inparanoid,Ensembl,NCBI,EggNOG,OrthoMCL	12	0.15525	0.1293	0.0802	0.2905	-0.0052	0.03415	0.307936	0.167	-0.0116141	-0.0775009	0.0111832
215418	363165	215418_363165	Csrnp1	cysteine-serine-rich nuclear protein 1	Csrnp1	cysteine and serine rich nuclear protein 1	ENSMMUG00000020147	CSRNP1	ENSG00000144655	ortholog_one2one	64651	cysteine and serine rich nuclear protein 1	CSRNP1	ENSMUSG00000032515	OrthoMCL,OrthoDB,Treefam,PhylomeDB,OMA,NCBI,EggNOG,Inparanoid,Ensembl,Panther,HGNC,HomoloGene	12	-0.00495	-0.1897	-0.1378	-0.2237	-0.000671	-0.0784	0.223625	0.0135	-0.075676	-0.350537	-0.136128
233016	292737	233016_292737	Blvrb	biliverdin reductase B	Blvrb	biliverdin reductase B	ENSMMUG00000015603	BLVRB	ENSG00000090013	ortholog_one2one	645	biliverdin reductase B	BLVRB	ENSMUSG00000040466	EggNOG,NCBI,Ensembl,Inparanoid,Panther,HomoloGene,HGNC,Treefam,OrthoDB,OrthoMCL,PhylomeDB,OMA	12	-0.0286	0.0217	-0.0925	0.1117	NA	NA	NA	NA	0.00179919	-0.0384242	-0.0149373
23938	29568	23938_29568	Map2k5	mitogen-activated protein kinase kinase 5	Map2k5	mitogen activated protein kinase kinase 5	ENSMMUG00000014482	MAP2K5	ENSG00000137764	ortholog_one2one	5607	mitogen-activated protein kinase kinase 5	MAP2K5	ENSMUSG00000058444	Inparanoid,Ensembl,NCBI,EggNOG,Panther,HomoloGene,OrthoMCL,HGNC,OrthoDB,Treefam,PhylomeDB,OMA	12	-0.0988333	0.0221333	0.1926	0.0312	-0.002	0.0766	0.0772756	-0.0284	-0.0090442	-0.0191612	-0.0059239
216151	299604	216151_299604	Polrmt	polymerase (RNA) mitochondrial (DNA directed)	Polrmt	RNA polymerase mitochondrial	ENSMMUG00000014617	POLRMT	ENSG00000099821	ortholog_one2one	5442	RNA polymerase mitochondrial	POLRMT	ENSMUSG00000020329	EggNOG,NCBI,Ensembl,Inparanoid,Panther,HomoloGene,HGNC,OrthoDB,OrthoMCL,PhylomeDB,OMA	11	0.09825	0.0633	0.0173	0.294	0.018	0.0557	0.109011	-0.021	0.00591749	0.0886845	-0.0144433
11972	291969	11972_291969	Atp6v0d1	ATPase, H+ transporting, lysosomal V0 subunit D1	Atp6v0d1	ATPase H+ transporting V0 subunit D1	ENSMMUG00000029105	ATP6V0D1	ENSG00000159720	ortholog_one2one	9114	ATPase H+ transporting V0 subunit d1	ATP6V0D1	ENSMUSG00000013160	OrthoDB,Treefam,OrthoMCL,HGNC,Panther,HomoloGene,OMA,PhylomeDB,EggNOG,NCBI,Inparanoid,Ensembl	12	-0.0388	-0.018	-0.0327	-0.2163	-0.00256	0.0649	0.00350638	-0.0262	0.0600824	-0.0397789	0.00383448
14155	315745	14155_315745	Fem1b	fem 1 homolog b	Fem1b	fem-1 homolog B	ENSMMUG00000008311	FEM1B	ENSG00000169018	ortholog_one2one	10116	fem-1 homolog B	FEM1B	ENSMUSG00000032244	Ensembl,EggNOG,NCBI,HomoloGene,Treefam,OrthoDB,HGNC,PhylomeDB,OMA,Panther,Inparanoid,OrthoMCL	12	-0.0474	0.01165	0.0273	-0.22175	-0.02603	-0.0463667	0.0580996	0.0193	0.0362177	-0.0349188	-0.0365562
241576	366138	241576_366138	Ldlrad3	low density lipoprotein receptor class A domain containing 3	Ldlrad3	low density lipoprotein receptor class A domain containing 3	ENSMMUG00000007093	LDLRAD3	ENSG00000179241	ortholog_one2one	143458	low density lipoprotein receptor class A domain containing 3	LDLRAD3	ENSMUSG00000048058	OrthoMCL,HGNC,Treefam,OrthoDB,PhylomeDB,OMA,HomoloGene,Inparanoid,Panther,NCBI,Ensembl,EggNOG	12	-0.0143	-0.3864	-0.0439	NA	0.233	0.191	0.0048581	-0.0518	0.106483	0.377934	0.164408
240028	171105	240028_171105	Lnpep	leucyl/cystinyl aminopeptidase	Lnpep	leucyl and cystinyl aminopeptidase	ENSMMUG00000018542	LNPEP	ENSG00000113441	ortholog_one2one	4012	leucyl and cystinyl aminopeptidase	LNPEP	ENSMUSG00000023845	OrthoMCL,NCBI,EggNOG,HomoloGene,Panther,HGNC,OrthoDB,Treefam,OMA,PhylomeDB,Inparanoid,Ensembl	12	0.0428	-0.0015	-0.0506	0.258425	NA	NA	NA	NA	-0.0140077	-0.0926201	-0.156424
66622	314399	66622_314399	Ubr7	ubiquitin protein ligase E3 component n-recognin 7 (putative)	Ubr7	ubiquitin protein ligase E3 component n-recognin 7	NA	NA	NA	NA	NA	NA	NA	NA	NA	NA	0.0372	0.05575	0.0479	-0.1435	0.0355	0.0382	-0.001482	-0.0376	NA	NA	NA
58184	301513	58184_301513	Cnot9	CCR4-NOT transcription complex, subunit 9	Cnot9	CCR4-NOT transcription complex subunit 9	ENSMMUG00000020395	RQCD1	ENSG00000144580	ortholog_one2one	9125	CCR4-NOT transcription complex subunit 9	CNOT9	ENSMUSG00000026174	OrthoDB,OrthoMCL,NCBI,EggNOG,Ensembl,Panther,Inparanoid,HomoloGene,Treefam,HGNC,PhylomeDB,OMA	12	0.0711	0.013	-0.0603	0.03865	0.0022	0.04215	0.0630773	-0.0857	-0.0307473	-0.0022128	-0.0034009
13205	317335	13205_317335	Ddx3x	DEAD box helicase 3, X-linked	Ddx3x	DEAD-box helicase 3, X-linked	ENSMMUG00000017569	DDX3X	ENSG00000215301	ortholog_one2one	1654	DEAD-box helicase 3 X-linked	DDX3X	ENSMUSG00000000787	OrthoMCL,PhylomeDB,OMA,HGNC,OrthoDB,NCBI,Panther,Inparanoid,Ensembl,HomoloGene	10	0.111	0.0594333	0.0972	-0.255167	-0.01315	-0.0678	-0.0917155	-0.04608	-0.0670654	-0.127114	-0.0412461
59008	288671	59008_288671	Anapc5	anaphase-promoting complex subunit 5	Anapc5	anaphase-promoting complex subunit 5	ENSMMUG00000019090		ENSG00000089053	ortholog_one2many	51433	anaphase promoting complex subunit 5	ANAPC5	ENSMUSG00000029472	Ensembl,Panther,Inparanoid,HGNC,HomoloGene,OrthoMCL,PhylomeDB,OMA,OrthoDB,Treefam,NCBI,EggNOG	12	0.0792	-0.0091	-0.0653	-0.0513	0.0149	0.0654	-0.0010987	0.00822	0.0888454	0.017924	0.0325226
19126	60357	19126_60357	Prom1	prominin 1	Prom1	prominin 1	ENSMMUG00000008164	PROM1	ENSG00000007062	ortholog_one2one	8842	prominin 1	PROM1	ENSMUSG00000029086	HomoloGene,NCBI,EggNOG,Treefam,HGNC,OrthoDB,OrthoMCL,OMA,Ensembl,Panther,Inparanoid	11	-0.0585	-0.2557	-0.0985	0.2206	-0.151	-0.431	0.00743923	-0.107	0.0112507	0.11964	0.142534
67390	360569	67390_360569	Mrm3	mitochondrial rRNA methyltransferase 3	Mrm3	mitochondrial rRNA methyltransferase 3	ENSMMUG00000011423	RNMTL1	ENSG00000171861	ortholog_one2one	55178	mitochondrial rRNA methyltransferase 3	MRM3	ENSMUSG00000038046	HGNC,HomoloGene,Panther,OrthoMCL,OrthoDB,Treefam,Inparanoid,Ensembl,OMA,PhylomeDB,EggNOG,NCBI	12	-0.0584	-0.0492	0.011	0.22725	-0.0023	0.01905	-0.143943	-0.1107	-0.0242386	-0.073196	-0.124148
72148	498662	72148_498662	Tdrp	testis development related protein	Tdrp	testis development related protein	ENSMMUG00000011108	C8ORF42	ENSG00000180190	ortholog_one2one	157695	testis development related protein	TDRP	ENSMUSG00000050052	HGNC,OrthoDB,Treefam,Inparanoid,Ensembl,EggNOG,NCBI,OrthoMCL,OMA,HomoloGene,Panther	11	-0.3182	-0.1487	-0.0709	0.074075	-0.06355	-0.13805	0.00498409	-0.020125	-0.0018236	0.104199	-0.1001
74711	311548	74711_311548	Ttll9	tubulin tyrosine ligase-like family, member 9	Ttll9	tubulin tyrosine ligase like 9	ENSMMUG00000000971	TTLL9	ENSG00000131044	ortholog_one2one	164395	tubulin tyrosine ligase like 9	TTLL9	ENSMUSG00000074673	EggNOG,NCBI,Ensembl,Inparanoid,Panther,HomoloGene,HGNC,OrthoDB,Treefam,OrthoMCL,PhylomeDB,OMA	12	0.0446333	0.0645667	-0.4715	0.0926	0.0348	-0.00666	0.160257	0.0131	0.0784817	0.15622	0.0925581
53599	83689	53599_83689	Cd164	CD164 antigen	Cd164	CD164 molecule	ENSMMUG00000007011	CD164	ENSG00000135535	ortholog_one2one	8763	CD164 molecule	CD164	ENSMUSG00000019818	PhylomeDB,OMA,Panther,Ensembl,Inparanoid,HGNC,HomoloGene,OrthoMCL,OrthoDB,Treefam,NCBI,EggNOG	12	-0.0505	0.0261	0.0173	0.0524	0.0658	0.129	0.0265557	-0.0311	-0.055235	-0.0360874	-0.0220537
14030	289752	14030_289752	Ewsr1	Ewing sarcoma breakpoint region 1	Ewsr1	EWS RNA-binding protein 1	ENSMMUG00000021374	EWSR1	ENSG00000182944	ortholog_one2one	2130	EWS RNA binding protein 1	EWSR1	ENSMUSG00000009079	EggNOG,NCBI,Ensembl,Inparanoid,Panther,Treefam,HGNC,OrthoDB,OrthoMCL,PhylomeDB,OMA	11	0.21805	0.08055	0.0742	-0.1011	NA	NA	NA	NA	-0.0382348	-0.0396528	0.00313987
54712	362873	54712_362873	Plxnc1	plexin C1	Plxnc1	plexin C1	ENSMMUG00000018237	PLXNC1	ENSG00000136040	ortholog_one2one	10154	plexin C1	PLXNC1	ENSMUSG00000074785	PhylomeDB,OMA,Treefam,HGNC,OrthoDB,OrthoMCL,Panther,HomoloGene,Inparanoid,Ensembl,EggNOG,NCBI	12	-0.0778	0.03115	-0.122	NA	-0.062945	-0.02535	0.0306327	0.01845	0.0425035	-0.112788	0.011806
74244	312647	74244_312647	Atg7	autophagy related 7	Atg7	autophagy related 7	ENSMMUG00000021804	ATG7	ENSG00000197548	ortholog_one2one	10533	autophagy related 7	ATG7	ENSMUSG00000030314	OrthoMCL,HGNC,HomoloGene,Treefam,OrthoDB,Inparanoid,Panther,Ensembl,PhylomeDB,OMA,NCBI,EggNOG	12	0.0855	-0.0647	0.1075	-0.2858	0.0529333	0.0414467	-0.0435135	-0.0881333	-0.0775186	-0.082335	-0.114179
70392	503446	70392_503446	Asb12	ankyrin repeat and SOCS box-containing 12	Asb12	ankyrin repeat and SOCS box-containing 12	NA	NA	NA	NA	NA	NA	NA	NA	NA	NA	-0.3229	-0.0472	NA	-1.345	0.286	0.124	-0.156635	0.0457	NA	NA	NA
66932	314630	66932_314630	Rexo1	REX1, RNA exonuclease 1	Rexo1	RNA exonuclease 1 homolog	ENSMMUG00000002847	REXO1	ENSG00000079313	ortholog_one2one	57455	RNA exonuclease 1 homolog	REXO1	ENSMUSG00000047417	NCBI,Ensembl,Inparanoid,Panther,HomoloGene,HGNC,OrthoDB,Treefam,OrthoMCL,PhylomeDB,OMA	11	0.116767	0.0840333	-0.1362	-0.1307	0.0707	-0.1161	-0.450671	-0.0781	0.0646445	0.178275	0.025021
13644	290212	13644_290212	Efs	embryonal Fyn-associated substrate	Efs	embryonal Fyn-associated substrate	ENSMMUG00000014750	EFS	ENSG00000100842	ortholog_one2one	10278	embryonal Fyn-associated substrate	EFS	ENSMUSG00000022203	Ensembl,EggNOG,NCBI,OrthoDB,Inparanoid,HGNC,HomoloGene,Panther,Treefam,OrthoMCL,OMA	11	-0.04905	0.06705	0.0201	-1.02535	0.153	-0.001505	-0.0894476	-0.02555	-0.196313	-0.0084654	-0.290304
218973	305827	218973_305827	Wdhd1	WD repeat and HMG-box DNA binding protein 1	Wdhd1	WD repeat and HMG-box DNA binding protein 1	ENSMMUG00000000302	WDHD1	ENSG00000198554	ortholog_one2one	11169	WD repeat and HMG-box DNA binding protein 1	WDHD1	ENSMUSG00000037572	OrthoDB,HGNC,HomoloGene,OMA,OrthoMCL,PhylomeDB,NCBI,Ensembl,Panther,Inparanoid	10	-0.1415	-0.0029	-0.0545	0.4013	-0.0242	-0.00996	0.511219	-0.194	-0.0972811	-0.138001	-0.100892
54607	307200	54607_307200	Socs6	suppressor of cytokine signaling 6	Socs6	suppressor of cytokine signaling 6	ENSMMUG00000012610	SOCS6	ENSG00000170677	ortholog_one2one	9306	suppressor of cytokine signaling 6	SOCS6	ENSMUSG00000056153	EggNOG,NCBI,Ensembl,Inparanoid,Panther,HomoloGene,HGNC,OrthoDB,Treefam,OrthoMCL,OMA	11	-0.223767	0.0331333	-0.0397	0.1416	0.0549	-0.0232	-0.040603	0.0291	-0.019717	-0.0995887	0.00223147
230935	362666	230935_362666	Dnajc11	DnaJ heat shock protein family (Hsp40) member C11	Dnajc11	DnaJ heat shock protein family (Hsp40) member C11	ENSMMUG00000004686	DNAJC11	ENSG00000007923	ortholog_one2one	55735	DnaJ heat shock protein family (Hsp40) member C11	DNAJC11	ENSMUSG00000039768	Treefam,HGNC,OrthoDB,Inparanoid,Ensembl,OrthoMCL,EggNOG,NCBI,OMA,Panther,HomoloGene	11	0.0811	0.03775	0.0907	-0.0041	0.0998667	-0.0259333	0.243628	-0.065	0.0707749	0.0795958	0.0349416
22121	317646	22121_317646	Rpl13a	ribosomal protein L13A	Rpl13a	ribosomal protein L13A	ENSMMUG00000007551	RPL13A	ENSG00000142541	ortholog_one2one	23521	ribosomal protein L13a	RPL13A	ENSMUSG00000074129	EggNOG,NCBI,Ensembl,Inparanoid,Panther,HomoloGene,HGNC,OrthoDB,Treefam,OrthoMCL,OMA	11	-0.10775	-0.05205	0.1452	NA	0.043	-0.0101	-0.0435093	0.0439	-0.0672278	0.117273	0.0379398
20874	54308	20874_54308	Slk	STE20-like kinase	Slk	STE20-like kinase	ENSMMUG00000015324	SLK	ENSG00000065613	ortholog_one2one	9748	STE20 like kinase	SLK	ENSMUSG00000025060	OrthoMCL,Inparanoid,Panther,Ensembl,NCBI,EggNOG,OMA,PhylomeDB,HGNC,HomoloGene,OrthoDB	11	-0.015825	-0.039275	-0.0186	-0.4443	-0.0608667	-0.0391333	0.199288	0.223067	-0.0221014	-0.103949	-0.0259257
18141	25497	18141_25497	Nup50	nucleoporin 50	Nup50	nucleoporin 50	ENSMMUG00000004132	NUP50	ENSG00000093000	ortholog_one2one	10762	nucleoporin 50	NUP50	ENSMUSG00000016619	EggNOG,NCBI,Ensembl,Inparanoid,Panther,HomoloGene,Treefam,HGNC,OrthoDB,OrthoMCL,OMA	11	-0.1114	-0.0136	-0.0606	0.0576	-0.083	0.0641	-0.064713	-0.0952	-0.0288987	-0.0476179	-0.029817
231887	64527	231887_64527	Pdap1	PDGFA associated protein 1	Pdap1	PDGFA associated protein 1	ENSMMUG00000001460	PDAP1	ENSG00000106244	ortholog_one2one	11333	PDGFA associated protein 1	PDAP1	ENSMUSG00000029623	OrthoDB,OMA,PhylomeDB,OrthoMCL,HGNC,HomoloGene,Treefam,Ensembl,Panther,Inparanoid,NCBI,EggNOG	12	0.0152	0.01105	-0.0357	0.0769	0.0543	0.0901	0.00378138	0.0367	-0.026519	0.0174608	0.00048508
71963	500727	71963_500727	Cdca4	cell division cycle associated 4	Cdca4	cell division cycle associated 4	ENSMMUG00000007516	CDCA4	ENSG00000170779	ortholog_one2one	55038	cell division cycle associated 4	CDCA4	ENSMUSG00000047832	OrthoDB,OrthoMCL,PhylomeDB,OMA,HomoloGene,Panther,Treefam,HGNC,EggNOG,Ensembl,NCBI,Inparanoid	12	0.09915	0.1677	0.1763	0.11395	0.04105	0.09387	-0.354682	-0.195	0.0720428	0.0734743	-0.0550141
12725	84360	12725_84360	Clcn3	chloride channel, voltage-sensitive 3	Clcn3	chloride voltage-gated channel 3	ENSMMUG00000010228	CLCN3	ENSG00000109572	ortholog_one2one	1182	chloride voltage-gated channel 3	CLCN3	ENSMUSG00000004319	HGNC,OrthoDB,Treefam,Panther,Inparanoid,Ensembl,HomoloGene,NCBI,EggNOG,OMA,OrthoMCL	11	-0.0743	-0.081225	0.1014	0.1668	0.0045075	0.006275	-0.110975	-0.01344	0.0181965	-0.0772932	-0.0128877
230848	362635	230848_362635	Zbtb40	zinc finger and BTB domain containing 40	Zbtb40	zinc finger and BTB domain containing 40	ENSMMUG00000018618	ZBTB40	ENSG00000184677	ortholog_one2one	9923	zinc finger and BTB domain containing 40	ZBTB40	ENSMUSG00000060862	OMA,PhylomeDB,HGNC,OrthoDB,Treefam,HomoloGene,EggNOG,Ensembl,NCBI,Panther,Inparanoid,OrthoMCL	12	-0.0605	0.1388	-0.3684	0.0582	-0.08595	-0.036	0.1325	0.5945	0.0531042	0.0508082	0.0171226
140500	313772	140500_313772	Acap3	ArfGAP with coiled-coil, ankyrin repeat and PH domains 3	Acap3	ArfGAP with coiled-coil, ankyrin repeat and PH domains 3	ENSMMUG00000013862	ACAP3	ENSG00000131584	ortholog_one2one	116983	ArfGAP with coiled-coil, ankyrin repeat and PH domains 3	ACAP3	ENSMUSG00000029033	OrthoMCL,OMA,HomoloGene,HGNC,Treefam,EggNOG,NCBI,Panther,Ensembl,Inparanoid,OrthoDB	11	0.2727	0.0303	-0.204	-0.3623	-0.015475	-0.0742	0.0178025	0.03496	0.0794725	0.148828	0.0893726
66884	303396	66884_303396	Appbp2	amyloid beta precursor protein binding protein 2	Appbp2	amyloid beta precursor protein binding protein 2	ENSMMUG00000016566	APPBP2	ENSG00000062725	ortholog_one2one	10513	amyloid beta precursor protein binding protein 2	APPBP2	ENSMUSG00000018481	OMA,PhylomeDB,Treefam,OrthoDB,HGNC,OrthoMCL,Inparanoid,Ensembl,Panther,HomoloGene,NCBI,EggNOG	12	-0.1178	0.0389	0.0225	-0.096275	-0.024	-0.053925	0.0278114	0.043	0.0642237	-0.0293618	-0.0380272
18087	100364165	18087_100364165	Nktr	natural killer tumor recognition sequence	Nktr	natural killer cell triggering receptor	ENSMMUG00000021242	NKTR	ENSG00000114857	ortholog_one2one	4820	natural killer cell triggering receptor	NKTR	ENSMUSG00000032525	OrthoMCL,OrthoDB,Panther,Ensembl,Inparanoid,HomoloGene,HGNC,Treefam,OMA,EggNOG,NCBI	11	-0.04655	0.04495	0.0298	NA	-0.203	-0.2745	0.0662349	-0.013775	0.0338265	0.0219065	0.00566784
56839	252892	56839_252892	Lgi1	leucine-rich repeat LGI family, member 1	Lgi1	leucine-rich, glioma inactivated 1	ENSMMUG00000001825	LGI1	ENSG00000108231	ortholog_one2one	9211	leucine rich glioma inactivated 1	LGI1	ENSMUSG00000067242	Treefam,HGNC,Ensembl,NCBI,EggNOG,Panther,Inparanoid,OrthoMCL,PhylomeDB,OMA,HomoloGene,OrthoDB	12	-0.0479	0.0379	0.061	-0.1951	-0.26	-0.276	0.0243508	-0.0203	-0.0209376	-0.0826471	-0.0259055
104248	94165	104248_94165	Cabin1	calcineurin binding protein 1	Cabin1	calcineurin binding protein 1	NA	NA	NA	NA	NA	NA	NA	NA	NA	NA	0.0368	0.0659	-0.0086	-0.2813	-0.0165	-0.0167	-0.0493113	0.0161	NA	NA	NA
69639	295050	69639_295050	Exosc8	exosome component 8	Exosc8	exosome component 8	ENSMMUG00000003588	EXOSC8	ENSG00000120699	ortholog_one2one	11340	exosome component 8	EXOSC8	ENSMUSG00000027752	Inparanoid,OMA,OrthoDB,Treefam,OrthoMCL,NCBI,Ensembl,EggNOG,HomoloGene,HGNC,Panther	11	0.1647	0.0707	-0.0786	0.0378	-0.0675	0.2	0.164767	0.111	0.0230024	0.0549131	0.0539878
71949	366984	71949_366984	Cers5	ceramide synthase 5	Cers5	ceramide synthase 5	ENSMMUG00000016471	CERS5	ENSG00000139624	ortholog_one2one	91012	ceramide synthase 5	CERS5	ENSMUSG00000023021	NCBI,EggNOG,Inparanoid,Panther,Ensembl,OrthoMCL,PhylomeDB,OMA,HGNC,Treefam,HomoloGene	11	0.0241	-0.0719	-0.0838	0.2355	0.0494	0.0429	0.152811	0.0852	0.0438565	-0.0213309	-0.0360752
72568	689523	72568_689523	Lin9	lin-9 DREAM MuvB core complex component	Lin9	lin-9 DREAM MuvB core complex component	ENSMMUG00000016014	LIN9	ENSG00000183814	ortholog_one2one	286826	lin-9 DREAM MuvB core complex component	LIN9	ENSMUSG00000058729	Panther,HomoloGene,NCBI,OrthoMCL,PhylomeDB,OMA,OrthoDB,HGNC,Ensembl,Inparanoid	10	-0.089	0.1148	-0.1072	NA	-0.0681	0.154	-0.0626586	-0.0674	0.0481278	-0.0149697	0.00557972
11658	79559	11658_79559	Alcam	activated leukocyte cell adhesion molecule	Alcam	activated leukocyte cell adhesion molecule	ENSMMUG00000009107	ALCAM	ENSG00000170017	ortholog_one2one	214	activated leukocyte cell adhesion molecule	ALCAM	ENSMUSG00000022636	OMA,PhylomeDB,HomoloGene,OrthoDB,Panther,HGNC,Treefam,Ensembl,NCBI,EggNOG,OrthoMCL,Inparanoid	12	-0.105225	-0.003225	0.2102	0.3745	-0.084	-0.0583	-0.0173578	0.0687	-0.0068228	-0.0870235	0.0470535
67623	297725	67623_297725	Tm7sf3	transmembrane 7 superfamily member 3	Tm7sf3	transmembrane 7 superfamily member 3	ENSMMUG00000003217	TM7SF3	ENSG00000064115	ortholog_one2one	51768	transmembrane 7 superfamily member 3	TM7SF3	ENSMUSG00000040234	HomoloGene,Panther,OMA,PhylomeDB,HGNC,Treefam,OrthoDB,OrthoMCL,Inparanoid,EggNOG,NCBI,Ensembl	12	-0.00895	-0.029475	-0.0145	0.0591	-0.0141	0.0969	0.0805457	0.0401	-0.0486325	-0.0838657	-0.0523981
380916	502020	380916_502020	Lrch1	leucine-rich repeats and calponin homology (CH) domain containing 1	Lrch1	leucine rich repeats and calponin homology domain containing 1	ENSMMUG00000016293	LRCH1	ENSG00000136141	ortholog_one2one	23143	leucine rich repeats and calponin homology domain containing 1	LRCH1	ENSMUSG00000068015	OrthoMCL,OrthoDB,HGNC,Ensembl,NCBI,EggNOG,Inparanoid,OMA,HomoloGene,Panther,Treefam	11	-0.13665	-0.14385	-0.1707	-0.664	-0.1365	0.0932	0.185754	-0.0094	0.0122122	-0.0385644	0.0243162
56070	307474	56070_307474	Tcerg1	transcription elongation regulator 1 (CA150)	Tcerg1	transcription elongation regulator 1	ENSMMUG00000023288	TCERG1	ENSG00000113649	ortholog_one2one	10915	transcription elongation regulator 1	TCERG1	ENSMUSG00000024498	Ensembl,Inparanoid,OrthoDB,OrthoMCL,NCBI,EggNOG,PhylomeDB,OMA,HGNC,HomoloGene,Panther,Treefam	12	0.0677667	0.0904	0.2239	-0.2309	0.02835	0.0017	-0.205617	-0.1064	0.0201919	-0.0940331	0.00719235
75725	500030	75725_500030	Phf14	PHD finger protein 14	Phf14	PHD finger protein 14	ENSMMUG00000020895	PHF14	ENSG00000106443	ortholog_one2one	9678	PHD finger protein 14	PHF14	ENSMUSG00000029629	HomoloGene,OrthoMCL,OMA,PhylomeDB,Panther,Ensembl,Inparanoid,NCBI,EggNOG,HGNC,OrthoDB,Treefam	12	-0.179633	0.0756333	-0.0708	-0.487725	-0.101316	-0.107	-0.116296	-0.02678	-0.0643095	-0.1367	-0.0470454
269120	304802	269120_304802	Optc	opticin	Optc	opticin	NA	NA	NA	NA	NA	NA	NA	NA	NA	NA	0.1132	0.0072	-0.1325	NA	-0.025	-0.0628	-0.0136992	-0.449	NA	NA	NA
12512	29186	12512_29186	Cd63	CD63 antigen	Cd63	Cd63 molecule	ENSMMUG00000013232	CD63	ENSG00000135404	ortholog_one2one	967	CD63 molecule	CD63	ENSMUSG00000025351	OrthoMCL,OrthoDB,OMA,Treefam,Ensembl,Inparanoid,EggNOG,NCBI,HGNC,HomoloGene,Panther	11	NA	NA	0.087	-0.0918	0.187	0.278	0.0625202	0.0177	0.0004583	0.0891078	0.019789
329506	311368	329506_311368	Ctdspl2	CTD small phosphatase like 2	Ctdspl2	CTD small phosphatase like 2	ENSMMUG00000016742	CTDSPL2	ENSG00000137770	ortholog_one2one	51496	CTD small phosphatase like 2	CTDSPL2	ENSMUSG00000033411	Panther,HomoloGene,OMA,PhylomeDB,OrthoMCL,HGNC,OrthoDB,Treefam,Inparanoid,EggNOG,NCBI,Ensembl	12	-0.0543	0.0725	0.0381	NA	0.0215	-0.202	-0.206605	0.0178	-0.0150449	-0.0616082	-0.0354791
319880	314751	319880_314751	Tmcc3	transmembrane and coiled coil domains 3	Tmcc3	transmembrane and coiled-coil domain family 3	ENSMMUG00000018242	TMCC3	ENSG00000057704	ortholog_one2one	57458	transmembrane and coiled-coil domain family 3	TMCC3	ENSMUSG00000020023	EggNOG,NCBI,PhylomeDB,OMA,HGNC,Ensembl,Inparanoid,Panther,HomoloGene,Treefam,OrthoMCL	11	0.2366	-0.02464	0.1215	-0.1921	0.2335	0.3065	0.0428852	-0.007685	-0.0191556	-0.0217839	0.0122065
18035	25493	18035_25493	Nfkbia	nuclear factor of kappa light polypeptide gene enhancer in B cells inhibitor, alpha	Nfkbia	NFKB inhibitor alpha	ENSMMUG00000020374	NFKBIA	ENSG00000100906	ortholog_one2one	4792	NFKB inhibitor alpha	NFKBIA	ENSMUSG00000021025	OrthoDB,HGNC,EggNOG,NCBI,HomoloGene,Panther,Treefam,Ensembl,Inparanoid,OMA,PhylomeDB,OrthoMCL	12	-0.193675	-0.309975	0.0083	0.328	-0.113	0.023	0.149783	-0.0246	0.0934748	0.100996	0.0142309
320705	363212	320705_363212	Bend6	BEN domain containing 6	Bend6	BEN domain containing 6	ENSMMUG00000000795	BEND6	ENSG00000151917	ortholog_one2one	221336	BEN domain containing 6	BEND6	ENSMUSG00000042182	OrthoMCL,HomoloGene,PhylomeDB,OMA,NCBI,EggNOG,HGNC,Treefam,OrthoDB,Ensembl,Panther,Inparanoid	12	-0.0428	0.0488	-0.0403	-0.2136	-0.00822	-0.0981	-0.0095924	-0.0407	-0.052321	-0.0294267	-0.0274017
56389	65134	56389_65134	Stx5a	syntaxin 5A	Stx5	syntaxin 5	NA	NA	NA	NA	NA	NA	NA	NA	NA	NA	0.17075	0.12385	-0.0701	0.0967	-0.0075	0.08815	-0.0324083	0.030935	NA	NA	NA
11421	24310	11421_24310	Ace	angiotensin I converting enzyme	Ace	angiotensin I converting enzyme	ENSMMUG00000012608	ACE	ENSG00000159640	ortholog_one2many	1636	angiotensin I converting enzyme	ACE	ENSMUSG00000020681	OrthoMCL,OrthoDB,Ensembl,Panther,Inparanoid,PhylomeDB,OMA,EggNOG,NCBI,Treefam,HomoloGene,HGNC	12	0.17785	-0.06865	0.0385	-0.3225	NA	NA	NA	NA	0.0188818	0.093351	-0.260472
18648	24642	18648_24642	Pgam1	phosphoglycerate mutase 1	Pgam1	phosphoglycerate mutase 1	ENSMMUG00000020027	PGAM1	ENSG00000171314	ortholog_one2one	5223	phosphoglycerate mutase 1	PGAM1	ENSMUSG00000011752	OrthoDB,HGNC,PhylomeDB,OMA,OrthoMCL,NCBI,Ensembl,Inparanoid,Treefam,HomoloGene,Panther	11	0.0447	0.0213	0.0177	0.0057	-0.0516	-0.0912	-0.0442663	-0.00412	0.263255	0.128756	-0.0178888
72949	304758	72949_304758	Ccnt2	cyclin T2	Ccnt2	cyclin T2	ENSMMUG00000010196	CCNT2	ENSG00000082258	ortholog_one2one	905	cyclin T2	CCNT2	ENSMUSG00000026349	HomoloGene,HGNC,Panther,Inparanoid,Ensembl,Treefam,OrthoDB,NCBI,EggNOG,OrthoMCL,PhylomeDB,OMA	12	0.161	0.1664	-0.1018	0.1192	-0.12645	-0.150275	-0.0664604	0.0806925	0.0113077	-0.0484839	0.0113352
66313	303614	66313_303614	Smurf2	SMAD specific E3 ubiquitin protein ligase 2	Smurf2	SMAD specific E3 ubiquitin protein ligase 2	ENSMMUG00000009461	SMURF2	ENSG00000108854	ortholog_one2one	64750	SMAD specific E3 ubiquitin protein ligase 2	SMURF2	ENSMUSG00000018363	OrthoMCL,HGNC,HomoloGene,EggNOG,NCBI,Inparanoid,Ensembl,Panther,Treefam,OrthoDB,OMA,PhylomeDB	12	-0.139067	0.0551333	-0.0345	0.06415	0.05525	-0.0993	-0.0082362	0.06615	0.0123537	-0.0538867	0.0743375
68420	360823	68420_360823	Ankrd13a	ankyrin repeat domain 13a	Ankrd13a	ankyrin repeat domain 13a	ENSMMUG00000007678	ANKRD13A	ENSG00000076513	ortholog_one2one	88455	ankyrin repeat domain 13A	ANKRD13A	ENSMUSG00000041870	EggNOG,NCBI,OMA,PhylomeDB,OrthoMCL,HGNC,OrthoDB,Treefam,HomoloGene,Panther,Inparanoid,Ensembl	12	-0.0616	-0.0386	-0.056	-0.42215	NA	NA	NA	NA	0.00601209	0.139701	0.00448198
83797	363002	83797_363002	Smarcd1	SWI/SNF related, matrix associated, actin dependent regulator of chromatin, subfamily d, member 1	Smarcd1	SWI/SNF related, matrix associated, actin dependent regulator of chromatin, subfamily d, member 1	ENSMMUG00000006531	SMARCD1	ENSG00000066117	ortholog_one2one	6602	SWI/SNF related, matrix associated, actin dependent regulator of chromatin, subfamily d, member 1	SMARCD1	ENSMUSG00000023018	OrthoMCL,Ensembl,Inparanoid,Panther,HomoloGene,HGNC,Treefam,OrthoDB,NCBI,EggNOG,PhylomeDB,OMA	12	0.2238	-0.0814	-0.0531	-0.2177	0.0711	0.0627	0.0865075	0.111	0.0189443	0.027605	0.0431299
52468	100365370	52468_100365370	Ctdsp2	CTD small phosphatase 2	Ctdsp2	CTD small phosphatase 2	ENSMMUG00000005321	CTDSP2	ENSG00000175215	ortholog_one2one	10106	CTD small phosphatase 2	CTDSP2	ENSMUSG00000078429	NCBI,EggNOG,Ensembl,OMA,PhylomeDB,Inparanoid,OrthoMCL,Treefam,Panther,HGNC,HomoloGene,OrthoDB	12	0.0917333	-0.0627333	0.0938	NA	-0.057	-0.0428	0.0617482	0.000852	0.0406852	0.0815568	0.0718875
15384	83498	15384_83498	Hnrnpab	heterogeneous nuclear ribonucleoprotein A/B	Hnrnpab	heterogeneous nuclear ribonucleoprotein A/B	ENSMMUG00000003996	HNRNPAB	ENSG00000197451	ortholog_one2one	3182	heterogeneous nuclear ribonucleoprotein A/B	HNRNPAB	ENSMUSG00000020358	EggNOG,NCBI,HomoloGene,OrthoMCL,OrthoDB,Panther,Ensembl,Inparanoid,PhylomeDB,OMA,HGNC,Treefam	12	-0.02836	0.03768	0.0522	-0.1556	0.0869	0.156	-0.0165952	0.072	0.0153287	0.0714864	0.189191
60530	289777	60530_289777	Fignl1	fidgetin-like 1	Fignl1	fidgetin-like 1	ENSMMUG00000000505	FIGNL1	ENSG00000132436	ortholog_one2one	63979	fidgetin like 1	FIGNL1	ENSMUSG00000035455	OrthoMCL,OrthoDB,Treefam,NCBI,EggNOG,HGNC,HomoloGene,Ensembl,Panther,Inparanoid,PhylomeDB,OMA	12	0.0113	-0.05875	-0.4296	NA	0.053	0.0416	-0.118501	-0.489	0.0135247	-0.0058124	0.0669778
217737	681996	217737_681996	Ahsa1	AHA1, activator of heat shock protein ATPase 1	Ahsa1	activator of Hsp90 ATPase activity 1	ENSMMUG00000013554	AHSA1	ENSG00000100591	ortholog_one2one	10598	activator of HSP90 ATPase activity 1	AHSA1	ENSMUSG00000021037	OrthoDB,Treefam,NCBI,EggNOG,Panther,HGNC,HomoloGene,PhylomeDB,OMA,Ensembl,Inparanoid,OrthoMCL	12	0.0368	0.0617	0.0206	-0.1165	-0.00741	-0.00929	0.0217566	0.0218	-0.0103003	-0.0031092	-0.0413783
67118	304709	67118_304709	Bfar	bifunctional apoptosis regulator	Bfar	bifunctional apoptosis regulator	ENSMMUG00000008264	BFAR	ENSG00000103429	ortholog_one2one	51283	bifunctional apoptosis regulator	BFAR	ENSMUSG00000079737	NCBI,HGNC,Panther	3	-0.0926333	-0.0417667	0.0627	-0.2143	-0.07245	0.02704	-0.003651	0.0354	-0.0293703	-0.0223686	0.00495902
223828	366975	223828_366975	Pphln1	periphilin 1	Pphln1	periphilin 1	ENSMMUG00000021735	PPHLN1	ENSG00000134283	ortholog_one2one	51535	periphilin 1	PPHLN1	ENSMUSG00000036167	Panther,HomoloGene,Ensembl,Inparanoid,HGNC,Treefam,PhylomeDB,OMA,NCBI,EggNOG,OrthoDB	11	0.17145	0.08735	-0.0062	-0.1589	-0.0235	-0.00539	0.0602418	-0.00657	-0.0240509	-0.0379986	-0.0219598
12817	499431	12817_499431	Col13a1	collagen, type XIII, alpha 1	Col13a1	collagen type XIII alpha 1 chain	ENSMMUG00000005716	COL13A1	ENSG00000197467	ortholog_one2one	1305	collagen type XIII alpha 1 chain	COL13A1	ENSMUSG00000058806	EggNOG,NCBI,HomoloGene,Panther,OrthoMCL,OrthoDB,Ensembl,Inparanoid,HGNC,OMA,PhylomeDB	11	-0.1151	0.1652	-0.0903	-0.0118	-0.126	-0.0483	-0.0064541	-0.0262	-0.0489849	-0.115842	-0.0044666
217127	303470	217127_303470	Kat7	K(lysine) acetyltransferase 7	Kat7	lysine acetyltransferase 7	NA	NA	NA	NA	NA	NA	NA	NA	NA	NA	0.12565	-0.12445	-0.0472	0.0314	0.0156	0.0913	-0.0144594	0.0236	NA	NA	NA
74769	85243	74769_85243	Pik3cb	phosphatidylinositol-4,5-bisphosphate 3-kinase catalytic subunit beta	Pik3cb	phosphatidylinositol-4,5-bisphosphate 3-kinase, catalytic subunit beta	ENSMMUG00000008666	PIK3CB	ENSG00000051382	ortholog_one2one	5291	phosphatidylinositol-4,5-bisphosphate 3-kinase catalytic subunit beta	PIK3CB	ENSMUSG00000032462	OrthoMCL,EggNOG,NCBI,Panther,HomoloGene,OMA,Inparanoid,Ensembl,OrthoDB,Treefam,HGNC	11	-0.0299	0.0423	0.0493	-0.715433	NA	NA	NA	NA	-0.0102113	-0.0539661	-0.107188
26934	315298	26934_315298	Racgap1	Rac GTPase-activating protein 1	Racgap1	Rac GTPase-activating protein 1	ENSMMUG00000021689	RACGAP1	ENSG00000161800	ortholog_one2one	29127	Rac GTPase activating protein 1	RACGAP1	ENSMUSG00000023015	HomoloGene,PhylomeDB,OMA,HGNC,OrthoDB,Treefam,Ensembl,Inparanoid,Panther,EggNOG,NCBI,OrthoMCL	12	-0.0175	0.0511	0.0679	0.1104	-0.0564	0.135	-0.237333	-0.311	-0.0179929	-0.0423288	-0.0808648
17118	25603	17118_25603	Marcks	myristoylated alanine rich protein kinase C substrate	Marcks	myristoylated alanine rich protein kinase C substrate	NA	NA	NA	NA	NA	NA	NA	NA	NA	NA	0.0543	-0.0838	-0.173	-0.21702	0.0289	0.189183	0.00567792	0.0467483	NA	NA	NA
69150	360725	69150_360725	Snx4	sorting nexin 4	Snx4	sorting nexin 4	ENSMMUG00000011106	SNX4	ENSG00000114520	ortholog_one2one	8723	sorting nexin 4	SNX4	ENSMUSG00000022808	OrthoDB,EggNOG,NCBI,Inparanoid,Ensembl,OrthoMCL,PhylomeDB,OMA,HomoloGene,HGNC,Treefam,Panther	12	-0.1149	-0.0007	-0.0843	0.1399	-0.0273	-0.0532	-0.0002913	-0.0634	-0.0036837	-0.0294798	0.0420942
67846	288092	67846_288092	Tmem39a	transmembrane protein 39a	Tmem39a	transmembrane protein 39a	ENSMMUG00000012010	TMEM39A	ENSG00000176142	ortholog_one2one	55254	transmembrane protein 39A	TMEM39A	ENSMUSG00000002845	NCBI,Ensembl,EggNOG,OMA,PhylomeDB,OrthoMCL,HGNC,Treefam,OrthoDB,Panther,Inparanoid,HomoloGene	12	-0.01735	-0.0516	0.015	-0.0615	-0.104	-0.00129	0.0998888	0.043	0.0791595	0.00955712	0.0394251
70598	246776	70598_246776	Filip1	filamin A interacting protein 1	Filip1	filamin A interacting protein 1	ENSMMUG00000019275	FILIP1	ENSG00000118407	ortholog_one2one	27145	filamin A interacting protein 1	FILIP1	ENSMUSG00000034898	Panther,HomoloGene,EggNOG,NCBI,Ensembl,Inparanoid,HGNC,OrthoDB,Treefam,OrthoMCL,OMA,PhylomeDB	12	-0.0159	-0.085	-0.0158	0.1099	0.0555333	0.288333	0.162388	-0.0753	-0.0877221	-0.0289389	-0.0879592
16796	29278	16796_29278	Lasp1	LIM and SH3 protein 1	Lasp1	LIM and SH3 protein 1	ENSMMUG00000007799	LASP1	ENSG00000002834	ortholog_one2one	3927	LIM and SH3 protein 1	LASP1	ENSMUSG00000038366	HGNC,NCBI,EggNOG,OrthoDB,OrthoMCL,Inparanoid,Ensembl,PhylomeDB,OMA,Treefam,Panther,HomoloGene	12	0.0260571	-0.0665143	-0.0061	-0.33165	-0.0391	-0.1395	0.0804669	0.10585	-0.0325403	-0.0202698	0.00808914
78889	303336	78889_303336	Wsb1	WD repeat and SOCS box-containing 1	Wsb1	WD repeat and SOCS box-containing 1	ENSMMUG00000020226	WSB1	ENSG00000109046	ortholog_one2one	26118	WD repeat and SOCS box containing 1	WSB1	ENSMUSG00000017677	Ensembl,EggNOG,NCBI,HomoloGene,Inparanoid,Panther,OrthoMCL,PhylomeDB,OMA,OrthoDB,Treefam,HGNC	12	0.4587	0.3934	1.0808	0.0629	0.0376	-0.166	0.0110841	-0.124	0.0618249	0.0267492	0.0379695
84092	296121	84092_296121	Usp8	ubiquitin specific peptidase 8	Usp8	ubiquitin specific peptidase 8	ENSMMUG00000014884	USP8	ENSG00000138592	ortholog_one2one	9101	ubiquitin specific peptidase 8	USP8	ENSMUSG00000027363	OrthoDB,OrthoMCL,PhylomeDB,OMA,NCBI,Ensembl,EggNOG,Inparanoid,Panther,Treefam,HGNC,HomoloGene	12	0.0938	0.0117	0.0267	-0.04885	6.66667e-05	-0.016	-0.15384	0.0171	-0.0567078	-0.0735179	-0.0173347
69065	362196	69065_362196	Chac1	ChaC, cation transport regulator 1	Chac1	ChaC glutathione-specific gamma-glutamylcyclotransferase 1	ENSMMUG00000014542	CHAC1	ENSG00000128965	ortholog_one2one	79094	ChaC glutathione specific gamma-glutamylcyclotransferase 1	CHAC1	ENSMUSG00000027313	OrthoMCL,OrthoDB,HomoloGene,HGNC,NCBI,OMA,Inparanoid,Ensembl,Panther	9	0.0436	0.0443	0.165	-0.275	0.0647	-0.0161	-0.104292	-0.0634	-0.0198429	-0.0317394	-0.124847
23894	294693	23894_294693	Gtf2h2	general transcription factor II H, polypeptide 2	Gtf2h2	general transcription factor IIH subunit 2	ENSMMUG00000006217	GTF2H2	ENSG00000145736	ortholog_one2many	2966	general transcription factor IIH subunit 2	GTF2H2	ENSMUSG00000021639	PhylomeDB,OMA,OrthoMCL,Treefam,Panther,HomoloGene,Ensembl,HGNC,OrthoDB	9	0.0248	0.0462	0.0149	0.1598	0.00645	0.0342	0.0370867	0.0917	0.0528837	-0.0357201	-0.0192697
226178	309456	226178_309456	Wbp1l	WW domain binding protein 1 like	Wbp1l	WW domain binding protein 1-like	ENSMMUG00000017596	C10ORF26	ENSG00000166272	ortholog_one2one	54838	WW domain binding protein 1 like	WBP1L	ENSMUSG00000047731	OrthoMCL,OMA,PhylomeDB,Inparanoid,HGNC,OrthoDB,NCBI,Ensembl,Panther,HomoloGene,Treefam	11	-0.0654667	-0.0545	-0.0496	-0.0136333	0.056	-0.0179667	-0.0874345	-0.202267	-0.0146677	0.100407	0.0440071
71722	308435	71722_308435	Cic	capicua transcriptional repressor	Cic	capicua transcriptional repressor	ENSMMUG00000012174	CIC	ENSG00000079432	ortholog_one2one	23152	capicua transcriptional repressor	CIC	ENSMUSG00000005442	EggNOG,NCBI,Ensembl,Inparanoid,Panther,HomoloGene,HGNC,Treefam,OrthoMCL,PhylomeDB,OMA	11	0.1776	0.0291	-0.1018	-0.0974	0.129	0.00335	0.226358	-0.0164	0.0654726	0.166822	-0.0543136
104346	361438	104346_361438	Gas8	growth arrest specific 8	Gas8	growth arrest specific 8	ENSMMUG00000000401	GAS8	ENSG00000141013	ortholog_one2one	2622	growth arrest specific 8	GAS8	ENSMUSG00000040220	HGNC,Treefam,OrthoDB,HomoloGene,OrthoMCL,OMA,PhylomeDB,NCBI,EggNOG,Inparanoid,Panther,Ensembl	12	0.0699	-0.1146	-0.21	-0.2746	0.0337	0.212	-0.202844	-0.0564	0.0972799	0.0464453	0.0925332
12818	314981	12818_314981	Col14a1	collagen, type XIV, alpha 1	Col14a1	collagen type XIV alpha 1 chain	ENSMMUG00000002595	COL14A1	ENSG00000187955	ortholog_one2one	7373	collagen type XIV alpha 1 chain	COL14A1	ENSMUSG00000022371	NCBI,EggNOG,HomoloGene,Panther,OrthoMCL,Ensembl,Inparanoid,HGNC,Treefam,OrthoDB,PhylomeDB,OMA	12	-0.0023	-0.16155	0.2728	0.2193	0.1925	0.164	0.0401882	-0.0965	-0.0772618	-0.161811	0.256413
171486	171485	171486_171485	Cd99l2	CD99 antigen-like 2	Cd99l2	CD99 molecule-like 2	ENSMMUG00000016610	CD99L2	ENSG00000102181	ortholog_one2one	83692	CD99 molecule like 2	CD99L2	ENSMUSG00000035776	OrthoMCL,OrthoDB,Panther,Inparanoid,Ensembl,Treefam,HGNC,HomoloGene,OMA,PhylomeDB,NCBI,EggNOG	12	0.0185	0.077475	0.0783	NA	-0.0272	-0.11	-0.0241429	0.0719	-0.01886	-0.055315	-0.0323983
13660	293692	13660_293692	Ehd1	EH-domain containing 1	Ehd1	EH-domain containing 1	ENSMMUG00000003972	EHD1	ENSG00000110047	ortholog_one2one	10938	EH domain containing 1	EHD1	ENSMUSG00000024772	OrthoDB,HGNC,OrthoMCL,EggNOG,NCBI,Ensembl,Panther,Inparanoid,HomoloGene,Treefam,PhylomeDB,OMA	12	-0.13225	0.0267	-0.1328	0.0839	0.07745	0.1011	-0.116787	0.06115	-0.0030662	0.130951	0.0687653
71436	366205	71436_366205	Flrt3	fibronectin leucine rich transmembrane protein 3	Flrt3	fibronectin leucine rich transmembrane protein 3	ENSMMUG00000002916	FLRT3	ENSG00000125848	ortholog_one2one	23767	fibronectin leucine rich transmembrane protein 3	FLRT3	ENSMUSG00000051379	EggNOG,NCBI,Ensembl,Inparanoid,Panther,HomoloGene,Treefam,HGNC,OrthoDB,OrthoMCL,OMA	11	-0.14005	-0.0688	-0.2294	-0.02	-0.0483	0.0434	-0.0776757	-0.165	-0.0203282	-0.0321711	-0.129713
70012	362622	70012_362622	Cep85	centrosomal protein 85	Cep85	centrosomal protein 85	ENSMMUG00000000644	CEP85	ENSG00000130695	ortholog_one2one	64793	centrosomal protein 85	CEP85	ENSMUSG00000037443	OrthoDB,OrthoMCL,Panther,HomoloGene,Inparanoid,Ensembl,EggNOG,NCBI,Treefam,HGNC,PhylomeDB,OMA	12	0.0296	0.0437	-0.2666	0.4271	-0.0533	0.00106	-0.1036	-0.184	0.0528294	0.0585743	0.028739
12927	25414	12927_25414	Bcar1	breast cancer anti-estrogen resistance 1	Bcar1	BCAR1 scaffold protein, Cas family member	ENSMMUG00000002630	BCAR1	ENSG00000050820	ortholog_one2one	9564	BCAR1 scaffold protein, Cas family member	BCAR1	ENSMUSG00000031955	EggNOG,Ensembl,NCBI,OMA,OrthoMCL,Treefam,HomoloGene,Panther,HGNC,OrthoDB,Inparanoid	11	-0.0311	-0.07685	-0.0248	0.4434	0.139	0.0535	0.218987	0.036	0.0169181	0.0759284	0.00259339
53975	84473	53975_84473	Ddx20	DEAD box helicase 20	Ddx20	DEAD-box helicase 20	ENSMMUG00000014489	DDX20	ENSG00000064703	ortholog_one2one	11218	DEAD-box helicase 20	DDX20	ENSMUSG00000027905	HomoloGene,Inparanoid,Ensembl,Panther,OMA,NCBI,EggNOG,OrthoDB,OrthoMCL,HGNC	10	0.0036	0.1383	0.0479	-0.1704	-0.027	0.105	0.130502	0.00393	0.0222426	-0.0972623	0.0278486
110611	64474	110611_64474	Hdlbp	high density lipoprotein (HDL) binding protein	Hdlbp	high density lipoprotein binding protein	ENSMMUG00000004730	HDLBP	ENSG00000115677	ortholog_one2one	3069	high density lipoprotein binding protein	HDLBP	ENSMUSG00000034088	OrthoMCL,Panther,HomoloGene,Treefam,NCBI,EggNOG,HGNC,OrthoDB,Ensembl,Inparanoid,PhylomeDB,OMA	12	0.010775	0.063425	0.032	0.0942	0.0173	-0.0147	0.0124065	-0.0592	0.0153033	-0.057138	0.012892
77574	362353	77574_362353	Tcaf1	TRPM8 channel-associated factor 1	Tcaf1	TRPM8 channel-associated factor 1	ENSMMUG00000005136	FAM115A	ENSG00000198420	ortholog_one2one	9747	TRPM8 channel associated factor 1	TCAF1	ENSMUSG00000036667	HGNC,Treefam,OrthoDB,OMA,PhylomeDB,OrthoMCL,HomoloGene,Panther,EggNOG,NCBI,Inparanoid,Ensembl	12	-0.0167667	0.0491333	-0.0123	NA	-0.0493	-0.10645	0.00353271	-0.15175	-0.0633089	-0.13806	-0.182239
108143	373541	108143_373541	Taf9	TATA-box binding protein associated factor 9	Taf9	TATA-box binding protein associated factor 9	NA	NA	NA	NA	NA	NA	NA	NA	NA	NA	-0.19425	-0.121	0.0576	-0.1477	-0.0241	0.0539	0.021479	-0.0297	NA	NA	NA
407786	171152	407786_171152	Taf9b	TATA-box binding protein associated factor 9B	Taf9b	TATA-box binding protein associated factor 9b	ENSMMUG00000012875	TAF9B	ENSG00000187325	ortholog_one2one	51616	TATA-box binding protein associated factor 9b	TAF9B	ENSMUSG00000047242	OrthoDB,Treefam,OrthoMCL,OMA,PhylomeDB,EggNOG,NCBI,HGNC,HomoloGene,Ensembl,Inparanoid,Panther	12	-0.0714	0.07315	0.1928	0.041	-0.0355	-0.0206	-0.108977	0.134	-0.073212	-0.0881836	-0.0160029
26372	295586	26372_295586	Clcn6	chloride channel, voltage-sensitive 6	Clcn6	chloride voltage-gated channel 6	ENSMMUG00000007829	CLCN6	ENSG00000011021	ortholog_one2one	1185	chloride voltage-gated channel 6	CLCN6	ENSMUSG00000029016	NCBI,EggNOG,OrthoMCL,Treefam,HGNC,Panther,Inparanoid,Ensembl,OMA,PhylomeDB,OrthoDB,HomoloGene	12	0.1618	0.0796	0.1298	-1.0811	0.00055	0.01045	-0.0010576	0.0655	-0.0461652	-0.0809917	-0.129431
72701	313253	72701_313253	Zfp618	zinc finger protein 618	Zfp618	zinc finger protein 618	NA	NA	NA	NA	NA	NA	NA	NA	NA	NA	-0.0941	-0.181925	0.0579	NA	-0.104	0.147	0.0277358	-0.0183	NA	NA	NA
74694	299824	74694_299824	Tbc1d30	TBC1 domain family, member 30	Tbc1d30	TBC1 domain family, member 30	ENSMMUG00000003180	TBC1D30	ENSG00000111490	ortholog_one2one	23329	TBC1 domain family member 30	TBC1D30	ENSMUSG00000052302	Treefam,HGNC,OrthoDB,Panther,HomoloGene,Inparanoid,Ensembl,NCBI,EggNOG,OMA,PhylomeDB,OrthoMCL	12	-0.02725	0.0885	0.0163	NA	-0.0799	-0.0907	0.196469	-0.161	-0.0387729	-0.0458288	-0.150232
20466	363067	20466_363067	Sin3a	transcriptional regulator, SIN3A (yeast)	Sin3a	SIN3 transcription regulator family member A	ENSMMUG00000009281	SIN3A	ENSG00000169375	ortholog_one2one	25942	SIN3 transcription regulator family member A	SIN3A	ENSMUSG00000042557	OrthoMCL,Inparanoid,Ensembl,EggNOG,NCBI,HGNC,Treefam,OrthoDB,Panther,HomoloGene,PhylomeDB,OMA	12	0.0657333	-0.0036333	0.2139	-0.766933	-0.141047	0.0282	-0.0081702	0.0585667	0.0617509	-0.0350545	-0.0193851
68169	312401	68169_312401	Ndnf	neuron-derived neurotrophic factor	Ndnf	neuron-derived neurotrophic factor	ENSMMUG00000013989	NDNF	ENSG00000173376	ortholog_one2one	79625	neuron derived neurotrophic factor	NDNF	ENSMUSG00000049001	OrthoMCL,OMA,PhylomeDB,HomoloGene,Panther,Inparanoid,HGNC,OrthoDB,Treefam,NCBI,EggNOG,Ensembl	12	-0.18565	-0.20235	-0.1043	NA	0.156	0.783	0.0979156	-0.0349	0.0885393	0.165555	0.148543
80912	362609	80912_362609	Pum1	pumilio RNA-binding family member 1	Pum1	pumilio RNA-binding family member 1	ENSMMUG00000013520	PUM1	ENSG00000134644	ortholog_one2one	9698	pumilio RNA binding family member 1	PUM1	ENSMUSG00000028580	PhylomeDB,OMA,Ensembl,Inparanoid,OrthoDB,Treefam,HGNC,Panther,HomoloGene,NCBI,EggNOG,OrthoMCL	12	0.0192333	0.0668667	-0.0091	-0.0577	0.01737	0.013195	-0.0822931	0.0886	0.00264412	-0.0615914	-0.0240589
67145	311621	67145_311621	Tomm34	translocase of outer mitochondrial membrane 34	Tomm34	translocase of outer mitochondrial membrane 34	ENSMMUG00000013211	TOMM34	ENSG00000025772	ortholog_one2one	10953	translocase of outer mitochondrial membrane 34	TOMM34	ENSMUSG00000018322	EggNOG,NCBI,Ensembl,Inparanoid,Panther,HomoloGene,HGNC,Treefam,OrthoDB,OrthoMCL,PhylomeDB,OMA	12	-0.0661	-0.1031	0.0694	-0.06035	0.0354	-0.0393	0.154772	0.2351	0.0158209	-0.0627346	-0.166284
70445	293669	70445_293669	Cd248	CD248 antigen, endosialin	Cd248	CD248 molecule	ENSMMUG00000015986	CD248	ENSG00000174807	ortholog_one2one	57124	CD248 molecule	CD248	ENSMUSG00000056481	EggNOG,NCBI,OMA,PhylomeDB,OrthoMCL,OrthoDB,Treefam,Panther,Inparanoid,Ensembl,HomoloGene,HGNC	12	0.0608	-0.1541	-0.1102	-0.3995	0.0385	-0.293	0.144701	-0.226	-0.346195	0.37741	0.283177
67115	65043	67115_65043	Rpl14	ribosomal protein L14	Rpl14	ribosomal protein L14	ENSMMUG00000006383	RPL14	ENSG00000188846	ortholog_one2one	9045	ribosomal protein L14	RPL14	ENSMUSG00000025794	OMA,OrthoMCL,HGNC,HomoloGene,Treefam,OrthoDB,Inparanoid,Ensembl,Panther,NCBI,EggNOG	11	-0.1135	-0.2294	0.1032	-0.8833	0.0714	0.1571	0.368602	0.20155	0.0096108	0.0486912	0.00636074
66511	361990	66511_361990	Chtop	chromatin target of PRMT1	Chtop	chromatin target of PRMT1	ENSMMUG00000008146	CHTOP	ENSG00000160679	ortholog_one2one	26097	chromatin target of PRMT1	CHTOP	ENSMUSG00000001017	OrthoDB,OrthoMCL,Panther,HGNC,Treefam,OMA,PhylomeDB,EggNOG,NCBI,Ensembl,Inparanoid	11	0.09315	0.0172	0.0661	0.153133	NA	NA	NA	NA	-0.0225607	-0.0571846	-0.0002291
14027	303687	14027_303687	Evpl	envoplakin	Evpl	envoplakin	NA	NA	NA	NA	NA	NA	NA	NA	NA	NA	-0.0023	-0.3508	0.253	-0.1695	0.0713	0.123	-0.0587727	0.9	NA	NA	NA
20887	83783	20887_83783	Sult1a1	sulfotransferase family 1A, phenol-preferring, member 1	Sult1a1	sulfotransferase family 1A member 1	NA	NA	NA	NA	NA	NA	NA	NA	NA	NA	-0.0886	0.3171	0.2236	0.5009	-0.0892	0.0686	-0.25895	-0.168	NA	NA	NA
56362	64305	56362_64305	Sult1b1	sulfotransferase family 1B, member 1	Sult1b1	sulfotransferase family 1B member 1	NA	NA	NA	NA	NA	NA	NA	NA	NA	NA	-0.0178	-0.1877	NA	0.2282	0.0291	0.0125	-0.626609	0.272	NA	NA	NA
20860	360268	20860_360268	Sult1e1	sulfotransferase family 1E, member 1	Sult1e1	sulfotransferase family 1E member 1	ENSMMUG00000004667	SULT1E1	ENSG00000109193	ortholog_one2one	6783	sulfotransferase family 1E member 1	SULT1E1	ENSMUSG00000029272	HomoloGene,HGNC,OrthoMCL,PhylomeDB,OMA,EggNOG,OrthoDB,Treefam,Inparanoid,Panther,Ensembl	11	0.1767	0.2146	NA	0.7223	-0.127	-0.0511	0.514824	-0.867	0.578135	0.0995928	0.653674
192176	293860	192176_293860	Flna	filamin, alpha	Flna	filamin A	ENSMMUG00000013668	FLNA	ENSG00000196924	ortholog_one2one	2316	filamin A	FLNA	ENSMUSG00000031328	OrthoMCL,OrthoDB,EggNOG,Ensembl,NCBI,HGNC,Treefam,Panther,HomoloGene,OMA,Inparanoid	11	0.1684	0.0567	-0.1114	0.1976	-0.0917	-0.2	0.015677	0.0067	-0.0310848	0.138759	0.0549696
67973	293828	67973_293828	Mphosph10	M-phase phosphoprotein 10 (U3 small nucleolar ribonucleoprotein)	Mphosph10	M-phase phosphoprotein 10	ENSMMUG00000008397	MPHOSPH10	ENSG00000124383	ortholog_one2one	10199	M-phase phosphoprotein 10	MPHOSPH10	ENSMUSG00000030521	NCBI,EggNOG,OMA,Inparanoid,Ensembl,Panther,OrthoMCL,OrthoDB,HomoloGene,HGNC,Treefam	11	-0.0414	-0.083	0.0358	-0.0518	-0.129	0.05895	-0.137166	0.012	0.0745282	0.0286377	0.0904755
106042	315259	106042_315259	Prickle1	prickle planar cell polarity protein 1	Prickle1	prickle planar cell polarity protein 1	ENSMMUG00000021733	PRICKLE1	ENSG00000139174	ortholog_one2one	144165	prickle planar cell polarity protein 1	PRICKLE1	ENSMUSG00000036158	Inparanoid,PhylomeDB,OMA,HomoloGene,HGNC,Panther,OrthoMCL,EggNOG,NCBI,Ensembl,OrthoDB,Treefam	12	0.04135	0.06805	-0.0261	-0.01925	-0.0088	-0.0804	0.0520634	0.0095	-0.110431	-0.129518	-0.130023
18046	25337	18046_25337	Nfyc	nuclear transcription factor-Y gamma	Nfyc	nuclear transcription factor Y subunit gamma	ENSMMUG00000014970	NFYC	ENSG00000066136	ortholog_one2one	4802	nuclear transcription factor Y subunit gamma	NFYC	ENSMUSG00000032897	HGNC,Treefam,NCBI,EggNOG,OrthoMCL,OrthoDB,Panther,HomoloGene,OMA,PhylomeDB,Inparanoid,Ensembl	12	0.0933	-0.0572	0.0201	0.01905	-0.01525	0.097835	0.0591518	0.0255	-0.0790753	0.00897672	-0.0039633
56307	64370	56307_64370	Metap2	methionine aminopeptidase 2	Metap2	methionyl aminopeptidase 2	ENSMMUG00000013813	METAP2	ENSG00000111142	ortholog_one2one	10988	methionyl aminopeptidase 2	METAP2	ENSMUSG00000036112	EggNOG,NCBI,HGNC,Panther,HomoloGene,OrthoDB,Treefam,OMA,PhylomeDB,Inparanoid,Ensembl,OrthoMCL	12	0.01335	0.0226	-0.0122	0.1257	NA	NA	NA	NA	-0.0303519	-0.0639902	0.0271349
13690	361628	13690_361628	Eif4g2	eukaryotic translation initiation factor 4, gamma 2	Eif4g2	eukaryotic translation initiation factor 4, gamma 2	ENSMMUG00000011436	EIF4G2	ENSG00000110321	ortholog_one2one	1982	eukaryotic translation initiation factor 4 gamma 2	EIF4G2	ENSMUSG00000005610	HGNC,Treefam,OrthoDB,EggNOG,NCBI,OrthoMCL,Panther,HomoloGene,OMA,PhylomeDB,Inparanoid,Ensembl	12	0.0546	-0.0076	0.0997	-0.334733	0.06634	0.00026667	0.0225575	-0.0008667	-0.0052723	-0.0723061	-0.0223029
83921	309400	83921_309400	Cemip2	cell migration inducing hyaluronidase 2	Cemip2	cell migration inducing hyaluronidase 2	ENSMMUG00000031708		ENSG00000135048	ortholog_one2many	23670	cell migration inducing hyaluronidase 2	CEMIP2	ENSMUSG00000024754	PhylomeDB,OMA,Ensembl,NCBI,EggNOG,OrthoDB,Treefam,OrthoMCL,Inparanoid,Panther,HGNC,HomoloGene	12	-0.04325	0.101	-0.0242	0.5504	NA	NA	NA	NA	-0.100293	-0.188259	-0.131102
18813	288778	18813_288778	Pa2g4	proliferation-associated 2G4	Pa2g4	proliferation-associated 2G4	ENSMMUG00000002164	PA2G4	ENSG00000170515	ortholog_one2many	5036	proliferation-associated 2G4	PA2G4	ENSMUSG00000025364	HGNC,Treefam,OrthoDB,NCBI,OMA,HomoloGene,Panther,OrthoMCL,Ensembl,Inparanoid	10	0.050825	0.012725	0.0194	-0.0341	0.0806	0.126	0.0216952	0.135	0.0316203	-0.0105097	0.00321978
224092	288029	224092_288029	Lsg1	large 60S subunit nuclear export GTPase 1	Lsg1	large 60S subunit nuclear export GTPase 1	ENSMMUG00000010708	LSG1	ENSG00000041802	ortholog_one2one	55341	large 60S subunit nuclear export GTPase 1	LSG1	ENSMUSG00000022538	Panther,HomoloGene,OrthoDB,Treefam,HGNC,EggNOG,NCBI,OMA,PhylomeDB,Ensembl,Inparanoid,OrthoMCL	12	0.1102	0.1656	-0.0668	0.1307	-0.04734	-0.0525	0.0792288	0.04025	-0.0160282	-0.0641686	-0.0638752
12142	309871	12142_309871	Prdm1	PR domain containing 1, with ZNF domain	Prdm1	PR/SET domain 1	ENSMMUG00000021401	PRDM1	ENSG00000057657	ortholog_one2one	639	PR/SET domain 1	PRDM1	ENSMUSG00000038151	NCBI,EggNOG,Ensembl,HGNC,Treefam,OrthoDB,OrthoMCL,Panther,HomoloGene,OMA,PhylomeDB,Inparanoid	12	-0.1103	-0.2067	-0.0493	0.2311	0.0938	0.00243	0.103517	-0.223	-0.0898116	0.102275	-0.101867
78938	305830	78938_305830	Fbxo34	F-box protein 34	Fbxo34	F-box protein 34	ENSMMUG00000023258	FBXO34	ENSG00000178974	ortholog_one2one	55030	F-box protein 34	FBXO34	ENSMUSG00000037536	OrthoMCL,Ensembl,Panther,Inparanoid,HomoloGene,EggNOG,NCBI,HGNC,Treefam,OrthoDB,OMA,PhylomeDB	12	0.0854	-0.0214	0.1012	-0.1575	0.0579	0.0821	-0.0878505	-0.16	0.0390942	0.00977065	0.0484661
56531	299199	56531_299199	Ylpm1	YLP motif containing 1	Ylpm1	YLP motif containing 1	ENSMMUG00000004255	YLPM1	ENSG00000119596	ortholog_one2one	56252	YLP motif containing 1	YLPM1	ENSMUSG00000021244	EggNOG,NCBI,OrthoMCL,OrthoDB,Treefam,HomoloGene,HGNC,Ensembl,Inparanoid,Panther,OMA	11	0.0617	0.0026	0.0103	-0.0631	-0.105	-0.125	0.129643	0.00497	0.0516147	0.00091983	-0.0433071
228880	296374	228880_296374	Zmynd8	zinc finger, MYND-type containing 8	Zmynd8	zinc finger, MYND-type containing 8	ENSMMUG00000015710	ZMYND8	ENSG00000101040	ortholog_one2one	23613	zinc finger MYND-type containing 8	ZMYND8	ENSMUSG00000039671	EggNOG,NCBI,Ensembl,Inparanoid,Panther,HomoloGene,OrthoDB,HGNC,Treefam,OrthoMCL,OMA	11	0.0894333	0.207767	-0.0134	0.4233	-0.08965	-0.0734	0.150184	0.153	0.0659888	0.036051	0.0652276
245522	367838	245522_367838	Zc4h2	zinc finger, C4H2 domain containing	Zc4h2	zinc finger C4H2-type containing	ENSMMUG00000006916	ZC4H2	ENSG00000126970	ortholog_one2one	55906	zinc finger C4H2-type containing	ZC4H2	ENSMUSG00000035062	NCBI,EggNOG,PhylomeDB,OMA,Treefam,HomoloGene,Ensembl,Inparanoid,Panther,HGNC,OrthoDB,OrthoMCL	12	-0.1295	-0.1029	0.1226	-0.1314	0.0084	0.06414	0.0495733	-0.17	-0.0473619	-0.0775983	-0.0284325
52856	296462	52856_296462	Mtg2	mitochondrial ribosome associated GTPase 2	Mtg2	mitochondrial ribosome-associated GTPase 2	ENSMMUG00000012607	MTG2	ENSG00000101181	ortholog_one2one	26164	mitochondrial ribosome associated GTPase 2	MTG2	ENSMUSG00000039069	EggNOG,NCBI,Ensembl,Inparanoid,Panther,HomoloGene,Treefam,OrthoDB,HGNC,OrthoMCL,PhylomeDB,OMA	12	0.057	-0.0726	0.0148	-0.2562	0.00463	0.064	0.157397	0.151	-0.108482	-0.0381265	-0.0489778
268482	360625	268482_360625	Krt12	keratin 12	Krt12	keratin 12	ENSMMUG00000001502	KRT12	ENSG00000187242	ortholog_one2one	3859	keratin 12	KRT12	ENSMUSG00000020912	Panther,HomoloGene,Treefam,HGNC,OrthoDB,Inparanoid,Ensembl,OrthoMCL,OMA,PhylomeDB,NCBI,EggNOG	12	-0.76655	0.0147	0.0831	NA	0.047	-0.0698	-0.231527	-0.106	-0.343729	-0.0702721	-0.206919
75706	287675	75706_287675	Krt24	keratin 24	Krt24	keratin 24	NA	NA	NA	NA	NA	NA	NA	NA	NA	NA	0.3418	0.2242	NA	-0.0952	0.119	0.0672	0.693283	0.827	NA	NA	NA
16669	360626	16669_360626	Krt19	keratin 19	Krt19	keratin 19	ENSMMUG00000018653		ENSG00000171345	ortholog_one2many	3880	keratin 19	KRT19	ENSMUSG00000020911	OrthoMCL,Inparanoid,Ensembl,OrthoDB,Treefam,HGNC,Panther,HomoloGene,PhylomeDB,OMA,EggNOG,NCBI	12	0.146	0.0124	NA	0.2686	-0.0123	0.0066	0.34884	0.133	0.147539	0.173355	-0.119973
16665	287700	16665_287700	Krt15	keratin 15	Krt15	keratin 15	NA	NA	NA	NA	NA	NA	NA	NA	NA	NA	-0.1519	-0.1304	NA	0.1118	-0.141	-0.0352	-0.120486	0.575	NA	NA	NA
16664	287701	16664_287701	Krt14	keratin 14	Krt14	keratin 14	NA	NA	NA	NA	NA	NA	NA	NA	NA	NA	-0.0199	0.01445	NA	-0.6282	-0.122	-0.279	0.0633209	0.772	NA	NA	NA
16667	287702	16667_287702	Krt17	keratin 17	Krt17	keratin 17	ENSMMUG00000009895	KRT17	ENSG00000128422	ortholog_one2one	3872	keratin 17	KRT17	ENSMUSG00000035557	OrthoDB,HomoloGene,Panther,OrthoMCL,NCBI,EggNOG,HGNC,Treefam,OMA,PhylomeDB,Ensembl,Inparanoid	12	0.0871	0.0637	NA	0.3659	-0.0166	-0.103	-0.0459182	0.0518	0.0792366	-0.332944	-0.610436
16663	287699	16663_287699	Krt13	keratin 13	Krt13	keratin 13	NA	NA	NA	NA	NA	NA	NA	NA	NA	NA	0.0084	0.01975	NA	0.0994	0.025	-0.0707	-0.283186	-0.775	NA	NA	NA
74343	310615	74343_310615	Crtc2	CREB regulated transcription coactivator 2	Crtc2	CREB regulated transcription coactivator 2	ENSMMUG00000005005	CRTC2	ENSG00000160741	ortholog_one2one	200186	CREB regulated transcription coactivator 2	CRTC2	ENSMUSG00000027936	HGNC,Treefam,Panther,Ensembl,Inparanoid,OMA,PhylomeDB,OrthoDB,OrthoMCL,NCBI,EggNOG,HomoloGene	12	-0.1758	0.0021	-0.1361	-0.1656	0.108	0.114	-0.0472617	0.0772	-0.0351208	-0.0268748	-0.0750497
16579	289168	16579_289168	Kifap3	kinesin-associated protein 3	Kifap3	kinesin-associated protein 3	ENSMMUG00000010081	KIFAP3	ENSG00000075945	ortholog_one2one	22920	kinesin associated protein 3	KIFAP3	ENSMUSG00000026585	OrthoMCL,Inparanoid,Ensembl,NCBI,EggNOG,OrthoDB,Treefam,HomoloGene,HGNC,Panther,PhylomeDB,OMA	12	-0.10045	0.0384	0.0774	-0.1685	-0.0839	-0.122567	-0.0992599	-0.0848	0.0038827	-0.0633657	-0.0280463
110606	64511	110606_64511	Fntb	farnesyltransferase, CAAX box, beta	Fntb	farnesyltransferase, CAAX box, beta	ENSMMUG00000004340	FNTB	ENSG00000257365	ortholog_one2one	2342	farnesyltransferase, CAAX box, beta	FNTB	ENSMUSG00000033373	HomoloGene,OrthoMCL,PhylomeDB,OMA,Ensembl,Inparanoid,Panther,NCBI,HGNC,OrthoDB,Treefam	11	0.0412	0.0234	0.116	0.3586	0.0623	0.0995	0.0842898	0.119	0.030595	-0.072129	-0.065911
73368	311716	73368_311716	Col20a1	collagen, type XX, alpha 1	Col20a1	collagen type XX alpha 1 chain	ENSMMUG00000015912	COL20A1	ENSG00000101203	ortholog_one2one	57642	collagen type XX alpha 1 chain	COL20A1	ENSMUSG00000016356	EggNOG,NCBI,Ensembl,Inparanoid,Panther,HomoloGene,HGNC,Treefam,OrthoDB,OrthoMCL,PhylomeDB,OMA	12	0.298733	0.1922	-0.1504	NA	-0.0916	0.0229	0.259583	0.227	-0.266176	-0.294218	-0.127511
228875	311637	228875_311637	Slc35c2	solute carrier family 35, member C2	Slc35c2	solute carrier family 35 member C2	ENSMMUG00000018071	SLC35C2	ENSG00000080189	ortholog_one2one	51006	solute carrier family 35 member C2	SLC35C2	ENSMUSG00000017664	EggNOG,NCBI,Ensembl,Inparanoid,Panther,HomoloGene,HGNC,Treefam,OrthoDB,OrthoMCL,PhylomeDB,OMA	12	0.124	0.15685	0.0008	0.6896	0.248	0.105	0.0534463	0.0435	-0.0015811	0.0590193	0.0180237
214917	287150	214917_287150	Antkmt	adenine nucleotide translocase lysine methyltransferase	Antkmt	adenine nucleotide translocase lysine methyltransferase	ENSMMUG00000011521	FAM173A	ENSG00000103254	ortholog_one2one	65990	adenine nucleotide translocase lysine methyltransferase	ANTKMT	ENSMUSG00000057411	HomoloGene,HGNC,OrthoDB,Treefam,NCBI,EggNOG,OMA,PhylomeDB,Ensembl,Panther,Inparanoid,OrthoMCL	12	0.0148	0.0081	0.0919	-0.0661	NA	NA	NA	NA	-0.11691	0.129461	0.0688933
14677	25686	14677_25686	Gnai1	G protein subunit alpha i1	Gnai1	G protein subunit alpha i1	ENSMMUG00000023470	GNAI1	ENSG00000127955	ortholog_one2one	2770	G protein subunit alpha i1	GNAI1	ENSMUSG00000057614	PhylomeDB,OMA,OrthoMCL,HomoloGene,OrthoDB,HGNC,Treefam,Inparanoid,Panther,Ensembl,NCBI	11	-0.0398	0.00066667	0.1458	0.3837	-0.0028	0.0542	-0.14405	-0.104	0.018318	-0.0911531	-0.0843785
208968	302812	208968_302812	Zfp280c	zinc finger protein 280C	Zfp280c	zinc finger protein 280C	NA	NA	NA	NA	NA	NA	NA	NA	NA	NA	-0.0373	-0.1796	0.0547	NA	0.032	-0.135	-0.117033	0.0085	NA	NA	NA
235469	315798	235469_315798	Zfp280d	zinc finger protein 280D	Zfp280d	zinc finger protein 280D	NA	NA	NA	NA	NA	NA	NA	NA	NA	NA	-0.0221	0.1494	0.0639	0.0314	-0.0727	-0.235	-0.0764004	-0.0671	NA	NA	NA
12830	363457	12830_363457	Col4a5	collagen, type IV, alpha 5	Col4a5	collagen type IV alpha 5 chain	ENSMMUG00000007219	COL4A5	ENSG00000188153	ortholog_one2one	1287	collagen type IV alpha 5 chain	COL4A5	ENSMUSG00000031274	OrthoMCL,Treefam,HGNC,OrthoDB,Inparanoid,HomoloGene,Panther,EggNOG,Ensembl,PhylomeDB,OMA	11	-0.10895	0.048	0.169	NA	-0.113	-0.0473	-0.0763576	0.000451	-0.133108	0.00943851	-0.279692
12177	140923	12177_140923	Bnip3l	BCL2/adenovirus E1B interacting protein 3-like	Bnip3l	BCL2 interacting protein 3 like	ENSMMUG00000023646	BNIP3L	ENSG00000104765	ortholog_one2one	665	BCL2 interacting protein 3 like	BNIP3L	ENSMUSG00000022051	PhylomeDB,OMA,HGNC,HomoloGene,Treefam,OrthoDB,OrthoMCL,Panther,Inparanoid,Ensembl,EggNOG,NCBI	12	-0.0378667	0.0292	0.0854	-0.144	-0.01185	0.0102	0.0522535	-0.019904	-0.013777	-0.0971943	-0.0812708
27973	309004	27973_309004	Vkorc1	vitamin K epoxide reductase complex, subunit 1	Vkorc1	vitamin K epoxide reductase complex, subunit 1	NA	NA	NA	NA	NA	NA	NA	NA	NA	NA	-0.078	-0.1178	0.1255	0.5505	0.174	0.226	0.151274	0.000792	NA	NA	NA
231214	498386	231214_498386	Cc2d2a	coiled-coil and C2 domain containing 2A	Cc2d2a	coiled-coil and C2 domain containing 2A	ENSMMUG00000009383	CC2D2A	ENSG00000048342	ortholog_one2one	57545	coiled-coil and C2 domain containing 2A	CC2D2A	ENSMUSG00000039765	OrthoMCL,Treefam,HGNC,PhylomeDB,OMA,EggNOG,NCBI,Panther,HomoloGene,Inparanoid,Ensembl	11	0.0108	-0.0734	0.1538	NA	-0.0806	-0.0643	0.0176747	-0.0363	-0.0006046	-0.0528992	0.0715519
80981	303559	80981_303559	Arl4d	ADP-ribosylation factor-like 4D	Arl4d	ADP-ribosylation factor like GTPase 4D	ENSMMUG00000021324	ARL4D	ENSG00000175906	ortholog_one2one	379	ADP ribosylation factor like GTPase 4D	ARL4D	ENSMUSG00000034936	Inparanoid,Ensembl,Panther,HomoloGene,Treefam,OrthoDB,HGNC,OrthoMCL,OMA,NCBI,EggNOG	11	-0.2443	-0.5273	0.101	0.687	-0.719	-0.292	0.253999	-0.193	-0.004598	-0.0599278	-0.055791
67300	54241	67300_54241	Cltc	clathrin heavy chain	Cltc	clathrin heavy chain	ENSMMUG00000010509	CLTC	ENSG00000141367	ortholog_one2one	1213	clathrin heavy chain	CLTC	ENSMUSG00000047126	OrthoMCL,Inparanoid,Ensembl,Panther,HomoloGene,HGNC,Treefam,OrthoDB,PhylomeDB,OMA,EggNOG,NCBI	12	-0.0462	-0.0027	0.0254	0.0081	0.0373	0.0465	-0.000443	-0.0348	0.00834487	-0.170972	-0.0859108
16774	307582	16774_307582	Lama3	laminin, alpha 3	Lama3	laminin subunit alpha 3	ENSMMUG00000004321	LAMA3	ENSG00000053747	ortholog_one2one	3909	laminin subunit alpha 3	LAMA3	ENSMUSG00000024421	EggNOG,NCBI,Ensembl,Inparanoid,HomoloGene,Treefam,OrthoDB,HGNC,OrthoMCL	9	-0.0232	0.08	-0.1176	-0.3401	-0.0133	0.188	0.262818	-0.151	-0.008116	0.123786	-0.131263
80886	303245	80886_303245	Senp3	SUMO/sentrin specific peptidase 3	Senp3	SUMO specific peptidase 3	ENSMMUG00000006332	SENP3	ENSG00000161956	ortholog_one2one	26168	SUMO specific peptidase 3	SENP3	ENSMUSG00000005204	Treefam,OrthoDB,HGNC,HomoloGene,Panther,OrthoMCL,PhylomeDB,OMA,NCBI,EggNOG,Inparanoid,Ensembl	12	0.1963	0.0253	-0.0356	0.0653	-0.08425	-0.02135	0.00475963	-0.0134	-0.0847522	-0.0285801	-0.052064
72736	362751	72736_362751	Tmx1	thioredoxin-related transmembrane protein 1	Tmx1	thioredoxin-related transmembrane protein 1	ENSMMUG00000001901	TMX1	ENSG00000139921	ortholog_one2one	81542	thioredoxin related transmembrane protein 1	TMX1	ENSMUSG00000021072	Panther,Inparanoid,PhylomeDB,OMA,OrthoDB,Treefam,OrthoMCL,NCBI,EggNOG,Ensembl,HGNC,HomoloGene	12	-0.09025	-0.051	0.1108	0.0437	-0.0219	0.025	0.0704853	0.056	-0.0431661	-0.0515978	0.0173366
13685	116636	13685_116636	Eif4ebp1	eukaryotic translation initiation factor 4E binding protein 1	Eif4ebp1	eukaryotic translation initiation factor 4E binding protein 1	ENSMMUG00000002342	EIF4EBP1	ENSG00000187840	ortholog_one2one	1978	eukaryotic translation initiation factor 4E binding protein 1	EIF4EBP1	ENSMUSG00000031490	HGNC,OrthoDB,PhylomeDB,OMA,HomoloGene,Treefam,Inparanoid,Panther,Ensembl,OrthoMCL,NCBI,EggNOG	12	0.1001	0.19015	0.0446	0.388	0.185	0.107	-0.0710789	0.0336	0.0172215	-0.0008253	0.109962
15212	294673	15212_294673	Hexb	hexosaminidase B	Hexb	hexosaminidase subunit beta	ENSMMUG00000019997	HEXB	ENSG00000049860	ortholog_one2one	3074	hexosaminidase subunit beta	HEXB	ENSMUSG00000021665	Treefam,HGNC,OrthoDB,NCBI,EggNOG,OrthoMCL,Panther,HomoloGene,PhylomeDB,OMA,Ensembl,Inparanoid	12	-0.1442	-0.15545	0.1334	0.1234	0.0774	0.13	0.05021	-0.0175	0.0403677	0.0154797	0.0923331
23989	619436	23989_619436	Med24	mediator complex subunit 24	Med24	mediator complex subunit 24	ENSMMUG00000007527		ENSG00000008838	ortholog_one2many	9862	mediator complex subunit 24	MED24	ENSMUSG00000017210	OrthoMCL,HGNC,Treefam,OrthoDB,Panther,Ensembl,Inparanoid,PhylomeDB,OMA,EggNOG,NCBI,HomoloGene	12	0.2746	0.0552	-0.0457	-0.1359	0.0017	-0.0199	-0.0195679	-0.0868	0.0239725	0.0169692	-0.0517427
56491	60431	56491_60431	Vapb	vesicle-associated membrane protein, associated protein B and C	Vapb	VAMP associated protein B and C	ENSMMUG00000004986	VAPB	ENSG00000124164	ortholog_one2one	9217	VAMP associated protein B and C	VAPB	ENSMUSG00000054455	NCBI,Ensembl,Inparanoid,Panther,HomoloGene,HGNC,OrthoDB,Treefam,OrthoMCL,PhylomeDB,OMA	11	0.0118333	-0.0279	0.0671	-0.0656	0.0188	-0.01685	-0.0015807	-0.0689	-0.0118903	-0.0900077	-0.0499487
67849	684771	67849_684771	Cdca5	cell division cycle associated 5	Cdca5	cell division cycle associated 5	NA	NA	NA	NA	NA	NA	NA	NA	NA	NA	-0.09775	-0.0642	NA	0.0294	0.0276	-0.0292	-0.252399	0.223	NA	NA	NA
16432	290364	16432_290364	Itm2b	integral membrane protein 2B	Itm2b	integral membrane protein 2B	ENSMMUG00000007888	ITM2B	ENSG00000136156	ortholog_one2one	9445	integral membrane protein 2B	ITM2B	ENSMUSG00000022108	HGNC,Panther,Inparanoid,OrthoMCL,Ensembl,NCBI,HomoloGene,OrthoDB,PhylomeDB,OMA	10	0.0536	0.0172	0.0931	0.00135	0.012605	0.0518	-0.0028286	-0.0175	0.00150487	0.035442	0.0805116
14423	79214	14423_79214	Galnt1	polypeptide N-acetylgalactosaminyltransferase 1	Galnt1	polypeptide N-acetylgalactosaminyltransferase 1	ENSMMUG00000000457	GALNT1	ENSG00000141429	ortholog_one2one	2589	polypeptide N-acetylgalactosaminyltransferase 1	GALNT1	ENSMUSG00000000420	EggNOG,NCBI,Ensembl,Inparanoid,Panther,HomoloGene,HGNC,OrthoDB,OrthoMCL,PhylomeDB,OMA	11	0.0371	0.011	0.1154	0.7224	0.040675	0.06845	0.100282	-0.04135	0.0371558	-0.0392471	-0.0027674
11536	29307	11536_29307	Gpr182	G protein-coupled receptor 182	Gpr182	G protein-coupled receptor 182	NA	NA	NA	NA	NA	NA	NA	NA	NA	NA	0.0635	0.0038	0.3104	0.6761	-0.0091	0.10405	0.283027	0.5275	NA	NA	NA
67466	64013	67466_64013	Pdcl	phosducin-like	Pdcl	phosducin like	ENSMMUG00000006896	PDCL	ENSG00000136940	ortholog_one2one	5082	phosducin like	PDCL	ENSMUSG00000009030	OMA,PhylomeDB,Inparanoid,Panther,OrthoMCL,Treefam,HomoloGene,HGNC,OrthoDB,NCBI,EggNOG,Ensembl	12	-0.0074	-0.0318	0.0587	-0.2409	0.0529	0.121	-0.0640083	-0.0147	0.0430682	0.0316359	-0.0017279
212123	304653	212123_304653	Dcaf15	DDB1 and CUL4 associated factor 15	Dcaf15	DDB1 and CUL4 associated factor 15	ENSMMUG00000008326	DCAF15	ENSG00000132017	ortholog_one2one	90379	DDB1 and CUL4 associated factor 15	DCAF15	ENSMUSG00000037103	EggNOG,NCBI,Ensembl,Inparanoid,Panther,HomoloGene,Treefam,HGNC,OrthoDB,OrthoMCL,PhylomeDB,OMA	12	0.1552	0.0846	-0.2629	-0.4816	-0.10325	0.087595	0.139269	-0.2215	-0.0288216	0.0732431	0.00441984
12192	29344	12192_29344	Zfp36l1	zinc finger protein 36, C3H type-like 1	Zfp36l1	zinc finger protein 36, C3H type-like 1	NA	NA	NA	NA	NA	NA	NA	NA	NA	NA	-0.0682	-0.1795	0.0819	0.0976	0.165	0.169	0.0578009	0.0127	NA	NA	NA
20815	361811	20815_361811	Srpk1	serine/arginine-rich protein specific kinase 1	Srpk1	SRSF protein kinase 1	ENSMMUG00000018557	SRPK1	ENSG00000096063	ortholog_one2one	6732	SRSF protein kinase 1	SRPK1	ENSMUSG00000004865	OrthoDB,HomoloGene,HGNC,Treefam,NCBI,EggNOG,Ensembl,Inparanoid,Panther,OrthoMCL,OMA,PhylomeDB	12	0.04	0.0782	0.0554	NA	-0.06535	-0.0667	0.0103404	-0.0493	0.0139165	-0.0115419	0.0580978
109901	24331	109901_24331	Cela1	chymotrypsin-like elastase family, member 1	Cela1	chymotrypsin like elastase 1	NA	NA	NA	NA	NA	NA	NA	NA	NA	NA	-0.2954	-0.3968	-0.3171	-0.4879	0.0691	-0.162	0.363915	0.429	NA	NA	NA
219105	305911	219105_305911	Zmym5	zinc finger, MYM-type 5	Zmym5	zinc finger MYM-type containing 5	ENSMMUG00000001920	ZMYM5	ENSG00000132950	ortholog_one2one	9205	zinc finger MYM-type containing 5	ZMYM5	ENSMUSG00000040123	Inparanoid,EggNOG,Ensembl,OMA,PhylomeDB,HGNC,HomoloGene,Panther,OrthoMCL,OrthoDB	10	-0.0274667	0.0523667	0.0258	NA	-0.00835	0.15	-0.0765795	-0.00765	0.0414034	0.077827	0.0418786
76007	305913	76007_305913	Zmym2	zinc finger, MYM-type 2	Zmym2	zinc finger MYM-type containing 2	ENSMMUG00000030812	ZMYM2	ENSG00000121741	ortholog_one2one	7750	zinc finger MYM-type containing 2	ZMYM2	ENSMUSG00000021945	OrthoMCL,EggNOG,Ensembl,NCBI,Inparanoid,HGNC,HomoloGene,Panther,PhylomeDB,OMA,OrthoDB	11	0.01415	0.0738	-0.0444	NA	-0.0158333	0.00480333	-0.0016399	0.0190333	0.0021358	-0.0657176	-0.0054651
15161	363519	15161_363519	Hcfc1	host cell factor C1	Hcfc1	host cell factor C1	ENSMMUG00000000319	HCFC1	ENSG00000172534	ortholog_one2one	3054	host cell factor C1	HCFC1	ENSMUSG00000031386	Panther,Inparanoid,OMA,HomoloGene,OrthoMCL,OrthoDB,Ensembl,NCBI,EggNOG,HGNC,Treefam	11	0.1096	-0.0139667	-0.0237	0.1422	-0.0183	-0.0788	-0.052137	0.0723	0.0309357	0.132819	-0.0619135
16456	116479	16456_116479	F11r	F11 receptor	F11r	F11 receptor	ENSMMUG00000001996	F11R	ENSG00000158769	ortholog_one2one	50848	F11 receptor	F11R	ENSMUSG00000038235	NCBI,EggNOG,OrthoDB,OrthoMCL,Ensembl,Inparanoid,OMA,HomoloGene,HGNC,Panther	10	0.0793	-0.2077	-0.001	0.06	0.143	0.193	-0.0746007	-0.143	-0.0415003	0.0190392	0.103849
18986	171068	18986_171068	Pou2f1	POU domain, class 2, transcription factor 1	Pou2f1	POU class 2 homeobox 1	ENSMMUG00000008155	POU2F1	ENSG00000143190	ortholog_one2one	5451	POU class 2 homeobox 1	POU2F1	ENSMUSG00000026565	OrthoMCL,OrthoDB,PhylomeDB,OMA,HomoloGene,NCBI,EggNOG,Treefam,HGNC,Inparanoid,Ensembl,Panther	12	0.0133667	-0.0396667	0.1801	-0.148	0.0489	0.227	-0.699562	-0.53	-0.0319982	-0.0505232	-0.0037236
104001	116644	104001_116644	Rtn1	reticulon 1	Rtn1	reticulon 1	ENSMMUG00000011966	RTN1	ENSG00000139970	ortholog_one2one	6252	reticulon 1	RTN1	ENSMUSG00000021087	EggNOG,NCBI,OMA,PhylomeDB,OrthoDB,OrthoMCL,HGNC,Treefam,HomoloGene,Panther,Inparanoid,Ensembl	12	-0.0511	-0.0111	0.0331	-0.1499	-0.0386	0.0159	-0.0080502	0.0437	0.00550884	-0.0452949	-0.0492705
12836	301012	12836_301012	Col7a1	collagen, type VII, alpha 1	Col7a1	collagen type VII alpha 1 chain	ENSMMUG00000014699	COL7A1	ENSG00000114270	ortholog_one2one	1294	collagen type VII alpha 1 chain	COL7A1	ENSMUSG00000025650	OrthoDB,OrthoMCL,HomoloGene,Panther,Inparanoid,NCBI,EggNOG,Treefam,HGNC,OMA,PhylomeDB	11	0.2279	0.067	-0.023	-1.1335	0.242	0.208	-0.442796	0.353	-0.203772	0.200409	0.291339
59090	314623	59090_314623	Midn	midnolin	Midn	midnolin	ENSMMUG00000022100	MIDN	ENSG00000167470	ortholog_one2one	90007	midnolin	MIDN	ENSMUSG00000035621	EggNOG,NCBI,Ensembl,Inparanoid,Panther,HomoloGene,HGNC,Treefam,OrthoDB,OrthoMCL,PhylomeDB,OMA	12	-0.0909	-0.1354	-0.0835	NA	-0.0945	-0.275	0.336521	0.263	0.00068245	0.0276361	-0.0362322
170719	117520	170719_117520	Oxr1	oxidation resistance 1	Oxr1	oxidation resistance 1	ENSMMUG00000017845	OXR1	ENSG00000164830	ortholog_one2one	55074	oxidation resistance 1	OXR1	ENSMUSG00000022307	OrthoMCL,EggNOG,NCBI,OrthoDB,Treefam,PhylomeDB,OMA,Inparanoid,Ensembl,Panther,HGNC,HomoloGene	12	0.07055	0.1004	0.1054	-0.071	-0.116	-0.171	-0.0410295	0.00567	-0.0302089	-0.104746	-0.107286
69601	192126	69601_192126	Dab2ip	disabled 2 interacting protein	Dab2ip	DAB2 interacting protein	ENSMMUG00000004639	DAB2IP	ENSG00000136848	ortholog_one2one	153090	DAB2 interacting protein	DAB2IP	ENSMUSG00000026883	OrthoMCL,EggNOG,NCBI,OrthoDB,Panther,HomoloGene,Treefam,HGNC,Ensembl,Inparanoid,PhylomeDB,OMA	12	0.0452	0.14525	-0.2071	0.2461	0.0424	-0.209	-0.267863	-0.0722	0.0742272	0.176354	0.0251854
21973	360243	21973_360243	Top2a	topoisomerase (DNA) II alpha	Top2a	DNA topoisomerase II alpha	ENSMMUG00000008941	TOP2A	ENSG00000131747	ortholog_one2one	7153	DNA topoisomerase II alpha	TOP2A	ENSMUSG00000020914	HomoloGene,HGNC,Panther,Treefam,OrthoDB,OrthoMCL,OMA,Inparanoid,Ensembl,EggNOG,NCBI	11	-0.2431	0.1912	-2.0519	0.0336	0.01935	0.10795	0.0829182	0.4645	-0.0907881	-0.0543108	0.0601671
20909	81803	20909_81803	Stx4a	syntaxin 4A (placental)	Stx4	syntaxin 4	NA	NA	NA	NA	NA	NA	NA	NA	NA	NA	0.0334	0.2055	-0.0777	0.291	0.0252	-0.059	0.0432972	0.0384	NA	NA	NA
11732	114506	11732_114506	Ank	progressive ankylosis	Ankh	ANKH inorganic pyrophosphate transport regulator	NA	NA	NA	NA	NA	NA	NA	NA	NA	NA	0.1746	0.0718	-0.0419	-0.3054	-0.0587	-0.06845	0.104784	0.04796	NA	NA	NA
70564	361118	70564_361118	Prxl2a	peroxiredoxin like 2A	Prxl2a	peroxiredoxin like 2A	ENSMMUG00000021773	FAM213A	ENSG00000122378	ortholog_one2one	84293	peroxiredoxin like 2A	PRXL2A	ENSMUSG00000021792	PhylomeDB,OMA,HomoloGene,Panther,HGNC,Treefam,OrthoDB,EggNOG,NCBI,Ensembl,Inparanoid,OrthoMCL	12	-0.16355	-0.1164	0.1468	-0.1101	NA	NA	NA	NA	0.0235979	0.039844	-0.0253829
83703	681234	83703_681234	Dbr1	debranching RNA lariats 1	Dbr1	debranching RNA lariats 1	ENSMMUG00000021284	DBR1	ENSG00000138231	ortholog_one2one	51163	debranching RNA lariats 1	DBR1	ENSMUSG00000032469	OrthoDB,Treefam,EggNOG,NCBI,Inparanoid,Panther,Ensembl,OMA,PhylomeDB,OrthoMCL,HGNC,HomoloGene	12	-0.2745	0.0943	-0.0376	0.0084	-0.306	-0.248	-0.116902	-0.0671	0.0571877	0.130642	0.0322943
68209	100361939	68209_100361939	Rnaseh2c	ribonuclease H2, subunit C	Rnaseh2c	ribonuclease H2, subunit C	NA	NA	NA	NA	NA	NA	NA	NA	NA	NA	-0.10215	-0.14175	-0.0156	NA	0.117	0.128	-0.0269767	-0.0595	NA	NA	NA
54667	685152	54667_685152	Atp8b2	ATPase, class I, type 8B, member 2	Atp8b2	ATPase phospholipid transporting 8B2	ENSMMUG00000023364	ATP8B2	ENSG00000143515	ortholog_one2one	57198	ATPase phospholipid transporting 8B2	ATP8B2	ENSMUSG00000060671	OrthoMCL,Inparanoid,Ensembl,HGNC,HomoloGene,Panther,OMA,EggNOG,NCBI,Treefam,OrthoDB	11	0.01795	-0.05085	0.0641	NA	-0.0264	-0.0103	-0.010603	-0.0185	0.0151474	0.0484842	-0.0354981
80888	113906	80888_113906	Hspb8	heat shock protein 8	Hspb8	heat shock protein family B (small) member 8	ENSMMUG00000021232	HSPB8	ENSG00000152137	ortholog_one2one	26353	heat shock protein family B (small) member 8	HSPB8	ENSMUSG00000041548	EggNOG,NCBI,OrthoMCL,HomoloGene,Panther,Ensembl,Inparanoid,OrthoDB,Treefam,HGNC,PhylomeDB,OMA	12	0.19015	0.11325	0.0719	0.6544	0.0412	0.165	-0.0233274	-0.00185	-0.0173419	0.0824562	0.112546
14569	29662	14569_29662	Gdi2	GDP dissociation inhibitor 2	Gdi2	GDP dissociation inhibitor 2	ENSMMUG00000013182	GDI2	ENSG00000057608	ortholog_one2one	2665	GDP dissociation inhibitor 2	GDI2	ENSMUSG00000021218	Panther,Inparanoid,HomoloGene,OrthoMCL,PhylomeDB,OMA,Treefam,OrthoDB,HGNC,NCBI,Ensembl,EggNOG	12	-0.0497667	0.0324333	0.133	-0.12385	0.00912	0.0684	0.051737	-0.04733	0.00757981	-0.0506011	-0.0072848
22668	117855	22668_117855	Sf1	splicing factor 1	Sf1	splicing factor 1	ENSMMUG00000022606	SF1	ENSG00000168066	ortholog_one2one	7536	splicing factor 1	SF1	ENSMUSG00000024949	HGNC,Treefam,OrthoDB,OrthoMCL,Panther,Inparanoid,Ensembl,OMA,NCBI,EggNOG	10	0.181925	0.09105	-0.1531	-0.1121	0.021445	-0.062	0.19808	0.2145	-0.015095	0.0744767	-0.0415479
52815	307858	52815_307858	Ldhd	lactate dehydrogenase D	Ldhd	lactate dehydrogenase D	ENSMMUG00000022037	LDHD	ENSG00000166816	ortholog_one2one	197257	lactate dehydrogenase D	LDHD	ENSMUSG00000031958	OrthoMCL,OMA,PhylomeDB,NCBI,EggNOG,Inparanoid,Ensembl,Panther,HomoloGene,HGNC,Treefam,OrthoDB	12	0.03755	0.03835	-0.0417	-1.4892	0.06455	0.272	0.0774588	0.1425	-0.0216307	-0.011387	-0.0235804
21422	315309	21422_315309	Tfcp2	transcription factor CP2	Tfcp2	transcription factor CP2	ENSMMUG00000000152	TFCP2	ENSG00000135457	ortholog_one2one	7024	transcription factor CP2	TFCP2	ENSMUSG00000009733	OrthoMCL,Treefam,OrthoDB,PhylomeDB,OMA,NCBI,EggNOG,Inparanoid,Panther,Ensembl,HGNC,HomoloGene	12	-0.0854	0.1493	-0.0578	-0.0857333	0.0043	0.0696	-0.0611279	-0.129733	-0.0359648	-0.0219814	-0.0163823
56697	360540	56697_360540	Akap10	A kinase anchor protein 10	Akap10	A-kinase anchoring protein 10	ENSMMUG00000030279	AKAP10	ENSG00000108599	ortholog_one2one	11216	A-kinase anchoring protein 10	AKAP10	ENSMUSG00000047804	NCBI,Ensembl,EggNOG,Inparanoid,Panther,HomoloGene,OrthoMCL,OMA,PhylomeDB,HGNC,Treefam,OrthoDB	12	-0.04645	0.1037	0.0535	-0.7238	-0.033	-0.0732	-0.0012922	-0.04815	-0.0567146	-0.0269109	-0.0096659
67169	246143	67169_246143	Nradd	neurotrophin receptor associated death domain	Nradd	neurotrophin receptor associated death domain	NA	NA	NA	NA	NA	NA	NA	NA	NA	NA	-0.1916	-0.3235	-0.0355	-0.3133	0.1599	0.134333	-0.0828993	-0.2221	NA	NA	NA
20416	85385	20416_85385	Shc1	src homology 2 domain-containing transforming protein C1	Shc1	SHC adaptor protein 1	ENSMMUG00000006581	SHC1	ENSG00000160691	ortholog_one2one	6464	SHC adaptor protein 1	SHC1	ENSMUSG00000042626	EggNOG,NCBI,HomoloGene,HGNC,Treefam,OrthoDB,OMA,PhylomeDB,Ensembl,Panther,Inparanoid,OrthoMCL	12	0.1939	-0.00215	0.0338	0.3715	0.111	0.0524	0.10298	-0.00154	-0.131532	0.0661125	0.0352437
228913	311764	228913_311764	Zfp217	zinc finger protein 217	Zfp217	zinc finger protein 217	NA	NA	NA	NA	NA	NA	NA	NA	NA	NA	-0.1085	-0.0448	0.2781	NA	-0.076	0.139	-0.137552	-0.09	NA	NA	NA
68440	360881	68440_360881	Dusp23	dual specificity phosphatase 23	Dusp23	dual specificity phosphatase 23	ENSMMUG00000018444	DUSP23	ENSG00000158716	ortholog_one2one	54935	dual specificity phosphatase 23	DUSP23	ENSMUSG00000026544	EggNOG,NCBI,Ensembl,Inparanoid,OMA,PhylomeDB,Panther,HomoloGene,HGNC,OrthoDB,Treefam,OrthoMCL	12	0.2757	-0.0617	0.1433	NA	0.199	0.0865	-0.369668	-0.14	0.0370445	0.189499	0.207284
240880	360866	240880_360866	Scyl3	SCY1-like 3 (S. cerevisiae)	Scyl3	SCY1 like pseudokinase 3	ENSMMUG00000016583	SCYL3	ENSG00000000457	ortholog_one2one	57147	SCY1 like pseudokinase 3	SCYL3	ENSMUSG00000026584	Panther,HomoloGene,OrthoMCL,OMA,PhylomeDB,NCBI,EggNOG,Ensembl,Inparanoid,HGNC,OrthoDB,Treefam	12	0.0424333	0.0324667	0.0676	1.0304	-0.0337833	-0.0237067	0.422266	0.349567	-0.0244753	-0.0276727	0.0228396
237436	680280	237436_680280	Gas2l3	growth arrest-specific 2 like 3	Gas2l3	growth arrest-specific 2 like 3	NA	NA	NA	NA	NA	NA	NA	NA	NA	NA	-0.243333	0.206567	-0.62	NA	0.0842	0.0109	0.0849733	-0.0407	NA	NA	NA
68879	366276	68879_366276	Prpf6	pre-mRNA splicing factor 6	Prpf6	pre-mRNA processing factor 6	ENSMMUG00000015558	PRPF6	ENSG00000101161	ortholog_one2one	24148	pre-mRNA processing factor 6	PRPF6	ENSMUSG00000002455	EggNOG,NCBI,Ensembl,Inparanoid,Panther,HomoloGene,HGNC,OrthoDB,Treefam,OrthoMCL,PhylomeDB,OMA	12	-0.02295	0.08345	0.0729	-0.0492	0.0132	0.0929	0.0298055	0.067	0.0321288	0.0791789	-0.0464488
21817	56083	21817_56083	Tgm2	transglutaminase 2, C polypeptide	Tgm2	transglutaminase 2	ENSMMUG00000018925	TGM2	ENSG00000198959	ortholog_one2one	7052	transglutaminase 2	TGM2	ENSMUSG00000037820	EggNOG,NCBI,Ensembl,Inparanoid,Panther,HomoloGene,HGNC,Treefam,OrthoDB,OrthoMCL,PhylomeDB,OMA	12	-0.09956	0.1737	-0.1822	-0.0824	0.0754	-0.1475	0.0836201	-0.1405	0.700031	0.396246	0.0641038
233833	308971	233833_308971	Tnrc6a	trinucleotide repeat containing 6a	Tnrc6a	trinucleotide repeat containing adaptor 6A	ENSMMUG00000020428	TNRC6A	ENSG00000090905	ortholog_one2one	27327	trinucleotide repeat containing adaptor 6A	TNRC6A	ENSMUSG00000052707	Panther,Inparanoid,Treefam,HomoloGene,HGNC,NCBI,EggNOG,Ensembl,OrthoDB,PhylomeDB,OMA,OrthoMCL	12	0.051125	0.033525	0.1781	-0.665825	-0.2009	-0.166575	0.28882	0.130913	-0.012278	-0.0032433	-0.0526693
16211	24917	16211_24917	Kpnb1	karyopherin subunit beta 1	Kpnb1	karyopherin subunit beta 1	ENSMMUG00000019760	KPNB1	ENSG00000108424	ortholog_one2one	3837	karyopherin subunit beta 1	KPNB1	ENSMUSG00000001440	HomoloGene,Panther,HGNC,OrthoDB,Treefam,NCBI,EggNOG,Inparanoid,Ensembl,OMA,OrthoMCL	11	-0.019525	0.017425	0.0182	-0.2099	-0.0647	-0.03525	0.0280499	0.08135	0.00941902	-0.0132055	0.0136573
107823	680537	107823_680537	Nsd2	nuclear receptor binding SET domain protein 2	Nsd2	nuclear receptor binding SET domain protein 2	ENSMMUG00000009943	WHSC1	ENSG00000109685	ortholog_one2one	7468	nuclear receptor binding SET domain protein 2	NSD2	ENSMUSG00000057406	OrthoMCL,OrthoDB,HGNC,Treefam,HomoloGene,PhylomeDB,OMA,Inparanoid,Panther,Ensembl,EggNOG,NCBI	12	0.003475	0.00585	-0.0287	-0.5812	NA	NA	NA	NA	-0.0273153	0.0955284	0.0333714
216705	360515	216705_360515	Clint1	clathrin interactor 1	Clint1	clathrin interactor 1	ENSMMUG00000002272	CLINT1	ENSG00000113282	ortholog_one2one	9685	clathrin interactor 1	CLINT1	ENSMUSG00000006169	PhylomeDB,OMA,OrthoDB,HomoloGene,Treefam,OrthoMCL,HGNC,NCBI,EggNOG,Inparanoid,Ensembl,Panther	12	-0.1581	0.0029	-0.0458	NA	0.0427	-0.0335333	0.315725	0.265033	-0.0027279	0.014642	0.0312436
54650	58967	54650_58967	Sfmbt1	Scm-like with four mbt domains 1	Sfmbt1	Scm-like with four mbt domains 1	ENSMMUG00000014527	SFMBT1	ENSG00000163935	ortholog_one2one	51460	Scm like with four mbt domains 1	SFMBT1	ENSMUSG00000006527	Inparanoid,Panther,NCBI,Ensembl,EggNOG,HomoloGene,Treefam,HGNC,OrthoDB,OMA,PhylomeDB,OrthoMCL	12	-0.03844	0.12196	0.018	0.2109	-0.0254	0.0645	0.0594935	-0.0511	0.0507013	-0.0317379	0.0250987
26965	362356	26965_362356	Cul1	cullin 1	Cul1	cullin 1	ENSMMUG00000017541	CUL1	ENSG00000055130	ortholog_one2one	8454	cullin 1	CUL1	ENSMUSG00000029686	OMA,PhylomeDB,HGNC,Treefam,OrthoDB,HomoloGene,Panther,OrthoMCL,EggNOG,NCBI,Inparanoid,Ensembl	12	-0.0671	-0.0145	0.0009	0.0666	0.034	0.0754	0.0319111	-0.023	0.0135529	-0.0734241	-0.0153042
71729	54292	71729_54292	Rgs12	regulator of G-protein signaling 12	Rgs12	regulator of G-protein signaling 12	ENSMMUG00000007154	RGS12	ENSG00000159788	ortholog_one2one	6002	regulator of G protein signaling 12	RGS12	ENSMUSG00000029101	OrthoDB,Treefam,HGNC,OMA,EggNOG,NCBI,HomoloGene,Inparanoid,Ensembl,Panther,OrthoMCL	11	0.0550667	-0.0476	0.1288	-0.0198	0.10755	0.055	0.109727	0.06715	0.0229197	0.0237992	-0.0135652
243771	362343	243771_362343	Parp12	poly (ADP-ribose) polymerase family, member 12	Parp12	poly (ADP-ribose) polymerase family, member 12	ENSMMUG00000004224	PARP12	ENSG00000059378	ortholog_one2one	64761	poly(ADP-ribose) polymerase family member 12	PARP12	ENSMUSG00000038507	OMA,Panther,Ensembl,Inparanoid,HomoloGene,OrthoMCL,HGNC,Treefam,OrthoDB,EggNOG,NCBI	11	-0.0265	0.0194	0.1854	0.2264	0.0887	0.299	0.125178	0.226	0.0713804	0.182384	0.120674
225131	307029	225131_307029	Wac	WW domain containing adaptor with coiled-coil	Wac	WW domain containing adaptor with coiled-coil	ENSMMUG00000008268	WAC	ENSG00000095787	ortholog_one2one	51322	WW domain containing adaptor with coiled-coil	WAC	ENSMUSG00000024283	HomoloGene,OrthoDB,HGNC,OrthoMCL,Inparanoid,Ensembl,Panther,NCBI,EggNOG,OMA,PhylomeDB	11	-0.031675	0.03455	0.0227	-0.2471	-0.0334	-0.0241	0.126577	0.0263	-0.0305494	-0.0642174	0.0398318
108797	308790	108797_308790	Mex3b	mex3 RNA binding family member B	Mex3b	mex-3 RNA binding family member B	ENSMMUG00000018639	MEX3B	ENSG00000183496	ortholog_one2one	84206	mex-3 RNA binding family member B	MEX3B	ENSMUSG00000057706	Inparanoid,Ensembl,HGNC,OrthoDB,HomoloGene,Panther,Treefam,OrthoMCL,NCBI,EggNOG,OMA,PhylomeDB	12	0.1585	0.2311	-0.1061	-0.3269	0.0202	-0.0895	-0.254941	-0.0508	-0.0582726	-0.0875149	0.0703568
28000	246216	28000_246216	Prpf19	pre-mRNA processing factor 19	Prpf19	pre-mRNA processing factor 19	ENSMMUG00000014530	PRPF19	ENSG00000110107	ortholog_one2one	27339	pre-mRNA processing factor 19	PRPF19	ENSMUSG00000024735	PhylomeDB,OMA,Ensembl,NCBI,EggNOG,Inparanoid,Treefam,OrthoDB,HGNC,HomoloGene,Panther,OrthoMCL	12	0.06038	0.02344	-0.0419	0.2749	NA	NA	NA	NA	-0.0297239	-0.0662507	-0.129508
11426	362587	11426_362587	Macf1	microtubule-actin crosslinking factor 1	Macf1	microtubule-actin crosslinking factor 1	ENSMMUG00000032186		ENSG00000127603	ortholog_one2many	23499	microtubule actin crosslinking factor 1	MACF1	ENSMUSG00000028649	OrthoMCL,HGNC,OrthoDB,Inparanoid,Inparanoid,Ensembl,Panther,EggNOG,NCBI,OMA	10	0.2821	0.07175	0.1041	0.4514	-0.0478	-0.136	-0.0429974	-0.0709	0.0154227	-0.04956	-0.0609141
107503	282840	107503_282840	Atf5	activating transcription factor 5	Atf5	activating transcription factor 5	ENSMMUG00000011630	ATF5	ENSG00000169136	ortholog_one2one	22809	activating transcription factor 5	ATF5	ENSMUSG00000038539	EggNOG,NCBI,Ensembl,Inparanoid,Panther,HomoloGene,Treefam,HGNC,OrthoDB,OrthoMCL,PhylomeDB,OMA	12	0.2454	0.2082	0.0024	0.2393	0.172	0.259	0.0615034	-0.0481	-0.251975	0.0200022	-0.0613028
11905	304917	11905_304917	Serpinc1	serine (or cysteine) peptidase inhibitor, clade C (antithrombin), member 1	Serpinc1	serpin family C member 1	NA	NA	NA	NA	NA	NA	NA	NA	NA	NA	0.0913	0.1238	NA	-0.8924	0.154	0.0121	-0.176599	-0.0444	NA	NA	NA
68839	299982	68839_299982	Ankrd46	ankyrin repeat domain 46	Ankrd46	ankyrin repeat domain 46	ENSMMUG00000009958	ANKRD46	ENSG00000186106	ortholog_one2one	157567	ankyrin repeat domain 46	ANKRD46	ENSMUSG00000048307	Ensembl,Inparanoid,OrthoMCL,OMA,PhylomeDB,HGNC,Treefam,NCBI,EggNOG,HomoloGene,OrthoDB,Panther	12	-0.0808	-0.0671	0.0474	-0.0332	0.00982	0.0911	0.0397514	0.000526	-0.0181325	-0.0582871	-0.0528072
226564	246247	226564_246247	Fmo4	flavin containing monooxygenase 4	Fmo4	flavin containing dimethylaniline monoxygenase 4	ENSMMUG00000014230	FMO4	ENSG00000076258	ortholog_one2one	2329	flavin containing dimethylaniline monoxygenase 4	FMO4	ENSMUSG00000026692	OrthoMCL,OrthoDB,Panther,HomoloGene,PhylomeDB,OMA,Inparanoid,Ensembl,NCBI,EggNOG,Treefam,HGNC	12	0.0395	0.0391	NA	-0.5296	0.1162	-0.0275	-0.221525	-0.0539	-0.0489401	-0.118598	-0.006415
237859	303346	237859_303346	Nsrp1	nuclear speckle regulatory protein 1	Nsrp1	nuclear speckle splicing regulatory protein 1	ENSMMUG00000012121	NSRP1	ENSG00000126653	ortholog_one2one	84081	nuclear speckle splicing regulatory protein 1	NSRP1	ENSMUSG00000037958	HomoloGene,Panther,PhylomeDB,OMA,NCBI,EggNOG,Ensembl,OrthoMCL,OrthoDB,Treefam,HGNC,Inparanoid	12	-0.0918	-0.04755	0.0471	0.159733	-0.0333967	0.0318	0.0492754	-0.0033	-0.0732021	-0.0110661	-0.0092515
97287	312634	97287_312634	Mtmr14	myotubularin related protein 14	Mtmr14	myotubularin related protein 14	ENSMMUG00000007808	MTMR14	ENSG00000163719	ortholog_one2one	64419	myotubularin related protein 14	MTMR14	ENSMUSG00000030269	HGNC,Treefam,HomoloGene,Panther,OrthoDB,Inparanoid,Ensembl,PhylomeDB,OMA,OrthoMCL,NCBI	11	0.0668	0.2103	0.137	-0.0554	0.143	0.163	0.14283	0.107	0.0147319	0.0125951	-0.0221841
232341	116477	232341_116477	Wnk1	WNK lysine deficient protein kinase 1	Wnk1	WNK lysine deficient protein kinase 1	ENSMMUG00000018650	WNK1	ENSG00000060237	ortholog_one2one	65125	WNK lysine deficient protein kinase 1	WNK1	ENSMUSG00000045962	OrthoMCL,Inparanoid,Ensembl,OrthoDB,Treefam,OMA,PhylomeDB,HGNC,HomoloGene,NCBI,EggNOG	11	0.1612	0.0685333	0.0205	0.56215	0.0647	-0.042394	0.178109	0.156	-0.0208376	0.0173548	-0.0942334
57261	362844	57261_362844	Brd4	bromodomain containing 4	Brd4	bromodomain containing 4	ENSMMUG00000021382	AKAP8L	ENSG00000141867	ortholog_one2one	23476	bromodomain containing 4	BRD4	ENSMUSG00000024002	EggNOG,NCBI,Ensembl,Inparanoid,HGNC,Treefam,OrthoDB,OrthoMCL,PhylomeDB,OMA	10	0.0862667	0.0598667	0.0009	0.171975	-0.15566	-0.08116	0.0687673	0.2342	0.0340859	0.0822979	-0.0279286
16594	309159	16594_309159	Klc2	kinesin light chain 2	Klc2	kinesin light chain 2	ENSMMUG00000022520	KLC2	ENSG00000174996	ortholog_one2one	64837	kinesin light chain 2	KLC2	ENSMUSG00000024862	HGNC,Treefam,OrthoDB,OrthoMCL,EggNOG,NCBI,Inparanoid,Ensembl,OMA,HomoloGene,Panther	11	0.2693	-0.015	0.0114	0.0142	0.00029	-0.137	0.0663034	0.119	0.0394596	0.15616	-0.0816527
242521	313348	242521_313348	Klhl9	kelch-like 9	Klhl9	kelch-like family member 9	ENSMMUG00000010959	KLHL9	ENSG00000198642	ortholog_one2one	55958	kelch like family member 9	KLHL9	ENSMUSG00000070923	OrthoDB,OrthoMCL,OMA,PhylomeDB,EggNOG,NCBI,Inparanoid,Ensembl,HGNC,HomoloGene,Panther,Treefam	12	-0.022	0.0227	0.0678	-0.0673	-0.107	-0.154	-0.161278	-0.00655	-0.0134888	-0.0335373	-0.0366297
67455	313445	67455_313445	Klhl13	kelch-like 13	Klhl13	kelch-like family member 13	ENSMMUG00000002293	KLHL13	ENSG00000003096	ortholog_one2one	90293	kelch like family member 13	KLHL13	ENSMUSG00000036782	OrthoMCL,HomoloGene,Panther,NCBI,Ensembl,Inparanoid,PhylomeDB,OMA,HGNC	9	-0.2208	-0.33745	0.186	NA	0.136	0.292	-0.057824	0.00946	0.135854	0.0958412	0.0956594
56334	65165	56334_65165	Tmed2	transmembrane p24 trafficking protein 2	Tmed2	transmembrane p24 trafficking protein 2	ENSMMUG00000031491	TMED2	ENSG00000086598	ortholog_one2one	10959	transmembrane p24 trafficking protein 2	TMED2	ENSMUSG00000029390	Ensembl,Inparanoid,PhylomeDB,OMA,OrthoDB,Treefam,HomoloGene,HGNC,Panther,NCBI,EggNOG,OrthoMCL	12	0.1682	0.015475	-0.0755	0.1823	0.01345	0.09475	-0.0025948	-0.0094	-0.0315255	-0.0924137	-0.0248383
83602	83830	83602_83830	Gtf2a1	general transcription factor II A, 1	Gtf2a1	general transcription factor 2A subunit 1	ENSMMUG00000022122	GTF2A1	ENSG00000165417	ortholog_one2one	2957	general transcription factor IIA subunit 1	GTF2A1	ENSMUSG00000020962	OrthoDB,OrthoMCL,NCBI,OMA,PhylomeDB,HGNC,Treefam,HomoloGene,Ensembl,Panther,Inparanoid	11	-0.0716667	-0.0380333	0.0895	-0.1338	0.12995	0.018665	0.0105239	-0.06045	0.0191113	-0.0433804	-0.0262742
57784	361065	57784_361065	Bin3	bridging integrator 3	Bin3	bridging integrator 3	ENSMMUG00000021994	BIN3	ENSG00000147439	ortholog_one2one	55909	bridging integrator 3	BIN3	ENSMUSG00000022089	Inparanoid,Ensembl,Panther,OrthoMCL,EggNOG,NCBI,PhylomeDB,OMA,HGNC,HomoloGene,OrthoDB,Treefam	12	0.0142	-0.0804	-0.0448	-0.5116	0.085	0.0907	-0.114714	-0.0406	-0.177786	-0.0247674	-0.0451384
22084	24855	22084_24855	Tsc2	TSC complex subunit 2	Tsc2	TSC complex subunit 2	ENSMMUG00000002808	TSC2	ENSG00000103197	ortholog_one2one	7249	TSC complex subunit 2	TSC2	ENSMUSG00000002496	Treefam,OrthoDB,HGNC,Panther,HomoloGene,OMA,PhylomeDB,OrthoMCL,EggNOG,NCBI,Inparanoid,Ensembl	12	0.0774	0.0152	-0.0415	0.1538	0.0207	-0.11	0.0116558	0.0411	0.0541869	0.11087	-0.0790403
17888	29556	17888_29556	Myh6	myosin, heavy polypeptide 6, cardiac muscle, alpha	Myh6	myosin heavy chain 6	ENSMMUG00000014754	MYH6	ENSG00000197616	ortholog_one2one	4624	myosin heavy chain 6	MYH6	ENSMUSG00000040752	OrthoMCL,OrthoDB,Treefam,HGNC,HomoloGene,OMA,PhylomeDB,Panther,Inparanoid,Ensembl,NCBI,EggNOG	12	0.0235	0.0743333	1.1871	-0.01875	-0.10845	-0.0251	0.70639	0.19395	0.00180143	-0.115278	-0.273123
69077	303353	69077_303353	Psmd11	proteasome (prosome, macropain) 26S subunit, non-ATPase, 11	Psmd11	proteasome 26S subunit, non-ATPase 11	ENSMMUG00000018962	PSMD11	ENSG00000108671	ortholog_one2one	5717	proteasome 26S subunit, non-ATPase 11	PSMD11	ENSMUSG00000017428	PhylomeDB,OMA,OrthoMCL,HGNC,Treefam,OrthoDB,NCBI,EggNOG,Ensembl,Inparanoid,Panther,HomoloGene	12	-0.033175	-0.030725	0.0133	NA	-0.0421633	0.0192667	-0.199507	-0.150733	0.00291717	-0.113733	-0.0147584
67074	314894	67074_314894	Mon2	MON2 homolog, regulator of endosome to Golgi trafficking	Mon2	MON2 homolog, regulator of endosome-to-Golgi trafficking	ENSMMUG00000000956	MON2	ENSG00000061987	ortholog_one2one	23041	MON2 homolog, regulator of endosome-to-Golgi trafficking	MON2	ENSMUSG00000034602	HomoloGene,NCBI,EggNOG,OrthoMCL,Inparanoid,Ensembl,Panther,PhylomeDB,OMA,HGNC,OrthoDB	11	0.0302	0.133367	-0.0372	0.424	-0.0381	-0.11525	-0.227931	-0.07193	-0.016618	-0.0720036	-0.0283605
67292	364032	67292_364032	Pigc	phosphatidylinositol glycan anchor biosynthesis, class C	Pigc	phosphatidylinositol glycan anchor biosynthesis, class C	ENSMMUG00000007279	PIGC	ENSG00000135845	ortholog_one2one	5279	phosphatidylinositol glycan anchor biosynthesis class C	PIGC	ENSMUSG00000026698	NCBI,EggNOG,Panther,Ensembl,Inparanoid,OrthoMCL,HomoloGene,PhylomeDB,OMA,Treefam,HGNC,OrthoDB	12	0.10535	0.12965	-0.0895	-0.001	0.0702	0.165	-0.0580903	0.0058	-0.0866438	-0.0218644	0.00540047
27360	25230	27360_25230	Add3	adducin 3	Add3	adducin 3	ENSMMUG00000006233	ADD3	ENSG00000148700	ortholog_one2one	120	adducin 3	ADD3	ENSMUSG00000025026	NCBI,EggNOG,Ensembl,Inparanoid,HGNC,OrthoDB,Panther,HomoloGene,Treefam,OMA,OrthoMCL	11	0.061175	-0.102975	0.2166	-0.3458	0.0936	0.11085	-0.0038507	0.06495	-0.0345199	-0.0125337	-0.0266401
216080	361831	216080_361831	Ube2d1	ubiquitin-conjugating enzyme E2D 1	Ube2d1	ubiquitin-conjugating enzyme E2D 1	ENSMMUG00000019825	UBE2D1	ENSG00000072401	ortholog_one2one	7321	ubiquitin conjugating enzyme E2 D1	UBE2D1	ENSMUSG00000019927	OrthoDB,OrthoMCL,NCBI,Ensembl,EggNOG,Inparanoid,HGNC,HomoloGene,Panther,Treefam,PhylomeDB,OMA	12	-0.0112	-0.0408	0.1501	0.36425	0.0851	0.0932	-0.063586	-0.11535	0.0361672	-0.0778604	0.017629
56194	295607	56194_295607	Prpf40a	pre-mRNA processing factor 40A	Prpf40a	pre-mRNA processing factor 40 homolog A	ENSMMUG00000010812	PRPF40A	ENSG00000196504	ortholog_one2one	55660	pre-mRNA processing factor 40 homolog A	PRPF40A	ENSMUSG00000061136	OrthoMCL,OrthoDB,Treefam,PhylomeDB,OMA,Inparanoid,Ensembl,EggNOG,NCBI,Panther,HGNC,HomoloGene	12	-0.0497167	0.143	0.059	0.2138	-0.0705	0.00955	-0.144039	0.053055	-0.0054575	-0.0604074	-0.0108444
109620	306871	109620_306871	Dsp	desmoplakin	Dsp	desmoplakin	ENSMMUG00000014784	DSP	ENSG00000096696	ortholog_one2one	1832	desmoplakin	DSP	ENSMUSG00000054889	OrthoMCL,Ensembl,Inparanoid,Panther,EggNOG,NCBI,HGNC,OrthoDB,Treefam,HomoloGene,OMA	11	0.0648333	0.0254333	-0.8576	NA	0.0984	0.08815	0.020599	0.2045	-0.144526	0.461737	0.102263
27979	288516	27979_288516	Eif3b	eukaryotic translation initiation factor 3, subunit B	Eif3b	eukaryotic translation initiation factor 3, subunit B	ENSMMUG00000015529	EIF3B	ENSG00000106263	ortholog_one2one	8662	eukaryotic translation initiation factor 3 subunit B	EIF3B	ENSMUSG00000056076	HGNC,Treefam,OrthoDB,Ensembl,Panther,Inparanoid,NCBI,EggNOG,PhylomeDB,OMA,HomoloGene,OrthoMCL	12	0.0879	-0.0076	-0.0453	0.0809	0.0575	0.065	0.00879545	-0.0252	0.0811236	0.0606068	0.087894
59013	140931	59013_140931	Hnrnph1	heterogeneous nuclear ribonucleoprotein H1	Hnrnph1	heterogeneous nuclear ribonucleoprotein H1	NA	NA	NA	NA	NA	NA	NA	NA	NA	NA	0.1577	0.20915	-0.0147	-0.0485	-0.0144	0.0842	-0.003915	-0.0691	NA	NA	NA
98758	64200	98758_64200	Hnrnpf	heterogeneous nuclear ribonucleoprotein F	Hnrnpf	heterogeneous nuclear ribonucleoprotein F	ENSMMUG00000020982	HNRNPF	ENSG00000169813	ortholog_one2one	3185	heterogeneous nuclear ribonucleoprotein F	HNRNPF	ENSMUSG00000042079	OrthoDB,OrthoMCL,HomoloGene,EggNOG,NCBI,OMA,PhylomeDB,Ensembl,Inparanoid,Panther	10	0.01725	0.0364	0.0095	0.3309	-0.00848	0.034	0.0683222	-0.041	-0.0501862	-0.053659	0.0101127
353047	303584	353047_303584	Plekhm1	pleckstrin homology domain containing, family M (with RUN domain) member 1	Plekhm1	pleckstrin homology and RUN domain containing M1	ENSMMUG00000008459		ENSG00000225190	ortholog_one2many	9842	pleckstrin homology and RUN domain containing M1	PLEKHM1	ENSMUSG00000034247	NCBI,EggNOG,OrthoMCL,PhylomeDB,OMA,Ensembl,Inparanoid,HGNC,OrthoDB,HomoloGene,Treefam,Panther	12	0.0559	0.0119	0.0108	0.0085	0.0251	-0.0294	-0.0209694	0.047	0.138582	0.146196	0.0498215
65113	291609	65113_291609	Ndfip1	Nedd4 family interacting protein 1	Ndfip1	Nedd4 family interacting protein 1	ENSMMUG00000016787	NDFIP1	ENSG00000131507	ortholog_one2one	80762	Nedd4 family interacting protein 1	NDFIP1	ENSMUSG00000024425	Treefam,Inparanoid,Panther,OrthoMCL,EggNOG,NCBI,Ensembl,PhylomeDB,OMA,HomoloGene,OrthoDB,HGNC	12	-0.0404	-0.0003667	0.0872	-0.1559	0.00389	-0.0254	-0.0155279	0.0464	0.00243166	-0.0629781	-0.0529052
104625	287249	104625_287249	Cnot6	CCR4-NOT transcription complex, subunit 6	Cnot6	CCR4-NOT transcription complex, subunit 6	ENSMMUG00000018690	CNOT6	ENSG00000113300	ortholog_one2one	57472	CCR4-NOT transcription complex subunit 6	CNOT6	ENSMUSG00000020362	HomoloGene,Treefam,HGNC,Panther,Ensembl,OrthoDB,OrthoMCL,EggNOG,NCBI,OMA,PhylomeDB	11	-0.10445	-0.081025	0.0191	NA	-0.0096467	0.0898	0.111527	0.0207733	0.0244837	0.0133658	-0.0816208
59048	302499	59048_302499	C1galt1c1	C1GALT1-specific chaperone 1	C1galt1c1	C1GALT1-specific chaperone 1	ENSMMUG00000023574	C1GALT1C1	ENSG00000171155	ortholog_one2one	29071	C1GALT1 specific chaperone 1	C1GALT1C1	ENSMUSG00000048970	Panther,HomoloGene,OrthoMCL,Inparanoid,Ensembl,PhylomeDB,OMA,NCBI,EggNOG,HGNC,OrthoDB,Treefam	12	-0.11825	-0.1309	-0.0592	0.2232	-0.0358	0.0562	0.066148	-0.00812	0.0150983	-0.0402578	-0.0455452
94093	365894	94093_365894	Trim33	tripartite motif-containing 33	Trim33	tripartite motif-containing 33	ENSMMUG00000014620	TRIM33	ENSG00000197323	ortholog_one2one	51592	tripartite motif containing 33	TRIM33	ENSMUSG00000033014	OrthoMCL,EggNOG,NCBI,HGNC,HomoloGene,Panther,Treefam,OMA,PhylomeDB,Ensembl,Inparanoid,OrthoDB	12	-0.183	-0.0396	0.0155	NA	0.0711	0.117	0.0755269	-0.00271	-0.0089531	-0.0794229	-0.0480185
15374	287828	15374_287828	Jpt1	Jupiter microtubule associated homolog 1	Jpt1	Jupiter microtubule associated homolog 1	ENSMMUG00000016654	HN1	ENSG00000189159	ortholog_one2one	51155	Jupiter microtubule associated homolog 1	JPT1	ENSMUSG00000020737	Inparanoid,Ensembl,OrthoDB,Treefam,OrthoMCL,HomoloGene,HGNC,Panther,PhylomeDB,OMA,NCBI	11	-0.174533	-0.0844	-0.0267	-0.0134	NA	NA	NA	NA	0.0531271	-0.0712232	-0.0167574
64176	117556	64176_117556	Sv2b	synaptic vesicle glycoprotein 2b	Sv2b	synaptic vesicle glycoprotein 2b	ENSMMUG00000008399	SV2B	ENSG00000185518	ortholog_one2one	9899	synaptic vesicle glycoprotein 2B	SV2B	ENSMUSG00000053025	OrthoMCL,OrthoDB,OMA,PhylomeDB,EggNOG,NCBI,Treefam,HomoloGene,HGNC,Ensembl,Panther,Inparanoid	12	-0.041	-0.10685	0.1088	-0.3322	-0.0160667	-0.0741333	-0.253344	-0.0892	0.0444614	-0.055424	-0.0721754
107035	307390	107035_307390	Fbxo38	F-box protein 38	Fbxo38	F-box protein 38	ENSMMUG00000016908	FBXO38	ENSG00000145868	ortholog_one2one	81545	F-box protein 38	FBXO38	ENSMUSG00000042211	OMA,PhylomeDB,HGNC,Treefam,OrthoMCL,OrthoDB,Ensembl,Inparanoid,Panther,NCBI,EggNOG	11	-0.0277	-0.0148	-0.0644	-0.1252	0.0691	0.066	-0.170389	-0.146	-0.0078947	-0.0706052	-0.0060927
104923	298934	104923_298934	Adi1	acireductone dioxygenase 1	Adi1	acireductone dioxygenase 1	ENSMMUG00000019471	ADI1	ENSG00000182551	ortholog_one2one	55256	acireductone dioxygenase 1	ADI1	ENSMUSG00000020629	EggNOG,Ensembl,NCBI,OrthoMCL,PhylomeDB,OMA,Panther,Inparanoid,HGNC,HomoloGene,Treefam,OrthoDB	12	NA	NA	0.7328	-0.1941	0.181	0.0618	-0.0707474	-0.0776	0.00636378	0.126568	0.00296106
69181	314862	69181_314862	Dyrk2	dual-specificity tyrosine phosphorylation regulated kinase 2	Dyrk2	dual specificity tyrosine phosphorylation regulated kinase 2	ENSMMUG00000011650	DYRK2	ENSG00000127334	ortholog_one2one	8445	dual specificity tyrosine phosphorylation regulated kinase 2	DYRK2	ENSMUSG00000028630	OrthoMCL,Inparanoid,Ensembl,Panther,OrthoDB,Treefam,HGNC,EggNOG,NCBI,PhylomeDB,OMA,HomoloGene	12	0.0663	-0.1214	0.0199	0.143633	-0.2445	-0.29375	-0.0301096	0.138925	0.0482346	-0.0903396	0.0209172
27205	192181	27205_192181	Podxl	podocalyxin-like	Podxl	podocalyxin-like	ENSMMUG00000018260	PODXL	ENSG00000128567	ortholog_one2one	5420	podocalyxin like	PODXL	ENSMUSG00000025608	Inparanoid,Ensembl,PhylomeDB,NCBI,EggNOG,Panther,Treefam,HGNC,OrthoDB	9	0.44625	0.3492	-0.285	0.2968	-0.0431667	-0.123983	0.226888	0.221333	-0.0598054	0.200436	0.0897498
21987	689256	21987_689256	Tpd52l1	tumor protein D52-like 1	Tpd52l1	TPD52 like 1	ENSMMUG00000003135	TPD52L1	ENSG00000111907	ortholog_one2one	7164	TPD52 like 1	TPD52L1	ENSMUSG00000000296	Treefam,HGNC,HomoloGene,OrthoDB,NCBI,EggNOG,OrthoMCL,Ensembl,Inparanoid,Panther,OMA,PhylomeDB	12	-0.1883	-0.1576	0.1394	-0.0047	0.0103	0.0242	0.0687446	-0.00126	-0.0761703	-0.125742	0.0450812
71602	25484	71602_25484	Myo1e	myosin IE	Myo1e	myosin IE	ENSMMUG00000012933	MYO1E	ENSG00000157483	ortholog_one2one	4643	myosin IE	MYO1E	ENSMUSG00000032220	OrthoMCL,HomoloGene,NCBI,EggNOG,Ensembl,OMA,Inparanoid,Panther,Treefam,OrthoDB,HGNC	11	0.0108333	0.161633	-0.1252	0.0305	0.143	-0.0606	0.066386	0.13	-0.0823	-0.0509049	-0.116513
72482	289125	72482_289125	Acbd6	acyl-Coenzyme A binding domain containing 6	Acbd6	acyl-CoA binding domain containing 6	NA	NA	NA	NA	NA	NA	NA	NA	NA	NA	0.01805	0.02975	-0.0129	-0.0787	0.0473	0.217	0.0602525	0.029	NA	NA	NA
12521	83628	12521_83628	Cd82	CD82 antigen	Cd82	Cd82 molecule	ENSMMUG00000019268	CD82	ENSG00000085117	ortholog_one2one	3732	CD82 molecule	CD82	ENSMUSG00000027215	Inparanoid,Ensembl,OrthoMCL,Treefam,HGNC,OrthoDB,NCBI,EggNOG,Panther,HomoloGene,PhylomeDB,OMA	12	0.0135	-0.1535	0.2849	0.549	0.478	0.279	-0.0201482	0.066	0.125172	0.271369	0.0305564
20683	24790	20683_24790	Sp1	trans-acting transcription factor 1	Sp1	Sp1 transcription factor	ENSMMUG00000020036	SP1	ENSG00000185591	ortholog_one2one	6667	Sp1 transcription factor	SP1	ENSMUSG00000001280	EggNOG,NCBI,OMA,OrthoDB,HGNC,HomoloGene,Ensembl,Inparanoid,Panther,OrthoMCL	10	-0.0103667	0.0453667	0.1545	0.261625	0.08218	0.132802	0.180204	0.36904	-0.0560351	0.0415558	-0.0885042
13665	54318	13665_54318	Eif2s1	eukaryotic translation initiation factor 2, subunit 1 alpha	Eif2s1	eukaryotic translation initiation factor 2 subunit alpha	ENSMMUG00000021419	EIF2S1	ENSG00000134001	ortholog_one2one	1965	eukaryotic translation initiation factor 2 subunit alpha	EIF2S1	ENSMUSG00000021116	EggNOG,NCBI,Ensembl,Inparanoid,PhylomeDB,OMA,Treefam,OrthoDB,Panther,HomoloGene,OrthoMCL,HGNC	12	0.0161	0.02595	-0.0698	-0.1033	-0.0867	0.0183	0.0402702	0.0206	-0.0522892	-0.149249	-0.0028931
11549	29412	11549_29412	Adra1a	adrenergic receptor, alpha 1a	Adra1a	adrenoceptor alpha 1A	ENSMMUG00000023112	ADRA1A	ENSG00000120907	ortholog_one2one	148	adrenoceptor alpha 1A	ADRA1A	ENSMUSG00000045875	Treefam,HomoloGene,Ensembl,EggNOG,NCBI,PhylomeDB,OMA,OrthoDB,HGNC,OrthoMCL,Panther,Inparanoid	12	-0.0422	0.0423	0.0941	0.4344	0.155	0.136	-0.254685	-0.759	0.066212	0.00678281	0.0455471
338359	294385	338359_294385	Supv3l1	suppressor of var1, 3-like 1 (S. cerevisiae)	Supv3l1	Suv3 like RNA helicase	ENSMMUG00000019848	SUPV3L1	ENSG00000156502	ortholog_one2one	6832	Suv3 like RNA helicase	SUPV3L1	ENSMUSG00000020079	Panther,HGNC,HomoloGene,Inparanoid,Ensembl,OMA,PhylomeDB,NCBI,EggNOG,Treefam,OrthoDB,OrthoMCL	12	0.0853	-0.0419	-0.053	-0.2028	-0.0155	0.0472	2.094e-05	0.000373	0.057374	-0.0214608	0.0342365
53607	292729	53607_292729	Snrpa	small nuclear ribonucleoprotein polypeptide A	Snrpa	small nuclear ribonucleoprotein polypeptide A	ENSMMUG00000022024	SNRPA	ENSG00000077312	ortholog_one2one	6626	small nuclear ribonucleoprotein polypeptide A	SNRPA	ENSMUSG00000061479	NCBI,Ensembl,Panther,HGNC,OrthoDB,Treefam,OrthoMCL,PhylomeDB,OMA	9	0.1897	0.0848	-0.0874	-0.1988	0.117	0.188	-0.216361	-0.118	0.00494526	0.0524944	-0.0112985
27886	360741	27886_360741	Ess2	ess-2 splicing factor	Ess2	ess-2 splicing factor homolog	ENSMMUG00000017384	DGCR14	ENSG00000100056	ortholog_one2one	8220	ess-2 splicing factor homolog	ESS2	ENSMUSG00000003527	EggNOG,NCBI,Ensembl,Inparanoid,Panther,HomoloGene,HGNC,Treefam,OrthoDB,OrthoMCL,PhylomeDB,OMA	12	0.1009	0.08575	-0.0999	-0.3503	NA	NA	NA	NA	-0.051015	-0.0729068	-0.0568378
56274	65189	56274_65189	Stk3	serine/threonine kinase 3	Stk3	serine/threonine kinase 3	ENSMMUG00000028952	STK3	ENSG00000104375	ortholog_one2one	6788	serine/threonine kinase 3	STK3	ENSMUSG00000022329	OrthoMCL,OrthoDB,OMA,PhylomeDB,EggNOG,Ensembl,NCBI,Inparanoid,Panther,HGNC,Treefam,HomoloGene	12	0.12095	-0.03765	0.2837	0.162	-0.156	0.069	-0.159594	-0.201	-0.022507	-0.0888347	-0.0270562
20393	29517	20393_29517	Sgk1	serum/glucocorticoid regulated kinase 1	Sgk1	serum/glucocorticoid regulated kinase 1	ENSMMUG00000008140	SGK1	ENSG00000118515	ortholog_one2one	6446	serum/glucocorticoid regulated kinase 1	SGK1	ENSMUSG00000019970	OrthoMCL,PhylomeDB,OMA,OrthoDB,HGNC,Treefam,HomoloGene,Inparanoid,Ensembl,Panther,EggNOG,NCBI	12	-0.4556	-0.198	0.2252	0.0065	-0.225	-0.161	-0.115918	-0.0219	0.0766161	0.0889334	0.117158
11491	57027	11491_57027	Adam17	a disintegrin and metallopeptidase domain 17	Adam17	ADAM metallopeptidase domain 17	ENSMMUG00000012921	ADAM17	ENSG00000151694	ortholog_one2one	6868	ADAM metallopeptidase domain 17	ADAM17	ENSMUSG00000052593	HGNC,Treefam,OrthoDB,OMA,Inparanoid,Ensembl,Panther,EggNOG,NCBI,OrthoMCL,HomoloGene	11	0.128033	0.0818333	-0.0548	0.3761	0.0517	-0.072	0.111553	0.0524	-0.0659839	-0.0642913	-0.003337
52440	246244	52440_246244	Tax1bp1	Tax1 (human T cell leukemia virus type I) binding protein 1	Tax1bp1	Tax1 binding protein 1	ENSMMUG00000022454	TAX1BP1	ENSG00000106052	ortholog_one2one	8887	Tax1 binding protein 1	TAX1BP1	ENSMUSG00000004535	Treefam,OrthoDB,Panther,HomoloGene,HGNC,OrthoMCL,Inparanoid,Ensembl,PhylomeDB,OMA,NCBI,EggNOG	12	-0.06965	0.07095	-0.0467	0.0125	-0.0134	0.00702	0.00166299	-0.0373	0.0128935	-0.0677075	-0.0002998
99730	310784	99730_310784	Taf13	TATA-box binding protein associated factor 13	Taf13	TATA-box binding protein associated factor 13	ENSMMUG00000001010	TAF13	ENSG00000197780	ortholog_one2one	6884	TATA-box binding protein associated factor 13	TAF13	ENSMUSG00000048100	EggNOG,NCBI,Panther,HGNC,Treefam,HomoloGene,Inparanoid,Ensembl,PhylomeDB,OrthoMCL,OMA,OrthoDB	12	0.0539	0.0133	0.1814	0.2569	0.027365	-0.01055	0.0462152	-0.0468	0.0125904	0.101975	0.0467641
544963	100360623	544963_100360623	Iqgap2	IQ motif containing GTPase activating protein 2	Iqgap2	IQ motif containing GTPase activating protein 2	ENSMMUG00000022982	IQGAP2	ENSG00000145703	ortholog_one2one	10788	IQ motif containing GTPase activating protein 2	IQGAP2	ENSMUSG00000021676	OrthoMCL,NCBI,EggNOG,HomoloGene,Inparanoid,Panther,Ensembl,Treefam,HGNC,OrthoDB,PhylomeDB,OMA	12	0.19285	0.39435	-0.4908	NA	-0.123	-0.414	0.0635734	0.203	0.192705	0.372546	0.370141
72649	312200	72649_312200	Tmem209	transmembrane protein 209	Tmem209	transmembrane protein 209	ENSMMUG00000030170	TMEM209	ENSG00000146842	ortholog_one2one	84928	transmembrane protein 209	TMEM209	ENSMUSG00000029782	PhylomeDB,OMA,NCBI,EggNOG,OrthoMCL,Inparanoid,Ensembl,HGNC,Treefam,Panther,OrthoDB,HomoloGene	12	0.0415333	-0.0148	0.0925	-0.5219	0.0448	0.112	0.0249269	0.00155	0.0154547	0.0204079	0.0142462
80288	300673	80288_300673	Bcl9l	B cell CLL/lymphoma 9-like	Bcl9l	BCL9 like	ENSMMUG00000009318	BCL9L	ENSG00000186174	ortholog_one2one	283149	BCL9 like	BCL9L	ENSMUSG00000063382	OMA,PhylomeDB,OrthoMCL,HomoloGene,Inparanoid,Ensembl,Panther,EggNOG,NCBI,HGNC,OrthoDB,Treefam	12	-0.06705	-0.15685	-0.0929	0.399	0.0222	0.0238	0.127105	0.0706	0.114741	0.267556	-0.0409587
70428	362858	70428_362858	Polr3b	polymerase (RNA) III (DNA directed) polypeptide B	Polr3b	RNA polymerase III subunit B	ENSMMUG00000005208	POLR3B	ENSG00000013503	ortholog_one2one	55703	RNA polymerase III subunit B	POLR3B	ENSMUSG00000034453	PhylomeDB,OMA,Inparanoid,Panther,Ensembl,EggNOG,NCBI,HomoloGene,OrthoMCL,Treefam,HGNC,OrthoDB	12	0.0772333	0.0917	0.0636	-0.1482	-0.0973	0.0363	-0.0291977	-0.107	-0.0076749	-0.0801275	-0.0105446
67959	84401	67959_84401	Puf60	poly-U binding splicing factor 60	Puf60	poly-U binding splicing factor 60	ENSMMUG00000013558	PUF60	ENSG00000179950	ortholog_one2one	22827	poly(U) binding splicing factor 60	PUF60	ENSMUSG00000002524	OrthoMCL,OrthoDB,HGNC,Treefam,HomoloGene,Panther,Inparanoid,Ensembl,NCBI,EggNOG,PhylomeDB,OMA	12	0.0461	0.0315	0.0635	-0.0518	0.0618	0.204	0.0383073	0.0308	0.0509408	0.00804444	0.0144469
216869	25388	216869_25388	Arrb2	arrestin, beta 2	Arrb2	arrestin, beta 2	ENSMMUG00000017654	ARRB2	ENSG00000141480	ortholog_one2one	409	arrestin beta 2	ARRB2	ENSMUSG00000060216	OrthoMCL,Inparanoid,Ensembl,HGNC,OrthoDB,Treefam,NCBI,EggNOG,OMA,PhylomeDB,HomoloGene,Panther	12	0.25235	0.2081	0.0182	-0.1008	-0.126	0.00135	0.171035	0.052	-0.129127	0.0129681	-0.0156787
109658	682457	109658_682457	Txlna	taxilin alpha	Txlna	taxilin alpha	ENSMMUG00000015580	TXLNA	ENSG00000084652	ortholog_one2one	200081	taxilin alpha	TXLNA	ENSMUSG00000053841	HomoloGene,Treefam,NCBI,EggNOG,OrthoMCL,Ensembl,Panther,Inparanoid,PhylomeDB,OMA,HGNC,OrthoDB	12	0.1993	0.0993333	-0.1172	0.8254	0.02905	0.0162	0.0538132	0.00505	0.0579889	-0.0030133	0.0455713
226856	679692	226856_679692	Lpgat1	lysophosphatidylglycerol acyltransferase 1	Lpgat1	lysophosphatidylglycerol acyltransferase 1	ENSMMUG00000020560	LPGAT1	ENSG00000123684	ortholog_one2one	9926	lysophosphatidylglycerol acyltransferase 1	LPGAT1	ENSMUSG00000026623	OrthoDB,HGNC,HomoloGene,Panther,Treefam,Ensembl,Inparanoid,NCBI,EggNOG,OMA,PhylomeDB,OrthoMCL	12	0.0723	0.086025	0.0031	-0.0399	-0.08545	-0.15965	-0.0612921	0.1153	0.0407079	-0.0142934	-0.0292524
232174	312495	232174_312495	Cyp26b1	cytochrome P450, family 26, subfamily b, polypeptide 1	Cyp26b1	cytochrome P450, family 26, subfamily b, polypeptide 1	ENSMMUG00000012141	CYP26B1	ENSG00000003137	ortholog_one2one	56603	cytochrome P450 family 26 subfamily B member 1	CYP26B1	ENSMUSG00000063415	OMA,PhylomeDB,HGNC,OrthoDB,EggNOG,NCBI,Inparanoid,Ensembl,OrthoMCL,Panther,HomoloGene,Treefam	12	0.0252	-0.2658	0.082	0.45055	0.084095	-0.177	-0.07534	0.161	-0.157876	-0.182993	0.434442
105171	309945	105171_309945	Arrdc3	arrestin domain containing 3	Arrdc3	arrestin domain containing 3	ENSMMUG00000003569	ARRDC3	ENSG00000113369	ortholog_one2one	57561	arrestin domain containing 3	ARRDC3	ENSMUSG00000074794	OMA,PhylomeDB,OrthoMCL,HomoloGene,OrthoDB,HGNC,Treefam,Panther,Inparanoid,NCBI,Ensembl,EggNOG	12	-0.2891	-0.2198	0.0199	NA	0.0901	0.1138	-0.0318074	-0.0527	-0.0190179	-0.0069915	-0.0220194
101565	361634	101565_361634	Ccp110	centriolar coiled coil protein 110	Ccp110	centriolar coiled-coil protein 110	ENSMMUG00000013334	CCP110	ENSG00000103540	ortholog_one2one	9738	centriolar coiled-coil protein 110	CCP110	ENSMUSG00000033904	OrthoDB,OrthoMCL,PhylomeDB,OMA,EggNOG,NCBI,HomoloGene,Panther,Ensembl,Inparanoid,HGNC,Treefam	12	0.2109	0.1693	-0.1406	-0.0094	0.171	0.0865	-0.0643946	-0.0783	0.0583881	-0.0435089	-0.0937976
12651	29367	12651_29367	Chkb	choline kinase beta	Chkb	choline kinase beta	ENSMMUG00000003122		ENSG00000100288	ortholog_one2many	1120	choline kinase beta	CHKB	ENSMUSG00000022617	EggNOG,NCBI,Ensembl,Inparanoid,Panther,HomoloGene,Treefam,HGNC,OrthoDB,OrthoMCL,PhylomeDB,OMA	12	NA	NA	-0.1274	0.1095	0.0575	0.0455	0.0601702	0.057	0.0893153	0.0698392	-0.0507786
16002	24483	16002_24483	Igf2	insulin-like growth factor 2	Igf2	insulin-like growth factor 2	NA	NA	NA	NA	NA	NA	NA	NA	NA	NA	0.1762	0.06595	-0.0556	-0.16855	0.086625	0.021075	-0.0064251	-0.14875	NA	NA	NA
226551	360863	226551_360863	Suco	SUN domain containing ossification factor	Suco	SUN domain containing ossification factor	ENSMMUG00000007280	SUCO	ENSG00000094975	ortholog_one2one	51430	SUN domain containing ossification factor	SUCO	ENSMUSG00000040297	OrthoMCL,Ensembl,Inparanoid,Panther,OrthoDB,Treefam,HGNC,HomoloGene,NCBI,EggNOG,OMA	11	0.098925	0.146625	0.0483	-1.054	-0.234	-0.171	0.0481702	0.367	0.0233688	0.00587342	-0.0310525
218877	290562	218877_290562	Sema3g	sema domain, immunoglobulin domain (Ig), short basic domain, secreted, (semaphorin) 3G	Sema3g	semaphorin 3G	ENSMMUG00000018872	SEMA3G	ENSG00000010319	ortholog_one2one	56920	semaphorin 3G	SEMA3G	ENSMUSG00000021904	OrthoMCL,EggNOG,NCBI,PhylomeDB,OMA,Treefam,HGNC,OrthoDB,Ensembl,Inparanoid,Panther,HomoloGene	12	NA	NA	-0.0486	1.2667	-0.04	-0.05795	0.0471902	0.1203	-0.557395	-0.0421284	-0.0833971
68729	360592	68729_360592	Trim37	tripartite motif-containing 37	Trim37	tripartite motif-containing 37	ENSMMUG00000011443	TRIM37	ENSG00000108395	ortholog_one2one	4591	tripartite motif containing 37	TRIM37	ENSMUSG00000018548	PhylomeDB,OMA,NCBI,EggNOG,Panther,Inparanoid,Ensembl,OrthoMCL,Treefam,HGNC,OrthoDB,HomoloGene	12	0.06736	-0.01154	0.0072	0.1618	-0.0004	-0.02255	0.0375024	0.0143	-0.0410816	-0.110141	-0.0930402
67337	311670	67337_311670	Cstf1	cleavage stimulation factor, 3' pre-RNA, subunit 1	Cstf1	cleavage stimulation factor subunit 1	ENSMMUG00000000072	CSTF1	ENSG00000101138	ortholog_one2one	1477	cleavage stimulation factor subunit 1	CSTF1	ENSMUSG00000027498	EggNOG,NCBI,Ensembl,Inparanoid,Panther,HomoloGene,Treefam,HGNC,OrthoDB,OrthoMCL,PhylomeDB,OMA	12	0.0717	0.096	0.0057	0.2284	-0.047525	0.177	0.0640083	-0.02188	-0.0243957	-0.0374043	-0.0184448
76080	296349	76080_296349	Ttpal	tocopherol (alpha) transfer protein-like	Ttpal	alpha tocopherol transfer protein like	ENSMMUG00000013968	TTPAL	ENSG00000124120	ortholog_one2one	79183	alpha tocopherol transfer protein like	TTPAL	ENSMUSG00000017679	EggNOG,NCBI,Ensembl,Inparanoid,Panther,HomoloGene,HGNC,OrthoDB,OrthoMCL,PhylomeDB,OMA	11	-0.0807333	-0.0415	-0.0599	0.1099	-0.147	-0.194	0.113195	0.154	-0.083289	-0.172461	-0.0768356
56424	287155	56424_287155	Stub1	STIP1 homology and U-Box containing protein 1	Stub1	STIP1 homology and U-box containing protein 1	ENSMMUG00000001983	STUB1	ENSG00000103266	ortholog_one2one	10273	STIP1 homology and U-box containing protein 1	STUB1	ENSMUSG00000039615	Treefam,HomoloGene,HGNC,OrthoMCL,OrthoDB,OMA,PhylomeDB,Panther,Inparanoid,Ensembl,EggNOG,NCBI	12	0.05965	0.0532	0.0536	-0.0608	0.0236	0.0979	0.122488	-0.00929	0.0657864	0.12712	0.123969
326618	24852	326618_24852	Tpm4	tropomyosin 4	Tpm4	tropomyosin 4	ENSMMUG00000015783	TPM4	ENSG00000167460	ortholog_one2one	7171	tropomyosin 4	TPM4	ENSMUSG00000031799	NCBI,Ensembl,Inparanoid,Panther,HGNC,Treefam,OrthoDB,PhylomeDB,OMA	9	0.0944	0.1512	-0.2449	-0.3298	-0.0389	-0.0637	0.162577	0.05195	-0.0680336	-0.0385744	0.0436696
100604	289443	100604_289443	Lrrc8c	leucine rich repeat containing 8 family, member C	Lrrc8c	leucine rich repeat containing 8 VRAC subunit C	ENSMMUG00000008003	LRRC8C	ENSG00000171488	ortholog_one2one	84230	leucine rich repeat containing 8 VRAC subunit C	LRRC8C	ENSMUSG00000054720	OrthoMCL,OMA,PhylomeDB,HomoloGene,Panther,Treefam,NCBI,EggNOG,Inparanoid,Ensembl,HGNC,OrthoDB	12	0.0713	0.0955	-0.0476	-0.8144	-0.16	-0.2275	0.0407308	-0.04303	-0.0934821	-0.130813	-0.0510749
50849	288710	50849_288710	Rnf10	ring finger protein 10	Rnf10	ring finger protein 10	ENSMMUG00000004223	RNF10	ENSG00000022840	ortholog_one2one	9921	ring finger protein 10	RNF10	ENSMUSG00000041740	OrthoDB,Treefam,OMA,OrthoMCL,Ensembl,Inparanoid,HomoloGene,HGNC,Panther,NCBI,EggNOG	11	0.0203	0.07175	-0.0005	0.0129	0.0865	0.00916	-0.0714677	-0.0719	0.0326961	0.0232818	-0.0232027
56717	56718	56717_56718	Mtor	mechanistic target of rapamycin kinase	Mtor	mechanistic target of rapamycin kinase	ENSMMUG00000019325	MTOR	ENSG00000198793	ortholog_one2one	2475	mechanistic target of rapamycin kinase	MTOR	ENSMUSG00000028991	OrthoDB,EggNOG,NCBI,OrthoMCL,PhylomeDB,OMA,Panther,Ensembl,Inparanoid,HGNC,Treefam,HomoloGene	12	0.01895	-0.10845	0.1098	-0.0525	0.0187	0.0593	-0.0865949	-0.0277	0.0011461	-0.0636723	0.0167275
56452	291927	56452_291927	Orc6	origin recognition complex, subunit 6	Orc6	origin recognition complex, subunit 6	ENSMMUG00000011942	ORC6L	ENSG00000091651	ortholog_one2one	23594	origin recognition complex subunit 6	ORC6	ENSMUSG00000031697	Inparanoid,Ensembl,OrthoDB,Treefam,OrthoMCL,PhylomeDB,OMA,HGNC,HomoloGene,Panther,NCBI,EggNOG	12	-0.0961	0.142	0.0122	-0.3088	-0.0451667	0.148133	0.00232997	-0.0336667	0.168817	-0.0782274	-0.0768018
12748	365842	12748_365842	Clk2	CDC-like kinase 2	Clk2	CDC-like kinase 2	ENSMMUG00000023141	CLK2	ENSG00000176444	ortholog_one2one	1196	CDC like kinase 2	CLK2	ENSMUSG00000068917	EggNOG,NCBI,HGNC,Treefam,OrthoDB,OrthoMCL,OMA,Inparanoid,Ensembl,HomoloGene,Panther	11	NA	NA	-0.1261	-1.3174	-0.0597	-0.00756	0.203074	-0.0451	0.00653893	0.0292416	-0.0038275
12748	65169	12748_65169	Clk2	CDC-like kinase 2	Scamp3	secretory carrier membrane protein 3	ENSMMUG00000023141	CLK2	ENSG00000176444	ortholog_one2one	1196	CDC like kinase 2	CLK2	ENSMUSG00000068917	EggNOG,NCBI,HGNC,Treefam,OrthoDB,OrthoMCL,OMA,Inparanoid,Ensembl,HomoloGene,Panther	11	NA	NA	-0.1261	0.1438	0.0406	0.0918	0.0558445	-0.0117	0.00653893	0.0292416	-0.0038275
56422	293408	56422_293408	Hbs1l	Hbs1-like (S. cerevisiae)	Hbs1l	HBS1-like translational GTPase	ENSMMUG00000004802	HBS1L	ENSG00000112339	ortholog_one2one	10767	HBS1 like translational GTPase	HBS1L	ENSMUSG00000019977	OrthoDB,HGNC,Treefam,OMA,PhylomeDB,OrthoMCL,Inparanoid,Panther,HomoloGene,Ensembl,EggNOG,NCBI	12	-0.152033	0.1306	-0.0617	-0.2202	-0.003	0.04415	-0.0484179	-0.0549	-0.0374405	-0.0923463	-0.0438729
227377	316639	227377_316639	Farp2	FERM, RhoGEF and pleckstrin domain protein 2	Farp2	FERM, ARH/RhoGEF and pleckstrin domain protein 2	ENSMMUG00000001313	FARP2	ENSG00000006607	ortholog_one2one	9855	FERM, ARH/RhoGEF and pleckstrin domain protein 2	FARP2	ENSMUSG00000034066	OrthoMCL,Treefam,OrthoDB,Panther,Ensembl,Inparanoid,OMA,HGNC,HomoloGene,NCBI,EggNOG	11	-0.06945	0.1147	0.296	-0.1242	0.12	0.207	0.0059506	0.0205	0.0177648	-0.0068117	0.0241256
219114	361047	219114_361047	Ska3	spindle and kinetochore associated complex subunit 3	Ska3	spindle and kinetochore associated complex subunit 3	NA	NA	NA	NA	NA	NA	NA	NA	NA	NA	-0.1058	0.0397	0.1607	NA	-0.0284	0.138	0.559895	-0.0483	NA	NA	NA
72691	294019	72691_294019	Calhm2	calcium homeostasis modulator family member 2	Calhm2	calcium homeostasis modulator family member 2	ENSMMUG00000007061	CALHM2	ENSG00000138172	ortholog_one2one	51063	calcium homeostasis modulator family member 2	CALHM2	ENSMUSG00000033033	OrthoMCL,Panther,HomoloGene,Inparanoid,Ensembl,EggNOG,NCBI,HGNC,OrthoDB,OMA,PhylomeDB	11	-0.102	-0.0128	-0.1935	0.2335	-0.0349	-0.0746	0.0934038	-0.108	0.0454334	-0.0964166	0.0136096
232314	297486	232314_297486	Ppp4r2	protein phosphatase 4, regulatory subunit 2	Ppp4r2	protein phosphatase 4, regulatory subunit 2	ENSMMUG00000016959	PPP4R2	ENSG00000163605	ortholog_one2one	151987	protein phosphatase 4 regulatory subunit 2	PPP4R2	ENSMUSG00000052144	Inparanoid,Panther,HomoloGene,HGNC,OrthoDB,Treefam,OrthoMCL,OMA,PhylomeDB,NCBI,EggNOG	11	-0.0218	-0.0096	0.0593	-0.0040667	-0.0961933	-0.119667	0.0700699	0.0767667	0.0170565	-0.0396946	-0.0260534
67886	289400	67886_289400	Camsap2	calmodulin regulated spectrin-associated protein family, member 2	Camsap2	calmodulin regulated spectrin-associated protein family, member 2	ENSMMUG00000012218	CAMSAP1L1	ENSG00000118200	ortholog_one2one	23271	calmodulin regulated spectrin associated protein family member 2	CAMSAP2	ENSMUSG00000041570	EggNOG,NCBI,HGNC,OrthoDB,OMA,PhylomeDB,OrthoMCL,Panther,Inparanoid,Ensembl,HomoloGene,Treefam	12	-0.0109667	0.044	-0.0288	-0.0820667	-0.0752667	-0.180967	-0.0965668	-0.0964667	-0.0319159	-0.116903	-0.0685674
66704	474154	66704_474154	Rbm4b	RNA binding motif protein 4B	Rbm4b	RNA binding motif protein 4B	ENSMMUG00000010577	RBM4B	ENSG00000173914	ortholog_one2one	83759	RNA binding motif protein 4B	RBM4B	ENSMUSG00000033760	OrthoDB,HGNC,NCBI,EggNOG,Inparanoid,Ensembl,PhylomeDB,OMA,OrthoMCL,Treefam,HomoloGene,Panther	12	-0.1977	-0.0463	0.142	-0.0902	0.0341	0.234	-0.0474423	-0.0195	-0.0531752	-0.0121144	0.00383355
83486	300996	83486_300996	Rbm5	RNA binding motif protein 5	Rbm5	RNA binding motif protein 5	ENSMMUG00000004921	RBM5	ENSG00000003756	ortholog_one2one	10181	RNA binding motif protein 5	RBM5	ENSMUSG00000032580	OrthoMCL,NCBI,EggNOG,HomoloGene,Panther,Treefam,PhylomeDB,OMA,HGNC,OrthoDB,Ensembl,Inparanoid	12	0.162275	0.261125	0.0588	-0.06035	0.00676667	0.0119333	-0.0347057	0.0250333	0.0269824	-0.0093231	0.0787087
13144	64391	13144_64391	Dapk3	death-associated protein kinase 3	Dapk3	death-associated protein kinase 3	ENSMMUG00000022765	DAPK3	ENSG00000167657	ortholog_one2one	1613	death associated protein kinase 3	DAPK3	ENSMUSG00000034974	EggNOG,NCBI,Ensembl,Inparanoid,Panther,HomoloGene,HGNC,Treefam,OrthoDB,OrthoMCL,PhylomeDB,OMA	12	0.2254	0.1389	0.0298	0.1183	0.00882	0.181	0.184557	0.0835	0.063363	0.00051808	-0.0808089
11975	29757	11975_29757	Atp6v0a1	ATPase, H+ transporting, lysosomal V0 subunit A1	Atp6v0a1	ATPase H+ transporting V0 subunit a1	ENSMMUG00000022644	ATP6V0A1	ENSG00000033627	ortholog_one2one	535	ATPase H+ transporting V0 subunit a1	ATP6V0A1	ENSMUSG00000019302	OrthoMCL,HomoloGene,Panther,OMA,OrthoDB,HGNC,Treefam,NCBI,Ensembl,Inparanoid	10	0.374667	0.1955	-0.0191	0.0741	0.00818	0.00763	0.0919197	0.297	0.00845021	-0.0451247	-0.0521797
14314	79210	14314_79210	Fstl1	follistatin-like 1	Fstl1	follistatin-like 1	ENSMMUG00000002925	FSTL1	ENSG00000163430	ortholog_one2one	11167	follistatin like 1	FSTL1	ENSMUSG00000022816	Inparanoid,Ensembl,OrthoMCL,HGNC,OrthoDB,OMA,Panther,HomoloGene,Treefam,NCBI,EggNOG	11	0.08765	0.27665	0.0397	0.14535	0.046	0.0931	0.122234	-0.0104667	-0.0827524	0.198915	0.112712
23994	300235	23994_300235	Dazap2	DAZ associated protein 2	Dazap2	DAZ associated protein 2	ENSMMUG00000001884	DAZAP2	ENSG00000183283	ortholog_one2one	9802	DAZ associated protein 2	DAZAP2	ENSMUSG00000000346	OrthoMCL,OMA,PhylomeDB,HomoloGene,Panther,Ensembl,Inparanoid,HGNC,OrthoDB,Treefam,NCBI	11	0.0337	0.0194	0.0199	0.01725	0.06735	0.09695	0.0165249	-0.0631	-0.0862108	-0.0496552	-0.0110528
55950	304284	55950_304284	Bri3	brain protein I3	Bri3	brain protein I3	ENSMMUG00000013275	BRI3	ENSG00000164713	ortholog_one2one	25798	brain protein I3	BRI3	ENSMUSG00000047843	PhylomeDB,OMA,OrthoMCL,Treefam,OrthoDB,NCBI,EggNOG,HGNC,HomoloGene,Inparanoid,Ensembl,Panther	12	-0.0853	-0.0411	0.0225	-0.0355	0.0965	0.07775	-0.0510774	0.32005	0.0331096	0.0971832	0.0611624
67089	289990	67089_289990	Psmc6	proteasome (prosome, macropain) 26S subunit, ATPase, 6	Psmc6	proteasome 26S subunit, ATPase 6	ENSMMUG00000029348		ENSG00000100519	ortholog_one2many	5706	proteasome 26S subunit, ATPase 6	PSMC6	ENSMUSG00000021832	PhylomeDB,OMA,OrthoMCL,OrthoDB,HomoloGene,NCBI,EggNOG,Ensembl,Panther,Inparanoid,HGNC,Treefam	12	-0.0267	0.015	-0.0539	-0.0686333	-0.0428033	-0.0961667	-0.0907192	0.0258133	-0.0252685	-0.0768659	-0.0890035
13872	291703	13872_291703	Ercc3	excision repair cross-complementing rodent repair deficiency, complementation group 3	Ercc3	ERCC excision repair 3, TFIIH core complex helicase subunit	ENSMMUG00000018567	ERCC3	ENSG00000163161	ortholog_one2one	2071	ERCC excision repair 3, TFIIH core complex helicase subunit	ERCC3	ENSMUSG00000024382	EggNOG,NCBI,OrthoDB,HGNC,Treefam,PhylomeDB,OMA,OrthoMCL,Inparanoid,Ensembl,Panther,HomoloGene	12	-0.1267	-0.0208	-0.0102	0.0297	-0.0127	0.0447	-0.0758015	-0.0755	0.0188552	-0.0024493	-0.0139423
71472	361190	71472_361190	Usp19	ubiquitin specific peptidase 19	Usp19	ubiquitin specific peptidase 19	ENSMMUG00000002948	USP19	ENSG00000172046	ortholog_one2one	10869	ubiquitin specific peptidase 19	USP19	ENSMUSG00000006676	HGNC,Panther,HomoloGene,Treefam,OrthoMCL,OMA,PhylomeDB,NCBI,EggNOG,Ensembl,Inparanoid,OrthoDB	12	0.228625	0.0425	-0.1185	0.1591	-0.00115	0.04125	-0.004017	-0.04482	0.0466734	0.0391544	0.00616664
56388	252931	56388_252931	Cyp3a25	cytochrome P450, family 3, subfamily a, polypeptide 25	Cyp3a18	cytochrome P450, family 3, subfamily a, polypeptide 18	NA	NA	NA	NA	NA	NA	NA	NA	NA	NA	-0.2059	-0.0687	NA	-0.138	0.09	0.127	0.618717	0.00616	NA	NA	NA
13113	171352	13113_171352	Cyp3a13	cytochrome P450, family 3, subfamily a, polypeptide 13	Cyp3a9	cytochrome P450, family 3, subfamily a, polypeptide 9	NA	NA	NA	NA	NA	NA	NA	NA	NA	NA	-0.2641	-0.1886	NA	-0.083	0.366	0.223	-0.266902	-0.0167	NA	NA	NA
13114	266682	13114_266682	Cyp3a16	cytochrome P450, family 3, subfamily a, polypeptide 16	Cyp3a2	cytochrome P450, family 3, subfamily a, polypeptide 2	NA	NA	NA	NA	NA	NA	NA	NA	NA	NA	0.0066	0.0407	NA	-0.9523	-0.00122	-0.0408	0.414425	0.00603	NA	NA	NA
13112	266682	13112_266682	Cyp3a11	cytochrome P450, family 3, subfamily a, polypeptide 11	Cyp3a2	cytochrome P450, family 3, subfamily a, polypeptide 2	NA	NA	NA	NA	NA	NA	NA	NA	NA	NA	-0.0867	-0.2163	NA	-0.9523	-0.00122	-0.0408	0.414425	0.00603	NA	NA	NA
57258	290280	57258_290280	Xpo4	exportin 4	Xpo4	exportin 4	ENSMMUG00000013371	XPO4	ENSG00000132953	ortholog_one2one	64328	exportin 4	XPO4	ENSMUSG00000021952	OrthoMCL,OMA,HGNC,Panther,HomoloGene,NCBI,EggNOG,Ensembl,Inparanoid,OrthoDB,Treefam	11	-0.0015333	-0.0016667	0.2306	0.19805	-0.154867	0.0117667	0.0524132	0.136	-0.0466794	-0.117656	-0.0447046
67204	296302	67204_296302	Eif2s2	eukaryotic translation initiation factor 2 subunit 2 beta	Eif2s2	eukaryotic translation initiation factor 2 subunit beta	ENSMMUG00000018095	EIF2S2	ENSG00000125977	ortholog_one2one	8894	eukaryotic translation initiation factor 2 subunit beta	EIF2S2	ENSMUSG00000074656	EggNOG,NCBI,Ensembl,Panther,HomoloGene,Treefam,HGNC,OrthoDB,OrthoMCL,PhylomeDB,OMA	11	0.0252	0.040575	0.0579	-0.0263	0.0273	0.0603	0.035147	-0.0394	0.00014906	-0.0400256	-0.0078755
54648	317377	54648_317377	Ccdc120	coiled-coil domain containing 120	Ccdc120	coiled-coil domain containing 120	ENSMMUG00000010617	CCDC120	ENSG00000147144	ortholog_one2one	90060	coiled-coil domain containing 120	CCDC120	ENSMUSG00000031150	Panther,HomoloGene,PhylomeDB,OMA,NCBI,EggNOG,OrthoMCL,HGNC,OrthoDB,Inparanoid,Ensembl	11	-0.0715	0.0156	-0.0508	NA	-0.0399	0.0961	-0.180432	-0.106	0.0975249	0.142079	-0.0109049
57431	361717	57431_361717	Dnajc4	DnaJ heat shock protein family (Hsp40) member C4	Dnajc4	DnaJ heat shock protein family (Hsp40) member C4	ENSMMUG00000012942	DNAJC4	ENSG00000110011	ortholog_one2one	3338	DnaJ heat shock protein family (Hsp40) member C4	DNAJC4	ENSMUSG00000024963	Ensembl,Panther,Inparanoid,Treefam,HGNC,OrthoDB,OMA,PhylomeDB,HomoloGene,OrthoMCL,NCBI,EggNOG	12	-0.027	0.0365	0.0678	-0.2623	-0.0174	0.126	0.0451382	0.0409	-0.0067075	0.0929034	0.0134755
81000	363135	81000_363135	Rad54l2	RAD54 like 2 (S. cerevisiae)	Rad54l2	RAD54 like 2	ENSMMUG00000012002	RAD54L2	ENSG00000164080	ortholog_one2one	23132	RAD54 like 2	RAD54L2	ENSMUSG00000040661	Inparanoid,Ensembl,NCBI,EggNOG,OrthoDB,Treefam,Panther,HomoloGene,HGNC,OMA,PhylomeDB,OrthoMCL	12	0.07985	-0.0716	-0.1407	0.94545	0.182	-0.0108	-0.0799057	-0.141	-0.0118097	0.00708258	-0.0408862
50779	54295	50779_54295	Rgs6	regulator of G-protein signaling 6	Rgs6	regulator of G-protein signaling 6	ENSMMUG00000001820	RGS6	ENSG00000182732	ortholog_one2one	9628	regulator of G protein signaling 6	RGS6	ENSMUSG00000021219	OrthoMCL,NCBI,EggNOG,Ensembl,Panther,HGNC,Treefam,HomoloGene,Inparanoid,PhylomeDB,OMA,OrthoDB	12	-0.02835	0.12825	-0.036	-0.1711	-0.0822	-0.00535	0.0608402	0.0338	-0.0177964	-0.0211281	0.120361
21366	29464	21366_29464	Slc6a6	solute carrier family 6 (neurotransmitter transporter, taurine), member 6	Slc6a6	solute carrier family 6 member 6	ENSMMUG00000006340	SLC6A6	ENSG00000131389	ortholog_one2one	6533	solute carrier family 6 member 6	SLC6A6	ENSMUSG00000030096	OrthoMCL,Inparanoid,Ensembl,EggNOG,NCBI,OMA,PhylomeDB,HGNC,HomoloGene,Panther,OrthoDB	11	0.4531	0.1567	-0.1391	-0.1642	0.03735	-0.01695	0.0853747	0.19775	0.00635954	0.0920681	0.154018
15368	24451	15368_24451	Hmox1	heme oxygenase 1	Hmox1	heme oxygenase 1	ENSMMUG00000007221	HMOX1	ENSG00000100292	ortholog_one2one	3162	heme oxygenase 1	HMOX1	ENSMUSG00000005413	NCBI,Ensembl,Inparanoid,Panther,HomoloGene,Treefam,HGNC,OrthoDB,OrthoMCL,PhylomeDB,OMA	11	-0.0735	0.0615	0.2024	2.197	0.0452	0.0593	-0.0561272	-0.272	0.0668782	0.221562	0.169082
56403	363113	56403_363113	Syncrip	synaptotagmin binding, cytoplasmic RNA interacting protein	Syncrip	synaptotagmin binding, cytoplasmic RNA interacting protein	ENSMMUG00000012575	SYNCRIP	ENSG00000135316	ortholog_one2one	10492	synaptotagmin binding cytoplasmic RNA interacting protein	SYNCRIP	ENSMUSG00000032423	OMA,PhylomeDB,OrthoMCL,HGNC,HomoloGene,Treefam,OrthoDB,NCBI,Inparanoid,Ensembl,Panther	11	-0.15884	0.01396	0.1532	-0.31455	-0.104125	-0.0886	-0.030014	0.015775	-0.0451105	-0.1379	-0.0083789
67619	291996	67619_291996	Nob1	NIN1/RPN12 binding protein 1 homolog	Nob1	NIN1 (RPN12) binding protein 1 homolog	ENSMMUG00000006506	NOB1	ENSG00000141101	ortholog_one2one	28987	NIN1 (RPN12) binding protein 1 homolog	NOB1	ENSMUSG00000003848	Inparanoid,Ensembl,OMA,PhylomeDB,Treefam,OrthoDB,HGNC,HomoloGene,Panther,EggNOG,NCBI,OrthoMCL	12	-0.0575	-0.0153	-0.1351	0.2604	0.0689	0.105	-0.0511702	-0.122	0.20209	0.0119438	0.0456257
103135	408200	103135_408200	Pan2	PAN2 poly(A) specific ribonuclease subunit	Pan2	poly(A) specific ribonuclease subunit PAN2	ENSMMUG00000013482	PAN2	ENSG00000135473	ortholog_one2one	9924	poly(A) specific ribonuclease subunit PAN2	PAN2	ENSMUSG00000005682	EggNOG,NCBI,OrthoMCL,HomoloGene,PhylomeDB,OMA,Inparanoid,Panther,Ensembl,HGNC,Treefam	11	0.1282	0.2334	0.1163	NA	0.0613	0.09495	0.014245	-0.0003	0.0522833	-0.0324425	0.00489426
56463	64635	56463_64635	Snd1	staphylococcal nuclease and tudor domain containing 1	Snd1	staphylococcal nuclease and tudor domain containing 1	ENSMMUG00000015432	SND1	ENSG00000197157	ortholog_one2one	27044	staphylococcal nuclease and tudor domain containing 1	SND1	ENSMUSG00000001424	HomoloGene,OrthoDB,EggNOG,NCBI,OrthoMCL,HGNC,Treefam,PhylomeDB,OMA,Panther,Ensembl,Inparanoid	12	0.1831	0.0807	0.0164	-0.1643	0.0868	0.126	0.00200372	-0.0502	-0.037905	-0.0022544	0.0066872
269941	292999	269941_292999	Chsy1	chondroitin sulfate synthase 1	Chsy1	chondroitin sulfate synthase 1	ENSMMUG00000011819	CHSY1	ENSG00000131873	ortholog_one2one	22856	chondroitin sulfate synthase 1	CHSY1	ENSMUSG00000032640	OrthoMCL,EggNOG,NCBI,Treefam,OrthoDB,Ensembl,Inparanoid,HGNC,HomoloGene,Panther,OMA,PhylomeDB	12	-0.2975	-0.0846	-0.1343	0.1464	-0.0735	-0.00462	0.00683799	0.0167	0.0652455	0.111108	0.106538
67306	310244	67306_310244	Zc2hc1a	zinc finger, C2HC-type containing 1A	Zc2hc1a	zinc finger, C2HC-type containing 1A	ENSMMUG00000001653	FAM164A	ENSG00000104427	ortholog_one2one	51101	zinc finger C2HC-type containing 1A	ZC2HC1A	ENSMUSG00000043542	OrthoMCL,Treefam,HGNC,OrthoDB,HomoloGene,NCBI,EggNOG,PhylomeDB,OMA,Panther,Ensembl,Inparanoid	12	0.0909	0.127433	0.0669	NA	-0.0237	0.1343	-0.0986489	0.02875	-0.0069791	-0.0423199	-0.010189
20893	79431	20893_79431	Bhlhe40	basic helix-loop-helix family, member e40	Bhlhe40	basic helix-loop-helix family, member e40	ENSMMUG00000014588	BHLHE40	ENSG00000134107	ortholog_one2one	8553	basic helix-loop-helix family member e40	BHLHE40	ENSMUSG00000030103	Inparanoid,Panther,Ensembl,OrthoMCL,Treefam,OrthoDB,PhylomeDB,OMA,HGNC,HomoloGene,NCBI,EggNOG	12	-0.0669	-0.0163	-0.1083	0.6528	-0.231	-0.0157	0.079268	-0.224	-0.126287	-0.20648	-0.152674
77578	310704	77578_310704	Bcl9	B cell CLL/lymphoma 9	Bcl9	BCL9, transcription coactivator	ENSMMUG00000016786	BCL9	ENSG00000116128	ortholog_one2one	607	BCL9 transcription coactivator	BCL9	ENSMUSG00000038256	OrthoMCL,HomoloGene,HGNC,OrthoDB,Treefam,EggNOG,NCBI,OMA,PhylomeDB,Inparanoid,Ensembl,Panther	12	0.0843	-0.2025	0.0119	0.57045	0.0516	-0.05395	-0.035948	0.02105	0.0292448	0.0683713	-0.079005
12034	114766	12034_114766	Phb2	prohibitin 2	Phb2	prohibitin 2	ENSMMUG00000010205	PHB2	ENSG00000215021	ortholog_one2one	11331	prohibitin 2	PHB2	ENSMUSG00000004264	NCBI,EggNOG,HomoloGene,Inparanoid,Ensembl,Panther,Treefam,OrthoDB,HGNC,PhylomeDB,OrthoMCL,OMA	12	-0.0150333	-0.0361667	-0.0486	-0.0255	-0.01337	0.02075	0.0144599	0.04095	-0.0365557	0.0564614	0.00159687
15364	84017	15364_84017	Hmga2	high mobility group AT-hook 2	Hmga2	high mobility group AT-hook 2	NA	NA	NA	NA	NA	NA	NA	NA	NA	NA	-0.0387333	-0.1607	NA	0.4146	0.000103	0.106	-0.68879	-0.0297	NA	NA	NA
71228	305645	71228_305645	Dlg5	discs large MAGUK scaffold protein 5	Dlg5	discs large MAGUK scaffold protein 5	ENSMMUG00000009128	DLG5	ENSG00000151208	ortholog_one2one	9231	discs large MAGUK scaffold protein 5	DLG5	ENSMUSG00000021782	HomoloGene,OrthoMCL,HGNC,OrthoDB,NCBI,EggNOG,OMA,Panther,Ensembl,Inparanoid	10	-0.02475	0.20115	0.0095	0.1094	-0.0732	-0.0845	0.0292333	0.0364	0.118295	-0.0074364	0.0341226
16201	84472	16201_84472	Ilf3	interleukin enhancer binding factor 3	Ilf3	interleukin enhancer binding factor 3	ENSMMUG00000014673	ILF3	ENSG00000129351	ortholog_one2one	3609	interleukin enhancer binding factor 3	ILF3	ENSMUSG00000032178	EggNOG,NCBI,Ensembl,Inparanoid,Panther,HomoloGene,HGNC,OrthoDB,OrthoMCL,PhylomeDB,OMA	11	0.00716667	-0.0003	0.0479	0.4721	-0.445	-0.0517	-0.136625	-0.301	0.00415912	0.0170449	-0.032717
56749	65156	56749_65156	Dhodh	dihydroorotate dehydrogenase	Dhodh	dihydroorotate dehydrogenase (quinone)	ENSMMUG00000023312	DHODH	ENSG00000102967	ortholog_one2one	1723	dihydroorotate dehydrogenase (quinone)	DHODH	ENSMUSG00000031730	PhylomeDB,OMA,Inparanoid,Ensembl,HomoloGene,Panther,NCBI,HGNC,OrthoDB,OrthoMCL	10	-0.20325	-0.21005	0.223	0.0252	0.106	0.0972	0.15796	0.183	-0.126331	-0.0608523	-0.0194913
18822	116552	18822_116552	Plod1	procollagen-lysine, 2-oxoglutarate 5-dioxygenase 1	Plod1	procollagen-lysine, 2-oxoglutarate 5-dioxygenase 1	ENSMMUG00000032249		ENSG00000083444	ortholog_one2many	5351	procollagen-lysine,2-oxoglutarate 5-dioxygenase 1	PLOD1	ENSMUSG00000019055	OrthoMCL,OrthoDB,HGNC,Inparanoid,Ensembl,Treefam,HomoloGene,Panther,OMA,PhylomeDB,NCBI,EggNOG	12	0.0735	0.01	-0.052	0.3275	0.0144	0.109	0.140459	-0.0817	0.00099039	0.167598	-0.0600978
67393	291670	67393_291670	Cxxc5	CXXC finger 5	Cxxc5	CXXC finger protein 5	ENSMMUG00000001941	CXXC5	ENSG00000171604	ortholog_one2one	51523	CXXC finger protein 5	CXXC5	ENSMUSG00000046668	HGNC,OrthoDB,Treefam,HomoloGene,NCBI,EggNOG,OrthoMCL,Ensembl,Inparanoid,Panther,PhylomeDB,OMA	12	0.14995	0.09355	-0.1167	-0.14095	0.0199	-0.00552	0.10815	0.16265	0.0202217	-0.0476114	-0.0571339
66314	296480	66314_296480	Tpd52l2	tumor protein D52-like 2	Tpd52l2	TPD52 like 2	NA	NA	NA	NA	NA	NA	NA	NA	NA	NA	-0.0649333	0.00863333	0.0454	-0.0158	-0.04055	-0.0462	0.0149908	-0.0301	NA	NA	NA
56807	65171	56807_65171	Scamp5	secretory carrier membrane protein 5	Scamp5	secretory carrier membrane protein 5	ENSMMUG00000018800	SCAMP5	ENSG00000198794	ortholog_one2one	192683	secretory carrier membrane protein 5	SCAMP5	ENSMUSG00000040722	NCBI,EggNOG,Inparanoid,Ensembl,Panther,PhylomeDB,OMA,OrthoMCL,HGNC,OrthoDB,Treefam,HomoloGene	12	0.1281	0.1093	-0.0008	0.2247	-0.147	-0.0596	0.0765741	-0.0561	-0.0150992	-0.133123	-0.0520997
13006	29486	13006_29486	Smc3	structural maintenance of chromosomes 3	Smc3	structural maintenance of chromosomes 3	ENSMMUG00000007982	SMC3	ENSG00000108055	ortholog_one2one	9126	structural maintenance of chromosomes 3	SMC3	ENSMUSG00000024974	HGNC,OrthoDB,OMA,PhylomeDB,OrthoMCL,HomoloGene,EggNOG,NCBI,Panther,Inparanoid,Ensembl	11	-0.1503	0.0057	0.0404	-0.0468	-0.08655	-0.0385	0.051751	0.01895	0.072886	0.0565556	0.0172844
66492	679898	66492_679898	Zmat2	zinc finger, matrin type 2	Zmat2	zinc finger, matrin type 2	ENSMMUG00000004484	ZMAT2	ENSG00000146007	ortholog_one2one	153527	zinc finger matrin-type 2	ZMAT2	ENSMUSG00000001383	OrthoMCL,HomoloGene,Panther,Treefam,OrthoDB,Ensembl,Inparanoid,OMA,PhylomeDB,EggNOG,NCBI,HGNC	12	-0.14215	-0.07985	-0.055	0.0753	0.0516	0.0304	0.0307743	-0.0144	0.0340453	-0.0444286	0.0923093
207165	303617	207165_303617	Bptf	bromodomain PHD finger transcription factor	Bptf	bromodomain PHD finger transcription factor	ENSMMUG00000009734	BPTF	ENSG00000171634	ortholog_one2one	2186	bromodomain PHD finger transcription factor	BPTF	ENSMUSG00000040481	Panther,HomoloGene,OrthoMCL,EggNOG,NCBI,HGNC,OrthoDB,Treefam,PhylomeDB,OMA,Ensembl,Inparanoid	12	-0.141275	0.043825	-0.0119	NA	0.0063	-0.0165125	-0.0463289	-0.049625	0.0571574	-0.0042777	-0.0320055
114584	406864	114584_406864	Clic1	chloride intracellular channel 1	Clic1	chloride intracellular channel 1	ENSMMUG00000029827	CLIC1	ENSG00000213719	ortholog_one2one	1192	chloride intracellular channel 1	CLIC1	ENSMUSG00000007041	Treefam,HomoloGene,Panther,EggNOG,NCBI,HGNC,PhylomeDB,OMA,OrthoMCL,Ensembl,Inparanoid	11	0.0612	0.0205	0.1675	-0.0889	0.143	0.179	-0.0396507	-0.0894	-0.0088249	0.00556589	0.0727115
71707	313706	71707_313706	Ubiad1	UbiA prenyltransferase domain containing 1	Ubiad1	UbiA prenyltransferase domain containing 1	ENSMMUG00000032252	UBIAD1	ENSG00000120942	ortholog_one2one	29914	UbiA prenyltransferase domain containing 1	UBIAD1	ENSMUSG00000047719	OrthoDB,OrthoMCL,HGNC,Treefam,Panther,Inparanoid,Ensembl,NCBI,EggNOG,HomoloGene,OMA,PhylomeDB	12	0.1468	0.0525	0.082	0.1002	-0.116	0.0769	-0.0064644	-0.263	0.0062533	-0.037402	0.0534746
319944	170844	319944_170844	Taf2	TATA-box binding protein associated factor 2	Taf2	TATA-box binding protein associated factor 2	ENSMMUG00000014702	TAF2	ENSG00000064313	ortholog_one2one	6873	TATA-box binding protein associated factor 2	TAF2	ENSMUSG00000037343	OrthoMCL,EggNOG,NCBI,Inparanoid,Panther,Ensembl,HGNC,HomoloGene,PhylomeDB,OMA,OrthoDB,Treefam	12	-0.02005	0.081	-0.0555	-0.1738	-0.00625	0.033	-0.0503451	-0.0603	-0.0246876	-0.0417358	0.023368
107951	362110	107951_362110	Cdk9	cyclin dependent kinase 9	Cdk9	cyclin-dependent kinase 9	ENSMMUG00000013195	CDK9	ENSG00000136807	ortholog_one2one	1025	cyclin dependent kinase 9	CDK9	ENSMUSG00000009555	OMA,PhylomeDB,OrthoDB,Treefam,Ensembl,EggNOG,NCBI,OrthoMCL,Panther,Inparanoid,HGNC,HomoloGene	12	0.0177	0.0578	-0.054	-0.0068	0.00025	-0.03177	-0.517488	-0.1064	0.0234034	0.0472055	-0.0044388
378431	308622	378431_308622	Txlnb	taxilin beta	Txlnb	taxilin beta	ENSMMUG00000019136	TXLNB	ENSG00000164440	ortholog_one2one	167838	taxilin beta	TXLNB	ENSMUSG00000039891	Panther,Inparanoid,Ensembl,HGNC,OrthoMCL,OrthoDB,EggNOG,NCBI,Treefam,HomoloGene,OMA,PhylomeDB	12	0.0859	-0.03635	0.8678	-0.161	0.03475	0.07025	0.382803	0.867	-0.0441244	-0.0248823	-0.171186
21982	364137	21982_364137	Tmem165	transmembrane protein 165	Tmem165	transmembrane protein 165	ENSMMUG00000001918	TMEM165	ENSG00000134851	ortholog_one2one	55858	transmembrane protein 165	TMEM165	ENSMUSG00000029234	Ensembl,Inparanoid,HGNC,OrthoDB,NCBI,EggNOG,OrthoMCL,HomoloGene,Treefam,Panther,PhylomeDB,OMA	12	-0.2092	-0.0425	-0.1082	-0.1318	0.0294	0.0742	-0.0080957	-0.11	0.0542952	-0.0774756	0.0328014
230796	313020	230796_313020	Wdtc1	WD and tetratricopeptide repeats 1	Wdtc1	WD and tetratricopeptide repeats 1	ENSMMUG00000004762	WDTC1	ENSG00000142784	ortholog_one2one	23038	WD and tetratricopeptide repeats 1	WDTC1	ENSMUSG00000037622	OrthoMCL,OrthoDB,HGNC,Treefam,NCBI,EggNOG,HomoloGene,OMA,PhylomeDB,Inparanoid,Ensembl,Panther	12	0.1115	-0.0949	-0.1657	-0.1677	-0.0213	-0.193	0.00983503	0.0866	-0.0061963	0.110467	-0.0428769
76375	308775	76375_308775	Det1	DET1 partner of COP1 E3 ubiquitin ligase	Det1	DET1 partner of COP1 E3 ubiquitin ligase	ENSMMUG00000005758	DET1	ENSG00000140543	ortholog_one2one	55070	DET1 partner of COP1 E3 ubiquitin ligase	DET1	ENSMUSG00000030610	HGNC,OrthoDB,Treefam,EggNOG,Inparanoid,Ensembl,OrthoMCL,HomoloGene,Panther,PhylomeDB,OMA	11	-0.12	-0.0976	0.0411	0.0652	-0.0268	0.0812	-0.180291	-0.272	-0.0884644	-0.0169821	-0.0576438
208177	685611	208177_685611	Phldb2	pleckstrin homology like domain, family B, member 2	Phldb2	pleckstrin homology-like domain, family B, member 2	ENSMMUG00000000694	PHLDB2	ENSG00000144824	ortholog_one2one	90102	pleckstrin homology like domain family B member 2	PHLDB2	ENSMUSG00000033149	HGNC,Treefam,OrthoDB,OrthoMCL,Ensembl,Inparanoid,Panther,HomoloGene,EggNOG,NCBI,OMA,PhylomeDB	12	0.0438	-0.1458	-0.2582	NA	-0.1735	-0.07365	-0.160718	0.00545	0.0259164	0.11535	-0.0134628
18458	171350	18458_171350	Pabpc1	poly(A) binding protein, cytoplasmic 1	Pabpc1	poly(A) binding protein, cytoplasmic 1	ENSMMUG00000017786	PABPC1	ENSG00000070756	ortholog_one2one	26986	poly(A) binding protein cytoplasmic 1	PABPC1	ENSMUSG00000022283	Inparanoid,OMA,HGNC,Treefam,OrthoDB,NCBI,OrthoMCL,Panther,HomoloGene	9	-0.028	-0.0044	-0.0763	0.1417	0.173	0.167	0.068838	0.0285	0.0132092	-0.008445	0.0339782
233871	361649	233871_361649	Atxn2l	ataxin 2-like	Atxn2l	ataxin 2-like	ENSMMUG00000003298	ATXN2L	ENSG00000168488	ortholog_one2one	11273	ataxin 2 like	ATXN2L	ENSMUSG00000032637	PhylomeDB,OMA,NCBI,EggNOG,HomoloGene,Panther,Ensembl,Inparanoid,OrthoMCL,Treefam,HGNC,OrthoDB	12	0.3263	0.13175	0.0062	-0.3899	0.0984	-0.156	0.139442	0.167	0.0811524	0.0597406	-0.0545331
12894	25757	12894_25757	Cpt1a	carnitine palmitoyltransferase 1a, liver	Cpt1a	carnitine palmitoyltransferase 1A	ENSMMUG00000001780	CPT1A	ENSG00000110090	ortholog_one2one	1374	carnitine palmitoyltransferase 1A	CPT1A	ENSMUSG00000024900	Treefam,OrthoDB,HGNC,HomoloGene,Panther,OMA,PhylomeDB,Inparanoid,Ensembl,NCBI,EggNOG,OrthoMCL	12	-0.130633	-0.0397333	-0.1103	0.1598	0.06215	0.0603	-0.017262	-0.0789	0.0164158	0.0645799	0.165542
52036	309144	52036_309144	Ppp6r3	protein phosphatase 6, regulatory subunit 3	Ppp6r3	protein phosphatase 6, regulatory subunit 3	ENSMMUG00000016213	PPP6R3	ENSG00000110075	ortholog_one2one	55291	protein phosphatase 6 regulatory subunit 3	PPP6R3	ENSMUSG00000024908	OrthoMCL,Treefam,PhylomeDB,OMA,NCBI,EggNOG,Inparanoid,Ensembl,Panther,HomoloGene,HGNC	11	0.06415	-0.0393	0.0004	-0.2731	0.0862	0.191	-0.141715	-0.0602	0.0182714	-0.0261082	0.00457383
76055	154968	76055_154968	Oga	O-GlcNAcase	Oga	O-GlcNAcase	ENSMMUG00000015775	MGEA5	ENSG00000198408	ortholog_one2one	10724	O-GlcNAcase	OGA	ENSMUSG00000025220	EggNOG,NCBI,HomoloGene,Panther,OMA,OrthoMCL,PhylomeDB,Inparanoid,Ensembl,OrthoDB,HGNC	11	0.08506	0.02752	0.1219	0.1671	NA	NA	NA	NA	0.00139068	0.00564875	-0.0094076
320394	307805	320394_307805	Cenpt	centromere protein T	Cenpt	centromere protein T	ENSMMUG00000007802	CENPT	ENSG00000102901	ortholog_one2one	80152	centromere protein T	CENPT	ENSMUSG00000036672	OMA,PhylomeDB,Treefam,HGNC,OrthoDB,OrthoMCL,EggNOG,NCBI,HomoloGene,Ensembl,Panther,Inparanoid	12	0.2257	0.0504	0.0798	-1.5457	0.11135	0.0069	-0.42788	-0.4505	0.028427	0.0712314	0.270005
108912	305984	108912_305984	Cdca2	cell division cycle associated 2	Cdca2	cell division cycle associated 2	NA	NA	NA	NA	NA	NA	NA	NA	NA	NA	0.08075	0.0052	-0.8644	-0.62115	0.12615	0.13225	0.329474	-0.049	NA	NA	NA
11846	29221	11846_29221	Arg1	arginase, liver	Arg1	arginase 1	NA	NA	NA	NA	NA	NA	NA	NA	NA	NA	0.192	-0.0028	NA	-0.0219	0.0393	0.701	-0.0876738	-0.166	NA	NA	NA
70579	360845	70579_360845	Zc3h11a	zinc finger CCCH type containing 11A	Zc3h11a	zinc finger CCCH-type containing 11A	ENSMMUG00000010539	ZC3H11A	ENSG00000058673	ortholog_one2one	9877	zinc finger CCCH-type containing 11A	ZC3H11A	ENSMUSG00000102976	OrthoMCL,PhylomeDB,OMA,Ensembl,HomoloGene,HGNC,OrthoDB,Inparanoid,Panther	9	0.14545	0.202525	-0.0782	0.3402	0.038715	-0.0758	0.0689735	0.015025	-0.0071011	-0.0354475	0.00914602
101739	313323	101739_313323	Psip1	PC4 and SFRS1 interacting protein 1	Psip1	PC4 and SRSF1 interacting protein 1	ENSMMUG00000031773		ENSG00000164985	ortholog_one2many	11168	PC4 and SRSF1 interacting protein 1	PSIP1	ENSMUSG00000028484	Treefam,HGNC,OrthoDB,Inparanoid,OMA,PhylomeDB,EggNOG,NCBI,Ensembl,OrthoMCL,Panther,HomoloGene	12	0.00345	0.0243	0.1906	-0.5995	0.0015	-0.0157	-0.305349	-0.2364	0.00862323	0.0505262	0.116556
54451	298916	54451_298916	Cpsf3	cleavage and polyadenylation specificity factor 3	Cpsf3	cleavage and polyadenylation specific factor 3	ENSMMUG00000018038	CPSF3	ENSG00000119203	ortholog_one2one	51692	cleavage and polyadenylation specific factor 3	CPSF3	ENSMUSG00000054309	OrthoMCL,Panther,HomoloGene,Inparanoid,Ensembl,OMA,Treefam,HGNC,OrthoDB,EggNOG,NCBI	11	-0.0247667	0.0393333	0.1034	0.1065	-0.00762	0.0678	0.0654796	-0.0853	-0.0088001	-0.16567	-0.131378
21351	83688	21351_83688	Taldo1	transaldolase 1	Taldo1	transaldolase 1	ENSMMUG00000007510	TALDO1	ENSG00000177156	ortholog_one2one	6888	transaldolase 1	TALDO1	ENSMUSG00000025503	HGNC,HomoloGene,Treefam,OrthoDB,OMA,PhylomeDB,EggNOG,NCBI,Ensembl,Panther,Inparanoid,OrthoMCL	12	-0.1054	-0.0449	0.0601	-0.0164	0.111	0.21	0.0755949	-0.105	0.0318209	0.00303192	-0.0347086
67161	266809	67161_266809	Sclt1	sodium channel and clathrin linker 1	Sclt1	sodium channel and clathrin linker 1	ENSMMUG00000002146	SCLT1	ENSG00000151466	ortholog_one2one	132320	sodium channel and clathrin linker 1	SCLT1	ENSMUSG00000059834	Inparanoid,Panther,OMA,HGNC,Treefam,NCBI,EggNOG,Ensembl,HomoloGene,OrthoMCL,OrthoDB	11	-0.2094	0.0911	-0.0175	-0.0713	-0.218	-0.0905	-0.132206	0.00166	-0.0381725	-0.0927711	0.0367733
109754	25035	109754_25035	Cyb5r3	cytochrome b5 reductase 3	Cyb5r3	cytochrome b5 reductase 3	ENSMMUG00000010198	CYB5R3	ENSG00000100243	ortholog_one2one	1727	cytochrome b5 reductase 3	CYB5R3	ENSMUSG00000018042	EggNOG,NCBI,Ensembl,Inparanoid,Panther,Treefam,HGNC,OrthoDB,OrthoMCL,PhylomeDB,OMA	11	0.125833	0.0242333	0.0477	0.0897	0.0886	0.176	-0.0471213	-0.0119	-0.0355811	0.088726	-0.0398178
211978	314265	211978_314265	Zfyve26	zinc finger, FYVE domain containing 26	Zfyve26	zinc finger FYVE-type containing 26	ENSMMUG00000015871	ZFYVE26	ENSG00000072121	ortholog_one2one	23503	zinc finger FYVE-type containing 26	ZFYVE26	ENSMUSG00000066440	OrthoMCL,EggNOG,NCBI,Panther,Inparanoid,Ensembl,HomoloGene,HGNC,OrthoDB,Treefam,OMA,PhylomeDB	12	-0.1346	-0.0053	0.2042	0.297	0.0289	0.104	-0.0806394	-0.259	0.0156789	-0.0267571	0.0318677
56494	64154	56494_64154	Gosr2	golgi SNAP receptor complex member 2	Gosr2	golgi SNAP receptor complex member 2	ENSMMUG00000018689		ENSG00000108433	ortholog_one2many	9570	golgi SNAP receptor complex member 2	GOSR2	ENSMUSG00000020946	OMA,PhylomeDB,HGNC,Treefam,OrthoDB,Inparanoid,Ensembl,OrthoMCL,NCBI,EggNOG,Panther,HomoloGene	12	0.09795	0.03855	-0.0982	0.0143	-5e-05	0.02936	0.0987121	0.1417	0.0537369	0.0773722	0.104325
270086	307657	270086_307657	Ogfod1	2-oxoglutarate and iron-dependent oxygenase domain containing 1	Ogfod1	2-oxoglutarate and iron-dependent oxygenase domain containing 1	ENSMMUG00000029125	OGFOD1	ENSG00000087263	ortholog_one2one	55239	2-oxoglutarate and iron dependent oxygenase domain containing 1	OGFOD1	ENSMUSG00000033009	Treefam,HGNC,OrthoMCL,OrthoDB,Inparanoid,Ensembl,HomoloGene,Panther,PhylomeDB,OMA,EggNOG,NCBI	12	-0.02165	0.15315	-0.0109	0.0801	-0.191	-0.228	0.115673	0.119	-0.0191624	0.03524	-0.011339
20585	295568	20585_295568	Hltf	helicase-like transcription factor	Hltf	helicase-like transcription factor	ENSMMUG00000005526	HLTF	ENSG00000071794	ortholog_one2one	6596	helicase like transcription factor	HLTF	ENSMUSG00000002428	PhylomeDB,OMA,NCBI,EggNOG,Panther,HGNC,HomoloGene,Treefam,OrthoDB,OrthoMCL,Inparanoid,Ensembl	12	0.0546333	0.179633	0.0714	-0.3533	0.0157	-0.0246	-0.0980791	-0.0824	-0.0140309	-0.0557581	-0.0441894
77305	686295	77305_686295	Wdr82	WD repeat domain containing 82	Wdr82	WD repeat domain 82	ENSMMUG00000008234	WDR82	ENSG00000164091	ortholog_one2one	80335	WD repeat domain 82	WDR82	ENSMUSG00000020257	NCBI,EggNOG,Ensembl,Inparanoid,HomoloGene,Panther,HGNC,OrthoDB,Treefam,OrthoMCL,OMA,PhylomeDB	12	-0.1078	-0.1053	0.0606	0.0304	-0.0352	0.0505	0.0345824	0.0383	-0.0759973	-0.0938735	-0.0951064
68514	171433	68514_171433	Micu2	mitochondrial calcium uptake 2	Micu2	mitochondrial calcium uptake 2	ENSMMUG00000011252	MICU2	ENSG00000165487	ortholog_one2one	221154	mitochondrial calcium uptake 2	MICU2	ENSMUSG00000021973	Inparanoid,Panther,HomoloGene,OrthoMCL,Treefam,HGNC,OrthoDB,PhylomeDB,OMA,EggNOG,Ensembl,NCBI	12	-0.1288	-0.0678	0.0671	-0.1687	0.03845	0.0373	0.136168	0.11835	0.149262	0.235372	0.316787
26554	301555	26554_301555	Cul3	cullin 3	Cul3	cullin 3	ENSMMUG00000022259	CUL3	ENSG00000036257	ortholog_one2one	8452	cullin 3	CUL3	ENSMUSG00000004364	Treefam,HGNC,OrthoDB,Ensembl,Inparanoid,NCBI,EggNOG,OMA,OrthoMCL,HomoloGene,Panther	11	-0.0127	0.01654	0.0051	0.0361	-0.0823333	-0.0630333	-0.0780721	-0.157933	0.0218818	-0.0785983	-0.034809
56095	303608	56095_303608	Ftsj3	FtsJ RNA 2'-O-methyltransferase 3	Ftsj3	FtsJ RNA 2'-O-methyltransferase 3	ENSMMUG00000016768	FTSJ3	ENSG00000108592	ortholog_one2one	117246	FtsJ RNA 2'-O-methyltransferase 3	FTSJ3	ENSMUSG00000020706	NCBI,EggNOG,PhylomeDB,OMA,OrthoMCL,Ensembl,Panther,Inparanoid,HGNC,HomoloGene,OrthoDB	11	0.2674	0.2949	-0.1396	0.0058	0.166	0.0896	-0.0578625	-0.0221	-0.0666495	-0.0586005	-0.0498861
192652	303312	192652_303312	Wdr81	WD repeat domain 81	Wdr81	WD repeat domain 81	ENSMMUG00000002380	WDR81	ENSG00000167716	ortholog_one2one	124997	WD repeat domain 81	WDR81	ENSMUSG00000045374	OMA,Ensembl,Inparanoid,Panther,HomoloGene,OrthoDB,NCBI,EggNOG,HGNC,Treefam,OrthoMCL	11	0.0877	0.0252	-0.0172	-0.0009	0.181	0.00249	-0.0289299	-0.0762	0.0672638	0.167385	-0.0492363
13518	316313	13518_316313	Dst	dystonin	Dst	dystonin	ENSMMUG00000000777	DST	ENSG00000151914	ortholog_one2one	667	dystonin	DST	ENSMUSG00000026131	OrthoMCL,HGNC,OrthoDB,EggNOG,NCBI,Panther,Ensembl,Inparanoid	8	0.05135	0.0422	0.1091	-0.134467	-0.01674	-0.1095	0.112335	0.192892	-0.012364	-0.0663316	-0.0532139
104174	309312	104174_309312	Gldc	glycine decarboxylase	Gldc	glycine decarboxylase	ENSMMUG00000031755	GLDC	ENSG00000178445	ortholog_one2one	2731	glycine decarboxylase	GLDC	ENSMUSG00000024827	EggNOG,NCBI,Ensembl,Inparanoid,Panther,OMA,PhylomeDB,HGNC,Treefam,OrthoDB,HomoloGene,OrthoMCL	12	0.0573	-0.0173	-0.0637	-0.47175	-0.0051	0.1581	-0.0960907	-0.1311	0.017748	0.0371944	0.0983006
64930	60445	64930_60445	Tsc1	TSC complex subunit 1	Tsc1	TSC complex subunit 1	ENSMMUG00000009918	TSC1	ENSG00000165699	ortholog_one2one	7248	TSC complex subunit 1	TSC1	ENSMUSG00000026812	OMA,OrthoMCL,HomoloGene,HGNC,Ensembl,Inparanoid,Panther,NCBI,EggNOG,Treefam,OrthoDB	11	-0.2417	-0.13135	-0.0658	0.4648	-0.04185	-0.018	0.067053	0.049105	0.0295327	-0.0187053	-0.0108595
51869	295602	51869_295602	Rif1	replication timing regulatory factor 1	Rif1	replication timing regulatory factor 1	ENSMMUG00000008611	RIF1	ENSG00000080345	ortholog_one2one	55183	replication timing regulatory factor 1	RIF1	ENSMUSG00000036202	PhylomeDB,OMA,NCBI,EggNOG,OrthoMCL,HomoloGene,HGNC,Treefam,OrthoDB,Inparanoid,Ensembl,Panther	12	0.02794	0.17496	0.0082	NA	-0.09784	0.0539	0.399046	0.585667	0.00636131	-0.0472375	-0.0871294
15289	25459	15289_25459	Hmgb1	high mobility group box 1	Hmgb1	high mobility group box 1	ENSMMUG00000001275	HMGB1	ENSG00000189403	ortholog_one2one	3146	high mobility group box 1	HMGB1	ENSMUSG00000066551	OMA,NCBI,EggNOG,OrthoMCL,OrthoDB,HGNC,Treefam,Inparanoid,Panther	9	NA	NA	0.0734	-0.1299	0.023185	0.15905	0.0151342	0.29085	0.0033661	-0.019248	0.0281619
94223	287954	94223_287954	Dgcr8	DGCR8, microprocessor complex subunit	Dgcr8	DGCR8 microprocessor complex subunit	ENSMMUG00000020098	mml-mir-1306	ENSG00000128191	ortholog_one2one	54487	DGCR8 microprocessor complex subunit	DGCR8	ENSMUSG00000022718	EggNOG,NCBI,Ensembl,Inparanoid,Panther,HomoloGene,OrthoDB,HGNC,Treefam,OrthoMCL,PhylomeDB,OMA	12	0.124767	0.115033	-0.0587	-0.2831	0.0907	0.174	0.0776109	0.0499	0.0192858	0.0898142	-0.052602
382864	29755	382864_29755	Colq	collagen like tail subunit of asymmetric acetylcholinesterase	Colq	collagen like tail subunit of asymmetric acetylcholinesterase	ENSMMUG00000031486	COLQ	ENSG00000206561	ortholog_one2one	8292	collagen like tail subunit of asymmetric acetylcholinesterase	COLQ	ENSMUSG00000057606	Panther,HomoloGene,HGNC,EggNOG,NCBI	5	-0.0394	-0.0107	-0.3941	-0.6668	0.213	0.114	-0.0148029	-0.296	0.0741136	-0.0152637	-0.0772072
24109	363869	24109_363869	Ubl3	ubiquitin-like 3	Ubl3	ubiquitin-like 3	ENSMMUG00000003771	UBL3	ENSG00000122042	ortholog_one2one	5412	ubiquitin like 3	UBL3	ENSMUSG00000001687	PhylomeDB,OMA,OrthoMCL,OrthoDB,Treefam,Inparanoid,NCBI,Ensembl,EggNOG,Panther,HomoloGene,HGNC	12	0.018	0.1136	0.0739	0.0488	0.041375	-0.00071	-0.0242881	0.007765	0.0265735	-0.0090814	0.0362815
192119	299284	192119_299284	Dicer1	dicer 1, ribonuclease type III	Dicer1	dicer 1 ribonuclease III	ENSMMUG00000023305	DICER1	ENSG00000100697	ortholog_one2one	23405	dicer 1, ribonuclease III	DICER1	ENSMUSG00000041415	PhylomeDB,OMA,Panther,Inparanoid,Ensembl,OrthoMCL,NCBI,EggNOG,OrthoDB,HGNC,Treefam,HomoloGene	12	0.0325	-0.0556	-0.0721	NA	-0.1435	0.00895	-0.0759224	-0.06755	0.00910902	-0.0930497	-0.0481392
66069	316108	66069_316108	Snupn	snurportin 1	Snupn	snurportin 1	ENSMMUG00000004784	SNUPN	ENSG00000169371	ortholog_one2one	10073	snurportin 1	SNUPN	ENSMUSG00000055334	Panther,Inparanoid,PhylomeDB,OMA,Treefam,OrthoMCL,NCBI,EggNOG,Ensembl,HGNC,OrthoDB,HomoloGene	12	0.10055	0.0934	-0.1597	-0.183	0.0393	0.0811	0.00449665	-0.0298	-0.0748009	0.0460943	0.00520653
213435	291926	213435_291926	Mylk3	myosin light chain kinase 3	Mylk3	myosin light chain kinase 3	ENSMMUG00000019786	MYLK3	ENSG00000140795	ortholog_one2one	91807	myosin light chain kinase 3	MYLK3	ENSMUSG00000031698	OrthoDB,Treefam,HGNC,NCBI,EggNOG,OMA,PhylomeDB,OrthoMCL,Inparanoid,Ensembl,Panther,HomoloGene	12	0.1282	0.1725	-0.2324	-0.481	-0.0782	-0.0088	-0.624673	0.2005	0.00902446	-0.0523613	-0.319041
17828	306868	17828_306868	Bloc1s5	biogenesis of lysosomal organelles complex-1, subunit 5, muted	Bloc1s5	biogenesis of lysosomal organelles complex 1 subunit 5	NA	NA	NA	NA	NA	NA	NA	NA	NA	NA	-0.3855	-0.1994	0.2559	-0.1277	0.0607	0.098	0.0853566	-0.00883	NA	NA	NA
18789	314417	18789_314417	Papola	poly (A) polymerase alpha	Papola	poly (A) polymerase alpha	ENSMMUG00000018610	PAPOLA	ENSG00000090060	ortholog_one2one	10914	poly(A) polymerase alpha	PAPOLA	ENSMUSG00000021111	Ensembl,Inparanoid,OrthoMCL,OMA,PhylomeDB,Panther,HGNC,HomoloGene,EggNOG,NCBI,Treefam,OrthoDB	12	-0.0066	0.163333	-0.0685	-0.1754	-0.0106333	-0.0491033	0.0935019	0.163467	0.00550132	-0.0781112	-0.0098366
234814	687539	234814_687539	Mthfsd	methenyltetrahydrofolate synthetase domain containing	Mthfsd	methenyltetrahydrofolate synthetase domain containing	ENSMMUG00000019500	MTHFSD	ENSG00000103248	ortholog_one2one	64779	methenyltetrahydrofolate synthetase domain containing	MTHFSD	ENSMUSG00000031816	Inparanoid,HGNC,Treefam,OrthoDB,OMA,PhylomeDB,HomoloGene,Panther,NCBI,EggNOG,Ensembl	11	-0.0206	0.14535	0.0573	NA	-0.094	-0.0439	0.10606	0.025	-0.0414562	-0.0471854	-0.0742018
231600	288734	231600_288734	Chfr	checkpoint with forkhead and ring finger domains	Chfr	checkpoint with forkhead and ring finger domains	ENSMMUG00000015468	CHFR	ENSG00000072609	ortholog_one2one	55743	checkpoint with forkhead and ring finger domains	CHFR	ENSMUSG00000014668	OrthoDB,HGNC,Treefam,OrthoMCL,HomoloGene,Panther,Inparanoid,Ensembl,PhylomeDB,OMA,NCBI,EggNOG	12	-0.163733	-0.0608	-0.2597	0.05385	-0.0009	0.0168	0.0950454	0.04872	0.188609	0.109806	0.111724
52679	314818	52679_314818	E2f7	E2F transcription factor 7	E2f7	E2F transcription factor 7	ENSMMUG00000022846	E2F7	ENSG00000165891	ortholog_one2one	144455	E2F transcription factor 7	E2F7	ENSMUSG00000020185	HomoloGene,Ensembl,Inparanoid,Panther,EggNOG,NCBI,Treefam,HGNC,OrthoDB,OMA,PhylomeDB,OrthoMCL	12	-0.07	-0.2715	-0.1241	NA	-0.09	-0.0351	0.532208	0.378	-0.0693725	0.0750612	0.431433
327987	303403	327987_303403	Med13	mediator complex subunit 13	Med13	mediator complex subunit 13	ENSMMUG00000023750	MED13	ENSG00000108510	ortholog_one2one	9969	mediator complex subunit 13	MED13	ENSMUSG00000034297	OrthoMCL,PhylomeDB,OMA,Ensembl,Inparanoid,Panther,Treefam,OrthoDB,HGNC,HomoloGene,NCBI,EggNOG	12	-0.0567	0.0229333	0.0943	NA	-0.13845	-0.116895	-0.156655	0.16655	-0.0160767	-0.108099	-0.0437144
66058	297077	66058_297077	Tmem176a	transmembrane protein 176A	Tmem176a	transmembrane protein 176A	NA	NA	NA	NA	NA	NA	NA	NA	NA	NA	-0.12525	-0.2325	-0.0273	0.0197	0.209	0.282	-0.080496	-0.0166	NA	NA	NA
13036	25425	13036_25425	Ctsh	cathepsin H	Ctsh	cathepsin H	ENSMMUG00000010093	CTSH	ENSG00000103811	ortholog_one2one	1512	cathepsin H	CTSH	ENSMUSG00000032359	EggNOG,NCBI,Ensembl,Inparanoid,HGNC,Treefam,OrthoMCL,HomoloGene,OrthoDB,Panther,OMA	11	-0.0353	0.0237	-0.0883	-0.0968	0.117	0.299	0.0174307	-0.0221	0.069614	0.35904	0.157118
229906	81673	229906_81673	Gtf2b	general transcription factor IIB	Gtf2b	general transcription factor IIB	ENSMMUG00000002794	GTF2B	ENSG00000137947	ortholog_one2one	2959	general transcription factor IIB	GTF2B	ENSMUSG00000028271	NCBI,EggNOG,OrthoDB,HGNC,OrthoMCL,Ensembl,Inparanoid,Treefam,HomoloGene,Panther,OMA,PhylomeDB	12	-0.1357	0.1209	-0.128	0.1721	0.0556	0.176	-0.0272531	-0.0575	0.0424087	0.0095411	0.0360159
70470	311591	70470_311591	Rprd1b	regulation of nuclear pre-mRNA domain containing 1B	Rprd1b	regulation of nuclear pre-mRNA domain containing 1B	ENSMMUG00000018924	RPRD1B	ENSG00000101413	ortholog_one2one	58490	regulation of nuclear pre-mRNA domain containing 1B	RPRD1B	ENSMUSG00000027651	EggNOG,NCBI,Ensembl,Inparanoid,Panther,HomoloGene,Treefam,HGNC,OrthoMCL,PhylomeDB,OMA	11	0.0136667	0.0497	-0.0627	0.2434	0.0798	0.186	0.050221	0.0464	0.0165428	-0.0779601	-0.0468958
317717	117513	317717_117513	Sec22a	SEC22 homolog A, vesicle trafficking protein	Sec22a	SEC22 homolog A, vesicle trafficking protein	ENSMMUG00000007702	SEC22A	ENSG00000121542	ortholog_one2one	26984	SEC22 homolog A, vesicle trafficking protein	SEC22A	ENSMUSG00000034473	PhylomeDB,OMA,HomoloGene,Treefam,Panther,Inparanoid,Ensembl,OrthoMCL,NCBI,EggNOG,HGNC,OrthoDB	12	-0.2134	-0.0947	0.1196	-0.1876	-0.0533	0.0131	-0.0436257	-0.0794	0.0485763	0.062308	0.027244
266692	652928	266692_652928	Cpne1	copine I	Rbm12	RNA binding motif protein 12	ENSMMUG00000020960	CPNE1	ENSG00000214078	ortholog_one2one	8904	copine 1	CPNE1	ENSMUSG00000074643	NCBI,Inparanoid,Panther,HomoloGene,HGNC,Treefam,OrthoDB,OrthoMCL,PhylomeDB,OMA	10	0.0209	-0.003	-0.0092	-0.1892	NA	NA	NA	NA	-0.0472975	0.0321788	-0.0142878
76952	100363253	76952_100363253	Nt5c2	5'-nucleotidase, cytosolic II	Nt5c2	5'-nucleotidase, cytosolic II	ENSMMUG00000003749	NT5C2	ENSG00000076685	ortholog_one2one	22978	5'-nucleotidase, cytosolic II	NT5C2	ENSMUSG00000025041	HomoloGene,Panther,OrthoMCL,EggNOG,NCBI,HGNC,OrthoDB,Ensembl,PhylomeDB,OMA	10	0.053275	0.05625	-0.0426	NA	-0.05125	0.137	-0.0762579	-0.1161	-0.0231759	-0.0593336	-0.0230082
71918	361104	71918_361104	Zcchc24	zinc finger, CCHC domain containing 24	Zcchc24	zinc finger CCHC-type containing 24	ENSMMUG00000020559	ZCCHC24	ENSG00000165424	ortholog_one2one	219654	zinc finger CCHC-type containing 24	ZCCHC24	ENSMUSG00000055538	PhylomeDB,OMA,OrthoMCL,Ensembl,Inparanoid,HomoloGene,HGNC,OrthoDB,EggNOG,NCBI	10	0.17025	0.06435	0.0303	0.0137333	0.0127333	0.0241167	-0.000222	-0.1375	-0.0919671	-0.0233515	-0.115914
216742	100362347	216742_100362347	Fnip1	folliculin interacting protein 1	Fnip1	folliculin interacting protein 1	NA	NA	NA	NA	NA	NA	NA	NA	NA	NA	-0.04275	0.1028	0.274	0.7945	-0.1694	0.02255	-0.338547	-0.1605	NA	NA	NA
20947	293410	20947_293410	Swap70	SWA-70 protein	Swap70	switching B-cell complex subunit SWAP70	ENSMMUG00000009204	SWAP70	ENSG00000133789	ortholog_one2one	23075	switching B cell complex subunit SWAP70	SWAP70	ENSMUSG00000031015	HGNC,Panther,HomoloGene,Ensembl,Inparanoid,OrthoMCL,OrthoDB,Treefam,EggNOG,NCBI,OMA,PhylomeDB	12	-0.0619	-0.16755	0.1295	-0.147	0.11	0.222	0.070617	0.0803	-0.0305753	-0.0181362	-0.0066172
80294	309686	80294_309686	Pofut2	protein O-fucosyltransferase 2	Pofut2	protein O-fucosyltransferase 2	ENSMMUG00000010700	POFUT2	ENSG00000186866	ortholog_one2one	23275	protein O-fucosyltransferase 2	POFUT2	ENSMUSG00000020260	EggNOG,NCBI,Ensembl,Inparanoid,Panther,HomoloGene,HGNC,Treefam,OrthoDB,OrthoMCL,PhylomeDB,OMA	12	0.153825	0.14735	-0.1404	0.0124	0.0376	0.13679	0.141439	0.124	-0.0430945	-0.0248523	-0.0999111
66625	297942	66625_297942	Pnisr	PNN interacting serine/arginine-rich	Pnisr	PNN interacting serine and arginine rich protein	ENSMMUG00000005925	PNISR	ENSG00000132424	ortholog_one2one	25957	PNN interacting serine and arginine rich protein	PNISR	ENSMUSG00000028248	PhylomeDB,OMA,OrthoMCL,Inparanoid,Panther,Ensembl,Treefam,HGNC,OrthoDB,HomoloGene,EggNOG,NCBI	12	0.247414	0.211057	0.0428	0.0185667	-0.166667	-0.300333	0.00188226	-0.0028667	-0.0053792	-0.0483974	0.0890768
[truncated: 12,062 more rows]

## Sheet: SamplingVariances
Mouse_EntrezGene.ID	Rat_EntrezGene.ID	MouseVsRat_EntrezGene.ID	Mouse_Symbol	Mouse_Name	Rat_Symbol	Rat_Name	Macaque_Ensembl.Gene.ID	Macaque_Gene_Symbol	Human.Ensembl.Gene.ID	Macaque_Human_Homology.Type	human_entrez_gene	human_name	human_symbol	mouse_ensembl_gene	HCOP_support_MouseHuman_Orthology	HCOP_support_MouseHuman_Orthology_Amount	GSE45229_quetiapine_100_mgkg	GSE45229_haloperidol_1_mgkg	GSE93918_Clozapine_10_mgkg	GSE2547_Olanzapine	GSE66275_Haloperidol	GSE66275_Risperidone	GSE4031_Clozapine_Medium	GSE4031_Haloperidol_Medium	CMC_Macaque_Clozapine	CMC_Macaque_HaloperidolHIGH	CMC_Macaque_HaloperidolLow
[truncated: 13,121 more rows]
